# Supplementary material for: Islet autoantibody seroconversion in type-1 diabetes is associated with metagenome-assembled genomes in infant gut microbiomes
Source: Nat Commun. 2022 Jun 21;13:3551. doi: 10.1038/s41467-022-31227-1 (PMC9213500; doi:10.1038/s41467-022-31227-1)
Supplement: Supplementary file 3 — Supplementary Data 1 [file 41467_2022_31227_MOESM3_ESM.xlsx]

## Sheet: Suppl. Data 1
Supplementary Data 1. Summary statistics of the subject-specific metagenome assemblies
Subject ID	Sequencing run ID	Number of Runs	Total Mbps of runs	Total number of scaffolds	Total length of scaffolds (bps)	Scaffolds N50	Scaffolds L50 (bps)	Scaffolds N90	Scaffolds L90 (bps)	Scaffolds max length (bps)	Average GC content
1410223187	SRR7557884,SRR7558077,SRR7558493,SRR7558555,SRR7559480,SRR7560143,SRR7560374,SRR7560399,SRR7561154,SRR7561179,SRR7561252,SRR7561765,SRR7562512,SRR7563675,SRR7563779,SRR7563963,SRR7565476,SRR7565964,SRR7566205,SRR7566272,SRR7566370,SRR7566998,SRR7567005,SRR7567075,SRR7567145,SRR7567564,SRR7568518,SRR7569226,SRR7569854	29	36509	43836	330825825	5536	12253	29895	2853	571948	0.46727
1209695729	SRR7557776,SRR7558571,SRR7558762,SRR7559958,SRR7560383,SRR7561387,SRR7561388,SRR7561522,SRR7561607,SRR7561768,SRR7562025,SRR7562151,SRR7563259,SRR7564404,SRR7564434,SRR7564768,SRR7565127,SRR7565223,SRR7566283,SRR7566719,SRR7568730	21	24100	20680	183229632	1608	20688	13101	2956	585705	0.45361
1500778226	SRR7557127,SRR7558545,SRR7558546,SRR7560022,SRR7568923	5	4543	7166	61803711	749	15014	4678	3121	683977	0.45164
1287560689	SRR7556987,SRR7557228,SRR7557751,SRR7559468,SRR7559613,SRR7560076,SRR7560889,SRR7561364,SRR7561404,SRR7561531,SRR7561796,SRR7562046,SRR7562274,SRR7562865,SRR7565508,SRR7566005,SRR7566282,SRR7566827,SRR7567366,SRR7568126,SRR7568683,SRR7569375,SRR7569625,SRR7569855	24	31882	33754	256010822	4069	12663	22949	2842	523540	0.46572
1970655065	SRR7557069,SRR7557991,SRR7558407,SRR7560742,SRR7565064,SRR7565183,SRR7565438,SRR7565988,SRR7567842,SRR7568003,SRR7569030,SRR7569049	12	17078	15297	137752900	1687	17566	9786	3172	439155	0.45404
1310118629	SRR7560458,SRR7567535	2	3219	2087	24062728	91	53496	1118	3173	401110	0.4923
1612335273	SRR7557407,SRR7557446,SRR7558957,SRR7559999,SRR7562643,SRR7562780,SRR7564227,SRR7566457,SRR7566698,SRR7567191,SRR7568886,SRR7568928,SRR7569672	13	18599	23033	152427399	3382	9831	16371	2651	193958	0.45375
1709460425	SRR7557549,SRR7560113,SRR7561288,SRR7562042,SRR7562267,SRR7562419,SRR7562420,SRR7562421,SRR7562493,SRR7563740,SRR7564734,SRR7565058,SRR7565702,SRR7565748,SRR7565957,SRR7566292,SRR7567529	17	21453	33259	230148778	4669	10791	23351	2724	583877	0.4682
1949420417	SRR7556777,SRR7557274,SRR7557384,SRR7558337,SRR7558379,SRR7558916,SRR7560194,SRR7560559,SRR7560789,SRR7561505,SRR7561611,SRR7561901,SRR7562380,SRR7562596,SRR7562931,SRR7563096,SRR7563103,SRR7563475,SRR7564172,SRR7564242,SRR7564371,SRR7564503,SRR7564521,SRR7564770,SRR7565382,SRR7565613,SRR7565696,SRR7565729,SRR7565950,SRR7566392,SRR7566470,SRR7566476,SRR7566648,SRR7567385,SRR7567650,SRR7567958,SRR…	40	58359	44340	379895891	4687	16270	28753	3029	797499	0.45886
1555475495	SRR7558232,SRR7558848,SRR7561589,SRR7563322,SRR7564061,SRR7567943,SRR7568929	7	6265	9116	64829721	1207	10929	6337	2756	299201	0.4726
1892724708	SRR7560670,SRR7561074,SRR7568512,SRR7569637	4	5484	14856	95996185	2192	9494	10627	2607	240590	0.46663
1521080709	SRR7557085,SRR7557086,SRR7557168,SRR7557169,SRR7557170,SRR7560162,SRR7560163,SRR7561141,SRR7561868,SRR7561869,SRR7563151,SRR7563152,SRR7563902,SRR7563903,SRR7565228,SRR7565229,SRR7565589,SRR7565590,SRR7566979,SRR7566980,SRR7567091,SRR7567735,SRR7567928,SRR7567929,SRR7568383,SRR7568384,SRR7568925,SRR7568926,SRR7568962,SRR7568963,SRR7569470,SRR7569471,SRR7569607,SRR7569608,SRR7569626	35	22375	43879	289283197	6293	9548	31309	2667	697394	0.44658
1325964899	SRR7556827,SRR7557098,SRR7557206,SRR7557604,SRR7558498,SRR7561511,SRR7563762,SRR7563952,SRR7564197,SRR7565061,SRR7565141,SRR7567101,SRR7567646,SRR7567940,SRR7568479,SRR7569643	16	21411	20701	163987002	2254	14504	13801	2862	440988	0.47234
1982356849	SRR7557126,SRR7557270,SRR7557778,SRR7557982,SRR7558229,SRR7558618,SRR7558706,SRR7558938,SRR7559093,SRR7559262,SRR7559319,SRR7559474,SRR7559577,SRR7559736,SRR7559790,SRR7560011,SRR7560599,SRR7560775,SRR7560960,SRR7561255,SRR7561735,SRR7562157,SRR7562530,SRR7562599,SRR7563015,SRR7563110,SRR7563267,SRR7563750,SRR7565410,SRR7566184,SRR7566736,SRR7566906,SRR7567699,SRR7568245,SRR7568467,SRR7568515,SRR…	44	44796	51976	376684898	6840	11561	35909	2793	301345	0.45286
1559962652	SRR7557458,SRR7557683,SRR7558039,SRR7559171,SRR7559221,SRR7559688,SRR7560032,SRR7560279,SRR7560492,SRR7561329,SRR7562301,SRR7563065,SRR7563290,SRR7563355,SRR7564373,SRR7565287,SRR7565880,SRR7566073,SRR7566367,SRR7566865,SRR7567428,SRR7567522,SRR7567967,SRR7568268,SRR7568651,SRR7569339	26	36896	24934	260019043	2443	22411	14972	3529	613024	0.4601
1703854880	SRR7557862,SRR7559231,SRR7559430,SRR7559583,SRR7560038,SRR7560381,SRR7560748,SRR7561912,SRR7563637,SRR7564450,SRR7564904,SRR7565097,SRR7565487,SRR7566298,SRR7566445,SRR7566521,SRR7567166,SRR7567182,SRR7567320,SRR7568619,SRR7569532,SRR7569595,SRR7569862	23	26732	32302	253063949	4057	13227	21783	2935	445660	0.45869
1671014240	SRR7557358,SRR7558340,SRR7558944,SRR7559057,SRR7559216,SRR7559418,SRR7559794,SRR7560240,SRR7560241,SRR7560362,SRR7561496,SRR7561530,SRR7561642,SRR7561723,SRR7562591,SRR7562789,SRR7563007,SRR7563441,SRR7563988,SRR7564191,SRR7564376,SRR7564415,SRR7564527,SRR7565991,SRR7566490,SRR7566863,SRR7568172,SRR7568414,SRR7568429,SRR7568787,SRR7569928	31	49080	30657	264838197	3174	16298	19888	3060	885445	0.45291
1751696069	SRR7557856,SRR7558298,SRR7566271	3	3231	5662	55712854	505	22389	3486	3353	361067	0.44231
1788716845	SRR7556962,SRR7556963,SRR7558667,SRR7558668,SRR7559293,SRR7560649,SRR7562999,SRR7563578,SRR7565718,SRR7566594,SRR7568163,SRR7569527	12	11845	17511	128124963	2216	12452	12036	2757	268620	0.46404
1782184727	SRR7562475,SRR7562830,SRR7562862,SRR7562969,SRR7567098,SRR7567236,SRR7567941,SRR7568131,SRR7568132,SRR7569033	10	11862	18324	143226338	1988	14265	12301	2852	427527	0.44884
1743280302	SRR7556795,SRR7558537,SRR7558907,SRR7560804,SRR7560923,SRR7561002,SRR7561865,SRR7561892,SRR7563049,SRR7563435,SRR7564486,SRR7564567,SRR7564761,SRR7565015,SRR7565361,SRR7565420,SRR7566645,SRR7568821	18	20366	23460	199183609	2665	15165	15385	3084	668373	0.45194
1467069283	SRR7558287,SRR7562693,SRR7564097,SRR7565157,SRR7567834	5	4571	5135	39311492	661	12937	3478	2840	475883	0.48935
1636875262	SRR7560270,SRR7561771	2	2005	3399	27645420	462	14447	2257	2990	274932	0.47169
1965017679	SRR7560651,SRR7562951	2	3486	2162	24436582	84	37204	1222	3554	803971	0.47749
1867865604	SRR7556897,SRR7557415,SRR7557463,SRR7557720,SRR7557959,SRR7558019,SRR7558105,SRR7558271,SRR7558346,SRR7558601,SRR7558624,SRR7559146,SRR7559530,SRR7559587,SRR7560688,SRR7560736,SRR7561187,SRR7561342,SRR7561436,SRR7562079,SRR7562295,SRR7563705,SRR7563987,SRR7564906,SRR7565021,SRR7565408,SRR7565892,SRR7565974,SRR7566202,SRR7566210,SRR7566764,SRR7567124,SRR7567285,SRR7567286,SRR7567447,SRR7567813,SRR…	39	52676	50123	406197066	5799	14679	33224	2928	602149	0.4356
1842268851	SRR7556872,SRR7558246,SRR7560434,SRR7561482,SRR7562402,SRR7563352,SRR7564788,SRR7565435,SRR7566407,SRR7566408,SRR7566568,SRR7566766,SRR7567108,SRR7567573,SRR7567923,SRR7568570,SRR7568571,SRR7568942	18	21177	20651	176317735	2113	17353	13380	2987	693446	0.45838
1750642946	SRR7556899,SRR7557682,SRR7559375,SRR7559523,SRR7559713,SRR7561783,SRR7562146,SRR7563301,SRR7563485,SRR7563552,SRR7564217,SRR7565727,SRR7566309,SRR7567072,SRR7567726,SRR7568216,SRR7569286,SRR7569555	18	22544	26722	209619996	2884	13807	17910	2858	653803	0.4511
1328137769	SRR7557026,SRR7557347,SRR7557449,SRR7557615,SRR7557917,SRR7558717,SRR7558994,SRR7559089,SRR7560261,SRR7560295,SRR7561178,SRR7561228,SRR7561637,SRR7562320,SRR7562541,SRR7562626,SRR7563039,SRR7563126,SRR7563214,SRR7563344,SRR7563844,SRR7565036,SRR7565503,SRR7565624,SRR7566270,SRR7566317,SRR7566933,SRR7567738,SRR7567878,SRR7568281,SRR7568309,SRR7568325,SRR7568344,SRR7568389,SRR7568973,SRR7569619,SRR…	37	49811	41011	319697241	4751	13181	27665	2905	685776	0.45934
1498298724	SRR7558120,SRR7558800,SRR7560452,SRR7562333,SRR7563468,SRR7564849,SRR7564974,SRR7565826,SRR7566000,SRR7566459,SRR7566614,SRR7567143,SRR7568314,SRR7569058,SRR7569974	15	22023	26832	216738877	2888	14824	17776	2910	487785	0.46476
1516547689	SRR7560971,SRR7561529,SRR7562610,SRR7562677,SRR7563358,SRR7565278,SRR7565996,SRR7566532,SRR7568642,SRR7568863	10	14232	15803	126423707	1643	14778	10513	2879	586784	0.45667
1743288251	SRR7557867,SRR7559052,SRR7561515,SRR7563824,SRR7566590,SRR7567314,SRR7568284,SRR7568839	8	16689	18694	121445790	2473	9627	13345	2608	433310	0.48121
1321793540	SRR7556782,SRR7557719,SRR7557730,SRR7558723,SRR7558724,SRR7559094,SRR7559316,SRR7560088,SRR7560925,SRR7561427,SRR7561672,SRR7562217,SRR7562442,SRR7562547,SRR7562548,SRR7565479,SRR7565579,SRR7565580,SRR7565893,SRR7567039,SRR7567982,SRR7568553,SRR7569623	23	28649	27037	218069042	3117	13611	18052	2987	622645	0.46737
1969750490	SRR7558688,SRR7560761,SRR7562395,SRR7562529,SRR7562873,SRR7563036,SRR7563584,SRR7565501,SRR7565686,SRR7567779,SRR7568632	11	12139	11457	101919266	1100	18292	7279	3042	563214	0.44822
1334414562	SRR7556900,SRR7556901,SRR7558559,SRR7559211,SRR7561760,SRR7562279,SRR7562305,SRR7562306,SRR7563292,SRR7563392,SRR7563393,SRR7563751,SRR7563895,SRR7564236,SRR7564237,SRR7565008,SRR7565009,SRR7565216,SRR7565572,SRR7565573,SRR7565741,SRR7565742,SRR7565762,SRR7565801,SRR7565844,SRR7566923,SRR7566924,SRR7567132,SRR7567133,SRR7568217,SRR7568262,SRR7568348,SRR7569682,SRR7569683	34	26193	40920	300526712	5605	11978	28220	2824	530700	0.46221
1243510805	SRR7558903,SRR7559569,SRR7560188,SRR7561418,SRR7563870,SRR7564824,SRR7568393	7	8633	10689	125009265	1127	24478	6324	4192	642135	0.47341
1747342927	SRR7557502,SRR7558731,SRR7559351,SRR7559763,SRR7559970,SRR7561063,SRR7561432,SRR7561683,SRR7563948,SRR7564511,SRR7565540,SRR7566045,SRR7566336,SRR7566734,SRR7567064,SRR7568059,SRR7568635,SRR7568789,SRR7569099	19	21783	21503	172068666	2478	14082	14371	2941	498973	0.45643
1621134540	SRR7556838,SRR7557830,SRR7558030,SRR7560657,SRR7560708,SRR7562739,SRR7562740,SRR7565456,SRR7566028,SRR7566749,SRR7567095	11	11036	16205	119918031	1999	13272	11039	2733	187645	0.44796
1697687747	SRR7557096,SRR7557251,SRR7557731,SRR7558299,SRR7559484,SRR7559509,SRR7559510,SRR7559675,SRR7559699,SRR7559810,SRR7559848,SRR7560104,SRR7560408,SRR7560422,SRR7560498,SRR7560658,SRR7560782,SRR7561565,SRR7562358,SRR7562891,SRR7563277,SRR7563597,SRR7563826,SRR7563885,SRR7563995,SRR7564841,SRR7565252,SRR7565660,SRR7566097,SRR7566656,SRR7566677,SRR7566977,SRR7567032,SRR7567130,SRR7567233,SRR7567352,SRR…	38	55888	42955	343081001	5017	14234	28632	2916	531838	0.45877
1983211753	SRR7556985,SRR7558825,SRR7559976,SRR7560079,SRR7561215,SRR7561804,SRR7564320,SRR7564492,SRR7564935,SRR7565519,SRR7565999,SRR7566410,SRR7566746,SRR7567184,SRR7568345,SRR7568662,SRR7569409,SRR7569664,SRR7569881,SRR7569965	20	24795	29682	226620786	3850	12089	20280	2941	564302	0.46338
1318546808	SRR7569909	1	1022	5563	28553987	1295	6088	4289	2520	64788	0.48267
1664402767	SRR7561325,SRR7562777,SRR7563649,SRR7563669,SRR7563789,SRR7564530,SRR7564585,SRR7564626,SRR7565502,SRR7567036,SRR7568608,SRR7569530,SRR7569728	13	13542	18356	151573695	1948	15724	11984	2892	457225	0.45526
1254820001	SRR7563625,SRR7566860,SRR7567873	3	3050	5563	50881111	431	20153	3498	3081	659861	0.46521
1890679305	SRR7557601,SRR7559841,SRR7562056,SRR7562984,SRR7563082,SRR7563444,SRR7564018,SRR7564076,SRR7564751,SRR7565812,SRR7566589,SRR7567248,SRR7567255	13	15463	26219	180885554	3895	10192	18494	2755	431010	0.46449
1732982250	SRR7564485,SRR7567112,SRR7567317,SRR7569884	4	4038	4820	49260879	368	31824	2787	3027	264131	0.46607
1686419003	SRR7557186,SRR7557187,SRR7558893,SRR7558973,SRR7559719,SRR7560114,SRR7560355,SRR7560518,SRR7560624,SRR7561523,SRR7561682,SRR7561927,SRR7561928,SRR7562422,SRR7563037,SRR7563199,SRR7564174,SRR7564179,SRR7564963,SRR7564964,SRR7565144,SRR7565912,SRR7566955,SRR7568612,SRR7568903,SRR7568946,SRR7569932,SRR7570003	28	29190	30890	257515135	3638	15123	20334	3026	494102	0.45726
1279157655	SRR7556948,SRR7557032,SRR7557428,SRR7557429,SRR7558435,SRR7558732,SRR7558789,SRR7558900,SRR7559193,SRR7559856,SRR7560232,SRR7561232,SRR7561677,SRR7561826,SRR7562132,SRR7562188,SRR7562923,SRR7564637,SRR7565227,SRR7565392,SRR7565403,SRR7565853,SRR7567157,SRR7567585,SRR7568358,SRR7569032,SRR7569401,SRR7569459,SRR7569505,SRR7569618,SRR7569895	31	29941	32194	226876734	4834	11000	22516	2786	318617	0.46724
1690560930	SRR7567175	1	1213	1454	12658156	76	37019	909	2711	312955	0.47117
1526086069	SRR7561408,SRR7561409,SRR7561410,SRR7566473,SRR7566474,SRR7566475	6	4161	16649	102179219	2733	8370	12152	2587	166400	0.46836
1491939283	SRR7557740,SRR7557744,SRR7557843,SRR7560602,SRR7560652,SRR7564219,SRR7564456,SRR7564676,SRR7564810,SRR7566605,SRR7568816	11	14266	16646	127989149	1551	14732	11172	2768	755317	0.4819
1248247499	SRR7558080,SRR7558835,SRR7558836,SRR7559080,SRR7559081,SRR7560852,SRR7560970,SRR7563170,SRR7563325,SRR7565232,SRR7565959,SRR7565960,SRR7566008,SRR7566089,SRR7566090,SRR7566124,SRR7566855,SRR7567074,SRR7567853,SRR7567854	20	14843	21901	153293895	2749	10729	15293	2722	526561	0.45062
1218440261	SRR7561360,SRR7561932,SRR7567040,SRR7567268,SRR7567560,SRR7569215	6	8195	13438	107404047	1467	15050	8948	2870	507940	0.45094
1294958818	SRR7557285,SRR7557640,SRR7560020,SRR7560309,SRR7561715,SRR7563226,SRR7563364,SRR7564070,SRR7565233,SRR7567608,SRR7567720,SRR7568382,SRR7569247	13	12686	21802	208429133	2157	20040	13590	3279	753758	0.45114
1250897089	SRR7566260,SRR7569224,SRR7569802	3	5377	7177	60055827	626	16937	4680	2910	351644	0.45338
1358015183	SRR7556810,SRR7556811,SRR7557455,SRR7557456,SRR7558122,SRR7558123,SRR7560099,SRR7560999,SRR7561786,SRR7562949,SRR7566222,SRR7567137,SRR7567138,SRR7567925,SRR7567952,SRR7568125,SRR7568149,SRR7568442,SRR7569663	19	17798	20827	210373251	1886	22492	12651	3390	856407	0.46128
1543995373	SRR7561333,SRR7561345,SRR7563384,SRR7564704,SRR7564741,SRR7567692,SRR7570001	7	8764	14886	121068048	1750	13963	9909	2993	488705	0.45524
1427155299	SRR7557450,SRR7558121,SRR7558286,SRR7559005,SRR7559040,SRR7559308,SRR7559396,SRR7559519,SRR7563300,SRR7563375,SRR7566027,SRR7566637,SRR7568542	13	25893	11362	118156937	895	26216	6685	3335	466844	0.45296
1593993351	SRR7559163,SRR7559919,SRR7563774	3	2541	3651	24176793	447	10395	2583	2566	160861	0.46666
1983400279	SRR7557220,SRR7557297,SRR7557353,SRR7558041,SRR7558543,SRR7558660,SRR7558661,SRR7558936,SRR7558998,SRR7559862,SRR7560569,SRR7560728,SRR7560933,SRR7561100,SRR7561221,SRR7561355,SRR7561456,SRR7561884,SRR7562431,SRR7562704,SRR7562868,SRR7563161,SRR7563162,SRR7563232,SRR7563570,SRR7565091,SRR7565414,SRR7565539,SRR7566120,SRR7566179,SRR7566196,SRR7566770,SRR7566999,SRR7567344,SRR7567369,SRR7568076,SRR…	43	51062	32423	286793026	3281	17421	20815	3102	618218	0.433
1341563176	SRR7556798,SRR7556799,SRR7558988,SRR7563250,SRR7563273,SRR7564059,SRR7564581,SRR7564853,SRR7564854,SRR7565075,SRR7566093,SRR7568179	12	12795	10874	114443956	1006	24456	6461	3479	511283	0.46823
1840148851	SRR7557806,SRR7558939,SRR7559300,SRR7559805,SRR7561296,SRR7565901,SRR7566464,SRR7566668,SRR7569712	9	12931	13347	136742269	1491	20735	8116	3559	631545	0.46878
1572619582	SRR7559863,SRR7560160,SRR7560161,SRR7561784,SRR7562230,SRR7565371,SRR7565372,SRR7569963	8	6113	12077	83116215	1710	10912	8495	2709	147170	0.47622
1366028512	SRR7557112,SRR7557846,SRR7558127,SRR7558136,SRR7559873,SRR7559874,SRR7559942,SRR7560157,SRR7560337,SRR7560719,SRR7560957,SRR7561286,SRR7562750,SRR7562819,SRR7562943,SRR7564526,SRR7565407,SRR7565975,SRR7566233,SRR7566559,SRR7566693,SRR7566879,SRR7566914,SRR7567054,SRR7567158,SRR7567292,SRR7567831,SRR7567832,SRR7568296,SRR7568300,SRR7568431,SRR7569117,SRR7569319,SRR7569697	34	37483	33325	283533339	3865	15986	21733	3047	443077	0.45182
1380175948	SRR7557242,SRR7558324,SRR7558704,SRR7560021,SRR7561984,SRR7562795,SRR7562979,SRR7563228,SRR7564161,SRR7564200,SRR7564703,SRR7564778,SRR7567001,SRR7568244	14	20584	20865	163742919	2578	14048	13961	2863	371589	0.47767
1971202062	SRR7556868,SRR7556996,SRR7557698,SRR7557885,SRR7558083,SRR7559025,SRR7560536,SRR7561337,SRR7561339,SRR7561762,SRR7562517,SRR7563366,SRR7563942,SRR7565829,SRR7566139,SRR7566301,SRR7566815,SRR7567414,SRR7567442,SRR7567541,SRR7567900,SRR7568140,SRR7568935,SRR7569025,SRR7569109,SRR7569343,SRR7569580,SRR7569807	28	36125	35393	289160074	4283	14313	23492	2999	561264	0.45394
1725637996	SRR7557091,SRR7557381,SRR7557439,SRR7557608,SRR7557609,SRR7557696,SRR7557697,SRR7558108,SRR7558155,SRR7558156,SRR7558175,SRR7558176,SRR7558629,SRR7558630,SRR7560404,SRR7560641,SRR7560839,SRR7561041,SRR7561042,SRR7561148,SRR7561372,SRR7561663,SRR7561664,SRR7561811,SRR7561812,SRR7562069,SRR7562497,SRR7562498,SRR7563891,SRR7565383,SRR7565384,SRR7566369,SRR7566416,SRR7567052,SRR7567168,SRR7567301,SRR…	46	39346	37097	288350178	4189	13667	24943	2851	464696	0.44615
1690139183	SRR7559345,SRR7560119,SRR7560837,SRR7561396,SRR7561803,SRR7562275,SRR7563146,SRR7566541,SRR7567377,SRR7567378,SRR7568378	11	13247	32155	203952614	4766	9149	23178	2599	461914	0.46744
1712338015	SRR7557571,SRR7565665	2	1989	2556	19447263	381	12612	1746	2907	129442	0.53049
1937126019	SRR7557503,SRR7558465,SRR7559108,SRR7561756,SRR7562345,SRR7563471,SRR7564091,SRR7564369,SRR7564392,SRR7566180,SRR7566546,SRR7566564,SRR7568433,SRR7568561,SRR7568974	15	23780	18942	143097037	1930	14871	12787	2721	398662	0.45432
1525703925	SRR7558137,SRR7559324,SRR7560016,SRR7560731,SRR7564851,SRR7567956	6	12110	8335	72631642	719	18934	5286	2903	516245	0.50461
1206891066	SRR7556968,SRR7557533,SRR7557979,SRR7557980,SRR7563272,SRR7563792,SRR7563793,SRR7565971,SRR7566688,SRR7566782,SRR7566961,SRR7567416,SRR7568568,SRR7568569,SRR7568676,SRR7569197,SRR7569253,SRR7569937,SRR7569967	19	16280	19435	144579504	2280	12803	13280	2786	428345	0.46228
1792889082	SRR7558712,SRR7558832,SRR7559058,SRR7560616,SRR7560943,SRR7563719,SRR7564631,SRR7564804,SRR7565225,SRR7566173,SRR7567465,SRR7569433,SRR7569823,SRR7569824	14	15621	13918	138796707	1167	23333	8437	3280	728604	0.46564
1914344396	SRR7557814,SRR7559016,SRR7567953	3	3262	9159	75363122	985	16478	5977	2855	324256	0.4549
1934221956	SRR7557638,SRR7557794,SRR7560173,SRR7560494,SRR7561313,SRR7561350,SRR7562057,SRR7563746,SRR7566266,SRR7567590,SRR7569567	11	14447	24797	175855479	3246	11463	17225	2729	666113	0.45944
1369765219	SRR7557612,SRR7558654,SRR7558828,SRR7559027,SRR7559437,SRR7560377,SRR7561245,SRR7561543,SRR7562092,SRR7562438,SRR7562995,SRR7563188,SRR7566497,SRR7567576,SRR7567627,SRR7567907,SRR7568048,SRR7568626,SRR7569066,SRR7569587	20	22293	24299	210034241	2651	16891	15699	3042	558573	0.45079
1911219462	SRR7557418,SRR7557480,SRR7558079,SRR7560672,SRR7561639,SRR7563708,SRR7563960,SRR7564633,SRR7565529,SRR7565694,SRR7566376,SRR7566683,SRR7568406,SRR7569217	14	21796	27519	197283785	3713	11069	19145	2785	1365502	0.4522
1381855501	SRR7558635,SRR7560184,SRR7560286,SRR7561739,SRR7567330,SRR7568142,SRR7568699,SRR7569290	8	9397	11291	139521457	915	36017	6259	3944	456674	0.45866
1536752395	SRR7559909,SRR7561577	2	2642	7198	44664111	1245	7992	5269	2683	555898	0.46938
1852658756	SRR7560443,SRR7560737,SRR7563590	3	5857	2913	37566061	248	36733	1597	4170	281353	0.4659
1959093490	SRR7567127,SRR7569342	2	2076	7875	49218318	1321	8884	5713	2612	183232	0.46426
1568931410	SRR7558683,SRR7559198,SRR7559199,SRR7563542,SRR7564112,SRR7564246,SRR7566174,SRR7567712	8	7557	10658	82493915	1218	13719	7182	2851	873951	0.46167
1395000226	SRR7557132,SRR7559710,SRR7559817,SRR7560907,SRR7562343,SRR7563470,SRR7565617,SRR7566566,SRR7566671	9	14297	19257	151978590	2326	14144	12892	2889	358250	0.4609
1773467641	SRR7557101,SRR7557987,SRR7559180,SRR7560677,SRR7561661,SRR7561710,SRR7561711,SRR7562709,SRR7562864,SRR7563246,SRR7563247,SRR7564327,SRR7564477,SRR7564478,SRR7567524,SRR7568073,SRR7568589,SRR7569086,SRR7569087	19	17471	11194	99786280	1161	18197	7164	3108	274769	0.46971
1472545676	SRR7557309,SRR7557918,SRR7559048,SRR7559614,SRR7559691,SRR7562542,SRR7564850,SRR7567607,SRR7567695,SRR7567772	10	10538	11534	100060411	1026	18831	7384	2936	369809	0.46577
1430463383	SRR7556986,SRR7557109,SRR7558698,SRR7558741,SRR7558796,SRR7559865,SRR7559866,SRR7560281,SRR7562051,SRR7562612,SRR7563434,SRR7563818,SRR7564045,SRR7565376,SRR7566048,SRR7567527,SRR7567898,SRR7569673	18	17534	22471	170285090	2385	13208	15210	2790	700158	0.45496
1633336199	SRR7557756,SRR7559128,SRR7559303,SRR7560132,SRR7561368,SRR7561747,SRR7563079,SRR7564396,SRR7565286,SRR7566487,SRR7567574,SRR7567648,SRR7567704,SRR7568115,SRR7568407,SRR7568883,SRR7568921,SRR7569154,SRR7569901,SRR7569988,SRR7569998,SRR7569999	22	29085	21294	189737573	2222	18330	13561	3078	487366	0.45492
1522347969	SRR7557035,SRR7557881,SRR7558708,SRR7559169,SRR7559170,SRR7559217,SRR7560323,SRR7561451,SRR7562164,SRR7563410,SRR7564897,SRR7565176,SRR7566095,SRR7566624,SRR7566962,SRR7567532,SRR7569523,SRR7569561,SRR7569562	19	19914	24292	160097454	3249	9597	17299	2641	407772	0.4534
1502215789	SRR7557059,SRR7557128,SRR7557854,SRR7559310,SRR7559341,SRR7559356,SRR7560191,SRR7560292,SRR7560565,SRR7560808,SRR7561297,SRR7561649,SRR7562578,SRR7562670,SRR7563320,SRR7563524,SRR7563797,SRR7563837,SRR7563931,SRR7564363,SRR7565208,SRR7565820,SRR7565871,SRR7566905,SRR7567288,SRR7568519,SRR7569204	27	42800	28726	252203873	2995	16796	18479	3075	530674	0.47056
1759452045	SRR7557360,SRR7558566,SRR7558671,SRR7558786,SRR7558863,SRR7559726,SRR7561168,SRR7561248,SRR7561854,SRR7563422,SRR7565288,SRR7565561,SRR7565754,SRR7565755,SRR7566995,SRR7567405,SRR7568857,SRR7569079,SRR7569487,SRR7569540	20	24485	21965	196625390	1937	18549	13967	3062	508052	0.45329
1752249221	SRR7556765,SRR7558393,SRR7558444,SRR7559159,SRR7559731,SRR7559849,SRR7560192,SRR7560790,SRR7560908,SRR7560929,SRR7561435,SRR7561861,SRR7562893,SRR7564550,SRR7564957,SRR7566786,SRR7566788,SRR7567183,SRR7567729,SRR7568031,SRR7568466,SRR7568492,SRR7568828,SRR7569414,SRR7569641,SRR7569964	26	43242	16246	167006860	1314	25785	9678	3339	597440	0.44932
1552761256	SRR7557056,SRR7559134,SRR7560253,SRR7562187,SRR7565554,SRR7565897,SRR7566186,SRR7566518	8	10225	13020	102117574	1253	14653	8688	2798	658641	0.46714
1512113898	SRR7560044,SRR7562427,SRR7562792,SRR7563904,SRR7564460,SRR7566192,SRR7566330,SRR7566715,SRR7567121,SRR7568194,SRR7568195,SRR7569819,SRR7569934	13	14729	20436	151069093	2539	12229	14002	2784	312210	0.46616
1669403033	SRR7556961,SRR7556979,SRR7556980,SRR7558347,SRR7558348,SRR7558777,SRR7558778,SRR7559791,SRR7559929,SRR7562755,SRR7563211,SRR7563212,SRR7564359,SRR7564360,SRR7564507,SRR7566308,SRR7567015,SRR7567876,SRR7567877	19	13896	9659	119426697	732	36287	5223	3822	555042	0.449
1218966320	SRR7556936,SRR7557288,SRR7558281,SRR7558663,SRR7559133,SRR7559372,SRR7561195,SRR7561538,SRR7561825,SRR7563725,SRR7563783,SRR7564218,SRR7565218,SRR7566711,SRR7567274,SRR7567897,SRR7568957,SRR7568958,SRR7569101	19	25246	19124	174797414	1836	18248	12126	3174	658656	0.47179
1828674055	SRR7558819,SRR7558894,SRR7559271,SRR7560613,SRR7565744,SRR7568876,SRR7568896,SRR7570009	8	10769	10228	121758552	752	39317	5505	3467	481753	0.46172
1722470158	SRR7558021,SRR7559672,SRR7560873,SRR7563195,SRR7563761,SRR7564584,SRR7564900,SRR7565704,SRR7566109,SRR7566505,SRR7566835,SRR7566907,SRR7569670	13	17531	17933	150146560	1739	16393	11672	2920	569232	0.48556
1797243857	SRR7557143,SRR7557144,SRR7557704,SRR7557927,SRR7560083,SRR7561925,SRR7562269,SRR7562724,SRR7565022,SRR7565081,SRR7565169,SRR7567254,SRR7567333,SRR7568036	14	15473	21301	168293276	2375	14027	14184	2865	498642	0.46308
1365024591	SRR7557471,SRR7559824,SRR7565298,SRR7566506,SRR7567665	5	7498	4067	26912807	624	9793	2898	2647	124214	0.50539
1559052997	SRR7558091,SRR7558401,SRR7558676,SRR7558677,SRR7559808,SRR7560522,SRR7561193,SRR7562219,SRR7565432,SRR7565827,SRR7566031,SRR7566037,SRR7567785,SRR7568136,SRR7569750	15	16591	26904	185354900	3913	10322	18963	2749	474802	0.45281
1490645663	SRR7557021,SRR7557631,SRR7559036,SRR7559069,SRR7559853,SRR7561110,SRR7561623,SRR7562936,SRR7564693,SRR7564917,SRR7564920,SRR7565887,SRR7566460,SRR7566618,SRR7567199,SRR7567569,SRR7567570,SRR7568275,SRR7568276,SRR7568302,SRR7568987	21	22112	19205	161654736	1772	17030	12407	2887	805963	0.45086
1981675801	SRR7558878,SRR7559987,SRR7560614,SRR7561358,SRR7561942,SRR7562650,SRR7563265,SRR7563788,SRR7563945,SRR7564366,SRR7566046,SRR7566427,SRR7566804,SRR7567065,SRR7569266,SRR7569334	16	26219	37738	257787844	5060	10344	26617	2711	332037	0.44692
1738064281	SRR7558057,SRR7558177,SRR7558335,SRR7558336,SRR7559440,SRR7559695,SRR7559696,SRR7560811,SRR7560812,SRR7561219,SRR7561220,SRR7561579,SRR7562204,SRR7562249,SRR7562250,SRR7563046,SRR7563047,SRR7563947,SRR7565387,SRR7565703,SRR7567019,SRR7567819,SRR7568050,SRR7568758,SRR7569572,SRR7569573	26	20492	10294	99661543	749	26949	6173	3005	422914	0.44351
1802500251	SRR7556866,SRR7557447,SRR7557496,SRR7557795,SRR7560647,SRR7561225,SRR7561308,SRR7562825,SRR7563003,SRR7563416,SRR7564098,SRR7564226,SRR7565089,SRR7565658,SRR7566700,SRR7567893,SRR7567961,SRR7568317,SRR7568706,SRR7568760,SRR7569283	21	23370	34474	259571251	4509	12511	23518	2843	427107	0.4685
1647875235	SRR7557725,SRR7558847,SRR7559346,SRR7559819,SRR7560803,SRR7561417,SRR7561546,SRR7561764,SRR7562161,SRR7562594,SRR7562758,SRR7562975,SRR7563585,SRR7564088,SRR7564656,SRR7564827,SRR7565119,SRR7565809,SRR7566620,SRR7567003,SRR7567635,SRR7567945,SRR7569118,SRR7569395,SRR7569462,SRR7569811	26	37850	44603	295950178	6671	9685	31797	2686	490422	0.45572
1611814882	SRR7558051,SRR7558354,SRR7558622,SRR7558639,SRR7559912,SRR7560506,SRR7561073,SRR7561581,SRR7561697,SRR7561809,SRR7562009,SRR7562349,SRR7562870,SRR7562956,SRR7563140,SRR7563610,SRR7563710,SRR7563924,SRR7564355,SRR7564736,SRR7566029,SRR7566240,SRR7566447,SRR7567334,SRR7567965,SRR7568560,SRR7568573,SRR7568604,SRR7568786,SRR7569387	30	38739	41899	335469947	4866	14418	27915	2915	799393	0.47135
1671622380	SRR7558297,SRR7559189,SRR7560366,SRR7560639,SRR7560936,SRR7560950,SRR7561657,SRR7562045,SRR7562047,SRR7563382,SRR7563896,SRR7564006,SRR7564041,SRR7564361,SRR7565462,SRR7565771,SRR7566092,SRR7566135,SRR7566971,SRR7567434,SRR7567837,SRR7568586,SRR7569534,SRR7569638,SRR7569770	25	26787	34029	271136288	4062	14108	22731	2919	460290	0.46822
1279916508	SRR7561373,SRR7561374,SRR7561420,SRR7561421,SRR7563579,SRR7565122,SRR7566629,SRR7566630,SRR7566900,SRR7566901,SRR7566902	11	7615	7272	55633875	885	12922	4934	2869	353992	0.44882
1504420627	SRR7557646,SRR7559727,SRR7559940,SRR7560368,SRR7560878,SRR7561061,SRR7561082,SRR7561524,SRR7561540,SRR7561578,SRR7562474,SRR7562734,SRR7563013,SRR7563956,SRR7563959,SRR7564561,SRR7565486,SRR7565769,SRR7566604,SRR7566610,SRR7567234,SRR7567629,SRR7568137,SRR7568349,SRR7568462,SRR7568496,SRR7568737,SRR7568820,SRR7568990,SRR7569165,SRR7569716	31	48041	37598	320064917	4378	15225	24615	3087	707142	0.4725
1689589051	SRR7563582,SRR7564489,SRR7567760	3	4466	6633	61772842	726	18376	4189	3261	300584	0.43732
1370580816	SRR7557038,SRR7557079,SRR7557106,SRR7557534,SRR7557974,SRR7558094,SRR7558768,SRR7558861,SRR7559646,SRR7559926,SRR7560169,SRR7561003,SRR7561060,SRR7562130,SRR7562245,SRR7562335,SRR7562336,SRR7562817,SRR7562966,SRR7563056,SRR7563196,SRR7563461,SRR7563551,SRR7563712,SRR7563938,SRR7563997,SRR7564282,SRR7564754,SRR7564826,SRR7565607,SRR7566219,SRR7567105,SRR7567587,SRR7568665,SRR7568873,SRR7569702,SRR…	37	41798	39690	297770536	5200	12299	27123	2839	544052	0.46586
1555310975	SRR7557781,SRR7559151,SRR7559183,SRR7559941,SRR7561066,SRR7564315,SRR7564451,SRR7565627,SRR7565881,SRR7569417,SRR7569700,SRR7569985	12	21218	9759	113891992	925	28752	5514	3789	487452	0.44537
1788590331	SRR7560792	1	1408	1725	14318085	106	24493	1114	2797	319302	0.49268
1792633226	SRR7558613,SRR7561842,SRR7565773	3	3241	4744	49497474	497	23205	2834	3474	492694	0.51169
1201923829	SRR7557282,SRR7557905,SRR7557906,SRR7557907,SRR7558081,SRR7558492,SRR7559525,SRR7559526,SRR7559527,SRR7562093,SRR7562514,SRR7564480,SRR7566399,SRR7567048,SRR7567049,SRR7567050,SRR7567051,SRR7567271,SRR7567799	19	23424	23952	199094869	2531	16086	15689	2943	486387	0.47025
1591533036	SRR7558857,SRR7559158,SRR7559218,SRR7559219,SRR7559296,SRR7559297,SRR7559579,SRR7559928,SRR7560249,SRR7560298,SRR7560972,SRR7560973,SRR7560979,SRR7561048,SRR7561941,SRR7562406,SRR7562551,SRR7562552,SRR7562597,SRR7562598,SRR7562714,SRR7562715,SRR7563176,SRR7563177,SRR7563618,SRR7564054,SRR7564285,SRR7565555,SRR7565556,SRR7566349,SRR7566750,SRR7566947,SRR7566948,SRR7567946,SRR7568118,SRR7569445,SRR…	39	33794	40183	287629841	5180	11469	27874	2752	555900	0.45204
1594594316	SRR7557840,SRR7558162,SRR7558782,SRR7561381,SRR7561453,SRR7562039,SRR7562588,SRR7562909,SRR7564383,SRR7565352,SRR7565353,SRR7566904,SRR7568220,SRR7568352,SRR7568354,SRR7569369,SRR7569370,SRR7569394	18	17600	16714	137342744	1618	15823	10992	2913	456917	0.47551
1553620649	SRR7557933,SRR7558190,SRR7559574,SRR7562829,SRR7563313,SRR7564437,SRR7564438,SRR7565415,SRR7566737,SRR7567860,SRR7568158,SRR7568500	12	17111	24470	163100237	3484	10012	17350	2651	540457	0.46059
1976879393	SRR7558596,SRR7560029,SRR7561274,SRR7561776,SRR7561983,SRR7562318,SRR7566552,SRR7569027	8	8682	10021	100441200	835	25516	5977	3196	575401	0.45049
1312371311	SRR7556998,SRR7557561,SRR7558941,SRR7559733,SRR7561320,SRR7562837,SRR7563770,SRR7563863,SRR7564765,SRR7565060,SRR7566496,SRR7566784,SRR7567042,SRR7567623,SRR7568993,SRR7569556	16	18186	18222	163348401	1951	18449	11585	3102	448513	0.45308
1502939716	SRR7560156,SRR7560955,SRR7565684,SRR7569457	4	4142	4194	41216446	314	25483	2539	3163	415535	0.48427
1278763099	SRR7557835,SRR7557836,SRR7558213,SRR7559031,SRR7559454,SRR7559455,SRR7559829,SRR7560068,SRR7561049,SRR7562455,SRR7562456,SRR7562952,SRR7562953,SRR7563173,SRR7563174,SRR7563500,SRR7563501,SRR7563855,SRR7563856,SRR7563901,SRR7564029,SRR7564154,SRR7564309,SRR7564310,SRR7564422,SRR7564423,SRR7564871,SRR7564872,SRR7564903,SRR7566713,SRR7566714,SRR7566909,SRR7566910,SRR7567316,SRR7567370,SRR7567463,SRR…	48	36608	35556	281963267	4131	13829	23822	2927	277307	0.45854
1713789676	SRR7557027,SRR7557900,SRR7563785,SRR7564868,SRR7566062,SRR7566517,SRR7567867,SRR7568618	8	10663	15799	124396562	1676	14146	10542	2843	638558	0.45044
1493561067	SRR7557399,SRR7557973,SRR7559417,SRR7559483,SRR7560435,SRR7561278,SRR7561956,SRR7562004,SRR7562478,SRR7563133,SRR7563511,SRR7566511,SRR7566598,SRR7567432,SRR7567598,SRR7568130,SRR7569871	17	20376	19735	194152057	1815	22325	11983	3222	761912	0.46081
1838470437	SRR7556920,SRR7556921,SRR7557484,SRR7557938,SRR7558882,SRR7560012,SRR7562261,SRR7563190,SRR7563445,SRR7565834,SRR7565835,SRR7565930,SRR7567061,SRR7567229,SRR7567638,SRR7568065,SRR7568306,SRR7568307,SRR7569035,SRR7569553	20	18362	17980	136951638	2421	12374	12280	2926	345533	0.46827
1413473616	SRR7557134,SRR7557293,SRR7557391,SRR7558421,SRR7558935,SRR7559164,SRR7559349,SRR7559467,SRR7559839,SRR7560090,SRR7560779,SRR7561921,SRR7561978,SRR7561979,SRR7562149,SRR7562537,SRR7562538,SRR7562729,SRR7562730,SRR7563560,SRR7563571,SRR7563702,SRR7564323,SRR7565559,SRR7565710,SRR7566189,SRR7566190,SRR7566267,SRR7566619,SRR7566885,SRR7566886,SRR7567180,SRR7567213,SRR7567926,SRR7568005,SRR7568380,SRR…	42	42601	40681	337112248	4023	16411	26582	2908	707930	0.4565
1953899407	SRR7557119,SRR7558505,SRR7558506,SRR7558672,SRR7558673,SRR7559415,SRR7560638,SRR7560739,SRR7561893,SRR7562495,SRR7563034,SRR7563051,SRR7563102,SRR7563564,SRR7563964,SRR7565295,SRR7565752,SRR7569045,SRR7569379,SRR7569380,SRR7570008	21	19249	29983	253446124	3393	15684	19621	3047	668371	0.47497
1570981842	SRR7557882,SRR7558374,SRR7559444,SRR7563852,SRR7564891,SRR7565231,SRR7567264,SRR7568894	8	13519	10009	87397020	1026	17598	6404	3012	658082	0.44797
1481053656	SRR7558457,SRR7558499,SRR7559222,SRR7559834,SRR7561595,SRR7564612,SRR7565720,SRR7565879,SRR7566265,SRR7568372	10	12214	17109	155658765	1867	18676	10793	3132	392210	0.45767
1377560498	SRR7556912,SRR7559610,SRR7559802,SRR7560034,SRR7561612,SRR7561944,SRR7561947,SRR7562573,SRR7562695,SRR7562696,SRR7562903,SRR7563281,SRR7564348,SRR7565480,SRR7566004,SRR7566081,SRR7566303,SRR7566622,SRR7567698,SRR7568494,SRR7569227,SRR7569392	22	32560	36082	294583259	4635	14386	24044	3041	399682	0.45254
1435681068	SRR7557337,SRR7557338,SRR7558686,SRR7565101,SRR7565102,SRR7566043,SRR7566044,SRR7566389,SRR7567227,SRR7567228	10	7234	4460	45299914	354	25506	2652	3273	394996	0.46756
1821599308	SRR7557200,SRR7557201,SRR7557386,SRR7558619,SRR7558620,SRR7558666,SRR7558803,SRR7559274,SRR7559338,SRR7559979,SRR7560128,SRR7560706,SRR7561411,SRR7565166,SRR7567016,SRR7567241,SRR7567406	17	21152	23371	188062148	2728	14056	15594	2954	575098	0.45555
1794386412	SRR7557117,SRR7557516,SRR7557724,SRR7558173,SRR7560932,SRR7561910,SRR7562997,SRR7563635,SRR7563755,SRR7563983,SRR7564769,SRR7565560,SRR7566362,SRR7566680,SRR7567481,SRR7567659,SRR7568404,SRR7568506,SRR7568507,SRR7569022,SRR7569307,SRR7569939	22	22118	23436	213693728	2444	17959	14873	3181	744562	0.45901
1619061671	SRR7557264,SRR7558111,SRR7559827,SRR7560709,SRR7562821,SRR7563409,SRR7563456,SRR7563587,SRR7565245,SRR7567373,SRR7567764	11	12375	21634	179392150	2383	15619	14219	2985	713295	0.45486
1768041036	SRR7557431,SRR7561770,SRR7568937	3	4155	6544	50695381	714	13502	4405	2835	355635	0.46709
1387717546	SRR7557406,SRR7558521,SRR7558891,SRR7559496,SRR7560433,SRR7560551,SRR7560552,SRR7560853,SRR7560880,SRR7561051,SRR7561067,SRR7561593,SRR7564134,SRR7564593,SRR7564911,SRR7565645,SRR7566099,SRR7566679,SRR7567165,SRR7567230,SRR7567231,SRR7567504,SRR7567684,SRR7567979,SRR7568241,SRR7568294,SRR7568319,SRR7568396,SRR7568495,SRR7568657,SRR7569329,SRR7569402,SRR7569952	33	30098	41558	320605722	5277	13230	28080	2875	597231	0.46859
1946370858	SRR7559872,SRR7563679,SRR7563810,SRR7567903,SRR7568953	5	5110	8476	76861729	635	22817	5297	2982	413887	0.44472
1420704859	SRR7557572,SRR7558170,SRR7558408,SRR7559495,SRR7559622,SRR7560272,SRR7560348,SRR7561101,SRR7561380,SRR7561449,SRR7562160,SRR7562589,SRR7562638,SRR7566391,SRR7566498,SRR7567338,SRR7567559,SRR7567654,SRR7567859,SRR7568078,SRR7568321	21	30345	15687	148904725	1921	16963	9966	3445	493160	0.47253
1214227990	SRR7557269,SRR7557364,SRR7557472,SRR7557820,SRR7557866,SRR7561124,SRR7561310,SRR7561323,SRR7561338,SRR7562392,SRR7563017,SRR7563490,SRR7563994,SRR7565302,SRR7566898,SRR7567060,SRR7567312,SRR7567736	18	25557	25246	215550977	3032	15839	16502	3089	608025	0.45828
1633570887	SRR7557296,SRR7557322,SRR7557323,SRR7559322,SRR7559435,SRR7559931,SRR7559932,SRR7559996,SRR7560092,SRR7561069,SRR7561070,SRR7562791,SRR7562991,SRR7562992,SRR7563120,SRR7564969,SRR7564970,SRR7565043,SRR7565669,SRR7565956,SRR7566170,SRR7566171,SRR7566502,SRR7566850,SRR7567875,SRR7568595,SRR7568751,SRR7568818,SRR7569026,SRR7569837	30	26227	30914	250577290	3450	14281	20542	2944	711349	0.46902
1584864839	SRR7559114,SRR7559143,SRR7563718,SRR7567170,SRR7567445,SRR7568747,SRR7569318	7	8348	13028	98019915	1245	14719	8777	2692	589594	0.47171
1896759560	SRR7556935,SRR7560864,SRR7565712	3	5150	2931	43149826	267	35683	1537	5102	851235	0.47874
1282706628	SRR7557116,SRR7558025,SRR7558239,SRR7558269,SRR7558416,SRR7558742,SRR7559746,SRR7559822,SRR7559982,SRR7561887,SRR7561922,SRR7562071,SRR7563042,SRR7563119,SRR7564051,SRR7564605,SRR7564707,SRR7564886,SRR7564967,SRR7566208,SRR7566960,SRR7567879,SRR7567880,SRR7567981,SRR7568007,SRR7569341,SRR7570004	27	38863	47896	338024456	6332	10793	33449	2762	568133	0.45821
1884326180	SRR7564543	1	1060	5773	33367600	813	7627	4266	2459	345569	0.50297
1697595162	SRR7557103,SRR7557254,SRR7557489,SRR7557508,SRR7557590,SRR7557984,SRR7557998,SRR7558433,SRR7559595,SRR7559840,SRR7560396,SRR7560557,SRR7560580,SRR7560780,SRR7561330,SRR7561475,SRR7561638,SRR7561727,SRR7562073,SRR7562205,SRR7562284,SRR7562986,SRR7563233,SRR7563240,SRR7564798,SRR7565070,SRR7565424,SRR7565682,SRR7565837,SRR7565859,SRR7566002,SRR7566106,SRR7567078,SRR7567322,SRR7568074,SRR7568180,SRR…	42	56199	52459	423351366	5582	15327	34673	2886	418160	0.45175
1917212604	SRR7557287,SRR7558150,SRR7559155,SRR7560331,SRR7561558,SRR7561601,SRR7561716,SRR7561731,SRR7561963,SRR7562241,SRR7562450,SRR7562637,SRR7562954,SRR7563341,SRR7564241,SRR7564880,SRR7566712,SRR7566915,SRR7567282,SRR7567902,SRR7569270,SRR7569436,SRR7569902	23	29428	33096	268038334	3878	14687	21937	2934	342881	0.46691
1691612732	SRR7557163,SRR7557492,SRR7557599,SRR7558518,SRR7559084,SRR7559871,SRR7559964,SRR7561233,SRR7561324,SRR7561856,SRR7561938,SRR7561939,SRR7562554,SRR7562976,SRR7563495,SRR7564264,SRR7564977,SRR7565249,SRR7565640,SRR7566573,SRR7567715,SRR7568402,SRR7569004,SRR7569827	24	36965	27203	226680774	2848	15525	17865	2992	554206	0.47048
1271923955	SRR7557374,SRR7559818,SRR7562861,SRR7563131,SRR7567045	5	6138	16759	118184636	2128	10857	11700	2749	474618	0.43177
1880485821	SRR7568293,SRR7568365	2	2152	4300	32021390	506	13491	2929	2753	180631	0.50173
1485180854	SRR7556821,SRR7557219,SRR7557344,SRR7558050,SRR7559347,SRR7559547,SRR7560535,SRR7560823,SRR7564239,SRR7564240,SRR7564800,SRR7565626,SRR7565672,SRR7565994,SRR7568041	15	16784	23604	196469343	2705	15514	15475	2974	844737	0.46748
1477050421	SRR7558264,SRR7559749,SRR7562782,SRR7563860,SRR7563958,SRR7564946	6	10636	10339	110575482	929	27622	5982	3342	367915	0.45125
1793480872	SRR7557028,SRR7557413,SRR7557650,SRR7557651,SRR7557976,SRR7562803,SRR7562804,SRR7566080,SRR7567721	9	7316	8723	57316295	1407	9530	6242	2712	170728	0.47602
1591941576	SRR7557589	1	932	1800	17744911	292	15787	1167	4011	153378	0.49064
1934759910	SRR7559313,SRR7559814,SRR7560287,SRR7560703,SRR7560914,SRR7561023,SRR7561926,SRR7563554,SRR7566156,SRR7566729,SRR7569789,SRR7569797	12	15535	22438	196781485	2484	16596	14471	3099	485716	0.46897
1443072149	SRR7556778,SRR7557179,SRR7557465,SRR7558328,SRR7558488,SRR7558556,SRR7558600,SRR7559358,SRR7559679,SRR7560218,SRR7560743,SRR7560994,SRR7561397,SRR7561974,SRR7561996,SRR7562914,SRR7563253,SRR7563254,SRR7564021,SRR7564382,SRR7564545,SRR7564729,SRR7564870,SRR7565494,SRR7566708,SRR7567083,SRR7567450,SRR7567591,SRR7567874,SRR7568218,SRR7568219,SRR7568838,SRR7568840,SRR7568841,SRR7569218,SRR7569790	36	40564	47776	336607772	6215	10821	33350	2749	560797	0.47537
1691426272	SRR7557161,SRR7559426,SRR7559623,SRR7559771,SRR7560538,SRR7563535,SRR7564839,SRR7566006,SRR7567492,SRR7567536,SRR7568400,SRR7568596,SRR7568914,SRR7569941	14	27446	27676	223242990	3360	14387	18424	2942	706905	0.47047
1659055247	SRR7557948	1	1313	3405	32639625	243	23714	2085	3143	550173	0.45188
1723832795	SRR7560547,SRR7560809,SRR7567239,SRR7568648,SRR7568649,SRR7568650	6	7155	8425	73993530	877	16766	5456	3143	333756	0.46799
1466125287	SRR7561203	1	1334	1444	13183534	248	14429	971	3792	86404	0.56288
1402733862	SRR7557165,SRR7557204,SRR7557873,SRR7558102,SRR7558377,SRR7559118,SRR7559188,SRR7559439,SRR7559487,SRR7559924,SRR7560459,SRR7561240,SRR7561673,SRR7561694,SRR7564140,SRR7564272,SRR7565900,SRR7566334,SRR7568202,SRR7568967	20	33181	37590	290434768	4880	12965	25480	2903	969415	0.46722
1750671275	SRR7557547,SRR7557548,SRR7559492,SRR7563831,SRR7565544,SRR7566396,SRR7567586,SRR7567589,SRR7568577	9	8501	8726	100910826	829	26083	4923	3715	885629	0.44163
1837572164	SRR7556802,SRR7557088,SRR7557864,SRR7558693,SRR7558822,SRR7560064,SRR7563289,SRR7564067,SRR7564100,SRR7564166,SRR7564231,SRR7565050,SRR7565309,SRR7565982,SRR7569468	15	23492	17697	161012034	1866	18476	11204	3143	402391	0.47966
1763561135	SRR7565062	1	1717	2730	18709263	273	10756	1910	2617	243708	0.52241
1970471242	SRR7556800,SRR7557156,SRR7557568,SRR7558131,SRR7558251,SRR7562605,SRR7563062,SRR7564664,SRR7564796,SRR7565650,SRR7567713,SRR7568017,SRR7568208,SRR7569699	14	17838	16097	161253794	1567	20710	9913	3469	763372	0.47148
1228642939	SRR7557040,SRR7557057,SRR7557556,SRR7557587,SRR7557588,SRR7558285,SRR7558645,SRR7559331,SRR7561999,SRR7562197,SRR7562510,SRR7562511,SRR7563835,SRR7564496,SRR7564936,SRR7565925,SRR7567814,SRR7569933	18	18285	31411	215763498	4130	10380	22072	2697	409020	0.44863
1932913296	SRR7558753,SRR7560483,SRR7567602	3	3160	3061	26692109	312	18531	1957	3018	337429	0.50407
1296635662	SRR7558363,SRR7559689,SRR7560556,SRR7561129,SRR7561843,SRR7561987,SRR7562081,SRR7562082,SRR7562264,SRR7562460,SRR7562885,SRR7562886,SRR7563160,SRR7563184,SRR7563230,SRR7563231,SRR7563293,SRR7563361,SRR7563502,SRR7563503,SRR7564284,SRR7564289,SRR7565084,SRR7565357,SRR7565751,SRR7565802,SRR7566332,SRR7567134,SRR7567287,SRR7567308,SRR7567346,SRR7568742,SRR7568777,SRR7569048	34	33270	28671	255947034	3281	17095	18360	3134	485892	0.46854
1477223770	SRR7557779,SRR7560617,SRR7560942,SRR7561109,SRR7561149,SRR7562010,SRR7562325,SRR7563666,SRR7563941,SRR7565428,SRR7565498,SRR7565534,SRR7566388,SRR7567142,SRR7567263,SRR7567920,SRR7568757	17	24750	27935	220470671	2955	14410	18630	2843	498150	0.47461
1666590487	SRR7556945,SRR7556946,SRR7558591,SRR7558592,SRR7559811,SRR7562037,SRR7563098,SRR7563099,SRR7564801,SRR7564802,SRR7565177,SRR7565263,SRR7565264,SRR7565856,SRR7565857,SRR7567437	16	10414	12395	115064941	1139	19606	7760	3168	675691	0.46225
1570076016	SRR7556976,SRR7557074,SRR7557567,SRR7557570,SRR7558475,SRR7558536,SRR7558644,SRR7559558,SRR7559638,SRR7559897,SRR7560598,SRR7560727,SRR7561292,SRR7561527,SRR7561991,SRR7562232,SRR7562315,SRR7562761,SRR7563734,SRR7564125,SRR7564277,SRR7565138,SRR7565203,SRR7565676,SRR7565677,SRR7566254,SRR7566593,SRR7567774,SRR7567828,SRR7568437,SRR7568835,SRR7569458,SRR7569929	33	57899	47567	347833548	6440	11515	32913	2835	319513	0.46858
1311779595	SRR7556823,SRR7557401,SRR7558431,SRR7559969,SRR7560097,SRR7562441,SRR7562606,SRR7566118,SRR7567026,SRR7567937,SRR7568489,SRR7568579	12	21935	22955	172996522	2483	12844	15631	2804	474251	0.46827
1301699113	SRR7558411,SRR7561001,SRR7563539,SRR7563540,SRR7564385,SRR7564386,SRR7564513,SRR7564514,SRR7564700,SRR7565584,SRR7565585,SRR7567577,SRR7568301,SRR7568977,SRR7568978,SRR7569631	16	11255	16765	132400841	1881	13774	11202	2874	475214	0.46068
1539417543	SRR7557486,SRR7557487,SRR7557861,SRR7558675,SRR7563693,SRR7563694,SRR7564766,SRR7567616,SRR7568287,SRR7569918,SRR7569919	11	9156	9964	86775846	936	18205	6341	2942	536908	0.4606
1583252562	SRR7558187,SRR7558188	2	988	3414	21581063	553	8991	2463	2605	116955	0.52157
1475237507	SRR7556894,SRR7556964,SRR7557400,SRR7559092,SRR7559785,SRR7560351,SRR7560478,SRR7560783,SRR7563095,SRR7563533,SRR7563682,SRR7563726,SRR7564147,SRR7564148,SRR7564357,SRR7564509,SRR7564698,SRR7564976,SRR7565047,SRR7565938,SRR7567767,SRR7569729	22	21875	23773	205016978	2713	16833	15383	3046	1002189	0.4667
1526737340	SRR7557580,SRR7559422,SRR7560121,SRR7560137,SRR7561766,SRR7562020,SRR7565399,SRR7566876,SRR7567468,SRR7569077,SRR7569444	11	16188	23577	162531300	3098	10239	16574	2723	462797	0.47438
1381549531	SRR7560412	1	963	4270	23419952	673	6584	3210	2435	236829	0.46224
1240237502	SRR7557125,SRR7557522,SRR7558022,SRR7558023,SRR7559624,SRR7559857,SRR7560546,SRR7560630,SRR7561214,SRR7561582,SRR7562675,SRR7563822,SRR7564595,SRR7564596,SRR7565916,SRR7566191,SRR7566468,SRR7568067,SRR7568082,SRR7568128,SRR7568802,SRR7568913	22	30656	28013	262698300	2656	19629	17531	3190	508935	0.46312
1807354746	SRR7559575,SRR7561617,SRR7569305	3	3659	4289	40997182	259	28844	2631	3064	447348	0.49142
1645770891	SRR7559465,SRR7559918,SRR7563127,SRR7564860,SRR7566465,SRR7568552	6	7281	7261	96821177	587	36998	3840	4319	550513	0.46785
1489569632	SRR7557975,SRR7559995,SRR7566166,SRR7568848	4	4556	7552	63239225	1005	14582	5035	3184	242943	0.45907
1744859148	SRR7556788,SRR7557271,SRR7558826,SRR7559938,SRR7560549,SRR7560584,SRR7560683,SRR7560916,SRR7562653,SRR7564288,SRR7564381,SRR7564406,SRR7564444,SRR7565173,SRR7565884,SRR7567566,SRR7567762,SRR7568064,SRR7568246,SRR7569171,SRR7569191,SRR7569322,SRR7569648	23	34713	30137	268098679	3462	16430	19362	3180	1022380	0.4573
1312925680	SRR7560049,SRR7560050,SRR7561212,SRR7562874,SRR7563493,SRR7564146,SRR7566311,SRR7568424,SRR7568425,SRR7569586	10	9536	19611	154519809	2444	13551	13203	2946	354799	0.45536
1208355763	SRR7557212,SRR7557675,SRR7557681,SRR7558441,SRR7559244,SRR7559557,SRR7559661,SRR7559984,SRR7560307,SRR7560343,SRR7560575,SRR7561139,SRR7561459,SRR7561959,SRR7562156,SRR7563155,SRR7564013,SRR7565588,SRR7567186,SRR7568203	20	25438	15159	136452149	1485	18454	9594	3069	671492	0.46714
1979757208	SRR7557468,SRR7557477,SRR7563279,SRR7566647,SRR7567517,SRR7569888	6	12583	8610	70153326	798	15621	5674	2893	313092	0.46956
1229945902	SRR7565344,SRR7565345,SRR7565346,SRR7566689,SRR7567688	5	5704	15871	97696903	2897	8294	11626	2660	218453	0.47177
1569946316	SRR7558226,SRR7559953,SRR7560723,SRR7561138,SRR7562719,SRR7562720,SRR7563072,SRR7563541,SRR7564312,SRR7564624,SRR7564718,SRR7565728,SRR7567195,SRR7567742,SRR7567976,SRR7568259,SRR7568260,SRR7568395	18	21716	29464	244432885	3322	15504	19367	2979	314728	0.44898
1214325983	SRR7557331,SRR7557332,SRR7557858,SRR7558070,SRR7558071,SRR7558951,SRR7559174,SRR7559175,SRR7560356,SRR7560357,SRR7561080,SRR7561231,SRR7561814,SRR7562078,SRR7562342,SRR7562651,SRR7562652,SRR7563336,SRR7563337,SRR7563616,SRR7563786,SRR7564894,SRR7564895,SRR7565661,SRR7566673,SRR7566856,SRR7566970,SRR7566989,SRR7568213,SRR7568214,SRR7568708,SRR7569611	32	27417	34487	267306387	4211	13299	23236	2866	574137	0.44408
1935530977	SRR7558141,SRR7558759,SRR7560152,SRR7561216,SRR7562802,SRR7563421,SRR7564865,SRR7565137,SRR7566385,SRR7566386,SRR7566678,SRR7567580,SRR7567916,SRR7569019	14	18684	18254	147451376	2183	14297	12108	2934	450513	0.46905
1485923351	SRR7557318	1	880	376	5056115	24	40448	183	3851	456282	0.5696
1828768537	SRR7557473,SRR7557634,SRR7558222,SRR7560165,SRR7560244,SRR7560245,SRR7560315,SRR7561169,SRR7561190,SRR7561293,SRR7561363,SRR7561705,SRR7561871,SRR7562634,SRR7562767,SRR7562883,SRR7563045,SRR7563356,SRR7564232,SRR7564349,SRR7564380,SRR7564831,SRR7564984,SRR7565147,SRR7566523,SRR7566557,SRR7567068,SRR7567408,SRR7567478,SRR7568539,SRR7569308,SRR7569745	32	36487	35478	277551627	4096	13751	23823	2865	485989	0.46173
1411453297	SRR7556989,SRR7557544,SRR7558054,SRR7559237,SRR7559431,SRR7561801,SRR7563857,SRR7563858,SRR7564646,SRR7564657,SRR7564658,SRR7566066,SRR7566242,SRR7566878,SRR7568303,SRR7568969,SRR7569180	17	19585	30259	210641853	4207	10925	21191	2719	305490	0.45335
1264582496	SRR7557380,SRR7557716,SRR7558153,SRR7558326,SRR7558373,SRR7559658,SRR7559765,SRR7560077,SRR7560411,SRR7560520,SRR7560626,SRR7560833,SRR7561806,SRR7561998,SRR7562032,SRR7562668,SRR7562849,SRR7562889,SRR7563481,SRR7565159,SRR7565536,SRR7567185,SRR7567901,SRR7567975,SRR7568055,SRR7569252	26	40231	27753	248025239	3002	17273	17776	3133	731818	0.4601
1834672414	SRR7559683,SRR7561853,SRR7562522,SRR7562967,SRR7563621,SRR7564093,SRR7566116,SRR7567102,SRR7567222,SRR7567313	10	16597	15029	140456126	1361	20054	9433	3191	896768	0.48098
1670617337	SRR7557834,SRR7558534,SRR7559265,SRR7561093,SRR7562564,SRR7563249,SRR7563346,SRR7563508,SRR7564893,SRR7569141	10	12763	19857	134670616	2916	10061	14067	2732	349115	0.47284
1431448437	SRR7556977,SRR7557316,SRR7557641,SRR7559600,SRR7560694,SRR7561285,SRR7562054,SRR7562633,SRR7564082,SRR7567273,SRR7567309,SRR7568415,SRR7568583,SRR7569187,SRR7569751	15	20144	28275	225842015	3672	13319	19011	3006	349468	0.46146
1712495905	SRR7560222,SRR7560421,SRR7560577,SRR7560981,SRR7562154,SRR7562507,SRR7564195,SRR7564879,SRR7565269,SRR7566503,SRR7567596,SRR7568143,SRR7568421,SRR7568422,SRR7568482,SRR7568483,SRR7568532,SRR7569544	18	17548	22048	148809656	3066	10001	15601	2690	412263	0.47807
1897951711	SRR7558357,SRR7558838,SRR7559292,SRR7560353,SRR7560354,SRR7560653,SRR7561559,SRR7562308,SRR7563854,SRR7565862,SRR7566323,SRR7566748,SRR7567256,SRR7567750,SRR7568258,SRR7568695	16	24542	21401	225620703	2059	23859	12740	3506	682959	0.45877
1328759443	SRR7558647,SRR7560358,SRR7562684,SRR7564455,SRR7565092,SRR7565136,SRR7566100,SRR7567304,SRR7568178	9	20263	21164	170277845	2369	14347	14097	2951	415419	0.46821
1793661521	SRR7556787,SRR7556922,SRR7556960,SRR7557041,SRR7557073,SRR7557123,SRR7557298,SRR7557302,SRR7557397,SRR7557823,SRR7557964,SRR7558017,SRR7558130,SRR7558159,SRR7558179,SRR7558238,SRR7558461,SRR7558517,SRR7559136,SRR7559524,SRR7559935,SRR7560061,SRR7560539,SRR7560771,SRR7561377,SRR7561550,SRR7561630,SRR7561828,SRR7561915,SRR7562143,SRR7563432,SRR7563733,SRR7564608,SRR7565775,SRR7566047,SRR7566274,SRR…	42	54156	73402	530295363	10297	11169	51097	2847	592327	0.46076
1787479204	SRR7557396,SRR7560533,SRR7560751,SRR7560885,SRR7563321,SRR7563657	6	7959	11152	104703565	1052	19879	6994	3233	516798	0.46763
1769964181	SRR7557138,SRR7557790,SRR7558185,SRR7558860,SRR7561092,SRR7562244,SRR7563073,SRR7563109,SRR7567884,SRR7568164,SRR7568593,SRR7569210,SRR7569411	13	18348	28019	182530427	3791	9330	20015	2613	520705	0.46396
1826522975	SRR7557279,SRR7557715,SRR7557875,SRR7559238,SRR7559520,SRR7559990,SRR7560361,SRR7560810,SRR7562629,SRR7562631,SRR7562702,SRR7562705,SRR7563673,SRR7563747,SRR7563977,SRR7564500,SRR7565885,SRR7566318,SRR7567422,SRR7567872,SRR7567932,SRR7568598,SRR7568658,SRR7568842,SRR7569300,SRR7569324,SRR7569674	27	33030	24167	206853668	2463	16170	15703	3034	473829	0.45537
1370609090	SRR7557655,SRR7557883,SRR7558109,SRR7558729,SRR7558839,SRR7558982,SRR7559668,SRR7560953,SRR7562906,SRR7563270,SRR7564215,SRR7565795,SRR7566848,SRR7566951,SRR7567128,SRR7567388,SRR7567534,SRR7567912,SRR7569353	19	24174	29024	206949150	4281	10974	20228	2799	498655	0.46377
1987808799	SRR7556773,SRR7556991,SRR7557107,SRR7557841,SRR7558275,SRR7558276,SRR7558485,SRR7560084,SRR7560217,SRR7560585,SRR7561399,SRR7562390,SRR7562501,SRR7563018,SRR7563021,SRR7563937,SRR7564600,SRR7564759,SRR7565129,SRR7565804,SRR7565969,SRR7566155,SRR7567276,SRR7567656,SRR7567792,SRR7569976	26	34133	20898	187544176	2106	17935	13225	3060	474823	0.46021
1258855966	SRR7557015,SRR7558503,SRR7559904,SRR7561692,SRR7562183,SRR7563563,SRR7563805,SRR7564075,SRR7564413,SRR7565107,SRR7568331	11	11408	12031	123652537	1105	24110	7241	3410	413164	0.45829
1219013121	SRR7560713,SRR7563804,SRR7563984,SRR7565633,SRR7566153,SRR7569089	6	6436	10374	91786537	1213	17026	6671	3145	379294	0.46245
1481912228	SRR7558210,SRR7558223,SRR7558224,SRR7558392,SRR7558490,SRR7558783,SRR7559438,SRR7559477,SRR7559690,SRR7560187,SRR7561395,SRR7561775,SRR7562781,SRR7563076,SRR7563080,SRR7563129,SRR7563764,SRR7563894,SRR7564165,SRR7566819,SRR7567086,SRR7567250,SRR7567300,SRR7567606,SRR7567809,SRR7568123,SRR7568646,SRR7569850	28	36120	38948	318598413	4974	13882	26025	3071	447063	0.45252
1618380387	SRR7557048,SRR7557880,SRR7558135,SRR7558640,SRR7559756,SRR7559804,SRR7560183,SRR7560901,SRR7563235,SRR7563276,SRR7563628,SRR7564092,SRR7565146,SRR7565413,SRR7566053,SRR7569299,SRR7569577	17	18481	21541	180532091	2590	14652	14202	3078	553460	0.4712
1699493968	SRR7557721,SRR7557902,SRR7559255,SRR7559449,SRR7560798,SRR7560817,SRR7561992,SRR7564058,SRR7564398,SRR7566142,SRR7568023,SRR7568720	12	15832	12882	131516118	1058	25353	7656	3268	658926	0.4692
1970826914	SRR7558609,SRR7558610,SRR7561989,SRR7561990,SRR7562707,SRR7562993,SRR7565890,SRR7566404,SRR7568014,SRR7568513,SRR7568610,SRR7568771,SRR7569510	13	12373	11341	96988777	1213	16281	7382	3032	474855	0.4428
1380405716	SRR7557046,SRR7557047,SRR7557280,SRR7558067,SRR7558076,SRR7559652,SRR7562464,SRR7562810,SRR7563423,SRR7563489,SRR7567136,SRR7567307,SRR7569784	13	19043	22643	173761615	2347	13710	15270	2802	566453	0.45752
1983613443	SRR7558167,SRR7562974,SRR7567894,SRR7568846	4	6120	7602	72257058	951	17904	4823	3446	325206	0.46807
1336866624	SRR7557145,SRR7558180,SRR7562332,SRR7564479,SRR7565033,SRR7567667,SRR7569142,SRR7569874	8	8641	16667	112491083	2166	10915	11720	2617	321146	0.48094
1262137252	SRR7557224,SRR7557416,SRR7557526,SRR7558118,SRR7558300,SRR7559281,SRR7559502,SRR7562326,SRR7562779,SRR7563251,SRR7564063,SRR7564825,SRR7564864,SRR7565244,SRR7566277,SRR7566481,SRR7566723,SRR7567037,SRR7567277,SRR7567502,SRR7567600,SRR7569367,SRR7569570,SRR7569644,SRR7569951	25	32390	36449	311230647	3765	16631	23578	2978	538136	0.47315
1742125317	SRR7558432,SRR7561006,SRR7561777,SRR7562293,SRR7562725,SRR7563566	6	8133	7152	75384928	619	24919	4207	3387	329249	0.44595
1672377043	SRR7557643,SRR7557805,SRR7559235,SRR7560125,SRR7560126,SRR7560553,SRR7560554,SRR7562213,SRR7562664,SRR7562665,SRR7563274,SRR7563275,SRR7563592,SRR7567007,SRR7567008,SRR7567670,SRR7567671,SRR7568849	18	13913	24498	161070924	3326	9580	17460	2637	353881	0.45871
1760263362	SRR7557176,SRR7559400,SRR7565190,SRR7565965,SRR7567852,SRR7568594,SRR7569289	7	8115	10517	91733899	1139	17404	6777	3065	257693	0.46439
1422646563	SRR7557216,SRR7557342,SRR7557946,SRR7557985,SRR7558078,SRR7558474,SRR7558908,SRR7558978,SRR7559355,SRR7559518,SRR7560543,SRR7560675,SRR7560679,SRR7560693,SRR7561556,SRR7561568,SRR7561813,SRR7561820,SRR7562090,SRR7562103,SRR7562639,SRR7562855,SRR7563081,SRR7563263,SRR7563985,SRR7563991,SRR7564777,SRR7564837,SRR7565172,SRR7565510,SRR7565781,SRR7566168,SRR7566405,SRR7567717,SRR7567794,SRR7567922,SRR…	41	60458	55223	440681166	6924	13825	36930	2945	592511	0.46436
1350449120	SRR7557178,SRR7557494,SRR7558657,SRR7559210,SRR7560564,SRR7560745,SRR7560868,SRR7561237,SRR7562414,SRR7563447,SRR7564426,SRR7564505,SRR7564724,SRR7566547,SRR7567714,SRR7569295	16	18460	27267	256930490	3282	17661	17346	3414	348356	0.45954
1465907723	SRR7557617,SRR7557936,SRR7558262,SRR7558263,SRR7558728,SRR7560166,SRR7562052,SRR7563567,SRR7563950,SRR7565206,SRR7565444,SRR7568904	12	13001	13842	145390633	867	29921	8118	3297	747184	0.45446
1940194251	SRR7557055,SRR7561108,SRR7561344,SRR7562657,SRR7563220,SRR7564015,SRR7564254,SRR7564408,SRR7564931,SRR7565813,SRR7568417,SRR7568523,SRR7569773,SRR7569774,SRR7569946	15	17673	23235	194915175	2813	14850	15311	3066	319194	0.46765
1544054200	SRR7557865,SRR7561370,SRR7564553,SRR7564835,SRR7564874,SRR7564875,SRR7566757,SRR7568340,SRR7568504,SRR7568606,SRR7569112,SRR7569166,SRR7569851	13	13510	18398	153219683	2219	15223	12108	2997	338749	0.47249
1750956729	SRR7559433,SRR7566203,SRR7567204,SRR7568204,SRR7569706	5	4839	5165	46644104	486	20196	3242	3028	356849	0.4709
1778560668	SRR7557009,SRR7558117,SRR7558804,SRR7559336,SRR7561655,SRR7561968,SRR7562491,SRR7562834,SRR7563780,SRR7564350,SRR7564702,SRR7564981,SRR7565591,SRR7566544,SRR7566892,SRR7566940,SRR7567375,SRR7570011	18	26437	15166	131002573	1613	16828	9836	3054	602380	0.46274
1435044186	SRR7556761,SRR7560744	2	2638	2397	28668922	187	30789	1352	3828	610926	0.45183
1709430566	SRR7564634	1	1040	495	8506786	39	54236	240	5331	325131	0.5907
1875431031	SRR7557245,SRR7558341,SRR7560003,SRR7560391,SRR7560931,SRR7561952,SRR7562211,SRR7563507,SRR7564274,SRR7564690,SRR7564806,SRR7564887,SRR7565192,SRR7566352,SRR7566954,SRR7567306,SRR7567433,SRR7567551,SRR7567552,SRR7567987,SRR7568175,SRR7568255,SRR7568270,SRR7568547	24	38028	38474	263543628	5438	10198	27125	2725	1102174	0.46162
1819475982	SRR7556781,SRR7566908,SRR7567084,SRR7568529	4	4850	11018	91642502	1005	16161	7216	2941	498214	0.45426
1283384554	SRR7557311,SRR7557771,SRR7558211,SRR7558212,SRR7559061,SRR7561437,SRR7562028,SRR7562472,SRR7562473,SRR7563565,SRR7563817,SRR7564873,SRR7564997,SRR7564998,SRR7566530,SRR7566633,SRR7566634,SRR7566893,SRR7568280,SRR7568740,SRR7568804,SRR7568956,SRR7569287	23	21582	23340	172126452	2600	12470	15957	2753	387126	0.46581
1971619040	SRR7557629,SRR7557637,SRR7557809,SRR7559844,SRR7559927,SRR7560008,SRR7560047,SRR7560450,SRR7560974,SRR7561235,SRR7562766,SRR7563349,SRR7563639,SRR7563700,SRR7565161,SRR7565447,SRR7565565,SRR7567604,SRR7567939,SRR7568698,SRR7569569,SRR7569913,SRR7569924	23	32388	34845	252811881	4727	11248	24213	2842	794593	0.4543
1559161450	SRR7556934,SRR7559161,SRR7567147,SRR7567575,SRR7569182,SRR7569948	6	9089	12605	105917677	1455	14804	8285	3065	530624	0.44
1915765223	SRR7557585,SRR7557878,SRR7558265,SRR7558266,SRR7558684,SRR7559755,SRR7560665,SRR7561818,SRR7561819,SRR7561899,SRR7562040,SRR7562686,SRR7563028,SRR7563243,SRR7563338,SRR7564207,SRR7565638,SRR7566790,SRR7566872,SRR7567407,SRR7567966,SRR7569150,SRR7569752	23	22563	34117	244276205	4751	11185	23737	2791	361217	0.46176
1733195904	SRR7556762,SRR7558279,SRR7563157,SRR7563158	4	3564	3421	35489424	366	21788	2047	3504	220964	0.46133
1810598970	SRR7560329,SRR7564223,SRR7564269,SRR7565199,SRR7565789,SRR7569201	6	6814	4766	79676309	424	48011	2332	5815	567085	0.46436
1725658699	SRR7557894,SRR7557992,SRR7558887,SRR7559427,SRR7560392,SRR7561167,SRR7561346,SRR7561348,SRR7562153,SRR7562468,SRR7562841,SRR7562961,SRR7563066,SRR7563656,SRR7563957,SRR7564764,SRR7566454,SRR7567567,SRR7567697,SRR7568704,SRR7569207,SRR7569981	22	28897	39362	318205372	4379	14595	26088	2905	482485	0.45508
1917522162	SRR7556913,SRR7557261,SRR7558098,SRR7558823,SRR7559096,SRR7559962,SRR7560481,SRR7561576,SRR7562877,SRR7563617,SRR7566343,SRR7566832,SRR7567678,SRR7567931,SRR7569060,SRR7569061,SRR7569167,SRR7569914	18	23668	28576	232870831	2927	14869	18886	2923	670839	0.48331
1518829560	SRR7556888,SRR7558205,SRR7563307,SRR7564499,SRR7565967,SRR7566461,SRR7567749	7	7574	14641	93909108	1963	9146	10514	2612	351959	0.47346
1884425596	SRR7558479,SRR7560515,SRR7560523,SRR7560524,SRR7561628,SRR7561629,SRR7562545,SRR7562713,SRR7564714,SRR7564715,SRR7564905,SRR7565051,SRR7565582,SRR7565902,SRR7566176,SRR7566177,SRR7566178,SRR7567082,SRR7567151,SRR7569428	20	16756	18965	159026119	2363	14634	12514	3087	282869	0.4808
1395588774	SRR7557240,SRR7557817,SRR7558484,SRR7558912,SRR7559384,SRR7560920,SRR7560921,SRR7561085,SRR7563784,SRR7563989,SRR7565114,SRR7565593	12	14754	20952	145381355	2875	10875	14679	2703	377590	0.47463
1590854185	SRR7556796,SRR7557193,SRR7561173,SRR7563753,SRR7564322,SRR7566022,SRR7566932,SRR7569972,SRR7569973	9	9357	11923	119015327	1084	23014	7217	3288	906905	0.45605
1672352115	SRR7567594,SRR7567710,SRR7567711,SRR7568298	4	3211	2286	24773232	243	23670	1322	3518	348595	0.50967
1836545760	SRR7557352,SRR7557520,SRR7557521,SRR7558065,SRR7558066,SRR7558486,SRR7558487,SRR7558871,SRR7560327,SRR7561307,SRR7562002,SRR7562168,SRR7562676,SRR7562689,SRR7563790,SRR7564470,SRR7564636,SRR7564845,SRR7565067,SRR7565685,SRR7566592,SRR7566833,SRR7567107	23	26811	29689	266857740	3011	17863	18947	3136	360071	0.43387
1359542206	SRR7557677,SRR7557786,SRR7558696,SRR7559051,SRR7559609,SRR7559946,SRR7561025,SRR7563768,SRR7563833,SRR7564535,SRR7564982,SRR7567690,SRR7568226,SRR7569722	14	26439	8101	99721955	699	33306	4399	3879	667564	0.47501
1237890995	SRR7558931,SRR7560384,SRR7560989,SRR7561072,SRR7561610,SRR7563348,SRR7563662,SRR7565279,SRR7566123,SRR7566159,SRR7567120,SRR7567280,SRR7567281,SRR7567556,SRR7567746,SRR7568199,SRR7568234,SRR7569337,SRR7569499	19	22197	24477	225309160	2845	17118	15679	3312	427771	0.45899
1488308118	SRR7565477	1	2183	4386	22378284	855	5884	3364	2415	143328	0.49819
1504479905	SRR7557052,SRR7557227,SRR7558651,SRR7558662,SRR7564204,SRR7564351,SRR7564832,SRR7565874,SRR7565968,SRR7569294,SRR7569440	11	14611	25076	191761775	2580	13548	16910	2784	667301	0.46297
1330355264	SRR7558309,SRR7559090,SRR7562351,SRR7562534,SRR7563749,SRR7563819,SRR7565296,SRR7565749,SRR7566463,SRR7569152,SRR7569478	11	14845	12036	101014875	1344	16005	7860	2985	220252	0.45229
1963274055	SRR7559270,SRR7559772,SRR7560059,SRR7560865,SRR7561573,SRR7562111,SRR7563224,SRR7565085,SRR7565666,SRR7565951,SRR7567167	11	17875	25325	187862935	3184	12732	17305	2776	596672	0.45829
1597899947	SRR7559850,SRR7560912,SRR7561182,SRR7561406,SRR7561835,SRR7561859,SRR7563218,SRR7563940,SRR7564184,SRR7564462,SRR7565717,SRR7565759,SRR7566941,SRR7567784,SRR7568754,SRR7569926	16	20700	25227	216901282	2653	15734	16368	3043	777133	0.46595
1773713759	SRR7556971,SRR7558132,SRR7558508,SRR7559799,SRR7559858,SRR7559948,SRR7560380,SRR7560659,SRR7560786,SRR7561115,SRR7561207,SRR7561665,SRR7562439,SRR7562539,SRR7562887,SRR7563558,SRR7563769,SRR7564132,SRR7564599,SRR7564947,SRR7565532,SRR7565681,SRR7565688,SRR7565763,SRR7566747,SRR7566887,SRR7567097,SRR7567644,SRR7568474,SRR7568877,SRR7569038,SRR7569129,SRR7569455,SRR7569714,SRR7569744	35	33740	46886	362004354	5903	13010	31777	2900	306480	0.4515
1578947222	SRR7556828,SRR7557036,SRR7558417,SRR7559478,SRR7559479,SRR7559704,SRR7561341,SRR7561423,SRR7562206,SRR7562207,SRR7562607,SRR7563556,SRR7563557,SRR7563715,SRR7564068,SRR7565731,SRR7567584,SRR7569029,SRR7569206,SRR7569856,SRR7569898	21	23627	25252	192720508	2727	12935	17108	2829	561808	0.44964
1220135965	SRR7557089,SRR7558390,SRR7558748,SRR7558837,SRR7558947,SRR7559647,SRR7560749,SRR7561800,SRR7561894,SRR7562024,SRR7562084,SRR7562222,SRR7562223,SRR7563651,SRR7563828,SRR7563866,SRR7563867,SRR7564119,SRR7564487,SRR7564881,SRR7565182,SRR7565571,SRR7565687,SRR7567178,SRR7568930,SRR7569434,SRR7569435,SRR7569689	28	25866	26792	216353834	3283	14168	17843	2963	355471	0.45755
1424526367	SRR7556924,SRR7557171,SRR7558761,SRR7561130,SRR7561799,SRR7562504,SRR7562519,SRR7562838,SRR7563976,SRR7564078,SRR7564299,SRR7564821,SRR7565747,SRR7567553,SRR7568010	15	21746	19162	144020081	2618	12310	13110	2871	339398	0.45664
1405681775	SRR7557813,SRR7560155,SRR7560669,SRR7568121,SRR7568177,SRR7568912,SRR7569269	7	11183	9388	86357382	816	20501	5879	3079	439383	0.47033
1245377081	SRR7557452,SRR7559835,SRR7561886,SRR7562167,SRR7563377,SRR7563380,SRR7563572,SRR7565226,SRR7565493,SRR7566646,SRR7567122,SRR7569216	12	12935	13411	123940273	1224	20659	8341	3075	415851	0.47248
1977736170	SRR7556783,SRR7557392,SRR7559283,SRR7559724,SRR7559798,SRR7560219,SRR7560220,SRR7561743,SRR7563426,SRR7563512,SRR7563614,SRR7564394,SRR7565923,SRR7566602,SRR7569067,SRR7569168,SRR7569605	17	19295	16731	135831540	1474	17242	10958	2791	607414	0.47372
1700454883	SRR7557230,SRR7557388,SRR7557569,SRR7558548,SRR7559307,SRR7559900,SRR7560987,SRR7561024,SRR7561463,SRR7562224,SRR7563568,SRR7563868,SRR7564630,SRR7564738,SRR7564815,SRR7565032,SRR7567883,SRR7568173,SRR7568174	19	17942	30528	204787558	4077	10488	21573	2642	477507	0.44375
1794675779	SRR7557317,SRR7557512,SRR7559209,SRR7560590,SRR7561334,SRR7567936,SRR7568249,SRR7568584	8	8617	5971	79927467	439	40034	3147	4252	672612	0.45704
1677801881	SRR7557575,SRR7558406,SRR7561005,SRR7561793,SRR7562733,SRR7563506,SRR7564030,SRR7564419,SRR7565989,SRR7568091,SRR7569791	11	18202	19885	146223098	2533	12223	13675	2792	317928	0.44766
1243519612	SRR7558948,SRR7559500,SRR7561640,SRR7561839,SRR7565808,SRR7567849	6	5444	4835	55719455	455	28748	2802	3816	400008	0.4757
1453440355	SRR7557665,SRR7558043,SRR7558166,SRR7560832,SRR7560938,SRR7562492,SRR7562658,SRR7563027,SRR7563766,SRR7565007,SRR7565301,SRR7565679,SRR7566275,SRR7567275,SRR7567885,SRR7568385	16	22020	21092	211545940	1872	22651	12838	3361	838899	0.43924
1976221126	SRR7569815	1	1070	3453	27582792	265	19048	2282	2783	293428	0.47535
1847293375	SRR7558149,SRR7558727,SRR7566531	3	3593	7739	46964205	1208	8204	5657	2557	237447	0.47999
1297069541	SRR7557957,SRR7558869,SRR7560164,SRR7560629,SRR7561785,SRR7563269,SRR7564793,SRR7565325,SRR7566492,SRR7568633,SRR7569296	11	12549	14444	107304997	1736	13032	9784	2702	701512	0.48741
1445723941	SRR7562170,SRR7562706,SRR7564869,SRR7568256	4	4129	3823	27402627	515	11792	2640	2710	148888	0.48151
1698264730	SRR7559709,SRR7564410,SRR7566019	3	4102	3899	37231273	492	18734	2411	3250	165296	0.46866
1901522504	SRR7562621,SRR7566709	2	1673	5268	30930020	901	7728	3894	2542	242021	0.50046
1303572077	SRR7558497	1	2512	5008	45943575	518	17089	3231	3330	736339	0.47193
1511341673	SRR7557238,SRR7557997,SRR7558267,SRR7558846,SRR7558927,SRR7559381,SRR7559514,SRR7560150,SRR7560350,SRR7561105,SRR7561164,SRR7561695,SRR7562471,SRR7563697,SRR7564787,SRR7567921,SRR7568855,SRR7569765	18	29911	30280	225715979	4118	12392	20753	2840	378442	0.43993
1424220231	SRR7557581,SRR7558456,SRR7558581,SRR7558582,SRR7561718,SRR7561833,SRR7562068,SRR7562344,SRR7562432,SRR7562433,SRR7563171,SRR7563172,SRR7563781,SRR7564919,SRR7565054,SRR7565422,SRR7566149,SRR7566781,SRR7567014,SRR7569378,SRR7569968	21	20691	20259	153792828	2487	12672	13790	2849	380506	0.47339
1967909421	SRR7565847,SRR7566025	2	1975	2836	22308689	216	15637	1889	2761	465746	0.49952
1456014133	SRR7557327,SRR7557370,SRR7558059,SRR7558221,SRR7558422,SRR7558811,SRR7559309,SRR7559388,SRR7560874,SRR7562532,SRR7563800,SRR7564108,SRR7565165,SRR7566064,SRR7567297,SRR7568165,SRR7568392,SRR7568814	18	23595	34259	260938348	4076	12862	23276	2853	670715	0.46835
1901483788	SRR7556808,SRR7556847,SRR7557030,SRR7557229,SRR7559087,SRR7559469,SRR7560891,SRR7561158,SRR7561598,SRR7561616,SRR7562126,SRR7562266,SRR7562396,SRR7563106,SRR7563312,SRR7563443,SRR7563671,SRR7564546,SRR7565340,SRR7565404,SRR7566558,SRR7566626,SRR7566985,SRR7567694,SRR7567781,SRR7568831,SRR7569992	27	40732	33097	269462546	3989	14856	21919	2945	597713	0.46556
1467849044	SRR7557647,SRR7557853,SRR7558258,SRR7558736,SRR7559825,SRR7560257,SRR7560835,SRR7561365,SRR7561468,SRR7562178,SRR7562625,SRR7563387,SRR7563543,SRR7563638,SRR7564776,SRR7566429,SRR7567393,SRR7567439,SRR7567687,SRR7567693,SRR7567787,SRR7568766,SRR7569301,SRR7569671	24	35573	31995	276895381	3368	16939	20586	3016	517651	0.46786
1897798550	SRR7557745,SRR7559056,SRR7565714,SRR7568905	4	5412	11282	85240112	1066	14586	7598	2706	1008088	0.47763
1529047662	SRR7559260,SRR7559508,SRR7560087,SRR7560364,SRR7561911,SRR7561965,SRR7563121,SRR7563686,SRR7565836,SRR7565985,SRR7567059,SRR7569633	12	14764	10606	97323739	989	18542	6661	3109	448670	0.45633
1492852565	SRR7557063,SRR7558282,SRR7559666,SRR7563479,SRR7563968,SRR7566290,SRR7566438,SRR7567118,SRR7568110,SRR7568844,SRR7569365,SRR7569879	12	19393	9889	78768806	987	16012	6536	2807	384687	0.44335
1648736161	SRR7558472,SRR7560738,SRR7564281,SRR7564515,SRR7568196,SRR7568537,SRR7569524,SRR7569950	8	13157	18555	117732622	2939	8666	13438	2658	464049	0.45795
1383155416	SRR7566939,SRR7567526,SRR7569692	3	2970	2927	35100552	279	24614	1671	4070	569147	0.48198
1831707592	SRR7558040,SRR7558165,SRR7559329,SRR7561062,SRR7564011,SRR7564012,SRR7564306,SRR7565578,SRR7568198,SRR7569870	10	10736	11032	95384050	1196	16225	7133	3064	339784	0.47784
1972151273	SRR7562490,SRR7563008,SRR7563721,SRR7564337	4	3735	6389	48008015	765	13533	4315	2723	308379	0.46739
1265950444	SRR7556862,SRR7557475,SRR7557525,SRR7558594,SRR7559251,SRR7559978,SRR7560385,SRR7560750,SRR7561184,SRR7562361,SRR7562544,SRR7563114,SRR7563136,SRR7563328,SRR7563477,SRR7564062,SRR7564268,SRR7564461,SRR7564828,SRR7564889,SRR7565757,SRR7566612,SRR7566792,SRR7567111,SRR7567319,SRR7567456,SRR7567491,SRR7568514,SRR7569357,SRR7569943,SRR7569994	31	41397	32083	346279322	3049	24065	19061	3640	726331	0.45757
1870075791	SRR7558295,SRR7559067,SRR7560378,SRR7560510,SRR7560671,SRR7561525,SRR7561605,SRR7562036,SRR7564475,SRR7564834,SRR7567734,SRR7568713,SRR7568819	13	18106	25353	188000934	2894	12285	17348	2782	1201113	0.45754
1202133390	SRR7556877,SRR7558147,SRR7559889,SRR7561407,SRR7563191,SRR7567642	6	7546	4299	53427294	247	39901	2296	3799	885108	0.46109
1741027363	SRR7557241,SRR7558842,SRR7559800,SRR7565381,SRR7567159,SRR7567771	6	7731	7280	71187301	486	26470	4354	3032	1286466	0.45853
1841090184	SRR7557692,SRR7558010,SRR7558097,SRR7558110,SRR7558418,SRR7558419,SRR7558544,SRR7559063,SRR7559071,SRR7559072,SRR7561150,SRR7561560,SRR7561684,SRR7562291,SRR7562292,SRR7562565,SRR7562566,SRR7563203,SRR7563598,SRR7564004,SRR7564601,SRR7564618,SRR7564619,SRR7564978,SRR7565235,SRR7565236,SRR7565351,SRR7565772,SRR7566247,SRR7566513,SRR7567093,SRR7567968,SRR7568071,SRR7568176,SRR7569488	35	30373	29882	261584030	3173	16437	19292	3096	494948	0.46014
1306729148	SRR7560668,SRR7565592,SRR7565858	3	3172	2374	21330393	269	15174	1532	3247	349196	0.52372
1752230798	SRR7557972,SRR7561580,SRR7568484	3	3918	1972	33832248	162	52189	858	5790	301542	0.48624
1354573462	SRR7556928,SRR7557243,SRR7557573,SRR7557839,SRR7557877,SRR7557996,SRR7558288,SRR7559147,SRR7560139,SRR7560140,SRR7560145,SRR7560586,SRR7560603,SRR7560763,SRR7562086,SRR7562198,SRR7562742,SRR7562743,SRR7562769,SRR7563420,SRR7563520,SRR7563599,SRR7563692,SRR7563928,SRR7564390,SRR7565496,SRR7566458,SRR7566519,SRR7566597,SRR7566798,SRR7567070,SRR7567289,SRR7567489,SRR7568103,SRR7568104,SRR7568376,SRR…	45	43636	37423	346064389	4054	18659	23628	3209	574515	0.47145
1400136819	SRR7557803,SRR7558831,SRR7559315,SRR7560371,SRR7563890,SRR7564459,SRR7568008,SRR7568882,SRR7569107	9	9501	8594	95430557	642	29110	4960	3524	570007	0.44299
1269980942	SRR7559753	1	1423	4104	29781253	463	12731	2808	2684	316000	0.47775
1727377145	SRR7557366,SRR7558539,SRR7565680,SRR7566853,SRR7569516,SRR7569649	6	7997	9982	93084386	1045	18466	6292	3259	544201	0.45345
1461865632	SRR7558351,SRR7558352,SRR7559528,SRR7562563,SRR7562941,SRR7562942,SRR7563316,SRR7563317,SRR7567571	9	7917	9291	81457307	757	18701	5933	2990	462892	0.42309
1950891337	SRR7556772,SRR7556864,SRR7557174,SRR7558103,SRR7559109,SRR7560171,SRR7560785,SRR7560802,SRR7561249,SRR7561416,SRR7563509,SRR7564133,SRR7564882,SRR7565825,SRR7566096,SRR7567188,SRR7567801,SRR7568119,SRR7568643,SRR7568659,SRR7568954,SRR7569214,SRR7569332,SRR7569426,SRR7569942	25	39268	22485	192308709	2698	15145	14715	3109	397738	0.44464
1685451902	SRR7565929,SRR7566877,SRR7567187,SRR7568191	4	5787	9321	78553440	987	15508	6098	3028	598976	0.45748
1905023806	SRR7557222,SRR7557663,SRR7557913,SRR7557919,SRR7558195,SRR7559208,SRR7559391,SRR7560349,SRR7560648,SRR7561763,SRR7563044,SRR7564739,SRR7564843,SRR7565160,SRR7565953,SRR7566694,SRR7567066,SRR7567251,SRR7568931,SRR7569062	20	22089	34151	297418246	3817	16607	22075	3090	458629	0.45629
1683690098	SRR7561401,SRR7563711,SRR7566198,SRR7567244	4	4829	9748	79511118	972	16461	6410	2879	484311	0.45545
1571694421	SRR7557693,SRR7557770,SRR7557950,SRR7557951,SRR7558829,SRR7559022,SRR7559284,SRR7559314,SRR7559545,SRR7560588,SRR7561035,SRR7561226,SRR7561254,SRR7562356,SRR7562685,SRR7562833,SRR7563707,SRR7564144,SRR7564641,SRR7565377,SRR7565611,SRR7566394,SRR7566628,SRR7568032,SRR7568236,SRR7569598	26	46309	44549	322129202	6088	11355	30863	2804	620070	0.44388
1341954341	SRR7557749,SRR7559122,SRR7559793,SRR7560347,SRR7560615,SRR7560734,SRR7561316,SRR7563222,SRR7564370,SRR7565186,SRR7565522,SRR7565549,SRR7565550,SRR7565574,SRR7568845,SRR7568915,SRR7569185	17	29311	24620	188322300	2995	13524	16619	2817	421605	0.44322
1690183129	SRR7559669,SRR7562586,SRR7563324,SRR7568918	4	5664	8867	80220337	777	19483	5566	3009	547398	0.44137
1527629893	SRR7559014,SRR7559015,SRR7561646,SRR7561647,SRR7561648,SRR7564992,SRR7565310,SRR7565311,SRR7567071,SRR7567257,SRR7569792	11	8211	6682	77516478	742	24419	3929	4152	396331	0.4893
1465523424	SRR7557623,SRR7557914,SRR7558578,SRR7558991,SRR7559176,SRR7559882,SRR7560117,SRR7561053,SRR7562447,SRR7562448,SRR7562654,SRR7562871,SRR7562888,SRR7563156,SRR7563703,SRR7564603,SRR7564782,SRR7565300,SRR7566054,SRR7567381,SRR7567473,SRR7568347,SRR7568538,SRR7569987,SRR7569995	25	27040	31106	254438569	3876	14660	20633	2991	647300	0.45329
1512783912	SRR7557872,SRR7558142,SRR7561933,SRR7564414	4	5232	21900	120503688	3931	6924	16468	2472	172930	0.47274
1554398684	SRR7556959,SRR7557315,SRR7561584,SRR7565997	4	7296	5172	62004370	460	31597	2858	3752	436866	0.46213
1782032164	SRR7557408,SRR7557636,SRR7557859,SRR7558061,SRR7558612,SRR7558643,SRR7559138,SRR7559168,SRR7559333,SRR7559408,SRR7559653,SRR7559837,SRR7559891,SRR7560308,SRR7560542,SRR7561882,SRR7561962,SRR7562175,SRR7562235,SRR7562237,SRR7562247,SRR7562746,SRR7563255,SRR7563472,SRR7563591,SRR7564183,SRR7564307,SRR7564433,SRR7564493,SRR7565327,SRR7565821,SRR7566289,SRR7566721,SRR7566738,SRR7566810,SRR7567354,SRR…	45	51535	51242	391540417	6235	12939	34775	2859	365637	0.45362
1816463381	SRR7556992,SRR7557530,SRR7557662,SRR7557943,SRR7559106,SRR7559142,SRR7559776,SRR7560033,SRR7560255,SRR7560862,SRR7561064,SRR7561713,SRR7564532,SRR7565461,SRR7565527,SRR7566743,SRR7566926,SRR7568336,SRR7569777	19	24681	37076	243364319	5194	9603	26467	2656	285272	0.45383
1390958443	SRR7556870,SRR7556871,SRR7557181,SRR7557196,SRR7557983,SRR7558084,SRR7558186,SRR7558516,SRR7559165,SRR7559877,SRR7559906,SRR7560014,SRR7560847,SRR7560904,SRR7561371,SRR7561415,SRR7562549,SRR7563412,SRR7563448,SRR7563462,SRR7563519,SRR7563688,SRR7565013,SRR7565053,SRR7565454,SRR7566433,SRR7566483,SRR7566484,SRR7566791,SRR7567537,SRR7567557,SRR7567723,SRR7568079,SRR7568468,SRR7568540,SRR7568644,SRR…	39	39006	39022	289778450	4983	12066	26798	2838	395859	0.46202
1830760891	SRR7557451,SRR7560619,SRR7561096,SRR7563594,SRR7563838,SRR7563962,SRR7564095,SRR7566026,SRR7567252,SRR7568328	10	11397	11993	96958597	1285	15291	7919	2878	333133	0.45676
1203939770	SRR7557891,SRR7560062,SRR7560346,SRR7566527	4	7194	9340	80117459	994	16619	6064	3025	253782	0.46186
1677598713	SRR7557014,SRR7558075,SRR7558301,SRR7558302,SRR7558303,SRR7558958,SRR7559620,SRR7560198,SRR7561251,SRR7561498,SRR7561625,SRR7563084,SRR7563100,SRR7563179,SRR7563326,SRR7563381,SRR7563467,SRR7563873,SRR7564044,SRR7564182,SRR7564339,SRR7564846,SRR7565875,SRR7565876,SRR7565877,SRR7565878,SRR7566016,SRR7566017,SRR7566294,SRR7566869,SRR7567267,SRR7567459,SRR7567548,SRR7567549,SRR7567550,SRR7567783,SRR…	38	56469	57704	444606147	8295	12250	39410	2983	359726	0.48062
1589655652	SRR7561199,SRR7561200,SRR7562018,SRR7562019,SRR7563058,SRR7563059,SRR7563727,SRR7563728,SRR7567660,SRR7567775,SRR7567776,SRR7568341,SRR7568342,SRR7568616	14	9737	10993	96593894	1299	15760	7117	3181	541055	0.45687
1730333630	SRR7556757,SRR7556801,SRR7559395,SRR7559886,SRR7561491,SRR7561492,SRR7562127,SRR7564510,SRR7564737,SRR7564968,SRR7567798,SRR7569133	12	9645	14317	103304705	1824	11149	9907	2784	866438	0.46489
1746912636	SRR7565201	1	942	1307	11942429	53	36573	794	2749	719014	0.52502
1707451165	SRR7556886,SRR7557336,SRR7557457,SRR7558424,SRR7558515,SRR7558585,SRR7558650,SRR7558918,SRR7558961,SRR7559401,SRR7559419,SRR7559457,SRR7560656,SRR7560926,SRR7560978,SRR7561068,SRR7561506,SRR7563101,SRR7563302,SRR7563329,SRR7564314,SRR7564520,SRR7565004,SRR7565255,SRR7565363,SRR7565489,SRR7565948,SRR7566165,SRR7566263,SRR7566553,SRR7566967,SRR7567113,SRR7567399,SRR7568746	34	47173	42055	326580992	4895	13378	28343	2868	491682	0.46277
1611641264	SRR7556911,SRR7557382,SRR7558572,SRR7560237,SRR7560336,SRR7561229,SRR7561662,SRR7563244,SRR7563742,SRR7563813,SRR7565131,SRR7566003,SRR7566251,SRR7566387,SRR7566938,SRR7567006,SRR7567206,SRR7567351,SRR7567647,SRR7567652,SRR7569543	21	38775	31823	265562799	3687	14867	20932	3031	353433	0.46869
1444044306	SRR7557995,SRR7566145,SRR7566950	3	3883	7491	67694338	611	21619	4648	2911	499078	0.45107
1712043778	SRR7558713,SRR7558738,SRR7559229,SRR7559734,SRR7562690,SRR7562691,SRR7562828,SRR7562854,SRR7563394,SRR7563439,SRR7564103,SRR7566571,SRR7566978,SRR7568614	14	15983	21972	192373442	2204	16177	14172	3080	565796	0.47646
1688520772	SRR7560296,SRR7560297,SRR7560816,SRR7561844,SRR7566635,SRR7566636,SRR7568086,SRR7568888,SRR7568889,SRR7569246	10	8238	13663	101958105	1677	12207	9345	2829	330547	0.46488
1713044747	SRR7556896,SRR7557223,SRR7561930,SRR7561931,SRR7563150,SRR7564034,SRR7564035,SRR7564979,SRR7564980,SRR7566575,SRR7566817,SRR7567017,SRR7568009,SRR7568779,SRR7568874,SRR7569876	16	15310	15240	132638381	1643	16187	9931	3150	399290	0.47513
1795847732	SRR7557706,SRR7559712,SRR7560548,SRR7562142,SRR7562973,SRR7564224,SRR7564293,SRR7566257,SRR7567403,SRR7568156,SRR7568511,SRR7569423,SRR7569589,SRR7569831	14	19275	8992	72864479	1034	13879	5988	2990	578319	0.47362
1245506999	SRR7557120,SRR7557714,SRR7557971,SRR7558428,SRR7558853,SRR7560875,SRR7561106,SRR7561186,SRR7561541,SRR7561542,SRR7562982,SRR7563144,SRR7563689,SRR7567262,SRR7568081,SRR7569242,SRR7569260	17	18438	22017	191659411	2095	18274	14070	2979	501528	0.45032
1241419203	SRR7557828,SRR7563085,SRR7567245	3	4725	10156	77499706	1083	14148	6808	2719	278238	0.44224
1436190086	SRR7557482,SRR7557576,SRR7558005,SRR7558168,SRR7558523,SRR7558885,SRR7558976,SRR7559272,SRR7559706,SRR7560654,SRR7560851,SRR7562131,SRR7563463,SRR7564085,SRR7564899,SRR7564961,SRR7565162,SRR7565243,SRR7565466,SRR7566024,SRR7566942,SRR7566963,SRR7567766	23	38307	33987	269177913	3742	13680	22758	2910	1126897	0.44248
1687049547	SRR7558614,SRR7559420,SRR7559745,SRR7559868,SRR7559960,SRR7559961,SRR7560716,SRR7561897,SRR7562726,SRR7562850,SRR7564638,SRR7565601,SRR7565623,SRR7565987,SRR7566279,SRR7566664,SRR7567402,SRR7567479,SRR7569209,SRR7569495,SRR7569725	21	26035	18983	132394426	1941	11370	13199	2637	521277	0.47065
1948791447	SRR7558072,SRR7558305,SRR7558524,SRR7558873,SRR7558946,SRR7561236,SRR7561484,SRR7564106,SRR7565765,SRR7566228,SRR7566255,SRR7566356,SRR7566651,SRR7566921,SRR7568997	15	19350	13510	127943589	1300	19991	8389	3207	364264	0.46163
1772220664	SRR7556965,SRR7557460,SRR7558330,SRR7561458,SRR7561466,SRR7561875,SRR7562732,SRR7563241,SRR7563284,SRR7563334,SRR7563629,SRR7564007,SRR7564229,SRR7564921,SRR7565848,SRR7566107,SRR7568146,SRR7568159,SRR7568377,SRR7568456,SRR7569122,SRR7569498	22	25589	38834	329744468	4377	16025	25307	3023	526209	0.46458
1650596053	SRR7557797,SRR7560072,SRR7561143,SRR7563413,SRR7564775,SRR7565059,SRR7565318,SRR7566402	8	9568	10099	108340023	812	25661	5955	3518	667936	0.4418
1653420135	SRR7559030,SRR7561615,SRR7562515,SRR7562904,SRR7564333,SRR7564771,SRR7564817,SRR7565210,SRR7568687,SRR7569235,SRR7569694	11	10070	24950	146653620	4196	7666	18433	2546	474656	0.465
1277891000	SRR7557225,SRR7557226,SRR7557908,SRR7558145,SRR7558586,SRR7558632,SRR7559223,SRR7559903,SRR7560260,SRR7560310,SRR7560849,SRR7560879,SRR7561433,SRR7561923,SRR7562592,SRR7562593,SRR7562682,SRR7563538,SRR7563642,SRR7564255,SRR7564464,SRR7564728,SRR7565132,SRR7565543,SRR7566501,SRR7566761,SRR7566946,SRR7567096,SRR7567368,SRR7567791,SRR7567803,SRR7567954,SRR7568151,SRR7568168,SRR7569798	35	43859	43573	362404496	4951	15556	28610	2984	481799	0.45715
1996272837	SRR7560417	1	869	743	6734009	117	14413	494	3596	107922	0.54433
1993497439	SRR7556876,SRR7557426,SRR7557566,SRR7558151,SRR7558396,SRR7558526,SRR7558604,SRR7559290,SRR7559959,SRR7560965,SRR7560966,SRR7561172,SRR7561967,SRR7562496,SRR7563111,SRR7564564,SRR7564713,SRR7564784,SRR7565778,SRR7565898,SRR7566607,SRR7567198,SRR7567205,SRR7568077,SRR7568530,SRR7568964,SRR7568965,SRR7569693	28	32025	26958	225216830	3148	14809	17790	3050	482505	0.44093
1932675498	SRR7557164,SRR7559601,SRR7560607,SRR7561946,SRR7562773,SRR7565708,SRR7566278,SRR7567189,SRR7569984	9	11695	8400	111605270	672	36433	4549	4391	937188	0.46388
1988200401	SRR7559035	1	1457	4835	33924963	684	11043	3393	2758	171952	0.47701
1665447745	SRR7556863,SRR7557339,SRR7557470,SRR7558313,SRR7558975,SRR7559206,SRR7559491,SRR7559564,SRR7560177,SRR7560572,SRR7560714,SRR7561587,SRR7562288,SRR7562477,SRR7562604,SRR7562688,SRR7563153,SRR7564773,SRR7564795,SRR7564878,SRR7565066,SRR7565103,SRR7565108,SRR7565150,SRR7565200,SRR7565475,SRR7565976,SRR7566009,SRR7566023,SRR7567321,SRR7567441,SRR7567871,SRR7568279,SRR7568719,SRR7568995,SRR7569003,SRR…	38	50440	40250	364604185	4545	16848	25827	3246	601157	0.46158
1596360294	SRR7558235,SRR7560389,SRR7562194,SRR7566418,SRR7566536,SRR7567153,SRR7568430,SRR7569467,SRR7569533,SRR7569996	10	11680	13402	119527358	1526	17329	8576	3139	445461	0.46007
1851699291	SRR7560440,SRR7560828,SRR7563303,SRR7565086,SRR7566515,SRR7567765,SRR7567950,SRR7569761,SRR7569762	9	8833	22370	149307115	3097	9614	15894	2687	366366	0.46922
1248905661	SRR7560311	1	983	2004	19473626	129	28189	1186	2900	344876	0.39813
1230795034	SRR7558776,SRR7558895,SRR7559105,SRR7560393,SRR7560919,SRR7561769,SRR7562615,SRR7563504,SRR7564024,SRR7565674,SRR7566351	11	14331	21512	197082267	1887	20578	13463	3061	630980	0.44946
1490524552	SRR7557099,SRR7557250,SRR7557808,SRR7558056,SRR7560107,SRR7560774,SRR7562524,SRR7562853,SRR7563053,SRR7563154,SRR7563627,SRR7564501,SRR7564534,SRR7564687,SRR7566580,SRR7566615,SRR7566720,SRR7566725,SRR7567104,SRR7567487,SRR7568780,SRR7569155,SRR7569809,SRR7569975	24	42513	28221	242508719	3933	14204	18658	3254	788391	0.43992
1387886600	SRR7559812,SRR7560294,SRR7565386,SRR7565737,SRR7565738,SRR7568605,SRR7568775	7	7349	13821	120151361	1572	15887	8976	3129	492232	0.45539
1489042604	SRR7556907,SRR7557989,SRR7558047,SRR7559608,SRR7560740,SRR7561400,SRR7565394,SRR7565429,SRR7565514,SRR7567279,SRR7567892,SRR7567927	12	14935	14105	150556510	1141	25666	8318	3472	661818	0.44345
1382674091	SRR7558743	1	1087	1034	17885241	123	34437	563	7291	335769	0.50791
1556940978	SRR7557320,SRR7558355,SRR7558463,SRR7559700,SRR7560273,SRR7561171,SRR7561428,SRR7561669,SRR7561680,SRR7561824,SRR7562745,SRR7563331,SRR7563345,SRR7563687,SRR7563974,SRR7564135,SRR7564474,SRR7564632,SRR7566422,SRR7567499,SRR7568645,SRR7568721,SRR7569047,SRR7569539,SRR7569590,SRR7569627,SRR7569732,SRR7569882,SRR7569955	29	40802	49564	369808668	6255	12158	33934	2834	596228	0.48056
1774834905	SRR7557273,SRR7557372,SRR7558028,SRR7558086,SRR7558437,SRR7559947,SRR7559954,SRR7560407,SRR7561280,SRR7561798,SRR7562440,SRR7562687,SRR7562977,SRR7562978,SRR7563089,SRR7563465,SRR7563934,SRR7564334,SRR7564688,SRR7565417,SRR7565453,SRR7566086,SRR7566125,SRR7566456,SRR7567657,SRR7568097,SRR7568353,SRR7568416,SRR7569920	29	42764	39830	315374214	4556	13534	26748	2933	449114	0.45858
1899069989	SRR7559246,SRR7559247,SRR7566239,SRR7568215	4	3496	4944	42717741	564	14711	3254	3202	572556	0.47511
1963977686	SRR7557930,SRR7559571,SRR7560026,SRR7561311,SRR7561832,SRR7562185,SRR7562480,SRR7562526,SRR7562840,SRR7564528,SRR7565077,SRR7565525,SRR7566262,SRR7566359,SRR7569229	15	15592	14644	129727031	1220	20611	9252	2937	402819	0.45085
1693883921	SRR7556950,SRR7557255,SRR7558402,SRR7558689,SRR7558852,SRR7558892,SRR7559181,SRR7559304,SRR7559507,SRR7559517,SRR7560571,SRR7560770,SRR7560896,SRR7561691,SRR7562553,SRR7562785,SRR7562925,SRR7563318,SRR7563840,SRR7564192,SRR7564471,SRR7565280,SRR7565396,SRR7565521,SRR7565528,SRR7565690,SRR7565782,SRR7565921,SRR7566104,SRR7566229,SRR7566545,SRR7566772,SRR7566807,SRR7567148,SRR7567677,SRR7567812,SRR…	43	52323	44655	348765833	5494	13304	30136	2919	541476	0.45091
1456476394	SRR7556758,SRR7557527,SRR7560321,SRR7560684,SRR7561460,SRR7561588,SRR7562006,SRR7563148,SRR7563916,SRR7564966,SRR7565253,SRR7566001,SRR7567235,SRR7567413,SRR7567788,SRR7567844,SRR7567914,SRR7567919,SRR7569452	19	18625	26892	206772807	3313	13103	18197	2870	457047	0.46084
1794434448	SRR7558344,SRR7558469,SRR7558820,SRR7559184,SRR7560031,SRR7560302,SRR7561013,SRR7562106,SRR7562736,SRR7562913,SRR7563308,SRR7564157,SRR7564938,SRR7565449,SRR7565707,SRR7565980,SRR7566514,SRR7567232,SRR7567269	19	20648	23318	187257355	2885	13635	15579	2962	336113	0.46044
1235120093	SRR7560432,SRR7567933	2	2951	6714	53144633	773	13999	4488	2877	338839	0.45136
1502609921	SRR7557513,SRR7557514,SRR7562190,SRR7562191,SRR7565457,SRR7566182,SRR7566183,SRR7566378,SRR7566379,SRR7567092,SRR7568329	11	7758	2273	18508001	134	19771	1477	2731	453694	0.493
1474926776	SRR7560511,SRR7560867,SRR7562609,SRR7563077,SRR7565983,SRR7565984,SRR7567363,SRR7567418,SRR7568089	9	8412	7029	70806523	570	24975	4171	3183	404557	0.4613
1689107602	SRR7564116	1	985	2002	14905765	287	10166	1402	3089	170081	0.3992
1432134560	SRR7556849,SRR7556951,SRR7557427,SRR7559618,SRR7559728,SRR7559963,SRR7560196,SRR7560710,SRR7561140,SRR7561444,SRR7562907,SRR7563266,SRR7564447,SRR7565484,SRR7565794,SRR7565919,SRR7565935,SRR7566150,SRR7566315,SRR7566903,SRR7567217,SRR7567609,SRR7568679,SRR7568924,SRR7569091,SRR7569576,SRR7569748	27	34839	32096	249718241	3566	13975	21537	2844	445937	0.44394
1982512306	SRR7557050,SRR7559667,SRR7559908,SRR7560168,SRR7560977,SRR7563624,SRR7565035,SRR7565049,SRR7566015,SRR7567043,SRR7567533,SRR7568636,SRR7569382	13	15893	19396	145183995	2023	13383	13158	2740	547355	0.45041
1747369725	SRR7557485,SRR7558763,SRR7558764,SRR7558765,SRR7559742,SRR7559743,SRR7559744,SRR7564279	8	8122	9622	86435412	1035	17998	6153	3174	528092	0.48867
1874391501	SRR7558483,SRR7561429,SRR7561572,SRR7562228,SRR7563683,SRR7564208,SRR7564253,SRR7566717	8	8695	11503	73483990	1603	9163	8272	2608	215696	0.45032
1546159530	SRR7557888,SRR7558138,SRR7558382,SRR7560100,SRR7560172,SRR7560776,SRR7560877,SRR7561192,SRR7561848,SRR7562340,SRR7563108,SRR7566453,SRR7566779	13	17335	21928	220987227	2222	21456	13415	3451	525056	0.44349
1250949712	SRR7557141,SRR7561030,SRR7561258,SRR7561487,SRR7562694,SRR7563180,SRR7563659,SRR7564814,SRR7566652	9	16571	16968	134373977	1977	13762	11391	2932	552604	0.4569
1621210354	SRR7558849,SRR7560596,SRR7563777,SRR7567331	4	4277	4641	55313593	417	27525	2616	3940	836825	0.49162
1952607843	SRR7557300,SRR7557301,SRR7557949,SRR7558106,SRR7558283,SRR7558564,SRR7559757,SRR7559869,SRR7560446,SRR7561383,SRR7561384,SRR7562466,SRR7563207,SRR7563208,SRR7564463,SRR7565179,SRR7566690,SRR7568438,SRR7568475,SRR7568476,SRR7568727,SRR7568738,SRR7569604	23	22983	31009	242389509	3671	13794	20815	2860	985939	0.45151
1430657615	SRR7558389,SRR7558722,SRR7558875,SRR7561050,SRR7562216,SRR7564990,SRR7565191,SRR7565283,SRR7565434,SRR7566478,SRR7566993,SRR7568375	12	12268	25206	180241727	3316	11787	17467	2740	487360	0.45008
1994713070	SRR7558691,SRR7567494,SRR7567495,SRR7569578,SRR7569579,SRR7569667,SRR7569668	7	4992	5615	45677264	670	15141	3725	2952	307694	0.46588
1328537120	SRR7557405,SRR7564330,SRR7567179	3	3726	12405	69965978	2066	7101	9257	2475	207557	0.47911
1639718107	SRR7558148,SRR7563771	2	2224	4781	49083610	446	23894	2827	3299	356946	0.42628
1620841256	SRR7558867,SRR7560930,SRR7565342,SRR7566347,SRR7567449	5	7902	10101	95535321	881	21025	6270	3161	540301	0.44172
1721701624	SRR7557462,SRR7557687,SRR7557688,SRR7557999,SRR7558323,SRR7558359,SRR7558664,SRR7558801,SRR7558859,SRR7560055,SRR7561117,SRR7562112,SRR7562513,SRR7563005,SRR7564329,SRR7565928,SRR7566676,SRR7567679,SRR7568972,SRR7569074,SRR7569075,SRR7569126,SRR7569348,SRR7569349	24	24204	29607	201639965	4170	10320	20899	2702	416082	0.47947
1598259392	SRR7558830,SRR7559248,SRR7559714,SRR7560086,SRR7561111,SRR7561790,SRR7562401,SRR7563514,SRR7564064,SRR7564275,SRR7564358,SRR7564548,SRR7566281,SRR7566944,SRR7568943,SRR7569632,SRR7569766	17	19478	21688	178288530	2633	14460	14400	3019	485522	0.43541
1595493215	SRR7556943,SRR7561412,SRR7561413	3	2502	918	6992350	155	12119	622	2849	97166	0.58116
1630810821	SRR7560576,SRR7565648,SRR7565649	3	1926	4800	39458226	462	16275	3154	2897	588295	0.44864
1351253490	SRR7557263,SRR7558296,SRR7558827,SRR7559692,SRR7561970,SRR7562590,SRR7564083,SRR7564442,SRR7565654,SRR7565814,SRR7569020,SRR7569282	12	18156	24666	179584301	2891	12222	16913	2716	406046	0.47613
1561602213	SRR7557189,SRR7557515,SRR7557674,SRR7557718,SRR7558259,SRR7558814,SRR7559298,SRR7559725,SRR7559890,SRR7559968,SRR7560056,SRR7560394,SRR7561097,SRR7561391,SRR7562313,SRR7563808,SRR7564181,SRR7564554,SRR7564674,SRR7564783,SRR7565398,SRR7565426,SRR7565954,SRR7565972,SRR7566058,SRR7567993,SRR7568239,SRR7568733,SRR7569304,SRR7569734	30	36704	43666	334282558	4513	13546	29449	2800	413049	0.47099
1867634179	SRR7558398,SRR7558720,SRR7559280,SRR7559423,SRR7559852,SRR7560005,SRR7560109,SRR7560236,SRR7560600,SRR7560705,SRR7560707,SRR7560995,SRR7561033,SRR7561516,SRR7561874,SRR7563360,SRR7563376,SRR7563474,SRR7563978,SRR7564440,SRR7564627,SRR7565271,SRR7566214,SRR7567201,SRR7567210,SRR7568809,SRR7568947,SRR7569148,SRR7569849	29	53874	36483	286700271	4507	13060	24548	2933	519675	0.47899
1691351849	SRR7559285,SRR7564102,SRR7569704,SRR7569872	4	2949	3296	28888958	455	15012	2156	3327	207234	0.49561
1532644191	SRR7557602,SRR7558703,SRR7559470,SRR7560403,SRR7560578,SRR7560622,SRR7562503,SRR7563057,SRR7564216,SRR7564308,SRR7565369,SRR7565760,SRR7566627,SRR7566756,SRR7567372,SRR7568361,SRR7569248,SRR7569606	18	18141	23364	190848904	2446	14648	15465	2967	596135	0.46785
1749293638	SRR7557563,SRR7559032,SRR7559586,SRR7560170,SRR7560267,SRR7560328,SRR7561509,SRR7564318,SRR7565963,SRR7566329,SRR7569393	11	12087	23307	170417645	3208	11549	16103	2825	257288	0.47411
1842157334	SRR7557333,SRR7558278,SRR7560768,SRR7560769,SRR7561119,SRR7561120,SRR7561971,SRR7561972,SRR7563149,SRR7565299,SRR7566424,SRR7566425,SRR7567336,SRR7568399,SRR7569200	15	11370	13767	103308704	1668	13218	9351	2786	381887	0.46661
1391457984	SRR7556793,SRR7557231,SRR7557257,SRR7557278,SRR7557378,SRR7557892,SRR7558327,SRR7559202,SRR7559203,SRR7559425,SRR7560233,SRR7560717,SRR7560735,SRR7561209,SRR7561696,SRR7561851,SRR7562461,SRR7562546,SRR7562747,SRR7562831,SRR7563132,SRR7563473,SRR7563900,SRR7564014,SRR7564141,SRR7564186,SRR7564290,SRR7564866,SRR7565098,SRR7565143,SRR7565270,SRR7565317,SRR7566273,SRR7566728,SRR7567324,SRR7567379,SRR…	41	48778	38255	331130321	4185	16833	24764	3062	418402	0.45317
1748795809	SRR7558439,SRR7559573,SRR7560762,SRR7561367,SRR7561486,SRR7566201,SRR7569302	7	13476	9815	86288804	948	17276	6311	3094	665448	0.46681
1242677718	SRR7559977,SRR7560293,SRR7561624,SRR7564617	4	6358	6023	58214605	545	20177	3773	3379	474315	0.46945
1797348534	SRR7558443,SRR7561693,SRR7563365,SRR7563498,SRR7564540,SRR7567705	6	7084	10241	79347050	1377	12743	6930	2921	218046	0.47277
1987097256	SRR7557551,SRR7557552,SRR7558641,SRR7558642,SRR7559481,SRR7559482,SRR7560006,SRR7560007,SRR7560909,SRR7560910,SRR7562826,SRR7562827,SRR7562929,SRR7563054,SRR7563055,SRR7563178,SRR7563436,SRR7563652,SRR7563653,SRR7564022,SRR7564023,SRR7564884,SRR7565368,SRR7565832,SRR7565833,SRR7566639,SRR7566640,SRR7567364,SRR7569130,SRR7569131,SRR7569139,SRR7569140,SRR7569388,SRR7569389,SRR7569390	35	24977	33709	255053449	4128	12354	22987	2853	1295191	0.45034
1482137006	SRR7557349,SRR7559182,SRR7559983,SRR7562215,SRR7563041,SRR7564743,SRR7567737,SRR7567804,SRR7568653,SRR7568858,SRR7569120,SRR7569313	12	16483	20360	179560715	2074	17538	13020	3073	622544	0.46152
1535043125	SRR7558064,SRR7559113,SRR7560239,SRR7561982,SRR7562391,SRR7562616,SRR7564883,SRR7565868,SRR7565869,SRR7566098,SRR7566794	11	10100	7005	73762167	734	20447	4275	3774	479082	0.46621
1837466397	SRR7557033,SRR7557067,SRR7557232,SRR7557394,SRR7558922,SRR7559902,SRR7560210,SRR7560574,SRR7560695,SRR7561594,SRR7562405,SRR7562764,SRR7563187,SRR7564325,SRR7564472,SRR7564517,SRR7564885,SRR7564991,SRR7565330,SRR7566540,SRR7566588,SRR7567272,SRR7567431,SRR7567658,SRR7567669,SRR7567909,SRR7568054,SRR7568062,SRR7568463,SRR7568745,SRR7568865,SRR7569228	32	50537	33308	266422253	4044	14237	22227	2926	550574	0.4566
1820439360	SRR7557436,SRR7557437,SRR7557732,SRR7559312,SRR7561223,SRR7561224,SRR7561352,SRR7563061,SRR7565587,SRR7565596,SRR7568554,SRR7568736	12	10833	16243	102225502	2354	8700	11738	2591	764908	0.45253
1907095236	SRR7557199,SRR7562236,SRR7562644,SRR7563487,SRR7563636,SRR7565154,SRR7565823,SRR7565946,SRR7566199,SRR7566672,SRR7566945,SRR7567028	12	15430	10822	103930461	1287	18270	6775	3392	366062	0.46874
1492011160	SRR7557053,SRR7559864,SRR7560796,SRR7560797,SRR7561738,SRR7562087,SRR7562256,SRR7563544,SRR7563850,SRR7565307,SRR7566450,SRR7566451,SRR7568830,SRR7569306,SRR7569358,SRR7569359,SRR7569492,SRR7569493	18	14432	11198	110764953	1105	21971	6894	3374	431285	0.48126
1448127209	SRR7556890,SRR7559241,SRR7562357,SRR7563213,SRR7566234,SRR7566783,SRR7566882,SRR7568641,SRR7568851	9	11510	16283	117962200	2332	10982	11313	2855	245957	0.45256
1680344444	SRR7558397,SRR7568327,SRR7568709	3	4085	1567	25444302	88	64000	727	5035	620348	0.48007
1678072028	SRR7563704,SRR7566360	2	2439	3712	36488809	406	20100	2287	3384	514859	0.49801
1846692091	SRR7557197,SRR7558250,SRR7561176,SRR7562744,SRR7564270,SRR7565308,SRR7566699	7	10377	7498	69711394	640	20790	4673	3089	576624	0.44775
1816555893	SRR7557773,SRR7559591	2	3057	5617	45724871	535	16338	3681	2822	261651	0.48856
1212876107	SRR7564202,SRR7566085,SRR7567010,SRR7567691,SRR7568224	5	6393	8652	67370504	997	13104	5844	2898	419004	0.47232
1365023894	SRR7557307,SRR7557558,SRR7558009,SRR7558277,SRR7558528,SRR7558529,SRR7561619,SRR7561791,SRR7562041,SRR7562254,SRR7562673,SRR7564896,SRR7565314,SRR7565315,SRR7565526,SRR7565699,SRR7566299,SRR7567169,SRR7567484,SRR7567485,SRR7568410,SRR7568916,SRR7568917	23	20813	17910	143068727	2173	14077	11976	2961	505229	0.46459
1475826938	SRR7557942,SRR7559915,SRR7560312,SRR7561570,SRR7561876,SRR7562199,SRR7563841,SRR7567777,SRR7567963,SRR7568231	10	10197	15305	150689774	1225	24854	9224	3152	890922	0.43439
1807889915	SRR7557519,SRR7557953,SRR7558930,SRR7559413,SRR7562169,SRR7566078,SRR7568379,SRR7568446	8	9097	15262	132681496	1485	17307	9807	3007	687285	0.46887
1556685945	SRR7557180,SRR7558154,SRR7558718,SRR7559085,SRR7560094,SRR7562398,SRR7562399,SRR7563644	8	7901	13407	113012326	1128	18283	8645	2875	511136	0.44174
1415720840	SRR7557023,SRR7558115,SRR7558183,SRR7559074,SRR7560274,SRR7560985,SRR7561454,SRR7562362,SRR7564377,SRR7564592,SRR7565517,SRR7566154,SRR7566335,SRR7567073,SRR7567856,SRR7567882,SRR7567944,SRR7568981,SRR7569442	19	25123	29745	277514813	2858	20195	18543	3138	487680	0.44366
1994676936	SRR7559779,SRR7559780,SRR7559823,SRR7561643,SRR7562556,SRR7566310,SRR7568106,SRR7568769	8	7307	11702	99102889	1226	16124	7634	3004	619317	0.45323
1960411459	SRR7558014,SRR7569254,SRR7569781	3	2850	9286	70278959	975	15386	6252	2716	254000	0.44702
1410406160	SRR7559450,SRR7562971,SRR7563032,SRR7568085,SRR7568899,SRR7569073	6	8518	13704	106939392	1468	14408	9160	2816	345816	0.47954
1299329293	SRR7556797,SRR7556981,SRR7558637,SRR7559562,SRR7562852,SRR7562945,SRR7563499,SRR7565123,SRR7567398,SRR7569720	10	12150	11257	113285345	1057	19706	6890	3460	489752	0.46231
1992757131	SRR7556829,SRR7559414,SRR7561091,SRR7562559,SRR7563169,SRR7567597	6	8233	8181	64013852	797	14207	5447	2779	363518	0.4845
1377822937	SRR7556993,SRR7563368,SRR7563581	3	4818	5286	52507636	507	23146	3218	3314	275227	0.4473
1720286880	SRR7557435,SRR7558888,SRR7558915,SRR7563291,SRR7563363,SRR7565933,SRR7566067,SRR7568860,SRR7569407	9	11371	16529	138034781	1801	15976	10779	2948	640607	0.46929
1244917006	SRR7557203,SRR7557444,SRR7558395,SRR7558858,SRR7560071,SRR7561159,SRR7561510,SRR7562613,SRR7562660,SRR7563006,SRR7563886,SRR7564590,SRR7567041,SRR7567047,SRR7568680,SRR7568892,SRR7569352	17	19800	18567	173503663	1796	20092	11548	3145	718379	0.45769
1415148111	SRR7560800,SRR7563020,SRR7564356,SRR7565115,SRR7565116,SRR7565297,SRR7566584,SRR7566888,SRR7569136	9	8011	5036	47522216	242	41172	2999	2768	394526	0.45468
1965360942	SRR7556857,SRR7556931,SRR7557367,SRR7557368,SRR7557409,SRR7557597,SRR7558449,SRR7558631,SRR7558634,SRR7559064,SRR7559353,SRR7560242,SRR7562062,SRR7562196,SRR7562268,SRR7563083,SRR7563429,SRR7563674,SRR7564096,SRR7564391,SRR7564454,SRR7565073,SRR7565416,SRR7565577,SRR7566091,SRR7566440,SRR7566567,SRR7566670,SRR7568254,SRR7568439,SRR7568528,SRR7568634	32	37181	33461	292043601	3621	16079	21704	3139	527150	0.46328
1803014675	SRR7556940,SRR7561708,SRR7561709,SRR7561917,SRR7562763,SRR7562797,SRR7562798,SRR7563483,SRR7564198,SRR7564199,SRR7566220,SRR7566319,SRR7568148,SRR7568764,SRR7568875,SRR7569834	16	15164	24685	207802984	2769	15164	16177	3038	483097	0.44813
1270432446	SRR7557345,SRR7557377,SRR7557711,SRR7557712,SRR7558843,SRR7558949,SRR7558950,SRR7559640,SRR7559641,SRR7559681,SRR7559682,SRR7559775,SRR7560333,SRR7561755,SRR7562184,SRR7562310,SRR7562415,SRR7562663,SRR7563287,SRR7563999,SRR7564046,SRR7564257,SRR7564258,SRR7564916,SRR7564971,SRR7565149,SRR7565370,SRR7565497,SRR7565756,SRR7565936,SRR7566491,SRR7567350,SRR7568181,SRR7568183,SRR7568350,SRR7568836,SRR…	40	39210	37651	257303881	5292	10329	26553	2716	365038	0.44279
1408249292	SRR7556861,SRR7557818,SRR7558409,SRR7558584,SRR7560319,SRR7561055,SRR7561098,SRR7563812,SRR7564552,SRR7564629,SRR7564673,SRR7565393,SRR7566258,SRR7566321,SRR7567002,SRR7567164	16	21138	33898	222849396	4311	9745	24093	2604	424457	0.46089
1738528553	SRR7558289,SRR7558588,SRR7561163,SRR7561935,SRR7563791,SRR7565234,SRR7566088,SRR7566128,SRR7567949,SRR7569320,SRR7569376,SRR7569602	12	15408	22608	203201333	2168	17987	14392	3113	585469	0.48391
1349861346	SRR7557244,SRR7557922,SRR7559490,SRR7560722,SRR7563906,SRR7568448,SRR7569676,SRR7569911,SRR7569989	9	10550	20456	171177159	2077	16577	13398	2981	542146	0.45633
1825437602	SRR7561554,SRR7562754,SRR7563219,SRR7564699,SRR7569833	5	6035	9045	78224132	660	21754	5747	2860	449904	0.45523
1917189485	SRR7556923,SRR7557303,SRR7561753,SRR7563505,SRR7563545,SRR7565063,SRR7568022	7	7540	9544	86484997	864	20419	6031	3055	352813	0.46307
1443741889	SRR7557777,SRR7560882,SRR7560883,SRR7561283,SRR7561950,SRR7561951,SRR7563252,SRR7563484,SRR7563569,SRR7564109,SRR7565863,SRR7565864,SRR7568689	13	10167	10359	73076368	1089	12194	7172	2657	343454	0.47125
1775724834	SRR7556784,SRR7556988,SRR7557616,SRR7557619,SRR7557620,SRR7558088,SRR7558089,SRR7558189,SRR7559448,SRR7559625,SRR7560116,SRR7560193,SRR7560825,SRR7561634,SRR7561703,SRR7562162,SRR7562319,SRR7562403,SRR7562646,SRR7562647,SRR7562890,SRR7563113,SRR7563192,SRR7563763,SRR7563910,SRR7564131,SRR7565320,SRR7565758,SRR7567034,SRR7567290,SRR7567335,SRR7567430,SRR7567696,SRR7567839,SRR7568155,SRR7568531,SRR…	38	37419	34644	285188319	4126	14677	22939	3005	453150	0.48068
1344242050	SRR7559893,SRR7566811,SRR7568346	3	3589	3701	47879477	228	43117	1873	3695	448571	0.48412
1456937048	SRR7558533,SRR7558570,SRR7559055,SRR7559548,SRR7561180,SRR7561299,SRR7562858,SRR7562863,SRR7562882,SRR7563181,SRR7563736,SRR7563846,SRR7564168,SRR7564576,SRR7565341,SRR7565618,SRR7566533,SRR7566556,SRR7566861,SRR7566975,SRR7567725,SRR7568796	22	35426	28980	286746437	3049	20823	17768	3356	447704	0.45838
1214523904	SRR7557256,SRR7559021,SRR7559717,SRR7560211,SRR7560949,SRR7561829,SRR7562300,SRR7562423,SRR7562641,SRR7562642,SRR7563549,SRR7563796,SRR7563986,SRR7564405,SRR7564549,SRR7565042,SRR7566036,SRR7566136,SRR7566211,SRR7566398,SRR7567917,SRR7568046,SRR7568232,SRR7568434,SRR7568591,SRR7568592,SRR7568755,SRR7569119,SRR7569147,SRR7569615	30	29652	35473	269281460	4374	12841	24111	2842	498446	0.46299
1270135221	SRR7557346,SRR7557600,SRR7558519,SRR7560259,SRR7561385,SRR7568666	6	11148	8464	80524357	682	24091	5186	3074	443921	0.47879
1798464831	SRR7556954,SRR7558339,SRR7559075,SRR7559207,SRR7560147,SRR7560285,SRR7561239,SRR7562375,SRR7563386,SRR7564042,SRR7564559,SRR7567376,SRR7568477	13	15692	19663	180581092	1781	18712	12463	3189	814097	0.45911
1486882648	SRR7556941,SRR7557218,SRR7557947,SRR7558046,SRR7559404,SRR7560130,SRR7560133,SRR7560674,SRR7561077,SRR7561137,SRR7562271,SRR7563245,SRR7564388,SRR7564389,SRR7564536,SRR7565629,SRR7566115,SRR7567009,SRR7568731,SRR7569788,SRR7570005	21	25647	25405	243230031	2347	20503	15714	3224	575863	0.46271
1880192398	SRR7557159,SRR7557160,SRR7557898,SRR7560230,SRR7560753,SRR7560820,SRR7560821,SRR7561208,SRR7561754,SRR7563288,SRR7564402,SRR7565275,SRR7565791,SRR7565810,SRR7566033,SRR7566111,SRR7566507,SRR7566508,SRR7567357,SRR7568472,SRR7568660,SRR7568661,SRR7568829	23	20868	20642	185076359	1761	18580	13076	3053	487719	0.43952
1709661078	SRR7557879,SRR7558370,SRR7558530,SRR7558538,SRR7559637,SRR7559907,SRR7560485,SRR7560589,SRR7560662,SRR7560663,SRR7560755,SRR7560756,SRR7560787,SRR7561121,SRR7561122,SRR7561256,SRR7561681,SRR7561838,SRR7563009,SRR7563353,SRR7563354,SRR7564733,SRR7564932,SRR7565185,SRR7565471,SRR7565770,SRR7565905,SRR7566826,SRR7566868,SRR7567991,SRR7568535,SRR7568536,SRR7568557,SRR7568631,SRR7568734,SRR7568748,SRR…	49	42708	38911	302501661	4242	13857	26118	2831	635449	0.45773
1278618762	SRR7557495,SRR7558945,SRR7559197,SRR7559348,SRR7559701,SRR7561386,SRR7561729,SRR7562203,SRR7562567,SRR7562580,SRR7562624,SRR7563427,SRR7563480,SRR7563521,SRR7563752,SRR7564205,SRR7564302,SRR7564767,SRR7564888,SRR7566337,SRR7566441,SRR7566554,SRR7566658,SRR7567747,SRR7568670,SRR7568749,SRR7568885	27	28895	36551	288985975	4040	14179	24427	2868	502870	0.47657
1403549779	SRR7557260,SRR7558940	2	2540	2644	29185592	110	53884	1450	3116	631962	0.48195
1304459805	SRR7557420,SRR7557421,SRR7557425,SRR7557488,SRR7559042,SRR7559354,SRR7559842,SRR7560388,SRR7560465,SRR7560814,SRR7561555,SRR7562584,SRR7562585,SRR7562846,SRR7562847,SRR7563836,SRR7564163,SRR7565197,SRR7565335,SRR7567542,SRR7567543,SRR7567640,SRR7567689,SRR7567934	24	22703	28336	226515174	3298	14427	18899	2911	573455	0.46248
1827761325	SRR7557703,SRR7558345,SRR7559200,SRR7559201,SRR7559875,SRR7559884,SRR7559885,SRR7559991,SRR7560760,SRR7561520,SRR7561618,SRR7562176,SRR7562774,SRR7562775,SRR7565139,SRR7566889,SRR7567622,SRR7569000,SRR7569001,SRR7569403,SRR7569404,SRR7569904	22	18427	19004	190718393	1710	21994	11513	3332	557210	0.4496
1582400837	SRR7556930,SRR7557849,SRR7558817,SRR7562334,SRR7567895,SRR7567896,SRR7569213	7	6551	4861	42202322	575	14641	3182	3212	650710	0.49389
1920945197	SRR7560134,SRR7560135,SRR7562697,SRR7563883,SRR7566585	5	4505	2993	25710194	175	28422	1879	2698	231522	0.47769
1961943513	SRR7557248,SRR7557993,SRR7558358,SRR7559910,SRR7560449,SRR7560655,SRR7562397,SRR7563530,SRR7564002,SRR7565944,SRR7566432,SRR7566466,SRR7568021,SRR7568084,SRR7568756,SRR7569135,SRR7569861,SRR7569956	18	23004	32531	267908158	3704	15496	21439	2963	604373	0.46442
1539161823	SRR7560507,SRR7560788,SRR7563141,SRR7563775,SRR7563970,SRR7567733,SRR7569298,SRR7569656	8	9813	9759	79230548	979	16008	6410	2846	487802	0.46554
1505295943	SRR7556855,SRR7556856,SRR7557182,SRR7557183,SRR7557550,SRR7557868,SRR7558514,SRR7558775,SRR7558809,SRR7559115,SRR7559116,SRR7559117,SRR7559278,SRR7559279,SRR7559416,SRR7559565,SRR7559566,SRR7561914,SRR7562091,SRR7562104,SRR7562383,SRR7562506,SRR7562571,SRR7562572,SRR7563043,SRR7563417,SRR7563919,SRR7563920,SRR7564137,SRR7565777,SRR7566007,SRR7566293,SRR7566512,SRR7566587,SRR7566769,SRR7567419,SRR…	50	41683	29114	256220571	2654	19013	18498	2969	544177	0.48018
1281056545	SRR7560508,SRR7560509,SRR7561036,SRR7561599,SRR7561600,SRR7562070,SRR7562297,SRR7562298,SRR7563069,SRR7563070,SRR7565292,SRR7565293,SRR7566245,SRR7566353,SRR7566354,SRR7566762,SRR7566763,SRR7569412,SRR7569413,SRR7569549,SRR7569550	21	14529	9326	81293025	1108	15904	6043	3143	241565	0.45508
1392692929	SRR7557148,SRR7558004,SRR7558128,SRR7559190,SRR7560784,SRR7561353,SRR7562314,SRR7562985,SRR7563632,SRR7564060,SRR7564551,SRR7565350,SRR7566417,SRR7567023,SRR7567024,SRR7567740,SRR7567741,SRR7568161,SRR7568162,SRR7568469,SRR7568470,SRR7569151,SRR7569531	23	20624	20920	171343482	2345	14850	13852	2978	500679	0.47639
1366627292	SRR7557540,SRR7557626,SRR7557671,SRR7560781,SRR7564331	5	6418	6431	70231831	421	35321	3640	3271	502264	0.48193
1632719681	SRR7566241	1	1614	1655	13510790	197	11921	1121	3197	181808	0.5292
1979908439	SRR7557478,SRR7557645,SRR7559060,SRR7559380,SRR7560138,SRR7561090,SRR7562388,SRR7563087,SRR7564110,SRR7564362,SRR7564622,SRR7565329,SRR7565886,SRR7566348,SRR7566444,SRR7568080,SRR7568774,SRR7569273	18	21906	27133	208989444	3312	12915	18407	2907	1285973	0.45518
1847714459	SRR7557121,SRR7557286,SRR7558560,SRR7558793,SRR7559111,SRR7559406,SRR7559407,SRR7562017,SRR7565303,SRR7565304,SRR7565470,SRR7566225,SRR7566226,SRR7566730,SRR7566805,SRR7568718,SRR7568765	17	17008	26530	182089652	3550	10474	18656	2694	323578	0.45866
1861181419	SRR7557373,SRR7557390,SRR7557531,SRR7557886,SRR7557887,SRR7557928,SRR7557988,SRR7559634,SRR7559722,SRR7559911,SRR7560397,SRR7560398,SRR7560531,SRR7561210,SRR7561340,SRR7561378,SRR7561557,SRR7561613,SRR7561645,SRR7561779,SRR7562012,SRR7562158,SRR7562159,SRR7562765,SRR7562860,SRR7563112,SRR7564529,SRR7564988,SRR7565104,SRR7566808,SRR7566952,SRR7566953,SRR7567634,SRR7567998,SRR7568790,SRR7568791,SRR…	47	41718	56901	414324819	7284	11779	39231	2781	418400	0.47348
1472561010	SRR7556794,SRR7558101,SRR7558700,SRR7562627,SRR7562628,SRR7563936,SRR7564412,SRR7565068,SRR7565698,SRR7565981,SRR7566253,SRR7567342,SRR7567588,SRR7567761,SRR7568763	15	15316	13764	155049609	1195	28062	7947	3678	656529	0.46179
1423652496	SRR7556929,SRR7557679,SRR7557903,SRR7558024,SRR7558338,SRR7561088,SRR7561767,SRR7562075,SRR7562144,SRR7562347,SRR7562462,SRR7562502,SRR7563655,SRR7564811,SRR7565014,SRR7565395,SRR7565641,SRR7565719,SRR7566014,SRR7566051,SRR7566304,SRR7566305,SRR7567021,SRR7567645,SRR7567918,SRR7568113,SRR7568403,SRR7569521	28	36385	38886	315966573	4952	14017	25937	3016	350103	0.45445
1450162590	SRR7556769,SRR7556770,SRR7556997,SRR7558953,SRR7562844,SRR7563872,SRR7568732,SRR7568911	8	8060	8288	90882397	698	26130	4848	3606	370268	0.4684
1258854543	SRR7556916,SRR7557542,SRR7557669,SRR7557761,SRR7557924,SRR7559110,SRR7560111,SRR7561015,SRR7561234,SRR7563107,SRR7563701,SRR7564122,SRR7564266,SRR7564409,SRR7564694,SRR7564712,SRR7564803,SRR7564913,SRR7565118,SRR7565515,SRR7565653,SRR7566141,SRR7566216,SRR7566327,SRR7566345,SRR7567046,SRR7567190,SRR7567501,SRR7567841,SRR7568881,SRR7569344,SRR7569511	32	39192	36934	288391326	4308	13293	24918	2914	446082	0.44698
1413560202	SRR7557937,SRR7559847,SRR7560992,SRR7561295,SRR7563622,SRR7565026,SRR7566467	7	9152	6995	72686137	646	22747	4211	3523	647329	0.46184
1679606622	SRR7559460,SRR7560216,SRR7562225,SRR7562258,SRR7568127,SRR7568983,SRR7569340,SRR7569813	8	9630	16442	151030041	1369	21145	10241	3032	763365	0.46294
1264891015	SRR7557265,SRR7557483,SRR7557511,SRR7557788,SRR7558730,SRR7559473,SRR7559887,SRR7560689,SRR7560876,SRR7561222,SRR7561758,SRR7564111,SRR7564271,SRR7564923,SRR7565739,SRR7566956,SRR7568607	17	25795	22883	196467405	2445	16674	14823	3023	350824	0.45324
1521192235	SRR7559998	1	1100	3206	27049069	449	12391	2178	3398	291117	0.48106
1911745126	SRR7559130,SRR7564620,SRR7565000,SRR7565001,SRR7566866	5	4015	10156	88505581	958	17210	6548	3035	397603	0.46536
1679495088	SRR7557445,SRR7557911,SRR7559639,SRR7561011,SRR7561043,SRR7562384,SRR7563236,SRR7563425,SRR7564642,SRR7564877,SRR7565851,SRR7565927,SRR7567056	13	17587	30521	206860618	4524	9674	21659	2747	276155	0.43755
1778403250	SRR7560815,SRR7564250,SRR7565184,SRR7566852,SRR7567989	5	6759	8551	79548041	713	23815	5241	2963	609919	0.47058
1366697762	SRR7566065	1	1246	2774	23904259	292	14889	1824	3192	230922	0.47701
1298472532	SRR7557011,SRR7557664,SRR7559173,SRR7560766,SRR7560850,SRR7561678,SRR7562277,SRR7564607,SRR7565347,SRR7565401,SRR7565806,SRR7566218,SRR7566608,SRR7568109,SRR7568447,SRR7569170	16	19322	19221	145207607	2669	11766	13182	2918	416065	0.46029
1945791061	SRR7557819,SRR7559635,SRR7560773,SRR7561057,SRR7561571,SRR7561667,SRR7562208,SRR7562669,SRR7564490,SRR7565267,SRR7565547,SRR7565700,SRR7565872,SRR7567382,SRR7569899	15	19778	18388	152068464	1688	17174	11979	2857	561794	0.47238
1416496025	SRR7557676,SRR7560504,SRR7560928,SRR7565078	4	3456	4289	30207100	555	11015	2996	2754	215240	0.4664
1594145692	SRR7557172,SRR7557233,SRR7558199,SRR7559073,SRR7559078,SRR7559833,SRR7560513,SRR7560623,SRR7561131,SRR7561564,SRR7562463,SRR7562824,SRR7563899,SRR7564150,SRR7564156,SRR7564833,SRR7566322,SRR7566854,SRR7567154,SRR7567830,SRR7567863,SRR7569460,SRR7569749,SRR7569980	24	33387	29132	242908443	3336	15245	19184	3025	445099	0.45232
1852194288	SRR7557524,SRR7558821,SRR7559379,SRR7560529,SRR7563758,SRR7564727,SRR7565323,SRR7566684,SRR7567802,SRR7567815,SRR7569453,SRR7569535,SRR7569805	13	13687	13319	112965861	1295	16741	8644	2967	588655	0.45861
1879042436	SRR7556835,SRR7558325,SRR7558468,SRR7558928,SRR7559269,SRR7559967,SRR7560018,SRR7560859,SRR7562008,SRR7562667,SRR7562937,SRR7564056,SRR7564435,SRR7565268,SRR7565824,SRR7566331,SRR7566655,SRR7566787,SRR7566857,SRR7567613,SRR7567964,SRR7568453,SRR7569953	23	38141	32250	226674772	4222	10797	22534	2744	639371	0.44195
1667947264	SRR7562282,SRR7562283,SRR7562807,SRR7562808,SRR7564830,SRR7568890,SRR7568891	7	4240	5702	50865886	572	17954	3637	3101	306565	0.46877
1257259793	SRR7559178,SRR7559311,SRR7559698,SRR7559883,SRR7559922,SRR7559923,SRR7560221,SRR7560866,SRR7561489,SRR7564228,SRR7564378,SRR7565152,SRR7567100,SRR7567457,SRR7569288,SRR7569832,SRR7569930	17	17243	24228	185268301	2667	13214	16390	2823	778492	0.45388
1897582388	SRR7556926,SRR7556927,SRR7557234,SRR7557275,SRR7557578,SRR7557968,SRR7557969,SRR7558124,SRR7558125,SRR7558215,SRR7558216,SRR7558249,SRR7558797,SRR7558798,SRR7558883,SRR7559773,SRR7560180,SRR7560181,SRR7560185,SRR7560186,SRR7561054,SRR7561135,SRR7561156,SRR7561157,SRR7561331,SRR7561566,SRR7561567,SRR7561907,SRR7561908,SRR7562276,SRR7562443,SRR7562444,SRR7562445,SRR7562793,SRR7562894,SRR7562959,SRR…	62	69452	68868	549414219	8548	13755	46118	2962	463895	0.45245
1577243220	SRR7556858,SRR7556859,SRR7559289,SRR7559499,SRR7562416,SRR7562417,SRR7562579,SRR7563193,SRR7563332,SRR7563378,SRR7563765,SRR7564473,SRR7565285,SRR7565305,SRR7566631,SRR7568887	16	15170	13921	133849618	1228	21880	8559	3187	434362	0.45113
1542798437	SRR7557398,SRR7557994,SRR7558197,SRR7558218,SRR7558248,SRR7558458,SRR7558868,SRR7558932,SRR7559826,SRR7562759,SRR7562970,SRR7563398,SRR7563996,SRR7565855,SRR7566235,SRR7566704,SRR7566765,SRR7566851,SRR7566964,SRR7567080,SRR7567305	21	20429	31589	239329782	3406	14233	21293	2740	404896	0.45666
1312232022	SRR7559152,SRR7562509	2	1828	1884	20563605	226	21996	1140	3866	220073	0.49472
1683560404	SRR7556756,SRR7556760,SRR7557024,SRR7557065,SRR7557738,SRR7558430,SRR7559350,SRR7559676,SRR7560409,SRR7560945,SRR7560998,SRR7561389,SRR7561658,SRR7561687,SRR7561698,SRR7561888,SRR7562998,SRR7564448,SRR7565181,SRR7565364,SRR7566537,SRR7567887,SRR7568090,SRR7568970,SRR7569149,SRR7569753,SRR7569794	27	41341	30570	263481352	3300	17037	19785	3026	320620	0.45203
1471918229	SRR7556887,SRR7557639,SRR7557935,SRR7558268,SRR7559153,SRR7559154,SRR7559540,SRR7560123,SRR7560906,SRR7561852,SRR7562067,SRR7563168,SRR7563811,SRR7563922,SRR7564572,SRR7565321,SRR7566102,SRR7566252,SRR7567471,SRR7568667,SRR7569360	21	27826	25068	223948963	2497	17355	16041	3128	632027	0.45071
1700186575	SRR7560937,SRR7562901,SRR7563464,SRR7564427,SRR7565322,SRR7565385,SRR7566050,SRR7566653,SRR7566843,SRR7566965,SRR7567840,SRR7569925,SRR7569927	13	15903	21181	157416166	2294	13095	14428	2756	272087	0.45328
1221324163	SRR7556969,SRR7557118,SRR7558318,SRR7558360,SRR7558361,SRR7558964,SRR7559185,SRR7561028,SRR7561029,SRR7561357,SRR7561620,SRR7562818,SRR7562823,SRR7564556,SRR7565546,SRR7565683,SRR7566393,SRR7566718,SRR7567661,SRR7567666,SRR7568366,SRR7569448,SRR7569723,SRR7569896	24	28981	25988	239788609	2518	19025	16351	3180	636295	0.46108
1609377271	SRR7557012,SRR7557361,SRR7557404,SRR7558157,SRR7558481,SRR7558766,SRR7559387,SRR7559498,SRR7560144,SRR7560606,SRR7561483,SRR7562270,SRR7562322,SRR7563216,SRR7563383,SRR7563400,SRR7563516,SRR7563550,SRR7563609,SRR7564055,SRR7565019,SRR7565926,SRR7566705,SRR7567131,SRR7568251,SRR7568452,SRR7568655,SRR7568817,SRR7569271	29	37096	34438	247475480	4802	11089	23946	2814	697923	0.46
1918137242	SRR7561461,SRR7561596,SRR7562286,SRR7563104,SRR7564972,SRR7565583,SRR7565849,SRR7565978,SRR7568117,SRR7568193,SRR7569005,SRR7569096	12	13289	19488	126686755	2372	9753	13896	2583	408080	0.46329
1685775546	SRR7557510,SRR7559050,SRR7561497,SRR7562066,SRR7563778,SRR7564066,SRR7565373,SRR7565374,SRR7565455,SRR7565995,SRR7566555,SRR7566996,SRR7566997,SRR7567568,SRR7567823,SRR7568063,SRR7569231,SRR7569232,SRR7569274,SRR7569610	20	19814	25178	246127534	2329	21334	15503	3296	556449	0.46005
1489117868	SRR7557130,SRR7557845,SRR7558760,SRR7563205,SRR7564395,SRR7564677,SRR7565506,SRR7568558	8	15972	16914	146444899	1760	17388	10871	3000	623237	0.45058
1995038044	SRR7557110,SRR7557111,SRR7557147,SRR7561004,SRR7567582,SRR7567583	6	4901	4688	40208223	530	17448	3039	3032	208271	0.47307
1205695253	SRR7559029,SRR7562251,SRR7564944,SRR7567427	4	7605	7648	72245967	611	22610	4730	3119	418272	0.45256
1561361742	SRR7559588,SRR7560402,SRR7562728,SRR7565446,SRR7566250,SRR7567899,SRR7569110	7	11695	13020	108255904	1321	16210	8484	2891	560512	0.47858
1337114297	SRR7558715,SRR7559245,SRR7559650,SRR7560330,SRR7560860,SRR7560897,SRR7561243,SRR7562000,SRR7562243,SRR7563926,SRR7564996,SRR7565247,SRR7565366,SRR7565594,SRR7565761,SRR7565908,SRR7565952,SRR7566859,SRR7568124,SRR7568853,SRR7568856	21	26774	35379	248626164	4922	10797	24755	2767	671788	0.45059
1506386752	SRR7557090,SRR7557944,SRR7559718,SRR7560550,SRR7562063,SRR7566193,SRR7566357,SRR7566419,SRR7566420,SRR7566625	10	10941	20521	141285764	2469	10870	14382	2667	621965	0.47469
1421570588	SRR7556834,SRR7560993,SRR7563068,SRR7563861,SRR7565485,SRR7568677	6	6152	6967	65541167	635	20414	4315	3138	493294	0.47161
1453262909	SRR7560334,SRR7560335,SRR7561736,SRR7561737,SRR7563261,SRR7563262,SRR7566076,SRR7566230,SRR7566231,SRR7567470,SRR7568793,SRR7568794,SRR7569104	13	8784	10869	83390794	1042	14208	7281	2741	406060	0.48132
1922210563	SRR7556999,SRR7558160,SRR7558794,SRR7559552,SRR7559807,SRR7560637,SRR7561166,SRR7562679,SRR7562783,SRR7565034,SRR7565343,SRR7566188,SRR7566446,SRR7566586,SRR7566641,SRR7567380,SRR7569192	17	20815	12608	110289035	1182	19436	8030	2952	412946	0.45161
1649231447	SRR7557190,SRR7557191,SRR7557940,SRR7557941,SRR7558890,SRR7559306,SRR7560698,SRR7560699,SRR7561774,SRR7562836,SRR7562972,SRR7562989,SRR7562990,SRR7564335,SRR7564616,SRR7565818,SRR7569612,SRR7569828,SRR7569935,SRR7569936	20	20425	21326	208096508	1990	21659	13133	3299	563624	0.4381
1957923786	SRR7557239,SRR7557283,SRR7557910,SRR7558394,SRR7558413,SRR7559286,SRR7559389,SRR7559660,SRR7559843,SRR7559878,SRR7560182,SRR7561191,SRR7562648,SRR7563130,SRR7563294,SRR7565274,SRR7565733,SRR7565735,SRR7566421,SRR7567212,SRR7567464,SRR7568671	22	29127	40195	313982753	5156	13321	27162	2936	365944	0.45818
1367414889	SRR7557081,SRR7558494,SRR7558495,SRR7558899,SRR7559023,SRR7559377,SRR7563586,SRR7563667,SRR7564494,SRR7564983,SRR7565599,SRR7565722,SRR7566413,SRR7566674,SRR7567214,SRR7567668,SRR7568221,SRR7568574,SRR7568869,SRR7569680,SRR7569867	21	26455	24669	211331912	2545	16939	15981	3004	537705	0.46446
1593581490	SRR7562115,SRR7566816	2	2707	7379	67650362	743	20476	4624	3062	505276	0.45497
1922194845	SRR7557518,SRR7558527,SRR7561966,SRR7563641,SRR7565096,SRR7565490,SRR7566780,SRR7566935,SRR7567826	9	15732	7545	65924506	535	20608	4796	2930	543159	0.44745
1564509248	SRR7557986,SRR7559107,SRR7560521,SRR7561151,SRR7562681,SRR7563002,SRR7563117,SRR7563390,SRR7563998,SRR7564316,SRR7564965,SRR7565606,SRR7565865,SRR7566302,SRR7566574,SRR7567866,SRR7568909,SRR7569966	18	31246	35986	292596697	3934	14849	23770	2916	696562	0.47751
1449190954	SRR7557305,SRR7558513,SRR7559697,SRR7560051,SRR7560115,SRR7560370,SRR7561788,SRR7561863,SRR7564201,SRR7565219,SRR7568093	11	16642	13427	110680583	1580	14643	8857	2986	404600	0.4698
1585384584	SRR7556815,SRR7558049,SRR7559461,SRR7561319,SRR7564735,SRR7568611	6	6006	7300	66863549	611	21683	4567	3067	298399	0.46888
1486809993	SRR7557763,SRR7557764,SRR7557807,SRR7559258,SRR7559363,SRR7559703,SRR7559768,SRR7559769,SRR7559815,SRR7560541,SRR7560686,SRR7560687,SRR7560863,SRR7561439,SRR7561465,SRR7561719,SRR7561857,SRR7562116,SRR7562229,SRR7562600,SRR7562880,SRR7562994,SRR7563821,SRR7564420,SRR7564421,SRR7564924,SRR7565130,SRR7565266,SRR7565533,SRR7566084,SRR7566324,SRR7566325,SRR7567172,SRR7567209,SRR7567224,SRR7567225,SRR…	41	36448	35952	284622053	4184	13805	24073	2914	508549	0.45534
1827841102	SRR7557535,SRR7558502,SRR7559325,SRR7559971,SRR7560320,SRR7560471,SRR7561183,SRR7562023,SRR7562102,SRR7562601,SRR7562635,SRR7565557,SRR7567578,SRR7568497,SRR7568543	15	19266	29433	215193439	3880	11536	20314	2817	503719	0.4731
1414776858	SRR7557152,SRR7559095,SRR7559432,SRR7559590,SRR7559663,SRR7560290,SRR7561201,SRR7563166,SRR7563209,SRR7564915,SRR7565483	11	16339	18534	164822553	1908	17086	11866	3122	566855	0.444
1808629778	SRR7557758,SRR7558795,SRR7558921,SRR7561422,SRR7561650,SRR7562113,SRR7562379,SRR7563735,SRR7565056,SRR7565306,SRR7565924,SRR7567462,SRR7568053,SRR7569660,SRR7569903	15	24254	23334	184925088	2448	15181	15502	2823	491056	0.46306
1533472625	SRR7556786,SRR7557369,SRR7557564,SRR7557632,SRR7559596,SRR7562418,SRR7563440,SRR7565375,SRR7566148,SRR7569574,SRR7569575,SRR7569651	12	22690	29579	219294941	3919	11968	20321	2837	691591	0.45655
1870427688	SRR7560486,SRR7560840,SRR7561309,SRR7561981,SRR7564716,SRR7565568	6	10914	15180	109776265	2080	11087	10565	2844	420434	0.46191
1552707857	SRR7557324,SRR7558573,SRR7558574,SRR7559521,SRR7559759,SRR7559760,SRR7559936,SRR7560124,SRR7560325,SRR7560834,SRR7560911,SRR7561047,SRR7561261,SRR7561263,SRR7561264,SRR7562096,SRR7562186,SRR7563969,SRR7564342,SRR7564417,SRR7564418,SRR7564481,SRR7564708,SRR7564756,SRR7565491,SRR7565492,SRR7565970,SRR7565986,SRR7566075,SRR7566561,SRR7566988,SRR7567293,SRR7567349,SRR7567818,SRR7567997,SRR7568030,SRR…	50	42128	46620	391944968	5756	14871	30691	3081	467839	0.46279
1841055722	SRR7557871,SRR7559892,SRR7559905,SRR7560838,SRR7564397,SRR7566724,SRR7567904,SRR7568045,SRR7568944,SRR7569514	10	14069	18111	148211265	1904	14999	11921	2912	615212	0.45757
1607964323	SRR7557357,SRR7558011,SRR7558504,SRR7558669,SRR7559531,SRR7559617,SRR7560406,SRR7560470,SRR7562252,SRR7562263,SRR7562527,SRR7562778,SRR7563782,SRR7564755,SRR7564973,SRR7569377	16	20223	26106	190232804	3475	11720	18017	2799	334760	0.45108
1525036890	SRR7558616,SRR7558655,SRR7558656,SRR7562226,SRR7563583,SRR7565807	6	5126	3445	50009445	269	42658	1681	4466	620269	0.47107
1697531664	SRR7557395,SRR7558074,SRR7558169,SRR7558491,SRR7558911,SRR7559098,SRR7559157,SRR7559252,SRR7559287,SRR7559394,SRR7559684,SRR7559723,SRR7559737,SRR7559792,SRR7560131,SRR7560352,SRR7560807,SRR7561781,SRR7562166,SRR7563128,SRR7563555,SRR7563809,SRR7564859,SRR7566538,SRR7568524,SRR7568555,SRR7568726,SRR7569416	28	39788	31599	281177320	3126	19008	20146	3066	538123	0.46758
1652276187	SRR7558896,SRR7558897,SRR7559702,SRR7560275,SRR7560276,SRR7560975,SRR7560976,SRR7562499,SRR7562845,SRR7563022,SRR7563023,SRR7563198,SRR7565207,SRR7566489,SRR7566582,SRR7566583,SRR7566803,SRR7567753,SRR7567754,SRR7568355,SRR7569050,SRR7569051,SRR7569878	23	16402	14355	122729801	1645	16327	9315	3023	427714	0.45332
1655412096	SRR7557246,SRR7557481,SRR7559006,SRR7561257,SRR7561551,SRR7563147,SRR7564762,SRR7566875,SRR7568057,SRR7568862	10	12472	18172	153215701	2126	15378	11861	3014	387978	0.47382
1235524891	SRR7556952,SRR7557812,SRR7559034,SRR7560730,SRR7562820,SRR7563311,SRR7564185,SRR7564411,SRR7564606,SRR7565005,SRR7565390,SRR7565465,SRR7565783,SRR7567637,SRR7567664,SRR7568034,SRR7568233,SRR7569241,SRR7569662	19	31124	17829	171526901	1614	21409	11044	3241	501371	0.44922
1830731926	SRR7557970,SRR7558562,SRR7560001,SRR7561872,SRR7562924,SRR7565388,SRR7568656	7	12571	8918	73168507	973	15185	5880	2924	795421	0.49124
1271814315	SRR7557277,SRR7557467,SRR7558095,SRR7559250,SRR7562262,SRR7565046,SRR7565273,SRR7566596,SRR7569275,SRR7569652,SRR7569858	11	14730	9511	94413249	733	24653	5726	3207	549916	0.47236
1918345032	SRR7556759,SRR7557031,SRR7557728,SRR7558818,SRR7560428,SRR7560720,SRR7560917,SRR7561356,SRR7562494,SRR7564962,SRR7565057,SRR7568363	12	14869	15966	114798089	1955	11301	11042	2743	909862	0.48085
1228107378	SRR7557341,SRR7557365,SRR7557517,SRR7557657,SRR7557668,SRR7557769,SRR7557889,SRR7557890,SRR7558203,SRR7558400,SRR7558633,SRR7559337,SRR7559604,SRR7559739,SRR7560416,SRR7560581,SRR7561094,SRR7561627,SRR7561666,SRR7561732,SRR7562636,SRR7562692,SRR7562869,SRR7563476,SRR7563574,SRR7563732,SRR7563971,SRR7564484,SRR7565452,SRR7565463,SRR7565531,SRR7565635,SRR7566442,SRR7566577,SRR7566578,SRR7567067,SRR…	44	48302	58364	426145104	6876	11811	40155	2766	523334	0.4731
1229238740	SRR7557007,SRR7557387,SRR7557863,SRR7558605,SRR7558913,SRR7560420,SRR7560682,SRR7561114,SRR7561534,SRR7567327,SRR7567724	11	15482	17164	136142690	1987	14629	11441	2867	275787	0.43954
1438186730	SRR7556822,SRR7557249,SRR7558369,SRR7560203,SRR7562508,SRR7563408,SRR7563600,SRR7563601,SRR7568075,SRR7569397,SRR7569541	11	10342	19971	153422482	2549	12968	13502	2859	260185	0.47209
1965214998	SRR7558196,SRR7558866,SRR7560054,SRR7561470,SRR7561895,SRR7562242,SRR7563603,SRR7563773,SRR7564578,SRR7566751,SRR7569889,SRR7569890	12	11725	16076	139561262	1694	16684	10367	3061	580531	0.44623
1221481172	SRR7556817,SRR7557686,SRR7557958,SRR7558230,SRR7558615,SRR7558781,SRR7558898,SRR7558967,SRR7559560,SRR7559758,SRR7560042,SRR7560043,SRR7560545,SRR7561725,SRR7562569,SRR7562815,SRR7564121,SRR7564332,SRR7564746,SRR7564819,SRR7565110,SRR7565464,SRR7565603,SRR7565939,SRR7566131,SRR7566169,SRR7566414,SRR7567057,SRR7567139,SRR7567620,SRR7567730,SRR7568581,SRR7568907	33	36147	47338	341121815	6352	11384	32861	2793	605018	0.44742
1365698731	SRR7563898,SRR7568968	2	2664	2765	35368398	166	45124	1411	3615	857706	0.47311
1375080804	SRR7556966,SRR7562035,SRR7562043,SRR7564049,SRR7564050,SRR7568703	6	4760	7305	56718789	961	13924	4906	2846	197594	0.46595
1599265626	SRR7556865,SRR7557955,SRR7557956,SRR7558735,SRR7559429,SRR7560322,SRR7561076,SRR7561873,SRR7562110,SRR7562700,SRR7562727,SRR7563630,SRR7563716,SRR7564424,SRR7564647,SRR7564858,SRR7565082,SRR7565124,SRR7565671,SRR7567995,SRR7568133,SRR7569464,SRR7569799	23	26772	36066	264901642	5111	11502	24957	2871	470653	0.46428
1940973217	SRR7556854,SRR7559828,SRR7560250,SRR7560441,SRR7560499,SRR7561007,SRR7561369,SRR7564665,SRR7564666,SRR7564667,SRR7566560,SRR7567443,SRR7567444,SRR7567561,SRR7568311,SRR7568312,SRR7568621,SRR7568622,SRR7568623	19	16640	24233	161528126	3443	10198	17201	2658	271043	0.46697
1941652973	SRR7556850,SRR7558036,SRR7558312,SRR7558996,SRR7558997,SRR7559642,SRR7560376,SRR7560620,SRR7563343,SRR7563979,SRR7565664,SRR7568042,SRR7568654	13	13736	22373	207338017	2349	18577	14116	3230	648715	0.48107
1231759300	SRR7557837,SRR7557838,SRR7558532,SRR7559405,SRR7559612,SRR7559687,SRR7560560,SRR7560915,SRR7561269,SRR7563164,SRR7563165,SRR7563242,SRR7564890,SRR7565524,SRR7565799,SRR7565800,SRR7568322,SRR7568488,SRR7569333,SRR7569486,SRR7569639,SRR7569640	22	17559	27410	196774937	3480	11959	18940	2734	481563	0.46925
1967257849	SRR7558035,SRR7558366,SRR7558968,SRR7560537,SRR7561591,SRR7561653,SRR7562525,SRR7562751,SRR7564495,SRR7565558,SRR7565792,SRR7567249,SRR7567298,SRR7569678	14	23363	16574	159609354	1450	21994	10223	3218	874870	0.48663
1907052971	SRR7557097,SRR7557389,SRR7557709,SRR7560818,SRR7562155,SRR7562926,SRR7563573,SRR7564717,SRR7565400,SRR7565481,SRR7566669,SRR7566870,SRR7568324	13	22529	20643	185177347	2289	17341	13184	3151	1126154	0.46025
1394456044	SRR7557276,SRR7557925,SRR7558037,SRR7558368,SRR7560227,SRR7561095,SRR7561300,SRR7561906,SRR7562555,SRR7562762,SRR7563052,SRR7563469,SRR7563522,SRR7563534,SRR7564212,SRR7564570,SRR7566350,SRR7566565,SRR7566579,SRR7567202,SRR7568556,SRR7568684,SRR7569054,SRR7569125,SRR7569156,SRR7569763,SRR7569853,SRR7569916	28	33972	44219	329813028	5506	12450	30198	2805	422662	0.44893
1888521353	SRR7558104,SRR7558881,SRR7559123,SRR7559466,SRR7560959,SRR7561544,SRR7561954,SRR7563016,SRR7563881,SRR7563939,SRR7565209,SRR7565815,SRR7567219,SRR7568984,SRR7569190,SRR7569945	16	29597	38722	256339689	5509	9561	27607	2681	528488	0.45734
1359081011	SRR7562253,SRR7565723,SRR7565768,SRR7569687	4	4253	4979	38949010	756	13407	3354	2981	133440	0.49461
1448228386	SRR7558000,SRR7558001,SRR7558995,SRR7559673,SRR7559721,SRR7560108,SRR7561446,SRR7561561,SRR7562072,SRR7562716,SRR7563488,SRR7563759,SRR7563760,SRR7564010,SRR7565520,SRR7566175,SRR7567181,SRR7567417,SRR7567653	19	18130	17090	158415575	1667	20082	10702	3147	489978	0.44043
1260102710	SRR7556816,SRR7558910,SRR7559937,SRR7560096,SRR7560664,SRR7561443,SRR7561507,SRR7563229,SRR7563661,SRR7563889,SRR7565158,SRR7565488,SRR7566071,SRR7566650,SRR7567490,SRR7567861	16	17837	14731	114997965	1844	13198	9947	2923	343009	0.46361
1600359990	SRR7559838,SRR7560573,SRR7560678,SRR7562910,SRR7563223,SRR7563330,SRR7563744,SRR7564094,SRR7564118,SRR7564120,SRR7567786,SRR7567911,SRR7567947,SRR7568332,SRR7568374,SRR7569690	16	29114	22023	211268642	2130	21556	13636	3239	550027	0.46333
1537104205	SRR7560401	1	964	1171	10348873	95	17558	741	2933	205424	0.5442
1588028577	SRR7557362,SRR7563298,SRR7563932,SRR7563933,SRR7564324,SRR7565570,SRR7568710	7	5571	6575	42831116	784	9936	4689	2571	372643	0.51395
1847282805	SRR7556933,SRR7557142,SRR7557319,SRR7558785,SRR7560098,SRR7560120,SRR7560243,SRR7562848,SRR7562878,SRR7565753,SRR7565776,SRR7565811,SRR7566300,SRR7566802,SRR7567706,SRR7567855,SRR7568449,SRR7568893,SRR7569338,SRR7569601,SRR7569787,SRR7569993	22	31557	27567	284933475	2513	23713	16575	3450	725473	0.45931
1634525906	SRR7556881,SRR7557874,SRR7558006,SRR7558020,SRR7558044,SRR7558462,SRR7558607,SRR7558815,SRR7559376,SRR7559633,SRR7560696,SRR7560836,SRR7560899,SRR7561326,SRR7561471,SRR7562174,SRR7563185,SRR7563672,SRR7564025,SRR7564291,SRR7564681,SRR7565106,SRR7565312,SRR7565313,SRR7565389,SRR7565691,SRR7566060,SRR7566213,SRR7566249,SRR7566326,SRR7566899,SRR7566922,SRR7567011,SRR7567617,SRR7568248,SRR7569007,SRR…	37	40447	39281	338562150	4233	15820	25545	3082	763492	0.46911
1562946997	SRR7556837,SRR7557155,SRR7557209,SRR7558583,SRR7558872,SRR7559648,SRR7559656,SRR7561379,SRR7561701,SRR7564502,SRR7564732,SRR7565291,SRR7566529,SRR7566606,SRR7566681,SRR7568847,SRR7568898,SRR7569078,SRR7569711	19	23016	31094	245725159	3641	14389	20773	2875	1153435	0.46791
1834506732	SRR7569661	1	979	1494	6589938	393	4699	1193	2380	59874	0.50018
1209173958	SRR7558744,SRR7558745,SRR7558769,SRR7559770,SRR7559992,SRR7560359,SRR7560799,SRR7561490,SRR7561898,SRR7566340,SRR7566864,SRR7569208,SRR7569366	13	15574	18286	131650961	2571	10955	12723	2824	302176	0.47832
1747424236	SRR7559305,SRR7559559,SRR7560067,SRR7562981,SRR7564654,SRR7564691,SRR7564745,SRR7564902	8	9395	12946	97159986	1534	13051	8793	2785	1097804	0.44758
1617196075	SRR7556779,SRR7557440,SRR7557441,SRR7558161,SRR7558387,SRR7558388,SRR7558989,SRR7559041,SRR7560701,SRR7560858,SRR7561075,SRR7562400,SRR7563315,SRR7563953,SRR7565472,SRR7565473,SRR7565784,SRR7567247,SRR7569076,SRR7569741,SRR7569742	21	22676	23456	214606554	2201	18425	14844	3153	631508	0.44635
1784460355	SRR7557235,SRR7557236,SRR7559017,SRR7559018,SRR7559213,SRR7559390,SRR7559830,SRR7559831,SRR7561354,SRR7562094,SRR7562428,SRR7562429,SRR7564809,SRR7565018,SRR7566056,SRR7566390,SRR7566767,SRR7566930,SRR7566931,SRR7567475,SRR7567476,SRR7567974,SRR7568549,SRR7568550,SRR7569552	25	19347	25863	201176933	2939	13696	17381	2848	390937	0.44962
1897696505	SRR7557140,SRR7557591,SRR7558026,SRR7558027,SRR7558254,SRR7558255,SRR7559191,SRR7559192,SRR7559364,SRR7559365,SRR7561275,SRR7561745,SRR7561746,SRR7562177,SRR7562311,SRR7562312,SRR7562425,SRR7562426,SRR7563690,SRR7563691,SRR7563717,SRR7564261,SRR7564262,SRR7564263,SRR7564346,SRR7564604,SRR7564822,SRR7564823,SRR7565153,SRR7565402,SRR7565955,SRR7565998,SRR7567020,SRR7568386,SRR7568387,SRR7568945,SRR…	41	31107	25299	236467053	2131	21570	15742	3124	565064	0.44683
1925311395	SRR7556918,SRR7557136,SRR7557672,SRR7558576,SRR7558608,SRR7558628,SRR7559291,SRR7559630,SRR7559816,SRR7561328,SRR7561375,SRR7561504,SRR7561536,SRR7562128,SRR7562134,SRR7562482,SRR7565195,SRR7565362,SRR7566842,SRR7567018,SRR7567055,SRR7567397,SRR7568493,SRR7568525,SRR7568859,SRR7569199,SRR7569351,SRR7569437,SRR7569650,SRR7569705	30	34936	28757	259224264	2700	19293	18211	3071	641687	0.46454
1435855179	SRR7561780,SRR7569630	2	1883	4066	34914686	433	15193	2634	3022	584656	0.48423
1995828552	SRR7556947,SRR7557417,SRR7557491,SRR7558181,SRR7558623,SRR7558649,SRR7559195,SRR7559399,SRR7559913,SRR7561447,SRR7562531,SRR7563823,SRR7564143,SRR7564566,SRR7565523,SRR7566138,SRR7566912,SRR7567058,SRR7567621,SRR7568362,SRR7569585	21	28208	32255	251070886	3284	14471	21553	2798	854083	0.45911
1589746553	SRR7556892,SRR7558972,SRR7559004,SRR7560078,SRR7561426,SRR7561955,SRR7563388,SRR7564139,SRR7566061,SRR7566990,SRR7567085,SRR7569461,SRR7569565,SRR7569804	14	16086	24804	190309678	3120	12506	16851	2896	683131	0.44886
1900633893	SRR7558241,SRR7558242,SRR7558925,SRR7558926,SRR7559019,SRR7559020,SRR7559099,SRR7559100,SRR7559506,SRR7560635,SRR7560636,SRR7562221,SRR7563529,SRR7564613,SRR7564614,SRR7567546,SRR7568508,SRR7568509,SRR7568510	19	13220	25917	178968472	3455	10883	18150	2686	319605	0.46479
1466454057	SRR7556818,SRR7560035,SRR7562731,SRR7563677,SRR7563944,SRR7564189,SRR7565168,SRR7565430,SRR7567915,SRR7568806,SRR7568878	11	9757	17608	114985320	2609	9891	12591	2643	598145	0.46292
1787102303	SRR7556970,SRR7557068,SRR7563215	3	4909	9161	72061088	1099	14020	6110	2844	367727	0.46039
1662442258	SRR7557748,SRR7563033,SRR7564952,SRR7568101,SRR7569449,SRR7569793	6	6675	2451	33477991	237	31419	1319	4834	319846	0.49942
1948771613	SRR7556919,SRR7557356,SRR7557541,SRR7557627,SRR7557689,SRR7558052,SRR7558284,SRR7560462,SRR7561010,SRR7561495,SRR7561586,SRR7561945,SRR7564562,SRR7565460,SRR7566375,SRR7566913,SRR7567864,SRR7568735,SRR7568927	19	22754	33134	305972499	3153	19339	20771	3134	572091	0.46018
1668359477	SRR7557497,SRR7558714,SRR7561058,SRR7563806,SRR7565467,SRR7566745,SRR7569507	7	6843	10091	74302788	1382	12299	6933	2805	172568	0.49223
1913333238	SRR7556957,SRR7558214,SRR7558749,SRR7561795,SRR7562350,SRR7563123,SRR7564574,SRR7566057,SRR7567480,SRR7567881,SRR7569164,SRR7569321,SRR7569465,SRR7569737	14	18211	28730	229691121	3258	13932	19139	2913	502915	0.48327
1820119148	SRR7557108,SRR7557562,SRR7558436,SRR7559385,SRR7560091,SRR7561802,SRR7562451,SRR7562528,SRR7563829,SRR7563949,SRR7564720,SRR7565213,SRR7565242,SRR7566406,SRR7567126,SRR7567337,SRR7569223,SRR7569893,SRR7569907	19	27567	23321	207483134	2356	17716	14861	3071	605572	0.466
1334611861	SRR7557376,SRR7560990	2	3778	4390	34385578	569	13613	2965	2960	199259	0.49848
1257441203	SRR7569284,SRR7569997	2	4279	4674	45127589	426	21342	2882	3251	304885	0.47742
1337362290	SRR7556910,SRR7559459,SRR7560464,SRR7563074,SRR7563086,SRR7564079,SRR7565652,SRR7565992,SRR7566509,SRR7566731,SRR7567200,SRR7567817,SRR7567833,SRR7568088,SRR7568420	15	20131	22632	167085459	2361	12737	15428	2724	751617	0.45445
1401905929	SRR7556839,SRR7557133,SRR7557177,SRR7557438,SRR7557762,SRR7558217,SRR7558291,SRR7558292,SRR7558308,SRR7558329,SRR7558471,SRR7558563,SRR7558670,SRR7558845,SRR7560514,SRR7561022,SRR7561259,SRR7561260,SRR7561362,SRR7561877,SRR7562076,SRR7562179,SRR7562259,SRR7562550,SRR7562666,SRR7562963,SRR7563374,SRR7563428,SRR7563528,SRR7564038,SRR7565011,SRR7565074,SRR7565099,SRR7565254,SRR7565405,SRR7565406,SRR…	48	55219	37571	293329801	5054	12927	25406	2957	524027	0.4639
1770494598	SRR7558652,SRR7558653,SRR7559126,SRR7564914,SRR7565290,SRR7566341,SRR7566342,SRR7567076,SRR7567077,SRR7569817	10	8808	12166	109984388	1282	18999	7724	3114	314594	0.4703
1786817664	SRR7557312,SRR7558477,SRR7559144,SRR7559332,SRR7560070,SRR7560519,SRR7560794,SRR7560939,SRR7561304,SRR7562218,SRR7562366,SRR7562483,SRR7562518,SRR7562533,SRR7562558,SRR7562582,SRR7563333,SRR7563676,SRR7563743,SRR7564127,SRR7564506,SRR7565251,SRR7566499,SRR7566691,SRR7567562,SRR7567651,SRR7567807,SRR7568674,SRR7568729,SRR7569015,SRR7569230,SRR7569497,SRR7569875,SRR7569949	34	41334	27880	236757265	3101	15740	18200	3056	777696	0.44972
1297296991	SRR7557966,SRR7560601,SRR7561445,SRR7563973,SRR7566110,SRR7566482,SRR7566649,SRR7568370,SRR7568629,SRR7568673,SRR7569616	11	13642	17896	154104441	1703	18332	11471	2926	444399	0.46119
1999573232	SRR7559451,SRR7559452,SRR7561675,SRR7562851,SRR7563012,SRR7563965,SRR7564372,SRR7565193,SRR7565194,SRR7565663,SRR7567323,SRR7568227,SRR7568308,SRR7568455,SRR7569065	15	16523	28407	229955859	3407	14384	18878	2968	422557	0.45648
1727110872	SRR7558707,SRR7559446,SRR7560983,SRR7562394,SRR7563650,SRR7564645,SRR7564856,SRR7566147,SRR7566778,SRR7568620,SRR7569044,SRR7569059	12	18385	15517	127927894	1636	16258	10148	2881	421905	0.4541
1421445957	SRR7557448,SRR7557532,SRR7558448,SRR7558685,SRR7558874,SRR7558877,SRR7558920,SRR7559592,SRR7559980,SRR7560015,SRR7560075,SRR7560594,SRR7560721,SRR7561160,SRR7561291,SRR7561761,SRR7561995,SRR7562085,SRR7562133,SRR7562317,SRR7562337,SRR7562796,SRR7563401,SRR7563685,SRR7563946,SRR7564542,SRR7564922,SRR7565006,SRR7565048,SRR7565786,SRR7566285,SRR7566397,SRR7566822,SRR7567090,SRR7567611,SRR7568015,SRR…	40	57601	34687	276386389	3897	14314	23112	2889	658341	0.44487
1469107966	SRR7557289,SRR7557290,SRR7557791,SRR7557792,SRR7558500,SRR7558501,SRR7563975,SRR7567984,SRR7569108,SRR7569240	10	7775	5440	54905130	524	20698	3359	3509	736622	0.4767
1839806850	SRR7557757,SRR7558638,SRR7558902,SRR7558952,SRR7560179,SRR7561144,SRR7561161,SRR7561271,SRR7561878,SRR7562097,SRR7562381,SRR7562575,SRR7563019,SRR7563239,SRR7564857,SRR7565418,SRR7565911,SRR7569153,SRR7569836	19	28492	22375	201491141	2172	18715	14256	3129	403147	0.45697
1324671017	SRR7557194,SRR7557735,SRR7558841,SRR7559512,SRR7560228,SRR7560618,SRR7564375,SRR7564816,SRR7567409	9	11983	6505	69182114	460	30004	3758	3288	676723	0.44487
1260218131	SRR7556956,SRR7560595,SRR7561012,SRR7561528,SRR7561676,SRR7562324,SRR7565656,SRR7567365	8	12103	10257	74175251	1094	12723	7051	2699	318256	0.4224
1967724168	SRR7558003,SRR7558193,SRR7559585,SRR7561305,SRR7563525,SRR7563623,SRR7568116	7	8948	15624	111676027	1815	12404	10773	2682	586240	0.47212
1623277209	SRR7557299,SRR7558206,SRR7558568,SRR7559088,SRR7560127,SRR7561817,SRR7562672,SRR7563075,SRR7563961,SRR7564317,SRR7566013,SRR7566130,SRR7566368,SRR7569506	14	16999	33008	231417162	4764	10457	23179	2795	535230	0.46922
1273861388	SRR7556893,SRR7557954,SRR7558113,SRR7558365,SRR7564203,SRR7568516,SRR7568517	7	6688	7718	70887072	881	16851	4923	3295	387706	0.46922
1251286636	SRR7558364,SRR7560387,SRR7560991,SRR7562100,SRR7564104,SRR7568486,SRR7568487,SRR7569489,SRR7569490	9	6692	11163	87271527	1365	13444	7506	2881	621498	0.47375
1941860274	SRR7561361,SRR7562369,SRR7563559,SRR7564722,SRR7565934,SRR7566601,SRR7569647	7	7321	9705	88450309	920	19173	6101	3085	465756	0.46231
1341052279	SRR7556833,SRR7557850,SRR7559318,SRR7559374,SRR7561312,SRR7564086,SRR7564675,SRR7564808,SRR7566937,SRR7568541,SRR7569063	11	14068	14115	142551999	1108	24755	8464	3260	647409	0.4722
1232962451	SRR7557348,SRR7557423,SRR7557789,SRR7557810,SRR7558231,SRR7558478,SRR7558917,SRR7560214,SRR7560215,SRR7560375,SRR7560390,SRR7560437,SRR7561202,SRR7562233,SRR7562752,SRR7563620,SRR7563897,SRR7563921,SRR7564721,SRR7565012,SRR7566010,SRR7566094,SRR7566223,SRR7567360,SRR7567469,SRR7567782,SRR7568144,SRR7568267,SRR7569447,SRR7569703,SRR7569822	31	34127	30744	257508206	3531	15330	20206	3036	337464	0.45804
1332112175	SRR7557334,SRR7557335,SRR7558112,SRR7560057,SRR7560058,SRR7560372,SRR7560373,SRR7560479,SRR7560480,SRR7560610,SRR7560611,SRR7561302,SRR7561303,SRR7561836,SRR7561837,SRR7562367,SRR7564245,SRR7565620,SRR7568811,SRR7568812	20	14575	17394	149538190	1932	16457	11344	3089	575104	0.4528
1870988031	SRR7560700,SRR7561123,SRR7561434,SRR7561816,SRR7562872,SRR7564170,SRR7564190,SRR7564989,SRR7566510,SRR7566884,SRR7567631,SRR7569018	12	16562	25659	189151138	3796	11646	17734	2879	385155	0.4657
1385464343	SRR7559795,SRR7564267,SRR7564368,SRR7567119,SRR7568120	5	5612	4377	53999435	227	44610	2364	3714	759653	0.4546
1316279237	SRR7557122,SRR7557754,SRR7559102,SRR7562173,SRR7565906,SRR7566742,SRR7567240,SRR7567493,SRR7568564,SRR7569500	10	13388	27763	189752092	3665	10498	19542	2683	317173	0.45576
1686476969	SRR7559001,SRR7559373,SRR7561452,SRR7563913,SRR7565793,SRR7567908	6	10346	12836	109422728	1298	17302	8263	2931	435387	0.46006
1507203575	SRR7557092,SRR7557093,SRR7557237,SRR7557659,SRR7557660,SRR7557661,SRR7558007,SRR7558008,SRR7558844,SRR7558884,SRR7559104,SRR7559544,SRR7560189,SRR7560190,SRR7560460,SRR7560461,SRR7561431,SRR7561517,SRR7561740,SRR7561741,SRR7562454,SRR7562756,SRR7562757,SRR7563097,SRR7563197,SRR7564256,SRR7564749,SRR7564750,SRR7566126,SRR7566127,SRR7567160,SRR7567161,SRR7567806,SRR7567820,SRR7568211,SRR7568212	36	27442	40428	299655434	4991	11783	27774	2822	472214	0.44786
1575902253	SRR7557768,SRR7558391,SRR7561651,SRR7562107,SRR7563847,SRR7564531,SRR7564820,SRR7567094,SRR7567630	9	9244	13438	102681734	1599	13031	9092	2825	412938	0.47539
1755456139	SRR7561905,SRR7563497,SRR7563794,SRR7563795,SRR7565017,SRR7565538,SRR7568066	7	6240	10026	64032741	1505	9291	7206	2588	185850	0.47691
1470258804	SRR7556905,SRR7557020,SRR7557652,SRR7557691,SRR7558386,SRR7558482,SRR7558937,SRR7559121,SRR7559511,SRR7559921,SRR7561198,SRR7561909,SRR7562523,SRR7563876,SRR7564123,SRR7564352,SRR7565282,SRR7565705,SRR7566862,SRR7566983,SRR7567299,SRR7569069,SRR7569095,SRR7570002	24	38308	39423	281272454	5305	11184	27406	2765	752225	0.45137
1478347773	SRR7557043,SRR7557258,SRR7557259,SRR7557355,SRR7558963,SRR7559249,SRR7560045,SRR7560046,SRR7560204,SRR7560303,SRR7560304,SRR7562772,SRR7562822,SRR7565155,SRR7566591,SRR7566918,SRR7568102,SRR7568948,SRR7569483,SRR7569634,SRR7569938	21	21143	39069	276609166	4846	11493	27141	2721	501380	0.45969
1722312075	SRR7558510,SRR7561052,SRR7563379,SRR7563834,SRR7565903,SRR7566382,SRR7567743,SRR7569163,SRR7569957	9	10705	13556	113196240	1379	15739	8848	2950	668845	0.4666
1614093495	SRR7557607,SRR7560004,SRR7562101,SRR7564128,SRR7565277,SRR7566082,SRR7567103,SRR7569399,SRR7569786	9	10219	10568	110724238	968	25251	6273	3403	559666	0.47351
1725005612	SRR7559268,SRR7561318,SRR7563848,SRR7563849,SRR7564283,SRR7567565	6	5227	6097	43504410	831	10698	4244	2770	286578	0.48243
1391609433	SRR7558349,SRR7561359,SRR7562372,SRR7563875,SRR7564483,SRR7564610,SRR7564611,SRR7565854,SRR7566665,SRR7567440,SRR7568522,SRR7568609	12	13793	10417	135523102	760	42624	5383	3849	629242	0.44331
1754255484	SRR7561759	1	1222	3371	25756346	381	12509	2290	2842	484129	0.45319
1518156842	SRR7558833,SRR7558834,SRR7562119,SRR7562120,SRR7562136,SRR7562137,SRR7562328,SRR7562329,SRR7563798,SRR7563802,SRR7563803,SRR7563911,SRR7563912,SRR7563981,SRR7563982,SRR7564779,SRR7564780,SRR7565468,SRR7565469,SRR7566209,SRR7567115,SRR7567116,SRR7567259,SRR7567260,SRR7567328,SRR7567329,SRR7568575,SRR7568576,SRR7569657,SRR7569658,SRR7569847,SRR7569848	32	23853	19618	193998252	1946	21058	11942	3292	869833	0.45112
1586324139	SRR7556867,SRR7557685,SRR7561980,SRR7562968,SRR7564591,SRR7567013,SRR7567500,SRR7567757,SRR7567758,SRR7567790	10	11825	9790	86770931	1138	16355	6320	3180	399218	0.47479
1524209011	SRR7557001,SRR7557363,SRR7557414,SRR7558304,SRR7558542,SRR7560316,SRR7560952,SRR7561488,SRR7562370,SRR7562712,SRR7562786,SRR7564039,SRR7566121,SRR7568959,SRR7568960,SRR7569439,SRR7569755,SRR7569756,SRR7569869	19	18197	9053	121706223	645	42421	4799	4256	642161	0.46967
1660342007	SRR7556944,SRR7556949,SRR7557072,SRR7557268,SRR7557666,SRR7558561,SRR7558956,SRR7559392,SRR7559788,SRR7560324,SRR7560805,SRR7560881,SRR7562430,SRR7563892,SRR7564286,SRR7565217,SRR7565597,SRR7565657,SRR7565913,SRR7566172,SRR7567752,SRR7567822,SRR7568320,SRR7569106,SRR7569268,SRR7569738	26	37278	42057	313978418	5002	12110	28812	2832	487104	0.47489
1818130211	SRR7557105,SRR7557295,SRR7559522,SRR7559966,SRR7561170,SRR7561253,SRR7561609,SRR7561714,SRR7561985,SRR7562038,SRR7562568,SRR7562996,SRR7563090,SRR7563091,SRR7563163,SRR7564265,SRR7564303,SRR7565071,SRR7565238,SRR7565439,SRR7565798,SRR7566268,SRR7566380,SRR7566830,SRR7567318,SRR7567847,SRR7568129,SRR7568394,SRR7569178,SRR7569424,SRR7569908	31	40402	45091	360926899	5314	14034	30106	2938	402087	0.44646
1810620863	SRR7558880,SRR7559846,SRR7563116,SRR7565120,SRR7566346	5	7106	6196	52918637	626	17553	4012	2962	401613	0.45303
1936089402	SRR7556845,SRR7557102,SRR7557167,SRR7557340,SRR7557598,SRR7557678,SRR7557825,SRR7557920,SRR7558015,SRR7558107,SRR7558551,SRR7558721,SRR7558771,SRR7559335,SRR7559556,SRR7559619,SRR7559631,SRR7560339,SRR7560493,SRR7560591,SRR7560777,SRR7561031,SRR7561238,SRR7561855,SRR7561973,SRR7562114,SRR7563234,SRR7563670,SRR7564365,SRR7564760,SRR7564898,SRR7565215,SRR7565224,SRR7565668,SRR7566038,SRR7567384,SRR…	42	65597	27459	250034430	2659	18790	17364	3123	630368	0.44928
1937472232	SRR7557325,SRR7557606,SRR7559215,SRR7560691,SRR7564723,SRR7566644,SRR7569472,SRR7569603,SRR7569778,SRR7569779,SRR7569780	11	16881	17494	128756285	1924	12015	11963	2740	589232	0.4815
1566330589	SRR7556792,SRR7558577,SRR7558606,SRR7558665,SRR7558974,SRR7559784,SRR7560379,SRR7561118,SRR7563626,SRR7564930,SRR7565125,SRR7566472,SRR7566493,SRR7567125,SRR7567223,SRR7567716,SRR7567821,SRR7568334,SRR7569249	19	31573	31035	231132652	4257	11754	21393	2898	409474	0.46217
1780424535	SRR7567843	1	1026	5378	28426399	1006	6056	4093	2451	353424	0.48882
1696132452	SRR7557175,SRR7557509,SRR7558909,SRR7561089	4	6337	4343	36412989	481	16439	2834	2946	322936	0.4856
1201173889	SRR7557371,SRR7557772,SRR7557981,SRR7558453,SRR7558681,SRR7560869,SRR7561273,SRR7561512,SRR7561608,SRR7561924,SRR7562055,SRR7562960,SRR7564298,SRR7565504,SRR7567000,SRR7567960,SRR7568094,SRR7568209,SRR7569046,SRR7569354,SRR7569758	21	28990	24619	199484876	2831	14463	16306	2921	501793	0.45408
1265849837	SRR7557904,SRR7558133,SRR7558332,SRR7558705,SRR7561549,SRR7561590,SRR7562611,SRR7563118,SRR7564587,SRR7564937,SRR7565530,SRR7565973,SRR7567836,SRR7568471,SRR7569408	15	26914	15500	136036410	1615	17779	9936	3039	547799	0.47637
1258511524	SRR7568691,SRR7569443	2	4080	2972	25378696	316	15678	1946	3098	294610	0.47346
1271241282	SRR7558737,SRR7563787,SRR7566366	3	4911	5374	39062369	710	11946	3712	2802	169102	0.48848
1443277046	SRR7557083,SRR7559187,SRR7563183,SRR7563407,SRR7564387,SRR7564508,SRR7564683,SRR7566383,SRR7568273,SRR7568702,SRR7569681	11	16392	23553	179649944	2891	13487	15943	2815	409895	0.47079
1751126040	SRR7556953,SRR7558511,SRR7558983,SRR7560685,SRR7561526,SRR7561597,SRR7564153,SRR7564311,SRR7565083,SRR7566595,SRR7567528,SRR7568664,SRR7569102,SRR7569291	14	23207	22699	169073870	2835	12187	15570	2842	412040	0.45162
1560559420	SRR7556790,SRR7557829,SRR7558919,SRR7559065,SRR7559674,SRR7562303,SRR7562304,SRR7562338,SRR7562409,SRR7562410,SRR7564781,SRR7564960,SRR7565442,SRR7565443,SRR7567079,SRR7567454,SRR7567685,SRR7569261	18	18566	21092	166544132	1932	15913	13968	2773	514312	0.4515
1437366758	SRR7557737,SRR7558314,SRR7558315,SRR7558646,SRR7558751,SRR7558752,SRR7558977,SRR7559037,SRR7559038,SRR7559654,SRR7559655,SRR7559955,SRR7559956,SRR7560488,SRR7561241,SRR7561242,SRR7563159,SRR7564000,SRR7564001,SRR7567415,SRR7568107,SRR7568108,SRR7569080,SRR7569563,SRR7569564	25	17096	13250	113159402	1598	16048	8593	3025	291934	0.45697
1290879174	SRR7560439,SRR7560778,SRR7561450,SRR7562536,SRR7565803,SRR7567848,SRR7568615,SRR7568678	8	10584	11958	100762746	1167	17382	7795	2951	379330	0.46466
1737548230	SRR7557210,SRR7557821,SRR7558541,SRR7558808,SRR7558850,SRR7559599,SRR7559685,SRR7560103,SRR7561281,SRR7561282,SRR7561903,SRR7562180,SRR7562484,SRR7562485,SRR7563319,SRR7563776,SRR7564341,SRR7565031,SRR7565940,SRR7566471,SRR7567778,SRR7569691	22	25511	20464	185593356	2015	18203	12997	3140	455057	0.45784
1576899830	SRR7562717,SRR7564504,SRR7569979	3	4566	5113	40046782	654	13151	3423	2872	247273	0.4774
1893305062	SRR7557379,SRR7557411,SRR7557453,SRR7557618,SRR7557739,SRR7558240,SRR7558636,SRR7558692,SRR7559787,SRR7560202,SRR7560505,SRR7560895,SRR7562896,SRR7565065,SRR7565170,SRR7566897,SRR7567177,SRR7567196,SRR7568640,SRR7568808,SRR7569103	21	29852	28390	232068232	2554	15774	18663	2887	546663	0.47544
1437581898	SRR7559943	1	939	2568	22127729	196	22219	1644	2924	278136	0.44671
1832643416	SRR7559626,SRR7560608,SRR7561850,SRR7562927,SRR7564701,SRR7565716,SRR7567265,SRR7568435	8	13106	17285	168748219	1448	23385	10540	3202	750570	0.44847
1303742534	SRR7558575,SRR7559131,SRR7559132,SRR7561065,SRR7562437,SRR7563458,SRR7564155,SRR7564187,SRR7564659,SRR7564660,SRR7564752,SRR7565076,SRR7566752,SRR7566753,SRR7567194,SRR7567461,SRR7567649,SRR7568338,SRR7568339,SRR7568668,SRR7569070,SRR7569146,SRR7569525	23	20513	34856	260230545	4651	12398	23913	2851	352877	0.47398
1254698506	SRR7557824,SRR7557851,SRR7558252,SRR7559226,SRR7559554,SRR7560473,SRR7561916,SRR7563430,SRR7563431,SRR7564031,SRR7564194,SRR7564344,SRR7564671,SRR7564672,SRR7564954,SRR7565785,SRR7565979,SRR7568982,SRR7569783,SRR7569868,SRR7569986	21	26166	35397	284623415	4278	14019	23616	2970	488311	0.44349
1942773417	SRR7556942,SRR7559076,SRR7559150,SRR7560238,SRR7560827,SRR7561478,SRR7561479,SRR7561797,SRR7563134,SRR7563135,SRR7565631,SRR7565632,SRR7566401,SRR7567423,SRR7567424,SRR7569496,SRR7569684,SRR7569810,SRR7569982	19	15441	27964	215466312	3472	12679	18980	2902	383476	0.46875
1390292442	SRR7565743,SRR7569695	2	2709	9942	65882453	1482	9846	7064	2643	443779	0.45654
1936818947	SRR7557272,SRR7558227,SRR7561614,SRR7562210,SRR7563248,SRR7564785,SRR7565240,SRR7565241,SRR7567339,SRR7569105,SRR7569396	11	14330	17497	140634119	2024	14360	11633	2913	408232	0.44647
1787580229	SRR7559664,SRR7559665,SRR7560413,SRR7560414,SRR7563877,SRR7564020,SRR7565746,SRR7566011,SRR7566917,SRR7568445,SRR7568724,SRR7568725,SRR7569588	13	10433	8239	57943748	804	12335	5714	2650	328522	0.47314
1364323872	SRR7558194,SRR7559836,SRR7560702,SRR7560956,SRR7561196,SRR7564430,SRR7565359,SRR7565787,SRR7566687,SRR7569900	10	12474	10990	101057238	1100	18660	6927	3164	583346	0.4365
1605852113	SRR7560829	1	1151	1828	10397645	379	7418	1370	2574	51043	0.53482
1987629134	SRR7557895,SRR7557896,SRR7558087,SRR7558549,SRR7558550,SRR7560526,SRR7560605,SRR7560612,SRR7561539,SRR7561846,SRR7562661,SRR7562662,SRR7564621,SRR7564668,SRR7565040,SRR7565041,SRR7565945,SRR7567816,SRR7568778,SRR7569092,SRR7569093	21	21110	20696	174198186	1735	17985	13371	2876	421942	0.45334
1376773497	SRR7556826,SRR7557622,SRR7559327,SRR7559328,SRR7560732,SRR7562938,SRR7562939,SRR7564711,SRR7567483	9	8152	8340	77942101	693	23467	5117	3005	258866	0.45362
1755425797	SRR7557267,SRR7559101,SRR7561514,SRR7565328,SRR7567888,SRR7568026	6	8740	5050	57631044	324	36244	2797	3459	388905	0.4447
1853979633	SRR7557539,SRR7557559,SRR7557860,SRR7558810,SRR7560491,SRR7560625,SRR7561430,SRR7561904,SRR7562117,SRR7563029,SRR7564169,SRR7564252,SRR7565425,SRR7565867,SRR7566157,SRR7567985,SRR7568870,SRR7569068,SRR7569887,SRR7569922	20	32272	35655	268741680	4624	12259	24307	2851	414182	0.45306
1327005956	SRR7557869,SRR7557870,SRR7558442,SRR7558595,SRR7558772,SRR7558773,SRR7559079,SRR7559529,SRR7559657,SRR7560582,SRR7560583,SRR7561014,SRR7562632,SRR7563299,SRR7563424,SRR7564336,SRR7564498,SRR7564840,SRR7565338,SRR7565604,SRR7566486,SRR7566760,SRR7566813,SRR7567395,SRR7567829,SRR7569098,SRR7569330	27	25608	29778	265049509	3217	17398	19078	3136	608548	0.45344
1838290709	SRR7556771,SRR7558219,SRR7560262	3	3406	5708	54631468	700	17000	3627	3527	418607	0.49131
1996022191	SRR7562680,SRR7562708,SRR7563871,SRR7565378,SRR7566217,SRR7567193,SRR7567515,SRR7567662,SRR7569596	9	14543	15351	126579836	1509	17014	9975	2827	426360	0.44627
1409003264	SRR7557292,SRR7557765,SRR7557893,SRR7558970,SRR7559194,SRR7559447,SRR7559532,SRR7560561,SRR7560767,SRR7561107,SRR7561553,SRR7561789,SRR7562674,SRR7562811,SRR7563577,SRR7563588,SRR7564432,SRR7564651,SRR7565895,SRR7566035,SRR7566197,SRR7566384,SRR7566609,SRR7566795,SRR7567340,SRR7567869,SRR7567924,SRR7568228,SRR7568297,SRR7568920,SRR7568966,SRR7569042,SRR7569083	33	59913	52964	402731995	7218	12169	36211	2920	435016	0.45101
1925313272	SRR7559720,SRR7561476,SRR7566227,SRR7568534	4	4753	6108	60277471	645	20458	3714	3304	237775	0.43971
1582991471	SRR7557039,SRR7557430,SRR7557658,SRR7557680,SRR7558311,SRR7558434,SRR7560313,SRR7560715,SRR7561145,SRR7561314,SRR7562209,SRR7563204,SRR7564126,SRR7565156,SRR7565431,SRR7565816,SRR7566079,SRR7566117,SRR7566358,SRR7567455,SRR7568013,SRR7569642,SRR7569800,SRR7569801	24	29470	31167	252204658	3598	14906	20669	2918	594447	0.47561
1868714943	SRR7559049,SRR7559441,SRR7559988,SRR7560101,SRR7560650,SRR7560894,SRR7561462,SRR7561518,SRR7564008,SRR7564214,SRR7564836,SRR7565647,SRR7566140,SRR7567525,SRR7567827,SRR7568186,SRR7569031,SRR7569707,SRR7569897	19	20718	27299	216388204	3201	13695	18319	2948	344933	0.46272
1989837542	SRR7556990,SRR7558191,SRR7561477,SRR7562193,SRR7562272,SRR7562902,SRR7564439,SRR7564861,SRR7564862,SRR7565639,SRR7566823,SRR7567516,SRR7567773,SRR7568597,SRR7568996,SRR7569368,SRR7569772,SRR7569816	18	19601	22813	188504171	2520	15483	14951	2920	588145	0.47647
1853558835	SRR7557464,SRR7558055,SRR7558307,SRR7558807,SRR7558955,SRR7559177,SRR7559330,SRR7559370,SRR7559535,SRR7559880,SRR7561469,SRR7561535,SRR7561702,SRR7561704,SRR7562577,SRR7563631,SRR7563842,SRR7565187,SRR7565500,SRR7565646,SRR7566562,SRR7567910,SRR7568436,SRR7569548,SRR7569715,SRR7569724	26	34284	48039	341304707	6192	11123	33402	2743	369831	0.46895
1423476023	SRR7556958,SRR7558375,SRR7559464,SRR7563859	4	5184	2879	24745675	306	19672	1841	2891	173787	0.51616
1229261507	SRR7558709,SRR7561366	2	3427	3406	25475709	288	13378	2304	2688	425768	0.48758
1940995729	SRR7559326,SRR7561569,SRR7561679,SRR7565931,SRR7565990,SRR7566643,SRR7567387	7	13120	10426	92585904	1091	16515	6740	3210	376821	0.44647
1717521911	SRR7557022,SRR7558082,SRR7558648,SRR7560223,SRR7561585,SRR7561652,SRR7562148,SRR7563438,SRR7564003,SRR7564740,SRR7565337,SRR7567633,SRR7568096	13	14872	21997	180301040	2618	14493	14561	2994	715552	0.46417
1292684821	SRR7558184,SRR7558316,SRR7558719,SRR7559266,SRR7561268,SRR7561823,SRR7562145,SRR7562171,SRR7562413,SRR7563189,SRR7563357,SRR7563478,SRR7563589,SRR7566570,SRR7566894,SRR7567218,SRR7567999,SRR7568373,SRR7568625,SRR7568714,SRR7568715,SRR7569212	22	20967	24806	178419088	3128	12021	17109	2721	438512	0.46161
1291970953	SRR7556983,SRR7557262,SRR7558280,SRR7559179,SRR7559581,SRR7559881,SRR7560247,SRR7560854,SRR7561213,SRR7561502,SRR7563862,SRR7563992,SRR7565204,SRR7565260,SRR7565740,SRR7565977,SRR7566434,SRR7567436,SRR7567531,SRR7568006,SRR7568485,SRR7568852,SRR7569234,SRR7569482	24	36712	31673	288428046	3430	17230	20255	3240	768243	0.46723
1774265068	SRR7557962,SRR7558378,SRR7566306	3	3933	7951	68520677	619	20686	5107	2914	491443	0.44073
1528097243	SRR7558053,SRR7558971,SRR7565133,SRR7566042,SRR7566246,SRR7569701	6	7695	12801	114345478	1184	17672	8191	3133	1174679	0.42472
1604272188	SRR7557062,SRR7557124,SRR7558073,SRR7558770,SRR7559740,SRR7561056,SRR7561757,SRR7562618,SRR7563955,SRR7566316,SRR7566657,SRR7567626,SRR7568826,SRR7569614,SRR7569713,SRR7569863	16	21781	15387	134165368	1326	18738	9844	2976	534471	0.46827
1467821441	SRR7556836,SRR7557198,SRR7559472,SRR7559854,SRR7559855,SRR7560102,SRR7560424,SRR7560425,SRR7560568,SRR7561442,SRR7561722,SRR7562346,SRR7563024,SRR7563035,SRR7563466,SRR7563518,SRR7563905,SRR7564482,SRR7564563,SRR7565356,SRR7565436,SRR7565499,SRR7565852,SRR7566774	24	28499	25316	225191322	2372	19108	16091	3030	347254	0.4637
1307390055	SRR7557565,SRR7557780,SRR7558172,SRR7559288,SRR7559463,SRR7559605,SRR7560318,SRR7560338,SRR7561136,SRR7561294,SRR7561499,SRR7562074,SRR7562355,SRR7565889,SRR7565918,SRR7566789,SRR7566949,SRR7567614,SRR7567971,SRR7568087,SRR7568210,SRR7568491,SRR7569327,SRR7569677	24	36177	18309	175439886	1766	21724	11286	3187	489996	0.46764
1962166822	SRR7558234,SRR7558403,SRR7558509,SRR7559715,SRR7560752,SRR7561287,SRR7561728,SRR7562376,SRR7562678,SRR7562711,SRR7563167,SRR7564313,SRR7564354,SRR7564625,SRR7565289,SRR7565750,SRR7568138,SRR7568263,SRR7568505	19	26401	21150	184810757	2300	16783	13656	3103	500553	0.45545
1352055903	SRR7557087,SRR7557422,SRR7558367,SRR7558473,SRR7558565,SRR7558986,SRR7559870,SRR7561046,SRR7561246,SRR7568741,SRR7569144,SRR7569257,SRR7569276	13	15567	21461	223654096	2204	21336	13052	3631	583774	0.46265
1343724954	SRR7557060,SRR7557932,SRR7558163,SRR7558412,SRR7558750,SRR7558984,SRR7559267,SRR7559367,SRR7559659,SRR7560395,SRR7560704,SRR7560791,SRR7560806,SRR7561347,SRR7561633,SRR7562048,SRR7562152,SRR7564537,SRR7565670,SRR7566666,SRR7566685,SRR7567420,SRR7568770,SRR7568784,SRR7569189	25	30202	23726	227004169	2345	20351	14692	3237	720626	0.45514
1398327253	SRR7558531,SRR7558626,SRR7559277,SRR7559832,SRR7560697,SRR7561724,SRR7561733,SRR7561975,SRR7562109,SRR7562140,SRR7562163,SRR7562452,SRR7562581,SRR7562928,SRR7563202,SRR7563491,SRR7563527,SRR7563745,SRR7563799,SRR7564719,SRR7565563,SRR7565922,SRR7566395,SRR7566524,SRR7566919,SRR7566920,SRR7567951,SRR7568313,SRR7568701	29	31825	42046	340145838	4673	14666	27876	2922	457548	0.46396
1379633001	SRR7558201,SRR7558569,SRR7558602,SRR7558603,SRR7558733,SRR7559033,SRR7559361,SRR7559513,SRR7560726,SRR7560759,SRR7561900,SRR7561943,SRR7562387,SRR7562489,SRR7563406,SRR7563648,SRR7564589,SRR7565326,SRR7566959,SRR7567497,SRR7567519,SRR7567708,SRR7568480,SRR7568481	24	24240	17711	169698271	1924	18704	11204	3440	447681	0.48176
1521921375	SRR7557082,SRR7558992,SRR7559916,SRR7560754,SRR7561078,SRR7561351,SRR7562182,SRR7562316,SRR7562645,SRR7563709,SRR7563925,SRR7564565,SRR7564797,SRR7565100,SRR7565605,SRR7566692,SRR7567031,SRR7568058,SRR7568782,SRR7569014,SRR7569111,SRR7569954	22	23448	30833	237968378	3900	12292	20960	2931	498267	0.48479
1263906465	SRR7556766,SRR7556767,SRR7557139,SRR7557402,SRR7557403,SRR7560300,SRR7560793,SRR7561217,SRR7562436,SRR7562908,SRR7562922,SRR7564278,SRR7564538,SRR7564539,SRR7565002,SRR7565003,SRR7565365,SRR7565423,SRR7566927,SRR7566928,SRR7567970,SRR7568134,SRR7568182,SRR7568895,SRR7569293	25	22499	30815	226274090	3530	12503	21086	2734	385214	0.46229
1235862144	SRR7556915,SRR7558597,SRR7561964,SRR7562246,SRR7562649,SRR7562805,SRR7563227,SRR7563706,SRR7564180,SRR7564649,SRR7566114,SRR7567810,SRR7568150,SRR7569145	14	14911	22829	165741184	2721	11783	15740	2751	436875	0.46492
1933284238	SRR7566504	1	1369	2375	27313476	299	20774	1473	4395	222646	0.42683
1665344977	SRR7558031,SRR7558032,SRR7558507,SRR7560871,SRR7560872,SRR7563397,SRR7564748,SRR7565780,SRR7566381,SRR7567503,SRR7569685,SRR7569686,SRR7569962	13	12394	17120	151326305	1901	16845	11048	3148	320726	0.44322
1841951412	SRR7557025,SRR7560136,SRR7560830,SRR7561457,SRR7563523,SRR7569265	6	7983	2827	32156000	264	29483	1598	3552	705565	0.44071
1354562324	SRR7556852,SRR7557137,SRR7557726,SRR7558119,SRR7558450,SRR7558451,SRR7559403,SRR7559546,SRR7559607,SRR7559730,SRR7559899,SRR7560028,SRR7560846,SRR7562034,SRR7562331,SRR7562856,SRR7563297,SRR7563754,SRR7564048,SRR7564069,SRR7567438,SRR7567702,SRR7568135,SRR7568152,SRR7568237,SRR7569323	26	34748	31187	273145852	2883	18001	19980	3018	565341	0.47119
1755815200	SRR7557195,SRR7559112,SRR7559156,SRR7562013,SRR7563342,SRR7563801,SRR7566697,SRR7567663,SRR7569520	9	11667	19245	143593335	2518	12091	13169	2833	501198	0.46878
1754250404	SRR7558410,SRR7558710,SRR7559748,SRR7563606,SRR7563845,SRR7564077,SRR7564101,SRR7565016,SRR7566146,SRR7567969,SRR7568278,SRR7569056,SRR7569768	13	13266	17647	137655842	1911	14066	11852	2852	393058	0.45656
1774426572	SRR7557016,SRR7558306,SRR7564747,SRR7565319	4	4562	1897	37752179	131	71127	812	6695	1754069	0.46875
1762338144	SRR7556982,SRR7557466,SRR7558247,SRR7558454,SRR7559256,SRR7559476,SRR7559582,SRR7560579,SRR7560918,SRR7562520,SRR7563460,SRR7563602,SRR7567371,SRR7567523,SRR7569806	15	16780	28081	206000727	3602	12418	19261	2764	502104	0.47377
1674269177	SRR7556904,SRR7559774,SRR7562983,SRR7563385	4	5698	7799	86319073	761	26078	4558	3665	334355	0.46311
1566407758	SRR7557774,SRR7557775,SRR7557815,SRR7557816,SRR7558293,SRR7558294,SRR7559538,SRR7559539,SRR7559677,SRR7559678,SRR7560195,SRR7560831,SRR7562239,SRR7562240,SRR7562500,SRR7564465,SRR7564466,SRR7564791,SRR7564792,SRR7565845,SRR7565846,SRR7566943,SRR7568200,SRR7568201	24	15528	11482	94752572	1227	15222	7555	2952	348987	0.4613
1806449452	SRR7556984,SRR7557173,SRR7557574,SRR7558589,SRR7558590,SRR7558876,SRR7559232,SRR7559342,SRR7559343,SRR7559357,SRR7559366,SRR7560040,SRR7560158,SRR7560447,SRR7562060,SRR7562373,SRR7562374,SRR7562378,SRR7562737,SRR7563010,SRR7563067,SRR7563094,SRR7563175,SRR7564115,SRR7564296,SRR7564813,SRR7565044,SRR7565045,SRR7565090,SRR7565163,SRR7565164,SRR7565569,SRR7565602,SRR7565949,SRR7566243,SRR7566244,SRR…	46	44557	32027	295539291	3364	18645	20227	3200	681376	0.46829
1818407091	SRR7556785,SRR7557184,SRR7557594,SRR7559567,SRR7559917,SRR7560175,SRR7560426,SRR7560634,SRR7562238,SRR7563634,SRR7564193,SRR7565518,SRR7566581,SRR7566890,SRR7567155,SRR7568343,SRR7569726	17	29997	18082	175861965	1822	19840	11280	3394	539143	0.46677
1965397516	SRR7569621,SRR7569622	2	1027	3965	19267175	738	5180	3076	2346	213845	0.49971
1492270738	SRR7558334,SRR7558754,SRR7559578,SRR7562121,SRR7563663,SRR7564016,SRR7566286,SRR7569760	8	11670	7637	75132389	850	18064	4829	3597	405742	0.45439
1991051265	SRR7559282,SRR7560209,SRR7562881,SRR7565993	4	6982	9368	72949171	853	15601	6221	2739	324062	0.48038
1724218682	SRR7559135,SRR7559708,SRR7559781,SRR7559934,SRR7561674,SRR7563517,SRR7563696	7	7127	3716	64428609	256	60430	1666	5576	499037	0.46004
1428105472	SRR7557329,SRR7558331,SRR7558535,SRR7559103,SRR7559275,SRR7559339,SRR7560474,SRR7561440,SRR7562540,SRR7565598,SRR7569829,SRR7569830	12	12513	22812	178066393	2617	13865	15292	2847	466703	0.4432
1925524973	SRR7559421,SRR7560419,SRR7562299	3	3931	12226	89587161	1582	12096	8418	2808	420079	0.45972
1702924372	SRR7556841,SRR7556842,SRR7556843,SRR7557253,SRR7558164,SRR7560226,SRR7562857,SRR7563370,SRR7563449,SRR7563450,SRR7563451,SRR7564926,SRR7564927,SRR7564928,SRR7564940,SRR7564941,SRR7564942,SRR7565866,SRR7566087,SRR7566775,SRR7566991,SRR7567207,SRR7567610,SRR7567751,SRR7568160,SRR7568861,SRR7569554	27	34788	24135	200084161	2508	16152	15796	2912	640650	0.4685
1851696129	SRR7556906,SRR7557560,SRR7557848,SRR7558353,SRR7558901,SRR7560073,SRR7560503,SRR7561037,SRR7561749,SRR7562741,SRR7563414,SRR7563415,SRR7563486,SRR7564162,SRR7564319,SRR7565644,SRR7566297,SRR7566528,SRR7567451,SRR7568145,SRR7568192,SRR7568854,SRR7569186,SRR7569512,SRR7569513,SRR7569620	26	30288	29947	236393136	2923	14440	19963	2838	826235	0.46628
1641541538	SRR7557755,SRR7557952,SRR7558522,SRR7559550,SRR7560052,SRR7560053,SRR7560632,SRR7560826,SRR7561026,SRR7561044,SRR7561045,SRR7561244,SRR7561960,SRR7561961,SRR7562202,SRR7563000,SRR7564028,SRR7564248,SRR7564995,SRR7565445,SRR7566477,SRR7566726,SRR7566968,SRR7567446,SRR7567477,SRR7567540,SRR7568185,SRR7568222,SRR7568613,SRR7569016,SRR7569123,SRR7569480,SRR7569636	33	33560	26422	243796553	2722	18639	16712	3203	650155	0.44681
1423526399	SRR7556882,SRR7556883,SRR7556889,SRR7557747,SRR7558274,SRR7559086,SRR7559951,SRR7560197,SRR7560284,SRR7560469,SRR7561631,SRR7561885,SRR7561977,SRR7562099,SRR7562123,SRR7562231,SRR7562260,SRR7562467,SRR7562699,SRR7562816,SRR7563531,SRR7563851,SRR7564019,SRR7564176,SRR7564555,SRR7564568,SRR7564706,SRR7564842,SRR7564945,SRR7565458,SRR7565459,SRR7565891,SRR7566755,SRR7567088,SRR7567156,SRR7567347,SRR…	46	43820	48367	372787105	6268	12716	32836	2924	494236	0.45594
1297843143	SRR7559442,SRR7559686,SRR7560660,SRR7564686,SRR7564730,SRR7566374,SRR7566771,SRR7566972,SRR7569473,SRR7569537,SRR7569839	11	22661	12839	127754934	1187	21800	7860	3355	718485	0.45541
1422683943	SRR7557051,SRR7557443,SRR7558452,SRR7558934,SRR7559411,SRR7560268,SRR7560861,SRR7561721,SRR7561751,SRR7561834,SRR7563731,SRR7563966,SRR7564080,SRR7565246,SRR7565272,SRR7565860,SRR7566312,SRR7566812,SRR7567022,SRR7567990,SRR7569053,SRR7569940	22	27655	27435	251688090	2860	18544	17347	3161	1097403	0.46937
1975147851	SRR7560278,SRR7560819,SRR7569456	3	3370	9069	64520267	1289	11130	6330	2797	226237	0.44843
1785317565	SRR7557291,SRR7557294,SRR7557354,SRR7558979,SRR7558980,SRR7559845,SRR7560263,SRR7560448,SRR7562839,SRR7563678,SRR7563730,SRR7565294,SRR7565336,SRR7567063,SRR7567362,SRR7568095,SRR7569169	17	18247	17932	165383181	1895	18114	11282	3185	524346	0.47182
1354234152	SRR7556804,SRR7556806,SRR7557066,SRR7557545,SRR7558237,SRR7558587,SRR7558954,SRR7560984,SRR7560988,SRR7561218,SRR7562459,SRR7562701,SRR7562964,SRR7563092,SRR7563093,SRR7563767,SRR7563943,SRR7564300,SRR7564628,SRR7564670,SRR7564786,SRR7565221,SRR7565545,SRR7566436,SRR7566818,SRR7566825,SRR7567805,SRR7568070,SRR7568788,SRR7569476,SRR7569782	31	34897	43444	367593796	4884	15982	28346	3025	564297	0.45167
1651705093	SRR7557217,SRR7561327,SRR7561720,SRR7564635,SRR7567294,SRR7567295	6	8874	5767	58159871	452	24149	3488	3370	536909	0.46251
1629700173	SRR7556932,SRR7556939,SRR7557100,SRR7557424,SRR7558496,SRR7558547,SRR7559062,SRR7559594,SRR7560733,SRR7561936,SRR7562011,SRR7562955,SRR7566160,SRR7566295,SRR7567383,SRR7568388,SRR7569769	17	21208	19537	167168390	2108	16080	12740	3052	395328	0.4684
1822325385	SRR7556809,SRR7556824,SRR7557536,SRR7559059,SRR7559806,SRR7560445,SRR7560468,SRR7562257,SRR7562354,SRR7562703,SRR7562738,SRR7563048,SRR7563419,SRR7563536,SRR7564053,SRR7564238,SRR7564640,SRR7564648,SRR7564650,SRR7565087,SRR7565088,SRR7565358,SRR7565482,SRR7566287,SRR7566849,SRR7567870,SRR7568037,SRR7568807,SRR7569115,SRR7569666,SRR7569971	31	37305	32921	245031159	4565	11985	22625	2858	493221	0.451
1307275821	SRR7559317,SRR7559949,SRR7559950,SRR7560148,SRR7560986,SRR7564994,SRR7566449,SRR7567521,SRR7567683,SRR7568068,SRR7568627	11	13832	14536	118779533	1607	14519	9600	2949	448749	0.46276
1334204373	SRR7556791,SRR7557075,SRR7557433,SRR7557434,SRR7558593,SRR7558674,SRR7558981,SRR7559320,SRR7559368,SRR7559735,SRR7559933,SRR7561472,SRR7562363,SRR7562911,SRR7563280,SRR7564175,SRR7566020,SRR7566284,SRR7566660,SRR7567033,SRR7567355,SRR7567824,SRR7568230,SRR7569251,SRR7569481	25	29963	35956	288757853	3908	14308	23927	2918	473083	0.44932
1406272926	SRR7559766,SRR7559767,SRR7566494,SRR7566495	4	1930	4064	25917581	520	9111	2908	2529	241244	0.5065
1426799527	SRR7559145,SRR7559644,SRR7560772,SRR7565211,SRR7565625,SRR7565634,SRR7565899,SRR7566435,SRR7567992,SRR7568099,SRR7568934,SRR7569757	12	21050	26051	219819380	2559	16678	16908	2948	441064	0.45974
1805424519	SRR7556851,SRR7557385,SRR7557605,SRR7558427,SRR7559139,SRR7559860,SRR7560741,SRR7561099,SRR7561699,SRR7561700,SRR7563722,SRR7564099,SRR7564173,SRR7564652,SRR7565421,SRR7569381	16	22534	18781	163363850	1772	17472	12085	3032	546817	0.45962
1576755259	SRR7557019,SRR7558362,SRR7562030,SRR7562617,SRR7565316,SRR7566686,SRR7566777,SRR7568266,SRR7569515	9	9842	21321	131315220	3247	8405	15516	2570	251248	0.48697
1712996455	SRR7557690,SRR7557782,SRR7559024,SRR7559276,SRR7560940,SRR7561113,SRR7562273,SRR7563367,SRR7563853,SRR7564609,SRR7564661,SRR7564838,SRR7564867,SRR7565030,SRR7565126,SRR7565333,SRR7565715,SRR7566600,SRR7566984,SRR7567106,SRR7567401,SRR7568056,SRR7568371,SRR7568461,SRR7568688,SRR7569796,SRR7569845	27	35014	30316	271997101	3077	18001	19321	3112	523344	0.45078
1958241611	SRR7557010,SRR7557713,SRR7558152,SRR7558467,SRR7561204,SRR7562614,SRR7562919,SRR7562980,SRR7565189,SRR7565830,SRR7566727,SRR7567530,SRR7568423,SRR7568867,SRR7569727	15	23466	26566	272248692	2698	22002	16165	3506	599824	0.45948
1906638562	SRR7564295	1	1793	1832	18789888	173	24812	1075	3224	472238	0.48345
1350353383	SRR7561626,SRR7563772,SRR7564425,SRR7565576	4	4978	12218	77169049	1323	9248	8759	2513	420664	0.44038
1837860188	SRR7559186,SRR7561748,SRR7564117,SRR7564975	4	5091	5015	70779829	434	38339	2595	4555	592476	0.4584
1748509278	SRR7557029,SRR7557798,SRR7557799,SRR7558854,SRR7558855,SRR7560002,SRR7560527,SRR7560711,SRR7560870,SRR7560967,SRR7560968,SRR7561480,SRR7561481,SRR7561537,SRR7561821,SRR7562487,SRR7562488,SRR7562899,SRR7563645,SRR7563646,SRR7564304,SRR7564305,SRR7564403,SRR7564580,SRR7564597,SRR7568001,SRR7568002,SRR7568166,SRR7568167,SRR7568823,SRR7568824,SRR7569021,SRR7569431,SRR7569432,SRR7569775,SRR7569776,SRR…	37	26376	28188	209954755	3455	11908	19308	2831	744939	0.46536
1697733435	SRR7561155,SRR7562141,SRR7565188,SRR7569325	4	4805	5154	49612378	376	24021	3165	3156	523898	0.45268
1834178900	SRR7556819,SRR7557753,SRR7558063,SRR7558209,SRR7558779,SRR7558985,SRR7560041,SRR7560146,SRR7560178,SRR7560884,SRR7561405,SRR7561772,SRR7561847,SRR7561864,SRR7562135,SRR7562561,SRR7562875,SRR7564089,SRR7564151,SRR7564491,SRR7564522,SRR7565516,SRR7565917,SRR7566215,SRR7567359,SRR7567655,SRR7568112,SRR7568286,SRR7568443,SRR7568450,SRR7569009	31	48510	31840	242623226	3553	13313	21530	2805	697872	0.46796
1574437839	SRR7557115,SRR7557192,SRR7558459,SRR7558460,SRR7558790,SRR7558791,SRR7558905,SRR7558906,SRR7563285,SRR7564399,SRR7564400,SRR7568590,SRR7569036,SRR7569037,SRR7569350	15	9947	24563	175854263	2865	11668	16978	2714	511868	0.46804
1730561529	SRR7557787,SRR7557921,SRR7560080,SRR7562947,SRR7564726,SRR7569211	6	4385	2426	28766042	290	25260	1428	4335	353196	0.49742
1511219058	SRR7560429,SRR7561860,SRR7562603,SRR7563105,SRR7564234,SRR7565265,SRR7565511,SRR7567800,SRR7567955,SRR7569384	10	12639	9094	90807805	902	21944	5596	3449	500329	0.46572
1321430166	SRR7557284,SRR7557642,SRR7557897,SRR7558399,SRR7559028,SRR7559166,SRR7559204,SRR7561087,SRR7561289,SRR7561321,SRR7561493,SRR7561773,SRR7561870,SRR7562359,SRR7562377,SRR7562446,SRR7562784,SRR7562809,SRR7563546,SRR7564167,SRR7564177,SRR7564725,SRR7565055,SRR7566074,SRR7566703,SRR7566733,SRR7566883,SRR7567114,SRR7567396,SRR7567722,SRR7568187,SRR7568243,SRR7568277,SRR7568669,SRR7568783,SRR7568900,SRR…	39	53460	45886	362711773	5826	13395	30807	2933	480153	0.45557
1463553640	SRR7557934,SRR7559026,SRR7559965,SRR7560013,SRR7560795,SRR7563482,SRR7564579,SRR7564987,SRR7566661,SRR7567996	10	12701	19362	180080359	1716	21078	12085	3127	509990	0.48597
1855253213	SRR7559352,SRR7562794,SRR7563040,SRR7563296,SRR7564251,SRR7566403,SRR7567732,SRR7568411,SRR7568880	9	14317	8657	100174499	695	31316	4875	3663	557028	0.46206
1949151101	SRR7557131,SRR7558198,SRR7564326,SRR7567460	4	4636	6234	66733004	535	23388	3752	3624	498710	0.45317
1885985196	SRR7557064,SRR7557844,SRR7558140,SRR7558476,SRR7558558,SRR7558969,SRR7560206,SRR7560642,SRR7561127,SRR7565135,SRR7566039,SRR7567988,SRR7569040,SRR7569438,SRR7569905	15	18664	17050	161203603	1671	19881	10650	3260	337355	0.45062
1551530925	SRR7556879,SRR7557802,SRR7557811,SRR7557831,SRR7557931,SRR7559632,SRR7559707,SRR7560252,SRR7560528,SRR7560958,SRR7560980,SRR7562077,SRR7563278,SRR7563680,SRR7565113,SRR7565551,SRR7565553,SRR7565790,SRR7565894,SRR7567539,SRR7567619,SRR7568098,SRR7568985	23	32268	24794	209492085	2540	16358	16201	3014	456194	0.4788
1653172796	SRR7558243,SRR7558540,SRR7562458,SRR7564758,SRR7565614,SRR7565615,SRR7566722,SRR7568884,SRR7569669	9	8637	11080	124368212	987	28109	6404	3647	360323	0.45511
1774820460	SRR7556832,SRR7557129,SRR7557653,SRR7557654,SRR7559989,SRR7560141,SRR7561322,SRR7561659,SRR7561660,SRR7561712,SRR7564794,SRR7566706	12	10184	6441	59285459	568	20950	4027	3049	396705	0.46468
1879808536	SRR7559257,SRR7560725,SRR7560845,SRR7560848,SRR7561953,SRR7564292,SRR7565230,SRR7565937,SRR7565966,SRR7568822,SRR7569842	11	15812	13559	135828667	1094	23866	8195	3297	818559	0.44523
1320820418	SRR7557004,SRR7557350,SRR7557351,SRR7557553,SRR7557554,SRR7557555,SRR7558116,SRR7558816,SRR7558999,SRR7559097,SRR7559397,SRR7559398,SRR7559561,SRR7559694,SRR7559898,SRR7560892,SRR7560893,SRR7561016,SRR7561020,SRR7561021,SRR7561189,SRR7561272,SRR7561485,SRR7561706,SRR7561707,SRR7561815,SRR7562255,SRR7562385,SRR7562576,SRR7562749,SRR7562946,SRR7563720,SRR7564027,SRR7564071,SRR7564072,SRR7564393,SRR…	59	66045	43663	383082976	4387	17536	28033	3056	512007	0.46007
1730396409	SRR7557154,SRR7557701,SRR7557702,SRR7559068,SRR7559082,SRR7559083,SRR7560256,SRR7560410,SRR7560667,SRR7560948,SRR7560996,SRR7561086,SRR7562015,SRR7562790,SRR7563115,SRR7563604,SRR7563605,SRR7564225,SRR7564446,SRR7564892,SRR7565349,SRR7566526,SRR7566799,SRR7566800,SRR7568043,SRR7568044,SRR7568318,SRR7568825,SRR7569195,SRR7569571,SRR7569771	31	26965	31034	264592607	3033	17036	20109	2978	428442	0.46356
1712696547	SRR7559813,SRR7560205,SRR7560512,SRR7561474,SRR7561671,SRR7561750,SRR7564525,SRR7566428,SRR7566768,SRR7567140,SRR7568038	11	14826	9452	87175984	917	18922	5934	3146	714369	0.4553
1413594958	SRR7556885,SRR7556938,SRR7557008,SRR7558787,SRR7558788,SRR7559013,SRR7559486,SRR7559973,SRR7559974,SRR7560224,SRR7560225,SRR7560288,SRR7560289,SRR7563124,SRR7563125,SRR7564073,SRR7564074,SRR7564081,SRR7565360,SRR7566659,SRR7567938,SRR7569386	22	17843	23708	196690100	2543	14556	15668	3014	470890	0.45852
1864767922	SRR7557442,SRR7561132,SRR7565433,SRR7565943,SRR7568743,SRR7568776	6	6438	9185	69143089	1143	12778	6256	2822	218870	0.45608
1832330150	SRR7561276,SRR7561890,SRR7565348,SRR7565642,SRR7566049,SRR7569285	6	6370	9497	99419569	794	25842	5616	3383	439384	0.48234
1737921633	SRR7558856,SRR7559012,SRR7559393,SRR7560301,SRR7560563,SRR7560681,SRR7562469,SRR7562470,SRR7563437,SRR7563816,SRR7564367,SRR7564457,SRR7564772,SRR7566443,SRR7567237,SRR7567238,SRR7567374,SRR7567513,SRR7567825,SRR7568033,SRR7568685,SRR7568686,SRR7569193,SRR7569194,SRR7569316	25	24417	23873	216720263	2487	17671	15203	3184	877414	0.45898
1442667678	SRR7556995,SRR7557135,SRR7557785,SRR7558261,SRR7558659,SRR7559039,SRR7559615,SRR7559796,SRR7559888,SRR7559975,SRR7560369,SRR7561185,SRR7561862,SRR7562195,SRR7562412,SRR7562812,SRR7562813,SRR7562915,SRR7563139,SRR7563350,SRR7564005,SRR7564582,SRR7564876,SRR7566212,SRR7566452,SRR7566891,SRR7567004,SRR7567258,SRR7568413,SRR7568567,SRR7569023,SRR7569593,SRR7569597	33	44608	54837	386861911	7972	10721	38431	2800	301999	0.47105
1380342228	SRR7557742,SRR7563063	2	2547	7315	45283742	1017	8509	5301	2535	337177	0.48357
1729069804	SRR7556848,SRR7557013,SRR7557211,SRR7557454,SRR7558420,SRR7558889,SRR7559242,SRR7559580,SRR7559782,SRR7559783,SRR7559851,SRR7559901,SRR7560570,SRR7560690,SRR7560844,SRR7561133,SRR7561265,SRR7561336,SRR7561533,SRR7562918,SRR7563547,SRR7563548,SRR7564171,SRR7564259,SRR7564789,SRR7564790,SRR7565608,SRR7565609,SRR7565619,SRR7565797,SRR7565942,SRR7566068,SRR7566069,SRR7566108,SRR7566112,SRR7566113,SRR…	49	47106	39722	305513945	4870	13642	26810	2837	577326	0.46015
1215450701	SRR7562309,SRR7562486,SRR7567518	3	5450	10660	82984245	1189	14362	7115	2782	363417	0.49363
1446965511	SRR7556902,SRR7556903,SRR7557017,SRR7557018,SRR7557359,SRR7557624,SRR7557625,SRR7557963,SRR7558813,SRR7559732,SRR7560023,SRR7560024,SRR7561211,SRR7561270,SRR7561742,SRR7561866,SRR7562481,SRR7562950,SRR7563372,SRR7563373,SRR7563396,SRR7563561,SRR7563562,SRR7564705,SRR7565281,SRR7565367,SRR7565958,SRR7566372,SRR7566373,SRR7566430,SRR7566431,SRR7566846,SRR7566847,SRR7566873,SRR7566874,SRR7567302,SRR…	50	40352	33909	293924219	3482	16979	21874	3030	757282	0.46112
1533192012	SRR7559162,SRR7559516,SRR7560027,SRR7566063,SRR7567392,SRR7568291	6	5072	5625	55235496	547	23150	3414	3225	340446	0.47304
1738043333	SRR7557150,SRR7557876,SRR7558016,SRR7558090,SRR7558233,SRR7559254,SRR7559741,SRR7559803,SRR7560000,SRR7561152,SRR7562280,SRR7562287,SRR7562465,SRR7562622,SRR7563309,SRR7563335,SRR7564907,SRR7565202,SRR7566632,SRR7566654,SRR7567386,SRR7568356,SRR7569624	23	30669	33585	253134438	4152	12637	22881	2831	418561	0.46824
1899872864	SRR7556860,SRR7557912,SRR7557939,SRR7560105,SRR7560317,SRR7560456,SRR7560457,SRR7560484,SRR7560824,SRR7562768,SRR7564040,SRR7564294,SRR7566307,SRR7566638,SRR7566785,SRR7568004,SRR7569028	17	17317	13988	149014411	1034	28342	8212	3408	957013	0.45915
1626777573	SRR7557710,SRR7559752,SRR7560122,SRR7562125,SRR7563907,SRR7564533,SRR7565037,SRR7566520,SRR7567672,SRR7568843	10	15262	20504	185143134	2276	17442	13019	3169	340255	0.46476
1733023731	SRR7557784,SRR7561867,SRR7562330,SRR7563537,SRR7565828,SRR7566696,SRR7566992,SRR7569292	8	12005	6199	53911259	734	15244	4060	3190	295112	0.49166
1474385837	SRR7557673,SRR7558034,SRR7558525,SRR7559371,SRR7560231,SRR7560544,SRR7560947,SRR7561040,SRR7561670,SRR7562457,SRR7562476,SRR7562898,SRR7564452,SRR7564918,SRR7565025,SRR7565914,SRR7566551,SRR7566563,SRR7567089,SRR7567572,SRR7568122,SRR7568601,SRR7568950	23	38544	43580	335126934	5223	13499	29404	2847	412609	0.45819
1729636390	SRR7557151,SRR7557543,SRR7558253,SRR7558740,SRR7561104,SRR7561438,SRR7563257,SRR7563258,SRR7564684,SRR7564685,SRR7566623,SRR7566844,SRR7566845,SRR7567062,SRR7567358,SRR7569256	16	21270	19988	158717492	2437	13606	13369	2925	308057	0.46089
1460967184	SRR7561500,SRR7561501,SRR7563402,SRR7563403,SRR7563737,SRR7563738,SRR7563739,SRR7565541,SRR7565542,SRR7567795,SRR7567796,SRR7568951,SRR7568952,SRR7569617	14	10092	11029	67967773	1970	8293	8064	2647	106951	0.47599
1932036321	SRR7558290	1	1102	2273	18573329	431	11626	1589	3579	69045	0.48444
1473033361	SRR7557705,SRR7562408,SRR7564544,SRR7568223,SRR7568290,SRR7568813,SRR7569441	7	9192	13126	97296397	1931	11174	9117	2944	263479	0.47791
1863097355	SRR7558611,SRR7558716,SRR7559428,SRR7559553,SRR7560248,SRR7561547,SRR7562165,SRR7562200,SRR7562753,SRR7564230,SRR7568083,SRR7568295,SRR7569795	13	15095	25111	207917307	2352	16161	16444	2917	503093	0.45395
1873477134	SRR7559896,SRR7561019,SRR7565151,SRR7565630,SRR7568744	5	6929	6276	68263930	513	27691	3656	3485	403969	0.46962
1673404214	SRR7556789,SRR7557505,SRR7557506,SRR7557583,SRR7557783,SRR7557929,SRR7558236,SRR7558694,SRR7558695,SRR7560299,SRR7560344,SRR7560345,SRR7560813,SRR7561027,SRR7561197,SRR7562449,SRR7562721,SRR7562722,SRR7562723,SRR7563295,SRR7563433,SRR7563713,SRR7563878,SRR7563879,SRR7564090,SRR7564152,SRR7564158,SRR7564159,SRR7564428,SRR7564429,SRR7564829,SRR7564855,SRR7565023,SRR7565024,SRR7565180,SRR7565796,SRR…	45	40397	38386	249345514	5691	9219	27534	2658	361746	0.48118
1399174048	SRR7556776,SRR7556820,SRR7558464,SRR7558567,SRR7559445,SRR7559628,SRR7559662,SRR7559997,SRR7560069,SRR7560405,SRR7560692,SRR7560764,SRR7560982,SRR7561532,SRR7561583,SRR7562044,SRR7563256,SRR7563457,SRR7564009,SRR7564692,SRR7565171,SRR7566426,SRR7566439,SRR7567466,SRR7568052,SRR7568206,SRR7568333,SRR7568696,SRR7569425	29	53652	41679	315919898	4876	12893	28299	2821	509697	0.45289
1822791744	SRR7556914,SRR7557670,SRR7559693,SRR7560093,SRR7560271,SRR7560430,SRR7561103,SRR7562382,SRR7562897,SRR7564065,SRR7564469,SRR7565888	12	17152	15204	129562105	1655	16743	9861	2990	282280	0.44448
1542182324	SRR7557005,SRR7558158,SRR7558990,SRR7559264,SRR7560666,SRR7560946,SRR7562138,SRR7562735,SRR7564047,SRR7565883,SRR7569179,SRR7569297	12	14292	23143	162322803	2792	10926	16114	2695	373725	0.45124
1466910587	SRR7557644,SRR7558068,SRR7558069,SRR7559944,SRR7560718,SRR7566224	6	5365	5865	52845071	532	17426	3748	3154	700689	0.43084
1212096808	SRR7557326,SRR7557832,SRR7560060,SRR7560604,SRR7562884,SRR7563612,SRR7563613,SRR7564774	8	9898	6864	68025329	477	24859	4169	3235	584873	0.46142
1540977477	SRR7557208,SRR7557330,SRR7558690,SRR7559485,SRR7559777,SRR7559778,SRR7559985,SRR7560489,SRR7560490,SRR7560597,SRR7560935,SRR7561376,SRR7561494,SRR7563369,SRR7563580,SRR7563615,SRR7564145,SRR7564260,SRR7564287,SRR7565140,SRR7565419,SRR7565427,SRR7566599,SRR7566739,SRR7566936,SRR7567261,SRR7568253,SRR7568707,SRR7569696	29	28562	30887	263820246	3592	15297	20214	3101	414913	0.46208
1701708769	SRR7557207,SRR7558812,SRR7559220,SRR7560566,SRR7562521,SRR7563515,SRR7563607,SRR7563608,SRR7564453,SRR7568562	10	9630	11880	93163462	1463	13540	8000	2921	370710	0.46988
1509780813	SRR7560534,SRR7561545	2	2111	3622	21415304	680	7696	2680	2611	120076	0.51791
1449063590	SRR7559471,SRR7559541,SRR7559542,SRR7566411,SRR7566412	5	3827	3299	34089370	304	23221	2019	3568	392646	0.47918
1376756011	SRR7557000,SRR7557247,SRR7557313,SRR7557328,SRR7558012,SRR7558385,SRR7558862,SRR7559820,SRR7560525,SRR7561934,SRR7562026,SRR7562776,SRR7563815,SRR7564222,SRR7564602,SRR7564742,SRR7566280,SRR7567845,SRR7569646,SRR7569718	20	41710	18864	212533762	1414	31749	10662	3480	1381657	0.47656
1847520038	SRR7557375,SRR7557723,SRR7557833,SRR7558126,SRR7558429,SRR7558780,SRR7559711,SRR7560497,SRR7562016,SRR7563980,SRR7564805,SRR7565178,SRR7568111,SRR7569309	14	16021	15578	125413132	1864	13618	10451	3002	409395	0.46022
1706415244	SRR7557006,SRR7558096,SRR7558480,SRR7558621,SRR7560280,SRR7561563,SRR7563237,SRR7564598,SRR7566134,SRR7566151,SRR7567345,SRR7567707,SRR7568105	13	12908	12625	96734498	1287	14860	8462	2729	555005	0.45884
1209845520	SRR7558734,SRR7559750,SRR7560342,SRR7560500,SRR7560941,SRR7561277,SRR7561394,SRR7561752,SRR7563575,SRR7563893,SRR7565117,SRR7565145,SRR7565148,SRR7565535,SRR7565745,SRR7566539,SRR7566662,SRR7566831,SRR7568261,SRR7569479,SRR7569522	21	41679	26717	229104526	2788	16329	17385	3048	402877	0.4675
1643332533	SRR7557476,SRR7557592,SRR7557603,SRR7557707,SRR7558174,SRR7558799,SRR7559140,SRR7559172,SRR7562832,SRR7562933,SRR7562934,SRR7563004,SRR7563145,SRR7563323,SRR7563513,SRR7563972,SRR7564763,SRR7564812,SRR7565819,SRR7566365,SRR7566569,SRR7567171,SRR7567390,SRR7567748,SRR7567962,SRR7568141,SRR7568910,SRR7569371	28	53599	30010	258879716	3318	15926	19538	3093	510625	0.47855
1469813920	SRR7556764,SRR7556853,SRR7557113,SRR7558207,SRR7558320,SRR7559570,SRR7560886,SRR7561552,SRR7562083,SRR7562920,SRR7562965,SRR7563286,SRR7563993,SRR7564571,SRR7564586,SRR7565440,SRR7565566,SRR7565622,SRR7565766,SRR7565841,SRR7566021,SRR7566119,SRR7566256,SRR7566702,SRR7567099,SRR7567744,SRR7568932,SRR7569331,SRR7569518,SRR7569958	30	40230	36796	308249182	3866	15578	24113	2997	633551	0.45579
1938000446	SRR7556908,SRR7556909,SRR7557003,SRR7557528,SRR7557529,SRR7557734,SRR7558489,SRR7559053,SRR7559321,SRR7560037,SRR7560386,SRR7560436,SRR7560567,SRR7561102,SRR7561227,SRR7561266,SRR7561267,SRR7561424,SRR7561425,SRR7562212,SRR7564458,SRR7564573,SRR7564680,SRR7565261,SRR7565586,SRR7565610,SRR7566238,SRR7567149,SRR7567150,SRR7567858,SRR7568767,SRR7568768,SRR7568998,SRR7568999,SRR7569082,SRR7569177,SRR…	39	38079	34046	281885389	4099	15067	22476	3012	298859	0.46217
1898251092	SRR7557343,SRR7558579,SRR7558746,SRR7558966,SRR7559077,SRR7559273,SRR7562562,SRR7563411,SRR7564912,SRR7565734,SRR7567709,SRR7569064	12	13007	13540	125787087	1362	19290	8490	3168	582213	0.43475
1860957641	SRR7557037,SRR7557188,SRR7557474,SRR7557736,SRR7557960,SRR7557990,SRR7559137,SRR7559945,SRR7560532,SRR7560627,SRR7560903,SRR7560905,SRR7561000,SRR7561688,SRR7561787,SRR7561822,SRR7562944,SRR7564374,SRR7565448,SRR7565505,SRR7565512,SRR7566122,SRR7566462,SRR7566735,SRR7566911,SRR7566969,SRR7567266,SRR7568994,SRR7569006,SRR7569255,SRR7569279,SRR7569398,SRR7569501,SRR7569613	34	50038	52298	364019228	7242	10604	36709	2755	493646	0.45258
1706517630	SRR7557185,SRR7557499,SRR7560089,SRR7560340,SRR7560451,SRR7562404,SRR7562879,SRR7567673,SRR7569923	9	9902	22280	180972618	2292	15518	14686	2887	578164	0.4638
1361733906	SRR7556873,SRR7556874,SRR7556978,SRR7558143,SRR7558383,SRR7559046,SRR7559047,SRR7559233,SRR7559234,SRR7559764,SRR7559821,SRR7559925,SRR7560264,SRR7560265,SRR7560841,SRR7560842,SRR7560951,SRR7561206,SRR7561689,SRR7561690,SRR7561827,SRR7561948,SRR7561949,SRR7562386,SRR7562640,SRR7562788,SRR7562842,SRR7562843,SRR7562912,SRR7562921,SRR7563339,SRR7563340,SRR7563442,SRR7563832,SRR7563908,SRR7563909,SRR…	55	49181	45990	304205792	7420	9491	32893	2725	326245	0.46884
1505948718	SRR7558959,SRR7559214,SRR7560341,SRR7564345,SRR7564731,SRR7567780	6	10305	9244	64341777	970	10919	6452	2688	449706	0.48463
1839564502	SRR7557070,SRR7558445,SRR7559584,SRR7560009,SRR7560326,SRR7563807,SRR7567053,SRR7568617	8	10516	10842	88599544	936	17136	7083	2836	288234	0.44588
1261646992	SRR7558134,SRR7558520,SRR7558758,SRR7559003,SRR7561969,SRR7562147,SRR7562407,SRR7563967,SRR7566741,SRR7567208,SRR7569629	11	13905	12079	133761497	933	32478	6901	3430	479868	0.47259
1486359166	SRR7558697,SRR7565850,SRR7566288	3	2863	8321	52224842	1322	8392	6051	2645	375821	0.49824
1647482917	SRR7559295,SRR7559424,SRR7559621,SRR7560200,SRR7561017,SRR7561392,SRR7563327,SRR7565094,SRR7567625	9	9236	12502	92673642	1366	12415	8539	2749	390514	0.48685
1811740590	SRR7557630,SRR7557826,SRR7557827,SRR7557852,SRR7558350,SRR7558678,SRR7558679,SRR7559972,SRR7560427,SRR7560555,SRR7562278,SRR7563137,SRR7563453,SRR7563454,SRR7564955,SRR7566616,SRR7566617,SRR7567768,SRR7568240,SRR7568546	20	18204	16325	141562686	1528	17920	10447	2956	416824	0.47716
1999733957	SRR7559576,SRR7559716,SRR7560254,SRR7568069	4	6583	17305	116840646	2457	10350	12211	2663	315500	0.46638
1292134140	SRR7556813,SRR7557479,SRR7559895,SRR7560621,SRR7562033,SRR7562053,SRR7563217,SRR7564516,SRR7564807,SRR7565080,SRR7565334,SRR7565437,SRR7566167,SRR7567146,SRR7567986,SRR7569314,SRR7569599	17	19366	27598	214709500	3004	13909	18513	2831	898711	0.47177
1989988060	SRR7558129,SRR7558701,SRR7558702,SRR7561464,SRR7561993,SRR7561994,SRR7562787,SRR7563142,SRR7563143,SRR7563882,SRR7564909,SRR7568544,SRR7568712,SRR7569463	14	15022	13309	118298730	1336	17407	8477	3057	844718	0.45524
1220546515	SRR7557699,SRR7558029,SRR7558144,SRR7559501,SRR7559786,SRR7559797,SRR7560025,SRR7560332,SRR7560900,SRR7560997,SRR7561177,SRR7562352,SRR7562770,SRR7562988,SRR7564541,SRR7564799,SRR7565109,SRR7565409,SRR7565692,SRR7565910,SRR7567948,SRR7568426,SRR7570000	23	40402	32644	286844044	3257	16779	20983	3081	741804	0.43385
1233265603	SRR7558060,SRR7559462,SRR7559534,SRR7559568,SRR7561290,SRR7561403,SRR7561513,SRR7562089,SRR7562505,SRR7563695,SRR7563714,SRR7563814,SRR7563929,SRR7564032,SRR7564057,SRR7565711,SRR7566377,SRR7566824,SRR7568381,SRR7568986,SRR7569198,SRR7569628,SRR7569759	23	27734	17934	196701523	1046	36774	10253	3346	659187	0.44566
1238431066	SRR7559224,SRR7559225,SRR7567474,SRR7569281	4	2915	5918	40464408	975	10354	4199	2792	135635	0.50651
1812675350	SRR7556891,SRR7557961,SRR7558965,SRR7559167,SRR7559196,SRR7559861,SRR7559952,SRR7560438,SRR7560757,SRR7560758,SRR7561794,SRR7561840,SRR7561841,SRR7561845,SRR7562031,SRR7564138,SRR7564149,SRR7565636,SRR7565637,SRR7565838,SRR7566132,SRR7566133,SRR7566934,SRR7568047,SRR7569542	25	21015	26462	180419096	3488	10524	18594	2665	323030	0.46048
1984040004	SRR7557002,SRR7558372,SRR7558440,SRR7559228,SRR7559412,SRR7559751,SRR7560065,SRR7561018,SRR7561730,SRR7562058,SRR7562620,SRR7562806,SRR7563684,SRR7564107,SRR7564249,SRR7564682,SRR7568019,SRR7569161	18	23333	30069	252471026	3370	15004	19728	3020	894008	0.45906
1282560039	SRR7559259,SRR7560030,SRR7561717,SRR7562150,SRR7562543,SRR7566896,SRR7567326,SRR7567498	8	9618	8788	94215088	652	31313	5045	3281	475880	0.45328
1250924357	SRR7556917,SRR7557146,SRR7557432,SRR7557656,SRR7559939,SRR7562088,SRR7562098,SRR7562172,SRR7562201,SRR7565567,SRR7565659,SRR7567123,SRR7567211,SRR7568364,SRR7569529,SRR7569743	16	18308	14212	112700309	1445	16463	9352	2737	329065	0.46417
1297070386	SRR7557684,SRR7557965,SRR7560258,SRR7563399,SRR7567676,SRR7568205	6	8667	8090	70424628	818	17084	5237	3071	318338	0.49062
1304098134	SRR7557523,SRR7557729,SRR7558178,SRR7558319,SRR7558824,SRR7559360,SRR7560291,SRR7561849,SRR7563455,SRR7563664,SRR7566966,SRR7567703,SRR7568630,SRR7568933,SRR7569202	15	29362	27668	205705287	3979	11610	19081	2909	794373	0.46608
1544781736	SRR7558371,SRR7558376,SRR7560039,SRR7560644,SRR7561279,SRR7561644,SRR7561929,SRR7562124,SRR7562608,SRR7562835,SRR7563532,SRR7563756,SRR7564026,SRR7564569,SRR7564623,SRR7564949,SRR7565196,SRR7565354,SRR7565575,SRR7566232,SRR7566973,SRR7567612,SRR7567978,SRR7568139,SRR7568282,SRR7568465,SRR7569767,SRR7569821,SRR7569852	29	45945	29807	262005120	3045	17794	19092	3047	461530	0.46927
1731548578	SRR7558415,SRR7559611,SRR7563647,SRR7563668,SRR7566200,SRR7566276,SRR7566371	7	7421	9827	85291127	1093	16816	6365	3053	477597	0.46164
1773938176	SRR7557054,SRR7557094,SRR7557800,SRR7558923,SRR7559993,SRR7562587,SRR7563001,SRR7564956,SRR7565248,SRR7565706,SRR7565788,SRR7566206,SRR7567404,SRR7567426,SRR7567514,SRR7567891,SRR7567994,SRR7569312,SRR7569600	19	30581	29900	236353347	2955	14582	19894	2830	579386	0.48662
1251628802	SRR7559409,SRR7562290,SRR7562698,SRR7563864	4	4310	10245	70399261	1488	10466	7221	2735	550585	0.46066
1879852081	SRR7559066,SRR7559503,SRR7559537,SRR7559876,SRR7563654,SRR7564235,SRR7565562,SRR7567435,SRR7569134	9	17655	16198	116688442	1853	11983	11185	2728	576136	0.4635
1958447352	SRR7556768,SRR7557214,SRR7560085,SRR7560631,SRR7563194,SRR7563633,SRR7563874,SRR7564037,SRR7565817,SRR7568169,SRR7569944	11	14226	12857	127611767	1351	20891	7873	3397	381947	0.45913
1634495903	SRR7559091,SRR7561112,SRR7563869,SRR7565655	4	4984	3480	27566613	442	14386	2316	2866	190393	0.47021
1444342618	SRR7557071,SRR7557708,SRR7557901,SRR7558013,SRR7558466,SRR7558554,SRR7558617,SRR7558767,SRR7560477,SRR7560628,SRR7560633,SRR7560843,SRR7561083,SRR7561668,SRR7561744,SRR7561940,SRR7562059,SRR7562323,SRR7562905,SRR7563182,SRR7564220,SRR7564221,SRR7565111,SRR7565822,SRR7566801,SRR7568184,SRR7568797	27	41611	49989	355365720	6480	11347	34735	2742	361086	0.47118
1885874406	SRR7557215,SRR7557461,SRR7557759,SRR7557760,SRR7557923,SRR7558200,SRR7558870,SRR7559294,SRR7559957,SRR7560095,SRR7560645,SRR7560646,SRR7561349,SRR7562065,SRR7563282,SRR7563283,SRR7563665,SRR7564441,SRR7565038,SRR7565069,SRR7565379,SRR7565380,SRR7566129,SRR7566732,SRR7567425,SRR7569877	26	23666	29647	224699833	3564	13360	20061	2790	448632	0.46931
1788605850	SRR7558204,SRR7563553,SRR7566572,SRR7569814	4	7140	4145	28069667	452	10590	2903	2573	295572	0.47473
1756379753	SRR7561116,SRR7561134,SRR7564818,SRR7564863,SRR7566040,SRR7566543,SRR7568367	7	8924	11773	108385970	1200	18346	7417	3170	1035501	0.48225
1464940850	SRR7560010,SRR7562061,SRR7562630,SRR7562930,SRR7563391,SRR7564993,SRR7565029,SRR7565643,SRR7566480,SRR7567220,SRR7567643,SRR7567675,SRR7569494,SRR7569961	14	19551	21996	170361118	2532	13067	14815	2858	450613	0.44484
1515277756	SRR7557266,SRR7557700,SRR7560154,SRR7560898,SRR7561034,SRR7561562,SRR7564908,SRR7567618,SRR7567983	9	14035	9898	96083217	861	21579	6088	3249	466829	0.47222
1348347380	SRR7559494	1	1193	1083	7284212	104	10895	755	2507	228810	0.52683
1723549661	SRR7558423,SRR7559489,SRR7559705,SRR7560112,SRR7563362,SRR7566361,SRR7566701,SRR7566793,SRR7567615,SRR7568761	10	10621	24027	185482610	2853	13326	16213	2862	611756	0.48184
1509979130	SRR7557077,SRR7557078,SRR7557304,SRR7557847,SRR7558171,SRR7558220,SRR7559649,SRR7560199,SRR7560887,SRR7561142,SRR7561879,SRR7561880,SRR7561918,SRR7561919,SRR7562799,SRR7562800,SRR7562916,SRR7562917,SRR7564328,SRR7565941,SRR7567632,SRR7568397,SRR7568602,SRR7568628,SRR7568705,SRR7569024	26	24373	31802	252586588	3188	14964	21111	2835	637438	0.44593
1981922186	SRR7556898,SRR7557310,SRR7561126,SRR7562958,SRR7564247,SRR7566248,SRR7567686	7	12208	10258	100662948	673	29638	6196	3120	520753	0.4494
1543276021	SRR7559914,SRR7562248,SRR7562353,SRR7565441,SRR7565673,SRR7566313,SRR7569196	7	10182	8182	81306396	687	23870	4903	3191	360011	0.46206
1481878712	SRR7558784,SRR7559008,SRR7559009,SRR7560174,SRR7564696,SRR7568238	6	5453	4269	31754060	461	14206	2897	2701	180855	0.5172
1686793444	SRR7557459,SRR7559261,SRR7563347,SRR7565250,SRR7566716	5	4910	7933	52190883	1180	9852	5655	2630	248340	0.51319
1210048067	SRR7557635,SRR7557967,SRR7558929,SRR7560442,SRR7560453,SRR7560454,SRR7561343,SRR7561782,SRR7562220,SRR7562535,SRR7562570,SRR7562659,SRR7563206,SRR7563310,SRR7563839,SRR7564340,SRR7565237,SRR7566030,SRR7566534,SRR7566986,SRR7566987,SRR7567215,SRR7567246,SRR7567453,SRR7567793,SRR7568000,SRR7568739,SRR7569243	28	31060	31728	272770885	3613	15506	20714	3112	1285452	0.4639
1562941206	SRR7556895,SRR7557504,SRR7557667,SRR7558806,SRR7559340,SRR7559359,SRR7560530,SRR7560890,SRR7561181,SRR7561621,SRR7562029,SRR7562294,SRR7562574,SRR7563186,SRR7563640,SRR7564431,SRR7564744,SRR7564852,SRR7565020,SRR7566880,SRR7567176,SRR7567284,SRR7567592,SRR7568018,SRR7568283,SRR7568600,SRR7569429,SRR7569883	28	47922	41768	320046257	5382	12652	28417	2905	676458	0.45428
1944989807	SRR7556844,SRR7558942,SRR7558943,SRR7559606,SRR7560363,SRR7561393,SRR7564558,SRR7567221,SRR7568242	9	8095	8463	95088115	955	23144	5032	3938	489877	0.46495
1665769895	SRR7556831,SRR7557727,SRR7557766,SRR7557767,SRR7557804,SRR7558380,SRR7558425,SRR7558426,SRR7558802,SRR7559002,SRR7559227,SRR7559402,SRR7559515,SRR7560475,SRR7561153,SRR7561592,SRR7561622,SRR7561986,SRR7561988,SRR7563643,SRR7563935,SRR7564443,SRR7564999,SRR7565112,SRR7565142,SRR7565495,SRR7566083,SRR7566603,SRR7567044,SRR7567957,SRR7568368,SRR7569128,SRR7569203,SRR7569568	34	32005	34061	292677378	3906	15411	22230	3107	626026	0.46038
1361349376	SRR7557058,SRR7557084,SRR7558711,SRR7558993,SRR7559994,SRR7560822,SRR7561081,SRR7561332,SRR7561441,SRR7561831,SRR7561997,SRR7563757,SRR7563843,SRR7564033,SRR7564052,SRR7564084,SRR7564577,SRR7565134,SRR7565198,SRR7565548,SRR7565621,SRR7565667,SRR7566105,SRR7566259,SRR7566613,SRR7566976,SRR7567027,SRR7567296,SRR7567558,SRR7567868,SRR7568154,SRR7568170,SRR7568398,SRR7568473,SRR7568919,SRR7569002,SRR…	38	55308	39224	333547130	4304	15683	25573	3045	455119	0.4749
1211029509	SRR7557153,SRR7557621,SRR7558244,SRR7558245,SRR7558933,SRR7558960,SRR7559070,SRR7559125,SRR7560540,SRR7560587,SRR7561414,SRR7562327,SRR7562453,SRR7562623,SRR7563271,SRR7563698,SRR7563884,SRR7564523,SRR7564615,SRR7564655,SRR7565675,SRR7565831,SRR7566158,SRR7566207,SRR7566516,SRR7567353,SRR7567563,SRR7568035,SRR7568250,SRR7568637,SRR7568773,SRR7569383,SRR7569645	33	45939	52138	377389953	6742	11179	36207	2824	620074	0.44678
1985192825	SRR7558272,SRR7558273,SRR7558658,SRR7559920,SRR7560954,SRR7564087,SRR7565331,SRR7565332,SRR7567509,SRR7567510,SRR7568580,SRR7569519,SRR7569808	13	11135	9555	105413684	760	28241	5569	3558	994162	0.47977
1954121241	SRR7559344,SRR7560246,SRR7561654,SRR7561889,SRR7561891,SRR7563371,SRR7564497,SRR7566264,SRR7566363,SRR7566364,SRR7566958,SRR7568060,SRR7568061,SRR7568153,SRR7568499,SRR7568798,SRR7569157,SRR7569158	18	16241	21911	167755212	3058	12749	14889	2903	338937	0.47054
1203382400	SRR7556807,SRR7557149,SRR7557419,SRR7557750,SRR7559436,SRR7560212,SRR7560213,SRR7563699,SRR7566542,SRR7569653	10	11216	13151	115255261	1190	19907	8344	2936	534994	0.46869
1745118504	SRR7559386,SRR7561656,SRR7562296	3	3365	5514	47673546	626	16254	3587	3088	301514	0.47643
1203573217	SRR7558048,SRR7558333,SRR7559299,SRR7560017,SRR7562867,SRR7564594,SRR7565961,SRR7568235,SRR7568565	9	10652	17741	130733610	1914	12712	12105	2716	370210	0.465
1315780050	SRR7558405,SRR7560431,SRR7566611,SRR7569084,SRR7569085,SRR7569143	6	5869	5824	51753897	728	16239	3759	3225	214804	0.45134
1607835974	SRR7557822,SRR7559809,SRR7564939,SRR7567303	4	5477	8352	81226092	784	23260	5140	3253	286691	0.48675
1439205458	SRR7556880,SRR7557044,SRR7557045,SRR7557393,SRR7558557,SRR7558725,SRR7558726,SRR7560643,SRR7560922,SRR7562900,SRR7565873	11	10074	11935	77446036	1695	9470	8543	2622	380370	0.48349
1531105772	SRR7557582,SRR7557945,SRR7563389,SRR7568274	4	6693	12027	98572143	1351	15340	7929	2933	378649	0.45417
1985043634	SRR7557042,SRR7557577,SRR7557857,SRR7559334,SRR7562371,SRR7565774,SRR7568391	7	7168	10404	84774244	1071	16320	6838	2861	364796	0.4719
1840538166	SRR7557308,SRR7558062,SRR7558414,SRR7559127,SRR7560269,SRR7560415,SRR7562129,SRR7562710,SRR7563492,SRR7564407,SRR7564644,SRR7566754,SRR7567389,SRR7568316,SRR7568412	15	23053	21390	172184370	2146	14837	14187	2893	719110	0.46118
1530357266	SRR7557157,SRR7560142,SRR7564643,SRR7564678,SRR7566840	5	8988	7582	77725643	772	21834	4633	3514	505776	0.48446
1832216566	SRR7559497,SRR7560924,SRR7561390,SRR7562003,SRR7564689	5	8096	8482	74204013	964	16055	5484	3122	699651	0.47686
1739450374	SRR7558851,SRR7560074,SRR7561604,SRR7562122,SRR7563827,SRR7564929,SRR7565689,SRR7566032,SRR7567718	9	12285	14167	116436748	1619	14418	9382	2987	457590	0.46021
1982037092	SRR7557383,SRR7559239,SRR7562302,SRR7562718,SRR7563078,SRR7563238,SRR7564364,SRR7565205,SRR7566204,SRR7569010,SRR7569239	11	15494	24170	182203699	2583	13002	16395	2775	517834	0.44721
1992235952	SRR7558228,SRR7558757,SRR7559141,SRR7559383,SRR7560367,SRR7561162,SRR7561473,SRR7561807,SRR7562619,SRR7566012,SRR7566479,SRR7567315,SRR7567341,SRR7567429,SRR7568548,SRR7568672	16	24044	23787	197136198	2064	17483	15466	2853	417828	0.4775
1502254188	SRR7557752,SRR7560283,SRR7560466,SRR7560467,SRR7561175,SRR7563865,SRR7564753,SRR7568624,SRR7568902	9	11773	20002	178590948	2111	17462	12732	3098	473222	0.47569
1380372155	SRR7557855,SRR7558886,SRR7559253,SRR7559729,SRR7559747,SRR7560913,SRR7561205,SRR7562014,SRR7563260,SRR7563418,SRR7563825,SRR7565257,SRR7565678,SRR7566535,SRR7566871,SRR7567636,SRR7568939,SRR7569970	18	19242	27600	256184359	2673	19044	17394	3214	778876	0.46295
1963902608	SRR7559000,SRR7564449,SRR7564547,SRR7568072,SRR7568335,SRR7568971	6	6657	16945	124034448	2001	11923	11628	2758	945254	0.45894
1455285575	SRR7557202,SRR7557314,SRR7558879,SRR7559555,SRR7562007,SRR7562285,SRR7563221,SRR7564901,SRR7568049,SRR7569733	10	17345	9185	115934720	838	30861	5032	4090	533372	0.46954
1976603588	SRR7557252,SRR7558904,SRR7563596,SRR7564953,SRR7565284,SRR7565628,SRR7565713,SRR7567174,SRR7568785,SRR7569052,SRR7569410	11	14300	14927	135434234	1473	17888	9509	3174	439797	0.47009
1289694717	SRR7557595,SRR7557596,SRR7558755,SRR7558756,SRR7558914,SRR7559007,SRR7560495,SRR7560496,SRR7561059,SRR7562049,SRR7563025,SRR7563026,SRR7563122,SRR7563526,SRR7566828,SRR7566829,SRR7568269,SRR7568501,SRR7568502,SRR7568938	20	14774	16041	150549064	1653	19080	10051	3246	470258	0.46555
1553405899	SRR7556780,SRR7559543,SRR7559602,SRR7559603,SRR7561174,SRR7565612,SRR7565779,SRR7566500,SRR7569244,SRR7569245	10	10393	10411	118736331	819	28653	6003	3746	470226	0.46129
1272095275	SRR7556803,SRR7556812,SRR7556875,SRR7557034,SRR7557916,SRR7558552,SRR7559488,SRR7559645,SRR7560110,SRR7561079,SRR7561262,SRR7561298,SRR7561398,SRR7561902,SRR7562005,SRR7562108,SRR7563741,SRR7564353,SRR7564958,SRR7565840,SRR7565947,SRR7566052,SRR7567069,SRR7567216,SRR7567508,SRR7568114,SRR7568315,SRR7569183	28	35725	45270	349759333	5024	13730	30463	2832	489076	0.46426
1376441535	SRR7557507,SRR7558202,SRR7559148,SRR7559205,SRR7559456,SRR7559493,SRR7559894,SRR7560482,SRR7561883,SRR7562932,SRR7563496,SRR7564142,SRR7565662,SRR7567412,SRR7567488,SRR7567731,SRR7569803	17	19692	32132	242808135	3992	12735	21850	2823	578153	0.44882
1418918864	SRR7557306,SRR7558580,SRR7560365,SRR7560593,SRR7562022,SRR7564160,SRR7565052,SRR7566018,SRR7566320,SRR7567117,SRR7568792,SRR7569860	12	12207	24340	167542213	2775	10602	17047	2664	516076	0.48886
1408421004	SRR7560305,SRR7560306,SRR7560902,SRR7565962,SRR7566221,SRR7567913,SRR7569912	7	8016	7706	80879631	569	27323	4559	3342	428360	0.48103
1569785281	SRR7559119,SRR7559536,SRR7559981,SRR7561603,SRR7561726,SRR7561937,SRR7562368,SRR7563200,SRR7563201,SRR7564379,SRR7565600,SRR7566314,SRR7568310	13	12829	18580	144435911	2081	13433	12518	2855	511576	0.45639
1540276332	SRR7556825,SRR7557080,SRR7557501,SRR7557743,SRR7557746,SRR7558093,SRR7558270,SRR7561685,SRR7562892,SRR7563071,SRR7563887,SRR7564043,SRR7564233,SRR7568157,SRR7568563	15	23275	18212	171156757	1293	25308	11168	3015	709698	0.46099
1825791124	SRR7566837,SRR7566838,SRR7566981,SRR7566982	4	3006	4538	36613062	466	15303	3002	2898	393866	0.466
1554272841	SRR7558225,SRR7566101	2	2443	8501	67118520	961	13600	5700	2905	436778	0.47184
1442431820	SRR7557842,SRR7560673,SRR7563030,SRR7565451,SRR7565474,SRR7568229,SRR7568800	7	10074	10009	102673345	947	24395	6007	3363	566816	0.44955
1648598469	SRR7559149,SRR7560501,SRR7560562,SRR7561317,SRR7561602,SRR7562050,SRR7565028,SRR7565693,SRR7565882,SRR7566152,SRR7569710,SRR7569891	12	19234	13070	138833315	1128	26532	7720	3469	601639	0.46067
1828380028	SRR7557490,SRR7557584,SRR7557694,SRR7557793,SRR7558924,SRR7559533,SRR7561382,SRR7562341,SRR7565262,SRR7566333,SRR7567603,SRR7567763,SRR7568781,SRR7569315,SRR7569484	15	25409	21211	184844987	1807	19111	13541	2949	555208	0.45493
1881020049	SRR7556975,SRR7560592,SRR7565450	3	3867	6866	52522653	661	14030	4614	2768	271409	0.48101
1690096424	SRR7557221,SRR7561606,SRR7564321,SRR7567959,SRR7568207,SRR7568723,SRR7569238,SRR7569721,SRR7569931	9	12085	6536	72386611	507	32030	3694	3408	444477	0.45537
1580057722	SRR7557722,SRR7557899,SRR7560153,SRR7560207,SRR7560229,SRR7560724,SRR7561508,SRR7562479,SRR7563064,SRR7564130,SRR7564338,SRR7565095,SRR7565397,SRR7566181,SRR7566814,SRR7566834,SRR7568652,SRR7569039,SRR7569698	19	25533	19068	154379854	1982	15676	12544	2861	769262	0.45683
1749897487	SRR7565701	1	1042	2000	16152155	224	14068	1338	2948	368424	0.57207
1262988217	SRR7557557,SRR7559010,SRR7559011,SRR7560934,SRR7562424,SRR7563395,SRR7566707,SRR7566758,SRR7566759	9	7689	5797	59864211	650	21080	3491	3523	348013	0.45465
1599394830	SRR7556972,SRR7558687,SRR7560476,SRR7560961,SRR7560962,SRR7560963,SRR7563304,SRR7563305,SRR7563306,SRR7564105,SRR7564209,SRR7564210,SRR7564211,SRR7569400	14	16973	20540	161795619	2314	14204	13704	2847	455097	0.48298
1458506518	SRR7556925,SRR7559458,SRR7559930,SRR7561808,SRR7562307	5	8829	13002	104027245	1274	14766	8613	2853	459268	0.46178
1870814408	SRR7557546,SRR7558085,SRR7559597,SRR7559598,SRR7561008,SRR7561009,SRR7562192,SRR7562364,SRR7562365,SRR7562801,SRR7562859,SRR7563830,SRR7564213,SRR7566161,SRR7566162,SRR7568359,SRR7568526,SRR7568527,SRR7569184,SRR7569546	20	16913	29734	213255304	3831	11663	20564	2730	497180	0.47607
1980955825	SRR7556884,SRR7557095,SRR7557281,SRR7557469,SRR7559616,SRR7559867,SRR7561503,SRR7563359,SRR7563611,SRR7564301,SRR7564910,SRR7565212,SRR7566328	13	16438	9399	110390011	921	27710	5389	3932	434413	0.4629
1342982140	SRR7557166,SRR7557412,SRR7558310,SRR7558321,SRR7558322,SRR7558805,SRR7558840,SRR7558987,SRR7559054,SRR7559230,SRR7559443,SRR7559453,SRR7559643,SRR7560201,SRR7560314,SRR7560400,SRR7562189,SRR7562595,SRR7562760,SRR7563031,SRR7563658,SRR7564036,SRR7564959,SRR7565276,SRR7565509,SRR7565709,SRR7566041,SRR7566522,SRR7566667,SRR7566836,SRR7567291,SRR7568711,SRR7569055,SRR7569094,SRR7569345,SRR7569551	36	41611	34768	290809814	4012	14414	22999	3072	652485	0.4507
1666102872	SRR7565581,SRR7566525,SRR7566895,SRR7566974,SRR7569317	5	6244	11537	110377482	970	21413	7097	3188	410949	0.47806
1294883890	SRR7558208,SRR7559410,SRR7561896,SRR7565128,SRR7566034,SRR7568020	6	6758	6616	49258500	777	11468	4553	2853	289080	0.45372
1752295345	SRR7557061,SRR7558381,SRR7559434,SRR7559629,SRR7563729,SRR7565730,SRR7566070,SRR7567739,SRR7569012	9	9404	12309	123140419	1136	21670	7476	3337	611595	0.4684
1516594246	SRR7556937,SRR7558404,SRR7560676,SRR7561147,SRR7561194,SRR7562289,SRR7563954,SRR7564206,SRR7564524,SRR7564695,SRR7567144,SRR7567624,SRR7569205	13	19566	16254	132520309	1729	14300	10763	2962	419878	0.4469
1287248899	SRR7557500,SRR7558747,SRR7560235,SRR7561250,SRR7562027,SRR7562671,SRR7566642,SRR7567601,SRR7569921	9	13722	14016	90295718	2051	9230	10057	2627	374275	0.48091
1446589456	SRR7556775,SRR7557977,SRR7559627,SRR7560208,SRR7560266,SRR7561128,SRR7562348,SRR7563038,SRR7565121,SRR7565932,SRR7567012,SRR7568850	12	14999	25284	196585349	2849	14035	16933	2810	310067	0.45487
1724678830	SRR7562181,SRR7562583,SRR7566776	3	3702	3782	23161688	595	8168	2762	2589	222075	0.49659
1786296084	SRR7560036,SRR7560149,SRR7560609,SRR7560765,SRR7563724,SRR7563923,SRR7564280,SRR7564347,SRR7564445,SRR7565904,SRR7567356,SRR7567520,SRR7567930,SRR7569838,SRR7569885	15	16407	16847	158405905	1432	20627	10444	3115	560318	0.45647
1774772246	SRR7558260,SRR7558792,SRR7559160,SRR7559680,SRR7561306,SRR7561792,SRR7562948,SRR7563927,SRR7564136,SRR7564273,SRR7564557,SRR7566423,SRR7566455,SRR7567448,SRR7567482,SRR7567511,SRR7569326	17	38782	39037	298614092	4534	13302	26410	2828	767925	0.46859
1445009550	SRR7556994,SRR7557076,SRR7558002,SRR7559572,SRR7560106,SRR7560151,SRR7561165,SRR7561574,SRR7561830,SRR7562214,SRR7562748,SRR7563225,SRR7564343,SRR7564488,SRR7564925,SRR7564948,SRR7565105,SRR7565721,SRR7565909,SRR7566621,SRR7567197,SRR7567512,SRR7568029,SRR7568257	24	33043	21476	153243038	2461	11915	14832	2691	561651	0.45477
1400712479	SRR7557410,SRR7557978,SRR7560159,SRR7561402,SRR7561881,SRR7566806	6	7933	20557	171986801	2322	15217	13545	3042	429541	0.46835
1293655317	SRR7558092,SRR7558438,SRR7559369,SRR7560129,SRR7564017,SRR7567029,SRR7567472,SRR7569547	8	8641	6273	60690581	538	21408	3846	3179	700430	0.44802
1260682174	SRR7557611,SRR7558512,SRR7558625,SRR7561084,SRR7565695	5	5699	12062	102027042	1185	17244	7828	2942	363635	0.46939
1664530905	SRR7557695,SRR7558114,SRR7560944,SRR7562393,SRR7563723,SRR7567367,SRR7568949,SRR7569504	8	10144	12576	131351393	1117	23601	7539	3488	628248	0.4667
1619057714	SRR7558182,SRR7561519,SRR7565039,SRR7566137,SRR7567641,SRR7569739	6	8076	18819	121269086	2391	9289	13491	2604	400400	0.43979
1597051692	SRR7556805,SRR7556955,SRR7557628,SRR7557909,SRR7559240,SRR7561038,SRR7561039,SRR7561635,SRR7561636,SRR7563888,SRR7566488,SRR7567458,SRR7568520,SRR7569100,SRR7569477	15	14681	31405	171608730	5824	6695	23704	2495	214849	0.46726
1459813680	SRR7560081,SRR7560082,SRR7560661,SRR7561686,SRR7562064,SRR7562281,SRR7562321,SRR7562360,SRR7563748,SRR7567719,SRR7567728,SRR7568901,SRR7569258,SRR7569259	14	12350	13289	130420651	1512	18868	8221	3425	305450	0.46467
1414214682	SRR7557114,SRR7557498,SRR7558446,SRR7558447,SRR7558470,SRR7558774,SRR7559738,SRR7560423,SRR7561575,SRR7562105,SRR7564518,SRR7564985,SRR7564986,SRR7565256,SRR7565616,SRR7565896,SRR7565907,SRR7567756,SRR7568750	19	20984	28372	238868996	3134	15232	18624	3052	338750	0.46213
1335864485	SRR7559801,SRR7560063,SRR7561071,SRR7561455,SRR7563264,SRR7564416,SRR7564697	7	7467	7845	75431701	856	18458	4918	3424	313582	0.46132
1227540689	SRR7558099,SRR7558317,SRR7566469	3	4034	2243	27040452	246	22514	1313	4470	441252	0.46606
1378497214	SRR7556763,SRR7557733,SRR7560558,SRR7561419,SRR7561858,SRR7562962,SRR7563446,SRR7564129,SRR7564560,SRR7565010,SRR7565355,SRR7565507,SRR7565732,SRR7567025,SRR7567081,SRR7567152,SRR7567755,SRR7567789,SRR7568897,SRR7569335,SRR7569346,SRR7569675	22	35491	26771	213470077	3034	14484	17846	2904	467874	0.45241
1218817917	SRR7557579,SRR7564847,SRR7564848,SRR7565239,SRR7566072,SRR7567846,SRR7569162,SRR7569820,SRR7569947	9	9723	10225	104722952	758	26943	6083	3275	554136	0.45605
1867431578	SRR7558192,SRR7559044,SRR7559045,SRR7559129,SRR7559382,SRR7560282,SRR7560455,SRR7560746,SRR7560747,SRR7561284,SRR7564243,SRR7564244,SRR7564709,SRR7564710,SRR7565079,SRR7565167,SRR7565412,SRR7569176,SRR7569665,SRR7569730	20	16440	13746	101382778	1428	12360	9383	2742	645448	0.46093
1369453575	SRR7556830,SRR7556840,SRR7557049,SRR7557162,SRR7557801,SRR7558042,SRR7558256,SRR7558455,SRR7559120,SRR7559986,SRR7560118,SRR7560360,SRR7560712,SRR7562876,SRR7563510,SRR7564401,SRR7564436,SRR7564476,SRR7566338,SRR7566339,SRR7566415,SRR7566858,SRR7567129,SRR7567203,SRR7567343,SRR7569132,SRR7569469	27	31662	29555	281794678	3299	18975	18460	3319	434439	0.46682
1985604538	SRR7559043,SRR7559124,SRR7559551,SRR7560019,SRR7560382,SRR7561301,SRR7561548,SRR7562895,SRR7563915,SRR7564164,SRR7564583,SRR7565767,SRR7566355,SRR7566839,SRR7566925,SRR7567141,SRR7567192,SRR7567452,SRR7568639,SRR7568795,SRR7569450,SRR7569454	22	36500	41092	338219088	4427	14825	27066	2948	628198	0.46851
1239555133	SRR7556973,SRR7556974,SRR7561146,SRR7564467,SRR7564468,SRR7565174,SRR7565175,SRR7566187,SRR7567109	9	6954	11187	89862143	1480	13611	7514	3034	348707	0.48402
1686922178	SRR7558598,SRR7558599,SRR7566548,SRR7566549,SRR7566550,SRR7567173,SRR7568171,SRR7569865,SRR7569866	9	6181	4778	61330693	379	35516	2507	3989	762229	0.46839
1816318750	SRR7560167,SRR7563060,SRR7563576,SRR7564297,SRR7565537,SRR7565736,SRR7566261,SRR7568868,SRR7569137,SRR7569717	10	13849	15267	132715939	1625	17331	9788	2994	450183	0.44203
1589385646	SRR7557613,SRR7557614,SRR7557796,SRR7558553,SRR7559302,SRR7559323,SRR7559504,SRR7559505,SRR7559563,SRR7559589,SRR7559593,SRR7559670,SRR7559671,SRR7560516,SRR7560517,SRR7561315,SRR7562139,SRR7562434,SRR7562435,SRR7562771,SRR7562987,SRR7563314,SRR7563494,SRR7563917,SRR7563918,SRR7565595,SRR7566164,SRR7566400,SRR7566744,SRR7566916,SRR7567242,SRR7567243,SRR7567581,SRR7567727,SRR7567857,SRR7568100,SRR…	43	36136	30293	261423587	3125	17956	19495	2988	575999	0.46423
1823039663	SRR7557205,SRR7557213,SRR7557741,SRR7558356,SRR7559243,SRR7559362,SRR7559651,SRR7559789,SRR7560176,SRR7560277,SRR7560418,SRR7561188,SRR7561230,SRR7561467,SRR7561641,SRR7561810,SRR7561976,SRR7562080,SRR7562095,SRR7562683,SRR7562940,SRR7563011,SRR7563459,SRR7563595,SRR7563619,SRR7564114,SRR7564276,SRR7565072,SRR7565564,SRR7566185,SRR7567038,SRR7567110,SRR7567391,SRR7567865,SRR7568490,SRR7568559,SRR…	39	51949	48821	400890017	5642	14755	32344	2999	422084	0.47167
1607366575	SRR7557537,SRR7557538,SRR7557648,SRR7557649,SRR7562655,SRR7562656,SRR7563452,SRR7563593,SRR7565805,SRR7565843,SRR7568459,SRR7568762	12	9734	14750	118172730	1849	13527	9881	2982	384598	0.44886
1657209233	SRR7569654,SRR7569910	2	2744	4985	35356072	706	11869	3471	2758	192297	0.45823
1748377677	SRR7557104,SRR7557321,SRR7558045,SRR7558865,SRR7559761,SRR7559762,SRR7559879,SRR7560048,SRR7560487,SRR7561247,SRR7561448,SRR7562957,SRR7565222,SRR7565842,SRR7569174	15	26200	17034	157973547	1469	21042	10645	3097	664317	0.44777
1490679429	SRR7560855,SRR7560856,SRR7560857,SRR7562389,SRR7563951,SRR7566055,SRR7566485,SRR7567889	8	7919	6930	51087119	727	11333	4744	2778	754607	0.46488
1807336675	SRR7556878,SRR7557586,SRR7557610,SRR7559378,SRR7560927,SRR7562411,SRR7565214,SRR7567838,SRR7568197,SRR7568498,SRR7568803,SRR7569237,SRR7569508	13	19705	16880	135303993	1710	14771	11220	2882	558065	0.46775
1358073094	SRR7556967,SRR7558018,SRR7558739,SRR7559263,SRR7560066,SRR7560472,SRR7560801,SRR7561335,SRR7561805,SRR7562234,SRR7562866,SRR7564188,SRR7564844,SRR7565861,SRR7566291,SRR7566448,SRR7566710,SRR7568369	18	23501	24960	202549904	2664	14824	16537	2932	461183	0.44984
1484926763	SRR7556814,SRR7558384,SRR7559549,SRR7562118,SRR7564178,SRR7564639,SRR7565920,SRR7568991,SRR7568992	9	8510	9662	65018507	1420	9582	6867	2728	243853	0.48847
1828433112	SRR7557915,SRR7558033,SRR7558100,SRR7558682,SRR7558864,SRR7559754,SRR7560502,SRR7563050,SRR7563088,SRR7563210,SRR7565324,SRR7567538,SRR7567547,SRR7569017,SRR7569915	15	17044	25756	187094969	3502	11220	17857	2833	1421049	0.45643
1671259558	SRR7556869,SRR7558038,SRR7558146,SRR7560729,SRR7561778,SRR7562339,SRR7562560,SRR7563930,SRR7564384,SRR7564512,SRR7565552,SRR7565764,SRR7566437,SRR7566695,SRR7566929,SRR7566994,SRR7567394,SRR7567421,SRR7567486,SRR7568285,SRR7568351,SRR7568582,SRR7568979,SRR7569844	24	37304	33094	292577327	3362	17626	21225	3087	578729	0.45581
1249351763	SRR7557926,SRR7558342,SRR7560964,SRR7562001,SRR7563820,SRR7564196,SRR7568697,SRR7568801,SRR7569250	9	11355	16519	133696903	1657	15700	10898	2869	461292	0.46256
1622939176	SRR7559636,SRR7561920,SRR7563660	3	4938	6365	47482209	752	12485	4337	2779	245409	0.46937
1559813261	SRR7558058,SRR7558627,SRR7559236,SRR7559475,SRR7562602,SRR7562814,SRR7563880,SRR7565220,SRR7566103,SRR7566675,SRR7566809,SRR7568092,SRR7568323,SRR7569160	14	17172	15673	141778423	1762	17162	10054	3225	619916	0.46423
1476824192	SRR7556846,SRR7558257,SRR7560640,SRR7561521,SRR7563351,SRR7565093,SRR7565915,SRR7566143,SRR7566144,SRR7567325,SRR7567605	11	11087	14575	118426501	1601	15013	9645	2923	245783	0.44868
1211506076	SRR7557633,SRR7558680,SRR7559212,SRR7559859,SRR7562557,SRR7563014,SRR7563138,SRR7563914,SRR7564943,SRR7565339,SRR7565391,SRR7565870,SRR7566867,SRR7567030,SRR7567890,SRR7568147,SRR7568190,SRR7568454,SRR7568936	19	22026	25886	227059181	2490	17776	16575	3018	608278	0.44827
1721008641	SRR7562227,SRR7567579	2	2323	1316	8664498	109	12525	925	2466	322012	0.57533
1515545781	SRR7560463,SRR7560680,SRR7560969,SRR7562935,SRR7564588,SRR7564653,SRR7564679,SRR7566269	8	10528	19850	140628098	2199	11539	13739	2672	590721	0.46611
1925403765	SRR7557158,SRR7557593,SRR7558343,SRR7558699,SRR7559301,SRR7561032,SRR7561913,SRR7562021,SRR7567283	9	13408	24382	181358124	3183	11820	16742	2857	578439	0.47336
1256059301	SRR7560888,SRR7561957,SRR7561958,SRR7562516,SRR7563268,SRR7564575,SRR7564669,SRR7567253,SRR7569225	9	8267	15945	123017756	1550	14379	10696	2775	562550	0.47746
1457228152	SRR7556774	1	906	3654	22292316	452	8455	2651	2475	631040	0.46522
