# Supplementary material for: Islet autoantibody seroconversion in type-1 diabetes is associated with metagenome-assembled genomes in infant gut microbiomes
Source: Nat Commun. 2022 Jun 21;13:3551. doi: 10.1038/s41467-022-31227-1 (PMC9213500; doi:10.1038/s41467-022-31227-1)
Supplement: Supplementary file 4 — Supplementary Data 2 [file 41467_2022_31227_MOESM4_ESM.xlsx]

## Sheet: Supp. Data 2
Supplementary Data 2: Summary statistics of the high- and medium-quality MAGs
* Names of the MAG entries in the ENA repository under the study access number PRJEB40730
MAG name*	Subject ID	Quality	Marker_lineage (checkM)	Completeness (%)	Contamination (%)	Strain heterogeneity (%)	Number of scaffolds	Genome size (bps)	Scaffolds N50	Scaffolds L50 (bps)	Scaffolds N90	Scaffolds L90 (bps)	Scaffolds max length (bps)
TEDDY_OU_SUBJ1410223187_MAG1	1410223187	High	o__Clostridiales(UID1212)	98.41	1.34	33.33	126	2241482	28	28048	82	9083	70258
TEDDY_OU_SUBJ1410223187_MAG109	1410223187	High	o__Clostridiales(UID1212)	98.66	0	0	119	2892580	26	40941	75	13557	93293
TEDDY_OU_SUBJ1410223187_MAG11	1410223187	High	f__Lachnospiraceae(UID1256)	94.93	0	0	167	2496029	34	24443	108	7208	63306
TEDDY_OU_SUBJ1410223187_MAG110	1410223187	High	o__Clostridiales(UID1212)	97.32	0.67	0	111	2139261	25	27024	73	10502	104130
TEDDY_OU_SUBJ1410223187_MAG116	1410223187	High	p__Bacteroidetes(UID2605)	98.56	0.96	0	62	2275235	10	70504	38	19837	200753
TEDDY_OU_SUBJ1410223187_MAG12	1410223187	High	o__Clostridiales(UID1226)	96.37	0.32	0	116	2828875	27	36345	79	12087	87532
TEDDY_OU_SUBJ1410223187_MAG127	1410223187	High	o__Clostridiales(UID1212)	93.85	0.89	50	287	2203741	68	10297	208	3486	40730
TEDDY_OU_SUBJ1410223187_MAG13	1410223187	High	k__Bacteria(UID2372)	90.82	0	0	497	3385161	125	8738	368	3342	35514
TEDDY_OU_SUBJ1410223187_MAG132	1410223187	High	o__Clostridiales(UID1226)	98.73	0	0	66	3373728	12	113722	38	25599	271849
TEDDY_OU_SUBJ1410223187_MAG133	1410223187	High	o__Clostridiales(UID1212)	92.62	0	0	107	1773325	21	24171	70	8238	121888
TEDDY_OU_SUBJ1410223187_MAG134	1410223187	High	o__Bacteroidales(UID2657)	99.22	0	0	55	4923818	10	175733	34	47110	418497
TEDDY_OU_SUBJ1410223187_MAG135	1410223187	High	o__Clostridiales(UID1212)	98.08	2.01	0	168	2446439	33	24284	109	6400	102859
TEDDY_OU_SUBJ1410223187_MAG147	1410223187	High	k__Bacteria(UID2982)	97.96	0.03	0	63	2798046	14	65164	41	24265	213663
TEDDY_OU_SUBJ1410223187_MAG20	1410223187	High	g__Prevotella(UID2724)	96.96	3.69	0	88	3206255	18	62639	52	21639	172757
TEDDY_OU_SUBJ1410223187_MAG22	1410223187	High	k__Bacteria(UID2329)	92.42	1.69	0	96	1382095	22	18929	64	7091	102773
TEDDY_OU_SUBJ1410223187_MAG24	1410223187	High	o__Clostridiales(UID1212)	95.94	1.01	0	99	1666567	18	31120	61	7640	129358
TEDDY_OU_SUBJ1410223187_MAG25	1410223187	High	o__Clostridiales(UID1212)	96.81	2.15	28.57	269	2876656	55	16329	182	5135	68835
TEDDY_OU_SUBJ1410223187_MAG36	1410223187	High	o__Clostridiales(UID1212)	97.99	0	0	158	1967349	32	18889	106	5664	62093
TEDDY_OU_SUBJ1410223187_MAG46	1410223187	High	o__Clostridiales(UID1212)	92.58	0	0	28	2241462	5	145601	17	32018	352103
TEDDY_OU_SUBJ1410223187_MAG47	1410223187	High	k__Bacteria(UID2372)	96.61	0.47	0	132	2652300	25	33535	82	9186	113645
TEDDY_OU_SUBJ1410223187_MAG49	1410223187	High	o__Clostridiales(UID1120)	98.23	0.71	0	37	2188854	9	92719	24	28348	161486
TEDDY_OU_SUBJ1410223187_MAG5	1410223187	High	o__Clostridiales(UID1342)	94.74	0	0	219	4658522	47	30486	149	10295	123425
TEDDY_OU_SUBJ1410223187_MAG53	1410223187	High	o__Clostridiales(UID1120)	93.97	0	0	39	2117115	10	67986	27	30154	185338
TEDDY_OU_SUBJ1410223187_MAG56	1410223187	High	f__Lachnospiraceae(UID1256)	99.12	0.19	0	121	2373505	23	30931	76	9416	127600
TEDDY_OU_SUBJ1410223187_MAG57	1410223187	High	f__Lachnospiraceae(UID1256)	95.29	0	0	235	2214359	51	13121	161	4246	71072
TEDDY_OU_SUBJ1410223187_MAG59	1410223187	High	o__Clostridiales(UID1212)	100	0.67	0	144	3083141	27	39776	85	10507	87510
TEDDY_OU_SUBJ1410223187_MAG6	1410223187	High	g__Bacteroides(UID2691)	98.63	0.97	42.86	130	6208981	23	78255	78	23189	295416
TEDDY_OU_SUBJ1410223187_MAG60	1410223187	High	f__Lachnospiraceae(UID1286)	92.75	0.64	50	73	2292922	15	47222	47	15573	128900
TEDDY_OU_SUBJ1410223187_MAG61	1410223187	High	f__Lachnospiraceae(UID1255)	98.8	4.41	0	258	2737128	49	16854	177	4546	142269
TEDDY_OU_SUBJ1410223187_MAG62	1410223187	High	o__Clostridiales(UID1226)	98.73	0	0	222	3690325	41	27655	134	7062	115312
TEDDY_OU_SUBJ1410223187_MAG66	1410223187	High	o__Bacteroidales(UID2654)	98.22	0.19	100	176	4934067	22	58536	100	12474	287310
TEDDY_OU_SUBJ1410223187_MAG70	1410223187	High	o__Clostridiales(UID1212)	90.38	2.46	87.5	269	2296981	53	12426	187	3900	112548
TEDDY_OU_SUBJ1410223187_MAG71	1410223187	High	f__Lachnospiraceae(UID1256)	99.26	0	0	94	2817337	17	56710	50	18310	135055
TEDDY_OU_SUBJ1410223187_MAG73	1410223187	High	f__Bifidobacteriaceae(UID1462)	91.23	1.08	50	204	1946088	40	16354	139	4188	46647
TEDDY_OU_SUBJ1410223187_MAG74	1410223187	High	o__Bacteroidales(UID2657)	96.34	0	0	127	3150635	24	41086	79	12634	126719
TEDDY_OU_SUBJ1410223187_MAG75	1410223187	High	o__Clostridiales(UID1226)	98.73	0	0	60	2466866	14	59980	41	20202	183871
TEDDY_OU_SUBJ1410223187_MAG77	1410223187	High	o__Clostridiales(UID1212)	97.21	0.67	50	151	1867109	33	17860	103	5841	75564
TEDDY_OU_SUBJ1410223187_MAG78	1410223187	High	o__Clostridiales(UID1212)	92.39	0.67	100	309	2541270	76	11399	222	3801	28336
TEDDY_OU_SUBJ1410223187_MAG79	1410223187	High	o__Bacteroidales(UID2657)	98.88	1.05	20	59	4685535	8	160219	31	46150	571948
TEDDY_OU_SUBJ1410223187_MAG80	1410223187	High	o__Clostridiales(UID1212)	94.68	2.04	100	172	2208725	29	19815	111	5603	112974
TEDDY_OU_SUBJ1410223187_MAG83	1410223187	High	k__Bacteria(UID2372)	99.06	0	0	85	3175552	13	72550	46	16385	266114
TEDDY_OU_SUBJ1410223187_MAG85	1410223187	High	o__Clostridiales(UID1212)	92.29	2.72	80	322	2533422	72	11286	232	3767	49101
TEDDY_OU_SUBJ1410223187_MAG86	1410223187	High	o__Clostridiales(UID1212)	95.17	0.67	50	75	3094747	16	63326	46	17982	233173
TEDDY_OU_SUBJ1410223187_MAG87	1410223187	High	f__Lachnospiraceae(UID1256)	98.83	0.58	100	95	2597841	19	46576	58	14858	158181
TEDDY_OU_SUBJ1410223187_MAG95	1410223187	High	o__Clostridiales(UID1226)	93.25	1.96	75	284	2510358	62	13699	197	3759	36822
TEDDY_OU_SUBJ1209695729_MAG10	1209695729	High	f__Lachnospiraceae(UID1256)	98.16	0	0	154	2647672	32	28255	100	9355	95981
TEDDY_OU_SUBJ1209695729_MAG11	1209695729	High	o__Bacteroidales(UID2657)	99.05	0	0	44	4166018	9	183991	26	36844	357557
TEDDY_OU_SUBJ1209695729_MAG14	1209695729	High	p__Bacteroidetes(UID2605)	93.51	0.24	0	173	2848031	28	24101	108	7632	300115
TEDDY_OU_SUBJ1209695729_MAG15	1209695729	High	o__Clostridiales(UID1226)	99.37	0.02	100	158	4120540	25	50085	90	11480	234363
TEDDY_OU_SUBJ1209695729_MAG26	1209695729	High	o__Clostridiales(UID1212)	99.33	2.68	0	123	2617396	24	37283	74	11346	118181
TEDDY_OU_SUBJ1209695729_MAG27	1209695729	High	o__Bacteroidales(UID2657)	98.14	1.49	83.33	63	5018407	13	123645	41	43438	389766
TEDDY_OU_SUBJ1209695729_MAG28	1209695729	High	o__Bacteroidales(UID2654)	99.25	0.21	50	80	5128348	16	100438	49	30434	354683
TEDDY_OU_SUBJ1209695729_MAG30	1209695729	High	f__Lachnospiraceae(UID1286)	96.9	0.34	100	243	3247659	45	21810	158	5832	70985
TEDDY_OU_SUBJ1209695729_MAG31	1209695729	High	f__Enterobacteriaceae(UID5124)	99.97	0.04	0	39	4653154	9	184708	22	55380	548351
TEDDY_OU_SUBJ1209695729_MAG33	1209695729	High	k__Bacteria(UID2372)	100	0	0	51	2828600	10	91635	32	23411	285713
TEDDY_OU_SUBJ1209695729_MAG34	1209695729	High	k__Bacteria(UID2982)	97.96	0.68	0	50	3061216	10	108531	31	28742	328052
TEDDY_OU_SUBJ1209695729_MAG40	1209695729	High	f__Lachnospiraceae(UID1286)	92.31	1.33	50	162	3437682	28	36068	96	9846	195647
TEDDY_OU_SUBJ1209695729_MAG42	1209695729	High	o__Clostridiales(UID1212)	96.64	1.34	0	175	2774297	35	24500	113	7039	97085
TEDDY_OU_SUBJ1209695729_MAG43	1209695729	High	f__Lachnospiraceae(UID1256)	97.86	1.46	0	63	2850315	15	75049	39	20948	148251
TEDDY_OU_SUBJ1209695729_MAG44	1209695729	High	o__Clostridiales(UID1212)	96.64	1.01	0	17	2214120	3	262164	10	70912	538867
TEDDY_OU_SUBJ1209695729_MAG45	1209695729	High	o__Clostridiales(UID1226)	98.42	1.58	0	46	2709181	10	104494	29	35236	172613
TEDDY_OU_SUBJ1209695729_MAG47	1209695729	High	o__Lactobacillales(UID544)	99.63	0	0	45	1757204	9	59153	27	20271	149227
TEDDY_OU_SUBJ1209695729_MAG52	1209695729	High	o__Clostridiales(UID1226)	95.57	0.69	33.33	423	4559437	94	14999	291	5160	101449
TEDDY_OU_SUBJ1209695729_MAG6	1209695729	High	o__Selenomonadales(UID1024)	91.9	1.2	100	93	2054999	15	39384	55	11207	159691
TEDDY_OU_SUBJ1209695729_MAG64	1209695729	High	f__Lachnospiraceae(UID1256)	98.83	0.78	0	92	3207420	19	57502	56	18771	189213
TEDDY_OU_SUBJ1209695729_MAG65	1209695729	High	k__Bacteria(UID2372)	96.91	0.47	0	258	2541503	62	13549	178	4923	66294
TEDDY_OU_SUBJ1209695729_MAG67	1209695729	High	o__Clostridiales(UID1226)	98.44	3.38	88.89	67	3130451	15	71137	42	24336	192363
TEDDY_OU_SUBJ1209695729_MAG70	1209695729	High	o__Clostridiales(UID1212)	98.66	0.87	0	71	2945166	9	75864	30	24421	312375
TEDDY_OU_SUBJ1209695729_MAG71	1209695729	High	o__Selenomonadales(UID1024)	91.45	1.54	40	225	1402522	61	7557	174	3272	30682
TEDDY_OU_SUBJ1209695729_MAG72	1209695729	High	k__Bacteria(UID2372)	96.36	0	0	109	3888904	18	68368	62	15441	347706
TEDDY_OU_SUBJ1209695729_MAG73	1209695729	High	k__Bacteria(UID2372)	98.58	1.42	100	96	3264876	16	61685	55	16455	239306
TEDDY_OU_SUBJ1209695729_MAG9	1209695729	High	o__Lactobacillales(UID544)	99.63	0	0	39	2934458	7	122251	23	30771	585705
TEDDY_OU_SUBJ1500778226_MAG12	1500778226	High	k__Bacteria(UID2982)	90.36	0.68	0	338	2837638	84	10951	243	4343	52341
TEDDY_OU_SUBJ1500778226_MAG14	1500778226	High	o__Clostridiales(UID1226)	90.09	1.9	66.67	235	2585282	46	16657	157	4971	58458
TEDDY_OU_SUBJ1500778226_MAG16	1500778226	High	f__Bifidobacteriaceae(UID1458)	100	0.91	50	31	2560258	7	132142	18	46161	380079
TEDDY_OU_SUBJ1500778226_MAG18	1500778226	High	k__Bacteria(UID2372)	97.17	0	0	123	3069317	23	42344	78	11420	154607
TEDDY_OU_SUBJ1500778226_MAG19	1500778226	High	o__Clostridiales(UID1212)	98.64	0.68	0	80	2584274	16	55418	50	13604	194715
TEDDY_OU_SUBJ1500778226_MAG2	1500778226	High	f__Lachnospiraceae(UID1256)	92.79	0.29	0	167	2284867	32	19532	108	6415	68644
TEDDY_OU_SUBJ1500778226_MAG22	1500778226	High	g__Lactobacillus(UID436)	91.28	0.48	60	339	2637435	84	9884	250	3982	47444
TEDDY_OU_SUBJ1500778226_MAG26	1500778226	High	o__Clostridiales(UID1226)	96.6	0	0	163	3262710	33	34998	103	8718	96775
TEDDY_OU_SUBJ1500778226_MAG5	1500778226	High	o__Clostridiales(UID1212)	98.66	1.78	12.5	123	2025952	17	28208	71	7093	172690
TEDDY_OU_SUBJ1500778226_MAG7	1500778226	High	f__Enterobacteriaceae(UID5124)	98.14	0.04	0	19	4527026	4	468403	12	109782	683977
TEDDY_OU_SUBJ1500778226_MAG8	1500778226	High	o__Clostridiales(UID1226)	99.37	0	0	158	3934602	25	55155	78	11401	194010
TEDDY_OU_SUBJ1500778226_MAG9	1500778226	High	o__Clostridiales(UID1226)	94.94	2.22	0	113	3375033	25	47782	69	14037	132586
TEDDY_OU_SUBJ1287560689_MAG1	1287560689	High	f__Lachnospiraceae(UID1255)	95.21	0.84	0	209	2727851	46	19925	142	6160	54790
TEDDY_OU_SUBJ1287560689_MAG10	1287560689	High	o__Clostridiales(UID1212)	94.3	1.01	0	59	2397689	14	63393	40	21907	143141
TEDDY_OU_SUBJ1287560689_MAG100	1287560689	High	o__Selenomonadales(UID1024)	97.03	0	0	121	2071526	22	32170	75	7062	96407
TEDDY_OU_SUBJ1287560689_MAG101	1287560689	High	o__Clostridiales(UID1212)	95.37	1.36	50	320	2356237	75	9869	236	3709	44268
TEDDY_OU_SUBJ1287560689_MAG11	1287560689	High	k__Bacteria(UID2372)	95.28	0	0	72	3864280	12	97934	41	27991	273452
TEDDY_OU_SUBJ1287560689_MAG2	1287560689	High	o__Clostridiales(UID1212)	98.66	0	0	75	2071607	16	43087	45	15516	110436
TEDDY_OU_SUBJ1287560689_MAG21	1287560689	High	g__Bacteroides(UID2691)	95.64	0.63	28.57	123	4941637	21	70047	66	22834	244074
TEDDY_OU_SUBJ1287560689_MAG23	1287560689	High	f__Actinomycetaceae(UID1531)	98.18	0.95	0	71	2405004	16	47084	47	19339	145390
TEDDY_OU_SUBJ1287560689_MAG29	1287560689	High	f__Lachnospiraceae(UID1256)	96.45	0.1	100	154	2606481	28	27228	99	7790	88122
TEDDY_OU_SUBJ1287560689_MAG32	1287560689	High	k__Bacteria(UID2372)	100	0	0	126	2898764	26	37515	74	13682	133519
TEDDY_OU_SUBJ1287560689_MAG33	1287560689	High	o__Clostridiales(UID1226)	98.89	0.63	0	187	3088767	33	28556	115	7592	89679
TEDDY_OU_SUBJ1287560689_MAG36	1287560689	High	f__Lachnospiraceae(UID1256)	99.12	0.1	0	103	2860935	19	50289	60	11834	189350
TEDDY_OU_SUBJ1287560689_MAG38	1287560689	High	g__Prevotella(UID2724)	92.04	0.93	50	383	2760943	90	9036	284	3626	43848
TEDDY_OU_SUBJ1287560689_MAG39	1287560689	High	f__Lachnospiraceae(UID1286)	91.35	1.34	40	211	2804265	48	18806	141	6268	60452
TEDDY_OU_SUBJ1287560689_MAG42	1287560689	High	f__Lachnospiraceae(UID1256)	93.11	2.44	50	359	2873735	79	10792	257	3738	55452
TEDDY_OU_SUBJ1287560689_MAG44	1287560689	High	o__Clostridiales(UID1212)	96.52	1.02	66.67	58	2331511	13	58669	36	20688	211595
TEDDY_OU_SUBJ1287560689_MAG45	1287560689	High	o__Clostridiales(UID1212)	97.26	0	0	148	2574879	25	28940	91	7760	90848
TEDDY_OU_SUBJ1287560689_MAG48	1287560689	High	f__Lachnospiraceae(UID1286)	98.25	1.81	16.67	54	2897532	10	100956	29	27084	224220
TEDDY_OU_SUBJ1287560689_MAG49	1287560689	High	o__Lactobacillales(UID544)	99.63	0	0	101	2894503	16	47878	62	13654	181625
TEDDY_OU_SUBJ1287560689_MAG51	1287560689	High	o__Clostridiales(UID1226)	96.84	1.9	100	82	3017097	14	65224	49	15786	252939
TEDDY_OU_SUBJ1287560689_MAG52	1287560689	High	o__Clostridiales(UID1212)	98.48	0.4	100	186	2300923	38	20246	125	6110	54797
TEDDY_OU_SUBJ1287560689_MAG58	1287560689	High	f__Bifidobacteriaceae(UID1462)	98.18	0.46	0	64	2131655	14	49615	40	17707	134704
TEDDY_OU_SUBJ1287560689_MAG6	1287560689	High	o__Clostridiales(UID1212)	94.97	0.67	0	80	1865329	15	41274	49	10887	145992
TEDDY_OU_SUBJ1287560689_MAG63	1287560689	High	o__Clostridiales(UID1212)	95.97	0.02	100	102	1829455	20	32674	65	7532	72294
TEDDY_OU_SUBJ1287560689_MAG67	1287560689	High	p__Actinobacteria(UID1454)	91.16	0	0	246	1700562	53	9653	179	3036	50258
TEDDY_OU_SUBJ1287560689_MAG68	1287560689	High	k__Bacteria(UID2982)	96.6	0.23	100	51	2666436	13	64765	35	31457	240468
TEDDY_OU_SUBJ1287560689_MAG7	1287560689	High	p__Bacteroidetes(UID2605)	96.09	1.44	66.67	90	2976965	13	80669	51	13249	186698
TEDDY_OU_SUBJ1287560689_MAG72	1287560689	High	o__Clostridiales(UID1212)	97.54	1.34	0	129	2153031	25	24847	84	8159	103295
TEDDY_OU_SUBJ1287560689_MAG73	1287560689	High	f__Lachnospiraceae(UID1286)	98.63	0.51	28.57	100	2926935	14	68243	51	14509	167031
TEDDY_OU_SUBJ1287560689_MAG75	1287560689	High	f__Lachnospiraceae(UID1256)	97.08	1.46	0	145	2735971	30	27418	92	9630	97874
TEDDY_OU_SUBJ1287560689_MAG76	1287560689	High	f__Lachnospiraceae(UID1255)	98.85	1.82	20	108	6732523	22	95072	65	33182	280898
TEDDY_OU_SUBJ1287560689_MAG78	1287560689	High	k__Bacteria(UID2372)	100	0	0	87	3139580	18	58714	52	18303	146180
TEDDY_OU_SUBJ1287560689_MAG79	1287560689	High	g__Lactobacillus(UID436)	99.46	0.54	0	48	2973018	5	213794	17	63445	523540
TEDDY_OU_SUBJ1287560689_MAG81	1287560689	High	o__Clostridiales(UID1212)	99.25	2.35	25	140	2871379	29	31089	87	9801	102576
TEDDY_OU_SUBJ1287560689_MAG88	1287560689	High	f__Enterobacteriaceae(UID5124)	92.34	0.04	0	289	3940123	61	21269	191	6445	81381
TEDDY_OU_SUBJ1287560689_MAG9	1287560689	High	o__Clostridiales(UID1226)	95.04	0.63	100	312	3418331	61	17410	206	5152	72691
TEDDY_OU_SUBJ1287560689_MAG90	1287560689	High	o__Clostridiales(UID1226)	99.37	0.95	50	110	2882332	17	53385	56	12576	157583
TEDDY_OU_SUBJ1287560689_MAG92	1287560689	High	o__Clostridiales(UID1212)	97.15	1.36	50	344	3251347	70	13683	236	4207	80647
TEDDY_OU_SUBJ1287560689_MAG93	1287560689	High	k__Bacteria(UID2372)	94.21	0.45	50	302	2586525	64	13035	211	3894	41076
TEDDY_OU_SUBJ1970655065_MAG11	1970655065	High	o__Clostridiales(UID1226)	90.19	0	0	271	2429741	63	12343	190	4128	43050
TEDDY_OU_SUBJ1970655065_MAG12	1970655065	High	o__Clostridiales(UID1212)	97.99	1.34	0	158	1954373	34	18659	109	6475	78278
TEDDY_OU_SUBJ1970655065_MAG14	1970655065	High	f__Lachnospiraceae(UID1256)	98.17	0	0	72	2712416	16	63663	47	20010	164564
TEDDY_OU_SUBJ1970655065_MAG18	1970655065	High	k__Bacteria(UID2372)	92.71	1.89	50	325	2203376	80	8398	243	3395	41308
TEDDY_OU_SUBJ1970655065_MAG19	1970655065	High	o__Lactobacillales(UID544)	98.94	3.87	0	165	4175701	32	37459	108	12539	172848
TEDDY_OU_SUBJ1970655065_MAG22	1970655065	High	f__Lachnospiraceae(UID1286)	96.7	1.33	20	129	3302927	27	39717	79	13682	128369
TEDDY_OU_SUBJ1970655065_MAG23	1970655065	High	o__Clostridiales(UID1226)	96.62	0.63	0	198	2592803	39	20861	124	5422	84399
TEDDY_OU_SUBJ1970655065_MAG24	1970655065	High	o__Clostridiales(UID1212)	97.51	0	0	104	2766128	24	37374	69	13203	84694
TEDDY_OU_SUBJ1970655065_MAG3	1970655065	High	o__Clostridiales(UID1212)	97.99	0.34	100	152	2730003	29	31383	95	9079	73983
TEDDY_OU_SUBJ1970655065_MAG32	1970655065	High	o__Clostridiales(UID1375)	94.73	0.97	0	601	4442383	140	10240	435	3453	32831
TEDDY_OU_SUBJ1970655065_MAG38	1970655065	High	k__Bacteria(UID2372)	100	0	0	72	3038497	13	70984	43	21684	265941
TEDDY_OU_SUBJ1970655065_MAG39	1970655065	High	o__Lactobacillales(UID544)	99.63	0	0	79	2844656	16	55509	50	19199	201061
TEDDY_OU_SUBJ1970655065_MAG4	1970655065	High	f__Lachnospiraceae(UID1256)	98.12	0.19	100	98	2820068	15	60211	59	13476	151140
TEDDY_OU_SUBJ1970655065_MAG40	1970655065	High	o__Clostridiales(UID1212)	92.48	0.67	0	324	2417493	75	9987	235	3557	41833
TEDDY_OU_SUBJ1970655065_MAG41	1970655065	High	k__Bacteria(UID2982)	97.96	0.68	0	37	2730395	7	119962	22	37306	293628
TEDDY_OU_SUBJ1970655065_MAG43	1970655065	High	o__Clostridiales(UID1226)	97.53	0.32	100	259	3843475	51	23301	166	6906	110533
TEDDY_OU_SUBJ1970655065_MAG48	1970655065	High	o__Clostridiales(UID1226)	95.77	1.27	0	127	3204104	27	36692	86	12270	140309
TEDDY_OU_SUBJ1970655065_MAG49	1970655065	High	o__Clostridiales(UID1212)	93.06	1.68	33.33	330	2233390	77	9025	242	3200	32952
TEDDY_OU_SUBJ1970655065_MAG50	1970655065	High	p__Proteobacteria(UID3887)	99.32	0.11	0	126	2524514	26	33875	84	9538	87981
TEDDY_OU_SUBJ1970655065_MAG57	1970655065	High	p__Bacteroidetes(UID2605)	97.72	0.48	0	112	3345597	14	79805	49	19616	243765
TEDDY_OU_SUBJ1970655065_MAG58	1970655065	High	o__Clostridiales(UID1342)	93.31	0.19	100	206	5372681	41	42064	131	12320	115146
TEDDY_OU_SUBJ1970655065_MAG59	1970655065	High	k__Bacteria(UID2372)	99.06	0	0	125	3749675	26	50208	78	16119	117487
TEDDY_OU_SUBJ1970655065_MAG9	1970655065	High	f__Enterobacteriaceae(UID5124)	97.59	2.12	76.47	51	4571358	9	132383	29	38020	439155
TEDDY_OU_SUBJ1310118629_MAG4	1310118629	High	f__Enterobacteriaceae(UID5124)	99.34	0.04	0	40	4704211	9	185440	23	74416	401110
TEDDY_OU_SUBJ1310118629_MAG5	1310118629	High	g__Lactobacillus(UID436)	99.46	0.14	0	36	2953106	6	196751	19	42570	394961
TEDDY_OU_SUBJ1310118629_MAG7	1310118629	High	o__Bacteroidales(UID2657)	96.9	0.12	0	70	4285864	14	99839	44	32814	360924
TEDDY_OU_SUBJ1310118629_MAG9	1310118629	High	f__Bifidobacteriaceae(UID1458)	97.37	0.98	0	99	2388240	18	44191	64	11410	99394
TEDDY_OU_SUBJ1612335273_MAG16	1612335273	High	o__Clostridiales(UID1226)	94.99	0	0	300	2450798	64	12564	213	3731	46925
TEDDY_OU_SUBJ1612335273_MAG17	1612335273	High	o__Clostridiales(UID1226)	97.11	2.37	40	301	3227522	69	15662	209	5377	73069
TEDDY_OU_SUBJ1612335273_MAG19	1612335273	High	o__Bacteroidales(UID2657)	95.74	0.37	100	260	4968163	54	32608	163	8539	102150
TEDDY_OU_SUBJ1612335273_MAG2	1612335273	High	o__Clostridiales(UID1212)	98.26	1.01	0	193	3129708	36	23993	122	7049	141643
TEDDY_OU_SUBJ1612335273_MAG20	1612335273	High	f__Lachnospiraceae(UID1256)	99.03	0	0	108	2481547	20	39726	68	10591	132738
TEDDY_OU_SUBJ1612335273_MAG24	1612335273	High	k__Bacteria(UID2982)	96.6	0.68	0	122	3098308	23	38368	77	11132	123730
TEDDY_OU_SUBJ1612335273_MAG27	1612335273	High	f__Lachnospiraceae(UID1255)	96.33	0.31	0	253	2846334	54	17018	170	5021	54813
TEDDY_OU_SUBJ1612335273_MAG28	1612335273	High	f__Lachnospiraceae(UID1256)	97.38	0.97	0	58	3007086	12	80586	36	24805	193958
TEDDY_OU_SUBJ1612335273_MAG29	1612335273	High	f__Lachnospiraceae(UID1256)	95.17	0.58	0	185	2739724	34	25565	117	6387	81270
TEDDY_OU_SUBJ1612335273_MAG30	1612335273	High	o__Lactobacillales(UID544)	90.18	1.12	100	168	2010878	32	20603	109	4925	70065
TEDDY_OU_SUBJ1612335273_MAG31	1612335273	High	o__Clostridiales(UID1226)	91.4	0	0	184	2432164	34	20659	119	5689	101468
TEDDY_OU_SUBJ1612335273_MAG32	1612335273	High	k__Bacteria(UID2372)	100	0	0	162	3267381	30	33564	100	9134	101682
TEDDY_OU_SUBJ1612335273_MAG33	1612335273	High	o__Clostridiales(UID1212)	97.96	1.34	0	172	2353568	33	20355	114	6340	77323
TEDDY_OU_SUBJ1612335273_MAG34	1612335273	High	k__Bacteria(UID2372)	99.06	0	0	163	2634588	32	26993	104	7253	70807
TEDDY_OU_SUBJ1612335273_MAG38	1612335273	High	o__Clostridiales(UID1212)	98.66	0	0	48	1955674	10	57800	30	24261	158110
TEDDY_OU_SUBJ1612335273_MAG4	1612335273	High	f__Lachnospiraceae(UID1256)	98.05	0	0	116	2581874	22	36099	71	10716	189784
TEDDY_OU_SUBJ1612335273_MAG45	1612335273	High	f__Lachnospiraceae(UID1256)	95.22	0	0	150	2504792	27	26723	95	8121	99874
TEDDY_OU_SUBJ1612335273_MAG48	1612335273	High	o__Clostridiales(UID1212)	97.09	0	0	96	1892478	21	29410	62	10489	108824
TEDDY_OU_SUBJ1612335273_MAG49	1612335273	High	f__Lachnospiraceae(UID1286)	97.99	2.35	10	271	3139260	38	25027	157	4045	82585
TEDDY_OU_SUBJ1612335273_MAG50	1612335273	High	o__Lactobacillales(UID544)	97.62	0.03	0	66	1725569	15	42787	42	15697	108361
TEDDY_OU_SUBJ1612335273_MAG7	1612335273	High	g__Prevotella(UID2724)	94.26	0.68	0	216	2649739	42	19333	141	5525	69745
TEDDY_OU_SUBJ1709460425_MAG10	1709460425	High	k__Bacteria(UID2372)	95.42	0.71	0	239	1821940	52	11008	169	3262	39628
TEDDY_OU_SUBJ1709460425_MAG103	1709460425	High	o__Clostridiales(UID1212)	97.32	0.02	100	50	1902031	11	68441	32	19180	134203
TEDDY_OU_SUBJ1709460425_MAG104	1709460425	High	o__Clostridiales(UID1212)	98.99	1.34	50	155	2981295	29	34385	94	8579	103514
TEDDY_OU_SUBJ1709460425_MAG105	1709460425	High	p__Actinobacteria(UID2112)	97.47	1.08	100	199	2075768	33	18163	132	4249	64110
TEDDY_OU_SUBJ1709460425_MAG106	1709460425	High	o__Clostridiales(UID1226)	97.34	1.9	100	268	3214553	50	18879	177	5306	74190
TEDDY_OU_SUBJ1709460425_MAG107	1709460425	High	f__Lachnospiraceae(UID1286)	98.73	2.54	33.33	158	2781978	26	32516	93	8280	102430
TEDDY_OU_SUBJ1709460425_MAG11	1709460425	High	g__Prevotella(UID2724)	93.66	0.42	0	200	2643398	44	19484	135	6497	63704
TEDDY_OU_SUBJ1709460425_MAG110	1709460425	High	o__Lactobacillales(UID355)	93.26	0.27	0	194	1660203	41	12839	139	3859	37202
TEDDY_OU_SUBJ1709460425_MAG13	1709460425	High	f__Lachnospiraceae(UID1286)	94.83	1.24	50	204	2494415	43	17519	137	5568	67504
TEDDY_OU_SUBJ1709460425_MAG2	1709460425	High	o__Clostridiales(UID1212)	96.98	0	0	53	1835153	8	62806	28	16648	226884
TEDDY_OU_SUBJ1709460425_MAG27	1709460425	High	k__Bacteria(UID2372)	91.19	0	0	455	3195899	104	9435	333	3279	36239
TEDDY_OU_SUBJ1709460425_MAG3	1709460425	High	o__Clostridiales(UID1212)	99.33	0.67	0	21	2310640	3	297589	8	93785	583877
TEDDY_OU_SUBJ1709460425_MAG31	1709460425	High	o__Clostridiales(UID1226)	90.31	0.63	0	492	3223097	125	8267	367	3314	44580
TEDDY_OU_SUBJ1709460425_MAG33	1709460425	High	p__Bacteroidetes(UID2605)	94.12	1.12	0	195	1980162	49	13632	139	4986	48280
TEDDY_OU_SUBJ1709460425_MAG35	1709460425	High	p__Actinobacteria(UID2112)	95.97	0	0	122	1579999	25	18746	79	5677	60954
TEDDY_OU_SUBJ1709460425_MAG36	1709460425	High	o__Clostridiales(UID1120)	97.2	1.52	0	243	2916554	48	17900	160	5377	103967
TEDDY_OU_SUBJ1709460425_MAG37	1709460425	High	g__Lactobacillus(UID436)	98.73	0	0	92	2810821	18	44881	59	15112	181484
TEDDY_OU_SUBJ1709460425_MAG39	1709460425	High	f__Lachnospiraceae(UID1256)	99.12	1.17	0	126	3190879	17	66990	60	11793	159513
TEDDY_OU_SUBJ1709460425_MAG42	1709460425	High	o__Clostridiales(UID1212)	99.33	2.68	0	124	2894099	24	37238	77	11158	175625
TEDDY_OU_SUBJ1709460425_MAG43	1709460425	High	f__Bifidobacteriaceae(UID1462)	98.16	2.42	91.67	36	2089923	9	82881	23	34691	199081
TEDDY_OU_SUBJ1709460425_MAG44	1709460425	High	o__Clostridiales(UID1226)	98.42	0	0	128	2843195	25	36960	81	10285	158108
TEDDY_OU_SUBJ1709460425_MAG45	1709460425	High	o__Bacteroidales(UID2654)	98.87	0.56	0	193	4824212	36	42686	113	12036	167834
TEDDY_OU_SUBJ1709460425_MAG46	1709460425	High	o__Clostridiales(UID1212)	91.25	1.34	50	419	2371632	107	7076	322	2861	30565
TEDDY_OU_SUBJ1709460425_MAG49	1709460425	High	f__Lachnospiraceae(UID1256)	98.25	0	0	82	3257070	16	68611	51	20531	163256
TEDDY_OU_SUBJ1709460425_MAG5	1709460425	High	f__Lachnospiraceae(UID1256)	98.25	0.71	100	93	2549492	19	42944	58	12168	128651
TEDDY_OU_SUBJ1709460425_MAG52	1709460425	High	o__Selenomonadales(UID1024)	93.63	1.2	25	147	1881379	28	22427	92	5683	73453
TEDDY_OU_SUBJ1709460425_MAG56	1709460425	High	p__Firmicutes(UID1022)	97.58	0.63	0	191	2010692	37	14149	134	4905	60178
TEDDY_OU_SUBJ1709460425_MAG60	1709460425	High	o__Bacteroidales(UID2617)	91.01	0.39	50	380	2767109	96	9416	283	3664	35848
TEDDY_OU_SUBJ1709460425_MAG65	1709460425	High	o__Clostridiales(UID1212)	96.98	0.67	0	182	2452891	35	20580	119	6540	81430
TEDDY_OU_SUBJ1709460425_MAG7	1709460425	High	o__Clostridiales(UID1226)	96.77	1.62	6.67	246	3524447	33	28920	135	5443	180842
TEDDY_OU_SUBJ1709460425_MAG77	1709460425	High	f__Lachnospiraceae(UID1286)	97.1	0.24	100	225	2836211	41	19810	149	5628	110559
TEDDY_OU_SUBJ1709460425_MAG81	1709460425	High	o__Bacteroidales(UID2657)	92.17	0	0	417	4181650	96	13781	290	4801	49316
TEDDY_OU_SUBJ1709460425_MAG82	1709460425	High	k__Bacteria(UID2982)	96.6	0.48	50	117	3090272	26	40786	77	13015	123424
TEDDY_OU_SUBJ1709460425_MAG84	1709460425	High	g__Streptococcus(UID684)	90.42	1.22	80	165	1622388	34	15911	113	4123	68516
TEDDY_OU_SUBJ1709460425_MAG89	1709460425	High	o__Clostridiales(UID1120)	95.51	0.95	100	209	1901128	53	12886	149	4314	42253
TEDDY_OU_SUBJ1709460425_MAG90	1709460425	High	f__Lachnospiraceae(UID1256)	94.17	2.19	0	252	2734008	60	14839	174	4951	37924
TEDDY_OU_SUBJ1709460425_MAG91	1709460425	High	k__Bacteria(UID2372)	94.17	0.09	100	245	2779970	51	17032	165	5130	63685
TEDDY_OU_SUBJ1709460425_MAG98	1709460425	High	o__Clostridiales(UID1226)	94.99	1.11	100	160	3120731	22	41592	91	7787	122604
TEDDY_OU_SUBJ1949420417_MAG108	1949420417	High	f__Enterobacteriaceae(UID5124)	93.71	0.76	37.5	331	4223915	61	21198	214	5465	110770
TEDDY_OU_SUBJ1949420417_MAG109	1949420417	High	o__Clostridiales(UID1212)	99.33	1.01	0	47	2148773	6	100740	25	19412	329608
TEDDY_OU_SUBJ1949420417_MAG110	1949420417	High	o__Clostridiales(UID1212)	95.73	1.03	66.67	316	2586627	73	11298	227	4022	46730
TEDDY_OU_SUBJ1949420417_MAG113	1949420417	High	o__Clostridiales(UID1212)	96.51	0	0	115	2821907	23	40726	71	12841	134339
TEDDY_OU_SUBJ1949420417_MAG115	1949420417	High	o__Clostridiales(UID1212)	96.29	0.34	0	130	1983584	25	21271	84	7584	115362
TEDDY_OU_SUBJ1949420417_MAG120	1949420417	High	o__Bacteroidales(UID2657)	97.81	0.65	33.33	107	3777826	17	68107	55	20492	163085
TEDDY_OU_SUBJ1949420417_MAG124	1949420417	High	o__Clostridiales(UID1342)	97.12	0.56	0	197	4744850	39	36650	122	12225	178053
TEDDY_OU_SUBJ1949420417_MAG125	1949420417	High	o__Clostridiales(UID1212)	99.33	4.03	50	187	2564191	33	26101	118	5657	97600
TEDDY_OU_SUBJ1949420417_MAG128	1949420417	High	c__Clostridia(UID1118)	97.15	1.01	0	131	3087573	23	39312	79	11474	189047
TEDDY_OU_SUBJ1949420417_MAG130	1949420417	High	f__Lachnospiraceae(UID1256)	97.51	0.39	50	119	2623477	21	37761	72	9318	129584
TEDDY_OU_SUBJ1949420417_MAG134	1949420417	High	o__Clostridiales(UID1212)	97.32	0.67	100	114	2604965	23	34908	70	12124	103365
TEDDY_OU_SUBJ1949420417_MAG137	1949420417	High	k__Bacteria(UID2570)	100	0	0	49	3905554	6	152300	25	41247	778194
TEDDY_OU_SUBJ1949420417_MAG139	1949420417	High	f__Lachnospiraceae(UID1286)	95.2	1.45	20	174	2450380	30	23284	108	5685	85051
TEDDY_OU_SUBJ1949420417_MAG14	1949420417	High	o__Clostridiales(UID1212)	90.27	1.01	0	135	1855977	29	22068	90	6688	71363
TEDDY_OU_SUBJ1949420417_MAG142	1949420417	High	o__Clostridiales(UID1226)	97.24	1.27	0	77	6854185	16	135384	50	44186	485098
TEDDY_OU_SUBJ1949420417_MAG143	1949420417	High	o__Bacteroidales(UID2657)	97.15	0	0	67	4285879	14	99128	39	36963	259036
TEDDY_OU_SUBJ1949420417_MAG146	1949420417	High	f__Lachnospiraceae(UID1256)	96.9	0	0	117	2601712	21	40004	68	9633	108406
TEDDY_OU_SUBJ1949420417_MAG147	1949420417	High	k__Bacteria(UID2372)	96.62	0.94	100	131	3082177	24	41528	79	10967	130218
TEDDY_OU_SUBJ1949420417_MAG149	1949420417	High	o__Clostridiales(UID1212)	98.71	1.51	33.33	260	3102688	55	18606	175	5439	69752
TEDDY_OU_SUBJ1949420417_MAG156	1949420417	High	p__Firmicutes(UID1022)	91.77	1.27	50	114	1487023	14	32521	68	4920	147254
TEDDY_OU_SUBJ1949420417_MAG16	1949420417	High	p__Bacteroidetes(UID2605)	97	1.44	66.67	50	3077376	11	85701	32	33758	345506
TEDDY_OU_SUBJ1949420417_MAG18	1949420417	High	k__Bacteria(UID2570)	100	0	0	49	4355633	6	224985	25	42546	797499
TEDDY_OU_SUBJ1949420417_MAG2	1949420417	High	f__Lachnospiraceae(UID1286)	91.33	0	0	203	2093993	41	16170	140	4513	53417
TEDDY_OU_SUBJ1949420417_MAG21	1949420417	High	o__Clostridiales(UID1212)	98.66	0	0	36	2844615	9	96500	24	46754	274166
TEDDY_OU_SUBJ1949420417_MAG22	1949420417	High	k__Bacteria(UID2372)	96.7	0.47	0	77	3853366	16	72596	49	26768	249994
TEDDY_OU_SUBJ1949420417_MAG23	1949420417	High	o__Clostridiales(UID1226)	96.89	0	0	63	3240674	10	108710	39	20956	278495
TEDDY_OU_SUBJ1949420417_MAG3	1949420417	High	o__Clostridiales(UID1226)	98.56	0.32	100	78	3356918	17	66021	53	21965	182173
TEDDY_OU_SUBJ1949420417_MAG30	1949420417	High	f__Lachnospiraceae(UID1286)	97.62	1.21	66.67	119	2883948	21	37673	78	10870	280879
TEDDY_OU_SUBJ1949420417_MAG38	1949420417	High	o__Clostridiales(UID1226)	95.21	0	0	320	3021025	61	15039	218	3838	47260
TEDDY_OU_SUBJ1949420417_MAG39	1949420417	High	o__Clostridiales(UID1212)	95.89	0	0	125	2428057	22	35461	72	7863	96208
TEDDY_OU_SUBJ1949420417_MAG4	1949420417	High	o__Clostridiales(UID1212)	95.97	0	0	13	1922193	3	259443	8	69549	465998
TEDDY_OU_SUBJ1949420417_MAG41	1949420417	High	o__Clostridiales(UID1226)	97.05	0.63	0	252	2817913	50	15673	169	4825	139127
TEDDY_OU_SUBJ1949420417_MAG48	1949420417	High	o__Clostridiales(UID1226)	95.67	0	0	160	5400477	33	47282	103	17634	259619
TEDDY_OU_SUBJ1949420417_MAG49	1949420417	High	o__Clostridiales(UID1212)	91.42	0.68	0	242	2153928	54	12603	171	3986	50540
TEDDY_OU_SUBJ1949420417_MAG51	1949420417	High	o__Clostridiales(UID1226)	91.77	1.37	33.33	422	3188283	92	10503	301	3350	51226
TEDDY_OU_SUBJ1949420417_MAG55	1949420417	High	o__Clostridiales(UID1212)	94.83	0	0	279	2447816	57	12573	197	3936	58332
TEDDY_OU_SUBJ1949420417_MAG59	1949420417	High	o__Bacteroidales(UID2657)	99.21	0.37	100	58	5181990	9	178986	34	46246	493202
TEDDY_OU_SUBJ1949420417_MAG63	1949420417	High	f__Lachnospiraceae(UID1255)	97.1	4.89	0	231	6977494	43	47832	141	15249	243245
TEDDY_OU_SUBJ1949420417_MAG64	1949420417	High	f__Lachnospiraceae(UID1286)	97.87	0.84	25	96	2641510	18	45391	60	13480	188310
TEDDY_OU_SUBJ1949420417_MAG67	1949420417	High	o__Bacteroidales(UID2654)	92.96	1.13	0	115	4896843	19	89145	59	21358	286089
TEDDY_OU_SUBJ1949420417_MAG68	1949420417	High	o__Clostridiales(UID1226)	96.7	0.16	100	188	2961100	38	26340	122	7228	91501
TEDDY_OU_SUBJ1949420417_MAG69	1949420417	High	f__Lachnospiraceae(UID1256)	93.26	0.41	66.67	193	2118122	41	15559	132	5287	51519
TEDDY_OU_SUBJ1949420417_MAG70	1949420417	High	g__Bacteroides(UID2691)	98.43	0.65	0	182	5623958	31	54994	110	13193	214358
TEDDY_OU_SUBJ1949420417_MAG72	1949420417	High	f__Bifidobacteriaceae(UID1458)	92.61	0.23	0	86	1983175	12	50473	47	10255	193600
TEDDY_OU_SUBJ1949420417_MAG73	1949420417	High	o__Clostridiales(UID1212)	97.99	0	0	95	2101040	19	32367	59	11626	118974
TEDDY_OU_SUBJ1949420417_MAG77	1949420417	High	k__Bacteria(UID2372)	96.23	0	0	135	2687774	27	29706	91	9493	132251
TEDDY_OU_SUBJ1949420417_MAG78	1949420417	High	f__Lachnospiraceae(UID1256)	97.94	0	0	143	2304308	27	24726	90	7783	82510
TEDDY_OU_SUBJ1949420417_MAG8	1949420417	High	k__Bacteria(UID2329)	93.82	0.56	0	83	1353526	18	25828	58	8174	78043
TEDDY_OU_SUBJ1949420417_MAG80	1949420417	High	o__Clostridiales(UID1226)	94.62	0	0	176	2101624	36	17941	117	5658	64426
TEDDY_OU_SUBJ1949420417_MAG84	1949420417	High	o__Selenomonadales(UID1024)	99.2	0	0	41	1646093	10	50042	28	21597	160538
TEDDY_OU_SUBJ1949420417_MAG92	1949420417	High	f__Lachnospiraceae(UID1256)	97.75	0.19	100	132	2291992	26	29115	86	8236	130369
TEDDY_OU_SUBJ1949420417_MAG95	1949420417	High	o__Clostridiales(UID1212)	92.95	0	0	96	2415099	21	34777	63	14125	126926
TEDDY_OU_SUBJ1949420417_MAG98	1949420417	High	o__Clostridiales(UID1212)	95.5	0	0	173	2766217	32	25300	111	7716	88535
TEDDY_OU_SUBJ1949420417_MAG99	1949420417	High	o__Clostridiales(UID1212)	96.42	1.01	0	256	2603638	54	14352	174	4715	64184
TEDDY_OU_SUBJ1555475495_MAG13	1555475495	High	f__Bifidobacteriaceae(UID1458)	96.01	1.74	40	105	2547594	17	41372	58	11148	180076
TEDDY_OU_SUBJ1555475495_MAG14	1555475495	High	o__Lactobacillales(UID544)	93.48	0.57	75	357	2403991	88	9230	263	3286	36904
TEDDY_OU_SUBJ1555475495_MAG15	1555475495	High	o__Clostridiales(UID1212)	95.97	0.34	0	193	2089130	44	14701	133	5490	64047
TEDDY_OU_SUBJ1555475495_MAG17	1555475495	High	o__Bacteroidales(UID2654)	99.25	0	0	142	4637007	23	69262	79	16864	175007
TEDDY_OU_SUBJ1555475495_MAG2	1555475495	High	f__Lachnospiraceae(UID1256)	91.46	0.58	0	383	2794272	95	9627	282	3645	36462
TEDDY_OU_SUBJ1555475495_MAG20	1555475495	High	o__Clostridiales(UID1212)	94.28	0.68	0	191	2015282	41	14055	132	4894	109979
TEDDY_OU_SUBJ1555475495_MAG21	1555475495	High	o__Clostridiales(UID1226)	98.62	1.9	33.33	234	3665052	41	25354	140	7481	152839
TEDDY_OU_SUBJ1555475495_MAG26	1555475495	High	k__Bacteria(UID2982)	97.28	0.68	0	48	2726550	7	119682	28	25100	299201
TEDDY_OU_SUBJ1555475495_MAG29	1555475495	High	f__Lachnospiraceae(UID1286)	98.36	3.26	0	121	3179440	17	61788	53	13874	251651
TEDDY_OU_SUBJ1555475495_MAG3	1555475495	High	f__Bifidobacteriaceae(UID1462)	97.04	0.23	100	139	2425243	19	36145	81	7275	108766
TEDDY_OU_SUBJ1555475495_MAG30	1555475495	High	f__Actinomycetaceae(UID1531)	97.85	1.07	0	64	2273849	13	60238	42	16024	146902
TEDDY_OU_SUBJ1892724708_MAG11	1892724708	High	k__Bacteria(UID2372)	93.89	0.31	100	113	3082222	25	39223	72	14795	175180
TEDDY_OU_SUBJ1892724708_MAG16	1892724708	High	f__Lachnospiraceae(UID1255)	95.1	0.31	0	218	2632456	48	17827	151	5958	60207
TEDDY_OU_SUBJ1892724708_MAG18	1892724708	High	o__Selenomonadales(UID1024)	100	1.2	0	144	2522145	26	31983	81	8549	113777
TEDDY_OU_SUBJ1892724708_MAG19	1892724708	High	f__Bifidobacteriaceae(UID1462)	96.01	0.46	0	102	2071603	20	30979	63	9182	126755
TEDDY_OU_SUBJ1892724708_MAG20	1892724708	High	f__Lachnospiraceae(UID1256)	98.54	2.05	0	72	3018360	16	67732	47	19459	164909
TEDDY_OU_SUBJ1892724708_MAG21	1892724708	High	o__Clostridiales(UID1120)	94.06	0.7	0	193	1641513	48	11235	140	4159	37026
TEDDY_OU_SUBJ1892724708_MAG24	1892724708	High	f__Enterobacteriaceae(UID5121)	94.33	0.76	38.46	466	4600533	86	15528	316	4396	69490
TEDDY_OU_SUBJ1892724708_MAG25	1892724708	High	o__Clostridiales(UID1212)	97.99	0	0	46	2452750	10	93365	29	23590	240590
TEDDY_OU_SUBJ1892724708_MAG28	1892724708	High	o__Clostridiales(UID1226)	96.68	1.27	0	312	2864472	74	12888	221	4548	43470
TEDDY_OU_SUBJ1892724708_MAG34	1892724708	High	k__Bacteria(UID2372)	96.09	4.25	0	390	2935982	82	10852	278	3309	43766
TEDDY_OU_SUBJ1892724708_MAG37	1892724708	High	o__Clostridiales(UID1212)	99.31	3.36	28.57	160	2573897	37	23473	106	7773	69444
TEDDY_OU_SUBJ1892724708_MAG38	1892724708	High	f__Bifidobacteriaceae(UID1462)	96.6	1.04	100	149	1997714	33	21196	98	6264	105254
TEDDY_OU_SUBJ1892724708_MAG4	1892724708	High	k__Bacteria(UID2982)	94.22	4.68	22.22	416	3031168	101	9356	303	3480	35897
TEDDY_OU_SUBJ1892724708_MAG42	1892724708	High	o__Clostridiales(UID1212)	98.66	1.01	0	47	2092810	10	78812	27	23834	169862
TEDDY_OU_SUBJ1892724708_MAG43	1892724708	High	f__Lachnospiraceae(UID1256)	96.78	0.58	100	121	2817244	23	42495	71	11014	91931
TEDDY_OU_SUBJ1892724708_MAG7	1892724708	High	o__Clostridiales(UID1212)	92.95	2.8	16.67	392	2783549	96	8874	290	3591	53843
TEDDY_OU_SUBJ1892724708_MAG8	1892724708	High	o__Clostridiales(UID1226)	93.91	0.95	50	280	2568460	65	12841	197	4472	46387
TEDDY_OU_SUBJ1521080709_MAG1	1521080709	High	o__Bacteroidales(UID2657)	98.05	0	0	44	3553783	10	120472	29	43287	363736
TEDDY_OU_SUBJ1521080709_MAG106	1521080709	High	o__Clostridiales(UID1212)	98.63	0	0	77	2546283	15	51799	47	16332	183079
TEDDY_OU_SUBJ1521080709_MAG107	1521080709	High	o__Clostridiales(UID1212)	91.2	2.71	16.67	413	3340465	97	10563	297	3942	55495
TEDDY_OU_SUBJ1521080709_MAG108	1521080709	High	o__Clostridiales(UID1212)	94.35	0	0	118	2301634	26	29133	73	10373	86755
TEDDY_OU_SUBJ1521080709_MAG109	1521080709	High	k__Bacteria(UID2372)	90.89	0.94	0	396	2808779	96	9249	289	3403	31995
TEDDY_OU_SUBJ1521080709_MAG110	1521080709	High	k__Bacteria(UID2372)	96.96	2.67	100	138	3467585	27	39929	85	13109	168623
TEDDY_OU_SUBJ1521080709_MAG115	1521080709	High	o__Bacteroidales(UID2621)	93.9	1.86	33.33	453	3737132	98	11458	322	3949	47234
TEDDY_OU_SUBJ1521080709_MAG118	1521080709	High	o__Clostridiales(UID1120)	99.18	1.86	25	183	3140452	31	28056	112	7876	137043
TEDDY_OU_SUBJ1521080709_MAG125	1521080709	High	o__Clostridiales(UID1226)	93.04	1.6	50	288	2823298	56	14924	193	4190	93937
TEDDY_OU_SUBJ1521080709_MAG133	1521080709	High	o__Selenomonadales(UID1024)	98.88	1.8	0	156	2284949	34	21526	106	6988	67168
TEDDY_OU_SUBJ1521080709_MAG14	1521080709	High	k__Bacteria(UID2372)	90.48	0.47	0	193	2367559	34	19682	123	5238	85385
TEDDY_OU_SUBJ1521080709_MAG16	1521080709	High	f__Lachnospiraceae(UID1286)	97.98	1.76	0	149	2612861	26	30851	89	7526	134292
TEDDY_OU_SUBJ1521080709_MAG18	1521080709	High	o__Clostridiales(UID1212)	96.64	0	0	65	1840098	10	62542	34	13632	138001
TEDDY_OU_SUBJ1521080709_MAG2	1521080709	High	o__Clostridiales(UID1212)	92.6	1.34	50	267	2227748	49	11230	188	3679	63900
TEDDY_OU_SUBJ1521080709_MAG22	1521080709	High	o__Selenomonadales(UID1024)	95.33	0	0	76	1976601	15	42468	45	13910	139317
TEDDY_OU_SUBJ1521080709_MAG24	1521080709	High	o__Clostridiales(UID1212)	97.99	0.67	0	63	2012216	4	194265	13	47049	387737
TEDDY_OU_SUBJ1521080709_MAG25	1521080709	High	g__Bacteroides(UID2691)	94.54	2.99	67.57	274	4670929	48	31136	161	6996	131665
TEDDY_OU_SUBJ1521080709_MAG32	1521080709	High	f__Enterobacteriaceae(UID5124)	95.25	0.42	80	260	4163581	52	26220	170	7471	86266
TEDDY_OU_SUBJ1521080709_MAG35	1521080709	High	o__Clostridiales(UID1212)	99.33	1.01	0	28	2114839	3	117133	17	40764	697394
TEDDY_OU_SUBJ1521080709_MAG37	1521080709	High	o__Clostridiales(UID1212)	97.94	0.84	66.67	78	2038739	14	47011	48	12232	208604
TEDDY_OU_SUBJ1521080709_MAG39	1521080709	High	o__Clostridiales(UID1212)	99.33	0.67	0	188	2030616	42	16652	130	5147	50878
TEDDY_OU_SUBJ1521080709_MAG41	1521080709	High	f__Lachnospiraceae(UID1286)	96.58	1.88	12.5	135	2611196	25	32342	85	9197	146121
TEDDY_OU_SUBJ1521080709_MAG46	1521080709	High	o__Clostridiales(UID1212)	97.99	0.34	0	48	2110474	4	182511	13	40549	398951
TEDDY_OU_SUBJ1521080709_MAG47	1521080709	High	o__Clostridiales(UID1212)	97.99	0	0	115	2228225	21	29346	74	9684	133393
TEDDY_OU_SUBJ1521080709_MAG50	1521080709	High	p__Bacteroidetes(UID2605)	94.47	2.47	50	211	2148557	41	16055	138	4305	59904
TEDDY_OU_SUBJ1521080709_MAG51	1521080709	High	o__Bacteroidales(UID2657)	97.49	0.12	100	76	4593827	15	99663	46	31080	253520
TEDDY_OU_SUBJ1521080709_MAG52	1521080709	High	k__Bacteria(UID2372)	96.74	0	0	156	3801014	35	35892	104	11489	104160
TEDDY_OU_SUBJ1521080709_MAG55	1521080709	High	o__Clostridiales(UID1212)	95.19	0	0	86	2286645	12	66472	49	12339	249996
TEDDY_OU_SUBJ1521080709_MAG58	1521080709	High	o__Lactobacillales(UID544)	99.63	0	0	56	2789906	10	71948	32	30299	496974
TEDDY_OU_SUBJ1521080709_MAG63	1521080709	High	o__Clostridiales(UID1120)	95.39	0	0	111	2057537	21	33964	70	8884	93271
TEDDY_OU_SUBJ1521080709_MAG65	1521080709	High	g__Lactobacillus(UID436)	99.32	0.63	0	84	2941610	15	71011	51	17362	224539
TEDDY_OU_SUBJ1521080709_MAG68	1521080709	High	o__Selenomonadales(UID1024)	98.55	0.7	100	106	1583210	19	23252	68	6331	105290
TEDDY_OU_SUBJ1521080709_MAG77	1521080709	High	k__Bacteria(UID2982)	92.02	0	0	182	2547938	35	22872	117	6148	87577
TEDDY_OU_SUBJ1521080709_MAG78	1521080709	High	f__Lachnospiraceae(UID1256)	99.19	0.12	100	140	2450479	29	28830	88	8426	108909
TEDDY_OU_SUBJ1521080709_MAG81	1521080709	High	f__Lachnospiraceae(UID1256)	96.35	0	0	144	2617465	24	35402	87	7060	99745
TEDDY_OU_SUBJ1521080709_MAG82	1521080709	High	o__Clostridiales(UID1375)	90.4	1.03	66.67	396	2654851	92	8914	291	3151	39339
TEDDY_OU_SUBJ1521080709_MAG83	1521080709	High	k__Bacteria(UID2329)	92.7	2.25	0	53	1099137	11	32822	33	8782	80516
TEDDY_OU_SUBJ1521080709_MAG84	1521080709	High	o__Lactobacillales(UID355)	95.9	0	0	94	1685281	21	26318	62	7304	76712
TEDDY_OU_SUBJ1521080709_MAG86	1521080709	High	o__Lactobacillales(UID544)	98.89	0	0	52	1725710	12	50965	34	19064	119041
TEDDY_OU_SUBJ1521080709_MAG88	1521080709	High	o__Clostridiales(UID1120)	95.45	2.1	0	171	1767695	38	13119	122	4936	55342
TEDDY_OU_SUBJ1521080709_MAG94	1521080709	High	o__Clostridiales(UID1226)	91.22	1.92	50	330	2507241	71	10403	239	3552	34778
TEDDY_OU_SUBJ1521080709_MAG95	1521080709	High	o__Clostridiales(UID1212)	96.6	0.67	100	378	2805035	96	9952	277	3561	32509
TEDDY_OU_SUBJ1325964899_MAG10	1325964899	High	o__Clostridiales(UID1212)	91.64	0	0	368	2308635	93	7604	277	3081	32930
TEDDY_OU_SUBJ1325964899_MAG13	1325964899	High	g__Streptococcus(UID684)	98	0.8	75	53	1703188	9	59413	29	13476	160629
TEDDY_OU_SUBJ1325964899_MAG15	1325964899	High	g__Bacteroides(UID2691)	97.19	1.17	87.5	140	6300679	24	87261	81	22659	343722
TEDDY_OU_SUBJ1325964899_MAG22	1325964899	High	o__Bacteroidales(UID2654)	98.12	0.4	50	194	4385230	34	40285	112	10215	127575
TEDDY_OU_SUBJ1325964899_MAG23	1325964899	High	o__Clostridiales(UID1212)	99.33	1.01	0	14	2176393	3	361769	9	71335	440988
TEDDY_OU_SUBJ1325964899_MAG26	1325964899	High	p__Actinobacteria(UID2112)	99.19	1.88	33.33	130	2052394	23	28069	80	6952	78476
TEDDY_OU_SUBJ1325964899_MAG28	1325964899	High	o__Clostridiales(UID1226)	96.84	0.63	0	296	3776546	55	21275	188	5431	83978
TEDDY_OU_SUBJ1325964899_MAG30	1325964899	High	o__Clostridiales(UID1212)	94.67	0	0	122	2623670	21	39566	69	9810	138446
TEDDY_OU_SUBJ1325964899_MAG31	1325964899	High	f__Lachnospiraceae(UID1286)	94.11	0.06	100	146	2224183	28	24459	89	6599	77812
TEDDY_OU_SUBJ1325964899_MAG34	1325964899	High	o__Bacteroidales(UID2621)	98.62	0	0	66	4640915	14	115349	41	34835	304956
TEDDY_OU_SUBJ1325964899_MAG39	1325964899	High	o__Selenomonadales(UID1024)	91.49	0	0	160	1868548	27	16617	104	5118	97284
TEDDY_OU_SUBJ1325964899_MAG4	1325964899	High	g__Lactobacillus(UID436)	98.3	0	0	78	2732865	16	55167	47	18524	188912
TEDDY_OU_SUBJ1325964899_MAG40	1325964899	High	f__Lachnospiraceae(UID1256)	96.47	0	0	78	2881896	16	61361	47	19563	183553
TEDDY_OU_SUBJ1325964899_MAG41	1325964899	High	o__Bacteroidales(UID2657)	95.07	0	0	211	4328098	44	33272	139	9912	107735
TEDDY_OU_SUBJ1325964899_MAG42	1325964899	High	o__Clostridiales(UID1212)	99.33	2.01	0	121	3164889	24	45211	73	12389	139247
TEDDY_OU_SUBJ1325964899_MAG43	1325964899	High	o__Clostridiales(UID1212)	91.28	0.67	0	286	1973749	58	8179	210	3202	97009
TEDDY_OU_SUBJ1325964899_MAG44	1325964899	High	o__Clostridiales(UID1120)	91.77	1.41	100	467	3435839	104	9954	339	3329	38443
TEDDY_OU_SUBJ1325964899_MAG45	1325964899	High	k__Bacteria(UID2982)	97.28	0	0	56	2758426	8	97645	27	25617	429172
TEDDY_OU_SUBJ1325964899_MAG5	1325964899	High	f__Bifidobacteriaceae(UID1462)	96.12	0	0	108	2068407	20	32541	66	9114	112586
TEDDY_OU_SUBJ1325964899_MAG52	1325964899	High	o__Clostridiales(UID1226)	90.87	0.95	33.33	307	2656770	64	12983	216	3870	57905
TEDDY_OU_SUBJ1325964899_MAG53	1325964899	High	o__Bacteroidales(UID2657)	98.55	0.12	0	113	4215790	21	62420	67	17363	289998
TEDDY_OU_SUBJ1325964899_MAG54	1325964899	High	o__Bacteroidales(UID2621)	96.35	0.71	0	147	3980804	33	40577	94	14002	146730
TEDDY_OU_SUBJ1325964899_MAG57	1325964899	High	k__Bacteria(UID2372)	99.06	0	0	203	3213371	42	26000	131	7256	68830
TEDDY_OU_SUBJ1325964899_MAG59	1325964899	High	f__Lachnospiraceae(UID1286)	97.18	1.69	0	125	2710867	25	31897	75	10853	117859
TEDDY_OU_SUBJ1325964899_MAG64	1325964899	High	f__Bifidobacteriaceae(UID1462)	91.67	0.61	50	103	1913678	22	27344	65	9695	82357
TEDDY_OU_SUBJ1325964899_MAG7	1325964899	High	p__Bacteroidetes(UID2605)	97.55	0.48	0	136	3503855	29	43431	86	11632	123052
TEDDY_OU_SUBJ1982356849_MAG106	1982356849	High	o__Clostridiales(UID1226)	94.46	0	0	277	2401323	58	12609	192	3724	49744
TEDDY_OU_SUBJ1982356849_MAG116	1982356849	High	k__Bacteria(UID2372)	93.23	1.18	50	288	1704611	73	7391	218	3005	28831
TEDDY_OU_SUBJ1982356849_MAG117	1982356849	High	o__Bacteroidales(UID2654)	98.84	0.65	80	134	4538542	23	66214	76	16461	159623
TEDDY_OU_SUBJ1982356849_MAG12	1982356849	High	o__Clostridiales(UID1226)	96.97	0	0	71	2512030	15	50772	45	22718	149363
TEDDY_OU_SUBJ1982356849_MAG120	1982356849	High	o__Clostridiales(UID1120)	97.76	0.35	0	89	2049279	23	31871	62	12653	77949
TEDDY_OU_SUBJ1982356849_MAG124	1982356849	High	f__Lachnospiraceae(UID1255)	97.88	0.89	57.14	146	2874597	29	31912	96	8869	97887
TEDDY_OU_SUBJ1982356849_MAG126	1982356849	High	o__Clostridiales(UID1226)	96.1	0	0	132	2843746	26	35820	84	10053	136862
TEDDY_OU_SUBJ1982356849_MAG130	1982356849	High	o__Clostridiales(UID1212)	92.75	2.24	100	244	2305058	51	13634	171	4353	72548
TEDDY_OU_SUBJ1982356849_MAG145	1982356849	High	f__Lachnospiraceae(UID1286)	98.79	0	0	119	3045877	19	52593	64	14208	129235
TEDDY_OU_SUBJ1982356849_MAG148	1982356849	High	f__Lachnospiraceae(UID1256)	91.84	0.78	100	272	3274801	54	19613	178	5266	71054
TEDDY_OU_SUBJ1982356849_MAG149	1982356849	High	o__Clostridiales(UID1212)	98.66	0	0	159	2629307	32	24644	105	7910	107850
TEDDY_OU_SUBJ1982356849_MAG151	1982356849	High	o__Lactobacillales(UID544)	99.63	0	0	68	2687427	15	52272	45	23316	190186
TEDDY_OU_SUBJ1982356849_MAG153	1982356849	High	k__Bacteria(UID2372)	93.65	1.89	50	449	3000069	112	8821	332	3217	28976
TEDDY_OU_SUBJ1982356849_MAG160	1982356849	High	f__Lachnospiraceae(UID1256)	97.5	0	0	108	2431462	20	38646	69	10356	111945
TEDDY_OU_SUBJ1982356849_MAG161	1982356849	High	o__Clostridiales(UID1212)	95.75	0	0	247	2570803	53	15013	168	4761	86531
TEDDY_OU_SUBJ1982356849_MAG165	1982356849	High	o__Clostridiales(UID1212)	99.33	1.01	0	25	2076944	5	158218	16	39023	301345
TEDDY_OU_SUBJ1982356849_MAG166	1982356849	High	f__Lachnospiraceae(UID1286)	96.64	1.76	0	87	2811838	17	55392	52	16236	149317
TEDDY_OU_SUBJ1982356849_MAG167	1982356849	High	o__Selenomonadales(UID1024)	95.69	0	0	81	2123515	18	36199	54	15196	108070
TEDDY_OU_SUBJ1982356849_MAG168	1982356849	High	o__Clostridiales(UID1226)	97.57	0.47	50	128	2258693	25	28531	81	7596	80744
TEDDY_OU_SUBJ1982356849_MAG18	1982356849	High	o__Clostridiales(UID1226)	95.41	0	0	321	4440824	75	18718	224	7126	84172
TEDDY_OU_SUBJ1982356849_MAG23	1982356849	High	o__Clostridiales(UID1212)	97.32	0	0	49	1891448	8	78034	28	18252	190467
TEDDY_OU_SUBJ1982356849_MAG24	1982356849	High	o__Clostridiales(UID1226)	97.99	0	0	154	5492046	33	52660	99	19501	178362
TEDDY_OU_SUBJ1982356849_MAG25	1982356849	High	o__Clostridiales(UID1226)	96.04	1.68	50	217	2715445	44	19029	141	5812	57633
TEDDY_OU_SUBJ1982356849_MAG26	1982356849	High	f__Lachnospiraceae(UID1256)	96.57	1.75	0	118	2294897	25	29036	80	9832	132478
TEDDY_OU_SUBJ1982356849_MAG27	1982356849	High	o__Clostridiales(UID1212)	98.63	0.23	100	173	2415333	31	22760	108	5702	90884
TEDDY_OU_SUBJ1982356849_MAG33	1982356849	High	o__Bacteroidales(UID2657)	90.46	0.19	0	174	3491446	39	29399	115	9770	132656
TEDDY_OU_SUBJ1982356849_MAG36	1982356849	High	o__Clostridiales(UID1212)	98.43	1.34	0	122	2814422	25	35224	79	10135	125574
TEDDY_OU_SUBJ1982356849_MAG37	1982356849	High	o__Clostridiales(UID1212)	93.56	2.24	25	236	2161698	42	15164	156	3652	74269
TEDDY_OU_SUBJ1982356849_MAG41	1982356849	High	k__Bacteria(UID2372)	98.33	0.47	0	126	3877613	22	48388	79	15296	240573
TEDDY_OU_SUBJ1982356849_MAG43	1982356849	High	o__Clostridiales(UID1212)	91.95	0	0	59	1865108	13	52559	37	15920	116458
TEDDY_OU_SUBJ1982356849_MAG44	1982356849	High	o__Clostridiales(UID1212)	98.66	0.34	0	116	3615145	16	55889	64	15508	246803
TEDDY_OU_SUBJ1982356849_MAG5	1982356849	High	o__Clostridiales(UID1226)	90.96	1.05	50	385	2495497	99	8002	290	3329	26738
TEDDY_OU_SUBJ1982356849_MAG51	1982356849	High	g__Bacteroides(UID2691)	97.46	2.91	66.67	146	6056330	22	75222	79	20677	277244
TEDDY_OU_SUBJ1982356849_MAG52	1982356849	High	f__Lachnospiraceae(UID1256)	97.3	0.58	100	125	2603217	23	33532	75	9640	214390
TEDDY_OU_SUBJ1982356849_MAG6	1982356849	High	p__Proteobacteria(UID3887)	90.28	2.64	20	401	2134270	102	6355	310	2664	33605
TEDDY_OU_SUBJ1982356849_MAG67	1982356849	High	o__Clostridiales(UID1226)	93.86	0.12	0	68	2253570	13	66333	41	15101	136969
TEDDY_OU_SUBJ1982356849_MAG68	1982356849	High	f__Bifidobacteriaceae(UID1458)	98.42	0.68	0	77	2084695	14	42731	48	13136	133368
TEDDY_OU_SUBJ1982356849_MAG69	1982356849	High	k__Bacteria(UID2372)	100	0	0	81	3255148	13	73773	49	17770	223453
TEDDY_OU_SUBJ1982356849_MAG71	1982356849	High	p__Actinobacteria(UID2112)	98.39	0.12	0	48	1635585	8	67242	27	16120	154939
TEDDY_OU_SUBJ1982356849_MAG75	1982356849	High	o__Clostridiales(UID1212)	96.64	0	0	61	2688880	12	71748	35	25899	254811
TEDDY_OU_SUBJ1982356849_MAG77	1982356849	High	o__Bacteroidales(UID2657)	97.43	1.02	16.67	221	4897355	38	41523	127	11446	159152
TEDDY_OU_SUBJ1982356849_MAG78	1982356849	High	o__Clostridiales(UID1212)	94.83	1.07	33.33	224	3016115	48	19363	151	6469	67184
TEDDY_OU_SUBJ1982356849_MAG79	1982356849	High	o__Clostridiales(UID1226)	99.37	0	0	65	2746071	12	67109	40	19818	210745
TEDDY_OU_SUBJ1982356849_MAG81	1982356849	High	o__Clostridiales(UID1212)	97.29	1.01	0	76	2555240	15	61438	44	18697	182852
TEDDY_OU_SUBJ1982356849_MAG83	1982356849	High	k__Bacteria(UID2372)	99.79	0	0	71	2744650	15	69593	45	17180	159205
TEDDY_OU_SUBJ1982356849_MAG89	1982356849	High	o__Clostridiales(UID1212)	96.29	0.69	33.33	221	2720506	51	16816	153	6315	70134
TEDDY_OU_SUBJ1982356849_MAG90	1982356849	High	o__Clostridiales(UID1212)	92.28	0	0	159	1944435	31	18949	106	5436	67105
TEDDY_OU_SUBJ1982356849_MAG91	1982356849	High	o__Lactobacillales(UID543)	95.31	0.66	0	233	2483382	52	16539	160	4987	60132
TEDDY_OU_SUBJ1982356849_MAG94	1982356849	High	o__Clostridiales(UID1212)	96.31	0	0	198	1724058	50	11125	145	4277	29330
TEDDY_OU_SUBJ1982356849_MAG95	1982356849	High	f__Lachnospiraceae(UID1286)	96.98	1.47	40	183	2322720	39	18439	125	5996	60641
TEDDY_OU_SUBJ1982356849_MAG97	1982356849	High	o__Clostridiales(UID1212)	96.99	0.34	0	112	2056607	26	25818	76	9807	75827
TEDDY_OU_SUBJ1559962652_MAG10	1559962652	High	o__Clostridiales(UID1226)	93.39	0.95	0	410	5242214	88	18125	276	6125	69441
TEDDY_OU_SUBJ1559962652_MAG11	1559962652	High	o__Bacteroidales(UID2621)	97.69	0.51	0	41	4778893	10	161255	27	72590	504537
TEDDY_OU_SUBJ1559962652_MAG12	1559962652	High	o__Clostridiales(UID1226)	98.95	0.32	0	72	3151324	13	91869	38	20704	237856
TEDDY_OU_SUBJ1559962652_MAG14	1559962652	High	o__Clostridiales(UID1212)	92.79	1.23	33.33	274	2137708	65	10522	200	3581	42665
TEDDY_OU_SUBJ1559962652_MAG17	1559962652	High	o__Clostridiales(UID1226)	94.92	0.84	0	221	2617647	50	16035	153	5325	58077
TEDDY_OU_SUBJ1559962652_MAG19	1559962652	High	o__Clostridiales(UID1226)	96.58	2.22	60	168	6499191	32	61583	102	18898	253645
TEDDY_OU_SUBJ1559962652_MAG20	1559962652	High	o__Clostridiales(UID1212)	99.08	2.68	0	95	2789277	22	48448	62	16658	87313
TEDDY_OU_SUBJ1559962652_MAG21	1559962652	High	o__Clostridiales(UID1212)	99.33	4.03	30	46	3108912	8	126745	29	31457	300323
TEDDY_OU_SUBJ1559962652_MAG23	1559962652	High	f__Lachnospiraceae(UID1286)	95.89	0.85	0	85	3524731	15	85336	47	23234	232612
TEDDY_OU_SUBJ1559962652_MAG24	1559962652	High	o__Clostridiales(UID1212)	95.06	0.22	0	170	2233989	36	17522	117	6572	72275
TEDDY_OU_SUBJ1559962652_MAG25	1559962652	High	g__Lactobacillus(UID377)	96.17	0	0	80	1698400	17	35199	54	11284	75017
TEDDY_OU_SUBJ1559962652_MAG26	1559962652	High	g__Bacteroides(UID2691)	98.22	0.74	71.43	142	6503740	17	108942	67	21260	493910
TEDDY_OU_SUBJ1559962652_MAG27	1559962652	High	o__Clostridiales(UID1226)	98.73	0.84	100	183	3264384	37	27455	113	8490	77515
TEDDY_OU_SUBJ1559962652_MAG29	1559962652	High	f__Lachnospiraceae(UID1256)	98.8	1.09	28.57	107	2922836	21	44011	64	14763	149330
TEDDY_OU_SUBJ1559962652_MAG30	1559962652	High	f__Lachnospiraceae(UID1255)	98.28	1.72	0	60	6449203	10	241238	33	60377	613024
TEDDY_OU_SUBJ1559962652_MAG31	1559962652	High	o__Bacteroidales(UID2657)	96.85	0	0	152	4025172	32	38821	97	13529	155937
TEDDY_OU_SUBJ1559962652_MAG32	1559962652	High	o__Clostridiales(UID1226)	99.37	0	0	60	3453650	10	122907	30	26042	314937
TEDDY_OU_SUBJ1559962652_MAG33	1559962652	High	k__Bacteria(UID2372)	91.3	0.24	100	288	2155721	71	9824	212	3601	37532
TEDDY_OU_SUBJ1559962652_MAG38	1559962652	High	f__Lachnospiraceae(UID1256)	97.46	0	0	81	2620875	15	54614	46	17742	370925
TEDDY_OU_SUBJ1559962652_MAG39	1559962652	High	f__Lachnospiraceae(UID1286)	96.21	2.24	0	138	2825956	29	34100	91	9518	97458
TEDDY_OU_SUBJ1559962652_MAG4	1559962652	High	k__Bacteria(UID2372)	91.67	0	0	221	3748636	45	26826	138	8196	94682
TEDDY_OU_SUBJ1559962652_MAG40	1559962652	High	f__Enterobacteriaceae(UID5124)	99.26	2.75	95.45	57	4733791	11	159461	33	37137	315103
TEDDY_OU_SUBJ1559962652_MAG42	1559962652	High	o__Clostridiales(UID1212)	99.33	0	0	53	3183305	10	106880	31	35494	283521
TEDDY_OU_SUBJ1559962652_MAG44	1559962652	High	o__Clostridiales(UID1212)	96.09	0.47	50	276	3545340	46	18772	175	5230	149315
TEDDY_OU_SUBJ1559962652_MAG47	1559962652	High	o__Clostridiales(UID1212)	97.75	0	0	183	2629255	38	24759	120	6684	68465
TEDDY_OU_SUBJ1559962652_MAG49	1559962652	High	o__Bacteroidales(UID2654)	94.81	0.56	0	149	4821805	26	54561	88	15118	294391
TEDDY_OU_SUBJ1559962652_MAG55	1559962652	High	k__Bacteria(UID2372)	98.11	1.26	100	308	3010666	58	15759	208	4173	57377
TEDDY_OU_SUBJ1559962652_MAG56	1559962652	High	p__Bacteroidetes(UID2605)	98.8	0.48	0	34	3154977	6	195598	17	74927	353148
TEDDY_OU_SUBJ1559962652_MAG59	1559962652	High	o__Lactobacillales(UID544)	98.08	1.2	100	83	1736955	13	35255	49	9818	191921
TEDDY_OU_SUBJ1559962652_MAG60	1559962652	High	o__Clostridiales(UID1212)	91.64	0	0	167	1718479	41	14462	120	4982	35122
TEDDY_OU_SUBJ1559962652_MAG62	1559962652	High	g__Streptococcus(UID684)	97.58	0.4	66.67	89	1662364	15	32647	55	7451	140040
TEDDY_OU_SUBJ1559962652_MAG67	1559962652	High	f__Lachnospiraceae(UID1256)	99.05	1.27	100	113	2521812	21	36989	70	10710	130790
TEDDY_OU_SUBJ1559962652_MAG75	1559962652	High	o__Clostridiales(UID1212)	98.66	0	0	41	2739488	7	101704	24	40130	481831
TEDDY_OU_SUBJ1559962652_MAG78	1559962652	High	p__Firmicutes(UID1022)	98.1	0.63	0	13	1798521	3	197346	9	60378	517733
TEDDY_OU_SUBJ1559962652_MAG79	1559962652	High	f__Bifidobacteriaceae(UID1462)	97.24	0	0	54	2049091	10	65647	35	16709	197284
TEDDY_OU_SUBJ1559962652_MAG8	1559962652	High	o__Clostridiales(UID1212)	94.17	1.34	0	200	2311663	44	16174	139	5425	63982
TEDDY_OU_SUBJ1559962652_MAG80	1559962652	High	f__Bifidobacteriaceae(UID1460)	98.07	1.59	28.57	50	1904618	11	70220	29	22114	124033
TEDDY_OU_SUBJ1559962652_MAG81	1559962652	High	o__Clostridiales(UID1226)	96.2	1.58	0	133	3376039	28	44648	83	12587	107401
TEDDY_OU_SUBJ1559962652_MAG82	1559962652	High	o__Clostridiales(UID1212)	95.41	0	0	81	2585228	17	48248	51	18388	131853
TEDDY_OU_SUBJ1559962652_MAG83	1559962652	High	k__Bacteria(UID2372)	100	0.99	100	114	3087053	21	46815	68	13319	154806
TEDDY_OU_SUBJ1559962652_MAG84	1559962652	High	f__Lachnospiraceae(UID1286)	98.71	0.02	100	125	2751925	18	46790	66	9072	140772
TEDDY_OU_SUBJ1559962652_MAG86	1559962652	High	f__Lachnospiraceae(UID1256)	92.28	1.75	0	137	2795237	34	27777	95	11219	68122
TEDDY_OU_SUBJ1559962652_MAG88	1559962652	High	o__Clostridiales(UID1212)	98.66	1.68	33.33	91	1890216	12	45371	49	8448	173200
TEDDY_OU_SUBJ1559962652_MAG90	1559962652	High	f__Lachnospiraceae(UID1256)	95.32	0.03	100	144	2564189	28	31574	92	7823	96213
TEDDY_OU_SUBJ1559962652_MAG91	1559962652	High	o__Clostridiales(UID1226)	96.17	1.27	0	134	2938364	21	36436	77	9199	137978
TEDDY_OU_SUBJ1559962652_MAG94	1559962652	High	p__Actinobacteria(UID2112)	94.61	3.23	50	217	2004057	38	15119	146	3689	62424
TEDDY_OU_SUBJ1703854880_MAG102	1703854880	High	f__Bifidobacteriaceae(UID1458)	92.78	2.33	57.14	98	2596930	19	46521	57	13409	150373
TEDDY_OU_SUBJ1703854880_MAG103	1703854880	High	f__Lachnospiraceae(UID1256)	97.36	0	0	134	2370000	27	29326	87	8681	87049
TEDDY_OU_SUBJ1703854880_MAG104	1703854880	High	k__Bacteria(UID2982)	94.56	0.23	100	117	2540483	24	30078	73	12419	124365
TEDDY_OU_SUBJ1703854880_MAG105	1703854880	High	f__Enterobacteriaceae(UID5124)	91.05	0.19	25	313	3801144	57	19243	205	5298	65147
TEDDY_OU_SUBJ1703854880_MAG107	1703854880	High	o__Clostridiales(UID1226)	97.72	0	0	205	3437341	36	27849	122	8195	95185
TEDDY_OU_SUBJ1703854880_MAG14	1703854880	High	o__Clostridiales(UID1226)	94.68	0	0	415	4212201	102	13317	297	5121	40599
TEDDY_OU_SUBJ1703854880_MAG16	1703854880	High	o__Clostridiales(UID1120)	98.24	0	0	361	2709570	88	9341	266	3625	48824
TEDDY_OU_SUBJ1703854880_MAG2	1703854880	High	f__Lachnospiraceae(UID1256)	98.54	1.17	0	92	2706156	19	46388	60	16215	142946
TEDDY_OU_SUBJ1703854880_MAG27	1703854880	High	o__Clostridiales(UID1212)	91.67	0	0	69	1786816	13	45575	44	11755	166877
TEDDY_OU_SUBJ1703854880_MAG34	1703854880	High	f__Lachnospiraceae(UID1286)	96.5	1.93	75	193	2436438	42	20086	126	6288	76418
TEDDY_OU_SUBJ1703854880_MAG4	1703854880	High	f__Bifidobacteriaceae(UID1462)	98.62	0.06	100	32	2136106	7	107321	19	45612	268910
TEDDY_OU_SUBJ1703854880_MAG43	1703854880	High	k__Bacteria(UID2372)	98.11	0	0	131	3709642	26	46147	83	13352	121417
TEDDY_OU_SUBJ1703854880_MAG44	1703854880	High	o__Clostridiales(UID1226)	98.73	2.22	0	114	2856081	26	36039	77	13338	104843
TEDDY_OU_SUBJ1703854880_MAG47	1703854880	High	o__Bacteroidales(UID2654)	94.55	0.56	50	152	4214510	32	45617	93	14481	141225
TEDDY_OU_SUBJ1703854880_MAG48	1703854880	High	o__Clostridiales(UID1212)	98.63	0	0	66	2591708	12	80551	38	17806	216894
TEDDY_OU_SUBJ1703854880_MAG52	1703854880	High	o__Clostridiales(UID1212)	99.33	1.01	0	37	2400644	6	107790	22	30357	445660
TEDDY_OU_SUBJ1703854880_MAG53	1703854880	High	g__Bacteroides(UID2691)	94.19	0.24	0	233	6171422	41	47727	136	12472	220380
TEDDY_OU_SUBJ1703854880_MAG55	1703854880	High	o__Clostridiales(UID1226)	91	0.73	16.67	222	2491522	42	16982	151	4895	76077
TEDDY_OU_SUBJ1703854880_MAG57	1703854880	High	o__Bacteroidales(UID2657)	96.59	0	0	91	4709837	19	88309	52	28113	229808
TEDDY_OU_SUBJ1703854880_MAG59	1703854880	High	o__Clostridiales(UID1212)	98.83	0	0	92	2536049	18	49789	61	14292	136395
TEDDY_OU_SUBJ1703854880_MAG6	1703854880	High	p__Actinobacteria(UID2112)	96.57	1.08	25	283	3290732	46	20607	187	5208	81990
TEDDY_OU_SUBJ1703854880_MAG60	1703854880	High	f__Lachnospiraceae(UID1256)	96.37	0	0	172	2481243	36	21828	114	6566	73508
TEDDY_OU_SUBJ1703854880_MAG62	1703854880	High	o__Bacteroidales(UID2621)	99.42	0.38	0	62	4818668	15	116413	40	46356	429056
TEDDY_OU_SUBJ1703854880_MAG64	1703854880	High	f__Bifidobacteriaceae(UID1462)	98.27	0.23	100	54	2163577	10	74561	34	17815	173283
TEDDY_OU_SUBJ1703854880_MAG68	1703854880	High	o__Clostridiales(UID1212)	98.49	3.69	12.5	273	3451102	59	18697	184	6541	61274
TEDDY_OU_SUBJ1703854880_MAG69	1703854880	High	o__Clostridiales(UID1226)	100	0.63	0	170	3476594	33	30661	110	10424	109133
TEDDY_OU_SUBJ1703854880_MAG76	1703854880	High	f__Lachnospiraceae(UID1256)	95.29	1.11	40	246	2660414	50	16385	167	4949	53848
TEDDY_OU_SUBJ1703854880_MAG79	1703854880	High	o__Clostridiales(UID1212)	92.98	0.67	0	187	1763621	42	12981	133	4627	47143
TEDDY_OU_SUBJ1703854880_MAG8	1703854880	High	o__Clostridiales(UID1212)	98.66	2.01	0	168	2333273	31	23116	107	5856	124136
TEDDY_OU_SUBJ1703854880_MAG82	1703854880	High	o__Clostridiales(UID1212)	95.86	4.03	92.31	148	2728165	29	28618	92	8814	127408
TEDDY_OU_SUBJ1703854880_MAG87	1703854880	High	f__Lachnospiraceae(UID1286)	96.11	3.62	33.33	160	2646448	34	24361	105	8279	83935
TEDDY_OU_SUBJ1703854880_MAG89	1703854880	High	o__Clostridiales(UID1212)	97.32	2.01	25	144	3284223	27	34545	87	10881	122722
TEDDY_OU_SUBJ1703854880_MAG97	1703854880	High	f__Lachnospiraceae(UID1255)	94.28	3.64	22.22	708	5878235	163	10959	511	3902	53804
TEDDY_OU_SUBJ1703854880_MAG98	1703854880	High	k__Bacteria(UID2372)	100	0	0	83	3091511	14	68911	51	19067	198865
TEDDY_OU_SUBJ1671014240_MAG102	1671014240	High	f__Lachnospiraceae(UID1286)	97.83	4.66	13.64	159	4005564	17	82730	61	10205	233614
TEDDY_OU_SUBJ1671014240_MAG16	1671014240	High	o__Selenomonadales(UID1024)	94.89	0	0	117	1957581	17	28617	70	6246	186999
TEDDY_OU_SUBJ1671014240_MAG17	1671014240	High	k__Bacteria(UID2372)	99.06	0	0	115	3868732	22	60314	68	16339	194527
TEDDY_OU_SUBJ1671014240_MAG18	1671014240	High	o__Clostridiales(UID1226)	97.05	0.63	100	69	2869641	13	71264	41	21477	162638
TEDDY_OU_SUBJ1671014240_MAG19	1671014240	High	g__Streptococcus(UID684)	91.41	1.71	50	169	1512269	36	13127	116	3742	44388
TEDDY_OU_SUBJ1671014240_MAG2	1671014240	High	f__Lachnospiraceae(UID1256)	97.92	0	0	169	2447126	34	21240	112	6829	92322
TEDDY_OU_SUBJ1671014240_MAG25	1671014240	High	o__Clostridiales(UID1226)	93.69	1.27	50	67	2838335	14	67667	45	23304	162789
TEDDY_OU_SUBJ1671014240_MAG27	1671014240	High	k__Bacteria(UID2372)	96.36	0	0	82	3011138	14	68702	47	17869	218240
TEDDY_OU_SUBJ1671014240_MAG28	1671014240	High	f__Lachnospiraceae(UID1256)	92.4	1.17	100	178	2308872	41	17369	125	6323	62834
TEDDY_OU_SUBJ1671014240_MAG29	1671014240	High	k__Bacteria(UID2372)	95.28	0	0	160	2646193	35	26055	105	8141	74534
TEDDY_OU_SUBJ1671014240_MAG30	1671014240	High	o__Clostridiales(UID1226)	93.96	0	0	363	2825416	83	10564	264	3715	40198
TEDDY_OU_SUBJ1671014240_MAG31	1671014240	High	o__Clostridiales(UID1212)	97.86	1.34	0	150	2311942	30	26954	97	7113	112407
TEDDY_OU_SUBJ1671014240_MAG32	1671014240	High	f__Lachnospiraceae(UID1256)	96.92	0.19	0	108	2588330	21	35530	67	10883	164224
TEDDY_OU_SUBJ1671014240_MAG33	1671014240	High	o__Clostridiales(UID1226)	99.31	0	0	91	3428479	19	57571	58	20100	188463
TEDDY_OU_SUBJ1671014240_MAG39	1671014240	High	k__Bacteria(UID2372)	97.8	0	0	37	2196410	8	98081	23	30575	196480
TEDDY_OU_SUBJ1671014240_MAG4	1671014240	High	o__Clostridiales(UID1212)	94.41	0.34	0	118	2580306	25	35175	73	12219	110961
TEDDY_OU_SUBJ1671014240_MAG42	1671014240	High	f__Lachnospiraceae(UID1255)	98.28	2.2	0	73	6580301	17	141292	45	49307	299668
TEDDY_OU_SUBJ1671014240_MAG44	1671014240	High	f__Lachnospiraceae(UID1286)	97.87	0.97	100	203	3178621	34	28212	121	6326	149583
TEDDY_OU_SUBJ1671014240_MAG46	1671014240	High	o__Clostridiales(UID1226)	96.86	0.32	0	121	3014745	23	39209	76	11107	144429
TEDDY_OU_SUBJ1671014240_MAG47	1671014240	High	f__Enterobacteriaceae(UID5124)	98.28	0.33	66.67	101	4643612	17	99486	54	24212	204774
TEDDY_OU_SUBJ1671014240_MAG48	1671014240	High	f__Lachnospiraceae(UID1256)	94.41	0.58	100	122	2282516	26	29672	78	9664	134719
TEDDY_OU_SUBJ1671014240_MAG49	1671014240	High	o__Lactobacillales(UID544)	92.96	0.38	50	362	2729429	81	9759	264	3585	61703
TEDDY_OU_SUBJ1671014240_MAG54	1671014240	High	o__Clostridiales(UID1226)	96.8	1.05	33.33	98	2420893	19	42719	63	10929	149255
TEDDY_OU_SUBJ1671014240_MAG55	1671014240	High	k__Bacteria(UID2982)	97.96	0	0	38	2697990	8	115171	23	37464	304727
TEDDY_OU_SUBJ1671014240_MAG6	1671014240	High	o__Clostridiales(UID1212)	92.2	0.73	50	357	2199935	92	7511	271	3249	33761
TEDDY_OU_SUBJ1671014240_MAG61	1671014240	High	p__Proteobacteria(UID3887)	98.73	0.11	0	92	2583271	17	46007	57	14067	140525
TEDDY_OU_SUBJ1671014240_MAG66	1671014240	High	o__Clostridiales(UID1226)	98.29	0.02	0	266	4478512	62	22756	184	8622	100038
TEDDY_OU_SUBJ1671014240_MAG70	1671014240	High	f__Lachnospiraceae(UID1286)	98.3	2.24	0	76	2772641	15	59183	45	18494	168326
TEDDY_OU_SUBJ1671014240_MAG72	1671014240	High	f__Bifidobacteriaceae(UID1462)	94.6	1.04	66.67	184	2063955	39	16550	121	5009	61855
TEDDY_OU_SUBJ1671014240_MAG75	1671014240	High	o__Clostridiales(UID1212)	98.66	0	0	74	2669214	13	62354	43	15401	181154
TEDDY_OU_SUBJ1671014240_MAG81	1671014240	High	o__Clostridiales(UID1226)	97.47	0	0	44	2811162	7	132155	22	36487	441090
TEDDY_OU_SUBJ1671014240_MAG84	1671014240	High	o__Clostridiales(UID1226)	98.5	0.02	100	85	2949798	19	52446	57	19012	146084
TEDDY_OU_SUBJ1671014240_MAG85	1671014240	High	o__Clostridiales(UID1212)	97.26	0	0	125	2566506	23	35674	76	9451	96734
TEDDY_OU_SUBJ1671014240_MAG88	1671014240	High	o__Clostridiales(UID1212)	97.32	0	0	67	1862688	11	59091	40	13618	130873
TEDDY_OU_SUBJ1671014240_MAG89	1671014240	High	f__Lachnospiraceae(UID1255)	97.53	0.19	0	69	2836120	11	74613	42	16278	262243
TEDDY_OU_SUBJ1671014240_MAG90	1671014240	High	o__Lactobacillales(UID544)	99.63	0	0	61	2548239	10	74192	35	17236	261483
TEDDY_OU_SUBJ1671014240_MAG93	1671014240	High	o__Clostridiales(UID1226)	94.71	0.66	66.67	204	2430719	39	17942	136	4995	98599
TEDDY_OU_SUBJ1671014240_MAG98	1671014240	High	o__Clostridiales(UID1212)	97.99	1.34	0	83	2829065	17	58724	51	21056	120268
TEDDY_OU_SUBJ1671014240_MAG99	1671014240	High	g__Bacteroides(UID2691)	98.95	0.04	0	96	6809840	16	109702	57	34433	383568
TEDDY_OU_SUBJ1751696069_MAG13	1751696069	High	f__Lachnospiraceae(UID1256)	98.8	0.58	0	73	2774225	13	78418	40	20612	214313
TEDDY_OU_SUBJ1751696069_MAG14	1751696069	High	f__Bifidobacteriaceae(UID1462)	95.62	0.84	40	160	2138977	36	19541	107	6614	48521
TEDDY_OU_SUBJ1751696069_MAG16	1751696069	High	o__Clostridiales(UID1212)	100	2.01	0	103	2770494	23	42458	65	12796	128373
TEDDY_OU_SUBJ1751696069_MAG22	1751696069	High	k__Bacteria(UID2372)	97.17	0	0	91	2765976	15	51803	53	15613	197315
TEDDY_OU_SUBJ1751696069_MAG9	1751696069	High	k__Bacteria(UID2372)	100	3.3	100	107	3432812	17	55963	65	15202	307862
TEDDY_OU_SUBJ1788716845_MAG10	1788716845	High	o__Clostridiales(UID1226)	98.76	0.32	0	127	2986125	26	37985	85	11480	129690
TEDDY_OU_SUBJ1788716845_MAG15	1788716845	High	p__Actinobacteria(UID2112)	99.19	0.81	0	140	2079530	26	23367	89	7181	100709
TEDDY_OU_SUBJ1788716845_MAG20	1788716845	High	f__Lachnospiraceae(UID1256)	98.83	0.1	100	127	2800163	22	38742	75	10519	128380
TEDDY_OU_SUBJ1788716845_MAG21	1788716845	High	f__Lachnospiraceae(UID1286)	99.36	0.24	100	100	2843355	17	46440	57	17120	177024
TEDDY_OU_SUBJ1788716845_MAG23	1788716845	High	f__Lachnospiraceae(UID1256)	94.85	1.75	20	314	3012738	68	13772	216	4689	57179
TEDDY_OU_SUBJ1788716845_MAG24	1788716845	High	o__Clostridiales(UID1226)	98	0.13	100	175	3344615	31	33856	110	8453	121096
TEDDY_OU_SUBJ1788716845_MAG27	1788716845	High	o__Clostridiales(UID1226)	98.23	0	0	137	2576966	19	37198	73	7924	236553
TEDDY_OU_SUBJ1788716845_MAG3	1788716845	High	k__Bacteria(UID2372)	100	0	0	77	3595245	12	90329	44	22536	267578
TEDDY_OU_SUBJ1788716845_MAG32	1788716845	High	f__Lachnospiraceae(UID1256)	92.16	0.58	66.67	294	2665738	62	13888	205	3881	41941
TEDDY_OU_SUBJ1788716845_MAG34	1788716845	High	o__Clostridiales(UID1212)	100	2.68	0	149	2628471	28	32885	90	8602	100006
TEDDY_OU_SUBJ1788716845_MAG35	1788716845	High	o__Bacteroidales(UID2657)	96.17	0.12	0	109	4132710	22	61523	71	19535	268620
TEDDY_OU_SUBJ1788716845_MAG37	1788716845	High	f__Bifidobacteriaceae(UID1462)	94.22	2.07	0	222	1993819	49	13362	153	4235	52596
TEDDY_OU_SUBJ1788716845_MAG39	1788716845	High	f__Lachnospiraceae(UID1255)	93.08	4.44	0	609	5205310	128	12034	426	3831	52229
TEDDY_OU_SUBJ1788716845_MAG45	1788716845	High	f__Lachnospiraceae(UID1256)	97.58	1.27	0	100	2513808	22	41298	62	12058	89825
TEDDY_OU_SUBJ1788716845_MAG46	1788716845	High	g__Bacteroides(UID2691)	97.53	0.38	76.92	225	6078906	38	48637	131	12437	253730
TEDDY_OU_SUBJ1788716845_MAG52	1788716845	High	o__Clostridiales(UID1212)	98.66	0.34	0	81	2241088	15	45974	48	14323	110600
TEDDY_OU_SUBJ1788716845_MAG53	1788716845	High	o__Clostridiales(UID1212)	92.62	0.67	0	180	1653858	47	11903	131	4568	35463
TEDDY_OU_SUBJ1788716845_MAG55	1788716845	High	f__Enterobacteriaceae(UID5162)	90.41	0.2	25	296	4003565	57	22202	193	5986	127350
TEDDY_OU_SUBJ1788716845_MAG56	1788716845	High	o__Clostridiales(UID1212)	90.47	2.15	20	452	2402235	115	6348	348	2618	26885
TEDDY_OU_SUBJ1782184727_MAG11	1782184727	High	o__Clostridiales(UID1212)	94.41	1.34	50	148	1877256	32	18405	99	5583	60827
TEDDY_OU_SUBJ1782184727_MAG14	1782184727	High	o__Bacteroidales(UID2654)	99.25	0.94	0	74	5037177	13	152885	41	30615	301269
TEDDY_OU_SUBJ1782184727_MAG22	1782184727	High	o__Clostridiales(UID1226)	94.43	0	0	58	3289513	12	101149	36	28465	289827
TEDDY_OU_SUBJ1782184727_MAG24	1782184727	High	o__Clostridiales(UID1226)	94.36	0	0	285	5456235	59	28418	187	8846	105266
TEDDY_OU_SUBJ1782184727_MAG26	1782184727	High	f__Lachnospiraceae(UID1286)	98.79	0.72	33.33	171	3184157	34	31314	105	8374	88312
TEDDY_OU_SUBJ1782184727_MAG27	1782184727	High	o__Lactobacillales(UID544)	99.25	0	0	248	2774777	60	15618	171	5510	51500
TEDDY_OU_SUBJ1782184727_MAG28	1782184727	High	o__Lactobacillales(UID355)	91.3	0.55	0	195	1656116	46	11668	142	4104	42496
TEDDY_OU_SUBJ1782184727_MAG29	1782184727	High	o__Selenomonadales(UID1024)	90.73	1.1	50	149	1965681	29	23054	97	5883	77317
TEDDY_OU_SUBJ1782184727_MAG31	1782184727	High	g__Bacteroides(UID2691)	97.35	0.59	50	116	5631605	19	93105	64	22533	287572
TEDDY_OU_SUBJ1782184727_MAG34	1782184727	High	k__Bacteria(UID2372)	97.04	0	0	108	3137881	22	47093	67	14692	110129
TEDDY_OU_SUBJ1782184727_MAG36	1782184727	High	f__Lachnospiraceae(UID1256)	98.54	0	0	114	2895651	22	44835	72	13077	165863
TEDDY_OU_SUBJ1782184727_MAG37	1782184727	High	f__Lachnospiraceae(UID1286)	93.24	0.24	100	127	2385760	30	26179	83	9633	65864
TEDDY_OU_SUBJ1782184727_MAG42	1782184727	High	g__Lactobacillus(UID436)	98.86	0	0	89	2899840	18	48330	56	13798	128538
TEDDY_OU_SUBJ1782184727_MAG48	1782184727	High	o__Bacteroidales(UID2657)	96.98	0	0	155	5025231	30	56451	93	15664	136663
TEDDY_OU_SUBJ1782184727_MAG50	1782184727	High	o__Bacteroidales(UID2617)	93.75	0.01	0	397	2781783	97	8971	294	3427	32203
TEDDY_OU_SUBJ1782184727_MAG53	1782184727	High	o__Clostridiales(UID1212)	96.03	1.03	0	188	2478634	39	19751	129	6391	75227
TEDDY_OU_SUBJ1782184727_MAG7	1782184727	High	f__Enterobacteriaceae(UID5124)	95.24	0.45	83.33	222	4091771	47	29989	138	8745	89024
TEDDY_OU_SUBJ1782184727_MAG8	1782184727	High	o__Clostridiales(UID1226)	94.34	1.27	0	347	3031094	76	12199	245	3921	58474
TEDDY_OU_SUBJ1782184727_MAG9	1782184727	High	g__Streptococcus(UID684)	93.41	2.01	9.09	216	1900187	44	12359	151	4054	61247
TEDDY_OU_SUBJ1743280302_MAG1	1743280302	High	o__Clostridiales(UID1212)	95.34	0.84	50	217	2397436	46	15477	148	5164	61701
TEDDY_OU_SUBJ1743280302_MAG11	1743280302	High	o__Clostridiales(UID1212)	90.87	0.34	100	128	1996316	29	22196	88	7829	73817
TEDDY_OU_SUBJ1743280302_MAG15	1743280302	High	o__Clostridiales(UID1226)	99.23	0.63	0	89	2638727	13	57598	46	16975	191735
TEDDY_OU_SUBJ1743280302_MAG27	1743280302	High	k__Bacteria(UID2982)	97.96	0	0	29	2706812	8	125897	19	55821	242203
TEDDY_OU_SUBJ1743280302_MAG34	1743280302	High	f__Bifidobacteriaceae(UID1462)	92.9	0.46	50	87	1934252	18	34558	53	11340	93654
TEDDY_OU_SUBJ1743280302_MAG35	1743280302	High	f__Lachnospiraceae(UID1256)	99.42	0.1	0	117	2783220	23	40139	71	11720	135377
TEDDY_OU_SUBJ1743280302_MAG37	1743280302	High	f__Lachnospiraceae(UID1286)	93.22	0.12	100	203	1921390	41	14179	139	4022	53089
TEDDY_OU_SUBJ1743280302_MAG40	1743280302	High	o__Clostridiales(UID1226)	91.69	0.16	100	287	2957731	58	15429	193	4454	56082
TEDDY_OU_SUBJ1743280302_MAG41	1743280302	High	f__Bifidobacteriaceae(UID1462)	97.56	0	0	74	2043804	16	41410	47	15861	88983
TEDDY_OU_SUBJ1743280302_MAG43	1743280302	High	o__Clostridiales(UID1226)	91.71	1.03	50	329	2574291	82	10882	237	3867	50890
TEDDY_OU_SUBJ1743280302_MAG47	1743280302	High	o__Bacteroidales(UID2654)	95.24	0.22	50	204	3863777	40	28888	135	8609	152044
TEDDY_OU_SUBJ1743280302_MAG50	1743280302	High	o__Clostridiales(UID1226)	96.5	1.9	25	162	2866891	36	26107	108	9123	73823
TEDDY_OU_SUBJ1743280302_MAG53	1743280302	High	o__Clostridiales(UID1212)	95.35	0	0	143	2185583	23	30211	89	6252	105001
TEDDY_OU_SUBJ1743280302_MAG54	1743280302	High	o__Clostridiales(UID1212)	97.99	2.01	0	75	2650729	14	55082	43	20798	207491
TEDDY_OU_SUBJ1743280302_MAG55	1743280302	High	o__Lactobacillales(UID544)	99.06	0.37	100	51	1784841	11	58119	31	19349	164944
TEDDY_OU_SUBJ1743280302_MAG56	1743280302	High	o__Clostridiales(UID1226)	90.03	0.63	0	169	2395231	34	20077	111	6521	64247
TEDDY_OU_SUBJ1743280302_MAG57	1743280302	High	o__Lactobacillales(UID543)	100	0	0	51	2017816	5	149323	17	27326	335154
TEDDY_OU_SUBJ1743280302_MAG58	1743280302	High	o__Clostridiales(UID1212)	97.32	0	0	22	1868165	6	146719	14	53992	183926
TEDDY_OU_SUBJ1743280302_MAG59	1743280302	High	k__Bacteria(UID2372)	98.11	0	0	246	4085935	52	24813	162	8115	186594
TEDDY_OU_SUBJ1743280302_MAG6	1743280302	High	f__Lachnospiraceae(UID1256)	96.67	0.19	0	147	2259642	27	23812	97	7956	98442
TEDDY_OU_SUBJ1743280302_MAG61	1743280302	High	k__Bacteria(UID2372)	100	0.94	100	99	3202644	17	59535	57	16739	201270
TEDDY_OU_SUBJ1743280302_MAG64	1743280302	High	o__Lactobacillales(UID543)	99.55	0.45	0	95	2401190	12	55104	42	13760	198614
TEDDY_OU_SUBJ1743280302_MAG68	1743280302	High	f__Lachnospiraceae(UID1255)	97.01	1.72	33.33	194	2729008	40	22062	129	6529	84451
TEDDY_OU_SUBJ1743280302_MAG7	1743280302	High	g__Bacteroides(UID2691)	95.3	0.17	66.67	211	5931465	39	46209	127	14491	167791
TEDDY_OU_SUBJ1743280302_MAG70	1743280302	High	o__Bacteroidales(UID2621)	98.85	0	0	85	4471953	16	89547	53	23763	220710
TEDDY_OU_SUBJ1743280302_MAG76	1743280302	High	f__Lachnospiraceae(UID1256)	92.59	0.58	100	195	2259825	36	18831	128	4682	53695
TEDDY_OU_SUBJ1743280302_MAG78	1743280302	High	f__Lachnospiraceae(UID1256)	93.85	0.93	0	224	2568259	46	16667	151	5348	74207
TEDDY_OU_SUBJ1743280302_MAG79	1743280302	High	o__Clostridiales(UID1212)	91.03	0.56	100	313	2237797	73	9380	231	3533	42682
TEDDY_OU_SUBJ1743280302_MAG8	1743280302	High	o__Clostridiales(UID1212)	99.33	1.01	0	16	2267690	5	189332	11	75181	387646
TEDDY_OU_SUBJ1743280302_MAG81	1743280302	High	o__Lactobacillales(UID544)	96.65	1.7	28.57	377	2591263	97	8764	281	3442	29803
TEDDY_OU_SUBJ1743280302_MAG9	1743280302	High	f__Enterobacteriaceae(UID5124)	94.32	0.49	63.64	269	4501970	49	28067	169	7317	98186
TEDDY_OU_SUBJ1467069283_MAG16	1467069283	High	f__Lachnospiraceae(UID1256)	97.06	0.88	0	346	3238179	72	14017	237	4225	40746
TEDDY_OU_SUBJ1467069283_MAG17	1467069283	High	o__Lactobacillales(UID544)	95.52	0.69	33.33	410	3007713	101	9565	301	3395	39329
TEDDY_OU_SUBJ1467069283_MAG2	1467069283	High	k__Bacteria(UID2982)	95.27	1.59	33.33	158	2665498	30	25356	99	7692	98346
TEDDY_OU_SUBJ1636875262_MAG12	1636875262	High	f__Lachnospiraceae(UID1256)	95.89	0	0	138	2668521	32	26838	88	11930	82197
TEDDY_OU_SUBJ1636875262_MAG2	1636875262	High	f__Bifidobacteriaceae(UID1458)	92.81	0.95	75	93	1888332	19	32195	61	9645	121256
TEDDY_OU_SUBJ1636875262_MAG4	1636875262	High	k__Bacteria(UID2372)	100	0	0	87	3422769	15	68916	50	20760	274932
TEDDY_OU_SUBJ1636875262_MAG5	1636875262	High	f__Bifidobacteriaceae(UID1462)	92.38	1.61	50	141	2116571	27	23903	92	6372	69282
TEDDY_OU_SUBJ1636875262_MAG7	1636875262	High	o__Clostridiales(UID1226)	95	0.32	100	170	2059063	39	17480	115	5538	58517
TEDDY_OU_SUBJ1636875262_MAG8	1636875262	High	o__Clostridiales(UID1226)	98.1	0	0	385	3851753	82	14275	267	4858	64259
TEDDY_OU_SUBJ1965017679_MAG3	1965017679	High	g__Staphylococcus(UID301)	98.38	0.93	14.29	270	2569045	52	13968	182	4040	73272
TEDDY_OU_SUBJ1965017679_MAG9	1965017679	High	o__Bacteroidales(UID2657)	98.7	0	0	35	5240721	7	294369	20	63720	803971
TEDDY_OU_SUBJ1867865604_MAG1	1867865604	High	o__Clostridiales(UID1212)	96.04	2.35	25	133	1807033	20	21343	79	6335	156037
TEDDY_OU_SUBJ1867865604_MAG101	1867865604	High	o__Clostridiales(UID1226)	98.58	1.27	0	50	2718735	11	74005	31	35952	208553
TEDDY_OU_SUBJ1867865604_MAG103	1867865604	High	f__Lachnospiraceae(UID1256)	91.56	1.27	60	205	2080569	48	14807	145	4819	57410
TEDDY_OU_SUBJ1867865604_MAG105	1867865604	High	o__Clostridiales(UID1226)	92.13	0.79	66.67	193	2495380	42	20399	128	6221	60595
TEDDY_OU_SUBJ1867865604_MAG107	1867865604	High	o__Lactobacillales(UID544)	98.28	0.87	0	85	2489638	20	39635	56	16564	103621
TEDDY_OU_SUBJ1867865604_MAG108	1867865604	High	o__Clostridiales(UID1212)	93.29	0.73	50	289	2017698	76	8791	218	3577	27917
TEDDY_OU_SUBJ1867865604_MAG110	1867865604	High	k__Bacteria(UID2372)	99.06	0	0	85	3154384	16	66767	52	16803	222658
TEDDY_OU_SUBJ1867865604_MAG113	1867865604	High	o__Clostridiales(UID1375)	98.26	1.34	66.67	300	4638279	67	22455	202	7456	67794
TEDDY_OU_SUBJ1867865604_MAG116	1867865604	High	k__Bacteria(UID2982)	91.88	2.72	75	192	2810564	41	22126	126	7023	61711
TEDDY_OU_SUBJ1867865604_MAG118	1867865604	High	o__Clostridiales(UID1226)	98.42	1.92	100	170	3562099	32	33245	107	10378	114392
TEDDY_OU_SUBJ1867865604_MAG12	1867865604	High	o__Clostridiales(UID1226)	97.61	0.21	100	132	2621334	27	31692	85	10032	89157
TEDDY_OU_SUBJ1867865604_MAG120	1867865604	High	p__Firmicutes(UID1022)	97.47	0.63	0	24	1833767	4	235506	12	48983	323432
TEDDY_OU_SUBJ1867865604_MAG122	1867865604	High	o__Clostridiales(UID1226)	97.05	1.27	100	110	2192713	24	31120	72	10745	76865
TEDDY_OU_SUBJ1867865604_MAG126	1867865604	High	o__Lactobacillales(UID544)	99.61	0	0	154	2715645	32	24801	105	9511	157837
TEDDY_OU_SUBJ1867865604_MAG132	1867865604	High	o__Clostridiales(UID1212)	95.64	0	0	158	1793734	37	16561	106	5357	44179
TEDDY_OU_SUBJ1867865604_MAG139	1867865604	High	o__Clostridiales(UID1212)	94.63	0	0	183	1763678	44	13994	128	4284	33792
TEDDY_OU_SUBJ1867865604_MAG14	1867865604	High	o__Clostridiales(UID1212)	90.6	0.67	0	221	2231618	45	13792	150	4756	55757
TEDDY_OU_SUBJ1867865604_MAG145	1867865604	High	o__Clostridiales(UID1212)	98.66	0.67	100	173	3123444	34	26898	115	8894	131225
TEDDY_OU_SUBJ1867865604_MAG146	1867865604	High	f__Lachnospiraceae(UID1256)	91.13	2.16	80	68	2140474	14	47518	43	15466	187946
TEDDY_OU_SUBJ1867865604_MAG155	1867865604	High	f__Lachnospiraceae(UID1255)	98.8	4.5	9.09	119	7399489	22	103050	69	34826	560968
TEDDY_OU_SUBJ1867865604_MAG156	1867865604	High	f__Lachnospiraceae(UID1256)	94.23	0.35	100	65	2106340	11	62225	38	16719	145189
TEDDY_OU_SUBJ1867865604_MAG157	1867865604	High	f__Lachnospiraceae(UID1286)	99.28	0.24	0	59	2437283	9	78094	35	21240	297926
TEDDY_OU_SUBJ1867865604_MAG158	1867865604	High	o__Clostridiales(UID1120)	97.87	0	0	63	2384304	13	61741	39	19874	194902
TEDDY_OU_SUBJ1867865604_MAG159	1867865604	High	o__Clostridiales(UID1212)	98.66	0	0	98	2861124	21	41674	65	15066	127695
TEDDY_OU_SUBJ1867865604_MAG160	1867865604	High	f__Bifidobacteriaceae(UID1460)	97.58	0.31	50	82	1856586	13	49331	46	10993	159269
TEDDY_OU_SUBJ1867865604_MAG161	1867865604	High	o__Clostridiales(UID1226)	93.99	0	0	170	2875126	33	29782	103	7265	94584
TEDDY_OU_SUBJ1867865604_MAG163	1867865604	High	f__Lachnospiraceae(UID1256)	90.16	0.47	100	267	2477862	61	13690	187	4358	66383
TEDDY_OU_SUBJ1867865604_MAG164	1867865604	High	f__Lachnospiraceae(UID1256)	95.34	2.44	14.29	195	2934945	42	21590	131	8059	67900
TEDDY_OU_SUBJ1867865604_MAG165	1867865604	High	f__Lachnospiraceae(UID1256)	94.25	0.29	0	156	2133392	30	21466	101	7014	65589
TEDDY_OU_SUBJ1867865604_MAG166	1867865604	High	o__Clostridiales(UID1120)	92.96	0.04	100	384	2298905	93	7605	290	2926	37389
TEDDY_OU_SUBJ1867865604_MAG18	1867865604	High	o__Clostridiales(UID1226)	94.03	0.06	100	137	2190847	30	22807	92	8111	105598
TEDDY_OU_SUBJ1867865604_MAG19	1867865604	High	k__Bacteria(UID2982)	95.88	0	0	110	2775504	19	48496	65	11973	169987
TEDDY_OU_SUBJ1867865604_MAG23	1867865604	High	o__Clostridiales(UID1212)	97.94	1.34	0	190	2079390	40	16292	130	4878	74563
TEDDY_OU_SUBJ1867865604_MAG30	1867865604	High	g__Bacteroides(UID2691)	98.9	0.4	0	52	6014337	7	267366	24	85662	602149
TEDDY_OU_SUBJ1867865604_MAG37	1867865604	High	o__Clostridiales(UID1226)	94.88	1.27	46.15	106	2311047	23	37372	67	12698	91914
TEDDY_OU_SUBJ1867865604_MAG40	1867865604	High	o__Clostridiales(UID1226)	95.54	1.91	33.33	162	5223790	24	61404	91	16192	204137
TEDDY_OU_SUBJ1867865604_MAG46	1867865604	High	k__Bacteria(UID2372)	95.28	0.13	0	208	2422342	42	19430	137	5504	61369
TEDDY_OU_SUBJ1867865604_MAG47	1867865604	High	o__Clostridiales(UID1212)	95.41	1.68	0	256	2570088	59	14252	180	5099	55293
TEDDY_OU_SUBJ1867865604_MAG51	1867865604	High	o__Clostridiales(UID1212)	96.42	0.34	0	198	2463452	43	18814	131	5589	63008
TEDDY_OU_SUBJ1867865604_MAG54	1867865604	High	o__Clostridiales(UID1226)	95.25	0.69	50	141	2744686	24	39029	84	9339	102172
TEDDY_OU_SUBJ1867865604_MAG55	1867865604	High	o__Lactobacillales(UID544)	95.64	0.57	50	155	3170588	27	34848	94	9546	133733
TEDDY_OU_SUBJ1867865604_MAG56	1867865604	High	o__Lactobacillales(UID544)	93.11	0.38	0	284	2770779	64	13149	200	4776	45307
TEDDY_OU_SUBJ1867865604_MAG57	1867865604	High	o__Clostridiales(UID1212)	97.62	1.83	16.67	194	3180470	36	26336	121	7301	101271
TEDDY_OU_SUBJ1867865604_MAG59	1867865604	High	o__Clostridiales(UID1226)	93.31	0.63	50	329	3131134	74	13770	230	4487	51800
TEDDY_OU_SUBJ1867865604_MAG6	1867865604	High	o__Clostridiales(UID1226)	98.42	0.16	100	153	2492974	29	27106	98	7531	75787
TEDDY_OU_SUBJ1867865604_MAG61	1867865604	High	f__Lachnospiraceae(UID1256)	90.84	0.58	0	196	2129141	45	15214	136	5228	49280
TEDDY_OU_SUBJ1867865604_MAG62	1867865604	High	o__Lactobacillales(UID544)	94.4	0	0	104	1657168	23	23549	69	8406	73502
TEDDY_OU_SUBJ1867865604_MAG64	1867865604	High	o__Clostridiales(UID1375)	93.66	0.4	0	446	3184759	105	9632	326	3310	41929
TEDDY_OU_SUBJ1867865604_MAG66	1867865604	High	o__Clostridiales(UID1212)	95.97	0.67	0	158	2577179	39	22211	108	8424	55706
TEDDY_OU_SUBJ1867865604_MAG67	1867865604	High	o__Clostridiales(UID1120)	95.8	1.75	0	343	2554626	84	9258	254	3705	91185
TEDDY_OU_SUBJ1867865604_MAG68	1867865604	High	o__Bacteroidales(UID2621)	94.23	0	0	45	4092350	11	164471	29	50324	272584
TEDDY_OU_SUBJ1867865604_MAG69	1867865604	High	o__Clostridiales(UID1226)	96.33	1.9	75	122	3268682	23	46569	73	12182	115102
TEDDY_OU_SUBJ1867865604_MAG71	1867865604	High	o__Clostridiales(UID1120)	94.38	0	0	260	1885724	68	9057	194	3676	30334
TEDDY_OU_SUBJ1867865604_MAG72	1867865604	High	o__Clostridiales(UID1226)	94.28	0	0	156	1981082	33	21303	105	5365	55494
TEDDY_OU_SUBJ1867865604_MAG73	1867865604	High	o__Bacteroidales(UID2657)	97.24	0	0	91	4853675	16	78316	53	32401	368994
TEDDY_OU_SUBJ1867865604_MAG74	1867865604	High	o__Clostridiales(UID1212)	95.99	2.01	0	95	2216875	21	36669	63	11075	109256
TEDDY_OU_SUBJ1867865604_MAG75	1867865604	High	k__Bacteria(UID2372)	100	0	0	57	2846038	10	85514	34	24401	396467
TEDDY_OU_SUBJ1867865604_MAG76	1867865604	High	g__Lactobacillus(UID436)	97.92	0.54	100	158	2848776	30	25121	104	8094	134684
TEDDY_OU_SUBJ1867865604_MAG78	1867865604	High	o__Selenomonadales(UID1024)	99.09	0	0	43	2058065	5	112070	23	17861	404785
TEDDY_OU_SUBJ1867865604_MAG79	1867865604	High	f__Actinomycetaceae(UID1531)	98.82	0.71	0	60	2090182	12	52672	39	16309	136678
TEDDY_OU_SUBJ1867865604_MAG8	1867865604	High	o__Clostridiales(UID1226)	98.71	0	0	108	2723149	24	36841	70	13101	154525
TEDDY_OU_SUBJ1867865604_MAG83	1867865604	High	k__Bacteria(UID2372)	93.51	0.47	0	142	3746627	27	41544	87	14576	148508
TEDDY_OU_SUBJ1867865604_MAG84	1867865604	High	o__Lactobacillales(UID375)	98.47	0.61	0	32	2167090	7	106605	19	42045	294628
TEDDY_OU_SUBJ1867865604_MAG85	1867865604	High	g__Lactobacillus(UID380)	99.22	0	0	11	1856231	3	250337	6	162967	579475
TEDDY_OU_SUBJ1867865604_MAG86	1867865604	High	f__Lachnospiraceae(UID1256)	97.66	0	0	109	2438014	23	32288	70	10301	115976
TEDDY_OU_SUBJ1867865604_MAG88	1867865604	High	o__Clostridiales(UID1226)	98.32	0	0	62	2772016	13	72940	39	24665	232844
TEDDY_OU_SUBJ1867865604_MAG90	1867865604	High	o__Clostridiales(UID1226)	95.55	0	0	203	2782970	42	21159	134	6340	116238
TEDDY_OU_SUBJ1867865604_MAG91	1867865604	High	o__Clostridiales(UID1212)	98.63	0	0	57	2670922	9	73169	33	22408	278626
TEDDY_OU_SUBJ1867865604_MAG92	1867865604	High	o__Clostridiales(UID1212)	91.65	0	0	346	2566812	82	9765	253	3643	35043
TEDDY_OU_SUBJ1867865604_MAG93	1867865604	High	o__Clostridiales(UID1226)	96.94	0	0	119	2948840	25	38885	79	11516	141411
TEDDY_OU_SUBJ1867865604_MAG95	1867865604	High	o__Clostridiales(UID1226)	96.74	2.55	100	65	2871377	13	66945	42	24246	224697
TEDDY_OU_SUBJ1867865604_MAG98	1867865604	High	f__Lachnospiraceae(UID1286)	96.18	2.73	11.11	180	2533750	35	24783	116	5982	74396
TEDDY_OU_SUBJ1842268851_MAG1	1842268851	High	k__Bacteria(UID2372)	91.63	0	0	351	2085045	90	7677	268	2884	26913
TEDDY_OU_SUBJ1842268851_MAG11	1842268851	High	k__Bacteria(UID2982)	97.96	0	0	48	2641322	9	98195	27	30194	263351
TEDDY_OU_SUBJ1842268851_MAG12	1842268851	High	o__Clostridiales(UID1226)	99.35	1.92	25	133	4200464	22	56400	75	16638	229281
TEDDY_OU_SUBJ1842268851_MAG13	1842268851	High	o__Clostridiales(UID1212)	91.05	0.84	0	351	2207897	87	7839	265	3301	37830
TEDDY_OU_SUBJ1842268851_MAG15	1842268851	High	o__Lactobacillales(UID355)	96.73	0	0	99	1899976	20	31317	65	9257	85368
TEDDY_OU_SUBJ1842268851_MAG16	1842268851	High	o__Clostridiales(UID1212)	99.33	0.67	0	24	2069833	4	138270	16	35833	428677
TEDDY_OU_SUBJ1842268851_MAG17	1842268851	High	g__Bacteroides(UID2691)	98.76	0.49	0	41	5139815	10	161973	28	62012	693446
TEDDY_OU_SUBJ1842268851_MAG27	1842268851	High	o__Clostridiales(UID1226)	94.62	0.21	0	185	3157319	42	26239	121	8478	92902
TEDDY_OU_SUBJ1842268851_MAG28	1842268851	High	p__Bacteroidetes(UID2605)	96.88	0.96	0	42	2015048	11	64508	28	27101	200140
TEDDY_OU_SUBJ1842268851_MAG40	1842268851	High	g__Lactobacillus(UID436)	98.41	0.63	0	96	2876915	18	54796	55	13533	129235
TEDDY_OU_SUBJ1842268851_MAG41	1842268851	High	f__Lachnospiraceae(UID1286)	93.52	1.59	0	223	3113348	41	22335	143	6216	91321
TEDDY_OU_SUBJ1842268851_MAG43	1842268851	High	f__Lachnospiraceae(UID1286)	99.28	3.78	38.1	121	2934262	15	69049	55	10894	219545
TEDDY_OU_SUBJ1842268851_MAG45	1842268851	High	f__Lachnospiraceae(UID1256)	96.1	0.58	100	155	2549786	30	27978	98	7487	82123
TEDDY_OU_SUBJ1842268851_MAG47	1842268851	High	f__Bifidobacteriaceae(UID1458)	94.44	1.36	50	77	2433742	16	45887	50	15672	203662
TEDDY_OU_SUBJ1842268851_MAG49	1842268851	High	f__Bifidobacteriaceae(UID1462)	98.92	0.46	100	32	2269927	7	117521	18	48722	260775
TEDDY_OU_SUBJ1842268851_MAG5	1842268851	High	f__Lachnospiraceae(UID1286)	95.45	1.69	0	55	2849774	10	105509	29	30765	194464
TEDDY_OU_SUBJ1842268851_MAG50	1842268851	High	k__Bacteria(UID2372)	99.06	0	0	231	4032222	44	27627	150	8387	101165
TEDDY_OU_SUBJ1842268851_MAG51	1842268851	High	f__Lachnospiraceae(UID1286)	95.21	0.71	0	128	2760519	22	36468	76	10512	275025
TEDDY_OU_SUBJ1842268851_MAG52	1842268851	High	f__Lachnospiraceae(UID1255)	96.5	1.44	33.33	289	2759700	62	14092	201	4391	50751
TEDDY_OU_SUBJ1842268851_MAG53	1842268851	High	f__Enterobacteriaceae(UID5124)	99.2	0.16	66.67	148	4809209	26	52594	90	16982	294460
TEDDY_OU_SUBJ1842268851_MAG54	1842268851	High	k__Bacteria(UID2372)	98.92	0	0	67	3302755	13	76343	43	22536	252357
TEDDY_OU_SUBJ1842268851_MAG55	1842268851	High	o__Lactobacillales(UID544)	97.29	0	0	247	2639779	57	14657	173	5067	49596
TEDDY_OU_SUBJ1842268851_MAG56	1842268851	High	f__Bifidobacteriaceae(UID1460)	91.78	0.5	25	179	1800959	40	13573	126	4585	47782
TEDDY_OU_SUBJ1842268851_MAG57	1842268851	High	o__Clostridiales(UID1212)	95.6	2.27	80	112	2287586	21	41042	66	9001	91835
TEDDY_OU_SUBJ1842268851_MAG59	1842268851	High	o__Clostridiales(UID1226)	98.69	2.59	17.24	162	3612868	27	40285	91	11212	195697
TEDDY_OU_SUBJ1842268851_MAG62	1842268851	High	o__Clostridiales(UID1212)	97.28	0.68	0	272	2663503	56	13416	186	4622	77335
TEDDY_OU_SUBJ1842268851_MAG63	1842268851	High	o__Clostridiales(UID1226)	97.31	1.58	0	131	3482432	24	44243	79	12136	233371
TEDDY_OU_SUBJ1842268851_MAG65	1842268851	High	o__Clostridiales(UID1212)	97.9	1.34	0	282	2587566	60	13648	196	4061	46566
TEDDY_OU_SUBJ1842268851_MAG71	1842268851	High	f__Lachnospiraceae(UID1286)	98.94	1.61	14.29	113	3129798	23	43857	70	13445	121801
TEDDY_OU_SUBJ1842268851_MAG75	1842268851	High	k__Bacteria(UID2372)	95.67	0	0	150	2439952	30	24321	99	7418	76202
TEDDY_OU_SUBJ1842268851_MAG76	1842268851	High	f__Lachnospiraceae(UID1286)	98.55	0.48	100	112	3099115	24	38879	72	14709	129124
TEDDY_OU_SUBJ1842268851_MAG8	1842268851	High	o__Clostridiales(UID1226)	94.11	1.11	25	269	2148098	64	10660	195	3923	44033
TEDDY_OU_SUBJ1750642946_MAG1	1750642946	High	o__Clostridiales(UID1226)	97.52	1.6	50	81	3111747	18	54551	52	19526	152995
TEDDY_OU_SUBJ1750642946_MAG14	1750642946	High	f__Lachnospiraceae(UID1286)	96.27	2.34	33.33	289	3310433	58	18633	197	5350	74516
TEDDY_OU_SUBJ1750642946_MAG2	1750642946	High	o__Clostridiales(UID1212)	98.63	0	0	59	2327876	14	59447	36	23341	130868
TEDDY_OU_SUBJ1750642946_MAG30	1750642946	High	k__Bacteria(UID2372)	99.06	0	0	68	3839122	15	93474	41	34719	289846
TEDDY_OU_SUBJ1750642946_MAG31	1750642946	High	f__Lachnospiraceae(UID1256)	97.65	0	0	57	2525831	13	75004	34	25935	137328
TEDDY_OU_SUBJ1750642946_MAG33	1750642946	High	o__Clostridiales(UID1212)	98.66	1.01	0	46	2333188	9	83086	29	22800	251705
TEDDY_OU_SUBJ1750642946_MAG34	1750642946	High	k__Bacteria(UID2372)	98.82	0	0	112	3039341	22	47602	68	13517	144624
TEDDY_OU_SUBJ1750642946_MAG35	1750642946	High	o__Clostridiales(UID1212)	95.97	0	0	60	1884817	12	53278	39	12104	123376
TEDDY_OU_SUBJ1750642946_MAG38	1750642946	High	o__Bacteroidales(UID2654)	98.57	0	0	134	4640382	21	72452	73	16855	185077
TEDDY_OU_SUBJ1750642946_MAG4	1750642946	High	o__Clostridiales(UID1120)	97.16	0	0	53	2153514	11	59664	34	19945	179694
TEDDY_OU_SUBJ1750642946_MAG40	1750642946	High	o__Clostridiales(UID1212)	97.99	1.34	0	345	2903816	78	10968	249	3991	50462
TEDDY_OU_SUBJ1750642946_MAG44	1750642946	High	o__Bacteroidales(UID2657)	99.26	0.12	0	67	4093418	13	104487	39	32477	274666
TEDDY_OU_SUBJ1750642946_MAG45	1750642946	High	f__Lachnospiraceae(UID1286)	98.03	2.64	70	113	3215588	17	62764	59	13860	198545
TEDDY_OU_SUBJ1750642946_MAG47	1750642946	High	f__Lachnospiraceae(UID1256)	99.26	0.19	0	120	2507420	24	34546	75	9579	131346
TEDDY_OU_SUBJ1750642946_MAG5	1750642946	High	f__Lachnospiraceae(UID1256)	93.11	1.93	0	364	2818927	83	10560	265	3717	44875
TEDDY_OU_SUBJ1750642946_MAG50	1750642946	High	o__Clostridiales(UID1226)	95.65	0.63	100	183	2851584	41	22293	122	7704	107973
TEDDY_OU_SUBJ1750642946_MAG51	1750642946	High	o__Clostridiales(UID1226)	96.62	0.63	100	243	3236877	47	19206	158	5739	97921
TEDDY_OU_SUBJ1750642946_MAG63	1750642946	High	o__Clostridiales(UID1212)	99.33	4.53	10.53	172	2984984	30	32689	102	7182	102749
TEDDY_OU_SUBJ1750642946_MAG65	1750642946	High	f__Lachnospiraceae(UID1286)	91.49	1.69	0	259	2264995	62	13122	182	4046	35144
TEDDY_OU_SUBJ1750642946_MAG73	1750642946	High	o__Clostridiales(UID1226)	97.34	0	0	126	2462875	19	35748	74	7728	175254
TEDDY_OU_SUBJ1750642946_MAG74	1750642946	High	f__Lachnospiraceae(UID1286)	92.91	1.26	33.33	304	2981682	66	13441	212	4549	50728
TEDDY_OU_SUBJ1750642946_MAG78	1750642946	High	o__Clostridiales(UID1226)	97.3	0.63	100	260	3757571	40	25680	156	5994	115353
TEDDY_OU_SUBJ1750642946_MAG82	1750642946	High	o__Bacteroidales(UID2621)	98.65	1.09	0	34	4689066	7	235799	20	75512	653803
TEDDY_OU_SUBJ1750642946_MAG9	1750642946	High	o__Clostridiales(UID1212)	92.95	0	0	301	2505632	75	11217	219	4322	36683
TEDDY_OU_SUBJ1750642946_MAG90	1750642946	High	k__Bacteria(UID2982)	97.28	0.85	50	121	3002342	21	41104	76	11274	157473
TEDDY_OU_SUBJ1750642946_MAG91	1750642946	High	o__Clostridiales(UID1212)	99.98	3.83	22.22	191	3344886	39	25999	126	8582	124633
TEDDY_OU_SUBJ1750642946_MAG92	1750642946	High	f__Lachnospiraceae(UID1256)	98.56	1.36	75	119	2504003	20	41929	69	8754	131865
TEDDY_OU_SUBJ1750642946_MAG93	1750642946	High	o__Clostridiales(UID1212)	92.9	0.98	0	386	2298306	96	7153	293	2996	37877
TEDDY_OU_SUBJ1750642946_MAG96	1750642946	High	g__Bacteroides(UID2691)	97.82	0.08	0	132	5781172	24	73517	81	23427	234175
TEDDY_OU_SUBJ1750642946_MAG97	1750642946	High	g__Bacteroides(UID2691)	98.26	0.7	50	160	5578686	28	60753	99	15870	176928
TEDDY_OU_SUBJ1750642946_MAG98	1750642946	High	o__Clostridiales(UID1212)	96.54	0.5	50	282	2523179	65	12334	201	4262	46213
TEDDY_OU_SUBJ1328137769_MAG1	1328137769	High	f__Bifidobacteriaceae(UID1458)	96.15	0.45	66.67	57	2207993	12	70229	32	23012	176620
TEDDY_OU_SUBJ1328137769_MAG10	1328137769	High	o__Clostridiales(UID1212)	95.01	0.68	0	305	2513741	71	11408	221	4008	55005
TEDDY_OU_SUBJ1328137769_MAG103	1328137769	High	o__Clostridiales(UID1212)	93.66	3.36	83.33	145	1766377	27	19143	95	5321	154653
TEDDY_OU_SUBJ1328137769_MAG106	1328137769	High	o__Clostridiales(UID1212)	93.15	0	0	47	2251606	11	74177	30	26272	165370
TEDDY_OU_SUBJ1328137769_MAG108	1328137769	High	k__Bacteria(UID2372)	95.67	0	0	194	2616188	42	20282	125	6763	77350
TEDDY_OU_SUBJ1328137769_MAG109	1328137769	High	f__Lachnospiraceae(UID1255)	95.16	1.46	25	260	2604804	56	14684	180	4606	51750
TEDDY_OU_SUBJ1328137769_MAG11	1328137769	High	f__Lachnospiraceae(UID1256)	95.69	0.49	100	193	2534911	37	20478	123	5897	61224
TEDDY_OU_SUBJ1328137769_MAG111	1328137769	High	p__Bacteroidetes(UID2605)	93.69	2.64	28.57	114	2301093	27	26852	77	12287	64705
TEDDY_OU_SUBJ1328137769_MAG113	1328137769	High	k__Bacteria(UID2372)	91.8	0	0	282	2818265	59	14688	192	4565	56571
TEDDY_OU_SUBJ1328137769_MAG115	1328137769	High	o__Bacteroidales(UID2654)	98.53	0	0	130	4376633	21	69219	75	16349	226873
TEDDY_OU_SUBJ1328137769_MAG117	1328137769	High	p__Actinobacteria(UID2112)	95.17	0.81	0	238	2056681	53	13021	166	4018	41530
TEDDY_OU_SUBJ1328137769_MAG119	1328137769	High	o__Clostridiales(UID1212)	92.32	0	0	172	2199002	30	18643	109	5486	97365
TEDDY_OU_SUBJ1328137769_MAG12	1328137769	High	o__Clostridiales(UID1212)	97.99	1.34	100	56	2062139	12	48212	36	19413	198610
TEDDY_OU_SUBJ1328137769_MAG120	1328137769	High	f__Lachnospiraceae(UID1286)	90.9	0.72	100	190	2315699	38	19850	123	5355	66489
TEDDY_OU_SUBJ1328137769_MAG125	1328137769	High	o__Clostridiales(UID1212)	97.76	0.23	100	227	2174371	50	13687	158	4315	61665
TEDDY_OU_SUBJ1328137769_MAG130	1328137769	High	f__Lachnospiraceae(UID1256)	95.94	0.58	100	100	2590346	18	50936	60	12213	121600
TEDDY_OU_SUBJ1328137769_MAG133	1328137769	High	o__Clostridiales(UID1212)	94.16	0.17	100	230	2665523	54	16234	161	5503	52522
TEDDY_OU_SUBJ1328137769_MAG14	1328137769	High	o__Clostridiales(UID1226)	95.38	2.22	50	993	6384913	256	7837	751	3223	33055
TEDDY_OU_SUBJ1328137769_MAG17	1328137769	High	f__Lachnospiraceae(UID1256)	98.19	0.29	50	105	2602104	16	48175	57	11026	176388
TEDDY_OU_SUBJ1328137769_MAG19	1328137769	High	o__Clostridiales(UID1120)	92.86	1.49	33.33	197	2164470	46	14283	142	5669	48376
TEDDY_OU_SUBJ1328137769_MAG21	1328137769	High	o__Clostridiales(UID1212)	90.25	2.35	25	340	2853555	71	11496	238	3766	62304
TEDDY_OU_SUBJ1328137769_MAG27	1328137769	High	o__Clostridiales(UID1226)	94.59	1.64	0	263	2694077	56	14639	180	4674	62623
TEDDY_OU_SUBJ1328137769_MAG3	1328137769	High	o__Clostridiales(UID1212)	96.98	0.4	50	104	2208616	14	42754	59	10143	154760
TEDDY_OU_SUBJ1328137769_MAG37	1328137769	High	f__Lachnospiraceae(UID1256)	94.39	0.58	0	169	2757422	26	37695	92	7210	113170
TEDDY_OU_SUBJ1328137769_MAG42	1328137769	High	f__Lachnospiraceae(UID1286)	92.2	0.56	60	374	2921800	87	10231	273	3799	44120
TEDDY_OU_SUBJ1328137769_MAG43	1328137769	High	o__Clostridiales(UID1212)	98.22	0	0	138	2510955	17	34166	82	7284	147633
TEDDY_OU_SUBJ1328137769_MAG45	1328137769	High	p__Bacteroidetes(UID2605)	92.45	2.64	50	209	3084888	36	24998	130	6058	98392
TEDDY_OU_SUBJ1328137769_MAG46	1328137769	High	o__Clostridiales(UID1212)	96.64	0.67	50	227	1922270	49	12205	163	4039	47985
TEDDY_OU_SUBJ1328137769_MAG49	1328137769	High	f__Enterobacteriaceae(UID5124)	99.97	0.04	0	40	4673947	8	160863	24	61555	685776
TEDDY_OU_SUBJ1328137769_MAG5	1328137769	High	g__Bacteroides(UID2691)	96.83	0	0	88	6699672	16	144382	52	38453	307985
TEDDY_OU_SUBJ1328137769_MAG50	1328137769	High	f__Bifidobacteriaceae(UID1462)	98.44	0	0	87	2156529	17	38198	54	13010	122801
TEDDY_OU_SUBJ1328137769_MAG57	1328137769	High	k__Bacteria(UID2372)	100	0	0	76	2917872	12	68324	41	20780	355402
TEDDY_OU_SUBJ1328137769_MAG58	1328137769	High	o__Clostridiales(UID1212)	97.32	0	0	22	1965820	6	136933	15	54836	208746
TEDDY_OU_SUBJ1328137769_MAG59	1328137769	High	o__Bacteroidales(UID2657)	98.24	1.86	57.14	54	4656221	13	123973	33	50825	345374
TEDDY_OU_SUBJ1328137769_MAG60	1328137769	High	f__Lachnospiraceae(UID1286)	96.85	2.24	0	151	2800599	28	31997	89	8204	105320
TEDDY_OU_SUBJ1328137769_MAG61	1328137769	High	o__Clostridiales(UID1226)	94.72	0	0	312	2561982	66	12471	219	3499	45543
TEDDY_OU_SUBJ1328137769_MAG62	1328137769	High	k__Bacteria(UID2982)	95.24	0	0	45	3041131	10	101103	28	35515	324685
TEDDY_OU_SUBJ1328137769_MAG63	1328137769	High	k__Bacteria(UID2372)	98.65	0	0	120	3212713	20	47859	70	11788	153282
TEDDY_OU_SUBJ1328137769_MAG64	1328137769	High	k__Bacteria(UID2372)	97.17	0	0	94	3884133	20	67459	56	23384	209501
TEDDY_OU_SUBJ1328137769_MAG66	1328137769	High	o__Clostridiales(UID1226)	91.56	1.5	75	313	2352408	69	10021	226	3336	52994
TEDDY_OU_SUBJ1328137769_MAG67	1328137769	High	k__Bacteria(UID2372)	94.32	0	0	242	2378209	59	13279	170	4883	44280
TEDDY_OU_SUBJ1328137769_MAG68	1328137769	High	o__Clostridiales(UID1212)	98.66	1.01	0	23	2038090	5	142949	13	43869	318350
TEDDY_OU_SUBJ1328137769_MAG69	1328137769	High	f__Bifidobacteriaceae(UID1462)	99.54	0.92	50	50	2209519	10	76621	31	25299	195524
TEDDY_OU_SUBJ1328137769_MAG75	1328137769	High	o__Bacteroidales(UID2657)	98.05	0	0	62	4988097	10	123848	37	45537	520205
TEDDY_OU_SUBJ1328137769_MAG76	1328137769	High	o__Clostridiales(UID1212)	98.54	2.01	0	171	2473717	29	26811	106	6139	103378
TEDDY_OU_SUBJ1328137769_MAG79	1328137769	High	o__Clostridiales(UID1212)	93.96	0	0	56	2960828	9	99259	30	33393	288229
TEDDY_OU_SUBJ1328137769_MAG80	1328137769	High	o__Clostridiales(UID1212)	95.3	0	0	69	1859158	9	57406	37	9643	228070
TEDDY_OU_SUBJ1328137769_MAG82	1328137769	High	o__Clostridiales(UID1212)	93.9	1.98	25	412	2818148	96	8990	304	3159	47440
TEDDY_OU_SUBJ1328137769_MAG85	1328137769	High	o__Clostridiales(UID1226)	98.27	0.64	100	167	3271831	34	32659	104	9884	90408
TEDDY_OU_SUBJ1328137769_MAG86	1328137769	High	o__Clostridiales(UID1120)	97.52	0	0	51	2111854	12	71251	32	21068	111025
TEDDY_OU_SUBJ1328137769_MAG89	1328137769	High	o__Clostridiales(UID1212)	91.95	0.67	0	277	2367096	69	11258	203	4160	31124
TEDDY_OU_SUBJ1328137769_MAG94	1328137769	High	o__Clostridiales(UID1212)	96.64	0	0	68	1942091	11	59167	42	12142	162582
TEDDY_OU_SUBJ1328137769_MAG95	1328137769	High	o__Clostridiales(UID1212)	98.66	0	0	122	2713080	24	39950	74	10976	99486
TEDDY_OU_SUBJ1328137769_MAG96	1328137769	High	o__Clostridiales(UID1226)	94.15	0.69	100	156	2147953	31	19026	103	6113	104439
TEDDY_OU_SUBJ1328137769_MAG98	1328137769	High	f__Lachnospiraceae(UID1256)	97.23	1.17	60	145	2363090	28	26393	91	7426	80480
TEDDY_OU_SUBJ1498298724_MAG19	1498298724	High	c__Bacilli(UID285)	90.18	4.62	14.29	280	2696496	51	15339	182	4023	65791
TEDDY_OU_SUBJ1498298724_MAG24	1498298724	High	o__Bacteroidales(UID2621)	99.23	0.38	0	90	4453755	17	82655	52	27116	249361
TEDDY_OU_SUBJ1498298724_MAG28	1498298724	High	o__Clostridiales(UID1212)	94.26	1.34	0	227	2533767	45	16646	150	5377	111420
TEDDY_OU_SUBJ1498298724_MAG30	1498298724	High	k__Bacteria(UID2372)	91.55	3.07	0	362	2359579	90	8424	270	3270	31677
TEDDY_OU_SUBJ1498298724_MAG31	1498298724	High	k__Bacteria(UID2372)	100	0.32	0	109	3492365	25	50538	74	14488	117987
TEDDY_OU_SUBJ1498298724_MAG33	1498298724	High	o__Lactobacillales(UID544)	98.88	0	0	154	2904366	22	41314	86	7917	145097
TEDDY_OU_SUBJ1498298724_MAG36	1498298724	High	o__Clostridiales(UID1226)	93.14	0.08	100	273	2628532	52	15673	184	4137	59881
TEDDY_OU_SUBJ1498298724_MAG37	1498298724	High	o__Clostridiales(UID1212)	97.99	1.34	0	103	2797224	22	38046	68	14220	136230
TEDDY_OU_SUBJ1498298724_MAG39	1498298724	High	f__Lachnospiraceae(UID1256)	96.8	0.12	100	132	2381977	23	30405	83	7568	128198
TEDDY_OU_SUBJ1498298724_MAG4	1498298724	High	o__Lactobacillales(UID355)	98.76	0	0	70	2075321	15	47687	46	13094	152945
TEDDY_OU_SUBJ1498298724_MAG40	1498298724	High	f__Bifidobacteriaceae(UID1462)	93.01	0.21	50	85	1916278	16	40031	53	9734	86206
TEDDY_OU_SUBJ1498298724_MAG41	1498298724	High	f__Lachnospiraceae(UID1256)	96.3	0	0	120	2700349	20	34775	72	10392	131869
TEDDY_OU_SUBJ1498298724_MAG50	1498298724	High	k__Bacteria(UID2372)	96.56	0.94	100	111	3086872	18	54534	67	13487	159473
TEDDY_OU_SUBJ1498298724_MAG51	1498298724	High	p__Actinobacteria(UID2112)	99.19	0.81	0	121	2168137	25	30940	77	8759	78513
TEDDY_OU_SUBJ1498298724_MAG52	1498298724	High	f__Lachnospiraceae(UID1256)	92.28	2.14	20	302	3400423	67	15373	206	5433	67778
TEDDY_OU_SUBJ1498298724_MAG53	1498298724	High	o__Clostridiales(UID1212)	97.95	0.06	0	92	2841897	15	58325	51	14975	221796
TEDDY_OU_SUBJ1498298724_MAG55	1498298724	High	o__Clostridiales(UID1212)	99.33	2.01	0	139	2675115	25	32712	86	8663	109456
TEDDY_OU_SUBJ1498298724_MAG57	1498298724	High	o__Clostridiales(UID1212)	97.32	0	0	57	2544022	4	318919	17	18284	470779
TEDDY_OU_SUBJ1498298724_MAG6	1498298724	High	f__Lachnospiraceae(UID1256)	95.18	1.87	20	282	2641113	67	11990	203	4776	50429
TEDDY_OU_SUBJ1498298724_MAG61	1498298724	High	o__Clostridiales(UID1212)	99.33	0.67	0	79	3453066	13	88747	39	29945	260709
TEDDY_OU_SUBJ1498298724_MAG65	1498298724	High	g__Lactobacillus(UID436)	96.63	1.99	40	255	2761751	56	15701	180	5195	63514
TEDDY_OU_SUBJ1498298724_MAG69	1498298724	High	o__Bacteroidales(UID2657)	98.49	0.74	100	66	4964064	13	140738	41	35110	277448
TEDDY_OU_SUBJ1498298724_MAG76	1498298724	High	o__Clostridiales(UID1120)	96.91	0	0	44	2190401	9	80911	25	27387	192430
TEDDY_OU_SUBJ1498298724_MAG82	1498298724	High	o__Clostridiales(UID1212)	97.99	1.68	66.67	50	2151909	5	154933	16	43094	372747
TEDDY_OU_SUBJ1498298724_MAG83	1498298724	High	o__Bacteroidales(UID2654)	97.74	1.2	72.73	181	4843329	33	48210	104	11562	136472
TEDDY_OU_SUBJ1498298724_MAG85	1498298724	High	f__Bifidobacteriaceae(UID1462)	93.26	0	0	79	2048648	15	43811	48	11055	119980
TEDDY_OU_SUBJ1498298724_MAG9	1498298724	High	f__Lachnospiraceae(UID1255)	95.09	0.19	0	120	2795663	26	37256	77	11696	105384
TEDDY_OU_SUBJ1498298724_MAG90	1498298724	High	k__Bacteria(UID2982)	95.07	1.02	50	59	3006374	13	74309	39	26392	231675
TEDDY_OU_SUBJ1498298724_MAG91	1498298724	High	o__Clostridiales(UID1226)	99.37	0.32	0	58	2763071	8	98247	30	27829	418207
TEDDY_OU_SUBJ1516547689_MAG11	1516547689	High	k__Bacteria(UID2372)	98.11	0	0	67	4169587	12	113271	38	27048	319329
TEDDY_OU_SUBJ1516547689_MAG14	1516547689	High	f__Lachnospiraceae(UID1256)	98.83	0	0	84	3401538	15	67920	50	18577	213070
TEDDY_OU_SUBJ1516547689_MAG2	1516547689	High	o__Bacteroidales(UID2654)	99.12	0.09	0	160	4672746	29	52683	98	13912	133212
TEDDY_OU_SUBJ1516547689_MAG24	1516547689	High	g__Streptococcus(UID684)	93.88	0.8	75	149	1532217	27	15598	102	4446	57873
TEDDY_OU_SUBJ1516547689_MAG26	1516547689	High	o__Clostridiales(UID1226)	97.78	1.58	100	214	2445189	46	17219	148	5022	61737
TEDDY_OU_SUBJ1516547689_MAG32	1516547689	High	o__Clostridiales(UID1226)	99.37	0.65	33.33	159	3755108	27	45078	88	10825	137948
TEDDY_OU_SUBJ1516547689_MAG34	1516547689	High	f__Bifidobacteriaceae(UID1462)	97.57	1.04	75	114	2126193	22	30389	69	9771	110477
TEDDY_OU_SUBJ1516547689_MAG35	1516547689	High	f__Bifidobacteriaceae(UID1458)	95.19	1.52	25	96	2154532	18	36326	58	10707	166481
TEDDY_OU_SUBJ1516547689_MAG38	1516547689	High	o__Clostridiales(UID1212)	99.33	4.19	36.36	31	3147628	9	134412	22	48260	333707
TEDDY_OU_SUBJ1516547689_MAG39	1516547689	High	f__Enterobacteriaceae(UID5124)	98.55	0.75	22.22	138	4742274	25	58022	80	16571	199122
TEDDY_OU_SUBJ1516547689_MAG40	1516547689	High	o__Clostridiales(UID1212)	98.64	0.84	50	131	2663886	27	30348	86	11282	117322
TEDDY_OU_SUBJ1516547689_MAG42	1516547689	High	o__Clostridiales(UID1226)	93.76	0.84	100	365	3276573	83	12098	258	4307	39976
TEDDY_OU_SUBJ1516547689_MAG46	1516547689	High	o__Clostridiales(UID1212)	95.64	0.31	40	68	2781759	11	78842	33	23705	330415
TEDDY_OU_SUBJ1516547689_MAG51	1516547689	High	f__Lachnospiraceae(UID1286)	97.68	1.69	0	94	2885474	20	48602	58	15261	126123
TEDDY_OU_SUBJ1516547689_MAG53	1516547689	High	k__Bacteria(UID2372)	98.11	0	0	68	3392141	11	97028	39	23045	238922
TEDDY_OU_SUBJ1516547689_MAG54	1516547689	High	f__Enterobacteriaceae(UID5121)	95.83	0.54	69.23	512	5396292	99	15820	344	4610	101554
TEDDY_OU_SUBJ1516547689_MAG58	1516547689	High	o__Clostridiales(UID1212)	97.99	0.67	0	127	2749752	24	35465	77	11462	130987
TEDDY_OU_SUBJ1516547689_MAG59	1516547689	High	o__Clostridiales(UID1212)	97.99	0	0	85	1893464	18	37224	53	10428	91465
TEDDY_OU_SUBJ1516547689_MAG62	1516547689	High	o__Selenomonadales(UID1024)	99.4	0.62	0	56	2104015	12	60977	36	19268	167998
TEDDY_OU_SUBJ1516547689_MAG64	1516547689	High	o__Clostridiales(UID1212)	98.66	1.01	0	33	2059057	3	274831	11	46743	586784
TEDDY_OU_SUBJ1743288251_MAG11	1743288251	High	o__Clostridiales(UID1226)	98.3	2.8	27.27	330	3775923	47	22502	195	4028	72567
TEDDY_OU_SUBJ1743288251_MAG14	1743288251	High	p__Actinobacteria(UID2112)	98.27	0.81	0	188	2018232	42	15390	132	5092	45890
TEDDY_OU_SUBJ1743288251_MAG17	1743288251	High	f__Actinomycetaceae(UID1531)	99.41	0.59	0	127	2018547	29	24457	87	7977	61793
TEDDY_OU_SUBJ1743288251_MAG18	1743288251	High	f__Lachnospiraceae(UID1286)	98.55	1.45	33.33	137	3015197	30	33539	86	12649	93407
TEDDY_OU_SUBJ1743288251_MAG19	1743288251	High	p__Bacteroidetes(UID2605)	96.45	1.92	0	108	2150858	28	26671	76	10520	64009
TEDDY_OU_SUBJ1743288251_MAG2	1743288251	High	o__Lactobacillales(UID544)	99.53	0	0	54	2778218	12	87480	33	23467	206953
TEDDY_OU_SUBJ1743288251_MAG20	1743288251	High	f__Bifidobacteriaceae(UID1462)	99.16	0.12	0	49	2379037	10	69458	30	28683	248480
TEDDY_OU_SUBJ1743288251_MAG22	1743288251	High	f__Enterobacteriaceae(UID5124)	99.93	0.24	25	92	4957088	14	113834	47	29773	429614
TEDDY_OU_SUBJ1743288251_MAG24	1743288251	High	o__Selenomonadales(UID1024)	100	0.04	50	15	2041150	4	232660	10	56411	433310
TEDDY_OU_SUBJ1743288251_MAG25	1743288251	High	k__Bacteria(UID2372)	96.7	0.94	100	310	3565383	54	19597	199	4885	89103
TEDDY_OU_SUBJ1743288251_MAG29	1743288251	High	f__Bifidobacteriaceae(UID1462)	98.85	0.12	0	68	2121589	11	58782	39	15599	226522
TEDDY_OU_SUBJ1743288251_MAG31	1743288251	High	o__Clostridiales(UID1120)	97.87	1.42	66.67	209	2217003	45	14388	144	4891	43155
TEDDY_OU_SUBJ1743288251_MAG46	1743288251	High	o__Lactobacillales(UID355)	94.35	0.73	100	213	1745399	50	10713	155	4052	46451
TEDDY_OU_SUBJ1743288251_MAG49	1743288251	High	f__Lachnospiraceae(UID1256)	96.05	1.61	40	305	2600196	75	11544	219	4220	33103
TEDDY_OU_SUBJ1743288251_MAG51	1743288251	High	g__Prevotella(UID2724)	97.56	2.03	57.14	147	3248356	32	31113	95	10440	111777
TEDDY_OU_SUBJ1743288251_MAG52	1743288251	High	o__Bacteroidales(UID2657)	96.28	1.7	33.33	357	5178379	67	24421	220	6483	73870
TEDDY_OU_SUBJ1321793540_MAG11	1321793540	High	o__Clostridiales(UID1212)	96.34	1.34	100	360	2647716	86	9499	264	3646	69653
TEDDY_OU_SUBJ1321793540_MAG12	1321793540	High	f__Lachnospiraceae(UID1256)	99.42	0	0	59	2787678	13	74846	36	30585	253423
TEDDY_OU_SUBJ1321793540_MAG13	1321793540	High	k__Bacteria(UID2372)	100	0	0	97	3081459	19	52729	59	15470	185957
TEDDY_OU_SUBJ1321793540_MAG14	1321793540	High	f__Actinomycetaceae(UID1531)	98.46	1.07	0	70	2044524	15	48722	45	14725	111141
TEDDY_OU_SUBJ1321793540_MAG17	1321793540	High	o__Clostridiales(UID1226)	94.61	0.21	100	440	4912103	97	15904	307	5573	75309
TEDDY_OU_SUBJ1321793540_MAG18	1321793540	High	o__Lactobacillales(UID462)	96.07	3.19	0	314	3037908	63	14252	217	4545	68621
TEDDY_OU_SUBJ1321793540_MAG2	1321793540	High	k__Bacteria(UID2982)	96.85	1.19	100	82	3030001	13	77359	45	17596	242260
TEDDY_OU_SUBJ1321793540_MAG20	1321793540	High	f__Lachnospiraceae(UID1286)	99.52	0.89	0	154	3607262	21	50230	79	12122	255679
TEDDY_OU_SUBJ1321793540_MAG26	1321793540	High	k__Bacteria(UID2372)	100	0	0	55	2925353	8	123395	25	35521	281948
TEDDY_OU_SUBJ1321793540_MAG27	1321793540	High	o__Clostridiales(UID1226)	93.56	0.63	100	298	2328643	71	10081	217	3719	43405
TEDDY_OU_SUBJ1321793540_MAG34	1321793540	High	o__Clostridiales(UID1212)	95.97	0.67	0	219	2338274	47	14543	152	5158	59444
TEDDY_OU_SUBJ1321793540_MAG37	1321793540	High	o__Selenomonadales(UID1024)	99.4	0.32	100	35	2029488	7	78930	23	24696	394371
TEDDY_OU_SUBJ1321793540_MAG39	1321793540	High	p__Actinobacteria(UID2112)	95.97	0.81	0	107	1930952	20	30190	67	7485	94031
TEDDY_OU_SUBJ1321793540_MAG40	1321793540	High	o__Clostridiales(UID1212)	99.33	2.01	0	75	2792329	16	56459	44	19854	159114
TEDDY_OU_SUBJ1321793540_MAG41	1321793540	High	o__Clostridiales(UID1226)	98.42	0	0	73	3037038	13	88179	42	18675	167998
TEDDY_OU_SUBJ1321793540_MAG44	1321793540	High	o__Clostridiales(UID1212)	90.6	0.67	0	17	1934479	2	377880	8	52098	622645
TEDDY_OU_SUBJ1321793540_MAG45	1321793540	High	g__Lactobacillus(UID436)	98.37	0.54	100	39	2893787	10	97712	26	38855	209055
TEDDY_OU_SUBJ1321793540_MAG47	1321793540	High	o__Clostridiales(UID1226)	94.94	0	0	113	2045456	24	28525	73	8397	68281
TEDDY_OU_SUBJ1321793540_MAG48	1321793540	High	p__Actinobacteria(UID2112)	100	0.12	0	19	1889854	4	203812	11	69290	389184
TEDDY_OU_SUBJ1321793540_MAG5	1321793540	High	o__Bacteroidales(UID2654)	98.87	0.38	0	127	4820128	20	61808	73	18570	284031
TEDDY_OU_SUBJ1321793540_MAG50	1321793540	High	p__Firmicutes(UID1022)	97.47	0.63	0	131	1607847	24	18004	88	5429	83385
TEDDY_OU_SUBJ1321793540_MAG55	1321793540	High	o__Bacteroidales(UID2657)	98.97	1.3	83.33	131	4288581	25	54899	78	17038	156455
TEDDY_OU_SUBJ1321793540_MAG59	1321793540	High	o__Clostridiales(UID1212)	92.14	0.23	100	240	1736127	59	9603	175	3492	42944
TEDDY_OU_SUBJ1321793540_MAG63	1321793540	High	f__Bifidobacteriaceae(UID1458)	93.53	0.83	33.33	76	2024345	17	38990	46	12244	136406
TEDDY_OU_SUBJ1321793540_MAG65	1321793540	High	p__Bacteroidetes(UID2605)	96.63	0.96	0	133	2262409	32	24348	94	8693	70416
TEDDY_OU_SUBJ1321793540_MAG67	1321793540	High	k__Bacteria(UID2372)	99.06	0	0	94	3945441	21	62203	59	23380	189134
TEDDY_OU_SUBJ1321793540_MAG7	1321793540	High	o__Clostridiales(UID1226)	98.31	1.01	66.67	79	2960150	17	59965	52	21094	141656
TEDDY_OU_SUBJ1321793540_MAG72	1321793540	High	o__Clostridiales(UID1226)	91.71	2.16	40	876	5987815	217	8757	654	3399	38547
TEDDY_OU_SUBJ1321793540_MAG75	1321793540	High	f__Lachnospiraceae(UID1256)	91.87	1.29	25	334	2499831	82	10007	246	3660	27293
TEDDY_OU_SUBJ1321793540_MAG80	1321793540	High	o__Clostridiales(UID1212)	96.84	0	0	266	2712994	59	14299	187	4749	109348
TEDDY_OU_SUBJ1321793540_MAG82	1321793540	High	g__Bacteroides(UID2691)	98.69	0.3	100	119	6343118	19	99258	66	27246	297914
TEDDY_OU_SUBJ1321793540_MAG83	1321793540	High	o__Bacteroidales(UID2657)	97.55	0.37	0	108	4944616	21	71054	68	25099	227169
TEDDY_OU_SUBJ1321793540_MAG84	1321793540	High	o__Clostridiales(UID1226)	97.91	0.32	100	413	5407573	82	19808	278	5888	82532
TEDDY_OU_SUBJ1321793540_MAG85	1321793540	High	f__Lachnospiraceae(UID1256)	97.56	0.25	100	113	2532232	28	31871	76	11634	92173
TEDDY_OU_SUBJ1321793540_MAG9	1321793540	High	f__Bifidobacteriaceae(UID1458)	91.57	0.83	75	115	1943442	24	23974	76	8105	90116
TEDDY_OU_SUBJ1969750490_MAG1	1969750490	High	o__Clostridiales(UID1226)	96.99	0.13	50	182	2799595	36	22817	118	7675	113424
TEDDY_OU_SUBJ1969750490_MAG11	1969750490	High	k__Bacteria(UID2372)	100	0	0	87	3102971	17	59305	54	17377	169186
TEDDY_OU_SUBJ1969750490_MAG12	1969750490	High	k__Bacteria(UID2372)	95.11	0	0	97	2691887	20	44471	62	13013	200318
TEDDY_OU_SUBJ1969750490_MAG15	1969750490	High	k__Bacteria(UID203)	96.49	4.15	95	102	3115445	14	69665	53	14764	281773
TEDDY_OU_SUBJ1969750490_MAG16	1969750490	High	o__Clostridiales(UID1226)	99.05	0.63	0	67	3124797	8	117177	30	25352	286544
TEDDY_OU_SUBJ1969750490_MAG17	1969750490	High	k__Bacteria(UID2372)	96.14	0	0	176	3776857	38	34677	110	11235	110304
TEDDY_OU_SUBJ1969750490_MAG19	1969750490	High	f__Lachnospiraceae(UID1256)	99.42	0	0	79	3017778	13	77443	40	16760	267755
TEDDY_OU_SUBJ1969750490_MAG20	1969750490	High	o__Selenomonadales(UID1024)	98.4	0	0	183	1953659	42	15767	129	5068	51398
TEDDY_OU_SUBJ1969750490_MAG22	1969750490	High	f__Lachnospiraceae(UID1286)	97.26	3.06	10	220	2700016	51	18292	151	5931	48626
TEDDY_OU_SUBJ1969750490_MAG27	1969750490	High	g__Streptococcus(UID684)	97.14	1.27	40	116	1746008	19	25119	74	7117	120570
TEDDY_OU_SUBJ1969750490_MAG3	1969750490	High	f__Lachnospiraceae(UID1256)	96.8	2.22	42.86	184	2773645	40	21561	126	7429	100615
TEDDY_OU_SUBJ1969750490_MAG30	1969750490	High	p__Actinobacteria(UID2112)	95.97	0.88	0	212	1769729	44	11702	148	3538	35421
TEDDY_OU_SUBJ1969750490_MAG31	1969750490	High	g__Bacteroides(UID2691)	97.6	0.28	55.56	208	6246589	32	58145	121	15197	308301
TEDDY_OU_SUBJ1969750490_MAG32	1969750490	High	o__Bacteroidales(UID2654)	97.48	0.57	0	255	5114596	43	34450	150	9579	122674
TEDDY_OU_SUBJ1969750490_MAG35	1969750490	High	o__Clostridiales(UID1212)	98.51	2.01	0	267	2650359	53	15333	178	4254	61111
TEDDY_OU_SUBJ1969750490_MAG40	1969750490	High	f__Enterobacteriaceae(UID5124)	99.97	0.54	0	41	4932904	7	264110	23	58708	563214
TEDDY_OU_SUBJ1969750490_MAG6	1969750490	High	o__Bacteroidales(UID2657)	97.23	0.74	0	88	4566577	20	69629	59	24778	178560
TEDDY_OU_SUBJ1969750490_MAG7	1969750490	High	o__Clostridiales(UID1226)	99.37	0.63	0	161	4137398	22	56881	79	11817	176091
TEDDY_OU_SUBJ1969750490_MAG8	1969750490	High	f__Lachnospiraceae(UID1256)	94.64	0.03	100	263	2375304	63	12904	185	4315	36431
TEDDY_OU_SUBJ1334414562_MAG10	1334414562	High	o__Clostridiales(UID1226)	97.82	0.63	0	172	3276958	36	26767	111	9498	123559
TEDDY_OU_SUBJ1334414562_MAG103	1334414562	High	k__Bacteria(UID2372)	96.23	0.04	100	155	2763273	30	31046	98	8199	99404
TEDDY_OU_SUBJ1334414562_MAG106	1334414562	High	f__Lachnospiraceae(UID1255)	97.24	0.69	50	206	2737219	41	20332	136	6368	90842
TEDDY_OU_SUBJ1334414562_MAG107	1334414562	High	o__Clostridiales(UID1212)	97.18	1.68	0	130	1758891	26	20794	87	6867	71889
TEDDY_OU_SUBJ1334414562_MAG11	1334414562	High	o__Clostridiales(UID1226)	95.57	0.63	0	89	2302685	17	41663	55	12197	135603
TEDDY_OU_SUBJ1334414562_MAG111	1334414562	High	o__Clostridiales(UID1226)	98.01	3.8	100	57	3063520	12	90626	36	29337	221319
TEDDY_OU_SUBJ1334414562_MAG116	1334414562	High	f__Lachnospiraceae(UID1256)	90.68	0	0	203	2175952	40	16005	135	4732	82068
TEDDY_OU_SUBJ1334414562_MAG118	1334414562	High	f__Lachnospiraceae(UID1255)	94.79	4.31	10	509	6895467	108	18005	349	6685	74690
TEDDY_OU_SUBJ1334414562_MAG122	1334414562	High	f__Enterobacteriaceae(UID5124)	94.28	0.8	37.5	369	4399904	62	20297	237	4838	92399
TEDDY_OU_SUBJ1334414562_MAG16	1334414562	High	o__Clostridiales(UID1212)	92.4	0.68	0	330	2298940	80	9306	245	3371	40191
TEDDY_OU_SUBJ1334414562_MAG17	1334414562	High	o__Bacteroidales(UID2617)	98.42	0	0	210	3047115	46	20752	142	6895	116694
TEDDY_OU_SUBJ1334414562_MAG20	1334414562	High	o__Clostridiales(UID1212)	97.32	2.18	50	261	2880868	54	15764	179	4917	70052
TEDDY_OU_SUBJ1334414562_MAG21	1334414562	High	o__Bacteroidales(UID2654)	98.29	0	0	185	4378995	31	42555	111	11148	283546
TEDDY_OU_SUBJ1334414562_MAG22	1334414562	High	o__Clostridiales(UID1226)	93.77	0	0	324	2491641	69	11235	232	3491	50103
TEDDY_OU_SUBJ1334414562_MAG23	1334414562	High	o__Selenomonadales(UID1024)	96.99	1.5	0	72	2038833	12	41123	43	13355	214020
TEDDY_OU_SUBJ1334414562_MAG24	1334414562	High	f__Lachnospiraceae(UID1256)	98.83	0.49	50	95	2573203	18	48242	59	12446	158638
TEDDY_OU_SUBJ1334414562_MAG3	1334414562	High	k__Bacteria(UID2982)	91.43	1.02	100	143	2585190	26	29021	90	7843	113014
TEDDY_OU_SUBJ1334414562_MAG35	1334414562	High	o__Clostridiales(UID1226)	94.53	0.8	100	227	2779221	49	17834	154	5684	82368
TEDDY_OU_SUBJ1334414562_MAG43	1334414562	High	f__Lachnospiraceae(UID1256)	98.45	3.41	73.33	91	3006895	19	56072	56	14607	141844
TEDDY_OU_SUBJ1334414562_MAG45	1334414562	High	o__Clostridiales(UID1212)	93.29	1.34	0	159	2370782	29	23860	99	6612	131964
TEDDY_OU_SUBJ1334414562_MAG46	1334414562	High	f__Lachnospiraceae(UID1255)	95.93	3.35	0	206	6485260	40	50700	128	15434	178756
TEDDY_OU_SUBJ1334414562_MAG48	1334414562	High	p__Actinobacteria(UID2112)	96.95	0.12	0	158	1671439	39	13891	113	5364	54799
TEDDY_OU_SUBJ1334414562_MAG50	1334414562	High	f__Lachnospiraceae(UID1256)	98.9	0	0	145	2438836	28	27479	97	7735	65459
TEDDY_OU_SUBJ1334414562_MAG54	1334414562	High	o__Clostridiales(UID1212)	94.95	0	0	162	2402119	37	22871	108	7820	83147
TEDDY_OU_SUBJ1334414562_MAG57	1334414562	High	o__Bacteroidales(UID2621)	95.96	0	0	297	3972699	65	19636	196	6220	85715
TEDDY_OU_SUBJ1334414562_MAG59	1334414562	High	p__Bacteroidetes(UID2605)	97.81	1.84	20	96	2243622	19	33715	64	12292	103138
TEDDY_OU_SUBJ1334414562_MAG61	1334414562	High	f__Lachnospiraceae(UID1256)	97.37	0.1	0	151	2753121	29	30751	95	7487	81221
TEDDY_OU_SUBJ1334414562_MAG62	1334414562	High	o__Clostridiales(UID1226)	98.08	0.95	50	104	2954533	21	47448	65	15186	118670
TEDDY_OU_SUBJ1334414562_MAG64	1334414562	High	o__Bacteroidales(UID2657)	95.5	0.87	20	187	4174465	35	39483	110	11635	175160
TEDDY_OU_SUBJ1334414562_MAG65	1334414562	High	o__Clostridiales(UID1226)	98.52	0.63	0	114	2876421	20	39822	69	12925	266130
TEDDY_OU_SUBJ1334414562_MAG67	1334414562	High	f__Lachnospiraceae(UID1256)	95.96	1.17	100	206	2283807	45	15356	137	5364	46298
TEDDY_OU_SUBJ1334414562_MAG68	1334414562	High	o__Lactobacillales(UID544)	95.15	0.09	0	168	1609549	38	14572	115	4449	42528
TEDDY_OU_SUBJ1334414562_MAG71	1334414562	High	o__Clostridiales(UID1212)	98.66	0	0	56	2620006	11	72232	34	28002	179556
TEDDY_OU_SUBJ1334414562_MAG74	1334414562	High	k__Bacteria(UID2372)	93.87	1.89	100	133	3085913	27	38059	84	11286	83373
TEDDY_OU_SUBJ1334414562_MAG75	1334414562	High	o__Clostridiales(UID1120)	98.59	0.7	0	247	4124768	54	25782	160	8499	84149
TEDDY_OU_SUBJ1334414562_MAG76	1334414562	High	f__Bifidobacteriaceae(UID1462)	95.66	0.92	100	91	2131008	18	36882	55	11725	139975
TEDDY_OU_SUBJ1334414562_MAG77	1334414562	High	o__Clostridiales(UID1212)	92.64	1.57	33.33	334	1931799	80	7175	253	2784	36254
TEDDY_OU_SUBJ1334414562_MAG79	1334414562	High	f__Bifidobacteriaceae(UID1458)	100	4.92	88.89	20	2238146	3	321880	11	56240	530700
TEDDY_OU_SUBJ1334414562_MAG80	1334414562	High	o__Clostridiales(UID1226)	97.75	2.53	40	431	7222535	88	26222	277	8147	119808
TEDDY_OU_SUBJ1334414562_MAG85	1334414562	High	f__Lachnospiraceae(UID1256)	91.54	0.1	0	245	2473381	57	14436	168	4661	51112
TEDDY_OU_SUBJ1334414562_MAG86	1334414562	High	f__Bifidobacteriaceae(UID1462)	97.47	1.38	25	61	2108473	10	64923	36	15933	162857
TEDDY_OU_SUBJ1334414562_MAG88	1334414562	High	o__Clostridiales(UID1212)	90.32	0	0	231	2385166	45	15413	157	4435	65219
TEDDY_OU_SUBJ1334414562_MAG89	1334414562	High	g__Prevotella(UID2724)	94.78	0.96	0	164	2912931	40	23312	114	9034	63286
TEDDY_OU_SUBJ1334414562_MAG9	1334414562	High	o__Clostridiales(UID1120)	97.52	0.95	50	147	2090811	35	21711	101	7331	60276
TEDDY_OU_SUBJ1334414562_MAG94	1334414562	High	o__Clostridiales(UID1212)	97.32	0	0	19	1985295	3	277031	9	58551	457468
TEDDY_OU_SUBJ1243510805_MAG10	1243510805	High	o__Bacteroidales(UID2657)	97.46	1.86	71.43	174	3993302	33	39610	104	11492	120534
TEDDY_OU_SUBJ1243510805_MAG11	1243510805	High	o__Clostridiales(UID1212)	96.64	0	0	57	2503662	12	66317	38	20929	219687
TEDDY_OU_SUBJ1243510805_MAG13	1243510805	High	f__Bifidobacteriaceae(UID1462)	99.94	0	0	40	2344332	6	123714	20	29648	332996
TEDDY_OU_SUBJ1243510805_MAG14	1243510805	High	o__Clostridiales(UID1226)	98.24	0.63	0	168	3706171	34	35729	103	12560	132825
TEDDY_OU_SUBJ1243510805_MAG16	1243510805	High	o__Clostridiales(UID1226)	97.47	0	0	345	4567761	76	18450	235	6281	82200
TEDDY_OU_SUBJ1243510805_MAG17	1243510805	High	p__Actinobacteria(UID2112)	100	0.81	0	52	2114106	12	58598	33	21383	124275
TEDDY_OU_SUBJ1243510805_MAG18	1243510805	High	o__Clostridiales(UID1342)	99.32	0.56	0	199	6432275	30	67304	105	15320	183544
TEDDY_OU_SUBJ1243510805_MAG19	1243510805	High	f__Bifidobacteriaceae(UID1458)	90.55	2.61	14.29	143	2027642	24	29195	81	5902	92483
TEDDY_OU_SUBJ1243510805_MAG22	1243510805	High	o__Clostridiales(UID1226)	96.8	1.9	33.33	296	3072117	70	14701	205	4988	66949
TEDDY_OU_SUBJ1243510805_MAG25	1243510805	High	k__Bacteria(UID2372)	96.23	0	0	353	3658038	75	15007	240	4776	85315
TEDDY_OU_SUBJ1243510805_MAG27	1243510805	High	o__Bacteroidales(UID2654)	99.24	0	0	106	4796556	19	94452	58	23697	213811
TEDDY_OU_SUBJ1243510805_MAG28	1243510805	High	o__Selenomonadales(UID1024)	99.4	0	0	56	1977843	12	55292	39	16869	120937
TEDDY_OU_SUBJ1243510805_MAG29	1243510805	High	f__Lachnospiraceae(UID1256)	96.88	0	0	131	2739313	27	34339	79	9605	95870
TEDDY_OU_SUBJ1243510805_MAG3	1243510805	High	f__Lachnospiraceae(UID1255)	97.7	1.63	0	99	6571138	21	105678	59	33529	264276
TEDDY_OU_SUBJ1243510805_MAG30	1243510805	High	f__Lachnospiraceae(UID1286)	99.21	1.76	0	85	3163524	13	90305	43	17477	279110
TEDDY_OU_SUBJ1243510805_MAG33	1243510805	High	g__Bacteroides(UID2691)	98.35	1.02	55.56	100	4871642	13	112321	50	24896	642135
TEDDY_OU_SUBJ1243510805_MAG34	1243510805	High	f__Lachnospiraceae(UID1256)	98.83	0	0	124	2485669	21	37356	73	9205	127296
TEDDY_OU_SUBJ1243510805_MAG35	1243510805	High	o__Clostridiales(UID1226)	94.27	1.92	33.33	138	2852110	29	31022	89	9667	119929
TEDDY_OU_SUBJ1243510805_MAG36	1243510805	High	k__Bacteria(UID2372)	100	0	0	109	3264827	19	51429	65	13852	186308
TEDDY_OU_SUBJ1243510805_MAG7	1243510805	High	o__Bacteroidales(UID2657)	90.83	0.65	0	615	4735373	136	10547	445	3557	59335
TEDDY_OU_SUBJ1243510805_MAG9	1243510805	High	o__Clostridiales(UID1226)	91.69	1.58	66.67	521	5671472	117	15778	360	4920	81374
TEDDY_OU_SUBJ1747342927_MAG12	1747342927	High	k__Bacteria(UID2372)	98.07	1.51	75	132	3417228	23	43996	77	12673	169929
TEDDY_OU_SUBJ1747342927_MAG13	1747342927	High	f__Lachnospiraceae(UID1286)	98.64	3.04	10	215	3100504	48	18634	146	7366	75939
TEDDY_OU_SUBJ1747342927_MAG14	1747342927	High	o__Clostridiales(UID1226)	95.61	0	0	218	2764037	42	18457	147	5710	64231
TEDDY_OU_SUBJ1747342927_MAG16	1747342927	High	k__Bacteria(UID2372)	98.11	1.18	50	227	3906733	51	24186	148	7940	100057
TEDDY_OU_SUBJ1747342927_MAG17	1747342927	High	o__Clostridiales(UID1212)	98.66	2.68	20	89	2608572	18	49756	50	12301	165892
TEDDY_OU_SUBJ1747342927_MAG18	1747342927	High	o__Lactobacillales(UID544)	99.63	0.81	50	201	2844172	38	21699	130	6394	110058
TEDDY_OU_SUBJ1747342927_MAG20	1747342927	High	o__Clostridiales(UID1212)	96.31	1.01	0	220	2018470	49	12189	157	4010	62035
TEDDY_OU_SUBJ1747342927_MAG21	1747342927	High	o__Clostridiales(UID1226)	98.68	1.27	0	113	2460989	18	40434	61	8544	146819
TEDDY_OU_SUBJ1747342927_MAG29	1747342927	High	g__Lactobacillus(UID436)	94.34	0.36	33.33	241	2822554	51	16184	165	5545	81211
TEDDY_OU_SUBJ1747342927_MAG30	1747342927	High	f__Bifidobacteriaceae(UID1462)	95.22	0.35	50	120	2188341	18	39592	70	7750	146068
TEDDY_OU_SUBJ1747342927_MAG31	1747342927	High	o__Clostridiales(UID1212)	92.36	0.67	0	369	2658894	87	8973	272	3439	54644
TEDDY_OU_SUBJ1747342927_MAG33	1747342927	High	o__Clostridiales(UID1212)	97.32	1.68	0	95	2418182	7	149483	26	8066	250338
TEDDY_OU_SUBJ1747342927_MAG37	1747342927	High	f__Lachnospiraceae(UID1286)	97.34	1.93	80	76	2901521	12	82803	37	24198	294194
TEDDY_OU_SUBJ1747342927_MAG38	1747342927	High	o__Clostridiales(UID1212)	94.07	1.01	0	248	2073166	55	11711	179	4089	44348
TEDDY_OU_SUBJ1747342927_MAG39	1747342927	High	f__Bifidobacteriaceae(UID1458)	97.88	1.59	25	68	2524159	12	66313	40	14828	141095
TEDDY_OU_SUBJ1747342927_MAG40	1747342927	High	o__Clostridiales(UID1226)	93.21	0	0	166	2751100	33	25510	110	8135	102582
TEDDY_OU_SUBJ1747342927_MAG44	1747342927	High	o__Bacteroidales(UID2654)	99.25	0	0	117	4626164	20	72683	67	19532	282902
TEDDY_OU_SUBJ1747342927_MAG45	1747342927	High	o__Clostridiales(UID1212)	97.99	0.67	0	211	3094341	43	23374	137	6986	77580
TEDDY_OU_SUBJ1747342927_MAG46	1747342927	High	o__Clostridiales(UID1212)	93.68	0.68	0	287	2443925	64	12222	205	4364	82878
TEDDY_OU_SUBJ1747342927_MAG47	1747342927	High	f__Lachnospiraceae(UID1256)	90.73	0	0	192	2074245	37	17436	127	4708	56158
TEDDY_OU_SUBJ1747342927_MAG49	1747342927	High	o__Clostridiales(UID1226)	95.21	0.69	50	235	2938897	46	18913	153	5472	64053
TEDDY_OU_SUBJ1747342927_MAG5	1747342927	High	o__Clostridiales(UID1226)	97.68	0.63	0	132	2900743	27	34231	82	11372	113719
TEDDY_OU_SUBJ1747342927_MAG56	1747342927	High	f__Lachnospiraceae(UID1255)	95.37	0.19	0	167	2445572	37	21031	113	7545	80953
TEDDY_OU_SUBJ1747342927_MAG58	1747342927	High	f__Lachnospiraceae(UID1255)	90.11	1.36	20	384	2305417	104	7212	296	3129	26472
TEDDY_OU_SUBJ1747342927_MAG6	1747342927	High	o__Bacteroidales(UID2657)	98.88	0.19	0	34	4454132	8	193254	23	74524	498973
TEDDY_OU_SUBJ1747342927_MAG60	1747342927	High	o__Clostridiales(UID1226)	98.73	0	0	173	4122364	32	43295	97	10552	111092
TEDDY_OU_SUBJ1747342927_MAG64	1747342927	High	f__Lachnospiraceae(UID1286)	99.21	2.17	0	54	3106379	8	116378	27	32118	329455
TEDDY_OU_SUBJ1747342927_MAG65	1747342927	High	g__Prevotella(UID2724)	95.85	0.51	100	82	2974131	15	51184	51	17198	205786
TEDDY_OU_SUBJ1747342927_MAG67	1747342927	High	o__Selenomonadales(UID1024)	98.2	0.3	100	90	1996126	21	30661	63	12184	112358
TEDDY_OU_SUBJ1747342927_MAG71	1747342927	High	f__Lachnospiraceae(UID1256)	94.17	0.58	0	192	2595612	44	18448	131	6592	72431
TEDDY_OU_SUBJ1747342927_MAG72	1747342927	High	o__Clostridiales(UID1212)	96.56	0	0	121	2506051	17	36986	68	9659	240174
TEDDY_OU_SUBJ1747342927_MAG73	1747342927	High	o__Clostridiales(UID1212)	96.64	0.67	0	109	2096675	17	35597	61	8849	131814
TEDDY_OU_SUBJ1621134540_MAG11	1621134540	High	o__Clostridiales(UID1212)	98.15	1.34	0	283	2529628	61	13122	198	4066	46918
TEDDY_OU_SUBJ1621134540_MAG13	1621134540	High	f__Bifidobacteriaceae(UID1462)	90.99	2.69	45.45	264	1955029	60	10073	189	3294	46905
TEDDY_OU_SUBJ1621134540_MAG16	1621134540	High	k__Bacteria(UID2372)	97.17	0	0	105	3223284	21	44667	67	16684	169173
TEDDY_OU_SUBJ1621134540_MAG19	1621134540	High	k__Bacteria(UID2372)	98.11	0	0	291	3581823	64	17941	198	5958	64552
TEDDY_OU_SUBJ1621134540_MAG26	1621134540	High	f__Lachnospiraceae(UID1286)	97.91	0.85	0	162	3595275	30	40257	96	10090	133620
TEDDY_OU_SUBJ1621134540_MAG27	1621134540	High	o__Bacteroidales(UID2657)	97.15	0.75	0	136	3116749	32	32928	85	15339	82290
TEDDY_OU_SUBJ1621134540_MAG28	1621134540	High	f__Lachnospiraceae(UID1286)	97.76	1.21	0	202	3229176	39	26423	126	8196	137692
TEDDY_OU_SUBJ1621134540_MAG30	1621134540	High	o__Clostridiales(UID1226)	96.62	1.17	80	182	2339627	40	18469	126	6096	54809
TEDDY_OU_SUBJ1621134540_MAG31	1621134540	High	o__Clostridiales(UID1212)	97.26	0	0	72	2594402	13	64395	41	17243	187645
TEDDY_OU_SUBJ1621134540_MAG32	1621134540	High	o__Clostridiales(UID1226)	97.83	0.32	100	129	3239695	25	47863	77	12940	137384
TEDDY_OU_SUBJ1621134540_MAG33	1621134540	High	o__Clostridiales(UID1226)	95.25	0.02	100	89	2652492	19	48194	55	15475	120651
TEDDY_OU_SUBJ1621134540_MAG34	1621134540	High	f__Enterobacteriaceae(UID5124)	92.74	0.69	42.86	458	4415143	96	14429	317	4314	103257
TEDDY_OU_SUBJ1621134540_MAG35	1621134540	High	o__Clostridiales(UID1212)	98.66	0	0	82	2561302	17	48305	50	16679	152506
TEDDY_OU_SUBJ1621134540_MAG36	1621134540	High	p__Actinobacteria(UID2112)	98.39	0.81	0	125	2094792	25	24840	79	7223	98203
TEDDY_OU_SUBJ1621134540_MAG37	1621134540	High	f__Lachnospiraceae(UID1256)	94.46	1.27	20	177	2773262	38	21528	117	7411	74979
TEDDY_OU_SUBJ1621134540_MAG38	1621134540	High	o__Clostridiales(UID1226)	99.02	0.69	100	180	2504196	37	21634	118	6602	97057
TEDDY_OU_SUBJ1621134540_MAG39	1621134540	High	o__Clostridiales(UID1212)	98.66	1.68	0	160	2119479	27	21838	100	5727	79834
TEDDY_OU_SUBJ1621134540_MAG41	1621134540	High	o__Clostridiales(UID1212)	91.28	1.01	0	380	2184667	97	6989	290	2818	27519
TEDDY_OU_SUBJ1621134540_MAG42	1621134540	High	f__Lachnospiraceae(UID1256)	98.64	0.29	50	137	2805942	25	36120	83	9364	152690
TEDDY_OU_SUBJ1621134540_MAG44	1621134540	High	f__Lachnospiraceae(UID1286)	99.21	1.76	0	72	2973716	17	67704	44	24555	136340
TEDDY_OU_SUBJ1621134540_MAG46	1621134540	High	f__Bifidobacteriaceae(UID1462)	92	0.35	66.67	140	2019194	25	27393	88	5799	84590
TEDDY_OU_SUBJ1621134540_MAG58	1621134540	High	f__Lachnospiraceae(UID1256)	98.77	0	0	109	2426668	21	39208	66	10272	158381
TEDDY_OU_SUBJ1621134540_MAG6	1621134540	High	o__Clostridiales(UID1212)	98.66	0.34	0	77	2230950	14	58562	40	16261	166998
TEDDY_OU_SUBJ1697687747_MAG100	1697687747	High	o__Lactobacillales(UID544)	99.63	0.19	0	63	2994568	9	98580	35	22361	531838
TEDDY_OU_SUBJ1697687747_MAG102	1697687747	High	o__Clostridiales(UID1212)	93.66	0.34	0	154	1750614	33	17389	105	5478	61702
TEDDY_OU_SUBJ1697687747_MAG103	1697687747	High	f__Enterobacteriaceae(UID5124)	99.67	0.42	0	41	4769579	7	268045	23	46634	426355
TEDDY_OU_SUBJ1697687747_MAG105	1697687747	High	o__Clostridiales(UID1212)	97.29	0.67	100	241	2832593	56	16139	166	5577	64141
TEDDY_OU_SUBJ1697687747_MAG109	1697687747	High	o__Clostridiales(UID1375)	93.61	0.81	0	430	2738584	111	7849	322	3146	24755
TEDDY_OU_SUBJ1697687747_MAG11	1697687747	High	f__Bifidobacteriaceae(UID1462)	93.57	2.42	85.71	148	2115388	34	22162	97	7138	70487
TEDDY_OU_SUBJ1697687747_MAG119	1697687747	High	o__Clostridiales(UID1226)	95.81	0	0	210	3333733	38	24445	135	7107	132739
TEDDY_OU_SUBJ1697687747_MAG120	1697687747	High	o__Bacteroidales(UID2657)	98.51	0.37	0	68	4367963	11	113614	37	31096	501540
TEDDY_OU_SUBJ1697687747_MAG122	1697687747	High	o__Clostridiales(UID1212)	97.99	0.67	0	264	2781310	59	14205	185	4880	73646
TEDDY_OU_SUBJ1697687747_MAG126	1697687747	High	o__Clostridiales(UID1226)	92.06	1.9	100	220	2491737	45	17764	147	5148	70926
TEDDY_OU_SUBJ1697687747_MAG131	1697687747	High	f__Bifidobacteriaceae(UID1462)	91.39	0.69	0	131	1863242	23	21713	81	7425	73022
TEDDY_OU_SUBJ1697687747_MAG132	1697687747	High	o__Clostridiales(UID1226)	91.1	0.06	100	173	2084288	35	16609	115	5665	73660
TEDDY_OU_SUBJ1697687747_MAG133	1697687747	High	o__Clostridiales(UID1212)	97.32	0	0	102	2425327	23	37788	64	11057	94815
TEDDY_OU_SUBJ1697687747_MAG134	1697687747	High	o__Clostridiales(UID1212)	98.66	0.67	0	54	2983767	9	117839	26	30009	296920
TEDDY_OU_SUBJ1697687747_MAG136	1697687747	High	o__Clostridiales(UID1226)	96.82	0	0	96	2704991	21	42268	60	15508	107171
TEDDY_OU_SUBJ1697687747_MAG137	1697687747	High	f__Lachnospiraceae(UID1256)	99.42	0.58	0	116	2859468	21	48222	63	11781	178331
TEDDY_OU_SUBJ1697687747_MAG139	1697687747	High	o__Clostridiales(UID1212)	97.65	0.67	0	154	2548143	28	25703	97	7956	105672
TEDDY_OU_SUBJ1697687747_MAG18	1697687747	High	o__Clostridiales(UID1212)	95.04	0.73	100	288	2332170	68	10709	209	3843	31943
TEDDY_OU_SUBJ1697687747_MAG21	1697687747	High	o__Clostridiales(UID1226)	98.59	0	0	141	3025182	28	35414	88	9198	185414
TEDDY_OU_SUBJ1697687747_MAG31	1697687747	High	o__Clostridiales(UID1212)	96.31	0	0	81	1772852	18	32884	53	11371	81585
TEDDY_OU_SUBJ1697687747_MAG34	1697687747	High	f__Lachnospiraceae(UID1255)	98.21	4.31	0	111	7185333	19	106610	67	31763	367946
TEDDY_OU_SUBJ1697687747_MAG37	1697687747	High	o__Clostridiales(UID1212)	96.37	0	0	105	2568889	21	39669	68	11646	105470
TEDDY_OU_SUBJ1697687747_MAG43	1697687747	High	p__Proteobacteria(UID3887)	96.94	0.63	0	320	2366445	71	9434	233	3495	43409
TEDDY_OU_SUBJ1697687747_MAG48	1697687747	High	o__Clostridiales(UID1226)	91.86	2	20	808	6117704	199	9572	596	3742	66873
TEDDY_OU_SUBJ1697687747_MAG5	1697687747	High	o__Bacteroidales(UID2654)	96.71	0.19	100	237	3925928	46	26536	153	8069	81790
TEDDY_OU_SUBJ1697687747_MAG50	1697687747	High	f__Lachnospiraceae(UID1256)	96.55	2.53	12.5	123	3125847	25	38729	81	12311	169684
TEDDY_OU_SUBJ1697687747_MAG52	1697687747	High	f__Lachnospiraceae(UID1255)	98.03	0.19	0	84	2844741	15	57203	51	15812	158960
TEDDY_OU_SUBJ1697687747_MAG56	1697687747	High	o__Clostridiales(UID1212)	95.36	0	0	254	2126730	54	11844	178	3743	52701
TEDDY_OU_SUBJ1697687747_MAG57	1697687747	High	k__Bacteria(UID2372)	100	0.04	100	79	3275119	14	67435	47	21253	217826
TEDDY_OU_SUBJ1697687747_MAG58	1697687747	High	p__Actinobacteria(UID2112)	97.58	1.61	0	110	2017949	22	26419	72	8783	94930
TEDDY_OU_SUBJ1697687747_MAG59	1697687747	High	f__Lachnospiraceae(UID1256)	95.8	0	0	98	2571882	20	44907	61	13169	102879
TEDDY_OU_SUBJ1697687747_MAG6	1697687747	High	o__Clostridiales(UID1212)	97.32	1.01	0	204	2571037	43	19767	138	5863	78766
TEDDY_OU_SUBJ1697687747_MAG61	1697687747	High	o__Clostridiales(UID1212)	95.84	1.07	33.33	129	1705676	25	19493	84	5991	93413
TEDDY_OU_SUBJ1697687747_MAG62	1697687747	High	o__Clostridiales(UID1226)	95.49	0.42	0	106	2784064	22	42366	68	13659	156230
TEDDY_OU_SUBJ1697687747_MAG63	1697687747	High	p__Actinobacteria(UID2112)	97.58	0.92	50	160	2023444	32	18573	105	5898	142935
TEDDY_OU_SUBJ1697687747_MAG64	1697687747	High	o__Clostridiales(UID1226)	95.31	0.13	0	127	3104795	24	34026	80	11480	160088
TEDDY_OU_SUBJ1697687747_MAG65	1697687747	High	o__Clostridiales(UID1212)	95.97	2.17	0	187	3280315	38	24554	124	8918	121827
TEDDY_OU_SUBJ1697687747_MAG69	1697687747	High	o__Clostridiales(UID1212)	95.45	0.67	0	197	2214196	35	18700	129	4723	61346
TEDDY_OU_SUBJ1697687747_MAG7	1697687747	High	f__Lachnospiraceae(UID1256)	97.95	1.75	100	137	2307694	29	26233	90	8564	71080
TEDDY_OU_SUBJ1697687747_MAG70	1697687747	High	o__Bacteroidales(UID2621)	98.4	0.77	33.33	148	4117131	33	39165	98	14232	105808
TEDDY_OU_SUBJ1697687747_MAG71	1697687747	High	o__Bacteroidales(UID2621)	95.56	0.19	0	128	4473899	25	54336	76	17595	202671
TEDDY_OU_SUBJ1697687747_MAG74	1697687747	High	o__Clostridiales(UID1226)	94.11	0.06	100	300	2770987	57	14528	203	3832	52413
TEDDY_OU_SUBJ1697687747_MAG75	1697687747	High	f__Lachnospiraceae(UID1286)	97.1	0.04	100	115	2689206	21	41994	62	12733	118269
TEDDY_OU_SUBJ1697687747_MAG78	1697687747	High	k__Bacteria(UID2372)	97.17	0	0	113	3794163	22	51514	70	14360	196616
TEDDY_OU_SUBJ1697687747_MAG79	1697687747	High	f__Lachnospiraceae(UID1286)	94.82	2.33	14.29	93	2627544	19	45373	57	15643	108647
TEDDY_OU_SUBJ1697687747_MAG8	1697687747	High	o__Clostridiales(UID1226)	98.99	0.32	0	111	2899043	22	43095	71	13118	110822
TEDDY_OU_SUBJ1697687747_MAG84	1697687747	High	o__Clostridiales(UID1212)	92.83	0	0	250	2040575	58	10651	182	3965	48305
TEDDY_OU_SUBJ1697687747_MAG85	1697687747	High	o__Clostridiales(UID1212)	96.27	1.12	100	158	2036919	35	18169	109	6020	72224
TEDDY_OU_SUBJ1697687747_MAG88	1697687747	High	f__Lachnospiraceae(UID1286)	98.31	2.21	37.5	141	3751052	23	50920	77	12951	189248
TEDDY_OU_SUBJ1697687747_MAG97	1697687747	High	f__Lachnospiraceae(UID1256)	93.83	0	0	177	2185550	41	15916	125	6425	66773
TEDDY_OU_SUBJ1697687747_MAG98	1697687747	High	p__Bacteroidetes(UID2605)	97.46	0.98	33.33	55	2207359	11	60406	36	18311	217243
TEDDY_OU_SUBJ1697687747_MAG99	1697687747	High	o__Clostridiales(UID1212)	98.32	1.34	0	102	2689144	18	47808	58	14744	139004
TEDDY_OU_SUBJ1983211753_MAG14	1983211753	High	f__Bifidobacteriaceae(UID1458)	96.14	1.76	57.14	106	2015592	19	32343	67	8341	97716
TEDDY_OU_SUBJ1983211753_MAG16	1983211753	High	o__Clostridiales(UID1212)	95.89	0	0	55	2838720	8	88824	30	23232	344884
TEDDY_OU_SUBJ1983211753_MAG18	1983211753	High	f__Lachnospiraceae(UID1255)	92.25	2.14	57.14	370	2743592	86	9877	270	3539	46121
TEDDY_OU_SUBJ1983211753_MAG2	1983211753	High	o__Clostridiales(UID1212)	95.17	0	0	134	2789439	21	37409	80	8464	120267
TEDDY_OU_SUBJ1983211753_MAG26	1983211753	High	f__Enterobacteriaceae(UID5124)	91.33	0.33	50	332	4043470	61	19986	220	5256	82779
TEDDY_OU_SUBJ1983211753_MAG27	1983211753	High	k__Bacteria(UID2372)	91.22	3.3	75	331	2512209	78	9987	240	3600	49294
TEDDY_OU_SUBJ1983211753_MAG30	1983211753	High	o__Clostridiales(UID1226)	95.41	0	0	187	4548386	38	36060	122	12248	121214
TEDDY_OU_SUBJ1983211753_MAG31	1983211753	High	f__Lachnospiraceae(UID1256)	98.83	0	0	115	2282674	28	26648	78	9661	72466
TEDDY_OU_SUBJ1983211753_MAG33	1983211753	High	o__Clostridiales(UID1212)	97.99	1.68	66.67	51	1867519	10	75690	32	18544	127672
TEDDY_OU_SUBJ1983211753_MAG37	1983211753	High	f__Lachnospiraceae(UID1256)	92.21	3.41	33.33	254	2918727	51	16997	170	5169	61837
TEDDY_OU_SUBJ1983211753_MAG41	1983211753	High	k__Bacteria(UID2372)	98.67	3.77	50	123	3086367	22	47419	76	12076	116105
TEDDY_OU_SUBJ1983211753_MAG42	1983211753	High	o__Clostridiales(UID1226)	92.61	1.27	50	298	2715863	63	13139	207	3942	52201
TEDDY_OU_SUBJ1983211753_MAG43	1983211753	High	o__Clostridiales(UID1212)	98.64	2.01	0	140	2940763	25	36766	83	9027	105644
TEDDY_OU_SUBJ1983211753_MAG48	1983211753	High	k__Bacteria(UID2372)	98.11	0	0	92	3844377	20	66994	57	22511	218708
TEDDY_OU_SUBJ1983211753_MAG49	1983211753	High	f__Lachnospiraceae(UID1256)	93.96	0.1	0	155	2598287	28	26918	100	7398	90826
TEDDY_OU_SUBJ1983211753_MAG51	1983211753	High	o__Clostridiales(UID1212)	99.33	0	0	78	2990082	17	57252	49	22238	173491
TEDDY_OU_SUBJ1983211753_MAG54	1983211753	High	o__Clostridiales(UID1212)	95.64	3.02	40	211	2557609	43	16909	146	6006	88777
TEDDY_OU_SUBJ1983211753_MAG56	1983211753	High	f__Lachnospiraceae(UID1286)	99.21	2.73	12.5	89	2927269	16	58638	49	19565	187209
TEDDY_OU_SUBJ1983211753_MAG57	1983211753	High	f__Lachnospiraceae(UID1256)	98.83	1.17	0	86	3102081	17	56750	52	21225	341052
TEDDY_OU_SUBJ1983211753_MAG59	1983211753	High	o__Clostridiales(UID1212)	98.66	1.34	50	179	2990562	35	26789	112	7520	83416
TEDDY_OU_SUBJ1983211753_MAG62	1983211753	High	o__Clostridiales(UID1226)	90.71	0.69	50	385	2797616	85	10147	276	3270	41459
TEDDY_OU_SUBJ1983211753_MAG65	1983211753	High	o__Lactobacillales(UID544)	95.47	1.59	80	343	2343831	87	8391	256	3388	31588
TEDDY_OU_SUBJ1983211753_MAG68	1983211753	High	k__Bacteria(UID2372)	100	2.02	0	120	2552647	23	36210	75	8965	232006
TEDDY_OU_SUBJ1983211753_MAG79	1983211753	High	o__Clostridiales(UID1226)	95.57	0.02	0	169	2192186	37	20061	114	6178	85474
TEDDY_OU_SUBJ1983211753_MAG8	1983211753	High	o__Clostridiales(UID1212)	95.75	0.69	0	184	3496563	37	28076	119	8880	139140
TEDDY_OU_SUBJ1983211753_MAG81	1983211753	High	o__Bacteroidales(UID2654)	99.25	0.38	0	61	5211395	11	176477	31	65307	399436
TEDDY_OU_SUBJ1983211753_MAG84	1983211753	High	o__Clostridiales(UID1212)	95.46	0.68	0	309	2448437	63	10146	219	3555	96702
TEDDY_OU_SUBJ1983211753_MAG86	1983211753	High	k__Bacteria(UID2982)	93.99	1.53	100	158	2478679	29	24822	101	6905	134669
TEDDY_OU_SUBJ1983211753_MAG87	1983211753	High	o__Clostridiales(UID1212)	90.46	1.68	0	225	2462686	41	16624	152	4524	166541
TEDDY_OU_SUBJ1983211753_MAG94	1983211753	High	c__Gammaproteobacteria(UID4442)	98.25	0	0	145	3658047	29	34513	92	12400	135853
TEDDY_OU_SUBJ1983211753_MAG95	1983211753	High	k__Bacteria(UID2372)	98.58	0.24	0	129	1788679	29	20857	87	6479	72537
TEDDY_OU_SUBJ1318546808_MAG7	1318546808	High	f__Lachnospiraceae(UID1286)	96.9	0	0	208	2058299	50	13024	148	4804	64788
TEDDY_OU_SUBJ1664402767_MAG1	1664402767	High	f__Lachnospiraceae(UID1256)	92.45	0.19	100	195	2339033	38	17985	130	5027	73557
TEDDY_OU_SUBJ1664402767_MAG13	1664402767	High	o__Clostridiales(UID1212)	96.14	2.01	0	89	2835377	15	63982	51	15701	216215
TEDDY_OU_SUBJ1664402767_MAG14	1664402767	High	o__Clostridiales(UID1226)	98.26	0.02	0	80	2440725	14	50365	46	14771	175154
TEDDY_OU_SUBJ1664402767_MAG17	1664402767	High	f__Lachnospiraceae(UID1256)	98.35	0.29	100	107	2875140	18	52466	62	13233	278609
TEDDY_OU_SUBJ1664402767_MAG2	1664402767	High	k__Bacteria(UID2372)	99.06	0	0	154	2868226	32	33138	99	9107	115992
TEDDY_OU_SUBJ1664402767_MAG20	1664402767	High	f__Lachnospiraceae(UID1286)	98.51	1.22	0	104	2412702	22	39791	64	9462	107625
TEDDY_OU_SUBJ1664402767_MAG21	1664402767	High	o__Clostridiales(UID1226)	92.67	0	0	310	2576023	65	12377	216	3619	51935
TEDDY_OU_SUBJ1664402767_MAG22	1664402767	High	f__Lachnospiraceae(UID1256)	92.65	0.88	50	213	2383874	43	17353	141	5270	63344
TEDDY_OU_SUBJ1664402767_MAG23	1664402767	High	o__Clostridiales(UID1212)	99.33	2.01	33.33	165	2731846	32	24026	103	7403	124426
TEDDY_OU_SUBJ1664402767_MAG26	1664402767	High	g__Streptococcus(UID684)	95.33	0.19	50	163	1627180	29	14563	111	4333	54495
TEDDY_OU_SUBJ1664402767_MAG28	1664402767	High	o__Bacteroidales(UID2657)	96.7	0.25	0	72	4072700	13	106001	40	37148	276625
TEDDY_OU_SUBJ1664402767_MAG29	1664402767	High	p__Actinobacteria(UID2112)	92.81	1.61	0	229	1937920	45	12622	157	3665	54547
TEDDY_OU_SUBJ1664402767_MAG31	1664402767	High	f__Bifidobacteriaceae(UID1462)	93.74	1	50	133	2102708	27	24026	83	7555	73604
TEDDY_OU_SUBJ1664402767_MAG32	1664402767	High	o__Clostridiales(UID1212)	94.63	0	0	16	1850283	5	188434	10	53787	241291
TEDDY_OU_SUBJ1664402767_MAG33	1664402767	High	f__Bifidobacteriaceae(UID1458)	94.73	0.23	0	69	2068270	10	53929	36	15862	196773
TEDDY_OU_SUBJ1664402767_MAG37	1664402767	High	f__Enterobacteriaceae(UID5124)	97.87	1.39	78.95	63	4843290	13	135613	36	35726	360021
TEDDY_OU_SUBJ1664402767_MAG38	1664402767	High	o__Clostridiales(UID1120)	94.76	0.7	0	184	1851784	39	14090	126	4548	47950
TEDDY_OU_SUBJ1664402767_MAG39	1664402767	High	g__Bacteroides(UID2691)	98.39	0.67	50	161	6447283	29	70758	97	19099	225814
TEDDY_OU_SUBJ1664402767_MAG4	1664402767	High	f__Bifidobacteriaceae(UID1462)	98.39	2.19	50	158	2073256	31	19448	102	5859	81938
TEDDY_OU_SUBJ1664402767_MAG40	1664402767	High	f__Lachnospiraceae(UID1255)	95.85	3.55	10	287	3726232	46	21080	179	5858	140460
TEDDY_OU_SUBJ1664402767_MAG42	1664402767	High	o__Clostridiales(UID1212)	96.31	0.67	0	133	2797777	25	34035	83	10650	109501
TEDDY_OU_SUBJ1664402767_MAG49	1664402767	High	o__Bacteroidales(UID2654)	99.25	0.38	100	129	4380119	22	60260	76	17439	160807
TEDDY_OU_SUBJ1664402767_MAG52	1664402767	High	k__Bacteria(UID2372)	98.67	0	0	135	3032988	26	31681	85	11457	108132
TEDDY_OU_SUBJ1664402767_MAG53	1664402767	High	f__Enterobacteriaceae(UID5121)	93.82	1.69	35.71	539	4620522	108	12575	379	4055	59497
TEDDY_OU_SUBJ1664402767_MAG58	1664402767	High	o__Clostridiales(UID1212)	99.33	0.67	0	30	2274926	4	205600	11	59565	457225
TEDDY_OU_SUBJ1664402767_MAG59	1664402767	High	f__Lachnospiraceae(UID1286)	94.03	2.85	10	260	2575673	58	13644	179	4578	51950
TEDDY_OU_SUBJ1664402767_MAG63	1664402767	High	o__Clostridiales(UID1212)	97.09	0	0	50	2083872	7	71576	22	31018	263048
TEDDY_OU_SUBJ1664402767_MAG64	1664402767	High	o__Clostridiales(UID1212)	98.66	0	0	97	1964772	19	33746	62	9457	88301
TEDDY_OU_SUBJ1664402767_MAG7	1664402767	High	f__Lachnospiraceae(UID1286)	90.47	1.45	33.33	301	2836229	66	13113	211	4222	55269
TEDDY_OU_SUBJ1254820001_MAG1	1254820001	High	g__Lactobacillus(UID436)	98.1	0.04	0	232	2638501	49	16000	161	5333	59591
TEDDY_OU_SUBJ1254820001_MAG11	1254820001	High	o__Clostridiales(UID1226)	99.37	0	0	49	2846719	9	103910	29	31096	253742
TEDDY_OU_SUBJ1254820001_MAG12	1254820001	High	k__Bacteria(UID2570)	100	0	0	31	3624947	6	204288	18	64978	659861
TEDDY_OU_SUBJ1254820001_MAG13	1254820001	High	f__Bifidobacteriaceae(UID1458)	99.55	0.45	100	30	1989494	6	104964	18	31598	287550
TEDDY_OU_SUBJ1254820001_MAG15	1254820001	High	o__Clostridiales(UID1226)	98.73	0.63	0	180	6063578	29	64244	97	16743	275717
TEDDY_OU_SUBJ1254820001_MAG16	1254820001	High	f__Lachnospiraceae(UID1256)	98.42	1.17	25	85	3024166	15	60165	52	15711	256390
TEDDY_OU_SUBJ1254820001_MAG19	1254820001	High	f__Bifidobacteriaceae(UID1462)	99.16	0.92	0	62	2180148	10	60094	34	17609	253033
TEDDY_OU_SUBJ1254820001_MAG3	1254820001	High	k__Bacteria(UID2372)	100	0	0	117	3555835	15	61957	60	13533	246326
TEDDY_OU_SUBJ1890679305_MAG11	1890679305	High	f__Lachnospiraceae(UID1256)	95.95	0	0	261	2445555	58	12267	184	4497	50024
TEDDY_OU_SUBJ1890679305_MAG18	1890679305	High	g__Prevotella(UID2724)	97.97	3.04	20	114	3503914	25	48632	70	16921	185088
TEDDY_OU_SUBJ1890679305_MAG19	1890679305	High	o__Clostridiales(UID1212)	91.18	3.74	66.67	184	2283470	31	20126	118	5583	210528
TEDDY_OU_SUBJ1890679305_MAG26	1890679305	High	o__Clostridiales(UID1212)	96.64	1.01	0	22	1994411	5	167483	14	46148	431010
TEDDY_OU_SUBJ1890679305_MAG30	1890679305	High	o__Selenomonadales(UID1024)	96.91	1.52	75	98	2045019	15	42001	54	8581	170658
TEDDY_OU_SUBJ1890679305_MAG33	1890679305	High	g__Bacteroides(UID2691)	96.81	1.44	50	152	4811709	25	56680	87	13592	213212
TEDDY_OU_SUBJ1890679305_MAG36	1890679305	High	o__Lactobacillales(UID544)	98.69	0.2	100	210	2487747	43	18581	139	5260	67484
TEDDY_OU_SUBJ1890679305_MAG38	1890679305	High	f__Lachnospiraceae(UID1256)	96.49	0.58	100	133	2526555	22	34752	77	8710	135105
TEDDY_OU_SUBJ1890679305_MAG39	1890679305	High	o__Clostridiales(UID1212)	93.06	0.81	0	392	2831778	91	9154	288	3474	40849
TEDDY_OU_SUBJ1890679305_MAG44	1890679305	High	o__Clostridiales(UID1226)	96.6	0.32	0	221	2895421	49	19707	150	6230	67836
TEDDY_OU_SUBJ1890679305_MAG49	1890679305	High	o__Clostridiales(UID1212)	98.66	1.34	0	167	2194304	36	21086	112	5895	58521
TEDDY_OU_SUBJ1890679305_MAG54	1890679305	High	o__Clostridiales(UID1212)	97.32	0	0	81	1847011	15	34242	52	10362	131910
TEDDY_OU_SUBJ1890679305_MAG56	1890679305	High	o__Lactobacillales(UID544)	99.32	0.75	0	30	2088556	7	93019	19	44915	365623
TEDDY_OU_SUBJ1890679305_MAG57	1890679305	High	k__Bacteria(UID2372)	97.17	0	0	104	4025008	21	69707	63	17960	173094
TEDDY_OU_SUBJ1890679305_MAG62	1890679305	High	o__Clostridiales(UID1226)	94.92	0.82	66.67	305	2647548	70	11304	218	4088	77609
TEDDY_OU_SUBJ1890679305_MAG7	1890679305	High	f__Lachnospiraceae(UID1256)	96.21	0.12	0	270	2731654	62	14999	184	4630	36041
TEDDY_OU_SUBJ1890679305_MAG70	1890679305	High	o__Clostridiales(UID1212)	98.63	0.68	0	128	2559122	21	38605	70	10419	143893
TEDDY_OU_SUBJ1890679305_MAG74	1890679305	High	o__Lactobacillales(UID543)	99.24	0	0	153	2418964	26	25148	95	6696	97852
TEDDY_OU_SUBJ1890679305_MAG75	1890679305	High	o__Clostridiales(UID1212)	98.63	2.37	14.29	206	2954473	27	35488	96	5126	121960
TEDDY_OU_SUBJ1890679305_MAG78	1890679305	High	f__Lachnospiraceae(UID1256)	98.83	0	0	146	2989353	27	33199	90	10284	112045
TEDDY_OU_SUBJ1890679305_MAG79	1890679305	High	k__Bacteria(UID2982)	96.54	0	0	114	2677408	23	37838	71	11098	203521
TEDDY_OU_SUBJ1732982250_MAG11	1732982250	High	o__Bacteroidales(UID2654)	99.12	0	0	113	4559110	24	64909	70	21816	180673
TEDDY_OU_SUBJ1732982250_MAG13	1732982250	High	o__Clostridiales(UID1342)	98.05	0	0	190	4532256	38	39768	124	11891	109193
TEDDY_OU_SUBJ1732982250_MAG14	1732982250	High	f__Bifidobacteriaceae(UID1462)	91.75	1.61	0	233	1952982	53	11685	164	3758	47909
TEDDY_OU_SUBJ1732982250_MAG15	1732982250	High	o__Bacteroidales(UID2621)	98.85	0.51	0	124	4357904	21	64813	71	16431	184943
TEDDY_OU_SUBJ1732982250_MAG4	1732982250	High	g__Bacteroides(UID2691)	98.32	0.88	25	211	6120540	42	44813	132	14925	147701
TEDDY_OU_SUBJ1732982250_MAG5	1732982250	High	f__Lachnospiraceae(UID1256)	97.76	0.58	100	142	3209532	29	36851	91	11731	108560
TEDDY_OU_SUBJ1732982250_MAG8	1732982250	High	o__Selenomonadales(UID1024)	100	0	0	23	2029017	6	140533	15	44985	239728
TEDDY_OU_SUBJ1686419003_MAG102	1686419003	High	o__Bacteroidales(UID2657)	95.19	1.93	60	75	3280305	16	67355	48	20491	203898
TEDDY_OU_SUBJ1686419003_MAG103	1686419003	High	f__Lachnospiraceae(UID1256)	99.42	0	0	91	2542542	19	49083	56	14252	105967
TEDDY_OU_SUBJ1686419003_MAG104	1686419003	High	f__Lachnospiraceae(UID1286)	93.84	3.06	30	168	2424088	40	20935	114	6918	54719
TEDDY_OU_SUBJ1686419003_MAG110	1686419003	High	o__Clostridiales(UID1212)	93.96	0.81	50	331	2439231	88	8980	246	3924	41012
TEDDY_OU_SUBJ1686419003_MAG112	1686419003	High	o__Clostridiales(UID1212)	98.66	1.34	0	118	2536069	23	35430	73	10931	105548
TEDDY_OU_SUBJ1686419003_MAG13	1686419003	High	o__Bacteroidales(UID2657)	95	0.74	100	132	4316809	25	52324	82	14518	169061
TEDDY_OU_SUBJ1686419003_MAG16	1686419003	High	o__Bacteroidales(UID2657)	94.57	0.44	66.67	177	3735972	25	46393	97	9550	149753
TEDDY_OU_SUBJ1686419003_MAG18	1686419003	High	o__Clostridiales(UID1120)	98.58	0	0	117	2176549	24	29969	77	9847	77932
TEDDY_OU_SUBJ1686419003_MAG2	1686419003	High	f__Lachnospiraceae(UID1286)	96.47	1.83	0	232	3098088	32	30305	123	5280	90899
TEDDY_OU_SUBJ1686419003_MAG20	1686419003	High	o__Clostridiales(UID1212)	96.64	1.34	0	254	2817652	59	15059	178	5639	52770
TEDDY_OU_SUBJ1686419003_MAG27	1686419003	High	p__Firmicutes(UID1022)	94.98	0	0	24	1530582	3	108822	15	33402	494102
TEDDY_OU_SUBJ1686419003_MAG28	1686419003	High	o__Clostridiales(UID1226)	96.76	0	0	148	2348378	34	24106	98	7619	62115
TEDDY_OU_SUBJ1686419003_MAG29	1686419003	High	k__Bacteria(UID2372)	91.11	1.89	100	247	2806654	52	16720	168	5033	63082
TEDDY_OU_SUBJ1686419003_MAG3	1686419003	High	o__Clostridiales(UID1226)	98.73	0.64	0	138	2546891	29	30962	85	8370	93366
TEDDY_OU_SUBJ1686419003_MAG32	1686419003	High	o__Bacteroidales(UID2657)	98	0.84	100	94	4816435	20	87780	56	24006	180410
TEDDY_OU_SUBJ1686419003_MAG35	1686419003	High	o__Clostridiales(UID1226)	92.41	0	0	281	2535225	60	12980	194	4046	65084
TEDDY_OU_SUBJ1686419003_MAG36	1686419003	High	p__Actinobacteria(UID2112)	99.19	0.12	0	35	1610066	8	75454	22	25879	151235
TEDDY_OU_SUBJ1686419003_MAG37	1686419003	High	o__Clostridiales(UID1212)	94.18	1.51	25	317	2198252	74	8718	237	3535	56451
TEDDY_OU_SUBJ1686419003_MAG4	1686419003	High	o__Clostridiales(UID1226)	97.86	0	0	103	2880444	22	41821	70	13672	149085
TEDDY_OU_SUBJ1686419003_MAG41	1686419003	High	o__Bacteroidales(UID2657)	94.38	0.5	33.33	144	3231710	26	40406	88	10194	127447
TEDDY_OU_SUBJ1686419003_MAG42	1686419003	High	p__Actinobacteria(UID2112)	100	0.97	0	74	2135519	13	45909	47	13378	208102
TEDDY_OU_SUBJ1686419003_MAG46	1686419003	High	o__Clostridiales(UID1226)	99.35	0.39	100	99	2684298	14	69134	53	11311	214525
TEDDY_OU_SUBJ1686419003_MAG48	1686419003	High	o__Clostridiales(UID1212)	96.64	0	0	89	2622551	16	52718	50	13901	122587
TEDDY_OU_SUBJ1686419003_MAG5	1686419003	High	p__Bacteroidetes(UID2605)	95.67	0	0	155	2060212	32	19373	103	6381	66249
TEDDY_OU_SUBJ1686419003_MAG51	1686419003	High	o__Clostridiales(UID1212)	97.99	0	0	51	2013668	11	55737	32	23093	147170
TEDDY_OU_SUBJ1686419003_MAG53	1686419003	High	f__Lachnospiraceae(UID1256)	91.81	0.58	0	162	2153966	34	20911	107	6376	53055
TEDDY_OU_SUBJ1686419003_MAG56	1686419003	High	o__Clostridiales(UID1226)	97.81	2.21	90.91	145	3114771	30	33974	93	10232	90021
TEDDY_OU_SUBJ1686419003_MAG57	1686419003	High	k__Bacteria(UID2982)	97.96	0	0	47	2991595	10	94933	30	34231	201539
TEDDY_OU_SUBJ1686419003_MAG59	1686419003	High	f__Lachnospiraceae(UID1256)	94.02	0	0	199	2264453	47	15925	138	5608	46336
TEDDY_OU_SUBJ1686419003_MAG67	1686419003	High	o__Clostridiales(UID1212)	95.3	0.67	0	48	1904263	9	70480	26	21645	196351
TEDDY_OU_SUBJ1686419003_MAG68	1686419003	High	k__Bacteria(UID2372)	99.06	0	0	140	2624039	26	29109	87	9096	102032
TEDDY_OU_SUBJ1686419003_MAG71	1686419003	High	o__Clostridiales(UID1342)	96.69	0.85	33.33	382	6073354	81	22512	252	7718	84202
TEDDY_OU_SUBJ1686419003_MAG72	1686419003	High	p__Bacteroidetes(UID2605)	91.59	1.68	25	374	3106178	81	11556	261	3899	63458
TEDDY_OU_SUBJ1686419003_MAG78	1686419003	High	o__Clostridiales(UID1226)	94.13	1.29	33.33	128	2962881	25	36277	81	11355	139441
TEDDY_OU_SUBJ1686419003_MAG80	1686419003	High	o__Bacteroidales(UID2654)	96.44	0.38	100	191	4613514	33	43097	116	11785	147164
TEDDY_OU_SUBJ1686419003_MAG81	1686419003	High	o__Clostridiales(UID1212)	98.66	1.34	0	160	2226196	33	20795	104	6857	100642
TEDDY_OU_SUBJ1686419003_MAG87	1686419003	High	k__Bacteria(UID2372)	97.43	0	0	110	4333028	23	56675	69	22917	171708
TEDDY_OU_SUBJ1686419003_MAG88	1686419003	High	f__Lachnospiraceae(UID1256)	93.1	4.68	76.47	204	2201270	40	17150	135	4412	62905
TEDDY_OU_SUBJ1279157655_MAG103	1279157655	High	o__Lactobacillales(UID544)	99.29	0.37	100	81	1657677	17	34357	51	10248	107063
TEDDY_OU_SUBJ1279157655_MAG13	1279157655	High	o__Bacteroidales(UID2654)	97.14	0.42	50	130	4537534	22	69089	71	16425	318617
TEDDY_OU_SUBJ1279157655_MAG16	1279157655	High	f__Lachnospiraceae(UID1256)	98.78	1.17	0	79	2940283	18	53060	53	18795	153905
TEDDY_OU_SUBJ1279157655_MAG18	1279157655	High	o__Clostridiales(UID1226)	97.92	0.79	50	104	3330906	19	54973	61	14325	172179
TEDDY_OU_SUBJ1279157655_MAG19	1279157655	High	f__Lachnospiraceae(UID1286)	93.1	0	0	243	2456495	60	13924	172	5256	43305
TEDDY_OU_SUBJ1279157655_MAG20	1279157655	High	f__Lachnospiraceae(UID1286)	92.6	1.76	0	233	2421008	52	14866	160	5076	48277
TEDDY_OU_SUBJ1279157655_MAG21	1279157655	High	o__Selenomonadales(UID1024)	98.8	0	0	166	1995530	32	17832	113	5340	78289
TEDDY_OU_SUBJ1279157655_MAG22	1279157655	High	o__Clostridiales(UID1212)	97.72	1.01	0	126	1741790	25	18667	84	6580	83086
TEDDY_OU_SUBJ1279157655_MAG24	1279157655	High	o__Bacteroidales(UID2657)	93.35	0.19	0	145	3481179	28	38680	88	11293	160131
TEDDY_OU_SUBJ1279157655_MAG31	1279157655	High	o__Bacteroidales(UID2657)	92.94	0	0	364	4622191	72	18983	241	5857	87913
TEDDY_OU_SUBJ1279157655_MAG34	1279157655	High	o__Clostridiales(UID1212)	94.58	2.68	20	176	2289113	37	19218	118	6336	82604
TEDDY_OU_SUBJ1279157655_MAG35	1279157655	High	g__Prevotella(UID2724)	97.69	0.68	0	147	3213757	32	35232	97	10880	102335
TEDDY_OU_SUBJ1279157655_MAG37	1279157655	High	p__Actinobacteria(UID2112)	93.41	0.81	100	302	2759543	64	13940	210	4177	43300
TEDDY_OU_SUBJ1279157655_MAG38	1279157655	High	o__Clostridiales(UID1226)	96.44	0.32	0	163	2789085	28	26348	103	8576	104694
TEDDY_OU_SUBJ1279157655_MAG43	1279157655	High	k__Bacteria(UID2372)	100	0	0	92	3103330	16	59248	57	16729	209280
TEDDY_OU_SUBJ1279157655_MAG50	1279157655	High	f__Lachnospiraceae(UID1256)	94.5	1.03	60	169	2202808	38	18757	116	6405	60165
TEDDY_OU_SUBJ1279157655_MAG51	1279157655	High	k__Bacteria(UID2982)	96.6	0	0	76	2923081	14	57526	46	20655	249685
TEDDY_OU_SUBJ1279157655_MAG55	1279157655	High	o__Clostridiales(UID1212)	99.15	0	0	72	2412068	15	51172	45	19013	141023
TEDDY_OU_SUBJ1279157655_MAG58	1279157655	High	o__Clostridiales(UID1226)	95.43	1.37	33.33	563	6673443	132	16399	396	6073	65369
TEDDY_OU_SUBJ1279157655_MAG59	1279157655	High	f__Bifidobacteriaceae(UID1462)	94.05	0	0	106	1982625	27	28211	70	8941	78507
TEDDY_OU_SUBJ1279157655_MAG60	1279157655	High	k__Bacteria(UID2372)	92.5	1.18	0	203	2061379	46	14134	141	4913	63180
TEDDY_OU_SUBJ1279157655_MAG61	1279157655	High	f__Lachnospiraceae(UID1256)	92.88	0.58	100	157	2248891	33	22146	106	6830	58246
TEDDY_OU_SUBJ1279157655_MAG62	1279157655	High	o__Clostridiales(UID1226)	94.94	0.63	0	163	2838196	30	28913	98	7610	149788
TEDDY_OU_SUBJ1279157655_MAG66	1279157655	High	o__Clostridiales(UID1212)	90.64	0	0	116	1677934	22	24963	77	6352	103168
TEDDY_OU_SUBJ1279157655_MAG68	1279157655	High	g__Streptococcus(UID684)	96.25	1.87	75	99	1973619	16	29749	60	9846	187201
TEDDY_OU_SUBJ1279157655_MAG78	1279157655	High	k__Bacteria(UID2372)	91.23	0	0	210	3215576	46	21365	138	7718	100520
TEDDY_OU_SUBJ1279157655_MAG88	1279157655	High	o__Actinomycetales(UID1809)	95.99	0	0	146	1844833	37	16162	103	6609	48710
TEDDY_OU_SUBJ1279157655_MAG9	1279157655	High	f__Lachnospiraceae(UID1256)	92.94	0	0	316	2186960	71	8938	230	3172	40568
TEDDY_OU_SUBJ1279157655_MAG92	1279157655	High	o__Clostridiales(UID1226)	99.05	0	0	106	2353084	22	37439	64	11706	117414
TEDDY_OU_SUBJ1279157655_MAG94	1279157655	High	o__Clostridiales(UID1342)	92.14	1.13	100	359	5331438	75	21088	236	6740	107163
TEDDY_OU_SUBJ1279157655_MAG98	1279157655	High	o__Clostridiales(UID1212)	97.32	4.26	30	209	3004432	43	23331	140	6704	71531
TEDDY_OU_SUBJ1690560930_MAG4	1690560930	High	f__Lachnospiraceae(UID1256)	100	0	0	69	2940992	15	74490	41	22071	163970
TEDDY_OU_SUBJ1526086069_MAG12	1526086069	High	f__Enterobacteriaceae(UID5124)	91.5	0.52	40	603	4050449	142	8858	448	3217	45439
TEDDY_OU_SUBJ1526086069_MAG18	1526086069	High	o__Bacteroidales(UID2657)	97.77	2.91	87.5	166	4213934	33	43398	105	11365	108954
TEDDY_OU_SUBJ1526086069_MAG2	1526086069	High	o__Clostridiales(UID1226)	92.17	1.27	0	313	2636906	70	12144	221	3738	46001
TEDDY_OU_SUBJ1526086069_MAG20	1526086069	High	o__Bacteroidales(UID2657)	92.12	0.37	0	421	3312765	98	10042	306	3811	35860
TEDDY_OU_SUBJ1526086069_MAG21	1526086069	High	o__Bacteroidales(UID2654)	94.94	0.56	0	265	4360564	47	26325	165	7351	128026
TEDDY_OU_SUBJ1526086069_MAG22	1526086069	High	g__Bacteroides(UID2691)	94.15	0.7	55.56	282	4203200	56	21540	185	7179	110770
TEDDY_OU_SUBJ1526086069_MAG27	1526086069	High	o__Clostridiales(UID1212)	94.61	0.81	0	293	2369253	66	10642	210	3764	44582
TEDDY_OU_SUBJ1526086069_MAG33	1526086069	High	g__Streptococcus(UID684)	92.02	0.15	0	218	1509856	50	9262	160	3279	48269
TEDDY_OU_SUBJ1526086069_MAG34	1526086069	High	o__Clostridiales(UID1212)	95.52	0.22	0	244	2520406	55	14109	172	4989	51564
TEDDY_OU_SUBJ1526086069_MAG38	1526086069	High	o__Clostridiales(UID1212)	98.66	0	0	151	2563395	32	24307	95	7723	74623
TEDDY_OU_SUBJ1526086069_MAG40	1526086069	High	o__Bacteroidales(UID2657)	93.62	1.27	28.57	254	4519491	49	28814	163	8393	109981
TEDDY_OU_SUBJ1526086069_MAG42	1526086069	High	f__Bifidobacteriaceae(UID1462)	92.29	1.42	100	128	2147531	18	31819	76	6937	166400
TEDDY_OU_SUBJ1526086069_MAG45	1526086069	High	o__Clostridiales(UID1212)	97.32	0	0	156	2180790	30	22738	103	6359	79106
TEDDY_OU_SUBJ1491939283_MAG1	1491939283	High	k__Bacteria(UID2982)	93.61	0.94	66.67	103	2934070	18	61471	59	12301	127645
TEDDY_OU_SUBJ1491939283_MAG10	1491939283	High	p__Firmicutes(UID1022)	96.07	0.63	0	233	2038872	51	11917	167	4060	45001
TEDDY_OU_SUBJ1491939283_MAG18	1491939283	High	o__Clostridiales(UID1212)	95.3	0	0	39	1854853	7	100069	19	29340	192058
TEDDY_OU_SUBJ1491939283_MAG19	1491939283	High	g__Bacteroides(UID2691)	98.82	2.43	90	58	4917353	8	160935	30	36821	755317
TEDDY_OU_SUBJ1491939283_MAG22	1491939283	High	f__Lachnospiraceae(UID1256)	99.22	0.97	100	155	3004475	30	29223	96	9388	84014
TEDDY_OU_SUBJ1491939283_MAG24	1491939283	High	o__Clostridiales(UID1226)	95.64	0	0	232	2544875	46	16611	157	4762	52938
TEDDY_OU_SUBJ1491939283_MAG28	1491939283	High	g__Prevotella(UID2724)	93.06	1.41	0	114	2838062	26	38908	71	14734	96054
TEDDY_OU_SUBJ1491939283_MAG29	1491939283	High	o__Lactobacillales(UID544)	92.98	0.69	66.67	252	1896921	57	11381	179	3459	36003
TEDDY_OU_SUBJ1491939283_MAG31	1491939283	High	f__Bifidobacteriaceae(UID1462)	93.7	1.65	90.91	117	2121434	22	31212	72	7774	112332
TEDDY_OU_SUBJ1491939283_MAG32	1491939283	High	f__Enterobacteriaceae(UID5124)	99.7	0.23	0	88	4709551	12	129613	44	27626	338362
TEDDY_OU_SUBJ1491939283_MAG33	1491939283	High	k__Bacteria(UID2372)	98.11	0	0	133	3802797	29	48303	84	13068	116236
TEDDY_OU_SUBJ1491939283_MAG36	1491939283	High	o__Clostridiales(UID1212)	96.32	3.74	71.43	210	2598415	39	20120	133	5418	100509
TEDDY_OU_SUBJ1491939283_MAG37	1491939283	High	o__Clostridiales(UID1212)	96.04	0.69	0	333	3308290	76	13167	240	4739	89860
TEDDY_OU_SUBJ1491939283_MAG38	1491939283	High	g__Bacteroides(UID2691)	92.54	0.04	0	208	6070438	38	49688	119	13999	195119
TEDDY_OU_SUBJ1491939283_MAG4	1491939283	High	o__Bacteroidales(UID2621)	96.73	0.02	50	55	4877637	12	143843	33	48975	332166
TEDDY_OU_SUBJ1491939283_MAG44	1491939283	High	o__Selenomonadales(UID1024)	98.2	0	0	95	2126054	20	39485	60	11266	93440
TEDDY_OU_SUBJ1491939283_MAG50	1491939283	High	o__Clostridiales(UID1212)	99.33	2.35	25	53	2304779	8	105751	26	31272	279765
TEDDY_OU_SUBJ1491939283_MAG53	1491939283	High	o__Clostridiales(UID1226)	99.37	0.63	0	108	2574929	21	36263	64	14302	110813
TEDDY_OU_SUBJ1491939283_MAG54	1491939283	High	o__Selenomonadales(UID1024)	100	0	0	38	2052180	10	73419	26	30154	215503
TEDDY_OU_SUBJ1491939283_MAG59	1491939283	High	o__Clostridiales(UID1342)	94.76	0.56	0	360	5834535	72	25181	230	7793	89583
TEDDY_OU_SUBJ1248247499_MAG15	1248247499	High	o__Clostridiales(UID1226)	98.73	0	0	172	3428830	28	33821	104	8501	170337
TEDDY_OU_SUBJ1248247499_MAG17	1248247499	High	f__Lachnospiraceae(UID1286)	98.39	0.48	100	67	2651076	11	73824	43	18554	229871
TEDDY_OU_SUBJ1248247499_MAG19	1248247499	High	f__Lachnospiraceae(UID1256)	98.9	0.03	100	106	2887070	17	51942	59	13089	229283
TEDDY_OU_SUBJ1248247499_MAG2	1248247499	High	o__Clostridiales(UID1212)	96.46	0	0	118	1820525	28	21243	81	8507	56144
TEDDY_OU_SUBJ1248247499_MAG24	1248247499	High	o__Bacteroidales(UID2654)	99.12	1.02	25	54	5112030	8	225327	25	44797	526561
TEDDY_OU_SUBJ1248247499_MAG26	1248247499	High	o__Clostridiales(UID1226)	99.4	0.63	0	201	2818422	43	22386	133	6817	73020
TEDDY_OU_SUBJ1248247499_MAG3	1248247499	High	f__Enterobacteriaceae(UID5124)	93.01	0.63	54.55	267	4380736	47	28131	162	7040	146552
TEDDY_OU_SUBJ1248247499_MAG31	1248247499	High	o__Clostridiales(UID1226)	98.95	2.27	80	84	3318322	17	72264	48	19829	189308
TEDDY_OU_SUBJ1248247499_MAG37	1248247499	High	f__Lachnospiraceae(UID1256)	97.72	1.23	25	130	2714452	25	38297	81	10316	113902
TEDDY_OU_SUBJ1248247499_MAG39	1248247499	High	o__Clostridiales(UID1212)	90.77	0	0	327	2053131	86	7589	249	3173	38029
TEDDY_OU_SUBJ1248247499_MAG40	1248247499	High	o__Clostridiales(UID1226)	90.02	0.79	100	410	3146498	99	10171	297	3707	33837
TEDDY_OU_SUBJ1248247499_MAG44	1248247499	High	f__Lachnospiraceae(UID1256)	97.92	0.19	0	125	2397424	23	35086	78	8749	105365
TEDDY_OU_SUBJ1248247499_MAG47	1248247499	High	o__Lactobacillales(UID374)	98.95	0	0	34	1990367	8	62873	23	32926	292242
TEDDY_OU_SUBJ1248247499_MAG5	1248247499	High	o__Clostridiales(UID1212)	98.66	2.01	0	145	2760306	27	32401	86	8969	139511
TEDDY_OU_SUBJ1248247499_MAG51	1248247499	High	o__Clostridiales(UID1212)	90.51	0	0	254	2344629	60	12130	176	4596	55869
TEDDY_OU_SUBJ1248247499_MAG53	1248247499	High	o__Clostridiales(UID1212)	95.36	0.78	0	377	3048373	83	11222	266	3560	89706
TEDDY_OU_SUBJ1248247499_MAG59	1248247499	High	p__Actinobacteria(UID2112)	100	0.81	0	37	2117808	9	78395	25	27735	200333
TEDDY_OU_SUBJ1248247499_MAG61	1248247499	High	o__Clostridiales(UID1212)	96.64	0.34	100	129	1786633	26	21328	84	6771	78058
TEDDY_OU_SUBJ1248247499_MAG65	1248247499	High	f__Bifidobacteriaceae(UID1462)	92.55	0.19	33.33	97	2054605	20	31718	64	9694	93564
TEDDY_OU_SUBJ1248247499_MAG66	1248247499	High	o__Clostridiales(UID1226)	98.89	1.27	0	126	3183015	19	46280	74	10443	164270
TEDDY_OU_SUBJ1248247499_MAG68	1248247499	High	f__Lachnospiraceae(UID1256)	91.23	0.25	100	257	2516700	50	14069	173	4459	76954
TEDDY_OU_SUBJ1248247499_MAG71	1248247499	High	o__Clostridiales(UID1212)	95.28	0.34	0	175	1959851	39	16096	121	5239	71142
TEDDY_OU_SUBJ1248247499_MAG75	1248247499	High	o__Lactobacillales(UID374)	97.91	0	0	104	1781277	24	23669	72	8897	73217
TEDDY_OU_SUBJ1218440261_MAG11	1218440261	High	o__Clostridiales(UID1212)	95.3	0	0	93	1808570	20	30228	63	8740	120170
TEDDY_OU_SUBJ1218440261_MAG15	1218440261	High	o__Clostridiales(UID1226)	97.6	0.63	50	181	3028411	33	29324	107	7942	94290
TEDDY_OU_SUBJ1218440261_MAG16	1218440261	High	o__Clostridiales(UID1226)	90.51	2.85	20	299	2361600	67	10986	212	3564	48799
TEDDY_OU_SUBJ1218440261_MAG17	1218440261	High	f__Bifidobacteriaceae(UID1462)	90.01	1.31	100	224	1905170	54	11721	158	4069	47936
TEDDY_OU_SUBJ1218440261_MAG18	1218440261	High	f__Enterobacteriaceae(UID5162)	97.76	0.51	71.43	160	4370422	29	41283	98	13850	190166
TEDDY_OU_SUBJ1218440261_MAG19	1218440261	High	f__Lachnospiraceae(UID1286)	99.52	0	0	97	3134712	14	64890	49	14516	194119
TEDDY_OU_SUBJ1218440261_MAG21	1218440261	High	o__Clostridiales(UID1212)	95.81	1.68	33.33	99	1845117	19	30528	60	7606	79317
TEDDY_OU_SUBJ1218440261_MAG23	1218440261	High	o__Lactobacillales(UID544)	98.94	4.99	0	173	4326474	34	40140	99	13333	155525
TEDDY_OU_SUBJ1218440261_MAG25	1218440261	High	k__Bacteria(UID2372)	96.23	0	0	152	2566663	31	24432	99	7611	74084
TEDDY_OU_SUBJ1218440261_MAG26	1218440261	High	f__Lachnospiraceae(UID1256)	99	0.21	50	140	2698012	28	30629	89	9563	119565
TEDDY_OU_SUBJ1218440261_MAG30	1218440261	High	f__Lachnospiraceae(UID1256)	97.42	4.99	5.88	276	3121156	31	32033	142	2931	86175
TEDDY_OU_SUBJ1218440261_MAG35	1218440261	High	k__Bacteria(UID203)	96.49	4.39	35.71	260	3772513	27	38331	134	4660	213077
TEDDY_OU_SUBJ1218440261_MAG36	1218440261	High	f__Lachnospiraceae(UID1256)	93.39	2.63	12.5	281	2804668	60	13872	195	4632	52893
TEDDY_OU_SUBJ1218440261_MAG38	1218440261	High	o__Clostridiales(UID1226)	92.56	0.63	0	195	2350489	38	16296	129	5424	73589
TEDDY_OU_SUBJ1218440261_MAG45	1218440261	High	k__Bacteria(UID2372)	100	0	0	83	3569634	12	81315	45	21423	300453
TEDDY_OU_SUBJ1218440261_MAG5	1218440261	High	o__Clostridiales(UID1226)	97.78	0	0	180	2987657	25	38371	97	6770	147132
TEDDY_OU_SUBJ1294958818_MAG11	1294958818	High	o__Clostridiales(UID1212)	97.32	1.34	0	74	2813615	14	56179	44	21183	204163
TEDDY_OU_SUBJ1294958818_MAG13	1294958818	High	o__Clostridiales(UID1226)	95.04	0	0	149	3334662	29	38219	96	10594	153917
TEDDY_OU_SUBJ1294958818_MAG17	1294958818	High	o__Clostridiales(UID1226)	98.58	0	0	333	4565703	75	18805	225	7067	124505
TEDDY_OU_SUBJ1294958818_MAG21	1294958818	High	o__Clostridiales(UID1226)	99.37	0	0	153	3756709	24	45634	86	10861	221131
TEDDY_OU_SUBJ1294958818_MAG24	1294958818	High	k__Bacteria(UID2372)	96.85	0.94	100	320	3521697	67	17257	219	4798	52848
TEDDY_OU_SUBJ1294958818_MAG25	1294958818	High	o__Clostridiales(UID1212)	95.89	0	0	69	2682383	12	68442	38	18438	191346
TEDDY_OU_SUBJ1294958818_MAG30	1294958818	High	o__Clostridiales(UID1212)	92.69	1.25	75	146	2199998	22	24235	90	6229	266233
TEDDY_OU_SUBJ1294958818_MAG31	1294958818	High	f__Enterobacteriaceae(UID5124)	98.67	1	36.36	112	4924397	17	105873	60	18582	276443
TEDDY_OU_SUBJ1294958818_MAG32	1294958818	High	o__Clostridiales(UID1212)	92.9	2.15	33.33	295	2451323	69	11272	209	3799	33236
TEDDY_OU_SUBJ1294958818_MAG33	1294958818	High	f__Lachnospiraceae(UID1286)	98.63	0.98	0	58	2699580	11	73958	33	23440	275951
TEDDY_OU_SUBJ1294958818_MAG34	1294958818	High	f__Lachnospiraceae(UID1256)	94.64	0.29	100	159	2341885	32	21184	102	7455	78469
TEDDY_OU_SUBJ1294958818_MAG37	1294958818	High	o__Clostridiales(UID1226)	97.18	1.32	50	125	2849407	26	34156	80	12168	168188
TEDDY_OU_SUBJ1294958818_MAG38	1294958818	High	f__Lachnospiraceae(UID1255)	96.65	0.19	0	40	2717668	9	113916	24	32504	311546
TEDDY_OU_SUBJ1294958818_MAG39	1294958818	High	g__Bacteroides(UID2691)	95.44	0.97	76.92	156	4641213	28	51581	91	16405	186010
TEDDY_OU_SUBJ1294958818_MAG40	1294958818	High	f__Lachnospiraceae(UID1256)	95.38	2.05	20	129	2887482	29	32702	83	11389	106980
TEDDY_OU_SUBJ1294958818_MAG41	1294958818	High	f__Lachnospiraceae(UID1286)	98.72	0.24	0	70	2987492	14	57357	47	18420	228491
TEDDY_OU_SUBJ1294958818_MAG42	1294958818	High	g__Streptococcus(UID684)	91.76	0.68	50	204	1481879	46	9369	148	3285	45965
TEDDY_OU_SUBJ1294958818_MAG44	1294958818	High	o__Bacteroidales(UID2654)	98.8	1.07	25	152	4957022	24	70819	79	15088	258557
TEDDY_OU_SUBJ1294958818_MAG47	1294958818	High	f__Lachnospiraceae(UID1256)	92.69	0.19	100	244	2441661	54	14360	167	4568	65378
TEDDY_OU_SUBJ1294958818_MAG5	1294958818	High	k__Bacteria(UID2982)	94.53	1.36	0	174	2599919	35	24067	116	7026	73634
TEDDY_OU_SUBJ1294958818_MAG55	1294958818	High	o__Clostridiales(UID1212)	97.28	1.5	0	219	3431328	41	25780	137	7498	81226
TEDDY_OU_SUBJ1294958818_MAG58	1294958818	High	o__Clostridiales(UID1212)	93.23	0.67	100	137	2691053	22	32482	80	9555	267648
TEDDY_OU_SUBJ1294958818_MAG61	1294958818	High	o__Clostridiales(UID1212)	97.65	0	0	41	1842758	7	90142	25	19629	288010
TEDDY_OU_SUBJ1294958818_MAG63	1294958818	High	o__Bacteroidales(UID2657)	98.55	2.26	45.45	186	4713735	21	70721	77	12498	258745
TEDDY_OU_SUBJ1294958818_MAG65	1294958818	High	o__Clostridiales(UID1226)	98.67	0.82	66.67	109	3083047	17	45835	63	13824	178365
TEDDY_OU_SUBJ1294958818_MAG66	1294958818	High	f__Lachnospiraceae(UID1286)	98.78	0.85	0	123	3548561	20	57194	64	11991	150914
TEDDY_OU_SUBJ1294958818_MAG67	1294958818	High	o__Clostridiales(UID1226)	98.13	2.53	83.33	440	6871573	93	24398	290	7085	83573
TEDDY_OU_SUBJ1294958818_MAG68	1294958818	High	o__Clostridiales(UID1226)	97.55	0	0	94	3004678	14	54269	52	15681	220035
TEDDY_OU_SUBJ1294958818_MAG7	1294958818	High	f__Lachnospiraceae(UID1286)	98.89	2.17	0	94	2987737	15	57656	54	16346	287917
TEDDY_OU_SUBJ1294958818_MAG74	1294958818	High	o__Clostridiales(UID1226)	97.15	0	0	86	2376681	14	52829	51	13114	150402
TEDDY_OU_SUBJ1294958818_MAG75	1294958818	High	k__Bacteria(UID2372)	99.06	0	0	92	3095865	19	59106	56	15935	127395
TEDDY_OU_SUBJ1294958818_MAG76	1294958818	High	o__Bacteroidales(UID2657)	98.51	0	0	58	5003161	10	160504	32	40116	437649
TEDDY_OU_SUBJ1294958818_MAG78	1294958818	High	o__Clostridiales(UID1212)	99.31	2.01	0	110	2721889	25	39073	71	11998	106691
TEDDY_OU_SUBJ1294958818_MAG79	1294958818	High	f__Lachnospiraceae(UID1256)	97.86	0	0	136	2258669	29	25915	88	7520	80368
TEDDY_OU_SUBJ1294958818_MAG81	1294958818	High	o__Clostridiales(UID1212)	95.96	0.34	0	102	2511164	21	44386	65	12996	91672
TEDDY_OU_SUBJ1294958818_MAG9	1294958818	High	f__Lachnospiraceae(UID1255)	97.4	4.31	0	135	7302652	31	83591	84	29817	228375
TEDDY_OU_SUBJ1250897089_MAG12	1250897089	High	f__Lachnospiraceae(UID1256)	96.49	0	0	38	2799484	9	107538	25	44273	266411
TEDDY_OU_SUBJ1250897089_MAG14	1250897089	High	f__Enterobacteriaceae(UID5162)	96.57	0.23	0	155	4290193	33	41779	100	13261	163116
TEDDY_OU_SUBJ1250897089_MAG19	1250897089	High	f__Bifidobacteriaceae(UID1462)	97.35	0	0	82	2184618	18	40698	54	14204	137439
TEDDY_OU_SUBJ1250897089_MAG26	1250897089	High	f__Lachnospiraceae(UID1256)	98.82	0.39	0	109	2838581	20	42504	68	11694	131753
TEDDY_OU_SUBJ1250897089_MAG3	1250897089	High	o__Clostridiales(UID1212)	96.91	1.01	0	14	1985431	4	219680	9	114853	351644
TEDDY_OU_SUBJ1250897089_MAG4	1250897089	High	k__Bacteria(UID2372)	100	0	0	55	3249898	12	90325	35	27546	241503
TEDDY_OU_SUBJ1250897089_MAG9	1250897089	High	f__Lachnospiraceae(UID1286)	94.49	2.67	0	344	3306511	80	13665	240	4550	42454
TEDDY_OU_SUBJ1358015183_MAG1	1358015183	High	o__Clostridiales(UID1226)	96.41	1.27	50	47	3072717	10	92228	29	37618	282096
TEDDY_OU_SUBJ1358015183_MAG11	1358015183	High	g__Streptococcus(UID561)	95.62	0.07	0	94	1871101	20	30350	61	9743	122364
TEDDY_OU_SUBJ1358015183_MAG12	1358015183	High	p__Bacteroidetes(UID2605)	98.88	0.96	0	106	2117190	22	27335	70	10345	117221
TEDDY_OU_SUBJ1358015183_MAG14	1358015183	High	g__Streptococcus(UID684)	96.84	1.95	75	103	2059965	11	44502	56	7966	242190
TEDDY_OU_SUBJ1358015183_MAG15	1358015183	High	f__Lachnospiraceae(UID1286)	95.97	1.01	71.43	199	3180062	43	25130	125	8080	73297
TEDDY_OU_SUBJ1358015183_MAG16	1358015183	High	o__Selenomonadales(UID1024)	99.67	0.75	50	55	1983460	8	78032	32	19466	219905
TEDDY_OU_SUBJ1358015183_MAG17	1358015183	High	o__Clostridiales(UID1212)	94.56	1.36	0	377	2977752	85	10572	270	3731	54304
TEDDY_OU_SUBJ1358015183_MAG23	1358015183	High	o__Clostridiales(UID1212)	98.63	0	0	63	2484777	13	66141	37	21401	148149
TEDDY_OU_SUBJ1358015183_MAG27	1358015183	High	o__Bacteroidales(UID2654)	99.25	1.25	0	65	5162659	13	136069	33	56249	364477
TEDDY_OU_SUBJ1358015183_MAG32	1358015183	High	f__Lachnospiraceae(UID1255)	93.26	0.31	0	249	2771629	54	16375	170	5036	75838
TEDDY_OU_SUBJ1358015183_MAG33	1358015183	High	o__Bacteroidales(UID2617)	99.25	0	0	164	3124235	37	31736	106	8487	72287
TEDDY_OU_SUBJ1358015183_MAG37	1358015183	High	k__Bacteria(UID2372)	100	0	0	119	3011512	24	39075	73	14650	124436
TEDDY_OU_SUBJ1358015183_MAG38	1358015183	High	g__Lactobacillus(UID380)	97.97	0.93	33.33	123	1795205	23	20678	81	6466	100885
TEDDY_OU_SUBJ1358015183_MAG39	1358015183	High	f__Lachnospiraceae(UID1286)	94.5	0.48	0	133	2791527	27	33164	84	10838	108339
TEDDY_OU_SUBJ1358015183_MAG40	1358015183	High	k__Bacteria(UID2982)	96.73	0	0	85	2627557	19	44968	56	17928	112933
TEDDY_OU_SUBJ1358015183_MAG41	1358015183	High	f__Lachnospiraceae(UID1286)	90.06	1.71	28.57	206	2917314	33	28195	125	5643	114440
TEDDY_OU_SUBJ1358015183_MAG43	1358015183	High	o__Clostridiales(UID1212)	96.86	0.67	0	181	2189894	35	19591	118	5118	72072
TEDDY_OU_SUBJ1358015183_MAG44	1358015183	High	o__Bacteroidales(UID2621)	98.57	0.9	0	90	4669463	18	93625	53	24630	289152
TEDDY_OU_SUBJ1358015183_MAG46	1358015183	High	o__Clostridiales(UID1212)	97.99	0	0	42	2763167	6	160869	21	28181	438116
TEDDY_OU_SUBJ1358015183_MAG47	1358015183	High	o__Bacteroidales(UID2657)	95.98	0	0	105	4836280	18	85504	60	21782	291689
TEDDY_OU_SUBJ1358015183_MAG50	1358015183	High	f__Lachnospiraceae(UID1256)	98.64	0.29	100	265	2706697	58	15723	179	4605	52491
TEDDY_OU_SUBJ1358015183_MAG51	1358015183	High	f__Bifidobacteriaceae(UID1458)	97.49	0	0	31	1913449	7	104619	19	44092	261019
TEDDY_OU_SUBJ1358015183_MAG52	1358015183	High	o__Lactobacillales(UID544)	99.63	0	0	30	2930016	6	175597	18	46694	620062
TEDDY_OU_SUBJ1358015183_MAG53	1358015183	High	f__Lachnospiraceae(UID1286)	92.29	0.16	100	191	2898726	46	21504	133	7848	60240
TEDDY_OU_SUBJ1358015183_MAG54	1358015183	High	o__Clostridiales(UID1226)	95.25	0.63	100	295	2820701	62	13685	199	4108	63517
TEDDY_OU_SUBJ1358015183_MAG55	1358015183	High	o__Clostridiales(UID1212)	99.33	0.67	0	13	2133806	2	339080	7	72988	856407
TEDDY_OU_SUBJ1358015183_MAG56	1358015183	High	p__Actinobacteria(UID2112)	98.19	2.69	50	90	2179555	16	43487	49	11610	160563
TEDDY_OU_SUBJ1358015183_MAG59	1358015183	High	k__Bacteria(UID2982)	97.96	0.68	100	66	2901697	13	77707	44	19597	171236
TEDDY_OU_SUBJ1358015183_MAG61	1358015183	High	g__Bacteroides(UID2691)	97.62	1.46	30.43	165	6508499	30	67476	97	20103	202953
TEDDY_OU_SUBJ1358015183_MAG62	1358015183	High	o__Clostridiales(UID1226)	95.59	1.27	50	214	2534835	49	15710	146	6001	59270
TEDDY_OU_SUBJ1358015183_MAG66	1358015183	High	o__Clostridiales(UID1212)	96.98	1.68	0	227	2815707	53	17836	156	5652	51744
TEDDY_OU_SUBJ1358015183_MAG67	1358015183	High	p__Proteobacteria(UID3887)	99.37	0.74	50	123	2744679	20	41892	74	10994	123135
TEDDY_OU_SUBJ1358015183_MAG69	1358015183	High	o__Clostridiales(UID1212)	95.69	0.68	0	260	2401861	60	12331	184	4521	68926
TEDDY_OU_SUBJ1358015183_MAG7	1358015183	High	g__Lactobacillus(UID436)	98.84	0.03	0	58	2791273	12	77316	35	30143	207282
TEDDY_OU_SUBJ1358015183_MAG71	1358015183	High	f__Bifidobacteriaceae(UID1462)	98.66	0.92	25	48	2224905	8	68165	31	23572	247384
TEDDY_OU_SUBJ1358015183_MAG74	1358015183	High	o__Clostridiales(UID1226)	98.23	0.37	50	198	2967892	40	23495	132	7775	91913
TEDDY_OU_SUBJ1358015183_MAG76	1358015183	High	g__Bacteroides(UID2691)	97.05	0.89	66.67	191	6051644	31	53750	109	16083	226429
TEDDY_OU_SUBJ1358015183_MAG77	1358015183	High	o__Bacteroidales(UID2657)	97.78	0	0	57	4440204	10	200056	28	36411	280193
TEDDY_OU_SUBJ1358015183_MAG78	1358015183	High	o__Clostridiales(UID1342)	98.47	0	0	98	5542161	20	96277	63	28604	272622
TEDDY_OU_SUBJ1358015183_MAG80	1358015183	High	o__Selenomonadales(UID1024)	98.5	0.2	0	12	1490534	3	175776	9	55461	350750
TEDDY_OU_SUBJ1358015183_MAG82	1358015183	High	f__Enterobacteriaceae(UID5162)	98.08	0.32	60	98	4352882	17	89169	57	21332	257938
TEDDY_OU_SUBJ1358015183_MAG83	1358015183	High	f__Bifidobacteriaceae(UID1462)	95.03	0.12	0	62	2079946	13	57816	40	15785	155880
TEDDY_OU_SUBJ1358015183_MAG88	1358015183	High	p__Bacteroidetes(UID2605)	95.08	0.48	0	272	2755449	62	13470	192	4888	69193
TEDDY_OU_SUBJ1543995373_MAG14	1543995373	High	f__Lachnospiraceae(UID1256)	97.58	0	0	132	2371973	25	32608	84	8299	111267
TEDDY_OU_SUBJ1543995373_MAG15	1543995373	High	f__Bifidobacteriaceae(UID1458)	96.93	2.73	66.67	98	2164900	14	48242	51	10393	148605
TEDDY_OU_SUBJ1543995373_MAG18	1543995373	High	o__Clostridiales(UID1212)	99.33	0	0	188	1972611	39	14410	132	4888	56585
TEDDY_OU_SUBJ1543995373_MAG22	1543995373	High	g__Streptococcus(UID684)	99.75	0.33	33.33	56	1782339	8	65874	29	15319	195451
TEDDY_OU_SUBJ1543995373_MAG23	1543995373	High	o__Selenomonadales(UID1024)	99.4	0	0	38	2058392	10	75163	27	25168	152278
TEDDY_OU_SUBJ1543995373_MAG25	1543995373	High	o__Clostridiales(UID1212)	91.01	0	0	16	2076559	3	336747	8	78271	488705
TEDDY_OU_SUBJ1543995373_MAG26	1543995373	High	o__Clostridiales(UID1226)	98.04	0	0	261	3990399	44	25721	155	7110	124338
TEDDY_OU_SUBJ1543995373_MAG27	1543995373	High	f__Lachnospiraceae(UID1286)	95.93	1.69	90	150	2463171	26	25810	91	7446	102725
TEDDY_OU_SUBJ1543995373_MAG28	1543995373	High	o__Bacteroidales(UID2657)	96.62	0.37	0	64	4704073	10	151723	33	36947	363311
TEDDY_OU_SUBJ1543995373_MAG29	1543995373	High	o__Clostridiales(UID1226)	91.16	1.21	33.33	432	3346842	95	10436	312	3638	41694
TEDDY_OU_SUBJ1543995373_MAG31	1543995373	High	o__Clostridiales(UID1212)	100	2.01	0	175	2845976	33	27806	103	6809	87254
TEDDY_OU_SUBJ1543995373_MAG34	1543995373	High	k__Bacteria(UID2982)	97.96	0.17	0	69	2832598	6	129834	25	20635	392150
TEDDY_OU_SUBJ1543995373_MAG39	1543995373	High	o__Clostridiales(UID1212)	98.66	0	0	128	3008392	22	38500	76	11405	131559
TEDDY_OU_SUBJ1543995373_MAG4	1543995373	High	k__Bacteria(UID2372)	100	0	0	70	2925350	10	94661	36	27098	217885
TEDDY_OU_SUBJ1543995373_MAG40	1543995373	High	o__Clostridiales(UID1226)	91.65	1.9	40	1030	6716043	257	8283	774	3272	44784
TEDDY_OU_SUBJ1543995373_MAG41	1543995373	High	f__Lachnospiraceae(UID1256)	98.25	1.93	0	280	3046367	37	22746	167	3886	174163
TEDDY_OU_SUBJ1543995373_MAG46	1543995373	High	g__Bacteroides(UID2691)	94.52	1.38	46.15	229	4462678	41	33104	144	8374	115997
TEDDY_OU_SUBJ1543995373_MAG47	1543995373	High	o__Clostridiales(UID1212)	91.44	0.67	100	118	1823818	21	25160	77	7075	92207
TEDDY_OU_SUBJ1543995373_MAG48	1543995373	High	o__Clostridiales(UID1226)	92.35	1.58	0	245	2643581	58	14833	172	5329	47652
TEDDY_OU_SUBJ1543995373_MAG49	1543995373	High	k__Bacteria(UID2372)	90.27	0.94	100	491	3716010	117	9987	355	3477	53297
TEDDY_OU_SUBJ1543995373_MAG9	1543995373	High	o__Clostridiales(UID1212)	96.64	2.84	0	471	3576828	105	9952	340	3416	56701
TEDDY_OU_SUBJ1427155299_MAG11	1427155299	High	o__Lactobacillales(UID544)	99.63	0	0	39	2833172	8	125826	22	46521	311860
TEDDY_OU_SUBJ1427155299_MAG12	1427155299	High	g__Staphylococcus(UID298)	99.32	0.44	0	44	2564204	8	93450	25	34081	254385
TEDDY_OU_SUBJ1427155299_MAG13	1427155299	High	o__Bacteroidales(UID2654)	97.37	0.38	0	128	5481899	22	77950	67	20813	263385
TEDDY_OU_SUBJ1427155299_MAG14	1427155299	High	f__Enterobacteriaceae(UID5124)	99.97	0.79	90.91	53	4856255	11	186513	32	38562	320467
TEDDY_OU_SUBJ1427155299_MAG15	1427155299	High	g__Staphylococcus(UID301)	98.95	0.22	0	44	2715453	10	103211	28	28052	175021
TEDDY_OU_SUBJ1427155299_MAG16	1427155299	High	g__Bacteroides(UID2691)	97.57	4.15	44.74	262	5955221	42	45111	138	10965	157906
TEDDY_OU_SUBJ1427155299_MAG17	1427155299	High	k__Bacteria(UID2372)	98.11	0	0	120	3156674	24	38433	77	12742	165313
TEDDY_OU_SUBJ1427155299_MAG18	1427155299	High	o__Clostridiales(UID1226)	96.46	1.94	16.67	261	3184473	42	23219	160	4873	109010
TEDDY_OU_SUBJ1427155299_MAG19	1427155299	High	f__Lachnospiraceae(UID1256)	97.08	0.19	100	105	2716989	18	51391	65	12912	159412
TEDDY_OU_SUBJ1427155299_MAG2	1427155299	High	f__Bifidobacteriaceae(UID1462)	100	1.31	50	40	2231690	10	75080	28	38723	159892
TEDDY_OU_SUBJ1427155299_MAG21	1427155299	High	o__Clostridiales(UID1226)	93.78	0	0	247	2512140	58	14111	171	4806	46696
TEDDY_OU_SUBJ1427155299_MAG23	1427155299	High	f__Bifidobacteriaceae(UID1458)	99.77	0	0	20	2085850	4	243395	8	86738	466844
TEDDY_OU_SUBJ1427155299_MAG24	1427155299	High	c__Bacilli(UID285)	99.45	0.69	0	54	2669500	11	83310	32	32509	191268
TEDDY_OU_SUBJ1427155299_MAG28	1427155299	High	g__Bacillus(UID864)	99.59	0.21	0	40	3802504	7	169567	23	46429	443021
TEDDY_OU_SUBJ1427155299_MAG29	1427155299	High	o__Clostridiales(UID1226)	97.1	1.79	60	365	6882718	76	28488	237	9611	114815
TEDDY_OU_SUBJ1427155299_MAG30	1427155299	High	g__Lactobacillus(UID436)	99.39	0	0	66	2789132	12	63924	39	25788	281361
TEDDY_OU_SUBJ1427155299_MAG31	1427155299	High	o__Lactobacillales(UID544)	99.25	0.19	100	30	3123097	5	237672	16	54932	436438
TEDDY_OU_SUBJ1427155299_MAG32	1427155299	High	f__Lachnospiraceae(UID1256)	95.73	2.05	0	216	2565569	47	17863	146	5551	82709
TEDDY_OU_SUBJ1427155299_MAG37	1427155299	High	g__Lactobacillus(UID436)	98.91	0.02	0	70	2995119	10	101331	38	18421	259465
TEDDY_OU_SUBJ1427155299_MAG38	1427155299	High	k__Bacteria(UID2982)	92.72	1.7	33.33	202	3041343	44	20786	137	7543	99929
TEDDY_OU_SUBJ1427155299_MAG4	1427155299	High	g__Streptococcus(UID684)	97.55	0.29	50	95	1674896	17	32197	59	7828	143794
TEDDY_OU_SUBJ1427155299_MAG40	1427155299	High	p__Actinobacteria(UID2112)	100	1.61	50	132	2035395	26	25741	83	6480	72369
TEDDY_OU_SUBJ1427155299_MAG8	1427155299	High	k__Bacteria(UID2372)	96.23	0	0	153	2202709	33	20636	100	6900	97556
TEDDY_OU_SUBJ1593993351_MAG1	1593993351	High	f__Bifidobacteriaceae(UID1462)	99.42	0.69	33.33	56	2414455	12	68347	38	20628	160861
TEDDY_OU_SUBJ1593993351_MAG5	1593993351	High	f__Bifidobacteriaceae(UID1462)	97.04	0	0	111	2067310	22	25168	74	8339	101845
TEDDY_OU_SUBJ1593993351_MAG7	1593993351	High	o__Lactobacillales(UID544)	99.13	0.64	0	239	2979725	42	21615	136	6261	70096
TEDDY_OU_SUBJ1983400279_MAG10	1983400279	High	f__Lachnospiraceae(UID1256)	91.69	3.22	28.57	337	2605520	80	10397	249	3805	69385
TEDDY_OU_SUBJ1983400279_MAG103	1983400279	High	k__Bacteria(UID2372)	97.98	0	0	93	2747120	17	50993	56	16183	167713
TEDDY_OU_SUBJ1983400279_MAG104	1983400279	High	o__Clostridiales(UID1226)	97.91	0.32	0	84	2780738	17	62462	52	15805	108860
TEDDY_OU_SUBJ1983400279_MAG105	1983400279	High	f__Lachnospiraceae(UID1256)	98.17	0.1	0	71	3139082	13	70633	42	22245	261596
TEDDY_OU_SUBJ1983400279_MAG106	1983400279	High	f__Lachnospiraceae(UID1256)	94.55	2.85	77.78	195	2360483	45	17412	134	6123	86087
TEDDY_OU_SUBJ1983400279_MAG109	1983400279	High	o__Clostridiales(UID1212)	92.6	1.17	0	289	2326239	63	11934	206	3539	65437
TEDDY_OU_SUBJ1983400279_MAG11	1983400279	High	k__Bacteria(UID2372)	99.87	0	0	91	3293218	18	66845	55	18315	166372
TEDDY_OU_SUBJ1983400279_MAG114	1983400279	High	o__Clostridiales(UID1212)	93.29	0	0	97	2249803	20	32361	64	11611	102920
TEDDY_OU_SUBJ1983400279_MAG13	1983400279	High	o__Clostridiales(UID1212)	96.95	0	0	42	2798905	8	112760	25	35859	398168
TEDDY_OU_SUBJ1983400279_MAG14	1983400279	High	o__Clostridiales(UID1212)	94.67	1.01	50	165	2945983	27	32892	97	7895	206173
TEDDY_OU_SUBJ1983400279_MAG16	1983400279	High	o__Clostridiales(UID1120)	94.06	0	0	365	2542639	88	8982	267	3319	37984
TEDDY_OU_SUBJ1983400279_MAG17	1983400279	High	o__Clostridiales(UID1212)	98.66	0	0	46	2483301	10	86577	26	38578	189407
TEDDY_OU_SUBJ1983400279_MAG3	1983400279	High	f__Lachnospiraceae(UID1286)	98.12	3.56	16.67	229	3466583	27	36160	119	5103	186552
TEDDY_OU_SUBJ1983400279_MAG39	1983400279	High	o__Clostridiales(UID1226)	93.54	1.33	80	229	3355127	44	21210	152	7188	84574
TEDDY_OU_SUBJ1983400279_MAG40	1983400279	High	o__Clostridiales(UID1212)	97.16	1.34	0	122	2756964	26	35051	78	12144	87188
TEDDY_OU_SUBJ1983400279_MAG42	1983400279	High	o__Lactobacillales(UID544)	98.48	0.53	100	71	2058621	16	40698	47	15673	92957
TEDDY_OU_SUBJ1983400279_MAG43	1983400279	High	o__Lactobacillales(UID544)	95.34	3.87	6.25	341	3961754	67	17110	228	5237	106150
TEDDY_OU_SUBJ1983400279_MAG46	1983400279	High	o__Clostridiales(UID1120)	96.81	0	0	49	2084082	11	65923	34	20793	201198
TEDDY_OU_SUBJ1983400279_MAG47	1983400279	High	k__Bacteria(UID2372)	96.77	0	0	102	3030424	19	52901	63	14814	142070
TEDDY_OU_SUBJ1983400279_MAG49	1983400279	High	o__Clostridiales(UID1212)	98.32	1.34	0	183	2310858	35	19859	121	5493	97662
TEDDY_OU_SUBJ1983400279_MAG5	1983400279	High	o__Bacteroidales(UID2654)	98.04	2.63	41.67	190	5206782	29	49733	110	12014	286355
TEDDY_OU_SUBJ1983400279_MAG50	1983400279	High	f__Lachnospiraceae(UID1255)	97.51	1.12	20	103	2911592	23	43232	68	15189	141057
TEDDY_OU_SUBJ1983400279_MAG52	1983400279	High	f__Enterobacteriaceae(UID5124)	99.78	1.01	84.62	59	4709621	9	138481	31	44640	618218
TEDDY_OU_SUBJ1983400279_MAG57	1983400279	High	f__Lachnospiraceae(UID1256)	97.36	0	0	94	2511942	20	43189	60	12777	131328
TEDDY_OU_SUBJ1983400279_MAG58	1983400279	High	o__Clostridiales(UID1212)	98.32	0.22	100	69	1840901	13	46775	44	11417	147813
TEDDY_OU_SUBJ1983400279_MAG61	1983400279	High	o__Lactobacillales(UID544)	99.63	0	0	98	2772994	18	54019	59	15945	159077
TEDDY_OU_SUBJ1983400279_MAG65	1983400279	High	o__Clostridiales(UID1226)	97.68	4.43	90	78	2947643	14	62530	45	19619	282475
TEDDY_OU_SUBJ1983400279_MAG66	1983400279	High	o__Clostridiales(UID1226)	95.25	0.06	100	113	2234045	21	30567	68	8907	126128
TEDDY_OU_SUBJ1983400279_MAG67	1983400279	High	o__Clostridiales(UID1226)	96.41	1.27	0	95	2476845	21	37552	62	12565	109905
TEDDY_OU_SUBJ1983400279_MAG69	1983400279	High	c__Bacilli(UID285)	91.6	1.84	0	84	2657561	16	64110	50	15255	149065
TEDDY_OU_SUBJ1983400279_MAG70	1983400279	High	o__Selenomonadales(UID1024)	97.6	0	0	73	2293527	12	48202	46	15411	206788
TEDDY_OU_SUBJ1983400279_MAG71	1983400279	High	o__Clostridiales(UID1212)	97.65	0	0	22	1805179	4	187131	12	41462	288051
TEDDY_OU_SUBJ1983400279_MAG73	1983400279	High	o__Clostridiales(UID1212)	93.78	1.34	0	167	2776439	30	28632	107	7876	89693
TEDDY_OU_SUBJ1983400279_MAG74	1983400279	High	k__Bacteria(UID2982)	91.15	2.27	75	263	2928094	54	16546	177	5128	67375
TEDDY_OU_SUBJ1983400279_MAG75	1983400279	High	o__Clostridiales(UID1120)	97.47	0	0	347	2551249	77	9416	255	3490	47084
TEDDY_OU_SUBJ1983400279_MAG76	1983400279	High	o__Clostridiales(UID1212)	97.99	0	0	30	1980279	6	97609	19	38221	326546
TEDDY_OU_SUBJ1983400279_MAG8	1983400279	High	o__Clostridiales(UID1212)	97.09	0.34	0	174	2507476	38	23544	111	6328	55624
TEDDY_OU_SUBJ1983400279_MAG83	1983400279	High	o__Clostridiales(UID1212)	92.62	0	0	289	2644192	60	12347	201	4082	73733
TEDDY_OU_SUBJ1983400279_MAG86	1983400279	High	o__Clostridiales(UID1120)	98.58	0	0	33	2157439	8	105631	22	32297	224346
TEDDY_OU_SUBJ1983400279_MAG88	1983400279	High	g__Streptococcus(UID684)	93.65	3.18	85.71	139	1603450	22	22591	86	4049	100285
TEDDY_OU_SUBJ1983400279_MAG89	1983400279	High	f__Lachnospiraceae(UID1256)	91.28	0	0	229	3676070	38	30348	132	6308	155787
TEDDY_OU_SUBJ1983400279_MAG9	1983400279	High	o__Clostridiales(UID1226)	97.81	0.63	0	124	3240357	21	46593	76	12425	176911
TEDDY_OU_SUBJ1983400279_MAG90	1983400279	High	k__Bacteria(UID2372)	100	0	0	99	3840190	19	63910	61	18517	305726
TEDDY_OU_SUBJ1983400279_MAG93	1983400279	High	o__Clostridiales(UID1226)	92.64	0.84	100	123	2728526	26	33795	79	10450	94982
TEDDY_OU_SUBJ1983400279_MAG94	1983400279	High	g__Lactobacillus(UID377)	96.65	0.13	0	80	1616558	14	34088	50	9182	88061
TEDDY_OU_SUBJ1341563176_MAG10	1341563176	High	o__Clostridiales(UID1212)	98.66	4.03	30	88	3091835	18	56807	55	18605	164607
TEDDY_OU_SUBJ1341563176_MAG11	1341563176	High	o__Clostridiales(UID1226)	98.73	0.32	100	100	3742262	22	54498	62	23052	161364
TEDDY_OU_SUBJ1341563176_MAG13	1341563176	High	f__Bifidobacteriaceae(UID1458)	97.3	0.91	0	33	2442138	7	130948	21	34540	238977
TEDDY_OU_SUBJ1341563176_MAG16	1341563176	High	o__Clostridiales(UID1212)	91.72	0.02	0	439	3176185	108	9288	324	3665	43624
TEDDY_OU_SUBJ1341563176_MAG18	1341563176	High	k__Bacteria(UID2372)	98.11	0.47	0	163	3919991	39	34625	111	13142	97147
TEDDY_OU_SUBJ1341563176_MAG19	1341563176	High	f__Lachnospiraceae(UID1286)	98.07	0	0	38	2531494	8	83719	25	32037	271421
TEDDY_OU_SUBJ1341563176_MAG20	1341563176	High	f__Bifidobacteriaceae(UID1460)	93.8	0.59	33.33	119	1823885	20	24605	72	6401	76530
TEDDY_OU_SUBJ1341563176_MAG21	1341563176	High	o__Clostridiales(UID1226)	96.1	4.89	0	339	4381859	62	21410	213	5859	113762
TEDDY_OU_SUBJ1341563176_MAG22	1341563176	High	o__Clostridiales(UID1226)	96.84	0	0	160	2887037	37	24024	109	9905	72108
TEDDY_OU_SUBJ1341563176_MAG24	1341563176	High	o__Lactobacillales(UID544)	93.58	0	0	116	3089661	22	43189	76	13769	170546
TEDDY_OU_SUBJ1341563176_MAG25	1341563176	High	o__Clostridiales(UID1226)	98.58	0.63	0	91	2621655	19	48199	55	14282	151526
TEDDY_OU_SUBJ1341563176_MAG26	1341563176	High	o__Clostridiales(UID1212)	99.33	1.68	33.33	19	2077252	4	179230	11	63325	511283
TEDDY_OU_SUBJ1341563176_MAG28	1341563176	High	o__Clostridiales(UID1212)	98.66	0.81	0	44	2721233	8	121630	24	34211	265407
TEDDY_OU_SUBJ1341563176_MAG32	1341563176	High	f__Lachnospiraceae(UID1255)	98.56	0.19	0	72	2568245	12	70458	41	19562	172197
TEDDY_OU_SUBJ1341563176_MAG33	1341563176	High	k__Bacteria(UID2372)	100	0.47	0	72	3308813	16	71665	45	21749	198917
TEDDY_OU_SUBJ1341563176_MAG34	1341563176	High	f__Bifidobacteriaceae(UID1462)	99.42	0	0	20	2153339	6	128702	15	62191	241513
TEDDY_OU_SUBJ1341563176_MAG37	1341563176	High	f__Lachnospiraceae(UID1256)	96.88	0	0	113	2303177	24	32046	72	9100	90700
TEDDY_OU_SUBJ1341563176_MAG43	1341563176	High	f__Enterobacteriaceae(UID5124)	98.89	0.48	50	100	4694499	16	99209	53	22432	214006
TEDDY_OU_SUBJ1341563176_MAG44	1341563176	High	f__Lachnospiraceae(UID1286)	97.28	2.42	28.57	158	3050524	36	27336	109	10127	111247
TEDDY_OU_SUBJ1341563176_MAG46	1341563176	High	o__Lactobacillales(UID544)	99.25	0	0	31	3165728	6	234312	17	48773	373271
TEDDY_OU_SUBJ1341563176_MAG47	1341563176	High	o__Clostridiales(UID1342)	96.74	0	0	134	4874111	29	54329	88	17897	197528
TEDDY_OU_SUBJ1341563176_MAG48	1341563176	High	f__Lachnospiraceae(UID1286)	96.21	0.48	0	206	3207005	44	22362	136	7769	90984
TEDDY_OU_SUBJ1840148851_MAG10	1840148851	High	o__Bacteroidales(UID2657)	99.13	0	0	86	4901164	15	81193	48	31125	375000
TEDDY_OU_SUBJ1840148851_MAG12	1840148851	High	o__Clostridiales(UID1226)	95.45	2.22	80	772	6456687	183	11159	557	4140	66980
TEDDY_OU_SUBJ1840148851_MAG13	1840148851	High	o__Selenomonadales(UID1024)	98.8	0.3	100	72	1949421	10	58065	39	12303	156459
TEDDY_OU_SUBJ1840148851_MAG15	1840148851	High	o__Clostridiales(UID1226)	99.31	0.32	0	93	3603465	17	70145	55	20496	181515
TEDDY_OU_SUBJ1840148851_MAG16	1840148851	High	o__Clostridiales(UID1120)	97.89	1.06	50	332	4202980	66	19810	221	5575	88953
TEDDY_OU_SUBJ1840148851_MAG17	1840148851	High	g__Lactobacillus(UID436)	95.34	0.32	50	160	2756351	30	26565	102	8056	88940
TEDDY_OU_SUBJ1840148851_MAG18	1840148851	High	k__Bacteria(UID2372)	93.4	0	0	228	3901322	44	26581	147	8275	81845
TEDDY_OU_SUBJ1840148851_MAG19	1840148851	High	k__Bacteria(UID2982)	95.92	0.03	100	118	2912523	24	38951	73	11736	128528
TEDDY_OU_SUBJ1840148851_MAG2	1840148851	High	o__Bacteroidales(UID2621)	94.94	0.71	0	239	4099923	43	26097	148	7473	136545
TEDDY_OU_SUBJ1840148851_MAG20	1840148851	High	o__Bacteroidales(UID2657)	99.23	1.07	50	89	4449076	8	81947	43	25557	631545
TEDDY_OU_SUBJ1840148851_MAG21	1840148851	High	f__Enterobacteriaceae(UID5121)	96.38	0.41	16.67	329	4960897	60	23467	210	6771	100693
TEDDY_OU_SUBJ1840148851_MAG24	1840148851	High	f__Lachnospiraceae(UID1256)	95.24	0.29	0	375	2689282	86	10448	274	3378	62663
TEDDY_OU_SUBJ1840148851_MAG26	1840148851	High	o__Clostridiales(UID1212)	100	1.34	0	153	2538098	30	28004	94	6860	71052
TEDDY_OU_SUBJ1840148851_MAG29	1840148851	High	o__Selenomonadales(UID1024)	99.4	0.6	0	61	2556265	14	72732	40	23548	110407
TEDDY_OU_SUBJ1840148851_MAG30	1840148851	High	g__Streptococcus(UID561)	96.89	2.27	31.25	152	2181319	29	21770	96	5953	72621
TEDDY_OU_SUBJ1840148851_MAG32	1840148851	High	o__Clostridiales(UID1226)	93.93	0.32	100	459	4399886	111	12551	327	4782	53572
TEDDY_OU_SUBJ1840148851_MAG33	1840148851	High	o__Clostridiales(UID1226)	98.73	1.05	0	183	2661421	30	22489	110	6107	110574
TEDDY_OU_SUBJ1840148851_MAG37	1840148851	High	o__Clostridiales(UID1342)	97.49	0	0	131	5395033	26	65662	78	20482	286980
TEDDY_OU_SUBJ1840148851_MAG48	1840148851	High	o__Bacteroidales(UID2657)	97.1	0.45	0	65	3626381	11	94684	42	26608	397878
TEDDY_OU_SUBJ1840148851_MAG49	1840148851	High	k__Bacteria(UID2372)	100	0	0	72	3204909	13	77364	42	22537	232415
TEDDY_OU_SUBJ1840148851_MAG7	1840148851	High	f__Bifidobacteriaceae(UID1462)	93.18	0.81	66.67	157	1952732	32	18873	105	5590	74152
TEDDY_OU_SUBJ1840148851_MAG9	1840148851	High	o__Selenomonadales(UID1024)	98.6	0	0	178	2309562	41	18786	120	6503	51465
TEDDY_OU_SUBJ1572619582_MAG1	1572619582	High	o__Clostridiales(UID1212)	97.28	0	0	153	2255382	34	20468	106	8010	66003
TEDDY_OU_SUBJ1572619582_MAG11	1572619582	High	o__Bacteroidales(UID2621)	96.83	0.71	33.33	259	4068147	55	24610	168	7738	93568
TEDDY_OU_SUBJ1572619582_MAG12	1572619582	High	o__Clostridiales(UID1212)	98.32	2.03	0	258	2448877	54	14048	179	4416	52174
TEDDY_OU_SUBJ1572619582_MAG13	1572619582	High	f__Lachnospiraceae(UID1256)	98.98	1.56	25	163	3032723	34	27709	106	9464	88376
TEDDY_OU_SUBJ1572619582_MAG15	1572619582	High	o__Bacteroidales(UID2657)	96.92	0.93	66.67	308	4340478	64	21954	207	6564	91138
TEDDY_OU_SUBJ1572619582_MAG16	1572619582	High	o__Clostridiales(UID1226)	98.1	0	0	131	3331031	28	39520	84	12632	133481
TEDDY_OU_SUBJ1572619582_MAG19	1572619582	High	k__Bacteria(UID2372)	99.06	0	0	198	3039640	40	23655	131	7001	88485
TEDDY_OU_SUBJ1572619582_MAG21	1572619582	High	k__Bacteria(UID2982)	96.6	1.38	0	228	2937193	55	17981	160	6249	54067
TEDDY_OU_SUBJ1572619582_MAG23	1572619582	High	o__Selenomonadales(UID1024)	96.71	0.37	10	330	2049015	85	7404	251	3102	32939
TEDDY_OU_SUBJ1572619582_MAG27	1572619582	High	f__Lachnospiraceae(UID1256)	93.68	3.21	53.85	187	3134472	32	29960	107	8434	99693
TEDDY_OU_SUBJ1572619582_MAG37	1572619582	High	f__Bifidobacteriaceae(UID1462)	95.85	2.34	42.86	150	2063347	28	23902	97	5982	109243
TEDDY_OU_SUBJ1572619582_MAG39	1572619582	High	o__Clostridiales(UID1226)	97.47	4.59	8.33	254	4449674	37	35071	145	7029	132255
TEDDY_OU_SUBJ1572619582_MAG6	1572619582	High	o__Clostridiales(UID1212)	98.08	4.38	33.33	279	3176647	57	17452	186	4891	64742
TEDDY_OU_SUBJ1366028512_MAG10	1366028512	High	f__Lachnospiraceae(UID1255)	98.12	0.57	100	98	2801092	19	50963	57	14426	115344
TEDDY_OU_SUBJ1366028512_MAG105	1366028512	High	f__Enterobacteriaceae(UID5124)	99.33	0.31	57.14	123	4705117	19	68322	71	17841	320144
TEDDY_OU_SUBJ1366028512_MAG107	1366028512	High	o__Clostridiales(UID1226)	98.42	1.58	0	92	3600179	18	62445	57	20034	149266
TEDDY_OU_SUBJ1366028512_MAG108	1366028512	High	o__Clostridiales(UID1212)	97.99	0	0	49	2583328	12	81308	32	27943	171066
TEDDY_OU_SUBJ1366028512_MAG110	1366028512	High	o__Selenomonadales(UID1024)	100	0.6	100	56	2133828	9	62042	32	17685	295882
TEDDY_OU_SUBJ1366028512_MAG112	1366028512	High	o__Clostridiales(UID1212)	98.13	0	0	133	2086595	28	23146	91	7645	69393
TEDDY_OU_SUBJ1366028512_MAG113	1366028512	High	f__Lachnospiraceae(UID1256)	98.58	0.18	100	129	2542604	27	28223	83	10266	139029
TEDDY_OU_SUBJ1366028512_MAG115	1366028512	High	o__Clostridiales(UID1212)	91.14	0.79	50	159	2317421	31	19776	106	6826	95472
TEDDY_OU_SUBJ1366028512_MAG117	1366028512	High	o__Clostridiales(UID1212)	95.64	0	0	122	1756309	25	20921	82	7057	103254
TEDDY_OU_SUBJ1366028512_MAG12	1366028512	High	p__Actinobacteria(UID2112)	94.76	0.81	0	168	1971715	33	17564	113	5127	78547
TEDDY_OU_SUBJ1366028512_MAG124	1366028512	High	o__Clostridiales(UID1212)	99.33	0.83	0	176	3353808	33	33355	105	8817	122049
TEDDY_OU_SUBJ1366028512_MAG125	1366028512	High	f__Lachnospiraceae(UID1256)	99.42	0	0	116	2891300	18	46449	65	12676	149617
TEDDY_OU_SUBJ1366028512_MAG126	1366028512	High	o__Clostridiales(UID1212)	96.91	1.34	0	180	2265186	38	19762	121	5726	65660
TEDDY_OU_SUBJ1366028512_MAG129	1366028512	High	f__Lachnospiraceae(UID1286)	94.09	2.42	28.57	144	2440341	23	29252	87	7668	177420
TEDDY_OU_SUBJ1366028512_MAG14	1366028512	High	o__Clostridiales(UID1212)	92.62	0	0	221	2350882	39	15447	146	4514	105073
TEDDY_OU_SUBJ1366028512_MAG17	1366028512	High	o__Clostridiales(UID1226)	97.1	0.32	0	166	2755801	33	25620	106	7868	105579
TEDDY_OU_SUBJ1366028512_MAG18	1366028512	High	f__Lachnospiraceae(UID1255)	98.08	0.19	0	103	2959724	22	43870	64	16569	114554
TEDDY_OU_SUBJ1366028512_MAG19	1366028512	High	o__Bacteroidales(UID2657)	97.78	0.12	100	103	4833713	21	82683	64	23908	184555
TEDDY_OU_SUBJ1366028512_MAG20	1366028512	High	o__Clostridiales(UID1226)	97.84	0.13	100	206	3182455	36	26629	127	6230	84721
TEDDY_OU_SUBJ1366028512_MAG22	1366028512	High	o__Clostridiales(UID1212)	96.16	0	0	81	1864227	20	34230	53	13132	77998
TEDDY_OU_SUBJ1366028512_MAG29	1366028512	High	o__Clostridiales(UID1226)	96.49	0	0	276	3514723	50	23585	176	5627	70389
TEDDY_OU_SUBJ1366028512_MAG30	1366028512	High	o__Clostridiales(UID1226)	93.84	1.9	33.33	289	3221270	62	15037	200	5382	67401
TEDDY_OU_SUBJ1366028512_MAG32	1366028512	High	f__Actinomycetaceae(UID1531)	96.76	0.59	0	159	2119188	34	19509	108	6095	75504
TEDDY_OU_SUBJ1366028512_MAG33	1366028512	High	p__Actinobacteria(UID2112)	95.97	0.38	0	131	1481213	25	16331	90	5077	71099
TEDDY_OU_SUBJ1366028512_MAG34	1366028512	High	p__Proteobacteria(UID3887)	98.64	0.63	0	135	2211029	27	27134	90	7671	71271
TEDDY_OU_SUBJ1366028512_MAG39	1366028512	High	o__Lactobacillales(UID544)	96.45	1.13	66.67	144	3136430	21	44764	81	9390	195491
TEDDY_OU_SUBJ1366028512_MAG40	1366028512	High	f__Lachnospiraceae(UID1256)	96.84	0.88	0	76	3001993	16	65379	49	17863	148236
TEDDY_OU_SUBJ1366028512_MAG41	1366028512	High	o__Clostridiales(UID1212)	99.33	0.67	0	28	2247386	5	125038	18	43057	443077
TEDDY_OU_SUBJ1366028512_MAG44	1366028512	High	k__Bacteria(UID2372)	100	0	0	97	3306710	15	68449	57	15885	218269
TEDDY_OU_SUBJ1366028512_MAG51	1366028512	High	f__Lachnospiraceae(UID1256)	96.49	0	0	142	2334521	26	26175	91	7313	114262
TEDDY_OU_SUBJ1366028512_MAG52	1366028512	High	o__Clostridiales(UID1212)	94.76	0	0	104	1748474	25	20775	71	9965	101998
TEDDY_OU_SUBJ1366028512_MAG54	1366028512	High	k__Bacteria(UID2372)	97.17	0	0	93	4076996	20	60976	61	22482	313077
TEDDY_OU_SUBJ1366028512_MAG55	1366028512	High	p__Bacteroidetes(UID2605)	98.56	0	0	149	2300970	28	22415	98	7051	100892
TEDDY_OU_SUBJ1366028512_MAG56	1366028512	High	o__Clostridiales(UID1212)	93.29	0	0	154	2569570	32	24912	99	7515	91866
TEDDY_OU_SUBJ1366028512_MAG6	1366028512	High	g__Prevotella(UID2724)	96	1.18	0	167	2983951	39	27064	113	9281	70707
TEDDY_OU_SUBJ1366028512_MAG62	1366028512	High	o__Clostridiales(UID1342)	97.19	0.08	100	176	5745139	38	51904	114	16452	231265
TEDDY_OU_SUBJ1366028512_MAG65	1366028512	High	o__Clostridiales(UID1212)	95.41	0.67	0	147	2191978	30	25003	93	7563	68644
TEDDY_OU_SUBJ1366028512_MAG67	1366028512	High	k__Bacteria(UID203)	94.74	4.47	58.33	177	3186518	31	32322	110	7693	136646
TEDDY_OU_SUBJ1366028512_MAG74	1366028512	High	k__Bacteria(UID2372)	95.28	0	0	85	2718833	17	49666	52	17375	168907
TEDDY_OU_SUBJ1366028512_MAG75	1366028512	High	f__Lachnospiraceae(UID1256)	99.42	3.59	36.36	90	2749725	15	58618	51	12841	161099
TEDDY_OU_SUBJ1366028512_MAG77	1366028512	High	o__Clostridiales(UID1212)	97.99	1.36	66.67	159	2497110	31	22460	107	7122	99855
TEDDY_OU_SUBJ1366028512_MAG8	1366028512	High	o__Clostridiales(UID1212)	96.92	2.32	60	128	2644338	19	40808	72	9103	156606
TEDDY_OU_SUBJ1366028512_MAG80	1366028512	High	o__Lactobacillales(UID544)	99.06	0.39	50	152	2871442	27	33302	92	9117	120273
TEDDY_OU_SUBJ1366028512_MAG82	1366028512	High	k__Bacteria(UID2982)	97.28	0.17	0	72	2640289	13	57026	41	20243	275440
TEDDY_OU_SUBJ1366028512_MAG84	1366028512	High	o__Bacteroidales(UID2654)	97.37	0.02	100	124	5051512	22	69417	72	21109	256179
TEDDY_OU_SUBJ1366028512_MAG86	1366028512	High	o__Clostridiales(UID1226)	98.1	1.9	83.33	109	3062325	20	52427	62	14010	165920
TEDDY_OU_SUBJ1366028512_MAG90	1366028512	High	o__Clostridiales(UID1226)	94.68	0.02	100	182	2049450	40	17552	127	5300	71971
TEDDY_OU_SUBJ1366028512_MAG91	1366028512	High	o__Clostridiales(UID1226)	90.37	0.95	50	221	2445642	41	16635	147	4835	86733
TEDDY_OU_SUBJ1380175948_MAG1	1380175948	High	o__Bacteroidales(UID2621)	98.71	0.48	33.33	93	4788051	17	86380	53	26238	339088
TEDDY_OU_SUBJ1380175948_MAG11	1380175948	High	o__Clostridiales(UID1226)	91.24	0.69	25	480	3675963	97	11157	341	3386	68513
TEDDY_OU_SUBJ1380175948_MAG13	1380175948	High	f__Lachnospiraceae(UID1286)	95.12	3.09	20	285	2698561	68	12383	198	4869	52518
TEDDY_OU_SUBJ1380175948_MAG18	1380175948	High	p__Actinobacteria(UID2112)	94.58	1.61	50	248	1875021	52	9989	178	3445	62547
TEDDY_OU_SUBJ1380175948_MAG2	1380175948	High	p__Bacteroidetes(UID2605)	94.71	2.35	71.43	170	2986991	30	31647	105	8020	83492
TEDDY_OU_SUBJ1380175948_MAG22	1380175948	High	o__Clostridiales(UID1226)	97.98	0.63	0	283	2805265	66	13818	195	4536	55505
TEDDY_OU_SUBJ1380175948_MAG23	1380175948	High	k__Bacteria(UID2372)	100	0	0	166	3286010	33	30667	106	9879	105726
TEDDY_OU_SUBJ1380175948_MAG24	1380175948	High	o__Lactobacillales(UID374)	99.48	4.73	0	181	2524118	17	46595	80	3463	128492
TEDDY_OU_SUBJ1380175948_MAG26	1380175948	High	o__Clostridiales(UID1226)	96.68	0.63	100	182	2362100	41	20004	121	6720	64779
TEDDY_OU_SUBJ1380175948_MAG28	1380175948	High	o__Clostridiales(UID1212)	98.72	1.01	0	49	2157960	6	102357	23	28760	302008
TEDDY_OU_SUBJ1380175948_MAG29	1380175948	High	g__Bacteroides(UID2691)	96.91	0.16	0	139	4441613	24	58874	80	14923	171836
TEDDY_OU_SUBJ1380175948_MAG33	1380175948	High	o__Clostridiales(UID1212)	97.32	0	0	53	1904271	11	53410	34	15313	125543
TEDDY_OU_SUBJ1380175948_MAG34	1380175948	High	f__Bifidobacteriaceae(UID1462)	93.96	0.46	100	125	1907074	26	21941	81	7905	72762
TEDDY_OU_SUBJ1380175948_MAG36	1380175948	High	o__Actinomycetales(UID1530)	98.03	0	0	163	2447458	38	20749	111	7537	52592
TEDDY_OU_SUBJ1380175948_MAG38	1380175948	High	f__Lachnospiraceae(UID1256)	98.54	0.58	100	119	2928359	26	35985	78	13144	125062
TEDDY_OU_SUBJ1380175948_MAG41	1380175948	High	g__Bacteroides(UID2691)	98.02	1.14	66.67	168	6506507	31	65412	101	18776	195852
TEDDY_OU_SUBJ1380175948_MAG42	1380175948	High	o__Clostridiales(UID1212)	98.66	0	0	244	3082805	58	18101	167	6214	68316
TEDDY_OU_SUBJ1380175948_MAG46	1380175948	High	f__Lachnospiraceae(UID1286)	95.66	2.19	44.44	396	3552193	86	12473	275	4068	51098
TEDDY_OU_SUBJ1380175948_MAG47	1380175948	High	o__Bacteroidales(UID2657)	97.27	0	0	53	4495947	10	125202	32	41733	371589
TEDDY_OU_SUBJ1380175948_MAG50	1380175948	High	p__Firmicutes(UID1022)	97.47	0.63	0	255	1983206	57	10685	184	3730	37652
TEDDY_OU_SUBJ1380175948_MAG53	1380175948	High	g__Streptococcus(UID684)	98.64	0.73	33.33	110	1715696	20	25579	68	7021	108504
TEDDY_OU_SUBJ1380175948_MAG57	1380175948	High	f__Lachnospiraceae(UID1255)	95.84	1.05	33.33	272	2726146	64	13446	191	5033	51411
TEDDY_OU_SUBJ1380175948_MAG60	1380175948	High	k__Bacteria(UID2982)	96.98	1.36	50	73	2964962	12	68605	41	25175	280871
TEDDY_OU_SUBJ1380175948_MAG63	1380175948	High	o__Lactobacillales(UID544)	95.23	0.56	33.33	393	2642365	93	8889	287	3122	34177
TEDDY_OU_SUBJ1380175948_MAG66	1380175948	High	o__Bacteroidales(UID2621)	95.74	0	0	515	6216340	102	19012	334	5309	74788
TEDDY_OU_SUBJ1380175948_MAG69	1380175948	High	f__Bifidobacteriaceae(UID1462)	95.18	1.22	44.44	110	2016936	23	26861	71	9099	103304
TEDDY_OU_SUBJ1380175948_MAG7	1380175948	High	f__Enterobacteriaceae(UID5124)	96.77	0.53	83.33	269	4291486	51	26751	169	7229	87735
TEDDY_OU_SUBJ1380175948_MAG8	1380175948	High	o__Bacteroidales(UID2654)	97.56	0	0	186	3839909	38	37656	118	9127	90534
TEDDY_OU_SUBJ1971202062_MAG10	1971202062	High	o__Clostridiales(UID1226)	98.36	0.63	100	219	3340730	49	21483	144	7705	73753
TEDDY_OU_SUBJ1971202062_MAG102	1971202062	High	f__Actinomycetaceae(UID1531)	96.03	1.3	0	124	2119655	23	29144	81	7343	73111
TEDDY_OU_SUBJ1971202062_MAG104	1971202062	High	o__Clostridiales(UID1212)	99.33	1.34	0	96	2770381	19	48481	60	14964	135522
TEDDY_OU_SUBJ1971202062_MAG107	1971202062	High	k__Bacteria(UID2372)	98.11	0	0	91	2664918	18	51431	56	12979	130520
TEDDY_OU_SUBJ1971202062_MAG11	1971202062	High	k__Bacteria(UID2982)	97.1	0.82	100	96	2877939	15	55498	54	14536	241989
TEDDY_OU_SUBJ1971202062_MAG111	1971202062	High	k__Bacteria(UID2372)	93.65	0	0	94	3837386	18	66319	54	22673	280101
TEDDY_OU_SUBJ1971202062_MAG113	1971202062	High	o__Bacteroidales(UID2617)	98.11	0.57	0	164	3171386	36	28529	109	8733	95631
TEDDY_OU_SUBJ1971202062_MAG117	1971202062	High	o__Clostridiales(UID1226)	94.38	1.27	100	286	2635500	61	14083	196	4330	48877
TEDDY_OU_SUBJ1971202062_MAG118	1971202062	High	o__Clostridiales(UID1226)	90.61	0.32	100	229	2249620	52	13703	162	4715	70090
TEDDY_OU_SUBJ1971202062_MAG17	1971202062	High	o__Clostridiales(UID1226)	98.84	2.22	40	195	7068145	37	58396	119	17755	248394
TEDDY_OU_SUBJ1971202062_MAG2	1971202062	High	f__Lachnospiraceae(UID1255)	94.77	1.17	0	179	2617181	40	20805	122	7383	77307
TEDDY_OU_SUBJ1971202062_MAG20	1971202062	High	o__Clostridiales(UID1212)	91.35	1.34	0	323	2149721	79	8006	243	3273	30811
TEDDY_OU_SUBJ1971202062_MAG25	1971202062	High	o__Clostridiales(UID1226)	95.92	0.95	0	173	3218427	33	27955	112	8844	118190
TEDDY_OU_SUBJ1971202062_MAG26	1971202062	High	o__Clostridiales(UID1226)	99.37	0.32	0	47	2635511	7	105499	27	30383	427605
TEDDY_OU_SUBJ1971202062_MAG29	1971202062	High	o__Clostridiales(UID1226)	94.74	0	0	404	4520650	93	15442	283	5311	51354
TEDDY_OU_SUBJ1971202062_MAG30	1971202062	High	o__Clostridiales(UID1212)	97.99	0.24	100	70	1763198	13	33457	47	12934	168088
TEDDY_OU_SUBJ1971202062_MAG32	1971202062	High	f__Enterobacteriaceae(UID5121)	93.4	1.47	26.67	552	5037570	104	13611	377	3890	77615
TEDDY_OU_SUBJ1971202062_MAG34	1971202062	High	f__Bifidobacteriaceae(UID1462)	90.02	0.15	100	149	1992160	29	21829	97	6019	70485
TEDDY_OU_SUBJ1971202062_MAG36	1971202062	High	o__Clostridiales(UID1226)	97.07	0	0	73	3272280	16	81129	47	21596	137885
TEDDY_OU_SUBJ1971202062_MAG39	1971202062	High	o__Clostridiales(UID1212)	97.09	0	0	247	2478771	57	14355	170	4714	46688
TEDDY_OU_SUBJ1971202062_MAG4	1971202062	High	g__Lactobacillus(UID436)	97.45	0.43	25	190	2761300	40	19963	124	7407	73288
TEDDY_OU_SUBJ1971202062_MAG40	1971202062	High	o__Lactobacillales(UID544)	99.63	0.75	0	53	2992293	7	144675	22	37809	333131
TEDDY_OU_SUBJ1971202062_MAG41	1971202062	High	k__Bacteria(UID2372)	96.44	0.94	100	117	2970397	23	45880	70	11519	175271
TEDDY_OU_SUBJ1971202062_MAG42	1971202062	High	o__Clostridiales(UID1226)	97.73	1.93	37.5	114	3047264	21	45130	69	13943	180236
TEDDY_OU_SUBJ1971202062_MAG44	1971202062	High	f__Lachnospiraceae(UID1286)	92.72	1.48	50	159	2505298	35	22585	111	8241	79273
TEDDY_OU_SUBJ1971202062_MAG46	1971202062	High	f__Bifidobacteriaceae(UID1458)	98.86	0.71	100	72	2228203	14	49405	42	14295	150394
TEDDY_OU_SUBJ1971202062_MAG48	1971202062	High	p__Bacteroidetes(UID2605)	98.24	2.4	0	144	2368792	28	22115	96	8206	139211
TEDDY_OU_SUBJ1971202062_MAG49	1971202062	High	o__Clostridiales(UID1212)	92.67	0.67	0	224	2433118	40	15818	148	4689	139466
TEDDY_OU_SUBJ1971202062_MAG5	1971202062	High	f__Lachnospiraceae(UID1256)	94.25	0	0	131	2324465	23	29872	81	7322	141395
TEDDY_OU_SUBJ1971202062_MAG51	1971202062	High	f__Lachnospiraceae(UID1256)	98.83	0.88	0	69	3014980	10	114447	38	18586	272278
TEDDY_OU_SUBJ1971202062_MAG53	1971202062	High	f__Lachnospiraceae(UID1256)	98.2	0.88	50	94	2656562	21	45352	58	12705	203026
TEDDY_OU_SUBJ1971202062_MAG54	1971202062	High	o__Clostridiales(UID1212)	99.33	1.01	0	30	2102184	5	156546	17	32605	306008
TEDDY_OU_SUBJ1971202062_MAG57	1971202062	High	o__Lactobacillales(UID544)	97.22	0.88	33.33	238	3055628	49	20286	156	5876	83231
TEDDY_OU_SUBJ1971202062_MAG60	1971202062	High	f__Lachnospiraceae(UID1255)	96.7	4.31	0	385	7293348	84	28339	255	9029	104915
TEDDY_OU_SUBJ1971202062_MAG61	1971202062	High	k__Bacteria(UID2372)	94.13	0	0	323	2191110	74	9342	239	3263	40412
TEDDY_OU_SUBJ1971202062_MAG62	1971202062	High	f__Lachnospiraceae(UID1286)	91.74	1.69	25	148	2412485	28	26875	95	6741	75183
TEDDY_OU_SUBJ1971202062_MAG64	1971202062	High	o__Clostridiales(UID1212)	94.3	0.06	0	277	2393452	67	11555	200	4229	45693
TEDDY_OU_SUBJ1971202062_MAG65	1971202062	High	o__Clostridiales(UID1226)	97.47	1.58	0	117	3759449	21	59934	68	15065	219492
TEDDY_OU_SUBJ1971202062_MAG70	1971202062	High	o__Bacteroidales(UID2654)	99.06	0	0	177	4007022	32	37643	107	10834	137768
TEDDY_OU_SUBJ1971202062_MAG8	1971202062	High	o__Clostridiales(UID1226)	91.42	0.63	0	210	2380280	38	18863	137	4588	67798
TEDDY_OU_SUBJ1971202062_MAG82	1971202062	High	g__Bacteroides(UID2691)	97.16	0.24	50	224	5877269	41	45953	137	13294	135486
TEDDY_OU_SUBJ1971202062_MAG85	1971202062	High	o__Clostridiales(UID1212)	100	4.18	0	112	3239601	24	48772	67	14464	145136
TEDDY_OU_SUBJ1971202062_MAG87	1971202062	High	o__Clostridiales(UID1212)	97.32	0	0	129	1849562	28	22804	84	6959	66066
TEDDY_OU_SUBJ1971202062_MAG90	1971202062	High	k__Bacteria(UID2982)	92.12	2.72	50	221	2930870	47	20396	149	5966	79845
TEDDY_OU_SUBJ1971202062_MAG94	1971202062	High	f__Lachnospiraceae(UID1286)	95.07	0.48	100	62	2443561	13	57128	40	20932	186587
TEDDY_OU_SUBJ1725637996_MAG107	1725637996	High	o__Clostridiales(UID1212)	98.63	0	0	60	2704576	11	83864	34	22939	248444
TEDDY_OU_SUBJ1725637996_MAG110	1725637996	High	o__Bacteroidales(UID2657)	97.89	0.25	50	100	4204581	21	73079	63	21140	157530
TEDDY_OU_SUBJ1725637996_MAG111	1725637996	High	f__Lachnospiraceae(UID1256)	97.64	0.1	100	137	2725810	23	35768	83	8349	115849
TEDDY_OU_SUBJ1725637996_MAG112	1725637996	High	o__Clostridiales(UID1212)	92.95	2.01	100	97	2587847	14	67030	50	11503	169870
TEDDY_OU_SUBJ1725637996_MAG113	1725637996	High	o__Clostridiales(UID1226)	97.47	1.29	66.67	207	3851043	38	30156	125	8586	105407
TEDDY_OU_SUBJ1725637996_MAG116	1725637996	High	o__Clostridiales(UID1375)	95.79	1.61	50	355	2719130	82	10453	254	3367	43251
TEDDY_OU_SUBJ1725637996_MAG119	1725637996	High	f__Lachnospiraceae(UID1256)	97.86	0.88	0	52	2962853	11	97874	32	25823	233909
TEDDY_OU_SUBJ1725637996_MAG127	1725637996	High	o__Lactobacillales(UID544)	99.63	0.09	0	46	1746398	8	71510	30	19515	214247
TEDDY_OU_SUBJ1725637996_MAG128	1725637996	High	o__Clostridiales(UID1212)	92.85	0	0	91	1754721	17	34104	56	8142	89626
TEDDY_OU_SUBJ1725637996_MAG17	1725637996	High	o__Clostridiales(UID1226)	93.51	0.02	100	284	2791996	51	15097	189	4203	129870
TEDDY_OU_SUBJ1725637996_MAG18	1725637996	High	o__Clostridiales(UID1212)	95.02	0	0	334	2387458	81	9412	244	3340	31547
TEDDY_OU_SUBJ1725637996_MAG19	1725637996	High	o__Clostridiales(UID1226)	97.16	0	0	133	2287390	23	31764	82	6990	97594
TEDDY_OU_SUBJ1725637996_MAG20	1725637996	High	o__Clostridiales(UID1212)	98.66	0	0	50	2363156	11	64472	33	24654	197900
TEDDY_OU_SUBJ1725637996_MAG3	1725637996	High	o__Clostridiales(UID1226)	97.74	1.29	66.67	95	3046582	18	53083	59	15652	200733
TEDDY_OU_SUBJ1725637996_MAG35	1725637996	High	o__Bacteroidales(UID2657)	98.51	0	0	108	4991889	19	70590	62	23337	430363
TEDDY_OU_SUBJ1725637996_MAG38	1725637996	High	o__Bacteroidales(UID2654)	98.87	0	0	76	5090713	14	119427	41	32665	304943
TEDDY_OU_SUBJ1725637996_MAG4	1725637996	High	f__Lachnospiraceae(UID1286)	99.52	1.25	100	105	3150040	17	56236	57	16087	150240
TEDDY_OU_SUBJ1725637996_MAG42	1725637996	High	k__Bacteria(UID2372)	94.61	0	0	207	2452819	48	16247	144	5933	73776
TEDDY_OU_SUBJ1725637996_MAG45	1725637996	High	g__Lactobacillus(UID436)	99.46	0	0	55	2805611	11	79062	34	32630	281292
TEDDY_OU_SUBJ1725637996_MAG46	1725637996	High	o__Clostridiales(UID1226)	97.91	0.63	50	132	2730571	29	30838	87	10934	79093
TEDDY_OU_SUBJ1725637996_MAG47	1725637996	High	o__Clostridiales(UID1120)	92.75	0.7	100	444	2288266	119	5604	347	2794	29174
TEDDY_OU_SUBJ1725637996_MAG49	1725637996	High	f__Lachnospiraceae(UID1286)	92.13	2.17	0	179	2494719	33	22853	112	6171	88084
TEDDY_OU_SUBJ1725637996_MAG53	1725637996	High	o__Clostridiales(UID1212)	99.15	0	0	70	2755726	12	61304	44	19449	236769
TEDDY_OU_SUBJ1725637996_MAG61	1725637996	High	k__Bacteria(UID2372)	98.95	2.4	75	133	3056820	23	44059	81	10185	157577
TEDDY_OU_SUBJ1725637996_MAG62	1725637996	High	o__Bacteroidales(UID2621)	97.37	0.58	25	183	4532739	40	37403	116	12076	124149
TEDDY_OU_SUBJ1725637996_MAG68	1725637996	High	f__Lachnospiraceae(UID1255)	93.06	0.44	33.33	264	2682026	57	14199	185	4759	45425
TEDDY_OU_SUBJ1725637996_MAG7	1725637996	High	o__Clostridiales(UID1226)	98.28	0.37	50	195	3215512	39	25440	125	7913	123985
TEDDY_OU_SUBJ1725637996_MAG73	1725637996	High	f__Lachnospiraceae(UID1286)	93.7	1.61	25	244	2833018	53	17301	166	5623	62479
TEDDY_OU_SUBJ1725637996_MAG77	1725637996	High	o__Clostridiales(UID1212)	96.3	0	0	57	1977943	12	57832	33	22059	136516
TEDDY_OU_SUBJ1725637996_MAG8	1725637996	High	o__Clostridiales(UID1212)	98.66	0.67	0	121	2649206	21	43675	71	9691	104772
TEDDY_OU_SUBJ1725637996_MAG80	1725637996	High	o__Clostridiales(UID1120)	98.58	2.13	50	29	2187688	6	116493	18	50994	314717
TEDDY_OU_SUBJ1725637996_MAG82	1725637996	High	f__Lachnospiraceae(UID1286)	97.11	0.85	0	107	3372812	17	51303	64	13035	197726
TEDDY_OU_SUBJ1725637996_MAG86	1725637996	High	o__Clostridiales(UID1212)	97.99	0	0	90	2052595	14	40427	53	10716	201979
TEDDY_OU_SUBJ1725637996_MAG90	1725637996	High	f__Lachnospiraceae(UID1256)	98.44	0	0	134	2550385	22	32172	78	8378	127917
TEDDY_OU_SUBJ1725637996_MAG93	1725637996	High	o__Clostridiales(UID1226)	98.79	0.21	100	82	3548772	13	106319	45	20208	194601
TEDDY_OU_SUBJ1725637996_MAG94	1725637996	High	f__Lachnospiraceae(UID1255)	92.14	4.17	10	671	6997970	151	14703	467	4962	65029
TEDDY_OU_SUBJ1725637996_MAG95	1725637996	High	o__Clostridiales(UID1212)	99.33	0.67	0	128	3150936	22	49541	72	11991	117151
TEDDY_OU_SUBJ1725637996_MAG96	1725637996	High	f__Lachnospiraceae(UID1286)	98.46	1	40	73	2695289	14	59517	46	16552	217539
TEDDY_OU_SUBJ1725637996_MAG98	1725637996	High	k__Bacteria(UID2372)	94.03	0	0	69	2818190	15	60114	45	22854	168040
TEDDY_OU_SUBJ1725637996_MAG99	1725637996	High	f__Lachnospiraceae(UID1256)	97.94	0.35	100	112	2664545	23	35042	71	11499	96952
TEDDY_OU_SUBJ1690139183_MAG13	1690139183	High	p__Proteobacteria(UID3887)	95.46	0.32	0	245	2154610	53	12454	172	4208	47857
TEDDY_OU_SUBJ1690139183_MAG26	1690139183	High	k__Bacteria(UID2982)	95.01	2.07	80	168	2629912	30	26468	104	7388	185939
TEDDY_OU_SUBJ1690139183_MAG30	1690139183	High	p__Bacteroidetes(UID2605)	98.56	0.96	0	101	2295514	18	34171	63	11620	173174
TEDDY_OU_SUBJ1690139183_MAG31	1690139183	High	o__Clostridiales(UID1212)	91.9	1.4	75	326	2477482	74	10279	233	3564	40652
TEDDY_OU_SUBJ1690139183_MAG35	1690139183	High	f__Lachnospiraceae(UID1286)	95.08	0	0	155	2236724	33	20802	100	6630	118235
TEDDY_OU_SUBJ1690139183_MAG38	1690139183	High	o__Clostridiales(UID1342)	90.74	0.56	100	318	5215278	64	25621	205	8098	72035
TEDDY_OU_SUBJ1690139183_MAG43	1690139183	High	o__Clostridiales(UID1212)	90.53	0	0	142	2056818	28	22826	92	6190	128155
TEDDY_OU_SUBJ1690139183_MAG44	1690139183	High	f__Lachnospiraceae(UID1256)	96.2	0.58	0	201	2451552	41	18262	135	5615	57764
TEDDY_OU_SUBJ1690139183_MAG46	1690139183	High	f__Lachnospiraceae(UID1256)	95.22	0.68	50	203	2564316	41	19043	133	5792	94721
TEDDY_OU_SUBJ1690139183_MAG49	1690139183	High	o__Clostridiales(UID1226)	95.15	0.79	50	186	2928900	35	26214	117	6990	69792
TEDDY_OU_SUBJ1690139183_MAG54	1690139183	High	o__Clostridiales(UID1226)	97.45	0.06	0	187	3276351	39	27990	121	9030	87965
TEDDY_OU_SUBJ1690139183_MAG61	1690139183	High	f__Lachnospiraceae(UID1256)	98.93	0.22	100	99	2710076	20	43144	61	13953	172953
TEDDY_OU_SUBJ1690139183_MAG68	1690139183	High	o__Bacteroidales(UID2657)	99.09	0	0	59	3712623	11	105428	34	38644	336983
TEDDY_OU_SUBJ1690139183_MAG70	1690139183	High	p__Bacteroidetes(UID2605)	93.99	0.48	0	192	3030679	35	26691	118	7345	90079
TEDDY_OU_SUBJ1690139183_MAG76	1690139183	High	o__Clostridiales(UID1212)	97.32	0.34	0	77	2212107	7	119417	27	14142	257290
TEDDY_OU_SUBJ1690139183_MAG8	1690139183	High	o__Clostridiales(UID1226)	94.6	0.32	0	321	2574805	76	10808	231	3855	35466
TEDDY_OU_SUBJ1690139183_MAG84	1690139183	High	f__Lachnospiraceae(UID1286)	97.6	2.2	37.5	108	2699433	22	39350	67	14121	104745
TEDDY_OU_SUBJ1690139183_MAG85	1690139183	High	o__Clostridiales(UID1212)	98.64	0.34	0	62	2077128	12	54292	39	17896	234878
TEDDY_OU_SUBJ1690139183_MAG88	1690139183	High	o__Clostridiales(UID1226)	95.02	1.58	33.33	283	2682027	64	13467	200	4292	66693
TEDDY_OU_SUBJ1690139183_MAG93	1690139183	High	o__Clostridiales(UID1226)	94.59	0	0	335	3165561	64	14914	223	3915	52933
TEDDY_OU_SUBJ1690139183_MAG99	1690139183	High	f__Bifidobacteriaceae(UID1462)	91.36	0.9	40	209	1822517	47	12412	146	3889	52388
TEDDY_OU_SUBJ1712338015_MAG1	1712338015	High	f__Enterobacteriaceae(UID5124)	96.87	1.01	46.15	328	4419362	70	19928	220	6262	103254
TEDDY_OU_SUBJ1712338015_MAG2	1712338015	High	f__Bifidobacteriaceae(UID1462)	91.94	0	0	70	2032356	14	51471	40	16383	126711
TEDDY_OU_SUBJ1712338015_MAG5	1712338015	High	f__Bifidobacteriaceae(UID1458)	93.73	0.91	100	87	1972580	18	31241	57	10011	129442
TEDDY_OU_SUBJ1712338015_MAG6	1712338015	High	o__Lactobacillales(UID544)	94.88	0.19	0	331	2605398	83	10851	238	3828	33734
TEDDY_OU_SUBJ1937126019_MAG1	1937126019	High	f__Bifidobacteriaceae(UID1462)	93.93	0.12	0	109	1936878	23	26378	70	8479	80121
TEDDY_OU_SUBJ1937126019_MAG14	1937126019	High	o__Clostridiales(UID1212)	97.15	1.34	50	243	2256831	49	13905	165	3802	59672
TEDDY_OU_SUBJ1937126019_MAG18	1937126019	High	o__Clostridiales(UID1212)	99.33	1.34	0	230	2954436	47	21490	153	5771	81247
TEDDY_OU_SUBJ1937126019_MAG19	1937126019	High	g__Streptococcus(UID684)	92.63	2.9	83.33	154	1553181	30	13870	105	4566	57950
TEDDY_OU_SUBJ1937126019_MAG20	1937126019	High	o__Clostridiales(UID1226)	95.74	0.65	50	169	2324678	35	21514	110	5901	71880
TEDDY_OU_SUBJ1937126019_MAG22	1937126019	High	k__Bacteria(UID2372)	100	0.09	0	136	3046145	26	36842	85	10732	110833
TEDDY_OU_SUBJ1937126019_MAG25	1937126019	High	f__Lachnospiraceae(UID1256)	90.44	0.78	50	422	3370793	90	10444	307	3764	49237
TEDDY_OU_SUBJ1937126019_MAG26	1937126019	High	k__Bacteria(UID2372)	99.06	0	0	91	2704572	22	39247	62	16802	119293
TEDDY_OU_SUBJ1937126019_MAG27	1937126019	High	o__Clostridiales(UID1226)	98.15	1.06	20	80	2993671	14	69771	46	18979	215244
TEDDY_OU_SUBJ1937126019_MAG30	1937126019	High	f__Lachnospiraceae(UID1256)	95.32	4.31	94.74	112	2506778	19	40920	64	10103	130660
TEDDY_OU_SUBJ1937126019_MAG32	1937126019	High	o__Clostridiales(UID1226)	98.73	1.27	0	120	3974051	23	47714	72	19968	191776
TEDDY_OU_SUBJ1937126019_MAG33	1937126019	High	o__Clostridiales(UID1226)	98.63	0.81	28.57	134	3513328	22	49317	70	13726	241045
TEDDY_OU_SUBJ1937126019_MAG34	1937126019	High	g__Lactobacillus(UID436)	98.86	0.38	66.67	109	2626354	22	40774	65	12914	127270
TEDDY_OU_SUBJ1937126019_MAG35	1937126019	High	o__Clostridiales(UID1212)	96.64	0.02	100	92	1809704	21	28302	64	9597	85038
TEDDY_OU_SUBJ1937126019_MAG37	1937126019	High	k__Bacteria(UID2982)	95.92	0	0	103	2553891	21	36678	64	11660	156166
TEDDY_OU_SUBJ1937126019_MAG39	1937126019	High	f__Lachnospiraceae(UID1256)	98.03	1.46	0	72	3064150	17	62423	44	21976	234292
TEDDY_OU_SUBJ1937126019_MAG45	1937126019	High	o__Lactobacillales(UID543)	99.17	0.19	0	89	2325396	15	51703	49	12242	152151
TEDDY_OU_SUBJ1937126019_MAG51	1937126019	High	k__Bacteria(UID2372)	96.38	0	0	198	3758355	40	32999	128	8701	83848
TEDDY_OU_SUBJ1937126019_MAG63	1937126019	High	o__Clostridiales(UID1226)	95.47	0.02	0	178	2666486	37	22811	111	6660	88794
TEDDY_OU_SUBJ1937126019_MAG67	1937126019	High	o__Lactobacillales(UID544)	99.93	0.31	50	38	2154920	7	93061	24	28474	302717
TEDDY_OU_SUBJ1937126019_MAG69	1937126019	High	o__Clostridiales(UID1212)	91.11	0.02	0	439	3055124	118	8415	332	3726	36671
TEDDY_OU_SUBJ1525703925_MAG1	1525703925	High	o__Bacteroidales(UID2654)	94.86	0.5	0	218	4803589	35	41469	130	9389	223713
TEDDY_OU_SUBJ1525703925_MAG11	1525703925	High	k__Bacteria(UID2982)	95.24	2.88	0	245	3488409	32	30343	124	5742	164468
TEDDY_OU_SUBJ1525703925_MAG16	1525703925	High	o__Bacteroidales(UID2657)	98.55	0.87	25	61	4784813	11	122997	35	39962	419065
TEDDY_OU_SUBJ1525703925_MAG18	1525703925	High	f__Bifidobacteriaceae(UID1462)	96.66	1.64	28.57	121	2178948	24	28013	77	9398	89335
TEDDY_OU_SUBJ1525703925_MAG19	1525703925	High	f__Bifidobacteriaceae(UID1462)	90.84	0.67	33.33	160	2241528	32	21058	105	6749	90130
TEDDY_OU_SUBJ1525703925_MAG2	1525703925	High	o__Bacteroidales(UID2621)	99.42	0.38	0	67	4588108	13	111584	37	37387	516245
TEDDY_OU_SUBJ1525703925_MAG20	1525703925	High	f__Enterobacteriaceae(UID5124)	98.03	0.33	0	81	4593560	14	128399	42	30696	284348
TEDDY_OU_SUBJ1525703925_MAG24	1525703925	High	k__Bacteria(UID2565)	96.77	4.3	0	220	2197811	29	24462	126	2893	79723
TEDDY_OU_SUBJ1525703925_MAG6	1525703925	High	g__Bacteroides(UID2691)	98.82	0.08	0	139	6048388	22	83466	75	21033	207310
TEDDY_OU_SUBJ1525703925_MAG8	1525703925	High	o__Clostridiales(UID1212)	94.05	0	0	243	2396475	52	14296	169	4535	61149
TEDDY_OU_SUBJ1525703925_MAG9	1525703925	High	o__Selenomonadales(UID1024)	98.09	1.2	100	112	2022961	23	27240	71	8927	108569
TEDDY_OU_SUBJ1206891066_MAG1	1206891066	High	f__Lachnospiraceae(UID1256)	97.47	0.29	0	131	2519618	24	29761	81	8349	119609
TEDDY_OU_SUBJ1206891066_MAG13	1206891066	High	f__Lachnospiraceae(UID1286)	90.06	0.97	25	334	2890619	77	12044	239	3949	37149
TEDDY_OU_SUBJ1206891066_MAG14	1206891066	High	o__Bacteroidales(UID2654)	98.53	0.56	0	135	4918315	25	65898	77	19347	167598
TEDDY_OU_SUBJ1206891066_MAG20	1206891066	High	f__Bifidobacteriaceae(UID1458)	95.4	0.38	100	71	2123055	14	48467	43	15618	175967
TEDDY_OU_SUBJ1206891066_MAG21	1206891066	High	f__Lachnospiraceae(UID1256)	97.43	0.58	100	217	2963568	38	23886	133	5591	113033
TEDDY_OU_SUBJ1206891066_MAG23	1206891066	High	k__Bacteria(UID2982)	95.59	0.68	0	164	2717928	35	23745	110	8350	97363
TEDDY_OU_SUBJ1206891066_MAG25	1206891066	High	o__Clostridiales(UID1212)	96	0.68	100	109	2366993	22	35990	65	12709	102680
TEDDY_OU_SUBJ1206891066_MAG28	1206891066	High	o__Clostridiales(UID1226)	98.73	0.63	0	254	3885787	39	28883	149	6384	91948
TEDDY_OU_SUBJ1206891066_MAG35	1206891066	High	f__Lachnospiraceae(UID1286)	98.07	2.01	11.11	99	2688893	15	60135	51	12849	145485
TEDDY_OU_SUBJ1206891066_MAG39	1206891066	High	o__Clostridiales(UID1212)	95.97	1.9	0	297	2619532	68	11900	213	4164	45968
TEDDY_OU_SUBJ1206891066_MAG4	1206891066	High	f__Bifidobacteriaceae(UID1462)	96.89	0.08	0	80	1997382	14	39952	49	11135	150726
TEDDY_OU_SUBJ1206891066_MAG48	1206891066	High	p__Actinobacteria(UID2112)	99.19	0	0	41	1854526	8	86175	25	19754	166868
TEDDY_OU_SUBJ1206891066_MAG5	1206891066	High	p__Actinobacteria(UID2112)	97.58	0.81	0	132	1983976	23	26687	80	6564	72356
TEDDY_OU_SUBJ1206891066_MAG51	1206891066	High	o__Clostridiales(UID1226)	96.82	1.9	0	194	2966973	42	23971	125	6892	64343
TEDDY_OU_SUBJ1206891066_MAG52	1206891066	High	g__Bacteroides(UID2691)	91.96	2.1	76.47	264	6103624	44	39136	155	10595	168471
TEDDY_OU_SUBJ1206891066_MAG58	1206891066	High	f__Lachnospiraceae(UID1286)	97.04	1.52	20	165	2540935	32	23842	106	7657	76691
TEDDY_OU_SUBJ1206891066_MAG59	1206891066	High	f__Enterobacteriaceae(UID5124)	98.49	2.19	94.74	102	4795888	20	73615	67	22476	365424
TEDDY_OU_SUBJ1206891066_MAG61	1206891066	High	f__Bifidobacteriaceae(UID1462)	94.12	0.08	0	108	1894148	21	28574	69	9502	83863
TEDDY_OU_SUBJ1206891066_MAG64	1206891066	High	o__Bacteroidales(UID2657)	90.89	0.19	100	204	3601450	42	28653	132	8524	78357
TEDDY_OU_SUBJ1206891066_MAG65	1206891066	High	k__Bacteria(UID2372)	96.18	0	0	289	2642099	65	12285	202	4339	56303
TEDDY_OU_SUBJ1206891066_MAG67	1206891066	High	o__Clostridiales(UID1226)	99.37	0.32	0	97	3494124	16	73308	51	17617	186739
TEDDY_OU_SUBJ1206891066_MAG68	1206891066	High	o__Lactobacillales(UID544)	99.81	0.47	66.67	54	1816626	10	54819	31	16057	177343
TEDDY_OU_SUBJ1792889082_MAG10	1792889082	High	o__Clostridiales(UID1226)	97.01	0	0	104	2400472	22	35881	67	12825	114924
TEDDY_OU_SUBJ1792889082_MAG11	1792889082	High	f__Lachnospiraceae(UID1286)	96.62	2.17	16.67	158	2695631	36	25166	107	8381	61837
TEDDY_OU_SUBJ1792889082_MAG16	1792889082	High	o__Clostridiales(UID1226)	94.86	2.28	0	279	2815766	61	14661	191	4556	64911
TEDDY_OU_SUBJ1792889082_MAG17	1792889082	High	o__Clostridiales(UID1212)	94.56	0.68	0	257	2790102	52	17669	170	4956	50237
TEDDY_OU_SUBJ1792889082_MAG18	1792889082	High	o__Clostridiales(UID1212)	98.01	0.68	0	270	2460148	60	12665	194	4353	69848
TEDDY_OU_SUBJ1792889082_MAG21	1792889082	High	o__Clostridiales(UID1226)	94.75	0.47	0	372	3182977	81	12824	259	3718	50565
TEDDY_OU_SUBJ1792889082_MAG23	1792889082	High	f__Lachnospiraceae(UID1286)	98.39	2.13	0	173	3530404	35	31757	106	9589	118975
TEDDY_OU_SUBJ1792889082_MAG24	1792889082	High	g__Bacteroides(UID2691)	95.12	0.78	0	111	5774495	25	77785	71	29105	180491
TEDDY_OU_SUBJ1792889082_MAG25	1792889082	High	f__Lachnospiraceae(UID1286)	99.47	0.74	0	74	2824276	14	61149	41	24766	295505
TEDDY_OU_SUBJ1792889082_MAG26	1792889082	High	f__Enterobacteriaceae(UID5124)	98.74	0.8	87.5	135	4502140	21	65290	78	14846	302359
TEDDY_OU_SUBJ1792889082_MAG28	1792889082	High	g__Lactobacillus(UID436)	99.28	0.65	0	37	3025968	4	230578	14	49619	728604
TEDDY_OU_SUBJ1792889082_MAG29	1792889082	High	o__Clostridiales(UID1342)	97.86	0	0	243	5214304	45	36863	147	9920	151794
TEDDY_OU_SUBJ1792889082_MAG3	1792889082	High	f__Lachnospiraceae(UID1286)	98.55	0	0	124	2696454	29	29536	81	11673	103007
TEDDY_OU_SUBJ1792889082_MAG30	1792889082	High	k__Bacteria(UID2982)	96.77	0.68	100	69	2592722	12	62298	37	19781	182620
TEDDY_OU_SUBJ1792889082_MAG33	1792889082	High	o__Bacteroidales(UID2654)	99.25	0	0	85	5213708	13	130129	38	37929	283380
TEDDY_OU_SUBJ1792889082_MAG34	1792889082	High	f__Bifidobacteriaceae(UID1462)	100	0.92	0	57	2319962	10	61210	33	17122	232218
TEDDY_OU_SUBJ1792889082_MAG38	1792889082	High	o__Clostridiales(UID1226)	99.37	0	0	187	4384646	30	47334	103	11042	146341
TEDDY_OU_SUBJ1792889082_MAG39	1792889082	High	o__Bacteroidales(UID2657)	98.5	1.24	0	89	4425911	17	81417	52	29042	217033
TEDDY_OU_SUBJ1792889082_MAG41	1792889082	High	f__Actinomycetaceae(UID1531)	92.75	1.66	0	252	2069999	63	11015	182	4225	34333
TEDDY_OU_SUBJ1792889082_MAG46	1792889082	High	o__Bacteroidales(UID2657)	97.24	0.12	0	66	4959359	14	118008	40	39130	411447
TEDDY_OU_SUBJ1792889082_MAG47	1792889082	High	k__Bacteria(UID2372)	100	0	0	85	3162350	16	53424	52	18726	193474
TEDDY_OU_SUBJ1792889082_MAG49	1792889082	High	o__Clostridiales(UID1212)	93.82	0.67	0	425	2097807	111	6007	334	2558	26149
TEDDY_OU_SUBJ1792889082_MAG52	1792889082	High	o__Clostridiales(UID1212)	97.32	0	0	15	1956177	5	165187	10	124766	290522
TEDDY_OU_SUBJ1792889082_MAG54	1792889082	High	o__Clostridiales(UID1226)	95.89	0	0	233	2752334	46	18301	152	5184	61056
TEDDY_OU_SUBJ1792889082_MAG55	1792889082	High	o__Clostridiales(UID1212)	93.41	0.68	100	114	2346653	22	32208	72	10916	131277
TEDDY_OU_SUBJ1792889082_MAG56	1792889082	High	o__Clostridiales(UID1212)	98.73	0	0	82	2679400	13	53905	42	19439	278377
TEDDY_OU_SUBJ1792889082_MAG57	1792889082	High	f__Lachnospiraceae(UID1286)	94.98	1.79	92.86	269	3229627	52	18381	180	5123	85037
TEDDY_OU_SUBJ1792889082_MAG6	1792889082	High	f__Actinomycetaceae(UID1531)	91.3	1.3	50	187	1955659	36	15158	126	4479	64437
TEDDY_OU_SUBJ1792889082_MAG9	1792889082	High	o__Lactobacillales(UID374)	97.21	0.07	0	186	1908966	43	13781	131	4911	47680
TEDDY_OU_SUBJ1914344396_MAG1	1914344396	High	f__Lachnospiraceae(UID1256)	97.37	3.8	75	89	3001239	19	49073	54	21165	139413
TEDDY_OU_SUBJ1914344396_MAG12	1914344396	High	o__Clostridiales(UID1226)	97.01	0	0	235	3350230	49	21702	152	7006	90188
TEDDY_OU_SUBJ1914344396_MAG15	1914344396	High	k__Bacteria(UID2372)	98.11	0	0	181	4080404	40	35110	118	11478	99099
TEDDY_OU_SUBJ1914344396_MAG24	1914344396	High	o__Clostridiales(UID1212)	98.66	4.77	10.53	176	2447792	23	37124	96	4945	98171
TEDDY_OU_SUBJ1914344396_MAG25	1914344396	High	o__Clostridiales(UID1212)	98.62	0.34	0	73	2104303	15	54723	44	15092	123811
TEDDY_OU_SUBJ1914344396_MAG26	1914344396	High	o__Clostridiales(UID1226)	98.99	0	0	61	2584404	8	85754	33	19450	324256
TEDDY_OU_SUBJ1914344396_MAG29	1914344396	High	f__Bifidobacteriaceae(UID1462)	92.3	0.75	100	108	1835268	19	26452	68	8062	155016
TEDDY_OU_SUBJ1914344396_MAG3	1914344396	High	o__Clostridiales(UID1212)	97.99	3.36	0	274	3121414	57	17313	182	5351	63998
TEDDY_OU_SUBJ1914344396_MAG30	1914344396	High	o__Clostridiales(UID1212)	91.43	0.68	0	346	2091979	87	7464	264	3204	37352
TEDDY_OU_SUBJ1914344396_MAG32	1914344396	High	o__Clostridiales(UID1226)	98.79	1.58	0	146	2986064	32	31159	96	9754	102623
TEDDY_OU_SUBJ1914344396_MAG35	1914344396	High	k__Bacteria(UID2372)	97.64	0	0	302	3510373	59	18424	196	4951	75327
TEDDY_OU_SUBJ1914344396_MAG5	1914344396	High	o__Clostridiales(UID1226)	98.09	0.64	0	107	5533359	24	74354	72	25796	300896
TEDDY_OU_SUBJ1934221956_MAG1	1934221956	High	o__Clostridiales(UID1212)	95.3	1.34	50	166	2170829	34	18979	111	6122	96692
TEDDY_OU_SUBJ1934221956_MAG12	1934221956	High	k__Bacteria(UID2372)	95.28	0	0	142	3815549	29	42860	91	12079	125006
TEDDY_OU_SUBJ1934221956_MAG27	1934221956	High	f__Lachnospiraceae(UID1256)	99.42	0.1	0	89	3453720	17	68211	49	22270	205511
TEDDY_OU_SUBJ1934221956_MAG28	1934221956	High	f__Lachnospiraceae(UID1256)	96.82	1.01	50	113	2464821	23	33842	66	11110	102471
TEDDY_OU_SUBJ1934221956_MAG3	1934221956	High	o__Clostridiales(UID1212)	94.59	1.34	0	162	2229676	34	21203	108	6630	60939
TEDDY_OU_SUBJ1934221956_MAG30	1934221956	High	f__Bifidobacteriaceae(UID1458)	95.55	4.17	8	132	2203036	20	34942	74	6854	165287
TEDDY_OU_SUBJ1934221956_MAG33	1934221956	High	k__Bacteria(UID2982)	97.28	0	0	58	2723463	9	63598	33	27143	373121
TEDDY_OU_SUBJ1934221956_MAG4	1934221956	High	o__Clostridiales(UID1226)	98.1	0	0	173	3526527	33	36486	103	10561	101993
TEDDY_OU_SUBJ1934221956_MAG5	1934221956	High	o__Bacteroidales(UID2654)	96.61	0	0	232	4337565	49	28842	150	8856	141477
TEDDY_OU_SUBJ1934221956_MAG51	1934221956	High	k__Bacteria(UID2372)	99.06	0.47	100	112	3322168	23	50335	68	15558	157071
TEDDY_OU_SUBJ1934221956_MAG52	1934221956	High	f__Lachnospiraceae(UID1256)	97.54	0.55	0	262	2440203	62	12793	183	4352	48155
TEDDY_OU_SUBJ1934221956_MAG53	1934221956	High	o__Clostridiales(UID1212)	92.88	4.03	30	441	3043314	112	8721	330	3575	29701
TEDDY_OU_SUBJ1934221956_MAG54	1934221956	High	o__Clostridiales(UID1226)	94.84	0.34	50	374	5469526	82	21213	252	7119	85769
TEDDY_OU_SUBJ1934221956_MAG65	1934221956	High	o__Clostridiales(UID1342)	98.4	0	0	137	5815154	26	62797	84	19568	277141
TEDDY_OU_SUBJ1934221956_MAG69	1934221956	High	f__Lachnospiraceae(UID1256)	98.43	0	0	147	2704044	25	31940	88	8837	92948
TEDDY_OU_SUBJ1934221956_MAG71	1934221956	High	o__Clostridiales(UID1212)	98.66	1.67	0	227	3376829	41	23072	146	6517	92912
TEDDY_OU_SUBJ1934221956_MAG72	1934221956	High	o__Selenomonadales(UID1024)	97.77	1.2	0	111	2016912	15	32608	66	7169	220387
TEDDY_OU_SUBJ1934221956_MAG73	1934221956	High	f__Bifidobacteriaceae(UID1462)	91.82	1.52	50	220	2065111	43	13847	150	4138	75713
TEDDY_OU_SUBJ1934221956_MAG74	1934221956	High	f__Enterobacteriaceae(UID5162)	93.41	1.19	78.57	236	4340779	46	27788	148	9018	111077
TEDDY_OU_SUBJ1934221956_MAG9	1934221956	High	o__Clostridiales(UID1212)	97.32	0	0	29	1884855	5	165658	11	36041	340978
TEDDY_OU_SUBJ1369765219_MAG15	1369765219	High	o__Lactobacillales(UID544)	99.25	0	0	102	2689925	22	41454	65	13413	116933
TEDDY_OU_SUBJ1369765219_MAG16	1369765219	High	f__Lachnospiraceae(UID1256)	94.08	0.29	100	236	2342043	54	14440	163	4340	36096
TEDDY_OU_SUBJ1369765219_MAG18	1369765219	High	f__Lachnospiraceae(UID1286)	93.3	1.61	0	366	2974502	90	10636	267	3873	31298
TEDDY_OU_SUBJ1369765219_MAG22	1369765219	High	o__Clostridiales(UID1212)	95.12	1.7	66.67	130	2394619	23	32013	79	8181	115001
TEDDY_OU_SUBJ1369765219_MAG24	1369765219	High	f__Lachnospiraceae(UID1286)	97.06	2.43	27.27	125	2594969	25	29812	80	11123	100911
TEDDY_OU_SUBJ1369765219_MAG29	1369765219	High	k__Bacteria(UID2372)	90.7	1.89	100	206	2873172	43	18744	136	6618	79051
TEDDY_OU_SUBJ1369765219_MAG3	1369765219	High	o__Clostridiales(UID1212)	95.97	0.56	100	175	1987768	38	15063	122	5654	59880
TEDDY_OU_SUBJ1369765219_MAG30	1369765219	High	g__Bacteroides(UID2691)	94.8	0.52	50	357	5419534	72	24754	229	7975	131733
TEDDY_OU_SUBJ1369765219_MAG32	1369765219	High	o__Clostridiales(UID1212)	95.81	0.67	0	101	1998670	17	30949	61	9185	181233
TEDDY_OU_SUBJ1369765219_MAG35	1369765219	High	k__Bacteria(UID2372)	95.67	0	0	115	3872449	24	55249	73	16248	142610
TEDDY_OU_SUBJ1369765219_MAG38	1369765219	High	o__Bacteroidales(UID2654)	98.87	0.08	100	179	4375161	33	40093	109	11213	170741
TEDDY_OU_SUBJ1369765219_MAG39	1369765219	High	f__Lachnospiraceae(UID1255)	99.23	0.31	0	102	3019717	19	51492	57	16437	188922
TEDDY_OU_SUBJ1369765219_MAG40	1369765219	High	f__Bifidobacteriaceae(UID1458)	91.78	0.15	0	131	2114254	24	26864	81	6890	120958
TEDDY_OU_SUBJ1369765219_MAG41	1369765219	High	f__Lachnospiraceae(UID1286)	97.68	0.4	100	216	3383481	32	25889	134	6705	143624
TEDDY_OU_SUBJ1369765219_MAG42	1369765219	High	o__Clostridiales(UID1212)	97.65	0.67	50	246	2738148	46	18402	161	4531	91260
TEDDY_OU_SUBJ1369765219_MAG44	1369765219	High	f__Enterobacteriaceae(UID5124)	98.47	0.39	66.67	113	4654173	16	94621	63	17766	287997
TEDDY_OU_SUBJ1369765219_MAG46	1369765219	High	k__Bacteria(UID2372)	100	0	0	74	2886376	14	67713	44	20064	253814
TEDDY_OU_SUBJ1369765219_MAG49	1369765219	High	f__Bifidobacteriaceae(UID1458)	95.4	0	0	69	1801057	16	44189	46	11781	74900
TEDDY_OU_SUBJ1369765219_MAG5	1369765219	High	o__Clostridiales(UID1226)	97.15	0	0	65	2517579	11	72780	37	20961	179857
TEDDY_OU_SUBJ1369765219_MAG50	1369765219	High	f__Lachnospiraceae(UID1255)	94.72	1.63	0	264	6577207	54	37197	168	12757	183087
TEDDY_OU_SUBJ1369765219_MAG53	1369765219	High	o__Clostridiales(UID1120)	91.43	0.35	0	188	1583525	38	10795	133	3567	45918
TEDDY_OU_SUBJ1369765219_MAG54	1369765219	High	f__Lachnospiraceae(UID1286)	97.73	0.68	50	179	3290218	37	31510	114	8343	124611
TEDDY_OU_SUBJ1369765219_MAG56	1369765219	High	o__Selenomonadales(UID1024)	100	0	0	10	2070571	3	338931	6	193352	454326
TEDDY_OU_SUBJ1369765219_MAG59	1369765219	High	o__Clostridiales(UID1212)	91.61	0.34	0	310	1810644	86	6550	240	3115	24543
TEDDY_OU_SUBJ1369765219_MAG6	1369765219	High	k__Bacteria(UID2982)	94.21	0	0	170	2536673	31	23616	106	5671	97841
TEDDY_OU_SUBJ1369765219_MAG64	1369765219	High	o__Clostridiales(UID1226)	92.41	0	0	144	3864592	23	56349	79	12152	161328
TEDDY_OU_SUBJ1369765219_MAG65	1369765219	High	o__Clostridiales(UID1212)	99.33	2.68	0	103	2924961	24	43750	66	13480	136818
TEDDY_OU_SUBJ1369765219_MAG68	1369765219	High	o__Bacteroidales(UID2657)	96.34	0	0	208	6606364	39	57489	122	15140	164186
TEDDY_OU_SUBJ1369765219_MAG70	1369765219	High	o__Bacteroidales(UID2621)	97.69	2.35	60	48	4643520	11	133723	31	60169	558573
TEDDY_OU_SUBJ1369765219_MAG79	1369765219	High	o__Clostridiales(UID1212)	98.66	0.22	0	42	2049531	10	74942	27	28772	145237
TEDDY_OU_SUBJ1369765219_MAG80	1369765219	High	k__Bacteria(UID2372)	98.58	1.57	66.67	96	3037392	16	56851	55	12727	244581
TEDDY_OU_SUBJ1369765219_MAG82	1369765219	High	g__Lactobacillus(UID436)	99.17	0.18	0	173	2788055	36	26363	114	7592	89686
TEDDY_OU_SUBJ1369765219_MAG83	1369765219	High	f__Lachnospiraceae(UID1256)	93.06	0	0	195	2091861	41	16635	131	4706	50734
TEDDY_OU_SUBJ1369765219_MAG9	1369765219	High	o__Bacteroidales(UID2657)	90.09	0.68	33.33	456	3222382	111	9341	339	3428	32125
TEDDY_OU_SUBJ1911219462_MAG12	1911219462	High	o__Clostridiales(UID1212)	99.66	2.68	71.43	102	2936829	17	57852	58	13493	187829
TEDDY_OU_SUBJ1911219462_MAG17	1911219462	High	o__Clostridiales(UID1212)	97.07	1.34	0	161	2295695	34	23608	101	6932	54669
TEDDY_OU_SUBJ1911219462_MAG22	1911219462	High	f__Lachnospiraceae(UID1256)	93.66	0.19	0	150	2271631	28	25743	95	6992	98455
TEDDY_OU_SUBJ1911219462_MAG23	1911219462	High	o__Bacteroidales(UID2657)	97.15	0.15	85.71	161	4522627	31	48158	98	13097	149504
TEDDY_OU_SUBJ1911219462_MAG29	1911219462	High	o__Clostridiales(UID1226)	91.5	1.9	100	294	2772460	60	13544	204	4325	53816
TEDDY_OU_SUBJ1911219462_MAG30	1911219462	High	f__Lachnospiraceae(UID1256)	92.81	0.78	0	259	2286698	59	12001	184	4153	51299
TEDDY_OU_SUBJ1911219462_MAG32	1911219462	High	o__Clostridiales(UID1212)	95.94	0	0	270	2480242	63	12073	193	4369	45190
TEDDY_OU_SUBJ1911219462_MAG39	1911219462	High	o__Bacteroidales(UID2621)	98.77	0	0	68	4428162	16	93567	44	35792	395449
TEDDY_OU_SUBJ1911219462_MAG41	1911219462	High	f__Lachnospiraceae(UID1256)	98.64	0	0	96	2580958	23	36097	64	13985	108187
TEDDY_OU_SUBJ1911219462_MAG44	1911219462	High	k__Bacteria(UID2982)	97.62	1.39	66.67	125	2676915	27	35483	77	10196	100684
TEDDY_OU_SUBJ1911219462_MAG46	1911219462	High	o__Clostridiales(UID1212)	94.52	1.34	0	236	2039071	54	11855	169	4121	46534
TEDDY_OU_SUBJ1911219462_MAG49	1911219462	High	g__Bacteroides(UID2691)	94.6	1.59	18.18	428	6464857	71	25532	261	6652	81809
TEDDY_OU_SUBJ1911219462_MAG52	1911219462	High	f__Lachnospiraceae(UID1255)	94.18	0.48	50	213	2349968	48	15232	146	5282	53530
TEDDY_OU_SUBJ1911219462_MAG57	1911219462	High	o__Bacteroidales(UID2621)	96.65	0	0	247	3859510	58	22607	170	8190	65603
TEDDY_OU_SUBJ1911219462_MAG62	1911219462	High	f__Lachnospiraceae(UID1256)	91.07	1.36	80	90	2762115	17	61053	52	14973	147702
TEDDY_OU_SUBJ1911219462_MAG70	1911219462	High	o__Clostridiales(UID1226)	97.23	2.78	0	130	3312321	16	67475	55	13224	182413
TEDDY_OU_SUBJ1911219462_MAG72	1911219462	High	o__Clostridiales(UID1212)	96.64	0.67	0	98	2447931	20	40290	59	13351	90502
TEDDY_OU_SUBJ1911219462_MAG73	1911219462	High	o__Lactobacillales(UID544)	99.31	0.37	100	71	2478666	14	56690	43	18195	176581
TEDDY_OU_SUBJ1911219462_MAG74	1911219462	High	o__Clostridiales(UID1226)	94.12	0	0	235	2431832	45	16720	158	4454	67394
TEDDY_OU_SUBJ1911219462_MAG84	1911219462	High	o__Clostridiales(UID1226)	98.79	0.63	0	87	3109447	17	60521	52	18162	239342
TEDDY_OU_SUBJ1911219462_MAG85	1911219462	High	f__Lachnospiraceae(UID1256)	94.84	0.39	100	209	2423072	38	17036	139	5317	69834
TEDDY_OU_SUBJ1911219462_MAG87	1911219462	High	k__Bacteria(UID2372)	97.24	0	0	161	3053340	30	29675	101	8971	178706
TEDDY_OU_SUBJ1911219462_MAG88	1911219462	High	o__Clostridiales(UID1212)	95.75	1.68	0	157	2126220	30	23026	101	5879	92681
TEDDY_OU_SUBJ1911219462_MAG9	1911219462	High	f__Enterobacteriaceae(UID5124)	97.31	0.49	50	212	4305232	36	35801	127	9271	141445
TEDDY_OU_SUBJ1381855501_MAG11	1381855501	High	o__Clostridiales(UID1226)	97.97	1.58	50	134	5770885	28	68572	85	22275	184889
TEDDY_OU_SUBJ1381855501_MAG17	1381855501	High	g__Streptococcus(UID684)	97.75	0.51	33.33	80	1712866	14	37961	51	9501	131853
TEDDY_OU_SUBJ1381855501_MAG18	1381855501	High	o__Clostridiales(UID1342)	97.52	0	0	109	4649936	22	65069	66	20043	232178
TEDDY_OU_SUBJ1381855501_MAG2	1381855501	High	o__Clostridiales(UID1226)	98.73	0.3	73.33	40	2556518	7	119580	23	30296	339730
TEDDY_OU_SUBJ1381855501_MAG21	1381855501	High	o__Clostridiales(UID1212)	98.66	1.01	0	66	2746345	15	71068	39	20780	147167
TEDDY_OU_SUBJ1381855501_MAG24	1381855501	High	o__Clostridiales(UID1226)	96.97	0.32	0	86	3207456	12	68481	44	17285	339301
TEDDY_OU_SUBJ1381855501_MAG26	1381855501	High	o__Clostridiales(UID1212)	95.89	0.06	0	50	2495214	10	89316	31	24800	228926
TEDDY_OU_SUBJ1381855501_MAG27	1381855501	High	o__Clostridiales(UID1226)	97.09	0.63	0	56	2943319	12	84517	35	29704	265429
TEDDY_OU_SUBJ1381855501_MAG28	1381855501	High	o__Clostridiales(UID1212)	97.32	3.19	0	123	2254459	6	129651	31	3702	249865
TEDDY_OU_SUBJ1381855501_MAG29	1381855501	High	f__Bifidobacteriaceae(UID1462)	100	0.92	0	33	2200921	8	103685	20	37934	224094
TEDDY_OU_SUBJ1381855501_MAG3	1381855501	High	o__Clostridiales(UID1212)	95.78	0.68	100	101	2560941	15	53818	58	10175	308410
TEDDY_OU_SUBJ1381855501_MAG31	1381855501	High	f__Lachnospiraceae(UID1256)	98.64	0	0	87	2509733	16	47383	52	11740	187787
TEDDY_OU_SUBJ1381855501_MAG32	1381855501	High	o__Clostridiales(UID1212)	97.99	0.84	0	127	3094680	24	39669	80	12436	160934
TEDDY_OU_SUBJ1381855501_MAG33	1381855501	High	g__Bacteroides(UID2691)	98.71	0	0	69	6169327	13	166094	41	48223	456674
TEDDY_OU_SUBJ1381855501_MAG35	1381855501	High	o__Clostridiales(UID1226)	95.57	0	0	53	2469620	9	107600	26	25869	230743
TEDDY_OU_SUBJ1381855501_MAG36	1381855501	High	f__Lachnospiraceae(UID1256)	98.25	0	0	146	2680305	22	33504	85	7211	173936
TEDDY_OU_SUBJ1381855501_MAG37	1381855501	High	o__Clostridiales(UID1212)	96.64	1.34	0	63	2526308	14	56248	40	22770	196780
TEDDY_OU_SUBJ1381855501_MAG38	1381855501	High	k__Bacteria(UID2372)	99.87	0	0	68	3468786	14	71839	43	25699	246838
TEDDY_OU_SUBJ1381855501_MAG39	1381855501	High	k__Bacteria(UID2982)	94.08	0.4	0	302	2510542	66	11148	219	3872	45216
TEDDY_OU_SUBJ1381855501_MAG43	1381855501	High	k__Bacteria(UID2372)	94.21	0	0	164	2704399	30	26756	103	8106	84477
TEDDY_OU_SUBJ1381855501_MAG45	1381855501	High	f__Lachnospiraceae(UID1286)	98.07	0.74	66.67	133	3318352	24	43290	77	12461	127406
TEDDY_OU_SUBJ1381855501_MAG5	1381855501	High	o__Bacteroidales(UID2654)	98.87	1.25	0	117	4728790	21	81237	62	23702	242381
TEDDY_OU_SUBJ1381855501_MAG51	1381855501	High	o__Clostridiales(UID1226)	91.14	0.63	50	138	2855555	24	37846	80	8719	143694
TEDDY_OU_SUBJ1536752395_MAG10	1536752395	High	k__Bacteria(UID2982)	97.96	0.68	0	28	2661337	6	117523	18	47271	555898
TEDDY_OU_SUBJ1536752395_MAG15	1536752395	High	k__Bacteria(UID2372)	99.06	0	0	282	3357873	56	18802	189	5177	74351
TEDDY_OU_SUBJ1536752395_MAG6	1536752395	High	o__Clostridiales(UID1212)	90.82	0.68	0	162	2046390	36	17724	110	5729	83501
TEDDY_OU_SUBJ1536752395_MAG7	1536752395	High	f__Bifidobacteriaceae(UID1462)	100	0	0	46	2139763	9	79582	31	23409	208164
TEDDY_OU_SUBJ1852658756_MAG1	1852658756	High	f__Lachnospiraceae(UID1256)	97.08	0	0	87	2798975	18	47876	52	17120	187436
TEDDY_OU_SUBJ1852658756_MAG10	1852658756	High	f__Bifidobacteriaceae(UID1462)	91.23	1.04	0	99	1935530	18	31548	60	8676	95143
TEDDY_OU_SUBJ1852658756_MAG11	1852658756	High	o__Lactobacillales(UID544)	99.63	0.01	100	67	2802610	14	65041	42	25754	208114
TEDDY_OU_SUBJ1852658756_MAG12	1852658756	High	k__Bacteria(UID2372)	98.11	0.94	0	111	3673417	20	57681	68	17254	273540
TEDDY_OU_SUBJ1852658756_MAG14	1852658756	High	o__Lactobacillales(UID544)	99.63	0.37	100	93	2667175	15	53363	52	15045	205618
TEDDY_OU_SUBJ1852658756_MAG3	1852658756	High	g__Lactobacillus(UID436)	96.47	0.54	100	52	2742348	10	69881	32	30137	281353
TEDDY_OU_SUBJ1852658756_MAG6	1852658756	High	f__Enterobacteriaceae(UID5124)	98.7	0.08	0	90	4492899	16	87186	54	24683	274807
TEDDY_OU_SUBJ1852658756_MAG7	1852658756	High	f__Bifidobacteriaceae(UID1458)	96.5	1.14	33.33	47	2584954	9	81778	28	29559	245699
TEDDY_OU_SUBJ1852658756_MAG9	1852658756	High	g__Lactobacillus(UID436)	96.58	3.53	84.21	134	2789212	29	33155	87	10184	90502
TEDDY_OU_SUBJ1959093490_MAG10	1959093490	High	o__Bacteroidales(UID2621)	94.66	0.9	33.33	283	4275631	65	21232	191	8176	85083
TEDDY_OU_SUBJ1959093490_MAG13	1959093490	High	f__Lachnospiraceae(UID1256)	94.44	0.19	100	273	3022168	62	15989	188	5148	80241
TEDDY_OU_SUBJ1959093490_MAG4	1959093490	High	g__Streptococcus(UID684)	97.63	0.15	0	97	1554235	17	29353	60	6651	82656
TEDDY_OU_SUBJ1568931410_MAG12	1568931410	High	o__Clostridiales(UID1212)	99.31	2.68	0	111	2981296	23	42590	68	13553	161986
TEDDY_OU_SUBJ1568931410_MAG15	1568931410	High	o__Lactobacillales(UID544)	99.63	0.94	33.33	203	2596353	41	18116	137	6288	71679
TEDDY_OU_SUBJ1568931410_MAG16	1568931410	High	o__Selenomonadales(UID1024)	100	0	0	6	2063841	2	577371	3	418077	873951
TEDDY_OU_SUBJ1568931410_MAG17	1568931410	High	o__Clostridiales(UID1212)	91.09	0.79	50	255	2327020	46	13942	172	3744	51594
TEDDY_OU_SUBJ1568931410_MAG19	1568931410	High	k__Bacteria(UID2372)	99.91	0	0	162	3189589	25	33389	93	8546	164951
TEDDY_OU_SUBJ1568931410_MAG20	1568931410	High	f__Lachnospiraceae(UID1256)	98.83	0.1	100	150	2729396	27	30582	96	8398	118034
TEDDY_OU_SUBJ1568931410_MAG21	1568931410	High	o__Clostridiales(UID1226)	98.73	0	0	176	4158295	28	51419	88	10367	175047
TEDDY_OU_SUBJ1568931410_MAG23	1568931410	High	f__Enterobacteriaceae(UID5124)	94.88	0.97	77.78	244	4442961	52	27534	155	8833	128303
TEDDY_OU_SUBJ1568931410_MAG29	1568931410	High	o__Bacteroidales(UID2657)	98.23	0.62	60	306	4959435	58	26641	189	7455	107681
TEDDY_OU_SUBJ1568931410_MAG30	1568931410	High	p__Actinobacteria(UID2112)	97.98	0.81	0	171	2113754	30	20153	109	5415	82157
TEDDY_OU_SUBJ1568931410_MAG7	1568931410	High	o__Clostridiales(UID1212)	98.66	0	0	138	2760999	26	37485	79	10066	98288
TEDDY_OU_SUBJ1395000226_MAG1	1395000226	High	k__Bacteria(UID2372)	100	0	0	75	3259132	15	68912	46	22241	230515
TEDDY_OU_SUBJ1395000226_MAG10	1395000226	High	o__Clostridiales(UID1120)	99.3	1.41	0	138	4239456	28	49390	84	17261	213436
TEDDY_OU_SUBJ1395000226_MAG20	1395000226	High	k__Bacteria(UID2372)	92.77	0.94	100	429	3659182	102	11227	307	4212	40689
TEDDY_OU_SUBJ1395000226_MAG22	1395000226	High	f__Bifidobacteriaceae(UID1462)	96.51	0.23	50	126	2193828	25	29243	76	8489	91013
TEDDY_OU_SUBJ1395000226_MAG23	1395000226	High	o__Lactobacillales(UID544)	99.62	0.38	100	80	2783147	14	77254	44	17649	135002
TEDDY_OU_SUBJ1395000226_MAG26	1395000226	High	o__Clostridiales(UID1226)	96.38	0.42	0	118	2673807	26	30589	79	12290	106566
TEDDY_OU_SUBJ1395000226_MAG27	1395000226	High	k__Bacteria(UID2982)	94.5	0.68	0	112	2722621	12	73710	48	10001	201349
TEDDY_OU_SUBJ1395000226_MAG28	1395000226	High	p__Firmicutes(UID1022)	98.61	0.63	0	183	2361668	38	18442	124	5726	112186
TEDDY_OU_SUBJ1395000226_MAG30	1395000226	High	o__Clostridiales(UID1226)	94.44	0	0	77	2331325	16	48565	51	15187	112450
TEDDY_OU_SUBJ1395000226_MAG33	1395000226	High	o__Clostridiales(UID1226)	99.27	1.27	0	313	4056322	52	23851	191	5288	88180
TEDDY_OU_SUBJ1395000226_MAG34	1395000226	High	o__Clostridiales(UID1226)	93.8	0.32	100	121	2517635	24	31631	78	9666	145082
TEDDY_OU_SUBJ1395000226_MAG38	1395000226	High	p__Actinobacteria(UID2112)	94.35	1.61	100	165	1877047	32	17347	109	5086	55324
TEDDY_OU_SUBJ1395000226_MAG39	1395000226	High	f__Enterobacteriaceae(UID5121)	94.76	0.25	80	322	4564186	68	20630	213	6347	84904
TEDDY_OU_SUBJ1395000226_MAG43	1395000226	High	f__Lachnospiraceae(UID1286)	99.52	3.86	5.26	249	3499966	29	37148	128	4232	166356
TEDDY_OU_SUBJ1395000226_MAG45	1395000226	High	o__Clostridiales(UID1226)	96.53	3.06	37.5	104	2524906	21	34987	67	12044	156755
TEDDY_OU_SUBJ1395000226_MAG5	1395000226	High	o__Clostridiales(UID1226)	91.7	0	0	449	3529975	98	10097	321	3618	73503
TEDDY_OU_SUBJ1395000226_MAG50	1395000226	High	f__Lachnospiraceae(UID1256)	91.21	0	0	146	2142673	27	22783	95	6057	102900
TEDDY_OU_SUBJ1395000226_MAG52	1395000226	High	o__Clostridiales(UID1212)	96.51	1.01	0	103	1830866	19	26429	64	9071	219021
[truncated: 35,335 more rows]
