# Supplementary material for: Islet autoantibody seroconversion in type-1 diabetes is associated with metagenome-assembled genomes in infant gut microbiomes
Source: Nat Commun. 2022 Jun 21;13:3551. doi: 10.1038/s41467-022-31227-1 (PMC9213500; doi:10.1038/s41467-022-31227-1)
Supplement: Supplementary file 5 — Supplementary Data 3 [file 41467_2022_31227_MOESM5_ESM.xlsx]

## Sheet: Suppl. Data 3
Supplementary Data 3: TEDDY microbiome species and representative MAGs
Microbiome Species Information												Representative MAG information
Species	GTDB taxonomy	Is a New Species?	Present in Almeida et al. 2019?	Best hit MAG in Almeida et al. 2019	Present in Nayfach et al. 2019?	Best hit MAG in Nayfach et al. 2019	Present in Pasolli et al. 2019	Best hit MAG in Pasolli et al. 2019	Number of subjects	Number of MAGs	List of MAGs	Representive MAG name	Completeness (%)	Contamination (%)	Genome length (bps)	Numbers of scaffolds	Scaffolds N50	Scaffolds L50 (bps)	Scaffolds N90	Scaffolds L90 (bps)	Scaffolds max length (bps)
GMS_1	d__Bacteria;p__Firmicutes_A;c__Clostridia;o__Lachnospirales;f__Lachnospiraceae;g__Hungatella;s__	YES	NO	NO	NO	NO	NO	NO	1	1	TEDDY_OU_SUBJ1202133390_MAG20	TEDDY_OU_SUBJ1202133390_MAG20	99.03	0.32	4617929	71	16	110601	46	37107	210925
GMS_10	d__Bacteria;p__Firmicutes_A;c__Clostridia_A;o__Christensenellales;f__Christensenellaceae;g__;s__	NO	NO	NO	NO	NO	YES	LiuW_2016__SRR3992985__bin.28.fa	1	1	TEDDY_OU_SUBJ1556940978_MAG104	TEDDY_OU_SUBJ1556940978_MAG104	97.88	1.28	2264170	86	16	37506	56	12113	143958
GMS_100	d__Bacteria;p__Actinobacteriota;c__Coriobacteriia;o__Coriobacteriales;f__Eggerthellaceae;g__CAG-1427;s__	YES	NO	NO	NO	NO	NO	NO	2	2	TEDDY_OU_SUBJ1709460425_MAG35,TEDDY_OU_SUBJ1556940978_MAG4	TEDDY_OU_SUBJ1709460425_MAG35	95.97	0	1579999	122	25	18746	79	5677	60954
GMS_101	d__Bacteria;p__Actinobacteriota;c__Coriobacteriia;o__Coriobacteriales;f__Eggerthellaceae;g__CAG-1427;s__	NO	NO	NO	YES	ERS396332_47.hgm.fna	YES	LeChatelierE_2013__MH0193__bin.34.fa	1	1	TEDDY_OU_SUBJ1967724168_MAG33	TEDDY_OU_SUBJ1967724168_MAG33	98.12	0.81	1881474	57	12	59643	36	15175	139902
GMS_102	d__Bacteria;p__Bacteroidota;c__Bacteroidia;o__Bacteroidales;f__Rikenellaceae;g__Alistipes;s__	YES	NO	NO	NO	NO	NO	NO	1	1	TEDDY_OU_SUBJ1556940978_MAG178	TEDDY_OU_SUBJ1556940978_MAG178	97.12	0.48	3280440	173	31	33634	103	7660	94461
GMS_103	d__Bacteria;p__Actinobacteriota;c__Actinomycetia;o__Actinomycetales;f__Micrococcaceae;g__Rothia;s__	NO	NO	NO	YES	ERS473172_3.hgm.fna	YES	FerrettiP_2018__CA_C10031IS2541FE_t4M15__bin.8.fa	1	1	TEDDY_OU_SUBJ1907095236_MAG21	TEDDY_OU_SUBJ1907095236_MAG21	94.33	0.67	2084564	117	21	26419	76	8346	99378
GMS_104	d__Bacteria;p__Firmicutes_A;c__Clostridia;o__Oscillospirales;f__Acutalibacteraceae;g__Clostridium_A;s__	YES	NO	NO	NO	NO	NO	NO	2	2	TEDDY_OU_SUBJ1870988031_MAG49,TEDDY_OU_SUBJ1712996455_MAG102	TEDDY_OU_SUBJ1870988031_MAG49	98.1	1.01	2461795	202	35	19289	132	5019	92269
GMS_105	d__Bacteria;p__Firmicutes_A;c__Clostridia;o__Oscillospirales;f__Ruminococcaceae;g__QANG01;s__	YES	NO	NO	NO	NO	NO	NO	1	1	TEDDY_OU_SUBJ1556940978_MAG49	TEDDY_OU_SUBJ1556940978_MAG49	93.74	0.67	2093969	265	65	10771	191	3792	28775
GMS_106	d__Bacteria;p__Firmicutes_A;c__Clostridia;o__Lachnospirales;f__Lachnospiraceae;g__Mediterraneibacter;s__	YES	NO	NO	NO	NO	NO	NO	1	1	TEDDY_OU_SUBJ1321430166_MAG146	TEDDY_OU_SUBJ1321430166_MAG146	94.08	1.61	3317000	390	88	11735	279	3990	56880
GMS_107	d__Bacteria;p__Bacteroidota;c__Bacteroidia;o__Bacteroidales;f__Bacteroidaceae;g__Bacteroides;s__	NO	YES	SRR3108049_bin.45.fa	NO	NO	YES	Bengtsson-PalmeJ_2015__TRAVELRES27__bin.212.fa	1	1	TEDDY_OU_SUBJ1544781736_MAG9	TEDDY_OU_SUBJ1544781736_MAG9	97.44	1.12	6439466	170	32	60540	102	20114	276987
GMS_108	d__Bacteria;p__Firmicutes_A;c__Clostridia;o__Oscillospirales;f__Acutalibacteraceae;g__Clostridium_E;s__	YES	NO	NO	NO	NO	NO	NO	2	2	TEDDY_OU_SUBJ1493561067_MAG33,TEDDY_OU_SUBJ1583252562_MAG5	TEDDY_OU_SUBJ1583252562_MAG5	90.03	0.69	2630484	301	68	11907	212	4166	47926
GMS_109	d__Bacteria;p__Firmicutes_A;c__Clostridia;o__Oscillospirales;f__Acutalibacteraceae;g__Clostridium_E;s__	YES	NO	NO	NO	NO	NO	NO	1	1	TEDDY_OU_SUBJ1420704859_MAG31	TEDDY_OU_SUBJ1420704859_MAG31	93.13	0.02	2581070	338	81	10680	249	3703	28131
GMS_11	d__Bacteria;p__Firmicutes_A;c__Clostridia;o__Oscillospirales;f__Acutalibacteraceae;g__;s__	YES	NO	NO	NO	NO	NO	NO	2	2	TEDDY_OU_SUBJ1504420627_MAG96,TEDDY_OU_SUBJ1376756011_MAG59	TEDDY_OU_SUBJ1376756011_MAG59	91.16	0	1997515	315	78	7546	236	3147	35036
GMS_110	d__Bacteria;p__Firmicutes_A;c__Clostridia;o__Oscillospirales;f__Acutalibacteraceae;g__Clostridium_E;s__	YES	NO	NO	NO	NO	NO	NO	1	1	TEDDY_OU_SUBJ1320820418_MAG7	TEDDY_OU_SUBJ1320820418_MAG7	97.99	2.71	2958305	47	8	93687	30	30359	304989
GMS_111	d__Bacteria;p__Firmicutes_A;c__Clostridia;o__Oscillospirales;f__Acutalibacteraceae;g__;s__	YES	NO	NO	NO	NO	NO	NO	1	1	TEDDY_OU_SUBJ1982356849_MAG78	TEDDY_OU_SUBJ1982356849_MAG78	94.83	1.07	3016115	224	48	19363	151	6469	67184
GMS_112	d__Bacteria;p__Firmicutes_A;c__Clostridia;o__Oscillospirales;f__Acutalibacteraceae;g__;s__	YES	NO	NO	NO	NO	NO	NO	1	1	TEDDY_OU_SUBJ1475826938_MAG32	TEDDY_OU_SUBJ1475826938_MAG32	97.32	2.35	3238475	91	18	54855	58	18800	181196
GMS_113	d__Bacteria;p__Firmicutes_A;c__Clostridia;o__Monoglobales_A;f__UBA1381;g__UBA4716;s__	YES	NO	NO	NO	NO	NO	NO	1	1	TEDDY_OU_SUBJ1821599308_MAG46	TEDDY_OU_SUBJ1821599308_MAG46	90.6	0.5	2835535	379	90	9763	278	3684	41305
GMS_114	d__Bacteria;p__Firmicutes_A;c__Clostridia;o__Oscillospirales;f__Ruminococcaceae;g__Ruminococcus_D;s__	NO	NO	NO	NO	NO	YES	LeChatelierE_2013__MH0150__bin.30.fa	1	1	TEDDY_OU_SUBJ1343724954_MAG21	TEDDY_OU_SUBJ1343724954_MAG21	97.09	0	2390143	75	15	55864	43	19400	137007
GMS_115	d__Bacteria;p__Firmicutes_A;c__Clostridia;o__Lachnospirales;f__Lachnospiraceae;g__Coprococcus;s__	YES	NO	NO	NO	NO	NO	NO	1	1	TEDDY_OU_SUBJ1870075791_MAG45	TEDDY_OU_SUBJ1870075791_MAG45	96.44	0.67	2632343	206	46	18228	140	5981	56429
GMS_116	d__Bacteria;p__Firmicutes_A;c__Clostridia;o__Lachnospirales;f__Lachnospiraceae;g__Sellimonas;s__	YES	NO	NO	NO	NO	NO	NO	1	1	TEDDY_OU_SUBJ1868714943_MAG64	TEDDY_OU_SUBJ1868714943_MAG64	93.05	3.61	2779897	278	65	13201	199	4813	56024
GMS_117	d__Bacteria;p__Firmicutes;c__Bacilli;o__Lactobacillales;f__Streptococcaceae;g__Streptococcus;s__	NO	YES	ERR525888_bin.10.fa	NO	NO	YES	CM_cf__CF_TNFC017SA_t1M16__bin.22.fa	1	1	TEDDY_OU_SUBJ1472561010_MAG3	TEDDY_OU_SUBJ1472561010_MAG3	91.16	2.29	1922546	115	26	24820	76	7577	60762
GMS_118	d__Bacteria;p__Firmicutes;c__Bacilli;o__Lactobacillales;f__Streptococcaceae;g__Streptococcus;s__	NO	NO	NO	NO	NO	YES	HMP_2012__SRS024441__bin.21.fa	1	1	TEDDY_OU_SUBJ1879808536_MAG11	TEDDY_OU_SUBJ1879808536_MAG11	90.26	1.44	1814017	238	56	9820	173	3648	44601
GMS_119	d__Bacteria;p__Firmicutes;c__Bacilli;o__Lactobacillales;f__Aerococcaceae;g__Granulicatella;s__	NO	NO	NO	NO	NO	YES	CM_cf__CF_TNFC040IS_t3M15__bin.9.fa	1	1	TEDDY_OU_SUBJ1712996455_MAG77	TEDDY_OU_SUBJ1712996455_MAG77	97.23	4.64	1780894	124	24	21058	79	6885	68533
GMS_12	d__Bacteria;p__Firmicutes;c__Bacilli;o__Lactobacillales;f__Enterococcaceae;g__Enterococcus_C;s__	YES	NO	NO	NO	NO	NO	NO	2	2	TEDDY_OU_SUBJ1826522975_MAG43,TEDDY_OU_SUBJ1577243220_MAG35	TEDDY_OU_SUBJ1826522975_MAG43	97.75	1.25	3179102	43	7	179574	22	38621	289923
GMS_120	d__Bacteria;p__Bacteroidota;c__Bacteroidia;o__Bacteroidales;f__Bacteroidaceae;g__Bacteroides;s__	YES	NO	NO	NO	NO	NO	NO	1	1	TEDDY_OU_SUBJ1976603588_MAG31	TEDDY_OU_SUBJ1976603588_MAG31	92.73	1.26	4244813	347	67	17228	231	5699	72015
GMS_121	d__Bacteria;p__Firmicutes_A;c__Clostridia;o__Lachnospirales;f__Anaerotignaceae;g__UMGS1670;s__	NO	NO	NO	NO	NO	YES	GeversD_2014__SKBSTL016__bin.39.fa	1	1	TEDDY_OU_SUBJ1561602213_MAG37	TEDDY_OU_SUBJ1561602213_MAG37	97.09	1.9	2312522	256	60	12237	184	4518	47113
GMS_122	d__Bacteria;p__Firmicutes_A;c__Clostridia;o__Lachnospirales;f__CAG-274;g__UMGS1441;s__	NO	NO	NO	NO	NO	YES	LeChatelierE_2013__MH0239__bin.38.fa	1	1	TEDDY_OU_SUBJ1475826938_MAG56	TEDDY_OU_SUBJ1475826938_MAG56	96.83	0.67	1971191	209	46	12248	147	4520	53803
GMS_123	d__Bacteria;p__Proteobacteria;c__Gammaproteobacteria;o__Enterobacterales;f__Pasteurellaceae;g__Haemophilus_D;s__	NO	YES	SRR1761706_bin.30.fa	NO	NO	YES	HMP_2012__SRS044373__bin.52.fa	1	1	TEDDY_OU_SUBJ1341954341_MAG53	TEDDY_OU_SUBJ1341954341_MAG53	93.11	0.61	1811168	231	48	11227	163	3420	46924
GMS_124	d__Bacteria;p__Proteobacteria;c__Gammaproteobacteria;o__Burkholderiales;f__Burkholderiaceae;g__Sutterella;s__	NO	YES	SRR4305211_bin.4.fa	YES	SRS142712_7.hgm.fna	YES	FerrettiP_2018__CA_C10007MS2098FE_t0M15__bin.1.fa	1	1	TEDDY_OU_SUBJ1551530925_MAG67	TEDDY_OU_SUBJ1551530925_MAG67	96.89	0.62	2180235	37	7	115660	22	28492	302252
GMS_125	d__Bacteria;p__Firmicutes_A;c__Clostridia;o__Peptostreptococcales;f__Anaerovoracaceae;g__UBA1191;s__	YES	NO	NO	NO	NO	NO	NO	3	3	TEDDY_OU_SUBJ1981675801_MAG95,TEDDY_OU_SUBJ1915765223_MAG71,TEDDY_OU_SUBJ1738043333_MAG38	TEDDY_OU_SUBJ1915765223_MAG71	94.19	0	1986364	200	49	13039	144	4652	34063
GMS_126	d__Bacteria;p__Firmicutes_A;c__Clostridia;o__Peptostreptococcales;f__Anaerovoracaceae;g__;s__	YES	NO	NO	NO	NO	NO	NO	1	1	TEDDY_OU_SUBJ1228107378_MAG159	TEDDY_OU_SUBJ1228107378_MAG159	96.08	1.84	2237858	245	54	12836	171	4049	51474
GMS_127	d__Bacteria;p__Firmicutes_A;c__Clostridia;o__Peptostreptococcales;f__Anaerovoracaceae;g__;s__	YES	NO	NO	NO	NO	NO	NO	1	1	TEDDY_OU_SUBJ1432134560_MAG81	TEDDY_OU_SUBJ1432134560_MAG81	98.58	1.42	4096469	89	23	68220	60	25396	174789
GMS_128	d__Bacteria;p__Actinobacteriota;c__Actinomycetia;o__Actinomycetales;f__Actinomycetaceae;g__Pauljensenia;s__	NO	NO	NO	NO	NO	YES	HMP_2012__SRS018591__bin.27.fa	2	2	TEDDY_OU_SUBJ1830731926_MAG20,TEDDY_OU_SUBJ1408421004_MAG18	TEDDY_OU_SUBJ1830731926_MAG20	96.82	0.95	2264507	219	39	15226	148	4447	80732
GMS_129	d__Bacteria;p__Actinobacteriota;c__Actinomycetia;o__Mycobacteriales;f__Mycobacteriaceae;g__Lawsonella;s__	YES	NO	NO	NO	NO	NO	NO	1	1	TEDDY_OU_SUBJ1870814408_MAG54	TEDDY_OU_SUBJ1870814408_MAG54	94.25	0	1755134	128	21	22700	79	5839	98449
GMS_13	d__Bacteria;p__Proteobacteria;c__Gammaproteobacteria;o__Burkholderiales;f__Burkholderiaceae;g__Parasutterella;s__	YES	NO	NO	NO	NO	NO	NO	1	1	TEDDY_OU_SUBJ1214227990_MAG54	TEDDY_OU_SUBJ1214227990_MAG54	98.75	0.62	2497984	79	17	45134	50	16450	148887
GMS_130	d__Bacteria;p__Firmicutes_C;c__Negativicutes;o__Selenomonadales;f__Selenomonadaceae;g__Centipeda;s__	YES	NO	NO	NO	NO	NO	NO	1	1	TEDDY_OU_SUBJ1821599308_MAG1	TEDDY_OU_SUBJ1821599308_MAG1	90.8	0.22	2022264	204	27	16524	132	3793	95750
GMS_131	d__Bacteria;p__Bacteroidota;c__Bacteroidia;o__Bacteroidales;f__Tannerellaceae;g__Parabacteroides;s__	YES	NO	NO	NO	NO	NO	NO	2	2	TEDDY_OU_SUBJ1564509248_MAG90,TEDDY_OU_SUBJ1985604538_MAG114	TEDDY_OU_SUBJ1985604538_MAG114	97.99	1.15	3534744	96	23	52890	64	19210	121222
GMS_132	d__Bacteria;p__Firmicutes_A;c__Clostridia;o__Lachnospirales;f__Lachnospiraceae;g__Blautia_A;s__	YES	NO	NO	NO	NO	NO	NO	1	1	TEDDY_OU_SUBJ1697595162_MAG59	TEDDY_OU_SUBJ1697595162_MAG59	97.94	2.48	3020358	252	59	16819	175	5747	60694
GMS_133	d__Bacteria;p__Firmicutes_C;c__Negativicutes;o__Selenomonadales;f__Selenomonadaceae;g__;s__	YES	NO	NO	NO	NO	NO	NO	1	1	TEDDY_OU_SUBJ1893305062_MAG37	TEDDY_OU_SUBJ1893305062_MAG37	90.44	2.62	1887939	323	79	7678	244	2782	27668
GMS_134	d__Bacteria;p__Firmicutes_A;c__Clostridia;o__Lachnospirales;f__Lachnospiraceae;g__Anaerostipes;s__	YES	NO	NO	NO	NO	NO	NO	1	1	TEDDY_OU_SUBJ1327005956_MAG88	TEDDY_OU_SUBJ1327005956_MAG88	96.31	2.68	2872471	154	27	33630	91	8659	123745
GMS_135	d__Bacteria;p__Firmicutes_A;c__Clostridia;o__Lachnospirales;f__Lachnospiraceae;g__Anaerostipes;s__	YES	NO	NO	NO	NO	NO	NO	1	1	TEDDY_OU_SUBJ1607366575_MAG1	TEDDY_OU_SUBJ1607366575_MAG1	97.82	3.6	2569923	220	40	16615	145	5235	93692
GMS_136	d__Bacteria;p__Firmicutes_A;c__Clostridia;o__Lachnospirales;f__Lachnospiraceae;g__Anaerostipes;s__	NO	NO	NO	NO	NO	YES	ZeeviD_2015__PNP_Main_277__bin.38.fa	1	1	TEDDY_OU_SUBJ1867865604_MAG74	TEDDY_OU_SUBJ1867865604_MAG74	95.99	2.01	2216875	95	21	36669	63	11075	109256
GMS_137	d__Bacteria;p__Firmicutes_A;c__Clostridia;o__Lachnospirales;f__Lachnospiraceae;g__Anaerostipes;s__	YES	NO	NO	NO	NO	NO	NO	1	1	TEDDY_OU_SUBJ1703854880_MAG68	TEDDY_OU_SUBJ1703854880_MAG68	98.49	3.69	3451102	273	59	18697	184	6541	61274
GMS_138	d__Bacteria;p__Firmicutes_A;c__Clostridia;o__Lachnospirales;f__Lachnospiraceae;g__Enterocloster;s__	YES	NO	NO	NO	NO	NO	NO	1	1	TEDDY_OU_SUBJ1422646563_MAG123	TEDDY_OU_SUBJ1422646563_MAG123	96.42	0.63	3134361	135	26	42157	79	12905	134845
GMS_139	d__Bacteria;p__Firmicutes_A;c__Clostridia;o__Lachnospirales;f__Lachnospiraceae;g__Anaerobutyricum;s__	YES	NO	NO	NO	NO	NO	NO	1	1	TEDDY_OU_SUBJ1489117868_MAG52	TEDDY_OU_SUBJ1489117868_MAG52	90.69	2.24	2176203	288	68	10211	209	3624	37721
GMS_14	d__Bacteria;p__Actinobacteriota;c__Actinomycetia;o__Actinomycetales;f__Actinomycetaceae;g__Varibaculum;s__	NO	NO	NO	NO	NO	YES	VincentC_2016__MM103.1__bin.30.fa	1	1	TEDDY_OU_SUBJ1453440355_MAG75	TEDDY_OU_SUBJ1453440355_MAG75	99.05	0.47	2063420	12	4	234357	9	102616	366612
GMS_140	d__Bacteria;p__Firmicutes_A;c__Clostridia;o__Lachnospirales;f__Lachnospiraceae;g__Frisingicoccus;s__	YES	NO	NO	NO	NO	NO	NO	4	4	TEDDY_OU_SUBJ1697595162_MAG41,TEDDY_OU_SUBJ1707451165_MAG71,TEDDY_OU_SUBJ1965360942_MAG116,TEDDY_OU_SUBJ1369453575_MAG39	TEDDY_OU_SUBJ1697595162_MAG41	97.35	0.17	2748667	88	18	46510	54	16119	186267
GMS_141	d__Bacteria;p__Firmicutes_A;c__Clostridia;o__Lachnospirales;f__Lachnospiraceae;g__Frisingicoccus;s__	YES	NO	NO	NO	NO	NO	NO	1	1	TEDDY_OU_SUBJ1897582388_MAG126	TEDDY_OU_SUBJ1897582388_MAG126	91.96	0.67	2731389	229	48	16544	154	5936	104141
GMS_142	d__Bacteria;p__Bacteroidota;c__Bacteroidia;o__Bacteroidales;f__Dysgonomonadaceae;g__Dysgonomonas;s__	YES	NO	NO	NO	NO	NO	NO	1	1	TEDDY_OU_SUBJ1400712479_MAG15	TEDDY_OU_SUBJ1400712479_MAG15	100	0	4304650	118	21	58935	72	19021	224195
GMS_143	d__Bacteria;p__Firmicutes_A;c__Clostridia;o__Lachnospirales;f__Lachnospiraceae;g__Frisingicoccus;s__	NO	NO	NO	YES	ERS537286_43.hgm.fna	YES	XieH_2016__YSZC12003_36695__bin.86.fa	1	1	TEDDY_OU_SUBJ1860957641_MAG94	TEDDY_OU_SUBJ1860957641_MAG94	95.18	0	2262024	165	34	21370	108	6401	74023
GMS_144	d__Bacteria;p__Firmicutes_C;c__Negativicutes;o__Acidaminococcales;f__Acidaminococcaceae;g__Phascolarctobacterium_A;s__	NO	NO	NO	NO	NO	YES	LeChatelierE_2013__MH0403__bin.36.fa	1	1	TEDDY_OU_SUBJ1793661521_MAG110	TEDDY_OU_SUBJ1793661521_MAG110	96.49	1.5	2009159	110	26	27263	73	9129	78778
GMS_145	d__Bacteria;p__Firmicutes_A;c__Clostridia;o__Lachnospirales;f__Lachnospiraceae;g__Blautia_A;s__	YES	NO	NO	NO	NO	NO	NO	1	1	TEDDY_OU_SUBJ1723549661_MAG31	TEDDY_OU_SUBJ1723549661_MAG31	98.42	0.32	3577762	269	46	24929	162	5228	90223
GMS_146	d__Bacteria;p__Firmicutes_A;c__Clostridia;o__Lachnospirales;f__Lachnospiraceae;g__Mediterraneibacter;s__	NO	NO	NO	NO	NO	YES	ZellerG_2014__CCIS41222843ST-4-0__bin.66.fa	1	1	TEDDY_OU_SUBJ1342982140_MAG34	TEDDY_OU_SUBJ1342982140_MAG34	97.36	0	2157815	121	26	26767	79	8531	81457
GMS_147	d__Bacteria;p__Firmicutes_A;c__Clostridia;o__Lachnospirales;f__Lachnospiraceae;g__Lactonifactor;s__	YES	NO	NO	NO	NO	NO	NO	2	2	TEDDY_OU_SUBJ1826522975_MAG3,TEDDY_OU_SUBJ1950891337_MAG3	TEDDY_OU_SUBJ1826522975_MAG3	94.84	0.76	4178860	489	117	11513	353	4033	45858
GMS_148	d__Bacteria;p__Firmicutes_A;c__Clostridia;o__Lachnospirales;f__Lachnospiraceae;g__;s__	YES	NO	NO	NO	NO	NO	NO	1	1	TEDDY_OU_SUBJ1897582388_MAG143	TEDDY_OU_SUBJ1897582388_MAG143	94.85	1.7	2834876	262	59	14594	185	5270	46615
GMS_149	d__Bacteria;p__Firmicutes_A;c__Clostridia;o__Lachnospirales;f__Lachnospiraceae;g__UBA7160;s__	NO	YES	SRR5056814_bin.11.fa	NO	NO	YES	FengQ_2015__SID31416__bin.26.fa	3	3	TEDDY_OU_SUBJ1750642946_MAG50,TEDDY_OU_SUBJ1562941206_MAG130,TEDDY_OU_SUBJ1823039663_MAG81	TEDDY_OU_SUBJ1823039663_MAG81	94.36	0.32	2864219	245	49	17894	162	5497	75132
GMS_15	d__Bacteria;p__Firmicutes_C;c__Negativicutes;o__Veillonellales;f__Veillonellaceae;g__Veillonella;s__	YES	NO	NO	NO	NO	NO	NO	1	1	TEDDY_OU_SUBJ1795847732_MAG3	TEDDY_OU_SUBJ1795847732_MAG3	93.1	0.13	1894447	109	24	26083	73	8583	68486
GMS_150	d__Bacteria;p__Firmicutes_A;c__Clostridia;o__Lachnospirales;f__Lachnospiraceae;g__;s__	YES	NO	NO	NO	NO	NO	NO	1	1	TEDDY_OU_SUBJ1867865604_MAG6	TEDDY_OU_SUBJ1867865604_MAG6	98.42	0.16	2492974	153	29	27106	98	7531	75787
GMS_151	d__Bacteria;p__Firmicutes_A;c__Clostridia;o__Lachnospirales;f__Lachnospiraceae;g__;s__	YES	NO	NO	NO	NO	NO	NO	1	1	TEDDY_OU_SUBJ1948771613_MAG77	TEDDY_OU_SUBJ1948771613_MAG77	90.53	2.56	2400712	376	87	8257	280	3058	39414
GMS_152	d__Bacteria;p__Firmicutes_A;c__Clostridia;o__Lachnospirales;f__Lachnospiraceae;g__Blautia;s__	YES	NO	NO	NO	NO	NO	NO	1	1	TEDDY_OU_SUBJ1453440355_MAG10	TEDDY_OU_SUBJ1453440355_MAG10	98.81	1.27	2898387	58	15	80949	37	31057	149549
GMS_153	d__Bacteria;p__Firmicutes_C;c__Negativicutes;o__Veillonellales;f__Veillonellaceae;g__Veillonella_A;s__	NO	NO	NO	YES	SRS294823_8.hgm.fna	YES	QinJ_2012__T2D-016__bin.16.fa	1	1	TEDDY_OU_SUBJ1293655317_MAG6	TEDDY_OU_SUBJ1293655317_MAG6	99.4	0.3	2344626	55	13	60255	38	22797	146055
GMS_154	d__Bacteria;p__Firmicutes_A;c__Clostridia;o__Lachnospirales;f__Lachnospiraceae;g__Blautia_A;s__	YES	NO	NO	NO	NO	NO	NO	1	1	TEDDY_OU_SUBJ1528097243_MAG33	TEDDY_OU_SUBJ1528097243_MAG33	99.37	0.63	2761489	22	6	174912	14	92075	281999
GMS_155	d__Bacteria;p__Firmicutes_A;c__Clostridia;o__Lachnospirales;f__Lachnospiraceae;g__Blautia_A;s__	YES	NO	NO	NO	NO	NO	NO	1	1	TEDDY_OU_SUBJ1851696129_MAG18	TEDDY_OU_SUBJ1851696129_MAG18	93.74	1.9	2533573	216	48	16302	149	5562	68386
GMS_156	d__Bacteria;p__Firmicutes_A;c__Clostridia;o__Lachnospirales;f__Lachnospiraceae;g__Blautia_A;s__	YES	NO	NO	NO	NO	NO	NO	1	1	TEDDY_OU_SUBJ1250949712_MAG52	TEDDY_OU_SUBJ1250949712_MAG52	95.61	0.95	3436100	283	55	17563	184	5289	88012
GMS_157	d__Bacteria;p__Firmicutes_A;c__Clostridia;o__Lachnospirales;f__Lachnospiraceae;g__Blautia_A;s__	YES	NO	NO	NO	NO	NO	NO	1	1	TEDDY_OU_SUBJ1208355763_MAG36	TEDDY_OU_SUBJ1208355763_MAG36	95.31	0.42	3398634	341	74	13304	237	4677	79887
GMS_158	d__Bacteria;p__Firmicutes_A;c__Clostridia;o__Lachnospirales;f__Lachnospiraceae;g__UBA7096;s__	NO	NO	NO	NO	NO	YES	VogtmannE_2016__MMRS68910755ST-27-0-0__bin.3.fa	2	2	TEDDY_OU_SUBJ1860957641_MAG128,TEDDY_OU_SUBJ1648598469_MAG34	TEDDY_OU_SUBJ1648598469_MAG34	98.66	0	2627350	78	14	58220	48	15424	166633
GMS_159	d__Bacteria;p__Firmicutes_A;c__Clostridia;o__Lachnospirales;f__Lachnospiraceae;g__Eisenbergiella;s__	YES	NO	NO	NO	NO	NO	NO	1	1	TEDDY_OU_SUBJ1702924372_MAG31	TEDDY_OU_SUBJ1702924372_MAG31	98.28	0.19	3005236	178	38	25530	117	7993	85930
GMS_16	d__Bacteria;p__Verrucomicrobiota;c__Verrucomicrobiae;o__Verrucomicrobiales;f__Akkermansiaceae;g__Akkermansia;s__	NO	YES	ERR414247_bin.37.fa	NO	NO	YES	LiJ_2014__MH0268__bin.31.fa	1	1	TEDDY_OU_SUBJ1257259793_MAG14	TEDDY_OU_SUBJ1257259793_MAG14	97.96	0	2647168	32	8	123881	23	43646	323826
GMS_160	d__Bacteria;p__Firmicutes_A;c__Clostridia;o__Lachnospirales;f__Lachnospiraceae;g__Hungatella;s__	YES	NO	NO	NO	NO	NO	NO	1	1	TEDDY_OU_SUBJ1461865632_MAG32	TEDDY_OU_SUBJ1461865632_MAG32	98.31	0.32	3561089	210	46	25625	141	8001	69261
GMS_161	d__Bacteria;p__Firmicutes_A;c__Clostridia;o__Lachnospirales;f__Lachnospiraceae;g__Eisenbergiella;s__	YES	NO	NO	NO	NO	NO	NO	1	1	TEDDY_OU_SUBJ1489042604_MAG28	TEDDY_OU_SUBJ1489042604_MAG28	90.55	0.55	3530697	415	109	10814	304	4517	45609
GMS_162	d__Bacteria;p__Firmicutes_A;c__Clostridia;o__Lachnospirales;f__Lachnospiraceae;g__;s__	NO	NO	NO	NO	NO	YES	XieH_2016__YSZC12003_36695__bin.71.fa	2	2	TEDDY_OU_SUBJ1633570887_MAG95,TEDDY_OU_SUBJ1552707857_MAG95	TEDDY_OU_SUBJ1552707857_MAG95	97.83	1.11	2909128	64	15	70757	43	25786	191977
GMS_163	d__Bacteria;p__Firmicutes_A;c__Clostridia;o__Lachnospirales;f__Lachnospiraceae;g__UMGS1472;s__	YES	NO	NO	NO	NO	NO	NO	1	1	TEDDY_OU_SUBJ1504420627_MAG25	TEDDY_OU_SUBJ1504420627_MAG25	95.47	1.9	3182701	112	26	41308	74	14692	100975
GMS_164	d__Bacteria;p__Firmicutes;c__Bacilli;o__Erysipelotrichales;f__Erysipelatoclostridiaceae;g__Erysipelatoclostridium;s__	YES	NO	NO	NO	NO	NO	NO	2	2	TEDDY_OU_SUBJ1221324163_MAG71,TEDDY_OU_SUBJ1697531664_MAG91	TEDDY_OU_SUBJ1221324163_MAG71	92.16	0.94	3259296	166	33	28594	107	8866	98695
GMS_165	d__Bacteria;p__Firmicutes_A;c__Clostridia;o__Lachnospirales;f__Lachnospiraceae;g__Blautia;s__	YES	NO	NO	NO	NO	NO	NO	1	1	TEDDY_OU_SUBJ1493561067_MAG48	TEDDY_OU_SUBJ1493561067_MAG48	91.51	1.59	3088536	432	100	9161	315	3343	38261
GMS_166	d__Bacteria;p__Firmicutes_A;c__Clostridia;o__Lachnospirales;f__Lachnospiraceae;g__Ruminococcus_A;s__	YES	NO	NO	NO	NO	NO	NO	1	1	TEDDY_OU_SUBJ1205695253_MAG13	TEDDY_OU_SUBJ1205695253_MAG13	99.03	0.63	2646072	81	11	69820	41	15212	240801
GMS_167	d__Bacteria;p__Firmicutes_A;c__Clostridia;o__Lachnospirales;f__Lachnospiraceae;g__UBA7160;s__	YES	NO	NO	NO	NO	NO	NO	1	1	TEDDY_OU_SUBJ1867865604_MAG93	TEDDY_OU_SUBJ1867865604_MAG93	96.94	0	2948840	119	25	38885	79	11516	141411
GMS_168	d__Bacteria;p__Firmicutes_A;c__Clostridia;o__Lachnospirales;f__Lachnospiraceae;g__Eisenbergiella;s__	YES	NO	NO	NO	NO	NO	NO	1	1	TEDDY_OU_SUBJ1489042604_MAG23	TEDDY_OU_SUBJ1489042604_MAG23	97.27	0.57	3833509	261	56	21303	171	6810	113009
GMS_169	d__Bacteria;p__Firmicutes_A;c__Clostridia;o__Lachnospirales;f__Lachnospiraceae;g__CAG-81;s__	YES	NO	NO	NO	NO	NO	NO	1	1	TEDDY_OU_SUBJ1561602213_MAG87	TEDDY_OU_SUBJ1561602213_MAG87	96.86	2.65	2971478	301	61	15476	202	4448	60495
GMS_17	d__Bacteria;p__Firmicutes_A;c__Clostridia;o__Clostridiales;f__Clostridiaceae;g__Clostridium_X;s__	YES	NO	NO	NO	NO	NO	NO	1	1	TEDDY_OU_SUBJ1448228386_MAG57	TEDDY_OU_SUBJ1448228386_MAG57	97.58	1.12	3690569	86	18	66058	53	25527	165917
GMS_170	d__Bacteria;p__Firmicutes_A;c__Clostridia_A;o__Christensenellales;f__CAG-74;g__;s__	NO	NO	NO	NO	NO	YES	FengQ_2015__SID530041__bin.58.fa	1	1	TEDDY_OU_SUBJ1897582388_MAG47	TEDDY_OU_SUBJ1897582388_MAG47	96.91	1.88	2564392	179	36	21371	120	6160	90564
GMS_171	d__Bacteria;p__Firmicutes_A;c__Clostridia;o__Lachnospirales;f__Lachnospiraceae;g__UBA9502;s__	YES	NO	NO	NO	NO	NO	NO	1	1	TEDDY_OU_SUBJ1633570887_MAG23	TEDDY_OU_SUBJ1633570887_MAG23	93.64	2.22	4367280	538	129	10681	393	3923	46272
GMS_172	d__Bacteria;p__Firmicutes_A;c__Clostridia;o__Lachnospirales;f__Lachnospiraceae;g__UBA9502;s__	YES	NO	NO	NO	NO	NO	NO	1	1	TEDDY_OU_SUBJ1392692929_MAG46	TEDDY_OU_SUBJ1392692929_MAG46	91.03	0	3544491	213	51	23000	150	8441	63409
GMS_173	d__Bacteria;p__Firmicutes_A;c__Clostridia;o__Lachnospirales;f__Lachnospiraceae;g__Clostridium_Q;s__	YES	NO	NO	NO	NO	NO	NO	1	1	TEDDY_OU_SUBJ1262137252_MAG32	TEDDY_OU_SUBJ1262137252_MAG32	99.47	0.02	2671056	208	46	18023	145	6449	69727
GMS_174	d__Bacteria;p__Firmicutes_A;c__Clostridia;o__Lachnospirales;f__Lachnospiraceae;g__Hungatella_A;s__	YES	NO	NO	NO	NO	NO	NO	1	1	TEDDY_OU_SUBJ1291970953_MAG36	TEDDY_OU_SUBJ1291970953_MAG36	94.71	0.84	2720544	211	45	17366	145	6226	74608
GMS_175	d__Bacteria;p__Firmicutes;c__Bacilli;o__Erysipelotrichales;f__Erysipelatoclostridiaceae;g__Erysipelatoclostridium;s__	YES	NO	NO	NO	NO	NO	NO	3	3	TEDDY_OU_SUBJ1559962652_MAG33,TEDDY_OU_SUBJ1816463381_MAG18,TEDDY_OU_SUBJ1341954341_MAG22	TEDDY_OU_SUBJ1816463381_MAG18	97.56	0	2423049	208	46	17813	141	5427	71056
GMS_176	d__Archaea;p__Methanobacteriota;c__Methanobacteria;o__Methanobacteriales;f__Methanobacteriaceae;g__Methanobrevibacter_A;s__Methanobrevibacter_A smithii	NO	NO	NO	YES	ERS396508_65.hgm.fna	YES	ZeeviD_2015__PNP_Main_195__bin.55.fa	7	7	TEDDY_OU_SUBJ1875431031_MAG36,TEDDY_OU_SUBJ1408249292_MAG68,TEDDY_OU_SUBJ1351253490_MAG72,TEDDY_OU_SUBJ1948771613_MAG8,TEDDY_OU_SUBJ1220546515_MAG24,TEDDY_OU_SUBJ1963902608_MAG13,TEDDY_OU_SUBJ1870814408_MAG66	TEDDY_OU_SUBJ1963902608_MAG13	100	0	1730001	107	26	23383	71	7746	54529
GMS_177	d__Archaea;p__Methanobacteriota;c__Methanobacteria;o__Methanobacteriales;f__Methanobacteriaceae;g__Methanobrevibacter_A;s__Methanobrevibacter_A smithii_A	NO	NO	NO	YES	ERS608572_37.hgm.fna	YES	KarlssonFH_2013__S365__bin.31.fa	1	1	TEDDY_OU_SUBJ1897582388_MAG113	TEDDY_OU_SUBJ1897582388_MAG113	98.4	0	1875498	66	14	52390	40	15029	108378
GMS_178	d__Bacteria;p__Actinobacteriota;c__Actinomycetia;o__Actinomycetales;f__Actinomycetaceae;g__Actinobaculum;s__Actinobaculum massiliense	NO	YES	SRR4408075_bin.9.fa	NO	NO	NO	NO	3	3	TEDDY_OU_SUBJ1287560689_MAG67,TEDDY_OU_SUBJ1214227990_MAG66,TEDDY_OU_SUBJ1834672414_MAG43	TEDDY_OU_SUBJ1214227990_MAG66	98.26	0.87	1809490	150	27	21163	94	5578	96998
GMS_179	d__Bacteria;p__Actinobacteriota;c__Actinomycetia;o__Actinomycetales;f__Actinomycetaceae;g__Actinotignum;s__Actinotignum timonense	YES	NO	NO	NO	NO	NO	NO	1	1	TEDDY_OU_SUBJ1515277756_MAG34	TEDDY_OU_SUBJ1515277756_MAG34	97.81	0	1951124	186	33	17051	123	4468	74374
GMS_18	d__Bacteria;p__Actinobacteriota;c__Actinomycetia;o__Actinomycetales;f__Actinomycetaceae;g__Arcanobacterium_A;s__	NO	NO	NO	NO	NO	YES	XieH_2016__YSZC12003_36695__bin.22.fa	1	1	TEDDY_OU_SUBJ1851696129_MAG15	TEDDY_OU_SUBJ1851696129_MAG15	99.14	0.86	1812899	75	4	115702	16	22648	449929
GMS_180	d__Bacteria;p__Actinobacteriota;c__Actinomycetia;o__Actinomycetales;f__Actinomycetaceae;g__Arcanobacterium_A;s__Arcanobacterium_A urinimassiliense	YES	NO	NO	NO	NO	NO	NO	1	1	TEDDY_OU_SUBJ1981675801_MAG101	TEDDY_OU_SUBJ1981675801_MAG101	91.24	0.43	1382241	168	42	10930	122	4096	34720
GMS_181	d__Bacteria;p__Actinobacteriota;c__Actinomycetia;o__Actinomycetales;f__Actinomycetaceae;g__Gleimia;s__Gleimia europaea_A	NO	YES	SRR1779141_bin.18.fa	NO	NO	NO	NO	3	3	TEDDY_OU_SUBJ1655412096_MAG42,TEDDY_OU_SUBJ1320820418_MAG52,TEDDY_OU_SUBJ1938000446_MAG7	TEDDY_OU_SUBJ1655412096_MAG42	97.88	0.47	1852137	77	18	36697	52	11431	81923
GMS_182	d__Bacteria;p__Actinobacteriota;c__Actinomycetia;o__Actinomycetales;f__Actinomycetaceae;g__Pauljensenia;s__Pauljensenia radingae	NO	YES	SRR3132085_bin.7.fa	YES	SRS1735510_2.hgm.fna	YES	BackhedF_2015__SID367_4M__bin.1.fa	40	40	TEDDY_OU_SUBJ1555475495_MAG30,TEDDY_OU_SUBJ1792889082_MAG41,TEDDY_OU_SUBJ1287560689_MAG23,TEDDY_OU_SUBJ1485180854_MAG18,TEDDY_OU_SUBJ1490645663_MAG55,TEDDY_OU_SUBJ1472545676_MAG29,TEDDY_OU_SUBJ1759452045_MAG57,TEDDY_OU_SUBJ1544054200_MAG33,TEDDY_OU_SUBJ1834672414_MAG30,TEDDY_OU_SUBJ1977736170_MAG57,TEDDY_OU_SUBJ1456014133_MAG82,TEDDY_OU_SUBJ1492011160_MAG40,TEDDY_OU_SUBJ1775724834_MAG54,TEDDY_OU_…	TEDDY_OU_SUBJ1987629134_MAG66	99.29	0.95	2396720	18	5	190805	13	67552	421942
GMS_183	d__Bacteria;p__Actinobacteriota;c__Actinomycetia;o__Actinomycetales;f__Actinomycetaceae;g__Pauljensenia;s__Pauljensenia sp900541895	NO	YES	ERR525837_bin.5.fa	YES	ERS473172_1.hgm.fna	YES	BackhedF_2015__SID282_4M__bin.9.fa	2	2	TEDDY_OU_SUBJ1634525906_MAG65,TEDDY_OU_SUBJ1733023731_MAG15	TEDDY_OU_SUBJ1634525906_MAG65	100	0.99	1879803	34	8	80371	22	32722	212596
GMS_184	d__Bacteria;p__Actinobacteriota;c__Actinomycetia;o__Actinomycetales;f__Actinomycetaceae;g__Pauljensenia;s__Pauljensenia turicensis	NO	YES	ERR1018281_bin.7.fa	NO	NO	YES	CM_madagascar__A01_02_1FE__bin.11.fa	8	8	TEDDY_OU_SUBJ1671622380_MAG66,TEDDY_OU_SUBJ1778560668_MAG20,TEDDY_OU_SUBJ1546159530_MAG13,TEDDY_OU_SUBJ1979908439_MAG88,TEDDY_OU_SUBJ1365698731_MAG2,TEDDY_OU_SUBJ1918345032_MAG25,TEDDY_OU_SUBJ1837860188_MAG23,TEDDY_OU_SUBJ1551530925_MAG79	TEDDY_OU_SUBJ1551530925_MAG79	99.88	0.47	1813175	49	10	58131	33	17562	129591
GMS_185	d__Bacteria;p__Actinobacteriota;c__Actinomycetia;o__Actinomycetales;f__Actinomycetaceae;g__Varibaculum;s__Varibaculum cambriense	YES	NO	NO	NO	NO	NO	NO	6	6	TEDDY_OU_SUBJ1699493968_MAG20,TEDDY_OU_SUBJ1679606622_MAG41,TEDDY_OU_SUBJ1231759300_MAG38,TEDDY_OU_SUBJ1442667678_MAG150,TEDDY_OU_SUBJ1958241611_MAG19,TEDDY_OU_SUBJ1287248899_MAG24	TEDDY_OU_SUBJ1442667678_MAG150	96.07	0.57	1824183	148	33	17269	103	6529	54361
GMS_186	d__Bacteria;p__Actinobacteriota;c__Actinomycetia;o__Actinomycetales;f__Actinomycetaceae;g__Varibaculum;s__Varibaculum cambriense_A	NO	YES	SRR2131212_bin.7.fa	YES	ERS473180_22.hgm.fna	YES	AsnicarF_2017__MV_FEI5_t1Q14__bin.14.fa	67	67	TEDDY_OU_SUBJ1366028512_MAG32,TEDDY_OU_SUBJ1867865604_MAG79,TEDDY_OU_SUBJ1792889082_MAG6,TEDDY_OU_SUBJ1971202062_MAG102,TEDDY_OU_SUBJ1321793540_MAG14,TEDDY_OU_SUBJ1743288251_MAG17,TEDDY_OU_SUBJ1946370858_MAG5,TEDDY_OU_SUBJ1430463383_MAG21,TEDDY_OU_SUBJ1493561067_MAG45,TEDDY_OU_SUBJ1981675801_MAG32,TEDDY_OU_SUBJ1722470158_MAG27,TEDDY_OU_SUBJ1504420627_MAG14,TEDDY_OU_SUBJ1689589051_MAG24,TEDDY_OU_S…	TEDDY_OU_SUBJ1474926776_MAG9	99.53	0.59	2148306	29	5	153007	16	38331	387811
GMS_187	d__Bacteria;p__Actinobacteriota;c__Actinomycetia;o__Actinomycetales;f__Actinomycetaceae;g__Varibaculum;s__Varibaculum timonense	NO	YES	ERR1620349_bin.29.fa	NO	NO	YES	ZeeviD_2015__PNP_Main_136__bin.43.fa	6	6	TEDDY_OU_SUBJ1301699113_MAG5,TEDDY_OU_SUBJ1492011160_MAG16,TEDDY_OU_SUBJ1683560404_MAG94,TEDDY_OU_SUBJ1897582388_MAG199,TEDDY_OU_SUBJ1851696129_MAG29,TEDDY_OU_SUBJ1938000446_MAG108	TEDDY_OU_SUBJ1897582388_MAG199	97.43	0.52	1974157	47	9	63396	30	26210	219979
GMS_188	d__Bacteria;p__Actinobacteriota;c__Actinomycetia;o__Actinomycetales;f__Actinomycetaceae;g__Winkia;s__Winkia neuii	YES	NO	NO	NO	NO	NO	NO	1	1	TEDDY_OU_SUBJ1378497214_MAG35	TEDDY_OU_SUBJ1378497214_MAG35	97.63	1.54	2137945	131	24	24840	86	6903	75243
GMS_189	d__Bacteria;p__Actinobacteriota;c__Actinomycetia;o__Actinomycetales;f__Actinomycetaceae;g__Winkia;s__Winkia sp002849225	NO	NO	NO	NO	NO	YES	BackhedF_2015__SID229_4M__bin.8.fa	1	1	TEDDY_OU_SUBJ1370609090_MAG39	TEDDY_OU_SUBJ1370609090_MAG39	98.18	0.53	2061077	142	32	19268	96	6812	69366
GMS_19	d__Bacteria;p__Firmicutes;c__Bacilli;o__Lactobacillales;f__Lactobacillaceae;g__Lactobacillus;s__	YES	NO	NO	NO	NO	NO	NO	1	1	TEDDY_OU_SUBJ1376441535_MAG2	TEDDY_OU_SUBJ1376441535_MAG2	96.54	0.59	1752372	125	23	22466	75	5883	101515
GMS_190	d__Bacteria;p__Actinobacteriota;c__Actinomycetia;o__Actinomycetales;f__Bifidobacteriaceae;g__Bifidobacterium;s__Bifidobacterium adolescentis	NO	YES	SRR5275447_bin.15.fa	YES	SRS1596849_88.hgm.fna	YES	SchirmerM_2016__G89197__bin.4.fa	104	104	TEDDY_OU_SUBJ1369765219_MAG40,TEDDY_OU_SUBJ1983211753_MAG14,TEDDY_OU_SUBJ1321793540_MAG9,TEDDY_OU_SUBJ1254820001_MAG13,TEDDY_OU_SUBJ1206891066_MAG20,TEDDY_OU_SUBJ1712338015_MAG5,TEDDY_OU_SUBJ1636875262_MAG2,TEDDY_OU_SUBJ1402733862_MAG103,TEDDY_OU_SUBJ1555310975_MAG43,TEDDY_OU_SUBJ1759452045_MAG26,TEDDY_OU_SUBJ1443072149_MAG58,TEDDY_OU_SUBJ1633336199_MAG55,TEDDY_OU_SUBJ1502939716_MAG17,TEDDY_OU_SU…	TEDDY_OU_SUBJ1502254188_MAG59	100	0	2160213	23	4	246206	12	50347	426376
GMS_191	d__Bacteria;p__Actinobacteriota;c__Actinomycetia;o__Actinomycetales;f__Bifidobacteriaceae;g__Bifidobacterium;s__Bifidobacterium animalis	NO	YES	ERR526062_bin.2.fa	NO	NO	YES	BackhedF_2015__SID640_B__bin.1.fa	34	34	TEDDY_OU_SUBJ1842268851_MAG56,TEDDY_OU_SUBJ1867865604_MAG160,TEDDY_OU_SUBJ1341563176_MAG20,TEDDY_OU_SUBJ1559962652_MAG80,TEDDY_OU_SUBJ1759452045_MAG65,TEDDY_OU_SUBJ1490645663_MAG48,TEDDY_OU_SUBJ1619061671_MAG41,TEDDY_OU_SUBJ1611814882_MAG44,TEDDY_OU_SUBJ1826522975_MAG36,TEDDY_OU_SUBJ1475237507_MAG59,TEDDY_OU_SUBJ1208355763_MAG9,TEDDY_OU_SUBJ1897951711_MAG82,TEDDY_OU_SUBJ1611641264_MAG60,TEDDY_OU_…	TEDDY_OU_SUBJ1341052279_MAG48	100	0	1907724	33	7	96759	18	41216	173888
GMS_192	d__Bacteria;p__Actinobacteriota;c__Actinomycetia;o__Actinomycetales;f__Bifidobacteriaceae;g__Bifidobacterium;s__Bifidobacterium asteroides_B	YES	NO	NO	NO	NO	NO	NO	1	1	TEDDY_OU_SUBJ1235524891_MAG54	TEDDY_OU_SUBJ1235524891_MAG54	97.18	1.14	2081317	36	5	122819	16	35950	382271
GMS_193	d__Bacteria;p__Actinobacteriota;c__Actinomycetia;o__Actinomycetales;f__Bifidobacteriaceae;g__Bifidobacterium;s__Bifidobacterium bifidum	NO	NO	NO	NO	NO	YES	VatanenT_2016__G69161__bin.6.fa	302	302	TEDDY_OU_SUBJ1732982250_MAG14,TEDDY_OU_SUBJ1892724708_MAG38,TEDDY_OU_SUBJ1697687747_MAG11,TEDDY_OU_SUBJ1206891066_MAG4,TEDDY_OU_SUBJ1788716845_MAG37,TEDDY_OU_SUBJ1671014240_MAG72,TEDDY_OU_SUBJ1325964899_MAG5,TEDDY_OU_SUBJ1703854880_MAG4,TEDDY_OU_SUBJ1621134540_MAG13,TEDDY_OU_SUBJ1664402767_MAG4,TEDDY_OU_SUBJ1690139183_MAG99,TEDDY_OU_SUBJ1380175948_MAG69,TEDDY_OU_SUBJ1395000226_MAG22,TEDDY_OU_SUBJ…	TEDDY_OU_SUBJ1590854185_MAG28	99.92	0	2167341	30	5	137898	17	42597	473098
GMS_194	d__Bacteria;p__Actinobacteriota;c__Actinomycetia;o__Actinomycetales;f__Bifidobacteriaceae;g__Bifidobacterium;s__Bifidobacterium breve	NO	YES	SRR3160444_bin.14.fa	YES	1385939.3.patric.fna	YES	FerrettiP_2018__CA_C10031IS2541FE_t4M15__bin.7.fa	180	180	TEDDY_OU_SUBJ1427155299_MAG2,TEDDY_OU_SUBJ1712338015_MAG2,TEDDY_OU_SUBJ1842268851_MAG49,TEDDY_OU_SUBJ1621134540_MAG46,TEDDY_OU_SUBJ1516547689_MAG34,TEDDY_OU_SUBJ1971202062_MAG34,TEDDY_OU_SUBJ1743288251_MAG20,TEDDY_OU_SUBJ1243510805_MAG13,TEDDY_OU_SUBJ1743280302_MAG34,TEDDY_OU_SUBJ1498298724_MAG85,TEDDY_OU_SUBJ1206891066_MAG61,TEDDY_OU_SUBJ1435681068_MAG14,TEDDY_OU_SUBJ1797243857_MAG18,TEDDY_OU_SU…	TEDDY_OU_SUBJ1690096424_MAG13	100	0	2309128	27	6	121148	17	40932	444477
GMS_195	d__Bacteria;p__Actinobacteriota;c__Actinomycetia;o__Actinomycetales;f__Bifidobacteriaceae;g__Bifidobacterium;s__Bifidobacterium catenulatum	NO	YES	SRR4408089_bin.5.fa	YES	ERS473340_12.hgm.fna	YES	VatanenT_2016__G80503__bin.12.fa	31	31	TEDDY_OU_SUBJ1369765219_MAG49,TEDDY_OU_SUBJ1358015183_MAG51,TEDDY_OU_SUBJ1934221956_MAG30,TEDDY_OU_SUBJ1243510805_MAG19,TEDDY_OU_SUBJ1792633226_MAG16,TEDDY_OU_SUBJ1553620649_MAG26,TEDDY_OU_SUBJ1539417543_MAG14,TEDDY_OU_SUBJ1794675779_MAG17,TEDDY_OU_SUBJ1700454883_MAG46,TEDDY_OU_SUBJ1244917006_MAG72,TEDDY_OU_SUBJ1532644191_MAG74,TEDDY_OU_SUBJ1907095236_MAG23,TEDDY_OU_SUBJ1415720840_MAG19,TEDDY_OU_…	TEDDY_OU_SUBJ1532644191_MAG74	99.6	0.19	1940215	34	8	73792	23	32846	276204
GMS_196	d__Bacteria;p__Actinobacteriota;c__Actinomycetia;o__Actinomycetales;f__Bifidobacteriaceae;g__Bifidobacterium;s__Bifidobacterium dentium	NO	YES	SRR4408135_bin.10.fa	NO	NO	YES	VatanenT_2016__G80539__bin.15.fa	72	72	TEDDY_OU_SUBJ1852658756_MAG7,TEDDY_OU_SUBJ1341563176_MAG13,TEDDY_OU_SUBJ1500778226_MAG16,TEDDY_OU_SUBJ1310118629_MAG9,TEDDY_OU_SUBJ1842268851_MAG47,TEDDY_OU_SUBJ1747342927_MAG39,TEDDY_OU_SUBJ1555475495_MAG13,TEDDY_OU_SUBJ1516547689_MAG35,TEDDY_OU_SUBJ1703854880_MAG102,TEDDY_OU_SUBJ1633570887_MAG31,TEDDY_OU_SUBJ1512113898_MAG38,TEDDY_OU_SUBJ1201923829_MAG55,TEDDY_OU_SUBJ1738064281_MAG26,TEDDY_OU_S…	TEDDY_OU_SUBJ1798464831_MAG35	99.24	0.45	2482873	19	5	210408	13	63497	420478
GMS_197	d__Bacteria;p__Actinobacteriota;c__Actinomycetia;o__Actinomycetales;f__Bifidobacteriaceae;g__Bifidobacterium;s__Bifidobacterium gallinarum	NO	NO	NO	YES	SRS255128_23.hgm.fna	YES	ZellerG_2014__CCMD19497912ST-21-0__bin.45.fa	2	2	TEDDY_OU_SUBJ1897951711_MAG62,TEDDY_OU_SUBJ1600359990_MAG7	TEDDY_OU_SUBJ1600359990_MAG7	97.14	0.58	2092024	84	16	46702	50	11918	95400
GMS_198	d__Bacteria;p__Actinobacteriota;c__Actinomycetia;o__Actinomycetales;f__Bifidobacteriaceae;g__Bifidobacterium;s__Bifidobacterium globosum	NO	NO	NO	NO	NO	YES	YuJ_2015__SZAXPI003409-8__bin.93.fa	1	1	TEDDY_OU_SUBJ1798464831_MAG46	TEDDY_OU_SUBJ1798464831_MAG46	92.38	2.44	1974052	145	25	22160	92	6171	122987
GMS_199	d__Bacteria;p__Actinobacteriota;c__Actinomycetia;o__Actinomycetales;f__Bifidobacteriaceae;g__Bifidobacterium;s__Bifidobacterium infantis	NO	YES	ERR525853_bin.1.fa	NO	NO	YES	BackhedF_2015__SID338_4M__bin.5.fa	27	27	TEDDY_OU_SUBJ1555475495_MAG3,TEDDY_OU_SUBJ1747342927_MAG30,TEDDY_OU_SUBJ1593993351_MAG1,TEDDY_OU_SUBJ1672377043_MAG49,TEDDY_OU_SUBJ1296635662_MAG65,TEDDY_OU_SUBJ1219013121_MAG21,TEDDY_OU_SUBJ1589655652_MAG22,TEDDY_OU_SUBJ1297069541_MAG21,TEDDY_OU_SUBJ1996272837_MAG2,TEDDY_OU_SUBJ1556940978_MAG89,TEDDY_OU_SUBJ1945791061_MAG32,TEDDY_OU_SUBJ1506386752_MAG63,TEDDY_OU_SUBJ1375080804_MAG22,TEDDY_OU_SUB…	TEDDY_OU_SUBJ1348347380_MAG3	100	0	2472871	42	8	102778	27	24201	228810
GMS_2	d__Bacteria;p__Firmicutes_A;c__Clostridia;o__Lachnospirales;f__Lachnospiraceae;g__Clostridium_N;s__	YES	NO	NO	NO	NO	NO	NO	1	1	TEDDY_OU_SUBJ1456476394_MAG27	TEDDY_OU_SUBJ1456476394_MAG27	93.77	1.34	3568407	448	101	10644	321	3710	48281
GMS_20	d__Bacteria;p__Firmicutes_A;c__Clostridia;o__Clostridiales;f__Clostridiaceae;g__Clostridium;s__	NO	NO	NO	NO	NO	YES	FerrettiP_2018__CA_C10005IS2077FE_t5M15__bin.4.fa	1	1	TEDDY_OU_SUBJ1650596053_MAG2	TEDDY_OU_SUBJ1650596053_MAG2	90.91	1.34	3055987	569	161	6455	442	2823	21093
GMS_200	d__Bacteria;p__Actinobacteriota;c__Actinomycetia;o__Actinomycetales;f__Bifidobacteriaceae;g__Bifidobacterium;s__Bifidobacterium kashiwanohense	NO	YES	SRR2155339_bin.26.fa	YES	ERS473340_12.hgm.fna	YES	VincentC_2016__MM036__bin.8.fa	7	7	TEDDY_OU_SUBJ1971202062_MAG46,TEDDY_OU_SUBJ1691612732_MAG29,TEDDY_OU_SUBJ1782032164_MAG14,TEDDY_OU_SUBJ1281056545_MAG6,TEDDY_OU_SUBJ1880192398_MAG23,TEDDY_OU_SUBJ1337362290_MAG57,TEDDY_OU_SUBJ1607366575_MAG24	TEDDY_OU_SUBJ1691612732_MAG29	98.28	0	2143134	61	10	74984	35	16585	198167
GMS_201	d__Bacteria;p__Actinobacteriota;c__Actinomycetia;o__Actinomycetales;f__Bifidobacteriaceae;g__Bifidobacterium;s__Bifidobacterium longum	NO	YES	SRR4408075_bin.7.fa	YES	890402.3.patric.fna	YES	LiJ_2014__V1.UC54-4__bin.44.fa	275	275	TEDDY_OU_SUBJ1664402767_MAG31,TEDDY_OU_SUBJ1380175948_MAG34,TEDDY_OU_SUBJ1381855501_MAG29,TEDDY_OU_SUBJ1703854880_MAG64,TEDDY_OU_SUBJ1325964899_MAG64,TEDDY_OU_SUBJ1636875262_MAG5,TEDDY_OU_SUBJ1334414562_MAG76,TEDDY_OU_SUBJ1410223187_MAG73,TEDDY_OU_SUBJ1328137769_MAG69,TEDDY_OU_SUBJ1395000226_MAG64,TEDDY_OU_SUBJ1536752395_MAG7,TEDDY_OU_SUBJ1250897089_MAG19,TEDDY_OU_SUBJ1840148851_MAG7,TEDDY_OU_SUB…	TEDDY_OU_SUBJ1787479204_MAG23	100	0	2352603	51	8	85391	27	19288	247208
GMS_202	d__Bacteria;p__Actinobacteriota;c__Actinomycetia;o__Actinomycetales;f__Bifidobacteriaceae;g__Bifidobacterium;s__Bifidobacterium pseudocatenulatum	NO	YES	ERR525927_bin.12.fa	YES	ERS473389_10.hgm.fna	YES	BackhedF_2015__SID511_B__bin.2.fa	147	147	TEDDY_OU_SUBJ1982356849_MAG68,TEDDY_OU_SUBJ1664402767_MAG33,TEDDY_OU_SUBJ1321793540_MAG63,TEDDY_OU_SUBJ1949420417_MAG72,TEDDY_OU_SUBJ1543995373_MAG15,TEDDY_OU_SUBJ1328137769_MAG1,TEDDY_OU_SUBJ1334414562_MAG79,TEDDY_OU_SUBJ1420704859_MAG32,TEDDY_OU_SUBJ1671622380_MAG121,TEDDY_OU_SUBJ1282706628_MAG86,TEDDY_OU_SUBJ1493561067_MAG43,TEDDY_OU_SUBJ1794386412_MAG84,TEDDY_OU_SUBJ1387717546_MAG19,TEDDY_OU_…	TEDDY_OU_SUBJ1937472232_MAG39	100	0.23	2267739	20	4	213438	12	57274	589232
GMS_203	d__Bacteria;p__Actinobacteriota;c__Actinomycetia;o__Actinomycetales;f__Bifidobacteriaceae;g__Bifidobacterium;s__Bifidobacterium sp002742445	NO	YES	ERR970273_bin.2.fa	YES	2013021.3.patric.fna	NO	NO	2	2	TEDDY_OU_SUBJ1427155299_MAG23,TEDDY_OU_SUBJ1893305062_MAG89	TEDDY_OU_SUBJ1427155299_MAG23	99.77	0	2085850	20	4	243395	8	86738	466844
GMS_204	d__Bacteria;p__Actinobacteriota;c__Actinomycetia;o__Mycobacteriales;f__Mycobacteriaceae;g__Corynebacterium;s__Corynebacterium argentoratense	NO	NO	NO	NO	NO	YES	HMP_2012__SRS017808__bin.34.fa	3	3	TEDDY_OU_SUBJ1279157655_MAG88,TEDDY_OU_SUBJ1950891337_MAG28,TEDDY_OU_SUBJ1738043333_MAG13	TEDDY_OU_SUBJ1279157655_MAG88	95.99	0	1844833	146	37	16162	103	6609	48710
GMS_205	d__Bacteria;p__Actinobacteriota;c__Actinomycetia;o__Mycobacteriales;f__Mycobacteriaceae;g__Corynebacterium;s__Corynebacterium callunae	YES	NO	NO	NO	NO	NO	NO	3	3	TEDDY_OU_SUBJ1747369725_MAG16,TEDDY_OU_SUBJ1489117868_MAG17,TEDDY_OU_SUBJ1533472625_MAG6	TEDDY_OU_SUBJ1533472625_MAG6	98.72	0	2807577	22	5	205591	13	68535	362675
GMS_206	d__Bacteria;p__Actinobacteriota;c__Actinomycetia;o__Mycobacteriales;f__Mycobacteriaceae;g__Corynebacterium;s__Corynebacterium variabile	YES	NO	NO	NO	NO	NO	NO	3	3	TEDDY_OU_SUBJ1387717546_MAG144,TEDDY_OU_SUBJ1533472625_MAG17,TEDDY_OU_SUBJ1442667678_MAG106	TEDDY_OU_SUBJ1387717546_MAG144	97.82	0.9	3012436	141	29	32507	86	10268	113955
GMS_207	d__Bacteria;p__Actinobacteriota;c__Actinomycetia;o__Propionibacteriales;f__Propionibacteriaceae;g__Cutibacterium;s__Cutibacterium avidum	NO	YES	SRR3132025_bin.2.fa	NO	NO	YES	FerrettiP_2018__CA_C10007IS2114FE_t4M15__bin.4.fa	6	6	TEDDY_OU_SUBJ1380175948_MAG36,TEDDY_OU_SUBJ1475237507_MAG69,TEDDY_OU_SUBJ1807354746_MAG3,TEDDY_OU_SUBJ1738528553_MAG70,TEDDY_OU_SUBJ1235524891_MAG67,TEDDY_OU_SUBJ1987629134_MAG7	TEDDY_OU_SUBJ1380175948_MAG36	98.03	0	2447458	163	38	20749	111	7537	52592
GMS_208	d__Bacteria;p__Actinobacteriota;c__Actinomycetia;o__Propionibacteriales;f__Propionibacteriaceae;g__Propionibacterium;s__Propionibacterium freudenreichii	NO	YES	SRR4305421_bin.2.fa	NO	NO	YES	ZellerG_2014__CCIS29688262ST-20-0__bin.63.fa	1	1	TEDDY_OU_SUBJ1822325385_MAG38	TEDDY_OU_SUBJ1822325385_MAG38	96.05	0.66	2324466	240	50	13029	167	4469	73908
GMS_209	d__Bacteria;p__Actinobacteriota;c__Coriobacteriia;o__Coriobacteriales;f__Atopobiaceae;g__Atopobium;s__Atopobium minutum	NO	YES	ERR1018188_bin.87.fa	NO	NO	YES	YuJ_2015__SZAXPI003412-1__bin.19.fa	3	3	TEDDY_OU_SUBJ1752249221_MAG14,TEDDY_OU_SUBJ1589385646_MAG50,TEDDY_OU_SUBJ1870814408_MAG64	TEDDY_OU_SUBJ1589385646_MAG50	98.39	0	1583466	9	3	253005	6	112858	464083
GMS_21	d__Bacteria;p__Firmicutes;c__Bacilli;o__RF39;f__CAG-1000;g__;s__	YES	NO	NO	NO	NO	NO	NO	1	1	TEDDY_OU_SUBJ1712043778_MAG78	TEDDY_OU_SUBJ1712043778_MAG78	92.13	1.12	1179586	78	14	21409	51	7454	93873
GMS_210	d__Bacteria;p__Actinobacteriota;c__Coriobacteriia;o__Coriobacteriales;f__Atopobiaceae;g__Lancefieldella;s__Lancefieldella parvula	YES	NO	NO	NO	NO	NO	NO	1	1	TEDDY_OU_SUBJ1220135965_MAG57	TEDDY_OU_SUBJ1220135965_MAG57	98.12	1.68	1492610	127	27	17162	86	5549	57674
GMS_211	d__Bacteria;p__Actinobacteriota;c__Coriobacteriia;o__Coriobacteriales;f__Atopobiaceae;g__Lancefieldella;s__Lancefieldella rimae	NO	NO	NO	NO	NO	YES	FengQ_2015__SID31880__bin.71.fa	1	1	TEDDY_OU_SUBJ1378497214_MAG46	TEDDY_OU_SUBJ1378497214_MAG46	95.97	0.81	1560964	38	7	76467	22	18832	170891
GMS_212	d__Bacteria;p__Actinobacteriota;c__Coriobacteriia;o__Coriobacteriales;f__Atopobiaceae;g__Lancefieldella;s__Lancefieldella sp000564995	NO	NO	NO	NO	NO	YES	CM_cf__CF_TNFC005SA_t1M15__bin.19.fa	1	1	TEDDY_OU_SUBJ1830731926_MAG19	TEDDY_OU_SUBJ1830731926_MAG19	93.88	0	1377868	143	34	12587	102	4853	47158
GMS_213	d__Bacteria;p__Actinobacteriota;c__Coriobacteriia;o__Coriobacteriales;f__Atopobiaceae;g__Olsenella_E;s__Olsenella_E sp003609875	NO	YES	SRR3993030_bin.72.fa	NO	NO	YES	CosteaPI_2017__SID713B058-11-90-0__bin.16.fa	1	1	TEDDY_OU_SUBJ1953899407_MAG37	TEDDY_OU_SUBJ1953899407_MAG37	94.75	0.4	1752737	138	29	17132	91	5786	65489
GMS_214	d__Bacteria;p__Actinobacteriota;c__Coriobacteriia;o__Coriobacteriales;f__Atopobiaceae;g__Parolsenella;s__Parolsenella catena	NO	YES	SRR3993004_bin.14.fa	NO	NO	YES	FengQ_2015__SID31749__bin.28.fa	1	1	TEDDY_OU_SUBJ1387717546_MAG73	TEDDY_OU_SUBJ1387717546_MAG73	92.11	1.61	1586503	166	27	14494	110	3849	143742
GMS_215	d__Bacteria;p__Actinobacteriota;c__Coriobacteriia;o__Coriobacteriales;f__Atopobiaceae;g__Parolsenella;s__Parolsenella sp900544655	NO	YES	ERR525748_bin.7.fa	NO	NO	YES	BackhedF_2015__SID184_4M__bin.1.fa	2	2	TEDDY_OU_SUBJ1570076016_MAG86,TEDDY_OU_SUBJ1467849044_MAG60	TEDDY_OU_SUBJ1467849044_MAG60	99.73	0.81	1885783	90	13	44201	52	9294	168378
GMS_216	d__Bacteria;p__Actinobacteriota;c__Coriobacteriia;o__Coriobacteriales;f__Coriobacteriaceae;g__Collinsella;s__Collinsella aerofaciens_F	NO	NO	NO	YES	ERS608502_73.hgm.fna	YES	KosticAD_2015__PRJNA231909.3101336__bin.7.fa	31	31	TEDDY_OU_SUBJ1206891066_MAG5,TEDDY_OU_SUBJ1380175948_MAG18,TEDDY_OU_SUBJ1697687747_MAG58,TEDDY_OU_SUBJ1296635662_MAG38,TEDDY_OU_SUBJ1578947222_MAG6,TEDDY_OU_SUBJ1772220664_MAG18,TEDDY_OU_SUBJ1816463381_MAG44,TEDDY_OU_SUBJ1430657615_MAG54,TEDDY_OU_SUBJ1816555893_MAG27,TEDDY_OU_SUBJ1408249292_MAG91,TEDDY_OU_SUBJ1277891000_MAG2,TEDDY_OU_SUBJ1775724834_MAG101,TEDDY_OU_SUBJ1486882648_MAG9,TEDDY_OU_SUB…	TEDDY_OU_SUBJ1486882648_MAG9	100	0.81	2208970	120	24	29528	79	9178	78780
GMS_217	d__Bacteria;p__Actinobacteriota;c__Coriobacteriia;o__Coriobacteriales;f__Coriobacteriaceae;g__Collinsella;s__Collinsella aerofaciens_G	NO	YES	SRR5127794_bin.11.fa	NO	NO	YES	SchirmerM_2016__G88792__bin.13.fa	18	18	TEDDY_OU_SUBJ1743288251_MAG14,TEDDY_OU_SUBJ1722470158_MAG20,TEDDY_OU_SUBJ1819475982_MAG22,TEDDY_OU_SUBJ1411453297_MAG33,TEDDY_OU_SUBJ1645770891_MAG28,TEDDY_OU_SUBJ1707451165_MAG90,TEDDY_OU_SUBJ1967909421_MAG5,TEDDY_OU_SUBJ1842157334_MAG22,TEDDY_OU_SUBJ1559813261_MAG54,TEDDY_OU_SUBJ1214523904_MAG65,TEDDY_OU_SUBJ1967257849_MAG8,TEDDY_OU_SUBJ1936818947_MAG46,TEDDY_OU_SUBJ1730561529_MAG2,TEDDY_OU_SUB…	TEDDY_OU_SUBJ1214523904_MAG65	99.19	0.81	2047432	100	19	30886	62	10812	133267
GMS_218	d__Bacteria;p__Actinobacteriota;c__Coriobacteriia;o__Coriobacteriales;f__Coriobacteriaceae;g__Collinsella;s__Collinsella aerofaciens_H	NO	YES	SRR3993025_bin.7.fa	YES	SRS1170780_21.hgm.fna	YES	HanniganGD_2017__MG100132__bin.10.fa	2	2	TEDDY_OU_SUBJ1918137242_MAG58,TEDDY_OU_SUBJ1289694717_MAG30	TEDDY_OU_SUBJ1289694717_MAG30	97.58	1.08	2179811	172	37	18450	116	5524	62643
GMS_219	d__Bacteria;p__Actinobacteriota;c__Coriobacteriia;o__Coriobacteriales;f__Coriobacteriaceae;g__Collinsella;s__Collinsella aerofaciens_I	NO	YES	SRR5275444_bin.12.fa	NO	NO	YES	LoombaR_2017__SID5338_ihq__bin.3.fa	2	2	TEDDY_OU_SUBJ1210048067_MAG34,TEDDY_OU_SUBJ1530357266_MAG12	TEDDY_OU_SUBJ1210048067_MAG34	100	1.61	1985089	120	23	26497	77	7095	71352
GMS_22	d__Bacteria;p__Actinobacteriota;c__Coriobacteriia;o__Coriobacteriales;f__Coriobacteriaceae;g__Collinsella;s__	NO	NO	NO	NO	NO	YES	ZellerG_2014__CCIS78100604ST-4-0__bin.15.fa	3	3	TEDDY_OU_SUBJ1618380387_MAG28,TEDDY_OU_SUBJ1808629778_MAG23,TEDDY_OU_SUBJ1749897487_MAG8	TEDDY_OU_SUBJ1808629778_MAG23	100	1.61	1983691	84	18	37624	53	12342	78039
GMS_220	d__Bacteria;p__Actinobacteriota;c__Coriobacteriia;o__Coriobacteriales;f__Coriobacteriaceae;g__Collinsella;s__Collinsella bouchesdurhonensis	NO	NO	NO	YES	1262851.3.patric.fna	YES	FengQ_2015__SID530323__bin.9.fa	3	3	TEDDY_OU_SUBJ1570076016_MAG124,TEDDY_OU_SUBJ1272095275_MAG83,TEDDY_OU_SUBJ1752295345_MAG36	TEDDY_OU_SUBJ1570076016_MAG124	99.09	0.07	1764640	148	31	17107	100	5928	101996
GMS_221	d__Bacteria;p__Actinobacteriota;c__Coriobacteriia;o__Coriobacteriales;f__Coriobacteriaceae;g__Collinsella;s__Collinsella intestinalis	NO	YES	ERR688554_bin.45.fa	NO	NO	YES	LoombaR_2017__SID1053_bba__bin.3.fa	14	14	TEDDY_OU_SUBJ1838470437_MAG6,TEDDY_OU_SUBJ1370580816_MAG52,TEDDY_OU_SUBJ1377560498_MAG113,TEDDY_OU_SUBJ1884425596_MAG37,TEDDY_OU_SUBJ1370609090_MAG49,TEDDY_OU_SUBJ1511341673_MAG33,TEDDY_OU_SUBJ1424220231_MAG15,TEDDY_OU_SUBJ1391457984_MAG52,TEDDY_OU_SUBJ1250949712_MAG12,TEDDY_OU_SUBJ1709661078_MAG73,TEDDY_OU_SUBJ1421570588_MAG25,TEDDY_OU_SUBJ1948771613_MAG31,TEDDY_OU_SUBJ1379633001_MAG25,TEDDY_OU_…	TEDDY_OU_SUBJ1709661078_MAG73	100	0	1674545	90	19	29539	57	8763	85521
GMS_222	d__Bacteria;p__Actinobacteriota;c__Coriobacteriia;o__Coriobacteriales;f__Coriobacteriaceae;g__Collinsella;s__Collinsella sp002391315	NO	YES	SRR3736984_bin.16.fa	YES	ERS608537_7.hgm.fna	YES	FengQ_2015__SID31379__bin.33.fa	1	1	TEDDY_OU_SUBJ1962166822_MAG43	TEDDY_OU_SUBJ1962166822_MAG43	99.19	0.81	1880474	77	13	39190	48	11177	178050
GMS_223	d__Bacteria;p__Actinobacteriota;c__Coriobacteriia;o__Coriobacteriales;f__Coriobacteriaceae;g__Collinsella;s__Collinsella sp003436275	NO	YES	ERR1620277_bin.40.fa	NO	NO	YES	ZellerG_2014__CCIS82146115ST-4-0__bin.56.fa	1	1	TEDDY_OU_SUBJ1477223770_MAG26	TEDDY_OU_SUBJ1477223770_MAG26	97.58	0.81	2083535	163	34	19043	110	6110	60158
GMS_224	d__Bacteria;p__Actinobacteriota;c__Coriobacteriia;o__Coriobacteriales;f__Coriobacteriaceae;g__Collinsella;s__Collinsella sp003459245	NO	YES	SRR5127404_bin.24.fa	YES	ERS537254_1.hgm.fna	YES	BritoIL_2016__M1.63.ST__bin.17.fa	5	5	TEDDY_OU_SUBJ1278763099_MAG32,TEDDY_OU_SUBJ1424220231_MAG27,TEDDY_OU_SUBJ1566407758_MAG6,TEDDY_OU_SUBJ1562941206_MAG36,TEDDY_OU_SUBJ1671259558_MAG93	TEDDY_OU_SUBJ1278763099_MAG32	100	0.81	2154666	69	17	46695	46	17900	104274
GMS_225	d__Bacteria;p__Actinobacteriota;c__Coriobacteriia;o__Coriobacteriales;f__Coriobacteriaceae;g__Collinsella;s__Collinsella sp003469185	NO	NO	NO	YES	SRS1596784_11.hgm.fna	YES	LiJ_2017__H3M616753__bin.26.fa	1	1	TEDDY_OU_SUBJ1438186730_MAG21	TEDDY_OU_SUBJ1438186730_MAG21	100	0.81	2143247	30	8	100493	21	43245	213947
GMS_226	d__Bacteria;p__Actinobacteriota;c__Coriobacteriia;o__Coriobacteriales;f__Coriobacteriaceae;g__Collinsella;s__Collinsella sp003479805	NO	YES	SRR3160442_bin.25.fa	YES	ERS537248_27.hgm.fna	YES	Obregon-TitoAJ_2015__NO05__bin.22.fa	6	6	TEDDY_OU_SUBJ1395000226_MAG38,TEDDY_OU_SUBJ1969750490_MAG30,TEDDY_OU_SUBJ1677801881_MAG69,TEDDY_OU_SUBJ1961943513_MAG24,TEDDY_OU_SUBJ1936818947_MAG7,TEDDY_OU_SUBJ1533192012_MAG11	TEDDY_OU_SUBJ1936818947_MAG7	99.19	0	2050318	83	17	43711	52	12059	87346
GMS_227	d__Bacteria;p__Actinobacteriota;c__Coriobacteriia;o__Coriobacteriales;f__Coriobacteriaceae;g__Collinsella;s__Collinsella sp003487125	NO	YES	SRR5127413_bin.19.fa	YES	ERS608521_50.hgm.fna	YES	SchirmerM_2016__G89198__bin.18.fa	3	3	TEDDY_OU_SUBJ1677801881_MAG38,TEDDY_OU_SUBJ1437366758_MAG19,TEDDY_OU_SUBJ1444342618_MAG152	TEDDY_OU_SUBJ1677801881_MAG38	99.19	0.81	2095709	112	21	28588	72	9259	146608
GMS_228	d__Bacteria;p__Actinobacteriota;c__Coriobacteriia;o__Coriobacteriales;f__Coriobacteriaceae;g__Collinsella;s__Collinsella sp900540095	NO	NO	NO	YES	ERS473415_1.hgm.fna	YES	XieH_2016__YSZC12003_36212__bin.52.fa	1	1	TEDDY_OU_SUBJ1828380028_MAG8	TEDDY_OU_SUBJ1828380028_MAG8	99.19	0.81	2111745	76	14	46931	44	15346	187675
GMS_229	d__Bacteria;p__Actinobacteriota;c__Coriobacteriia;o__Coriobacteriales;f__Coriobacteriaceae;g__Collinsella;s__Collinsella sp900540945	NO	NO	NO	YES	ERS235563_53.hgm.fna	YES	XieH_2016__YSZC12003_37333__bin.20.fa	9	9	TEDDY_OU_SUBJ1591533036_MAG113,TEDDY_OU_SUBJ1502939716_MAG18,TEDDY_OU_SUBJ1511341673_MAG4,TEDDY_OU_SUBJ1492011160_MAG39,TEDDY_OU_SUBJ1913333238_MAG89,TEDDY_OU_SUBJ1900633893_MAG31,TEDDY_OU_SUBJ1332112175_MAG27,TEDDY_OU_SUBJ1942773417_MAG27,TEDDY_OU_SUBJ1607835974_MAG26	TEDDY_OU_SUBJ1511341673_MAG4	100	0.81	2085469	90	14	42829	55	10511	152775
GMS_23	d__Bacteria;p__Actinobacteriota;c__Coriobacteriia;o__Coriobacteriales;f__Coriobacteriaceae;g__Collinsella;s__	YES	NO	NO	NO	NO	NO	NO	1	1	TEDDY_OU_SUBJ1361349376_MAG68	TEDDY_OU_SUBJ1361349376_MAG68	98.39	1.61	2067200	160	31	19716	106	5623	79016
GMS_230	d__Bacteria;p__Actinobacteriota;c__Coriobacteriia;o__Coriobacteriales;f__Coriobacteriaceae;g__Collinsella;s__Collinsella sp900541055	NO	YES	SRR4305360_bin.5.fa	YES	SRS1596795_24.hgm.fna	YES	KosticAD_2015__PRJNA231909.3104913__bin.7.fa	3	3	TEDDY_OU_SUBJ1885985196_MAG32,TEDDY_OU_SUBJ1774772246_MAG107,TEDDY_OU_SUBJ1445009550_MAG53	TEDDY_OU_SUBJ1774772246_MAG107	100	0.81	2163114	34	6	163620	19	39535	254097
GMS_231	d__Bacteria;p__Actinobacteriota;c__Coriobacteriia;o__Coriobacteriales;f__Coriobacteriaceae;g__Collinsella;s__Collinsella sp900541135	NO	NO	NO	NO	NO	YES	XieH_2016__YSZC12003_37314__bin.82.fa	3	3	TEDDY_OU_SUBJ1946370858_MAG26,TEDDY_OU_SUBJ1264582496_MAG101,TEDDY_OU_SUBJ1582400837_MAG17	TEDDY_OU_SUBJ1264582496_MAG101	99.19	0.81	1997621	147	29	24206	94	5979	82383
GMS_232	d__Bacteria;p__Actinobacteriota;c__Coriobacteriia;o__Coriobacteriales;f__Coriobacteriaceae;g__Collinsella;s__Collinsella sp900541145	NO	NO	NO	YES	SRS1596795_24.hgm.fna	YES	VatanenT_2016__G80346__bin.16.fa	20	20	TEDDY_OU_SUBJ1788716845_MAG15,TEDDY_OU_SUBJ1664402767_MAG29,TEDDY_OU_SUBJ1621134540_MAG36,TEDDY_OU_SUBJ1321793540_MAG39,TEDDY_OU_SUBJ1559962652_MAG94,TEDDY_OU_SUBJ1466125287_MAG5,TEDDY_OU_SUBJ1934759910_MAG68,TEDDY_OU_SUBJ1940194251_MAG52,TEDDY_OU_SUBJ1283384554_MAG55,TEDDY_OU_SUBJ1915765223_MAG93,TEDDY_OU_SUBJ1467849044_MAG104,TEDDY_OU_SUBJ1270432446_MAG52,TEDDY_OU_SUBJ1525036890_MAG14,TEDDY_OU_…	TEDDY_OU_SUBJ1467849044_MAG104	100	0.81	2128388	41	7	110832	22	26175	196703
GMS_233	d__Bacteria;p__Actinobacteriota;c__Coriobacteriia;o__Coriobacteriales;f__Coriobacteriaceae;g__Collinsella;s__Collinsella sp900541175	NO	YES	ERR525789_bin.2.fa	YES	ERS608521_50.hgm.fna	YES	LouisS_2016__AS58_18__bin.26.fa	25	25	TEDDY_OU_SUBJ1686419003_MAG42,TEDDY_OU_SUBJ1733195904_MAG7,TEDDY_OU_SUBJ1917522162_MAG79,TEDDY_OU_SUBJ1395588774_MAG11,TEDDY_OU_SUBJ1544054200_MAG30,TEDDY_OU_SUBJ1559161450_MAG12,TEDDY_OU_SUBJ1214325983_MAG71,TEDDY_OU_SUBJ1554398684_MAG12,TEDDY_OU_SUBJ1948791447_MAG64,TEDDY_OU_SUBJ1794675779_MAG16,TEDDY_OU_SUBJ1596360294_MAG51,TEDDY_OU_SUBJ1665447745_MAG27,TEDDY_OU_SUBJ1432134560_MAG85,TEDDY_OU_S…	TEDDY_OU_SUBJ1664530905_MAG30	100	0.81	2184177	96	20	37664	60	10622	114776
GMS_234	d__Bacteria;p__Actinobacteriota;c__Coriobacteriia;o__Coriobacteriales;f__Coriobacteriaceae;g__Collinsella;s__Collinsella sp900541235	NO	NO	NO	NO	NO	YES	NielsenHB_2014__V1_UC25_0__bin.23.fa	4	4	TEDDY_OU_SUBJ1713789676_MAG48,TEDDY_OU_SUBJ1475237507_MAG47,TEDDY_OU_SUBJ1237890995_MAG84,TEDDY_OU_SUBJ1724218682_MAG19	TEDDY_OU_SUBJ1475237507_MAG47	100	0.81	2084501	49	9	59195	31	20707	175591
GMS_235	d__Bacteria;p__Actinobacteriota;c__Coriobacteriia;o__Coriobacteriales;f__Coriobacteriaceae;g__Collinsella;s__Collinsella sp900541285	NO	NO	NO	YES	ERS396529_93.hgm.fna	YES	FengQ_2015__SID31276__bin.48.fa	1	1	TEDDY_OU_SUBJ1427155299_MAG40	TEDDY_OU_SUBJ1427155299_MAG40	100	1.61	2035395	132	26	25741	83	6480	72369
GMS_236	d__Bacteria;p__Actinobacteriota;c__Coriobacteriia;o__Coriobacteriales;f__Coriobacteriaceae;g__Collinsella;s__Collinsella sp900541695	NO	NO	NO	NO	NO	YES	BackhedF_2015__SID577_4M__bin.5.fa	1	1	TEDDY_OU_SUBJ1478347773_MAG132	TEDDY_OU_SUBJ1478347773_MAG132	96.77	0.81	2169321	89	20	34474	59	12798	119984
GMS_237	d__Bacteria;p__Actinobacteriota;c__Coriobacteriia;o__Coriobacteriales;f__Coriobacteriaceae;g__Collinsella;s__Collinsella sp900541745	NO	YES	SRR4408040_bin.5.fa	YES	ERS608620_3.hgm.fna	YES	LiuW_2016__SRR3993051__bin.60.fa	1	1	TEDDY_OU_SUBJ1521921375_MAG40	TEDDY_OU_SUBJ1521921375_MAG40	100	0.81	2091263	45	10	77494	30	24148	219928
GMS_238	d__Bacteria;p__Actinobacteriota;c__Coriobacteriia;o__Coriobacteriales;f__Coriobacteriaceae;g__Collinsella;s__Collinsella sp900542085	NO	NO	NO	NO	NO	YES	KarlssonFH_2013__S478__bin.9.fa	1	1	TEDDY_OU_SUBJ1409003264_MAG149	TEDDY_OU_SUBJ1409003264_MAG149	91.82	1.8	1974523	165	24	20446	104	4397	130500
GMS_239	d__Bacteria;p__Actinobacteriota;c__Coriobacteriia;o__Coriobacteriales;f__Coriobacteriaceae;g__Collinsella;s__Collinsella sp900542555	NO	YES	SRR4408178_bin.3.fa	YES	ERS608615_52.hgm.fna	YES	VatanenT_2016__G80583__bin.5.fa	1	1	TEDDY_OU_SUBJ1377822937_MAG7	TEDDY_OU_SUBJ1377822937_MAG7	95.16	1.61	1902447	184	37	15305	123	4523	53641
GMS_24	d__Bacteria;p__Actinobacteriota;c__Coriobacteriia;o__Coriobacteriales;f__Coriobacteriaceae;g__Collinsella;s__	YES	NO	NO	NO	NO	NO	NO	1	1	TEDDY_OU_SUBJ1448228386_MAG28	TEDDY_OU_SUBJ1448228386_MAG28	98.39	0.81	2036481	145	30	22621	95	6279	55792
GMS_240	d__Bacteria;p__Actinobacteriota;c__Coriobacteriia;o__Coriobacteriales;f__Coriobacteriaceae;g__Collinsella;s__Collinsella sp900543515	NO	YES	SRR2912781_bin.1.fa	YES	ERS396332_17.hgm.fna	YES	BackhedF_2015__SID637_4M__bin.1.fa	1	1	TEDDY_OU_SUBJ1524209011_MAG15	TEDDY_OU_SUBJ1524209011_MAG15	100	0.81	2163326	46	11	74642	32	24468	197603
GMS_241	d__Bacteria;p__Actinobacteriota;c__Coriobacteriia;o__Coriobacteriales;f__Coriobacteriaceae;g__Collinsella;s__Collinsella sp900544235	NO	YES	ERR1297820_bin.14.fa	YES	742722.3.patric.fna	NO	NO	4	4	TEDDY_OU_SUBJ1709661078_MAG44,TEDDY_OU_SUBJ1533472625_MAG29,TEDDY_OU_SUBJ1729636390_MAG35,TEDDY_OU_SUBJ1442667678_MAG34	TEDDY_OU_SUBJ1533472625_MAG29	100	1.61	2035600	127	23	28000	81	7005	100532
GMS_242	d__Bacteria;p__Actinobacteriota;c__Coriobacteriia;o__Coriobacteriales;f__Coriobacteriaceae;g__Collinsella;s__Collinsella sp900544645	NO	YES	SRR4408004_bin.8.fa	YES	SRS1596795_24.hgm.fna	YES	VatanenT_2016__G80287__bin.3.fa	7	7	TEDDY_OU_SUBJ1248247499_MAG59,TEDDY_OU_SUBJ1229945902_MAG16,TEDDY_OU_SUBJ1220135965_MAG31,TEDDY_OU_SUBJ1846692091_MAG22,TEDDY_OU_SUBJ1720286880_MAG52,TEDDY_OU_SUBJ1794434448_MAG43,TEDDY_OU_SUBJ1422683943_MAG57	TEDDY_OU_SUBJ1794434448_MAG43	100	0.81	2167576	72	17	43699	47	16424	138078
GMS_243	d__Bacteria;p__Actinobacteriota;c__Coriobacteriia;o__Coriobacteriales;f__Coriobacteriaceae;g__Collinsella;s__Collinsella sp900545165	NO	NO	NO	NO	NO	YES	ZeeviD_2015__PNP_Main_244__bin.7.fa	3	3	TEDDY_OU_SUBJ1619061671_MAG32,TEDDY_OU_SUBJ1282706628_MAG67,TEDDY_OU_SUBJ1580057722_MAG28	TEDDY_OU_SUBJ1619061671_MAG32	99.19	0.81	2064766	51	9	74782	29	18798	188350
GMS_244	d__Bacteria;p__Actinobacteriota;c__Coriobacteriia;o__Coriobacteriales;f__Coriobacteriaceae;g__Collinsella;s__Collinsella sp900545445	NO	YES	ERR525937_bin.2.fa	NO	NO	YES	GeversD_2014__SKBSTL002__bin.21.fa	2	2	TEDDY_OU_SUBJ1552761256_MAG13,TEDDY_OU_SUBJ1456937048_MAG43	TEDDY_OU_SUBJ1456937048_MAG43	99.19	1.21	2026928	154	29	23339	102	5981	107331
GMS_245	d__Bacteria;p__Actinobacteriota;c__Coriobacteriia;o__Coriobacteriales;f__Coriobacteriaceae;g__Collinsella;s__Collinsella sp900547345	NO	YES	ERR525779_bin.33.fa	YES	SRS1596795_24.hgm.fna	YES	BackhedF_2015__SID238_M__bin.10.fa	2	2	TEDDY_OU_SUBJ1341954341_MAG3,TEDDY_OU_SUBJ1351253490_MAG18	TEDDY_OU_SUBJ1341954341_MAG3	99.19	0.81	2094597	120	21	28718	74	7829	138073
GMS_246	d__Bacteria;p__Actinobacteriota;c__Coriobacteriia;o__Coriobacteriales;f__Coriobacteriaceae;g__Collinsella;s__Collinsella sp900549025	NO	NO	NO	YES	SRS1596789_13.hgm.fna	NO	NO	11	11	TEDDY_OU_SUBJ1880485821_MAG4,TEDDY_OU_SUBJ1420704859_MAG56,TEDDY_OU_SUBJ1443072149_MAG65,TEDDY_OU_SUBJ1387717546_MAG135,TEDDY_OU_SUBJ1526737340_MAG23,TEDDY_OU_SUBJ1721701624_MAG36,TEDDY_OU_SUBJ1837466397_MAG58,TEDDY_OU_SUBJ1552707857_MAG20,TEDDY_OU_SUBJ1352055903_MAG48,TEDDY_OU_SUBJ1996022191_MAG16,TEDDY_OU_SUBJ1354562324_MAG40	TEDDY_OU_SUBJ1526737340_MAG23	100	0.81	2133348	29	6	119676	21	35351	262321
GMS_247	d__Bacteria;p__Actinobacteriota;c__Coriobacteriia;o__Coriobacteriales;f__Coriobacteriaceae;g__Collinsella;s__Collinsella sp900550355	NO	YES	ERR525845_bin.6.fa	NO	NO	YES	ZeeviD_2015__PNP_Main_24__bin.30.fa	1	1	TEDDY_OU_SUBJ1851696129_MAG35	TEDDY_OU_SUBJ1851696129_MAG35	98.39	0.81	2218128	60	13	59302	35	22163	127869
GMS_248	d__Bacteria;p__Actinobacteriota;c__Coriobacteriia;o__Coriobacteriales;f__Coriobacteriaceae;g__Collinsella;s__Collinsella sp900555555	YES	NO	NO	NO	NO	NO	NO	1	1	TEDDY_OU_SUBJ1471918229_MAG27	TEDDY_OU_SUBJ1471918229_MAG27	92.29	0.81	1519486	194	42	10873	138	3572	44268
GMS_249	d__Bacteria;p__Actinobacteriota;c__Coriobacteriia;o__Coriobacteriales;f__Coriobacteriaceae;g__Collinsella;s__Collinsella sp900556605	YES	NO	NO	NO	NO	NO	NO	1	1	TEDDY_OU_SUBJ1614093495_MAG33	TEDDY_OU_SUBJ1614093495_MAG33	94.9	0.81	2001590	141	25	23614	88	6164	72718
GMS_25	d__Bacteria;p__Actinobacteriota;c__Coriobacteriia;o__Coriobacteriales;f__Coriobacteriaceae;g__Collinsella;s__	NO	YES	ERR1297708_bin.19.fa	NO	NO	NO	NO	1	1	TEDDY_OU_SUBJ1806449452_MAG26	TEDDY_OU_SUBJ1806449452_MAG26	99.8	0.81	2164340	97	21	33690	64	12035	128954
GMS_250	d__Bacteria;p__Actinobacteriota;c__Coriobacteriia;o__Coriobacteriales;f__Coriobacteriaceae;g__Collinsella;s__Collinsella sp900556675	NO	YES	ERR525989_bin.10.fa	YES	ERS235563_53.hgm.fna	NO	NO	1	1	TEDDY_OU_SUBJ1209173958_MAG57	TEDDY_OU_SUBJ1209173958_MAG57	100	0.81	2223477	54	9	84791	29	21737	162871
GMS_251	d__Bacteria;p__Actinobacteriota;c__Coriobacteriia;o__Coriobacteriales;f__Coriobacteriaceae;g__Collinsella;s__Collinsella stercoris	NO	YES	SRR5056868_bin.75.fa	NO	NO	NO	NO	1	1	TEDDY_OU_SUBJ1712495905_MAG18	TEDDY_OU_SUBJ1712495905_MAG18	93.65	0.27	1913009	212	45	13120	146	3852	69734
GMS_252	d__Bacteria;p__Actinobacteriota;c__Coriobacteriia;o__Coriobacteriales;f__Coriobacteriaceae;g__Collinsella;s__Collinsella tanakaei	NO	YES	ERR1018199_bin.22.fa	NO	NO	NO	NO	6	6	TEDDY_OU_SUBJ1773467641_MAG33,TEDDY_OU_SUBJ1467849044_MAG85,TEDDY_OU_SUBJ1556940978_MAG183,TEDDY_OU_SUBJ1957923786_MAG127,TEDDY_OU_SUBJ1394456044_MAG139,TEDDY_OU_SUBJ1423526399_MAG44	TEDDY_OU_SUBJ1423526399_MAG44	98.19	0	2296991	183	27	21575	114	4983	155263
GMS_253	d__Bacteria;p__Actinobacteriota;c__Coriobacteriia;o__Coriobacteriales;f__Eggerthellaceae;g__Adlercreutzia;s__Adlercreutzia celatus_A	NO	YES	ERR1912960_bin.14.fa	YES	ERS396511_36.hgm.fna	YES	LeChatelierE_2013__MH0203__bin.18.fa	1	1	TEDDY_OU_SUBJ1552707857_MAG105	TEDDY_OU_SUBJ1552707857_MAG105	90.01	1.28	2428030	291	56	11666	205	3649	62433
GMS_254	d__Bacteria;p__Actinobacteriota;c__Coriobacteriia;o__Coriobacteriales;f__Eggerthellaceae;g__Adlercreutzia;s__Adlercreutzia equolifaciens	NO	YES	ERR1190874_bin.9.fa	YES	ERS537256_56.hgm.fna	YES	XieH_2016__YSZC12003_36390__bin.14.fa	2	2	TEDDY_OU_SUBJ1823039663_MAG179,TEDDY_OU_SUBJ1901483788_MAG56	TEDDY_OU_SUBJ1901483788_MAG56	91.33	0.81	2595632	282	54	13093	191	4017	88060
GMS_255	d__Bacteria;p__Actinobacteriota;c__Coriobacteriia;o__Coriobacteriales;f__Eggerthellaceae;g__CAG-1427;s__CAG-1427 sp000435475	NO	YES	ERR1190910_bin.29.fa	YES	ERS537206_27.hgm.fna	YES	XieH_2016__YSZC12003_37462__bin.69.fa	2	2	TEDDY_OU_SUBJ1607964323_MAG71,TEDDY_OU_SUBJ1936089402_MAG59	TEDDY_OU_SUBJ1607964323_MAG71	99.19	0.12	1940512	52	12	53870	36	18678	151907
GMS_256	d__Bacteria;p__Actinobacteriota;c__Coriobacteriia;o__Coriobacteriales;f__Eggerthellaceae;g__CAG-1427;s__CAG-1427 sp000435675	NO	YES	ERR688636_bin.10.fa	YES	ERS396529_40.hgm.fna	YES	XieH_2016__YSZC12003_37194__bin.45.fa	32	32	TEDDY_OU_SUBJ1686419003_MAG36,TEDDY_OU_SUBJ1982356849_MAG71,TEDDY_OU_SUBJ1334414562_MAG48,TEDDY_OU_SUBJ1366028512_MAG33,TEDDY_OU_SUBJ1934759910_MAG51,TEDDY_OU_SUBJ1981675801_MAG108,TEDDY_OU_SUBJ1413473616_MAG77,TEDDY_OU_SUBJ1725658699_MAG137,TEDDY_OU_SUBJ1897951711_MAG70,TEDDY_OU_SUBJ1793661521_MAG186,TEDDY_OU_SUBJ1772220664_MAG68,TEDDY_OU_SUBJ1341954341_MAG52,TEDDY_OU_SUBJ1782032164_MAG155,TEDDY…	TEDDY_OU_SUBJ1436190086_MAG13	100	0.12	1809716	18	4	184634	10	57367	394307
GMS_257	d__Bacteria;p__Actinobacteriota;c__Coriobacteriia;o__Coriobacteriales;f__Eggerthellaceae;g__CAG-1427;s__CAG-1427 sp000436075	NO	YES	ERR525725_bin.37.fa	YES	ERS608555_56.hgm.fna	YES	BackhedF_2015__SID78_M__bin.20.fa	15	15	TEDDY_OU_SUBJ1206891066_MAG48,TEDDY_OU_SUBJ1282706628_MAG121,TEDDY_OU_SUBJ1264582496_MAG66,TEDDY_OU_SUBJ1875431031_MAG91,TEDDY_OU_SUBJ1214325983_MAG35,TEDDY_OU_SUBJ1915765223_MAG29,TEDDY_OU_SUBJ1609377271_MAG32,TEDDY_OU_SUBJ1257259793_MAG62,TEDDY_OU_SUBJ1868714943_MAG34,TEDDY_OU_SUBJ1437366758_MAG5,TEDDY_OU_SUBJ1254698506_MAG41,TEDDY_OU_SUBJ1863097355_MAG23,TEDDY_OU_SUBJ1626777573_MAG13,TEDDY_OU_…	TEDDY_OU_SUBJ1206891066_MAG48	99.19	0	1854526	41	8	86175	25	19754	166868
GMS_258	d__Bacteria;p__Actinobacteriota;c__Coriobacteriia;o__Coriobacteriales;f__Eggerthellaceae;g__CAG-1427;s__CAG-1427 sp900538545	NO	NO	NO	NO	NO	YES	XieH_2016__YSZC12003_37135__bin.5.fa	4	4	TEDDY_OU_SUBJ1321793540_MAG48,TEDDY_OU_SUBJ1311779595_MAG34,TEDDY_OU_SUBJ1228107378_MAG182,TEDDY_OU_SUBJ1507203575_MAG94	TEDDY_OU_SUBJ1321793540_MAG48	100	0.12	1889854	19	4	203812	11	69290	389184
GMS_259	d__Bacteria;p__Actinobacteriota;c__Coriobacteriia;o__Coriobacteriales;f__Eggerthellaceae;g__CAG-1427;s__CAG-1427 sp900554685	NO	NO	NO	NO	NO	YES	XieH_2016__YSZC12003_37878__bin.41.fa	1	1	TEDDY_OU_SUBJ1409003264_MAG48	TEDDY_OU_SUBJ1409003264_MAG48	96.19	0.12	1906870	153	30	17674	101	6297	58152
GMS_26	d__Bacteria;p__Actinobacteriota;c__Coriobacteriia;o__Coriobacteriales;f__Coriobacteriaceae;g__Collinsella;s__	NO	NO	NO	YES	SRS023715_33.hgm.fna	YES	ZeeviD_2015__PNP_Validation_13__bin.63.fa	1	1	TEDDY_OU_SUBJ1905023806_MAG57	TEDDY_OU_SUBJ1905023806_MAG57	99.19	0.81	2183795	21	5	160686	14	59405	285008
GMS_260	d__Bacteria;p__Actinobacteriota;c__Coriobacteriia;o__Coriobacteriales;f__Eggerthellaceae;g__CAG-1427;s__CAG-1427 sp900555755	NO	NO	NO	YES	ERS235545_55.hgm.fna	NO	NO	1	1	TEDDY_OU_SUBJ1489117868_MAG55	TEDDY_OU_SUBJ1489117868_MAG55	98.39	0.81	1854482	68	11	55718	42	11327	145325
GMS_261	d__Bacteria;p__Actinobacteriota;c__Coriobacteriia;o__Coriobacteriales;f__Eggerthellaceae;g__Eggerthella;s__Eggerthella lenta	NO	YES	SRR5963241_bin.3.fa	YES	ERS608519_44.hgm.fna	YES	ZellerG_2014__CCIS24254057ST-4-0__bin.57.fa	22	22	TEDDY_OU_SUBJ1703854880_MAG6,TEDDY_OU_SUBJ1279157655_MAG37,TEDDY_OU_SUBJ1953899407_MAG27,TEDDY_OU_SUBJ1987808799_MAG39,TEDDY_OU_SUBJ1475237507_MAG46,TEDDY_OU_SUBJ1897951711_MAG81,TEDDY_OU_SUBJ1905023806_MAG121,TEDDY_OU_SUBJ1841090184_MAG36,TEDDY_OU_SUBJ1535043125_MAG22,TEDDY_OU_SUBJ1391457984_MAG120,TEDDY_OU_SUBJ1775724834_MAG44,TEDDY_OU_SUBJ1945791061_MAG23,TEDDY_OU_SUBJ1577243220_MAG17,TEDDY_OU…	TEDDY_OU_SUBJ1577243220_MAG17	100	0	3259382	180	31	30842	112	8008	118329
GMS_262	d__Bacteria;p__Actinobacteriota;c__Coriobacteriia;o__Coriobacteriales;f__Eggerthellaceae;g__Enteroscipio;s__Enteroscipio rubneri	YES	NO	NO	NO	NO	NO	NO	1	1	TEDDY_OU_SUBJ1552707857_MAG155	TEDDY_OU_SUBJ1552707857_MAG155	95.28	1.88	2633711	207	38	20016	132	5691	88613
GMS_263	d__Bacteria;p__Actinobacteriota;c__Coriobacteriia;o__Coriobacteriales;f__Eggerthellaceae;g__Senegalimassilia;s__Senegalimassilia anaerobia	NO	YES	SRR5580103_bin.20.fa	YES	1034345.3.patric.fna	YES	XieH_2016__YSZC12003_37223__bin.36.fa	5	5	TEDDY_OU_SUBJ1645770891_MAG15,TEDDY_OU_SUBJ1354573462_MAG29,TEDDY_OU_SUBJ1677598713_MAG4,TEDDY_OU_SUBJ1665447745_MAG63,TEDDY_OU_SUBJ1614093495_MAG25	TEDDY_OU_SUBJ1614093495_MAG25	99.73	0	2093341	143	28	22468	94	7123	69907
GMS_264	d__Bacteria;p__Actinobacteriota;c__Coriobacteriia;o__Coriobacteriales;f__Eggerthellaceae;g__Slackia_A;s__Slackia_A isoflavoniconvertens	NO	YES	SRR5057111_bin.31.fa	YES	ERS608495_107.hgm.fna	YES	FengQ_2015__SID31160__bin.25.fa	13	13	TEDDY_OU_SUBJ1697687747_MAG63,TEDDY_OU_SUBJ1485180854_MAG74,TEDDY_OU_SUBJ1430463383_MAG73,TEDDY_OU_SUBJ1875431031_MAG2,TEDDY_OU_SUBJ1237890995_MAG79,TEDDY_OU_SUBJ1677598713_MAG167,TEDDY_OU_SUBJ1999573232_MAG11,TEDDY_OU_SUBJ1470258804_MAG67,TEDDY_OU_SUBJ1958241611_MAG18,TEDDY_OU_SUBJ1729069804_MAG26,TEDDY_OU_SUBJ1442667678_MAG90,TEDDY_OU_SUBJ1444342618_MAG110,TEDDY_OU_SUBJ1901483788_MAG3	TEDDY_OU_SUBJ1677598713_MAG167	99.65	0	2100823	54	12	69946	34	19510	159654
GMS_265	d__Bacteria;p__Actinobacteriota;c__Coriobacteriia;o__Coriobacteriales;f__Eggerthellaceae;g__Slackia_A;s__Slackia_A piriformis	NO	YES	ERR688511_bin.7.fa	NO	NO	YES	FengQ_2015__SID31129__bin.39.fa	9	9	TEDDY_OU_SUBJ1570076016_MAG41,TEDDY_OU_SUBJ1422646563_MAG33,TEDDY_OU_SUBJ1245506999_MAG18,TEDDY_OU_SUBJ1489117868_MAG20,TEDDY_OU_SUBJ1409003264_MAG105,TEDDY_OU_SUBJ1442667678_MAG151,TEDDY_OU_SUBJ1540977477_MAG45,TEDDY_OU_SUBJ1822791744_MAG30,TEDDY_OU_SUBJ1853558835_MAG106	TEDDY_OU_SUBJ1489117868_MAG20	100	0	2101582	61	13	57379	37	18075	189939
GMS_266	d__Bacteria;p__Actinobacteriota;c__Coriobacteriia;o__Coriobacteriales;f__Eggerthellaceae;g__Slackia_A;s__Slackia_A sp900553655	NO	NO	NO	NO	NO	YES	XieH_2016__YSZC12003_36675__bin.8.fa	2	2	TEDDY_OU_SUBJ1465523424_MAG87,TEDDY_OU_SUBJ1556940978_MAG88	TEDDY_OU_SUBJ1465523424_MAG87	99.19	0	2081444	59	12	51744	36	16912	275934
GMS_267	d__Bacteria;p__Actinobacteriota;c__Coriobacteriia;o__Coriobacteriales;f__Eggerthellaceae;g__Slackia_A;s__Slackia_A sp900553775	YES	NO	NO	NO	NO	NO	NO	1	1	TEDDY_OU_SUBJ1422646563_MAG112	TEDDY_OU_SUBJ1422646563_MAG112	91.65	1.48	1967251	309	70	8217	230	2830	43473
GMS_268	d__Bacteria;p__Actinobacteriota;c__Coriobacteriia;o__Coriobacteriales;f__Eggerthellaceae;g__UMGS1773;s__UMGS1773 sp003343725	NO	YES	SRR3737006_bin.19.fa	YES	ERS608527_36.hgm.fna	NO	NO	2	2	TEDDY_OU_SUBJ1470258804_MAG129,TEDDY_OU_SUBJ1272095275_MAG134	TEDDY_OU_SUBJ1272095275_MAG134	95.83	0.81	1965411	187	43	15012	133	5033	47150
GMS_269	d__Bacteria;p__Actinobacteriota;c__Coriobacteriia;o__Coriobacteriales;f__QAMH01;g__QAMH01;s__QAMH01 sp900544245	NO	YES	ERR525733_bin.59.fa	YES	ERS608534_23.hgm.fna	YES	BackhedF_2015__SID82_M__bin.19.fa	2	2	TEDDY_OU_SUBJ1875431031_MAG62,TEDDY_OU_SUBJ1897582388_MAG110	TEDDY_OU_SUBJ1897582388_MAG110	100	1.61	1788213	35	6	98628	20	25422	236318
GMS_27	d__Bacteria;p__Actinobacteriota;c__Coriobacteriia;o__Coriobacteriales;f__Coriobacteriaceae;g__Collinsella;s__	YES	NO	NO	NO	NO	NO	NO	1	1	TEDDY_OU_SUBJ1712495905_MAG29	TEDDY_OU_SUBJ1712495905_MAG29	94.89	0.81	2036340	167	35	17827	113	5681	59254
GMS_270	d__Bacteria;p__Bacteroidota;c__Bacteroidia;o__Bacteroidales;f__Bacteroidaceae;g__Bacteroides;s__Bacteroides caccae	NO	YES	ERR525772_bin.17.fa	YES	SRS373206_4.hgm.fna	YES	KosticAD_2015__PRJNA231909.3113765__bin.19.fa	87	87	TEDDY_OU_SUBJ1842268851_MAG17,TEDDY_OU_SUBJ1243510805_MAG33,TEDDY_OU_SUBJ1526086069_MAG22,TEDDY_OU_SUBJ1543995373_MAG46,TEDDY_OU_SUBJ1287560689_MAG21,TEDDY_OU_SUBJ1890679305_MAG33,TEDDY_OU_SUBJ1491939283_MAG19,TEDDY_OU_SUBJ1294958818_MAG39,TEDDY_OU_SUBJ1380175948_MAG29,TEDDY_OU_SUBJ1521080709_MAG25,TEDDY_OU_SUBJ1485180854_MAG33,TEDDY_OU_SUBJ1821599308_MAG71,TEDDY_OU_SUBJ1402733862_MAG73,TEDDY_OU_…	TEDDY_OU_SUBJ1415148111_MAG11	98.84	0.08	4686945	120	18	58073	70	18150	306971
GMS_271	d__Bacteria;p__Bacteroidota;c__Bacteroidia;o__Bacteroidales;f__Bacteroidaceae;g__Bacteroides;s__Bacteroides cellulosilyticus	NO	YES	ERR1293669_bin.3.fa	YES	246787.5.patric.fna	YES	LeChatelierE_2013__MH0251__bin.69.fa	43	43	TEDDY_OU_SUBJ1369765219_MAG68,TEDDY_OU_SUBJ1697595162_MAG161,TEDDY_OU_SUBJ1981675801_MAG107,TEDDY_OU_SUBJ1953899407_MAG55,TEDDY_OU_SUBJ1443072149_MAG67,TEDDY_OU_SUBJ1691612732_MAG44,TEDDY_OU_SUBJ1481912228_MAG23,TEDDY_OU_SUBJ1512783912_MAG30,TEDDY_OU_SUBJ1772220664_MAG97,TEDDY_OU_SUBJ1677598713_MAG32,TEDDY_OU_SUBJ1456014133_MAG39,TEDDY_OU_SUBJ1685451902_MAG20,TEDDY_OU_SUBJ1556685945_MAG28,TEDDY_O…	TEDDY_OU_SUBJ1827761325_MAG34	97.93	0	6471192	105	17	120257	59	31464	557210
GMS_272	d__Bacteria;p__Bacteroidota;c__Bacteroidia;o__Bacteroidales;f__Bacteroidaceae;g__Bacteroides;s__Bacteroides clarus	NO	YES	ERR589528_bin.27.fa	YES	SRS1735447_14.hgm.fna	YES	LeChatelierE_2013__MH0239__bin.60.fa	3	3	TEDDY_OU_SUBJ1690139183_MAG68,TEDDY_OU_SUBJ1559813261_MAG3,TEDDY_OU_SUBJ1901483788_MAG17	TEDDY_OU_SUBJ1690139183_MAG68	99.09	0	3712623	59	11	105428	34	38644	336983
GMS_273	d__Bacteria;p__Bacteroidota;c__Bacteroidia;o__Bacteroidales;f__Bacteroidaceae;g__Bacteroides;s__Bacteroides eggerthii	NO	YES	SRR2155306_bin.4.fa	YES	SRS021219_12.hgm.fna	YES	ZeeviD_2015__PNP_Main_583__bin.8.fa	14	14	TEDDY_OU_SUBJ1521080709_MAG1,TEDDY_OU_SUBJ1834672414_MAG47,TEDDY_OU_SUBJ1240237502_MAG89,TEDDY_OU_SUBJ1264582496_MAG1,TEDDY_OU_SUBJ1677598713_MAG23,TEDDY_OU_SUBJ1220135965_MAG41,TEDDY_OU_SUBJ1842157334_MAG15,TEDDY_OU_SUBJ1270432446_MAG34,TEDDY_OU_SUBJ1897582388_MAG193,TEDDY_OU_SUBJ1472561010_MAG6,TEDDY_OU_SUBJ1254698506_MAG59,TEDDY_OU_SUBJ1354562324_MAG90,TEDDY_OU_SUBJ1958241611_MAG46,TEDDY_OU_SU…	TEDDY_OU_SUBJ1521080709_MAG1	98.05	0	3553783	44	10	120472	29	43287	363736
GMS_274	d__Bacteria;p__Bacteroidota;c__Bacteroidia;o__Bacteroidales;f__Bacteroidaceae;g__Bacteroides;s__Bacteroides faecis	NO	YES	SRR5963221_bin.1.fa	YES	1739298.3.patric.fna	YES	ZeeviD_2015__PNP_Main_728__bin.10.fa	33	33	TEDDY_OU_SUBJ1782184727_MAG31,TEDDY_OU_SUBJ1358015183_MAG76,TEDDY_OU_SUBJ1732982250_MAG4,TEDDY_OU_SUBJ1645770891_MAG30,TEDDY_OU_SUBJ1570076016_MAG71,TEDDY_OU_SUBJ1475237507_MAG84,TEDDY_OU_SUBJ1264582496_MAG69,TEDDY_OU_SUBJ1467849044_MAG19,TEDDY_OU_SUBJ1430657615_MAG28,TEDDY_OU_SUBJ1456476394_MAG3,TEDDY_OU_SUBJ1852194288_MAG14,TEDDY_OU_SUBJ1679606622_MAG33,TEDDY_OU_SUBJ1214523904_MAG92,TEDDY_OU_SU…	TEDDY_OU_SUBJ1214523904_MAG92	98.24	0.12	5396208	166	28	64845	97	15633	214044
GMS_275	d__Bacteria;p__Bacteroidota;c__Bacteroidia;o__Bacteroidales;f__Bacteroidaceae;g__Bacteroides;s__Bacteroides fragilis	NO	YES	ERR1190612_bin.48.fa	YES	SRS1735557_8.hgm.fna	YES	ChengpingW_2017__AS123raw__bin.19.fa	284	284	TEDDY_OU_SUBJ1840148851_MAG10,TEDDY_OU_SUBJ1209695729_MAG27,TEDDY_OU_SUBJ1911219462_MAG23,TEDDY_OU_SUBJ1792889082_MAG46,TEDDY_OU_SUBJ1358015183_MAG47,TEDDY_OU_SUBJ1328137769_MAG75,TEDDY_OU_SUBJ1568931410_MAG29,TEDDY_OU_SUBJ1965017679_MAG9,TEDDY_OU_SUBJ1612335273_MAG19,TEDDY_OU_SUBJ1969750490_MAG6,TEDDY_OU_SUBJ1949420417_MAG59,TEDDY_OU_SUBJ1325964899_MAG41,TEDDY_OU_SUBJ1709460425_MAG81,TEDDY_OU_SU…	TEDDY_OU_SUBJ1981922186_MAG15	99.26	0	5271749	63	9	169484	33	45916	520753
GMS_276	d__Bacteria;p__Bacteroidota;c__Bacteroidia;o__Bacteroidales;f__Bacteroidaceae;g__Bacteroides;s__Bacteroides fragilis_A	NO	YES	ERR1620290_bin.8.fa	YES	817.56.patric.fna	YES	BritoIL_2016__M2.46.ST__bin.42.fa	20	20	TEDDY_OU_SUBJ1243510805_MAG7,TEDDY_OU_SUBJ1526086069_MAG40,TEDDY_OU_SUBJ1366028512_MAG19,TEDDY_OU_SUBJ1278763099_MAG5,TEDDY_OU_SUBJ1794386412_MAG47,TEDDY_OU_SUBJ1691612732_MAG78,TEDDY_OU_SUBJ1759452045_MAG18,TEDDY_OU_SUBJ1917522162_MAG99,TEDDY_OU_SUBJ1544054200_MAG28,TEDDY_OU_SUBJ1435044186_MAG11,TEDDY_OU_SUBJ1431448437_MAG34,TEDDY_OU_SUBJ1794675779_MAG19,TEDDY_OU_SUBJ1911745126_MAG22,TEDDY_OU_SU…	TEDDY_OU_SUBJ1839564502_MAG19	99.26	0	5191793	104	19	92698	54	30806	272722
GMS_277	d__Bacteria;p__Bacteroidota;c__Bacteroidia;o__Bacteroidales;f__Bacteroidaceae;g__Bacteroides;s__Bacteroides intestinalis	NO	YES	DRR042361_bin.2.fa	YES	SRS1719091_5.hgm.fna	YES	XieH_2016__YSZC12003_37286__bin.70.fa	11	11	TEDDY_OU_SUBJ1915765223_MAG36,TEDDY_OU_SUBJ1431448437_MAG11,TEDDY_OU_SUBJ1597899947_MAG31,TEDDY_OU_SUBJ1354573462_MAG121,TEDDY_OU_SUBJ1867634179_MAG59,TEDDY_OU_SUBJ1486882648_MAG70,TEDDY_OU_SUBJ1683560404_MAG88,TEDDY_OU_SUBJ1861181419_MAG66,TEDDY_OU_SUBJ1820119148_MAG70,TEDDY_OU_SUBJ1641541538_MAG10,TEDDY_OU_SUBJ1469813920_MAG77	TEDDY_OU_SUBJ1820119148_MAG70	98.32	0	5630960	109	23	78020	65	26149	280922
GMS_278	d__Bacteria;p__Bacteroidota;c__Bacteroidia;o__Bacteroidales;f__Bacteroidaceae;g__Bacteroides;s__Bacteroides nordii	NO	YES	ERR525735_bin.21.fa	YES	ERS473331_31.hgm.fna	YES	HeQ_2017__RSZAXPI003102-140__bin.17.fa	2	2	TEDDY_OU_SUBJ1688520772_MAG40,TEDDY_OU_SUBJ1307390055_MAG49	TEDDY_OU_SUBJ1688520772_MAG40	95.95	0.2	5953569	397	70	27158	241	6872	96149
GMS_279	d__Bacteria;p__Bacteroidota;c__Bacteroidia;o__Bacteroidales;f__Bacteroidaceae;g__Bacteroides;s__Bacteroides ovatus	NO	YES	SRR4305251_bin.5.fa	YES	28116.19.patric.fna	YES	VatanenT_2016__G78737__bin.6.fa	170	170	TEDDY_OU_SUBJ1491939283_MAG38,TEDDY_OU_SUBJ1671014240_MAG99,TEDDY_OU_SUBJ1743280302_MAG7,TEDDY_OU_SUBJ1358015183_MAG61,TEDDY_OU_SUBJ1381855501_MAG33,TEDDY_OU_SUBJ1911219462_MAG49,TEDDY_OU_SUBJ1559962652_MAG26,TEDDY_OU_SUBJ1380175948_MAG41,TEDDY_OU_SUBJ1206891066_MAG52,TEDDY_OU_SUBJ1410223187_MAG6,TEDDY_OU_SUBJ1325964899_MAG15,TEDDY_OU_SUBJ1328137769_MAG5,TEDDY_OU_SUBJ1664402767_MAG39,TEDDY_OU_SUB…	TEDDY_OU_SUBJ1712696547_MAG16	99.46	0	6648530	71	13	166594	42	48241	714369
GMS_28	d__Bacteria;p__Actinobacteriota;c__Coriobacteriia;o__Coriobacteriales;f__Coriobacteriaceae;g__Collinsella;s__	YES	NO	NO	NO	NO	NO	NO	1	1	TEDDY_OU_SUBJ1701708769_MAG27	TEDDY_OU_SUBJ1701708769_MAG27	97.35	1.48	1989236	202	39	15939	132	3968	45338
GMS_280	d__Bacteria;p__Bacteroidota;c__Bacteroidia;o__Bacteroidales;f__Bacteroidaceae;g__Bacteroides;s__Bacteroides salyersiae	NO	YES	ERR1913127_bin.22.fa	NO	NO	YES	NielsenHB_2014__V1_UC46_0__bin.28.fa	3	3	TEDDY_OU_SUBJ1367414889_MAG85,TEDDY_OU_SUBJ1958241611_MAG42,TEDDY_OU_SUBJ1369453575_MAG88	TEDDY_OU_SUBJ1958241611_MAG42	95.55	0.05	5079166	200	38	40206	124	11843	153392
GMS_281	d__Bacteria;p__Bacteroidota;c__Bacteroidia;o__Bacteroidales;f__Bacteroidaceae;g__Bacteroides;s__Bacteroides sp003463205	NO	YES	ERR1578713_bin.14.fa	NO	NO	YES	YuJ_2015__SZAXPI015246-34__bin.31.fa	2	2	TEDDY_OU_SUBJ1826522975_MAG79,TEDDY_OU_SUBJ1937472232_MAG10	TEDDY_OU_SUBJ1826522975_MAG79	92.8	2.1	6967093	115	18	113160	62	32429	402900
GMS_282	d__Bacteria;p__Bacteroidota;c__Bacteroidia;o__Bacteroidales;f__Bacteroidaceae;g__Bacteroides;s__Bacteroides sp900552405	NO	YES	ERR1293786_bin.22.fa	NO	NO	YES	VogtmannE_2016__MMRS77487595ST-27-0-0__bin.48.fa	4	4	TEDDY_OU_SUBJ1987808799_MAG15,TEDDY_OU_SUBJ1486809993_MAG81,TEDDY_OU_SUBJ1958241611_MAG32,TEDDY_OU_SUBJ1220546515_MAG33	TEDDY_OU_SUBJ1486809993_MAG81	96.62	1.06	6562153	160	32	60555	99	22128	250084
GMS_283	d__Bacteria;p__Bacteroidota;c__Bacteroidia;o__Bacteroidales;f__Bacteroidaceae;g__Bacteroides;s__Bacteroides stercoris	NO	YES	SRR341704_bin.28.fa	YES	SRS283234_19.hgm.fna	YES	LiJ_2014__MH0393__bin.23.fa	44	44	TEDDY_OU_SUBJ1840148851_MAG48,TEDDY_OU_SUBJ1481053656_MAG1,TEDDY_OU_SUBJ1953899407_MAG64,TEDDY_OU_SUBJ1443072149_MAG93,TEDDY_OU_SUBJ1553620649_MAG31,TEDDY_OU_SUBJ1744859148_MAG71,TEDDY_OU_SUBJ1940194251_MAG54,TEDDY_OU_SUBJ1544054200_MAG35,TEDDY_OU_SUBJ1380405716_MAG8,TEDDY_OU_SUBJ1590854185_MAG34,TEDDY_OU_SUBJ1569946316_MAG4,TEDDY_OU_SUBJ1963274055_MAG83,TEDDY_OU_SUBJ1245377081_MAG29,TEDDY_OU_SUB…	TEDDY_OU_SUBJ1237890995_MAG63	98.43	0	3647311	110	20	57167	67	15455	217682
GMS_284	d__Bacteria;p__Bacteroidota;c__Bacteroidia;o__Bacteroidales;f__Bacteroidaceae;g__Bacteroides;s__Bacteroides thetaiotaomicron	NO	YES	ERR1913006_bin.10.fa	YES	2654588179.img.fna	YES	CosteaPI_2017__alien-11-637-0__bin.45.fa	78	78	TEDDY_OU_SUBJ1750642946_MAG96,TEDDY_OU_SUBJ1703854880_MAG53,TEDDY_OU_SUBJ1971202062_MAG82,TEDDY_OU_SUBJ1867865604_MAG30,TEDDY_OU_SUBJ1525703925_MAG6,TEDDY_OU_SUBJ1427155299_MAG16,TEDDY_OU_SUBJ1802500251_MAG34,TEDDY_OU_SUBJ1934759910_MAG11,TEDDY_OU_SUBJ1917212604_MAG51,TEDDY_OU_SUBJ1594594316_MAG35,TEDDY_OU_SUBJ1691612732_MAG71,TEDDY_OU_SUBJ1413473616_MAG143,TEDDY_OU_SUBJ1953899407_MAG15,TEDDY_OU_…	TEDDY_OU_SUBJ1699493968_MAG10	99.41	0.08	6394771	101	18	114852	55	32510	343925
GMS_285	d__Bacteria;p__Bacteroidota;c__Bacteroidia;o__Bacteroidales;f__Bacteroidaceae;g__Bacteroides;s__Bacteroides uniformis	NO	YES	ERR525987_bin.8.fa	YES	SRS1735679_4.hgm.fna	YES	XieH_2016__YSZC12003_36034__bin.19.fa	327	327	TEDDY_OU_SUBJ1982356849_MAG77,TEDDY_OU_SUBJ1294958818_MAG63,TEDDY_OU_SUBJ1664402767_MAG28,TEDDY_OU_SUBJ1697687747_MAG120,TEDDY_OU_SUBJ1206891066_MAG64,TEDDY_OU_SUBJ1747342927_MAG6,TEDDY_OU_SUBJ1725637996_MAG110,TEDDY_OU_SUBJ1686419003_MAG13,TEDDY_OU_SUBJ1792889082_MAG39,TEDDY_OU_SUBJ1840148851_MAG20,TEDDY_OU_SUBJ1380175948_MAG47,TEDDY_OU_SUBJ1572619582_MAG15,TEDDY_OU_SUBJ1325964899_MAG53,TEDDY_OU…	TEDDY_OU_SUBJ1415720840_MAG28	99.26	0	4610898	48	11	152971	29	59698	415508
GMS_286	d__Bacteria;p__Bacteroidota;c__Bacteroidia;o__Bacteroidales;f__Bacteroidaceae;g__Bacteroides;s__Bacteroides xylanisolvens	NO	YES	SRR6028431_bin.11.fa	NO	NO	YES	NielsenHB_2014__MH0123__bin.9.fa	60	60	TEDDY_OU_SUBJ1949420417_MAG70,TEDDY_OU_SUBJ1369765219_MAG30,TEDDY_OU_SUBJ1792889082_MAG24,TEDDY_OU_SUBJ1788716845_MAG46,TEDDY_OU_SUBJ1750642946_MAG97,TEDDY_OU_SUBJ1493561067_MAG8,TEDDY_OU_SUBJ1502215789_MAG51,TEDDY_OU_SUBJ1752249221_MAG44,TEDDY_OU_SUBJ1485180854_MAG90,TEDDY_OU_SUBJ1278763099_MAG83,TEDDY_OU_SUBJ1594594316_MAG22,TEDDY_OU_SUBJ1387717546_MAG65,TEDDY_OU_SUBJ1481053656_MAG6,TEDDY_OU_SU…	TEDDY_OU_SUBJ1467821441_MAG66	99.46	0.01	5711061	87	21	92973	56	35572	308426
GMS_287	d__Bacteria;p__Bacteroidota;c__Bacteroidia;o__Bacteroidales;f__Bacteroidaceae;g__Paraprevotella;s__Paraprevotella clara	NO	YES	ERR011192_bin.4.fa	YES	ERS537369_59.hgm.fna	YES	LeChatelierE_2013__MH0409__bin.42.fa	15	15	TEDDY_OU_SUBJ1526086069_MAG20,TEDDY_OU_SUBJ1369765219_MAG9,TEDDY_OU_SUBJ1502215789_MAG87,TEDDY_OU_SUBJ1240237502_MAG15,TEDDY_OU_SUBJ1296635662_MAG60,TEDDY_OU_SUBJ1214325983_MAG15,TEDDY_OU_SUBJ1422646563_MAG102,TEDDY_OU_SUBJ1264582496_MAG3,TEDDY_OU_SUBJ1725658699_MAG80,TEDDY_OU_SUBJ1677598713_MAG70,TEDDY_OU_SUBJ1665447745_MAG122,TEDDY_OU_SUBJ1861181419_MAG139,TEDDY_OU_SUBJ1594145692_MAG98,TEDDY_OU…	TEDDY_OU_SUBJ1422646563_MAG102	99.26	0	3814829	69	12	93889	41	25240	312292
GMS_288	d__Bacteria;p__Bacteroidota;c__Bacteroidia;o__Bacteroidales;f__Bacteroidaceae;g__Paraprevotella;s__Paraprevotella xylaniphila	NO	YES	ERR414230_bin.53.fa	YES	SRS820595_46.hgm.fna	YES	ZeeviD_2015__PNP_Main_617__bin.2.fa	2	2	TEDDY_OU_SUBJ1940194251_MAG65,TEDDY_OU_SUBJ1816463381_MAG31	TEDDY_OU_SUBJ1940194251_MAG65	98.55	0.19	3669298	113	25	49544	73	17540	162900
GMS_289	d__Bacteria;p__Bacteroidota;c__Bacteroidia;o__Bacteroidales;f__Bacteroidaceae;g__Phocaeicola;s__Phocaeicola coprocola	NO	YES	SRR2992897_bin.79.fa	YES	ERS537197_24.hgm.fna	YES	BackhedF_2015__SID45_M__bin.50.fa	7	7	TEDDY_OU_SUBJ1481053656_MAG36,TEDDY_OU_SUBJ1569946316_MAG91,TEDDY_OU_SUBJ1264582496_MAG17,TEDDY_OU_SUBJ1720286880_MAG65,TEDDY_OU_SUBJ1948771613_MAG32,TEDDY_OU_SUBJ1354234152_MAG81,TEDDY_OU_SUBJ1823039663_MAG54	TEDDY_OU_SUBJ1481053656_MAG36	97.06	0.17	3109231	178	37	29848	112	9076	67532
GMS_29	d__Bacteria;p__Actinobacteriota;c__Coriobacteriia;o__Coriobacteriales;f__Coriobacteriaceae;g__Collinsella;s__	NO	YES	SRR2912803_bin.37.fa	NO	NO	NO	NO	1	1	TEDDY_OU_SUBJ1717521911_MAG14	TEDDY_OU_SUBJ1717521911_MAG14	98.39	0.81	2096963	90	23	34525	60	11477	81048
GMS_290	d__Bacteria;p__Bacteroidota;c__Bacteroidia;o__Bacteroidales;f__Bacteroidaceae;g__Phocaeicola;s__Phocaeicola coprophilus	NO	NO	NO	YES	SRS259498_28.hgm.fna	YES	NielsenHB_2014__MH0120__bin.11.fa	8	8	TEDDY_OU_SUBJ1410223187_MAG74,TEDDY_OU_SUBJ1686419003_MAG102,TEDDY_OU_SUBJ1485180854_MAG26,TEDDY_OU_SUBJ1413473616_MAG49,TEDDY_OU_SUBJ1515545781_MAG68,TEDDY_OU_SUBJ1470258804_MAG88,TEDDY_OU_SUBJ1893305062_MAG29,TEDDY_OU_SUBJ1210048067_MAG116	TEDDY_OU_SUBJ1410223187_MAG74	96.34	0	3150635	127	24	41086	79	12634	126719
GMS_291	d__Bacteria;p__Bacteroidota;c__Bacteroidia;o__Bacteroidales;f__Bacteroidaceae;g__Phocaeicola;s__Phocaeicola dorei	NO	YES	SRR203322_bin.5.fa	YES	702446.3.patric.fna	YES	Bengtsson-PalmeJ_2015__TRAVELRES9__bin.83.fa	139	139	TEDDY_OU_SUBJ1703854880_MAG47,TEDDY_OU_SUBJ1949420417_MAG67,TEDDY_OU_SUBJ1792889082_MAG33,TEDDY_OU_SUBJ1358015183_MAG27,TEDDY_OU_SUBJ1782184727_MAG14,TEDDY_OU_SUBJ1248247499_MAG24,TEDDY_OU_SUBJ1410223187_MAG66,TEDDY_OU_SUBJ1725637996_MAG38,TEDDY_OU_SUBJ1525703925_MAG1,TEDDY_OU_SUBJ1983400279_MAG5,TEDDY_OU_SUBJ1427155299_MAG13,TEDDY_OU_SUBJ1209695729_MAG28,TEDDY_OU_SUBJ1983211753_MAG81,TEDDY_OU_SU…	TEDDY_OU_SUBJ1559813261_MAG42	99.25	0	5396666	89	15	122413	45	34994	435971
GMS_292	d__Bacteria;p__Bacteroidota;c__Bacteroidia;o__Bacteroidales;f__Bacteroidaceae;g__Phocaeicola;s__Phocaeicola massiliensis	NO	YES	ERR1620323_bin.55.fa	YES	1262754.3.patric.fna	YES	LiJ_2014__O2.UC37-1__bin.62.fa	14	14	TEDDY_OU_SUBJ1949420417_MAG120,TEDDY_OU_SUBJ1982356849_MAG33,TEDDY_OU_SUBJ1279157655_MAG24,TEDDY_OU_SUBJ1283384554_MAG17,TEDDY_OU_SUBJ1725658699_MAG57,TEDDY_OU_SUBJ1354573462_MAG76,TEDDY_OU_SUBJ1842157334_MAG34,TEDDY_OU_SUBJ1609377271_MAG67,TEDDY_OU_SUBJ1221324163_MAG19,TEDDY_OU_SUBJ1221481172_MAG16,TEDDY_OU_SUBJ1511219058_MAG14,TEDDY_OU_SUBJ1958241611_MAG60,TEDDY_OU_SUBJ1361733906_MAG3,TEDDY_OU_…	TEDDY_OU_SUBJ1511219058_MAG14	99.26	0.56	4349316	89	17	83888	58	22925	220670
GMS_293	d__Bacteria;p__Bacteroidota;c__Bacteroidia;o__Bacteroidales;f__Bacteroidaceae;g__Phocaeicola;s__Phocaeicola plebeius	NO	YES	SRR4481769_bin.8.fa	YES	SRS1735703_14.hgm.fna	YES	LeChatelierE_2013__MH0220__bin.91.fa	4	4	TEDDY_OU_SUBJ1686419003_MAG16,TEDDY_OU_SUBJ1569946316_MAG21,TEDDY_OU_SUBJ1351253490_MAG40,TEDDY_OU_SUBJ1984040004_MAG48	TEDDY_OU_SUBJ1569946316_MAG21	98.59	0.28	3449929	78	14	74263	48	20155	209153
GMS_294	d__Bacteria;p__Bacteroidota;c__Bacteroidia;o__Bacteroidales;f__Bacteroidaceae;g__Phocaeicola;s__Phocaeicola plebeius_A	NO	YES	ERR414310_bin.22.fa	YES	ERS537338_17.hgm.fna	YES	CosteaPI_2017__pluto1-11-7-0__bin.67.fa	5	5	TEDDY_OU_SUBJ1240237502_MAG60,TEDDY_OU_SUBJ1752230798_MAG10,TEDDY_OU_SUBJ1515545781_MAG66,TEDDY_OU_SUBJ1398327253_MAG84,TEDDY_OU_SUBJ1823039663_MAG155	TEDDY_OU_SUBJ1398327253_MAG84	98.57	0.84	3324105	101	21	52124	66	16818	182410
GMS_295	d__Bacteria;p__Bacteroidota;c__Bacteroidia;o__Bacteroidales;f__Bacteroidaceae;g__Phocaeicola;s__Phocaeicola sartorii	NO	NO	NO	YES	1235788.3.patric.fna	NO	NO	1	1	TEDDY_OU_SUBJ1456476394_MAG6	TEDDY_OU_SUBJ1456476394_MAG6	99.16	1.5	5113118	118	21	82201	63	24843	217188
GMS_296	d__Bacteria;p__Bacteroidota;c__Bacteroidia;o__Bacteroidales;f__Bacteroidaceae;g__Phocaeicola;s__Phocaeicola sp000432735	NO	YES	ERR414245_bin.63.fa	YES	1262739.3.patric.fna	YES	ZellerG_2014__CCIS53557295ST-4-0__bin.17.fa	5	5	TEDDY_OU_SUBJ1594145692_MAG36,TEDDY_OU_SUBJ1231759300_MAG52,TEDDY_OU_SUBJ1361733906_MAG66,TEDDY_OU_SUBJ1304098134_MAG84,TEDDY_OU_SUBJ1376441535_MAG35	TEDDY_OU_SUBJ1361733906_MAG66	98.08	0.19	3748788	104	23	57987	65	17119	135175
GMS_297	d__Bacteria;p__Bacteroidota;c__Bacteroidia;o__Bacteroidales;f__Bacteroidaceae;g__Phocaeicola;s__Phocaeicola sp002493165	NO	NO	NO	YES	1946088.3.patric.fna	YES	NielsenHB_2014__MH0128__bin.23.fa	1	1	TEDDY_OU_SUBJ1582991471_MAG52	TEDDY_OU_SUBJ1582991471_MAG52	98.31	0.37	3988056	74	14	97872	44	30162	256034
GMS_298	d__Bacteria;p__Bacteroidota;c__Bacteroidia;o__Bacteroidales;f__Bacteroidaceae;g__Phocaeicola;s__Phocaeicola sp900066455	NO	YES	SRR4408063_bin.6.fa	YES	162156.5.patric.fna	YES	XieH_2016__YSZC12003_37097__bin.62.fa	2	2	TEDDY_OU_SUBJ1967257849_MAG27,TEDDY_OU_SUBJ1626777573_MAG44	TEDDY_OU_SUBJ1967257849_MAG27	98.51	0.26	3844816	127	28	45306	82	15847	157318
GMS_299	d__Bacteria;p__Bacteroidota;c__Bacteroidia;o__Bacteroidales;f__Bacteroidaceae;g__Phocaeicola;s__Phocaeicola sp900540105	NO	YES	SRR4305192_bin.3.fa	YES	ERS396297_56.hgm.fna	YES	LeChatelierE_2013__MH0057__bin.18.fa	1	1	TEDDY_OU_SUBJ1515545781_MAG61	TEDDY_OU_SUBJ1515545781_MAG61	97.71	2.24	3213143	38	7	135596	22	46766	305514
GMS_3	d__Bacteria;p__Firmicutes_A;c__Clostridia;o__Lachnospirales;f__Lachnospiraceae;g__Eubacterium_G;s__	YES	NO	NO	NO	NO	NO	NO	1	1	TEDDY_OU_SUBJ1897582388_MAG247	TEDDY_OU_SUBJ1897582388_MAG247	94.83	2.18	2608998	336	82	10301	248	3744	57644
GMS_30	d__Bacteria;p__Actinobacteriota;c__Coriobacteriia;o__Coriobacteriales;f__Coriobacteriaceae;g__Collinsella;s__	NO	NO	NO	YES	SRS013098_72.hgm.fna	YES	VogtmannE_2016__MMRS56137463ST-27-0-0__bin.21.fa	4	4	TEDDY_OU_SUBJ1250949712_MAG1,TEDDY_OU_SUBJ1249351763_MAG39,TEDDY_OU_SUBJ1941652973_MAG42,TEDDY_OU_SUBJ1469107966_MAG8	TEDDY_OU_SUBJ1469107966_MAG8	99.19	1.61	1942986	102	22	30556	67	9313	72620
GMS_300	d__Bacteria;p__Bacteroidota;c__Bacteroidia;o__Bacteroidales;f__Bacteroidaceae;g__Phocaeicola;s__Phocaeicola sp900546645	NO	YES	SRR6028340_bin.15.fa	NO	NO	NO	NO	1	1	TEDDY_OU_SUBJ1621134540_MAG27	TEDDY_OU_SUBJ1621134540_MAG27	97.15	0.75	3116749	136	32	32928	85	15339	82290
GMS_301	d__Bacteria;p__Bacteroidota;c__Bacteroidia;o__Bacteroidales;f__Bacteroidaceae;g__Phocaeicola;s__Phocaeicola sp900553715	NO	YES	SRR5127741_bin.20.fa	YES	ERS537197_24.hgm.fna	YES	LiSS_2016__FAT_010-22-2-0__bin.85.fa	4	4	TEDDY_OU_SUBJ1686419003_MAG41,TEDDY_OU_SUBJ1700454883_MAG54,TEDDY_OU_SUBJ1401905929_MAG79,TEDDY_OU_SUBJ1868714943_MAG45	TEDDY_OU_SUBJ1401905929_MAG79	98.38	0.19	3573537	147	32	34761	99	11398	115237
GMS_302	d__Bacteria;p__Bacteroidota;c__Bacteroidia;o__Bacteroidales;f__Bacteroidaceae;g__Phocaeicola;s__Phocaeicola sp900554435	NO	YES	SRR2726138_bin.16.fa	YES	1262754.3.patric.fna	YES	VogtmannE_2016__MMRS44197125ST-27-0-0__bin.17.fa	11	11	TEDDY_OU_SUBJ1481053656_MAG13,TEDDY_OU_SUBJ1422646563_MAG176,TEDDY_OU_SUBJ1782032164_MAG77,TEDDY_OU_SUBJ1987097256_MAG97,TEDDY_OU_SUBJ1837466397_MAG108,TEDDY_OU_SUBJ1258854543_MAG3,TEDDY_OU_SUBJ1957923786_MAG42,TEDDY_OU_SUBJ1401905929_MAG88,TEDDY_OU_SUBJ1354234152_MAG147,TEDDY_OU_SUBJ1540977477_MAG66,TEDDY_OU_SUBJ1853558835_MAG34	TEDDY_OU_SUBJ1354234152_MAG147	95.2	0.19	3740974	131	25	47734	82	14059	137760
GMS_303	d__Bacteria;p__Bacteroidota;c__Bacteroidia;o__Bacteroidales;f__Bacteroidaceae;g__Phocaeicola;s__Phocaeicola vulgatus	NO	YES	ERR1293713_bin.6.fa	YES	702446.3.patric.fna	YES	VogtmannE_2016__MMRS29805707ST-27-0-0__bin.20.fa	311	311	TEDDY_OU_SUBJ1686419003_MAG80,TEDDY_OU_SUBJ1516547689_MAG2,TEDDY_OU_SUBJ1750642946_MAG38,TEDDY_OU_SUBJ1969750490_MAG32,TEDDY_OU_SUBJ1366028512_MAG84,TEDDY_OU_SUBJ1243510805_MAG27,TEDDY_OU_SUBJ1321793540_MAG5,TEDDY_OU_SUBJ1294958818_MAG44,TEDDY_OU_SUBJ1747342927_MAG44,TEDDY_OU_SUBJ1381855501_MAG5,TEDDY_OU_SUBJ1743280302_MAG47,TEDDY_OU_SUBJ1555475495_MAG17,TEDDY_OU_SUBJ1971202062_MAG70,TEDDY_OU_SUB…	TEDDY_OU_SUBJ1941652973_MAG77	99.25	0	5014499	108	19	87134	60	22778	306457
GMS_304	d__Bacteria;p__Bacteroidota;c__Bacteroidia;o__Bacteroidales;f__Bacteroidaceae;g__Prevotella;s__Prevotella buccae	NO	NO	NO	YES	SRS1719496_14.hgm.fna	NO	NO	13	13	TEDDY_OU_SUBJ1747342927_MAG65,TEDDY_OU_SUBJ1287560689_MAG38,TEDDY_OU_SUBJ1490645663_MAG36,TEDDY_OU_SUBJ1472545676_MAG12,TEDDY_OU_SUBJ1590854185_MAG13,TEDDY_OU_SUBJ1687049547_MAG23,TEDDY_OU_SUBJ1825437602_MAG36,TEDDY_OU_SUBJ1851696129_MAG53,TEDDY_OU_SUBJ1574437839_MAG56,TEDDY_OU_SUBJ1463553640_MAG13,TEDDY_OU_SUBJ1731548578_MAG34,TEDDY_OU_SUBJ1544781736_MAG54,TEDDY_OU_SUBJ1260682174_MAG37	TEDDY_OU_SUBJ1574437839_MAG56	99.31	0	2944913	25	4	266975	15	47362	498002
GMS_305	d__Bacteria;p__Bacteroidota;c__Bacteroidia;o__Bacteroidales;f__Bacteroidaceae;g__Prevotella;s__Prevotella copri	NO	YES	SRR2912793_bin.13.fa	YES	SRS144714_48.hgm.fna	YES	NielsenHB_2014__V1_CD28_0__bin.33.fa	79	79	TEDDY_OU_SUBJ1612335273_MAG7,TEDDY_OU_SUBJ1743288251_MAG51,TEDDY_OU_SUBJ1410223187_MAG20,TEDDY_OU_SUBJ1709460425_MAG11,TEDDY_OU_SUBJ1491939283_MAG28,TEDDY_OU_SUBJ1366028512_MAG6,TEDDY_OU_SUBJ1334414562_MAG89,TEDDY_OU_SUBJ1279157655_MAG35,TEDDY_OU_SUBJ1370580816_MAG95,TEDDY_OU_SUBJ1413473616_MAG95,TEDDY_OU_SUBJ1802500251_MAG18,TEDDY_OU_SUBJ1552761256_MAG43,TEDDY_OU_SUBJ1377560498_MAG52,TEDDY_OU_SU…	TEDDY_OU_SUBJ1328537120_MAG13	98.51	0.51	3107945	67	14	84278	40	23131	207557
GMS_306	d__Bacteria;p__Bacteroidota;c__Bacteroidia;o__Bacteroidales;f__Bacteroidaceae;g__Prevotella;s__Prevotella copri_A	NO	YES	ERR321408_bin.26.fa	YES	SRS294946_3.hgm.fna	YES	CosteaPI_2017__SID713B066-11-0-0__bin.50.fa	1	1	TEDDY_OU_SUBJ1890679305_MAG18	TEDDY_OU_SUBJ1890679305_MAG18	97.97	3.04	3503914	114	25	48632	70	16921	185088
GMS_307	d__Bacteria;p__Bacteroidota;c__Bacteroidia;o__Bacteroidales;f__Bacteroidaceae;g__Prevotella;s__Prevotella oralis	YES	NO	NO	NO	NO	NO	NO	1	1	TEDDY_OU_SUBJ1321430166_MAG120	TEDDY_OU_SUBJ1321430166_MAG120	91.07	0.38	2533021	37	7	108970	22	40533	320579
GMS_308	d__Bacteria;p__Bacteroidota;c__Bacteroidia;o__Bacteroidales;f__Bacteroidaceae;g__Prevotella;s__Prevotella sp000431975	NO	YES	ERR011237_bin.1.fa	YES	ERS396306_14.hgm.fna	YES	SchirmerM_2016__G89092__bin.14.fa	1	1	TEDDY_OU_SUBJ1665447745_MAG98	TEDDY_OU_SUBJ1665447745_MAG98	97.62	3.31	2968193	153	38	27598	105	10590	55782
GMS_309	d__Bacteria;p__Bacteroidota;c__Bacteroidia;o__Bacteroidales;f__Bacteroidaceae;g__Prevotella;s__Prevotella sp000435635	NO	YES	ERR1297754_bin.1.fa	YES	ERS608603_55.hgm.fna	YES	NielsenHB_2014__MH0057__bin.12.fa	1	1	TEDDY_OU_SUBJ1398327253_MAG68	TEDDY_OU_SUBJ1398327253_MAG68	93.15	1.86	2308488	79	17	46583	52	14207	124540
GMS_31	d__Bacteria;p__Actinobacteriota;c__Coriobacteriia;o__Coriobacteriales;f__Coriobacteriaceae;g__Collinsella;s__	YES	NO	NO	NO	NO	NO	NO	1	1	TEDDY_OU_SUBJ1498298724_MAG51	TEDDY_OU_SUBJ1498298724_MAG51	99.19	0.81	2168137	121	25	30940	77	8759	78513
GMS_310	d__Bacteria;p__Bacteroidota;c__Bacteroidia;o__Bacteroidales;f__Bacteroidaceae;g__Prevotella;s__Prevotella sp003447235	NO	YES	ERR1293827_bin.20.fa	YES	SRS476037_7.hgm.fna	YES	CosteaPI_2017__SID713A078-11-0-0__bin.66.fa	3	3	TEDDY_OU_SUBJ1677598713_MAG149,TEDDY_OU_SUBJ1897582388_MAG187,TEDDY_OU_SUBJ1478347773_MAG138	TEDDY_OU_SUBJ1897582388_MAG187	94.64	0.12	2555614	154	32	22328	106	8293	87281
GMS_311	d__Bacteria;p__Bacteroidota;c__Bacteroidia;o__Bacteroidales;f__Bacteroidaceae;g__Prevotella;s__Prevotella sp900548745	NO	NO	NO	YES	SRS476328_48.hgm.fna	YES	ChengpingW_2017__AS133raw__bin.20.fa	1	1	TEDDY_OU_SUBJ1655412096_MAG30	TEDDY_OU_SUBJ1655412096_MAG30	96.91	0.68	3097899	152	34	31431	101	10152	78406
GMS_312	d__Bacteria;p__Bacteroidota;c__Bacteroidia;o__Bacteroidales;f__Barnesiellaceae;g__Barnesiella;s__Barnesiella intestinihominis	NO	YES	SRR6028395_bin.21.fa	YES	SRS020233_5.hgm.fna	YES	XieH_2016__YSZC12003_37353__bin.88.fa	74	74	TEDDY_OU_SUBJ1709460425_MAG60,TEDDY_OU_SUBJ1358015183_MAG33,TEDDY_OU_SUBJ1971202062_MAG113,TEDDY_OU_SUBJ1782184727_MAG50,TEDDY_OU_SUBJ1334414562_MAG17,TEDDY_OU_SUBJ1402733862_MAG9,TEDDY_OU_SUBJ1282706628_MAG154,TEDDY_OU_SUBJ1591533036_MAG127,TEDDY_OU_SUBJ1443072149_MAG10,TEDDY_OU_SUBJ1387717546_MAG40,TEDDY_OU_SUBJ1611814882_MAG21,TEDDY_OU_SUBJ1691426272_MAG5,TEDDY_OU_SUBJ1370580816_MAG72,TEDDY_OU…	TEDDY_OU_SUBJ1443072149_MAG10	99.62	0	3285553	64	12	77080	40	25298	236890
GMS_313	d__Bacteria;p__Bacteroidota;c__Bacteroidia;o__Bacteroidales;f__Barnesiellaceae;g__Barnesiella;s__Barnesiella sp003150885	YES	NO	NO	NO	NO	NO	NO	2	2	TEDDY_OU_SUBJ1633570887_MAG39,TEDDY_OU_SUBJ1793661521_MAG219	TEDDY_OU_SUBJ1793661521_MAG219	98.62	0.97	3084635	269	59	17069	182	5302	50731
GMS_314	d__Bacteria;p__Bacteroidota;c__Bacteroidia;o__Bacteroidales;f__Coprobacteraceae;g__Coprobacter;s__Coprobacter sp900555475	NO	YES	ERR911962_bin.7.fa	YES	1262979.3.patric.fna	YES	XieH_2016__YSZC12003_35542__bin.6.fa	1	1	TEDDY_OU_SUBJ1228107378_MAG15	TEDDY_OU_SUBJ1228107378_MAG15	96.64	0.09	3216051	260	58	16040	180	6529	67955
GMS_315	d__Bacteria;p__Bacteroidota;c__Bacteroidia;o__Bacteroidales;f__Dysgonomonadaceae;g__Dysgonomonas;s__Dysgonomonas capnocytophagoides	NO	YES	ERR1190731_bin.19.fa	YES	1121485.3.patric.fna	YES	VatanenT_2016__G80614__bin.7.fa	9	9	TEDDY_OU_SUBJ1949420417_MAG18,TEDDY_OU_SUBJ1475826938_MAG17,TEDDY_OU_SUBJ1489042604_MAG38,TEDDY_OU_SUBJ1936818947_MAG33,TEDDY_OU_SUBJ1987629134_MAG31,TEDDY_OU_SUBJ1354234152_MAG94,TEDDY_OU_SUBJ1542182324_MAG69,TEDDY_OU_SUBJ1342982140_MAG103,TEDDY_OU_SUBJ1540276332_MAG32	TEDDY_OU_SUBJ1936818947_MAG33	100	0	4663315	71	8	226513	34	30137	406478
GMS_316	d__Bacteria;p__Bacteroidota;c__Bacteroidia;o__Bacteroidales;f__Dysgonomonadaceae;g__Dysgonomonas;s__Dysgonomonas mossii	NO	YES	SRR5275474_bin.4.fa	YES	742767.5.patric.fna	YES	LoombaR_2017__SID0017_mqf__bin.17.fa	4	4	TEDDY_OU_SUBJ1254820001_MAG12,TEDDY_OU_SUBJ1387886600_MAG24,TEDDY_OU_SUBJ1354562324_MAG11,TEDDY_OU_SUBJ1540276332_MAG35	TEDDY_OU_SUBJ1540276332_MAG35	100	0	3839228	17	5	309039	12	146054	709698
GMS_317	d__Bacteria;p__Bacteroidota;c__Bacteroidia;o__Bacteroidales;f__Dysgonomonadaceae;g__Dysgonomonas;s__Dysgonomonas sp900079735	NO	NO	NO	YES	SRS311530_13.hgm.fna	NO	NO	6	6	TEDDY_OU_SUBJ1949420417_MAG137,TEDDY_OU_SUBJ1671622380_MAG93,TEDDY_OU_SUBJ1489042604_MAG51,TEDDY_OU_SUBJ1475826938_MAG30,TEDDY_OU_SUBJ1818130211_MAG72,TEDDY_OU_SUBJ1233265603_MAG11	TEDDY_OU_SUBJ1818130211_MAG72	100	0	4079121	123	19	74125	67	16183	164607
GMS_318	d__Bacteria;p__Bacteroidota;c__Bacteroidia;o__Bacteroidales;f__Marinifilaceae;g__Butyricimonas;s__Butyricimonas sp002161485	NO	YES	ERR1190821_bin.12.fa	YES	ERS473180_17.hgm.fna	YES	XieH_2016__YSZC12003_37229__bin.49.fa	1	1	TEDDY_OU_SUBJ1228107378_MAG67	TEDDY_OU_SUBJ1228107378_MAG67	98.92	0.54	5119696	148	26	58545	92	16214	176740
GMS_319	d__Bacteria;p__Bacteroidota;c__Bacteroidia;o__Bacteroidales;f__Marinifilaceae;g__Butyricimonas;s__Butyricimonas virosa	NO	YES	ERR1190604_bin.28.fa	NO	NO	YES	LiuW_2016__SRR3992987__bin.77.fa	1	1	TEDDY_OU_SUBJ1992235952_MAG61	TEDDY_OU_SUBJ1992235952_MAG61	94.09	0	4269449	533	125	10387	382	3691	38645
GMS_32	d__Bacteria;p__Actinobacteriota;c__Coriobacteriia;o__Coriobacteriales;f__Coriobacteriaceae;g__Collinsella;s__	NO	NO	NO	NO	NO	YES	CosteaPI_2017__mickey5-11-0-0__bin.5.fa	1	1	TEDDY_OU_SUBJ1292134140_MAG43	TEDDY_OU_SUBJ1292134140_MAG43	97.58	0.81	1940195	175	35	15732	117	5137	77188
GMS_320	d__Bacteria;p__Bacteroidota;c__Bacteroidia;o__Bacteroidales;f__Marinifilaceae;g__Odoribacter;s__Odoribacter splanchnicus	NO	YES	SRR2992883_bin.22.fa	NO	NO	YES	ZeeviD_2015__PNP_Main_32__bin.10.fa	16	16	TEDDY_OU_SUBJ1697595162_MAG80,TEDDY_OU_SUBJ1443072149_MAG120,TEDDY_OU_SUBJ1402733862_MAG135,TEDDY_OU_SUBJ1725658699_MAG78,TEDDY_OU_SUBJ1240237502_MAG98,TEDDY_OU_SUBJ1422646563_MAG100,TEDDY_OU_SUBJ1793661521_MAG213,TEDDY_OU_SUBJ1354573462_MAG114,TEDDY_OU_SUBJ1665447745_MAG17,TEDDY_OU_SUBJ1861181419_MAG116,TEDDY_OU_SUBJ1401905929_MAG91,TEDDY_OU_SUBJ1228107378_MAG188,TEDDY_OU_SUBJ1398327253_MAG10,TE…	TEDDY_OU_SUBJ1665447745_MAG17	99.19	0	4115604	108	24	51400	72	19899	152185
GMS_321	d__Bacteria;p__Bacteroidota;c__Bacteroidia;o__Bacteroidales;f__Muribaculaceae;g__Amulumruptor;s__Amulumruptor sp900539915	NO	YES	SRR6028572_bin.16.fa	NO	NO	NO	NO	1	1	TEDDY_OU_SUBJ1456476394_MAG43	TEDDY_OU_SUBJ1456476394_MAG43	97.92	0.57	2194603	106	24	29914	71	11627	84561
GMS_322	d__Bacteria;p__Bacteroidota;c__Bacteroidia;o__Bacteroidales;f__Muribaculaceae;g__CAG-279;s__CAG-279 sp000437795	NO	YES	ERR525799_bin.50.fa	YES	ERS631829_9.hgm.fna	YES	LiJ_2014__V1.FI12__bin.22.fa	1	1	TEDDY_OU_SUBJ1609377271_MAG43	TEDDY_OU_SUBJ1609377271_MAG43	96.98	0	2511485	69	13	55563	44	17950	211425
GMS_323	d__Bacteria;p__Bacteroidota;c__Bacteroidia;o__Bacteroidales;f__Muribaculaceae;g__CAG-279;s__CAG-279 sp900541935	NO	YES	SRR2992899_bin.58.fa	YES	ERS396383_70.hgm.fna	YES	LiJ_2014__MH0384__bin.43.fa	1	1	TEDDY_OU_SUBJ1556940978_MAG3	TEDDY_OU_SUBJ1556940978_MAG3	95.35	0.94	2472491	235	52	13919	162	5069	60446
GMS_324	d__Bacteria;p__Bacteroidota;c__Bacteroidia;o__Bacteroidales;f__Muribaculaceae;g__CAG-279;s__CAG-279 sp900556245	YES	NO	NO	NO	NO	NO	NO	1	1	TEDDY_OU_SUBJ1542798437_MAG37	TEDDY_OU_SUBJ1542798437_MAG37	95.66	0.75	2423709	227	49	14401	155	4981	62679
GMS_325	d__Bacteria;p__Bacteroidota;c__Bacteroidia;o__Bacteroidales;f__Muribaculaceae;g__CAG-485;s__CAG-485 sp000437495	NO	YES	SRR6028283_bin.5.fa	YES	1262927.3.patric.fna	YES	VogtmannE_2016__MMRS51307502ST-27-0-0__bin.70.fa	1	1	TEDDY_OU_SUBJ1897582388_MAG59	TEDDY_OU_SUBJ1897582388_MAG59	98.18	0	2418871	81	18	38256	54	15664	141085
GMS_326	d__Bacteria;p__Bacteroidota;c__Bacteroidia;o__Bacteroidales;f__Muribaculaceae;g__UBA7173;s__UBA7173 sp900545955	YES	NO	NO	NO	NO	NO	NO	1	1	TEDDY_OU_SUBJ1444342618_MAG109	TEDDY_OU_SUBJ1444342618_MAG109	91.92	1.15	2437372	265	63	12636	191	4483	43371
GMS_327	d__Bacteria;p__Bacteroidota;c__Bacteroidia;o__Bacteroidales;f__Muribaculaceae;g__UBA7173;s__UBA7173 sp900546835	NO	YES	SRR4305433_bin.9.fa	YES	SRS1719436_10.hgm.fna	YES	VatanenT_2016__G80343__bin.18.fa	3	3	TEDDY_OU_SUBJ1797243857_MAG66,TEDDY_OU_SUBJ1897951711_MAG29,TEDDY_OU_SUBJ1611641264_MAG107	TEDDY_OU_SUBJ1611641264_MAG107	97.55	0.57	2356841	78	17	45716	52	14249	134907
GMS_328	d__Bacteria;p__Bacteroidota;c__Bacteroidia;o__Bacteroidales;f__Rikenellaceae;g__Alistipes;s__Alistipes finegoldii	NO	YES	ERR525925_bin.21.fa	YES	SRS820594_22.hgm.fna	YES	BackhedF_2015__SID51_12M__bin.35.fa	61	61	TEDDY_OU_SUBJ1209695729_MAG14,TEDDY_OU_SUBJ1328137769_MAG45,TEDDY_OU_SUBJ1377560498_MAG95,TEDDY_OU_SUBJ1402733862_MAG17,TEDDY_OU_SUBJ1481053656_MAG40,TEDDY_OU_SUBJ1443072149_MAG144,TEDDY_OU_SUBJ1214227990_MAG18,TEDDY_OU_SUBJ1917212604_MAG23,TEDDY_OU_SUBJ1201923829_MAG35,TEDDY_OU_SUBJ1387717546_MAG34,TEDDY_OU_SUBJ1481912228_MAG73,TEDDY_OU_SUBJ1283384554_MAG81,TEDDY_OU_SUBJ1328759443_MAG32,TEDDY_OU…	TEDDY_OU_SUBJ1647482917_MAG5	100	0	3341852	101	19	55362	61	15697	187271
GMS_329	d__Bacteria;p__Bacteroidota;c__Bacteroidia;o__Bacteroidales;f__Rikenellaceae;g__Alistipes;s__Alistipes obesi	NO	YES	SRR3992994_bin.2.fa	NO	NO	YES	XieH_2016__YSZC12003_37293__bin.20.fa	2	2	TEDDY_OU_SUBJ1953899407_MAG56,TEDDY_OU_SUBJ1677598713_MAG78	TEDDY_OU_SUBJ1953899407_MAG56	94.95	0.96	2376726	225	50	14453	156	4945	51841
GMS_33	d__Bacteria;p__Actinobacteriota;c__Coriobacteriia;o__Coriobacteriales;f__Coriobacteriaceae;g__Collinsella;s__	NO	YES	ERR525880_bin.26.fa	YES	ERS473220_18.hgm.fna	YES	RaymondF_2016__P23C0__bin.2.fa	10	10	TEDDY_OU_SUBJ1325964899_MAG26,TEDDY_OU_SUBJ1917212604_MAG5,TEDDY_OU_SUBJ1693883921_MAG67,TEDDY_OU_SUBJ1828433112_MAG76,TEDDY_OU_SUBJ1925313272_MAG6,TEDDY_OU_SUBJ1818407091_MAG45,TEDDY_OU_SUBJ1738043333_MAG67,TEDDY_OU_SUBJ1481878712_MAG16,TEDDY_OU_SUBJ1464940850_MAG13,TEDDY_OU_SUBJ1853558835_MAG31	TEDDY_OU_SUBJ1464940850_MAG13	98.27	1.08	1926563	181	33	17722	120	4689	56626
GMS_330	d__Bacteria;p__Bacteroidota;c__Bacteroidia;o__Bacteroidales;f__Rikenellaceae;g__Alistipes;s__Alistipes onderdonkii	NO	YES	SRR4451646_bin.43.fa	YES	SRS098717_4.hgm.fna	YES	KarlssonFH_2013__S158__bin.26.fa	85	85	TEDDY_OU_SUBJ1325964899_MAG7,TEDDY_OU_SUBJ1690139183_MAG70,TEDDY_OU_SUBJ1686419003_MAG72,TEDDY_OU_SUBJ1970655065_MAG57,TEDDY_OU_SUBJ1358015183_MAG88,TEDDY_OU_SUBJ1949420417_MAG16,TEDDY_OU_SUBJ1380175948_MAG2,TEDDY_OU_SUBJ1559962652_MAG56,TEDDY_OU_SUBJ1287560689_MAG7,TEDDY_OU_SUBJ1691612732_MAG46,TEDDY_OU_SUBJ1370580816_MAG20,TEDDY_OU_SUBJ1611814882_MAG9,TEDDY_OU_SUBJ1691426272_MAG62,TEDDY_OU_SUBJ…	TEDDY_OU_SUBJ1502254188_MAG2	98.8	0.48	3338616	66	9	110209	36	22216	311045
GMS_331	d__Bacteria;p__Bacteroidota;c__Bacteroidia;o__Bacteroidales;f__Rikenellaceae;g__Alistipes;s__Alistipes putredinis	NO	YES	SRR3108049_bin.9.fa	NO	NO	YES	VogtmannE_2016__MMRS67690541ST-27-0-0__bin.92.fa	155	155	TEDDY_OU_SUBJ1709460425_MAG33,TEDDY_OU_SUBJ1358015183_MAG12,TEDDY_OU_SUBJ1521080709_MAG50,TEDDY_OU_SUBJ1842268851_MAG28,TEDDY_OU_SUBJ1743288251_MAG19,TEDDY_OU_SUBJ1321793540_MAG65,TEDDY_OU_SUBJ1410223187_MAG116,TEDDY_OU_SUBJ1690139183_MAG30,TEDDY_OU_SUBJ1334414562_MAG59,TEDDY_OU_SUBJ1697687747_MAG98,TEDDY_OU_SUBJ1971202062_MAG48,TEDDY_OU_SUBJ1328137769_MAG111,TEDDY_OU_SUBJ1611814882_MAG72,TEDDY_O…	TEDDY_OU_SUBJ1502254188_MAG60	98.56	0.48	2276487	75	13	62842	39	19942	123113
GMS_332	d__Bacteria;p__Bacteroidota;c__Bacteroidia;o__Bacteroidales;f__Rikenellaceae;g__Alistipes;s__Alistipes shahii	NO	YES	SRR5106275_bin.9.fa	YES	SRS050026_15.hgm.fna	YES	LeChatelierE_2013__MH0253__bin.21.fa	10	10	TEDDY_OU_SUBJ1443072149_MAG101,TEDDY_OU_SUBJ1772220664_MAG27,TEDDY_OU_SUBJ1677598713_MAG112,TEDDY_OU_SUBJ1867634179_MAG64,TEDDY_OU_SUBJ1861181419_MAG191,TEDDY_OU_SUBJ1421445957_MAG1,TEDDY_OU_SUBJ1832330150_MAG13,TEDDY_OU_SUBJ1551530925_MAG73,TEDDY_OU_SUBJ1210048067_MAG41,TEDDY_OU_SUBJ1823039663_MAG52	TEDDY_OU_SUBJ1677598713_MAG112	97.12	0.16	2979465	121	22	45166	70	11236	150005
GMS_333	d__Bacteria;p__Bacteroidota;c__Bacteroidia;o__Bacteroidales;f__Rikenellaceae;g__Alistipes;s__Alistipes sp900541585	NO	YES	SRR2155323_bin.19.fa	NO	NO	YES	LouisS_2016__AS43_18__bin.10.fa	1	1	TEDDY_OU_SUBJ1564509248_MAG139	TEDDY_OU_SUBJ1564509248_MAG139	93.22	1.2	2731586	263	53	14641	177	4734	75081
GMS_334	d__Bacteria;p__Bacteroidota;c__Bacteroidia;o__Bacteroidales;f__Rikenellaceae;g__Alistipes_A;s__Alistipes_A ihumii	NO	YES	ERR911967_bin.27.fa	YES	ERS537188_55.hgm.fna	YES	XieH_2016__YSZC12003_37283__bin.15.fa	11	11	TEDDY_OU_SUBJ1443072149_MAG54,TEDDY_OU_SUBJ1953899407_MAG63,TEDDY_OU_SUBJ1802500251_MAG84,TEDDY_OU_SUBJ1772220664_MAG140,TEDDY_OU_SUBJ1354573462_MAG7,TEDDY_OU_SUBJ1861181419_MAG192,TEDDY_OU_SUBJ1552707857_MAG19,TEDDY_OU_SUBJ1228107378_MAG183,TEDDY_OU_SUBJ1521921375_MAG39,TEDDY_OU_SUBJ1354562324_MAG91,TEDDY_OU_SUBJ1823039663_MAG58	TEDDY_OU_SUBJ1354573462_MAG7	100	0	2640441	73	11	68420	43	15111	216773
GMS_335	d__Bacteria;p__Bacteroidota;c__Bacteroidia;o__Bacteroidales;f__Rikenellaceae;g__Alistipes_A;s__Alistipes_A indistinctus	NO	YES	ERR1018188_bin.36.fa	NO	NO	YES	XieH_2016__YSZC12003_36474__bin.87.fa	2	2	TEDDY_OU_SUBJ1228107378_MAG2,TEDDY_OU_SUBJ1823039663_MAG98	TEDDY_OU_SUBJ1823039663_MAG98	100	0.02	2815621	61	10	101776	35	21975	213708
GMS_336	d__Bacteria;p__Bacteroidota;c__Bacteroidia;o__Bacteroidales;f__Rikenellaceae;g__Alistipes_A;s__Alistipes_A sp900240235	NO	YES	SRR1237931_bin.50.fa	NO	NO	YES	Bengtsson-PalmeJ_2015__TRAVELRES51__bin.36.fa	3	3	TEDDY_OU_SUBJ1477223770_MAG68,TEDDY_OU_SUBJ1677598713_MAG92,TEDDY_OU_SUBJ1867634179_MAG71	TEDDY_OU_SUBJ1677598713_MAG92	94.12	0.48	2493462	231	53	16075	160	4980	60941
GMS_337	d__Bacteria;p__Bacteroidota;c__Bacteroidia;o__Bacteroidales;f__Rikenellaceae;g__Tidjanibacter;s__Tidjanibacter inops	NO	YES	ERR911967_bin.2.fa	YES	1871003.3.patric.fna	YES	NielsenHB_2014__V1_UC31_4__bin.1.fa	19	19	TEDDY_OU_SUBJ1686419003_MAG5,TEDDY_OU_SUBJ1366028512_MAG55,TEDDY_OU_SUBJ1772220664_MAG16,TEDDY_OU_SUBJ1269980942_MAG9,TEDDY_OU_SUBJ1561602213_MAG91,TEDDY_OU_SUBJ1957923786_MAG20,TEDDY_OU_SUBJ1609377271_MAG58,TEDDY_OU_SUBJ1709661078_MAG1,TEDDY_OU_SUBJ1486809993_MAG26,TEDDY_OU_SUBJ1827841102_MAG38,TEDDY_OU_SUBJ1221481172_MAG133,TEDDY_OU_SUBJ1263906465_MAG48,TEDDY_OU_SUBJ1748509278_MAG18,TEDDY_OU_SU…	TEDDY_OU_SUBJ1827841102_MAG38	99.52	0	2255147	47	11	83192	28	23356	141725
GMS_338	d__Bacteria;p__Bacteroidota;c__Bacteroidia;o__Bacteroidales;f__Tannerellaceae;g__Parabacteroides;s__Parabacteroides distasonis	NO	YES	ERR589533_bin.28.fa	NO	NO	YES	BackhedF_2015__SID256_M__bin.15.fa	229	229	TEDDY_OU_SUBJ1369765219_MAG70,TEDDY_OU_SUBJ1750642946_MAG82,TEDDY_OU_SUBJ1521080709_MAG115,TEDDY_OU_SUBJ1911219462_MAG39,TEDDY_OU_SUBJ1743280302_MAG70,TEDDY_OU_SUBJ1358015183_MAG44,TEDDY_OU_SUBJ1525703925_MAG2,TEDDY_OU_SUBJ1559962652_MAG11,TEDDY_OU_SUBJ1959093490_MAG10,TEDDY_OU_SUBJ1325964899_MAG34,TEDDY_OU_SUBJ1380175948_MAG1,TEDDY_OU_SUBJ1703854880_MAG62,TEDDY_OU_SUBJ1334414562_MAG57,TEDDY_OU_S…	TEDDY_OU_SUBJ1211029509_MAG134	99.42	0	4911524	42	10	147546	29	71518	585532
GMS_339	d__Bacteria;p__Bacteroidota;c__Bacteroidia;o__Bacteroidales;f__Tannerellaceae;g__Parabacteroides;s__Parabacteroides goldsteinii	NO	YES	ERR526068_bin.31.fa	NO	NO	YES	XieH_2016__YSZC12003_37877__bin.27.fa	6	6	TEDDY_OU_SUBJ1380175948_MAG66,TEDDY_OU_SUBJ1697595162_MAG89,TEDDY_OU_SUBJ1793661521_MAG24,TEDDY_OU_SUBJ1977736170_MAG34,TEDDY_OU_SUBJ1383155416_MAG5,TEDDY_OU_SUBJ1518156842_MAG38	TEDDY_OU_SUBJ1697595162_MAG89	99.41	0.38	6364573	86	18	120012	52	44256	298595
GMS_34	d__Bacteria;p__Actinobacteriota;c__Coriobacteriia;o__Coriobacteriales;f__Coriobacteriaceae;g__Collinsella;s__	NO	NO	NO	NO	NO	YES	ZeeviD_2015__PNP_Main_122__bin.20.fa	1	1	TEDDY_OU_SUBJ1392692929_MAG64	TEDDY_OU_SUBJ1392692929_MAG64	97.85	0.81	2135500	159	30	22036	101	5789	73392
GMS_340	d__Bacteria;p__Bacteroidota;c__Bacteroidia;o__Bacteroidales;f__Tannerellaceae;g__Parabacteroides;s__Parabacteroides gordonii	NO	YES	ERR414266_bin.66.fa	NO	NO	YES	QinN_2014__LD-75__bin.34.fa	1	1	TEDDY_OU_SUBJ1885985196_MAG43	TEDDY_OU_SUBJ1885985196_MAG43	96.4	1.03	6309998	351	70	27160	226	8570	139957
GMS_341	d__Bacteria;p__Bacteroidota;c__Bacteroidia;o__Bacteroidales;f__Tannerellaceae;g__Parabacteroides;s__Parabacteroides johnsonii	NO	YES	ERR525897_bin.5.fa	YES	ERS473381_6.hgm.fna	YES	BackhedF_2015__SID39_12M__bin.51.fa	3	3	TEDDY_OU_SUBJ1277891000_MAG45,TEDDY_OU_SUBJ1304459805_MAG64,TEDDY_OU_SUBJ1566330589_MAG22	TEDDY_OU_SUBJ1277891000_MAG45	98.77	0.38	4436682	103	21	67735	65	22011	258981
GMS_342	d__Bacteria;p__Bacteroidota;c__Bacteroidia;o__Bacteroidales;f__Tannerellaceae;g__Parabacteroides;s__Parabacteroides merdae	NO	YES	DRR042328_bin.17.fa	NO	NO	YES	Bengtsson-PalmeJ_2015__TRAVELRES66__bin.22.fa	100	100	TEDDY_OU_SUBJ1498298724_MAG24,TEDDY_OU_SUBJ1325964899_MAG54,TEDDY_OU_SUBJ1732982250_MAG15,TEDDY_OU_SUBJ1697687747_MAG70,TEDDY_OU_SUBJ1911219462_MAG57,TEDDY_OU_SUBJ1572619582_MAG11,TEDDY_OU_SUBJ1867865604_MAG68,TEDDY_OU_SUBJ1443072149_MAG17,TEDDY_OU_SUBJ1481053656_MAG12,TEDDY_OU_SUBJ1691612732_MAG39,TEDDY_OU_SUBJ1402733862_MAG67,TEDDY_OU_SUBJ1953899407_MAG96,TEDDY_OU_SUBJ1370580816_MAG37,TEDDY_OU_…	TEDDY_OU_SUBJ1772220664_MAG67	99.58	0	4531125	81	13	110323	45	27950	381962
GMS_343	d__Bacteria;p__Bacteroidota;c__Bacteroidia;o__Bacteroidales;f__Tannerellaceae;g__Parabacteroides;s__Parabacteroides sp900540715	NO	YES	ERR525699_bin.23.fa	YES	ERS473034_4.hgm.fna	YES	BackhedF_2015__SID10_M__bin.16.fa	1	1	TEDDY_OU_SUBJ1702924372_MAG84	TEDDY_OU_SUBJ1702924372_MAG84	99.62	0.32	6299149	144	27	75020	88	24026	319992
GMS_344	d__Bacteria;p__Desulfobacterota;c__Desulfovibrionia;o__Desulfovibrionales;f__Desulfovibrionaceae;g__Bilophila;s__Bilophila wadsworthia	NO	YES	SRR5279253_bin.10.fa	YES	SRS1596800_42.hgm.fna	YES	WenC_2017__N288__bin.16.fa	4	4	TEDDY_OU_SUBJ1502215789_MAG10,TEDDY_OU_SUBJ1527629893_MAG26,TEDDY_OU_SUBJ1292134140_MAG91,TEDDY_OU_SUBJ1209845520_MAG30	TEDDY_OU_SUBJ1527629893_MAG26	96.68	0.59	4357969	395	71	16440	265	4712	99448
GMS_345	d__Bacteria;p__Firmicutes;c__Bacilli;o__Acholeplasmatales;f__Anaeroplasmataceae;g__CAG-307;s__CAG-307 sp001916215	NO	YES	SRR3496379_bin.14.fa	YES	SRS148784_9.hgm.fna	YES	CosteaPI_2017__donald3-11-7-0__bin.13.fa	1	1	TEDDY_OU_SUBJ1725658699_MAG93	TEDDY_OU_SUBJ1725658699_MAG93	90.55	0	1838169	311	80	7361	235	2936	55966
GMS_346	d__Bacteria;p__Firmicutes;c__Bacilli;o__Bacillales;f__Bacillaceae;g__Bacillus;s__Bacillus pumilus	YES	NO	NO	NO	NO	NO	NO	1	1	TEDDY_OU_SUBJ1427155299_MAG28	TEDDY_OU_SUBJ1427155299_MAG28	99.59	0.21	3802504	40	7	169567	23	46429	443021
GMS_347	d__Bacteria;p__Firmicutes;c__Bacilli;o__Erysipelotrichales;f__Erysipelatoclostridiaceae;g__Catenibacterium;s__Catenibacterium mitsuokai	NO	YES	ERR414340_bin.70.fa	YES	SRS475698_68.hgm.fna	YES	CosteaPI_2017__SID713A051-11-90-0__bin.39.fa	2	2	TEDDY_OU_SUBJ1526737340_MAG65,TEDDY_OU_SUBJ1439205458_MAG13	TEDDY_OU_SUBJ1439205458_MAG13	98.11	0	2153724	177	41	19334	117	5714	49625
GMS_348	d__Bacteria;p__Firmicutes;c__Bacilli;o__Erysipelotrichales;f__Erysipelatoclostridiaceae;g__Catenibacterium;s__Catenibacterium sp000437715	NO	YES	SRR2912788_bin.38.fa	YES	SRS475568_54.hgm.fna	YES	NielsenHB_2014__V1_UC35_0__bin.22.fa	8	8	TEDDY_OU_SUBJ1427155299_MAG8,TEDDY_OU_SUBJ1570076016_MAG55,TEDDY_OU_SUBJ1797348534_MAG28,TEDDY_OU_SUBJ1249351763_MAG56,TEDDY_OU_SUBJ1948771613_MAG84,TEDDY_OU_SUBJ1623277209_MAG58,TEDDY_OU_SUBJ1653172796_MAG4,TEDDY_OU_SUBJ1853558835_MAG124	TEDDY_OU_SUBJ1853558835_MAG124	100	0	2208091	133	29	26338	88	9029	63297
GMS_349	d__Bacteria;p__Firmicutes;c__Bacilli;o__Erysipelotrichales;f__Erysipelatoclostridiaceae;g__Coprobacillus;s__Coprobacillus cateniformis	NO	YES	ERR1620255_bin.62.fa	YES	1297794.4.patric.fna	NO	NO	41	41	TEDDY_OU_SUBJ1982356849_MAG153,TEDDY_OU_SUBJ1559962652_MAG55,TEDDY_OU_SUBJ1493561067_MAG4,TEDDY_OU_SUBJ1504420627_MAG62,TEDDY_OU_SUBJ1477050421_MAG23,TEDDY_OU_SUBJ1671622380_MAG64,TEDDY_OU_SUBJ1312371311_MAG28,TEDDY_OU_SUBJ1897951711_MAG48,TEDDY_OU_SUBJ1422646563_MAG163,TEDDY_OU_SUBJ1481912228_MAG112,TEDDY_OU_SUBJ1712043778_MAG55,TEDDY_OU_SUBJ1836545760_MAG11,TEDDY_OU_SUBJ1677598713_MAG175,TEDDY_…	TEDDY_OU_SUBJ1897951711_MAG48	100	0	3450496	65	11	91276	36	29571	263930
GMS_35	d__Bacteria;p__Actinobacteriota;c__Coriobacteriia;o__Coriobacteriales;f__Coriobacteriaceae;g__Collinsella;s__	YES	NO	NO	NO	NO	NO	NO	1	1	TEDDY_OU_SUBJ1647482917_MAG27	TEDDY_OU_SUBJ1647482917_MAG27	100	1.61	2086755	47	11	63232	30	26350	199551
GMS_350	d__Bacteria;p__Firmicutes;c__Bacilli;o__Erysipelotrichales;f__Erysipelatoclostridiaceae;g__Erysipelatoclostridium;s__Erysipelatoclostridium ramosum	NO	YES	DRR042353_bin.23.fa	NO	NO	YES	VincentC_2016__MM070.2__bin.17.fa	662	662	TEDDY_OU_SUBJ1621134540_MAG16,TEDDY_OU_SUBJ1971202062_MAG41,TEDDY_OU_SUBJ1842268851_MAG54,TEDDY_OU_SUBJ1498298724_MAG50,TEDDY_OU_SUBJ1279157655_MAG43,TEDDY_OU_SUBJ1500778226_MAG18,TEDDY_OU_SUBJ1914344396_MAG35,TEDDY_OU_SUBJ1982356849_MAG69,TEDDY_OU_SUBJ1294958818_MAG75,TEDDY_OU_SUBJ1572619582_MAG19,TEDDY_OU_SUBJ1970655065_MAG38,TEDDY_OU_SUBJ1934221956_MAG51,TEDDY_OU_SUBJ1703854880_MAG98,TEDDY_OU_…	TEDDY_OU_SUBJ1390958443_MAG112	100	0	3784773	123	22	57338	69	13379	189674
GMS_351	d__Bacteria;p__Firmicutes;c__Bacilli;o__Erysipelotrichales;f__Erysipelatoclostridiaceae;g__Erysipelatoclostridium;s__Erysipelatoclostridium sp000508865	YES	NO	NO	NO	NO	NO	NO	29	29	TEDDY_OU_SUBJ1983400279_MAG47,TEDDY_OU_SUBJ1328137769_MAG113,TEDDY_OU_SUBJ1369765219_MAG29,TEDDY_OU_SUBJ1892724708_MAG34,TEDDY_OU_SUBJ1686419003_MAG29,TEDDY_OU_SUBJ1370580816_MAG57,TEDDY_OU_SUBJ1897951711_MAG61,TEDDY_OU_SUBJ1744859148_MAG12,TEDDY_OU_SUBJ1725658699_MAG86,TEDDY_OU_SUBJ1265950444_MAG111,TEDDY_OU_SUBJ1870075791_MAG36,TEDDY_OU_SUBJ1836545760_MAG111,TEDDY_OU_SUBJ1772220664_MAG66,TEDDY_…	TEDDY_OU_SUBJ1421445957_MAG22	98.03	0	2935801	145	31	29021	92	9829	126989
GMS_352	d__Bacteria;p__Firmicutes;c__Bacilli;o__Erysipelotrichales;f__Erysipelatoclostridiaceae;g__Erysipelatoclostridium;s__Erysipelatoclostridium sp000752095	NO	YES	SRR5056894_bin.41.fa	YES	59620.49.patric.fna	YES	CosteaPI_2017__bugkiller-11-773-0__bin.15.fa	149	149	TEDDY_OU_SUBJ1969750490_MAG12,TEDDY_OU_SUBJ1287560689_MAG93,TEDDY_OU_SUBJ1381855501_MAG43,TEDDY_OU_SUBJ1410223187_MAG47,TEDDY_OU_SUBJ1671014240_MAG29,TEDDY_OU_SUBJ1328137769_MAG108,TEDDY_OU_SUBJ1842268851_MAG75,TEDDY_OU_SUBJ1209695729_MAG65,TEDDY_OU_SUBJ1709460425_MAG91,TEDDY_OU_SUBJ1949420417_MAG77,TEDDY_OU_SUBJ1366028512_MAG74,TEDDY_OU_SUBJ1218440261_MAG25,TEDDY_OU_SUBJ1334414562_MAG103,TEDDY_O…	TEDDY_OU_SUBJ1821599308_MAG16	99.06	0	2889501	92	20	42849	60	15793	206446
GMS_353	d__Bacteria;p__Firmicutes;c__Bacilli;o__Erysipelotrichales;f__Erysipelatoclostridiaceae;g__Erysipelatoclostridium;s__Erysipelatoclostridium sp003024675	NO	YES	ERR525754_bin.24.fa	YES	ERS473089_51.hgm.fna	YES	XieH_2016__YSZC12003_37199__bin.13.fa	24	24	TEDDY_OU_SUBJ1521080709_MAG14,TEDDY_OU_SUBJ1970655065_MAG18,TEDDY_OU_SUBJ1430463383_MAG13,TEDDY_OU_SUBJ1413473616_MAG69,TEDDY_OU_SUBJ1971619040_MAG67,TEDDY_OU_SUBJ1618380387_MAG24,TEDDY_OU_SUBJ1905023806_MAG56,TEDDY_OU_SUBJ1950891337_MAG31,TEDDY_OU_SUBJ1571694421_MAG68,TEDDY_OU_SUBJ1467849044_MAG97,TEDDY_OU_SUBJ1665447745_MAG133,TEDDY_OU_SUBJ1842157334_MAG30,TEDDY_OU_SUBJ1982512306_MAG70,TEDDY_OU…	TEDDY_OU_SUBJ1665447745_MAG133	99.06	0	2470058	89	20	42804	59	15727	131179
GMS_354	d__Bacteria;p__Firmicutes;c__Bacilli;o__Erysipelotrichales;f__Erysipelatoclostridiaceae;g__Erysipelatoclostridium;s__Erysipelatoclostridium sp900544435	NO	YES	ERR1913008_bin.15.fa	YES	ERS608477_44.hgm.fna	YES	LeChatelierE_2013__MH0333__bin.11.fa	1	1	TEDDY_OU_SUBJ1209845520_MAG89	TEDDY_OU_SUBJ1209845520_MAG89	99.06	0	2543052	201	42	19737	134	5559	69744
GMS_355	d__Bacteria;p__Firmicutes;c__Bacilli;o__Erysipelotrichales;f__Erysipelatoclostridiaceae;g__Erysipelatoclostridium;s__Erysipelatoclostridium spiroforme	NO	YES	ERR688571_bin.48.fa	NO	NO	YES	GeversD_2014__SKBSTL008__bin.28.fa	63	63	TEDDY_OU_SUBJ1842268851_MAG1,TEDDY_OU_SUBJ1498298724_MAG30,TEDDY_OU_SUBJ1725637996_MAG42,TEDDY_OU_SUBJ1983211753_MAG27,TEDDY_OU_SUBJ1328137769_MAG67,TEDDY_OU_SUBJ1971202062_MAG61,TEDDY_OU_SUBJ1555310975_MAG5,TEDDY_OU_SUBJ1633570887_MAG77,TEDDY_OU_SUBJ1271923955_MAG31,TEDDY_OU_SUBJ1821599308_MAG37,TEDDY_OU_SUBJ1504420627_MAG43,TEDDY_OU_SUBJ1502215789_MAG86,TEDDY_OU_SUBJ1618380387_MAG60,TEDDY_OU_SU…	TEDDY_OU_SUBJ1448228386_MAG11	100	0	2466900	147	31	23988	94	8318	93382
GMS_356	d__Bacteria;p__Firmicutes;c__Bacilli;o__Erysipelotrichales;f__Erysipelatoclostridiaceae;g__Massiliomicrobiota;s__Massiliomicrobiota sp002160815	NO	YES	ERR526055_bin.43.fa	YES	1965557.3.patric.fna	YES	XieH_2016__YSZC12003_37400__bin.7.fa	3	3	TEDDY_OU_SUBJ1504420627_MAG52,TEDDY_OU_SUBJ1633570887_MAG93,TEDDY_OU_SUBJ1432134560_MAG2	TEDDY_OU_SUBJ1432134560_MAG2	97.41	2.24	2560719	277	64	13862	189	4117	49151
GMS_357	d__Bacteria;p__Firmicutes;c__Bacilli;o__Erysipelotrichales;f__Erysipelatoclostridiaceae;g__Massiliomicrobiota;s__Massiliomicrobiota sp002160865	NO	NO	NO	YES	1776392.4.patric.fna	NO	NO	3	3	TEDDY_OU_SUBJ1983211753_MAG68,TEDDY_OU_SUBJ1867865604_MAG46,TEDDY_OU_SUBJ1806449452_MAG19	TEDDY_OU_SUBJ1867865604_MAG46	95.28	0.13	2422342	208	42	19430	137	5504	61369
GMS_358	d__Bacteria;p__Firmicutes;c__Bacilli;o__Erysipelotrichales;f__Erysipelotrichaceae;g__CAG-536;s__CAG-536 sp000434355	NO	YES	SRR4423704_bin.29.fa	YES	1263028.3.patric.fna	YES	LeChatelierE_2013__MH0276__bin.40.fa	1	1	TEDDY_OU_SUBJ1526737340_MAG2	TEDDY_OU_SUBJ1526737340_MAG2	96.36	2.59	1617960	69	16	34173	46	12872	87285
GMS_359	d__Bacteria;p__Firmicutes;c__Bacilli;o__Erysipelotrichales;f__Erysipelotrichaceae;g__Dielma;s__Dielma fastidiosa	NO	YES	ERR688524_bin.59.fa	YES	1034346.3.patric.fna	YES	QinN_2014__LD-36__bin.34.fa	4	4	TEDDY_OU_SUBJ1793661521_MAG100,TEDDY_OU_SUBJ1958241611_MAG13,TEDDY_OU_SUBJ1426799527_MAG19,TEDDY_OU_SUBJ1446965511_MAG52	TEDDY_OU_SUBJ1426799527_MAG19	100	3.77	3309612	62	11	100362	36	24598	268424
GMS_36	d__Bacteria;p__Actinobacteriota;c__Coriobacteriia;o__Coriobacteriales;f__Coriobacteriaceae;g__Collinsella;s__	NO	YES	SRR5127794_bin.11.fa	NO	NO	YES	SchirmerM_2016__G88792__bin.13.fa	3	3	TEDDY_OU_SUBJ1568931410_MAG30,TEDDY_OU_SUBJ1733023731_MAG18,TEDDY_OU_SUBJ1574437839_MAG53	TEDDY_OU_SUBJ1574437839_MAG53	98.39	0.81	2153300	119	25	26905	80	9524	91893
GMS_360	d__Bacteria;p__Firmicutes;c__Bacilli;o__Erysipelotrichales;f__Erysipelotrichaceae;g__Faecalicoccus;s__Faecalicoccus sp900546545	NO	YES	ERR525804_bin.47.fa	YES	ERS473238_92.hgm.fna	NO	NO	1	1	TEDDY_OU_SUBJ1773467641_MAG15	TEDDY_OU_SUBJ1773467641_MAG15	91.46	2.83	2153756	254	59	10931	182	4133	48513
GMS_361	d__Bacteria;p__Firmicutes;c__Bacilli;o__Erysipelotrichales;f__Erysipelotrichaceae;g__Faecalitalea;s__Faecalitalea cylindroides	NO	YES	ERR209630_bin.1.fa	YES	1263016.3.patric.fna	YES	XieH_2016__YSZC12003_37182R1__bin.11.fa	2	2	TEDDY_OU_SUBJ1751126040_MAG54,TEDDY_OU_SUBJ1832330150_MAG3	TEDDY_OU_SUBJ1751126040_MAG54	97.3	0.94	1894245	35	6	124874	20	27011	216112
GMS_362	d__Bacteria;p__Firmicutes;c__Bacilli;o__Erysipelotrichales;f__Erysipelotrichaceae;g__Holdemanella;s__Holdemanella biformis	NO	YES	SRR5056668_bin.4.fa	YES	ERS537348_30.hgm.fna	YES	FengQ_2015__SID31883__bin.27.fa	4	4	TEDDY_OU_SUBJ1647875235_MAG91,TEDDY_OU_SUBJ1214325983_MAG63,TEDDY_OU_SUBJ1653172796_MAG10,TEDDY_OU_SUBJ1750671275_MAG18	TEDDY_OU_SUBJ1653172796_MAG10	97.17	0.71	2171985	134	27	21958	90	8058	77766
GMS_363	d__Bacteria;p__Firmicutes;c__Bacilli;o__Erysipelotrichales;f__Erysipelotrichaceae;g__Holdemanella;s__Holdemanella sp002299315	NO	YES	SRR5127785_bin.6.fa	YES	SRS259568_13.hgm.fna	YES	ZeeviD_2015__PNP_Main_363__bin.17.fa	35	35	TEDDY_OU_SUBJ1709460425_MAG10,TEDDY_OU_SUBJ1279157655_MAG60,TEDDY_OU_SUBJ1413473616_MAG63,TEDDY_OU_SUBJ1981675801_MAG37,TEDDY_OU_SUBJ1915765223_MAG65,TEDDY_OU_SUBJ1793661521_MAG164,TEDDY_OU_SUBJ1422646563_MAG3,TEDDY_OU_SUBJ1570076016_MAG80,TEDDY_OU_SUBJ1725658699_MAG73,TEDDY_OU_SUBJ1518829560_MAG29,TEDDY_OU_SUBJ1816463381_MAG29,TEDDY_OU_SUBJ1653420135_MAG33,TEDDY_OU_SUBJ1467849044_MAG119,TEDDY_OU…	TEDDY_OU_SUBJ1816463381_MAG29	97.71	0.71	2173114	155	33	20759	101	6994	60473
GMS_364	d__Bacteria;p__Firmicutes;c__Bacilli;o__Erysipelotrichales;f__Erysipelotrichaceae;g__Holdemanella;s__Holdemanella sp003458715	NO	YES	ERR1190925_bin.85.fa	YES	ERS235532_11.hgm.fna	YES	XieH_2016__YSZC12003_37315__bin.54.fa	1	1	TEDDY_OU_SUBJ1822325385_MAG5	TEDDY_OU_SUBJ1822325385_MAG5	97.17	0.71	2165443	147	29	22052	94	6144	83283
GMS_365	d__Bacteria;p__Firmicutes;c__Bacilli;o__Erysipelotrichales;f__Erysipelotrichaceae;g__Holdemania;s__Holdemania filiformis	NO	NO	NO	NO	NO	YES	RaymondF_2016__P21E0__bin.5.fa	16	16	TEDDY_OU_SUBJ1498298724_MAG31,TEDDY_OU_SUBJ1671622380_MAG112,TEDDY_OU_SUBJ1504420627_MAG107,TEDDY_OU_SUBJ1477223770_MAG24,TEDDY_OU_SUBJ1370609090_MAG72,TEDDY_OU_SUBJ1971619040_MAG78,TEDDY_OU_SUBJ1677598713_MAG80,TEDDY_OU_SUBJ1707451165_MAG39,TEDDY_OU_SUBJ1456937048_MAG100,TEDDY_OU_SUBJ1244917006_MAG19,TEDDY_OU_SUBJ1660342007_MAG132,TEDDY_OU_SUBJ1958241611_MAG39,TEDDY_OU_SUBJ1320820418_MAG20,TEDDY…	TEDDY_OU_SUBJ1456937048_MAG100	100	0.32	3502974	168	35	28445	113	10255	150961
GMS_366	d__Bacteria;p__Firmicutes;c__Bacilli;o__Erysipelotrichales;f__Erysipelotrichaceae;g__Holdemania;s__Holdemania massiliensis	NO	YES	ERR526028_bin.12.fa	YES	1211819.3.patric.fna	YES	BackhedF_2015__SID608_12M__bin.15.fa	9	9	TEDDY_OU_SUBJ1278763099_MAG88,TEDDY_OU_SUBJ1867634179_MAG79,TEDDY_OU_SUBJ1214523904_MAG80,TEDDY_OU_SUBJ1709661078_MAG33,TEDDY_OU_SUBJ1897582388_MAG58,TEDDY_OU_SUBJ1853979633_MAG91,TEDDY_OU_SUBJ1806449452_MAG87,TEDDY_OU_SUBJ1834178900_MAG20,TEDDY_OU_SUBJ1444342618_MAG55	TEDDY_OU_SUBJ1867634179_MAG79	99.05	0.32	3464463	208	44	23495	137	8652	110011
GMS_367	d__Bacteria;p__Firmicutes;c__Bacilli;o__Erysipelotrichales;f__Erysipelotrichaceae;g__Holdemania;s__Holdemania sp900120005	NO	YES	SRR1201430_bin.7.fa	NO	NO	YES	RaymondF_2016__P22E90__bin.3.fa	8	8	TEDDY_OU_SUBJ1467849044_MAG42,TEDDY_OU_SUBJ1436190086_MAG53,TEDDY_OU_SUBJ1354573462_MAG95,TEDDY_OU_SUBJ1552707857_MAG56,TEDDY_OU_SUBJ1755815200_MAG19,TEDDY_OU_SUBJ1540276332_MAG66,TEDDY_OU_SUBJ1823039663_MAG44,TEDDY_OU_SUBJ1369453575_MAG106	TEDDY_OU_SUBJ1354573462_MAG95	100	2.22	3280256	115	22	44231	73	13154	220126
GMS_368	d__Bacteria;p__Firmicutes;c__Bacilli;o__Erysipelotrichales;f__Erysipelotrichaceae;g__Longicatena;s__Longicatena caecimuris	NO	YES	SRR5056774_bin.13.fa	YES	457402.3.patric.fna	YES	CosteaPI_2017__pluto3-11-30-0__bin.40.fa	103	103	TEDDY_OU_SUBJ1521080709_MAG109,TEDDY_OU_SUBJ1937126019_MAG26,TEDDY_OU_SUBJ1369765219_MAG46,TEDDY_OU_SUBJ1725637996_MAG98,TEDDY_OU_SUBJ1328137769_MAG57,TEDDY_OU_SUBJ1867865604_MAG75,TEDDY_OU_SUBJ1664402767_MAG2,TEDDY_OU_SUBJ1209695729_MAG33,TEDDY_OU_SUBJ1543995373_MAG4,TEDDY_OU_SUBJ1321793540_MAG26,TEDDY_OU_SUBJ1982356849_MAG83,TEDDY_OU_SUBJ1287560689_MAG32,TEDDY_OU_SUBJ1387717546_MAG87,TEDDY_OU_S…	TEDDY_OU_SUBJ1376756011_MAG44	100	0	2991834	97	19	52296	57	17354	169649
GMS_369	d__Bacteria;p__Firmicutes;c__Bacilli;o__Erysipelotrichales;f__Erysipelotrichaceae;g__Longicatena;s__Longicatena dolichum	NO	YES	SRR5056870_bin.54.fa	YES	1263076.3.patric.fna	YES	BackhedF_2015__SID532_4M__bin.23.fa	12	12	TEDDY_OU_SUBJ1982356849_MAG116,TEDDY_OU_SUBJ1752249221_MAG25,TEDDY_OU_SUBJ1377560498_MAG77,TEDDY_OU_SUBJ1744859148_MAG32,TEDDY_OU_SUBJ1453440355_MAG50,TEDDY_OU_SUBJ1270432446_MAG66,TEDDY_OU_SUBJ1471918229_MAG83,TEDDY_OU_SUBJ1949151101_MAG2,TEDDY_OU_SUBJ1531105772_MAG22,TEDDY_OU_SUBJ1220546515_MAG111,TEDDY_OU_SUBJ1469813920_MAG13,TEDDY_OU_SUBJ1853558835_MAG70	TEDDY_OU_SUBJ1531105772_MAG22	100	0	2010871	88	20	36576	55	11110	76207
GMS_37	d__Bacteria;p__Actinobacteriota;c__Coriobacteriia;o__Coriobacteriales;f__Coriobacteriaceae;g__Collinsella;s__	NO	YES	SRR5127647_bin.22.fa	YES	ERS396332_17.hgm.fna	YES	HMP_2012__SRS020328__bin.23.fa	4	4	TEDDY_OU_SUBJ1366028512_MAG12,TEDDY_OU_SUBJ1834672414_MAG17,TEDDY_OU_SUBJ1750956729_MAG6,TEDDY_OU_SUBJ1948771613_MAG60	TEDDY_OU_SUBJ1948771613_MAG60	100	0.81	2143521	72	17	47310	50	14582	98417
GMS_370	d__Bacteria;p__Firmicutes;c__Bacilli;o__Erysipelotrichales;f__Erysipelotrichaceae;g__Longicatena;s__Longicatena innocuum	NO	YES	SRR1802723_bin.6.fa	YES	1522.9.patric.fna	YES	FerrettiP_2018__CA_C10020IS2343FE_t3M15__bin.10.fa	308	308	TEDDY_OU_SUBJ1867865604_MAG83,TEDDY_OU_SUBJ1366028512_MAG54,TEDDY_OU_SUBJ1516547689_MAG11,TEDDY_OU_SUBJ1559962652_MAG4,TEDDY_OU_SUBJ1279157655_MAG78,TEDDY_OU_SUBJ1410223187_MAG13,TEDDY_OU_SUBJ1671014240_MAG17,TEDDY_OU_SUBJ1621134540_MAG19,TEDDY_OU_SUBJ1321793540_MAG67,TEDDY_OU_SUBJ1294958818_MAG24,TEDDY_OU_SUBJ1747342927_MAG16,TEDDY_OU_SUBJ1750642946_MAG30,TEDDY_OU_SUBJ1970655065_MAG59,TEDDY_OU_S…	TEDDY_OU_SUBJ1963977686_MAG3	100	0	4243113	79	15	102715	47	26671	243575
GMS_371	d__Bacteria;p__Firmicutes;c__Bacilli;o__Erysipelotrichales;f__Erysipelotrichaceae;g__Longicatena;s__Longicatena sp000165065	NO	YES	ERR525865_bin.20.fa	YES	SRS001031_14.hgm.fna	YES	BackhedF_2015__SID345_4M__bin.18.fa	9	9	TEDDY_OU_SUBJ1341563176_MAG18,TEDDY_OU_SUBJ1842268851_MAG50,TEDDY_OU_SUBJ1633336199_MAG27,TEDDY_OU_SUBJ1544054200_MAG23,TEDDY_OU_SUBJ1727377145_MAG15,TEDDY_OU_SUBJ1686476969_MAG19,TEDDY_OU_SUBJ1364323872_MAG28,TEDDY_OU_SUBJ1261646992_MAG19,TEDDY_OU_SUBJ1985043634_MAG10	TEDDY_OU_SUBJ1686476969_MAG19	100	0	4103613	184	36	37194	112	9984	116159
GMS_372	d__Bacteria;p__Firmicutes;c__Bacilli;o__Erysipelotrichales;f__Erysipelotrichaceae;g__Longicatena;s__Longicatena sp003481775	NO	YES	SRR4481809_bin.6.fa	YES	SRS290838_1.hgm.fna	YES	QinN_2014__LD-89__bin.11.fa	10	10	TEDDY_OU_SUBJ1914344396_MAG15,TEDDY_OU_SUBJ1743280302_MAG59,TEDDY_OU_SUBJ1686419003_MAG87,TEDDY_OU_SUBJ1946370858_MAG12,TEDDY_OU_SUBJ1819475982_MAG21,TEDDY_OU_SUBJ1265950444_MAG4,TEDDY_OU_SUBJ1721701624_MAG94,TEDDY_OU_SUBJ1505295943_MAG68,TEDDY_OU_SUBJ1263906465_MAG37,TEDDY_OU_SUBJ1543276021_MAG19	TEDDY_OU_SUBJ1819475982_MAG21	100	0	4154079	86	16	75681	54	24912	255564
GMS_373	d__Bacteria;p__Firmicutes;c__Bacilli;o__Erysipelotrichales;f__Erysipelotrichaceae;g__Longicatena;s__Longicatena sp900411325	NO	YES	ERR2013618_bin.14.fa	YES	ERS396512_33.hgm.fna	YES	XieH_2016__YSZC12003_35704__bin.24.fa	3	3	TEDDY_OU_SUBJ1633570887_MAG59,TEDDY_OU_SUBJ1359542206_MAG13,TEDDY_OU_SUBJ1205695253_MAG19	TEDDY_OU_SUBJ1205695253_MAG19	99.06	0.34	2376005	330	77	9839	238	3262	30165
GMS_374	d__Bacteria;p__Firmicutes;c__Bacilli;o__Erysipelotrichales;f__Erysipelotrichaceae;g__OEMR01;s__OEMR01 sp900199515	NO	YES	SRR1197541_bin.30.fa	NO	NO	YES	VincentC_2016__MM057.7__bin.10.fa	1	1	TEDDY_OU_SUBJ1983211753_MAG95	TEDDY_OU_SUBJ1983211753_MAG95	98.58	0.24	1788679	129	29	20857	87	6479	72537
GMS_375	d__Bacteria;p__Firmicutes;c__Bacilli;o__Haloplasmatales;f__Turicibacteraceae;g__Turicibacter;s__Turicibacter sp001543345	NO	YES	SRR5279285_bin.39.fa	YES	154288.4.patric.fna	YES	FengQ_2015__SID532826__bin.17.fa	13	13	TEDDY_OU_SUBJ1498298724_MAG19,TEDDY_OU_SUBJ1983400279_MAG69,TEDDY_OU_SUBJ1377560498_MAG99,TEDDY_OU_SUBJ1759452045_MAG39,TEDDY_OU_SUBJ1481912228_MAG32,TEDDY_OU_SUBJ1570076016_MAG49,TEDDY_OU_SUBJ1836545760_MAG58,TEDDY_OU_SUBJ1774834905_MAG77,TEDDY_OU_SUBJ1214523904_MAG9,TEDDY_OU_SUBJ1421445957_MAG106,TEDDY_OU_SUBJ1220546515_MAG46,TEDDY_OU_SUBJ1378497214_MAG98,TEDDY_OU_SUBJ1671259558_MAG43	TEDDY_OU_SUBJ1421445957_MAG106	91.05	1.29	2517096	142	25	33183	86	7879	98958
GMS_376	d__Bacteria;p__Firmicutes;c__Bacilli;o__Lactobacillales;f__Enterococcaceae;g__Enterococcus;s__Enterococcus faecalis	NO	YES	ERR525952_bin.2.fa	YES	1351.389.patric.fna	YES	BackhedF_2015__SID383_4M__bin.7.fa	245	245	TEDDY_OU_SUBJ1971202062_MAG40,TEDDY_OU_SUBJ1983211753_MAG65,TEDDY_OU_SUBJ1743280302_MAG81,TEDDY_OU_SUBJ1712338015_MAG6,TEDDY_OU_SUBJ1380175948_MAG63,TEDDY_OU_SUBJ1697687747_MAG100,TEDDY_OU_SUBJ1983400279_MAG61,TEDDY_OU_SUBJ1982356849_MAG151,TEDDY_OU_SUBJ1366028512_MAG80,TEDDY_OU_SUBJ1287560689_MAG49,TEDDY_OU_SUBJ1358015183_MAG52,TEDDY_OU_SUBJ1209695729_MAG9,TEDDY_OU_SUBJ1369765219_MAG15,TEDDY_OU_…	TEDDY_OU_SUBJ1724218682_MAG16	99.63	0	3049494	87	15	64479	51	19152	178768
GMS_377	d__Bacteria;p__Firmicutes;c__Bacilli;o__Lactobacillales;f__Enterococcaceae;g__Enterococcus_A;s__Enterococcus_A avium	NO	YES	ERR526013_bin.16.fa	YES	SRS373047_12.hgm.fna	YES	BackhedF_2015__SID241_4M__bin.7.fa	79	79	TEDDY_OU_SUBJ1970655065_MAG19,TEDDY_OU_SUBJ1218440261_MAG23,TEDDY_OU_SUBJ1752249221_MAG42,TEDDY_OU_SUBJ1981675801_MAG93,TEDDY_OU_SUBJ1570981842_MAG37,TEDDY_OU_SUBJ1934759910_MAG42,TEDDY_OU_SUBJ1722470158_MAG58,TEDDY_OU_SUBJ1647875235_MAG5,TEDDY_OU_SUBJ1387717546_MAG14,TEDDY_OU_SUBJ1645770891_MAG3,TEDDY_OU_SUBJ1826522975_MAG51,TEDDY_OU_SUBJ1618380387_MAG70,TEDDY_OU_SUBJ1810598970_MAG17,TEDDY_OU_SU…	TEDDY_OU_SUBJ1533472625_MAG60	99.31	3.12	4164274	124	24	60068	76	16836	169432
GMS_378	d__Bacteria;p__Firmicutes;c__Bacilli;o__Lactobacillales;f__Enterococcaceae;g__Enterococcus_A;s__Enterococcus_A gilvus	YES	NO	NO	NO	NO	NO	NO	2	2	TEDDY_OU_SUBJ1297843143_MAG22,TEDDY_OU_SUBJ1466910587_MAG1	TEDDY_OU_SUBJ1466910587_MAG1	99.31	3.21	3567730	17	4	320557	10	94640	700689
GMS_379	d__Bacteria;p__Firmicutes;c__Bacilli;o__Lactobacillales;f__Enterococcaceae;g__Enterococcus_A;s__Enterococcus_A raffinosus	NO	YES	SRR5963180_bin.1.fa	NO	NO	YES	GeversD_2014__SKBSTL035__bin.10.fa	5	5	TEDDY_OU_SUBJ1983400279_MAG43,TEDDY_OU_SUBJ1830760891_MAG13,TEDDY_OU_SUBJ1925311395_MAG96,TEDDY_OU_SUBJ1560559420_MAG14,TEDDY_OU_SUBJ1847520038_MAG55	TEDDY_OU_SUBJ1560559420_MAG14	98.56	4.15	3955177	59	13	122334	34	27297	258842
GMS_38	d__Bacteria;p__Actinobacteriota;c__Coriobacteriia;o__Coriobacteriales;f__Coriobacteriaceae;g__Collinsella;s__	NO	YES	ERR1305877_bin.115.fa	NO	NO	YES	XieH_2016__YSZC12003_37134__bin.77.fa	1	1	TEDDY_OU_SUBJ1472561010_MAG31	TEDDY_OU_SUBJ1472561010_MAG31	99.19	1.61	2135221	113	21	31908	71	8238	94238
GMS_380	d__Bacteria;p__Firmicutes;c__Bacilli;o__Lactobacillales;f__Enterococcaceae;g__Enterococcus_B;s__Enterococcus_B durans	NO	NO	NO	NO	NO	YES	VatanenT_2016__G78890__bin.2.fa	8	8	TEDDY_OU_SUBJ1312371311_MAG59,TEDDY_OU_SUBJ1794386412_MAG63,TEDDY_OU_SUBJ1712495905_MAG43,TEDDY_OU_SUBJ1611641264_MAG32,TEDDY_OU_SUBJ1391457984_MAG124,TEDDY_OU_SUBJ1679495088_MAG50,TEDDY_OU_SUBJ1981922186_MAG18,TEDDY_OU_SUBJ1648598469_MAG8	TEDDY_OU_SUBJ1648598469_MAG8	99.35	0.75	2854793	71	14	68944	43	19513	331745
GMS_381	d__Bacteria;p__Firmicutes;c__Bacilli;o__Lactobacillales;f__Enterococcaceae;g__Enterococcus_B;s__Enterococcus_B faecium	NO	YES	SRR3131772_bin.4.fa	NO	NO	YES	ZellerG_2014__CCIS72607085ST-4-0__bin.21.fa	55	55	TEDDY_OU_SUBJ1852658756_MAG14,TEDDY_OU_SUBJ1671014240_MAG90,TEDDY_OU_SUBJ1555475495_MAG14,TEDDY_OU_SUBJ1568931410_MAG15,TEDDY_OU_SUBJ1911219462_MAG73,TEDDY_OU_SUBJ1890679305_MAG36,TEDDY_OU_SUBJ1430463383_MAG9,TEDDY_OU_SUBJ1481053656_MAG49,TEDDY_OU_SUBJ1570981842_MAG11,TEDDY_OU_SUBJ1490645663_MAG25,TEDDY_OU_SUBJ1633336199_MAG70,TEDDY_OU_SUBJ1838470437_MAG50,TEDDY_OU_SUBJ1522347969_MAG71,TEDDY_OU_S…	TEDDY_OU_SUBJ1810598970_MAG18	99.63	0	2777661	82	12	77391	44	18359	211672
GMS_382	d__Bacteria;p__Firmicutes;c__Bacilli;o__Lactobacillales;f__Enterococcaceae;g__Enterococcus_B;s__Enterococcus_B faecium_B	NO	YES	ERR525961_bin.21.fa	NO	NO	YES	BackhedF_2015__SID546_4M__bin.14.fa	20	20	TEDDY_OU_SUBJ1395000226_MAG23,TEDDY_OU_SUBJ1759452045_MAG32,TEDDY_OU_SUBJ1896759560_MAG7,TEDDY_OU_SUBJ1279916508_MAG17,TEDDY_OU_SUBJ1569946316_MAG16,TEDDY_OU_SUBJ1436190086_MAG52,TEDDY_OU_SUBJ1677801881_MAG61,TEDDY_OU_SUBJ1957923786_MAG17,TEDDY_OU_SUBJ1979908439_MAG10,TEDDY_OU_SUBJ1839806850_MAG41,TEDDY_OU_SUBJ1297296991_MAG17,TEDDY_OU_SUBJ1668359477_MAG5,TEDDY_OU_SUBJ1201173889_MAG57,TEDDY_OU_SU…	TEDDY_OU_SUBJ1677801881_MAG61	99.62	0.01	2591832	95	19	51077	58	13675	128473
GMS_383	d__Bacteria;p__Firmicutes;c__Bacilli;o__Lactobacillales;f__Enterococcaceae;g__Enterococcus_B;s__Enterococcus_B hirae	NO	YES	SRR5963282_bin.7.fa	NO	NO	YES	CM_madagascar__A69_02_1FE__bin.29.fa	6	6	TEDDY_OU_SUBJ1738064281_MAG14,TEDDY_OU_SUBJ1486882648_MAG80,TEDDY_OU_SUBJ1489117868_MAG44,TEDDY_OU_SUBJ1409003264_MAG45,TEDDY_OU_SUBJ1938000446_MAG63,TEDDY_OU_SUBJ1823039663_MAG141	TEDDY_OU_SUBJ1738064281_MAG14	99.63	0	2733040	65	14	63918	42	23555	184997
GMS_384	d__Bacteria;p__Firmicutes;c__Bacilli;o__Lactobacillales;f__Enterococcaceae;g__Enterococcus_C;s__Enterococcus_C canintestini	NO	NO	NO	YES	317010.5.patric.fna	NO	NO	6	6	TEDDY_OU_SUBJ1867865604_MAG107,TEDDY_OU_SUBJ1453440355_MAG3,TEDDY_OU_SUBJ1546159530_MAG11,TEDDY_OU_SUBJ1880192398_MAG80,TEDDY_OU_SUBJ1773938176_MAG72,TEDDY_OU_SUBJ1985192825_MAG24	TEDDY_OU_SUBJ1773938176_MAG72	98.85	0.87	2659391	47	9	98658	29	26143	207062
GMS_385	d__Bacteria;p__Firmicutes;c__Bacilli;o__Lactobacillales;f__Enterococcaceae;g__Enterococcus_D;s__Enterococcus_D casseliflavus	NO	NO	NO	YES	565654.4.patric.fna	NO	NO	21	21	TEDDY_OU_SUBJ1341563176_MAG24,TEDDY_OU_SUBJ1826522975_MAG56,TEDDY_OU_SUBJ1897951711_MAG3,TEDDY_OU_SUBJ1589655652_MAG32,TEDDY_OU_SUBJ1611641264_MAG48,TEDDY_OU_SUBJ1390958443_MAG4,TEDDY_OU_SUBJ1685451902_MAG13,TEDDY_OU_SUBJ1713044747_MAG18,TEDDY_OU_SUBJ1436190086_MAG9,TEDDY_OU_SUBJ1486882648_MAG63,TEDDY_OU_SUBJ1258854543_MAG72,TEDDY_OU_SUBJ1211506076_MAG42,TEDDY_OU_SUBJ1940973217_MAG65,TEDDY_OU_SUB…	TEDDY_OU_SUBJ1220546515_MAG88	99.25	0	3509710	24	4	265364	13	92538	741804
GMS_386	d__Bacteria;p__Firmicutes;c__Bacilli;o__Lactobacillales;f__Enterococcaceae;g__Enterococcus_D;s__Enterococcus_D gallinarum	NO	YES	ERR525936_bin.4.fa	YES	565653.4.patric.fna	NO	NO	42	42	TEDDY_OU_SUBJ1366028512_MAG39,TEDDY_OU_SUBJ1867865604_MAG56,TEDDY_OU_SUBJ1671014240_MAG49,TEDDY_OU_SUBJ1427155299_MAG31,TEDDY_OU_SUBJ1341563176_MAG46,TEDDY_OU_SUBJ1971202062_MAG57,TEDDY_OU_SUBJ1328759443_MAG55,TEDDY_OU_SUBJ1262137252_MAG22,TEDDY_OU_SUBJ1445723941_MAG4,TEDDY_OU_SUBJ1773713759_MAG56,TEDDY_OU_SUBJ1330355264_MAG35,TEDDY_OU_SUBJ1341954341_MAG74,TEDDY_OU_SUBJ1277891000_MAG139,TEDDY_OU_…	TEDDY_OU_SUBJ1262137252_MAG22	99.25	0	3467361	20	5	290443	11	125711	538136
GMS_387	d__Bacteria;p__Firmicutes;c__Bacilli;o__Lactobacillales;f__Enterococcaceae;g__Enterococcus_D;s__Enterococcus_D sp002850555	YES	NO	NO	NO	NO	NO	NO	12	12	TEDDY_OU_SUBJ1867865604_MAG55,TEDDY_OU_SUBJ1435681068_MAG7,TEDDY_OU_SUBJ1981675801_MAG14,TEDDY_OU_SUBJ1465523424_MAG84,TEDDY_OU_SUBJ1490524552_MAG75,TEDDY_OU_SUBJ1879042436_MAG37,TEDDY_OU_SUBJ1505295943_MAG60,TEDDY_OU_SUBJ1489117868_MAG29,TEDDY_OU_SUBJ1897696505_MAG97,TEDDY_OU_SUBJ1722312075_MAG15,TEDDY_OU_SUBJ1260218131_MAG17,TEDDY_OU_SUBJ1671259558_MAG86	TEDDY_OU_SUBJ1489117868_MAG29	95.09	0	3274069	43	4	296110	14	62395	623237
GMS_388	d__Bacteria;p__Firmicutes;c__Bacilli;o__Lactobacillales;f__Enterococcaceae;g__Enterococcus_E;s__Enterococcus_E cecorum	YES	NO	NO	NO	NO	NO	NO	1	1	TEDDY_OU_SUBJ1271923955_MAG15	TEDDY_OU_SUBJ1271923955_MAG15	94.5	2.37	2061007	231	43	13590	158	3824	53722
GMS_389	d__Bacteria;p__Firmicutes;c__Bacilli;o__Lactobacillales;f__Enterococcaceae;g__Enterococcus_G;s__Enterococcus_G italicus	NO	NO	NO	NO	NO	YES	BackhedF_2015__SID637_12M__bin.31.fa	3	3	TEDDY_OU_SUBJ1677801881_MAG54,TEDDY_OU_SUBJ1489117868_MAG7,TEDDY_OU_SUBJ1533472625_MAG27	TEDDY_OU_SUBJ1489117868_MAG7	96.57	0	2052777	109	22	33038	67	8496	86934
GMS_39	d__Bacteria;p__Actinobacteriota;c__Coriobacteriia;o__Coriobacteriales;f__Coriobacteriaceae;g__Collinsella;s__	NO	NO	NO	YES	ERS608556_39.hgm.fna	YES	KosticAD_2015__PRJNA231909.3113663__bin.5.fa	1	1	TEDDY_OU_SUBJ1527629893_MAG16	TEDDY_OU_SUBJ1527629893_MAG16	99.19	0.81	2070592	175	31	19377	114	4782	84253
GMS_390	d__Bacteria;p__Firmicutes;c__Bacilli;o__Lactobacillales;f__Lactobacillaceae;g__Companilactobacillus;s__Companilactobacillus farciminis	YES	NO	NO	NO	NO	NO	NO	1	1	TEDDY_OU_SUBJ1293655317_MAG11	TEDDY_OU_SUBJ1293655317_MAG11	96.68	1.57	2310716	352	89	8322	266	3463	27911
GMS_391	d__Bacteria;p__Firmicutes;c__Bacilli;o__Lactobacillales;f__Lactobacillaceae;g__Lacticaseibacillus;s__Lacticaseibacillus paracasei	NO	YES	ERR525748_bin.10.fa	YES	321967.11.patric.fna	YES	BackhedF_2015__SID184_4M__bin.10.fa	111	111	TEDDY_OU_SUBJ1310118629_MAG5,TEDDY_OU_SUBJ1842268851_MAG40,TEDDY_OU_SUBJ1937126019_MAG34,TEDDY_OU_SUBJ1521080709_MAG65,TEDDY_OU_SUBJ1852658756_MAG9,TEDDY_OU_SUBJ1747342927_MAG29,TEDDY_OU_SUBJ1500778226_MAG22,TEDDY_OU_SUBJ1782184727_MAG42,TEDDY_OU_SUBJ1427155299_MAG37,TEDDY_OU_SUBJ1896759560_MAG1,TEDDY_OU_SUBJ1402733862_MAG106,TEDDY_OU_SUBJ1552761256_MAG36,TEDDY_OU_SUBJ1312371311_MAG14,TEDDY_OU_SU…	TEDDY_OU_SUBJ1987629134_MAG69	99.46	0	3048074	78	14	73089	39	17148	200929
GMS_392	d__Bacteria;p__Firmicutes;c__Bacilli;o__Lactobacillales;f__Lactobacillaceae;g__Lacticaseibacillus;s__Lacticaseibacillus rhamnosus	NO	YES	ERR526013_bin.27.fa	NO	NO	YES	BackhedF_2015__SID590_4M__bin.26.fa	165	165	TEDDY_OU_SUBJ1498298724_MAG65,TEDDY_OU_SUBJ1792889082_MAG28,TEDDY_OU_SUBJ1867865604_MAG76,TEDDY_OU_SUBJ1287560689_MAG79,TEDDY_OU_SUBJ1840148851_MAG17,TEDDY_OU_SUBJ1321793540_MAG45,TEDDY_OU_SUBJ1709460425_MAG37,TEDDY_OU_SUBJ1254820001_MAG1,TEDDY_OU_SUBJ1971202062_MAG4,TEDDY_OU_SUBJ1369765219_MAG82,TEDDY_OU_SUBJ1725637996_MAG45,TEDDY_OU_SUBJ1358015183_MAG7,TEDDY_OU_SUBJ1325964899_MAG4,TEDDY_OU_SUBJ…	TEDDY_OU_SUBJ1810620863_MAG15	99.46	0	2973187	72	12	82425	41	20157	267468
GMS_393	d__Bacteria;p__Firmicutes;c__Bacilli;o__Lactobacillales;f__Lactobacillaceae;g__Lactiplantibacillus;s__Lactiplantibacillus plantarum	NO	YES	SRR4305398_bin.6.fa	NO	NO	YES	BackhedF_2015__SID70_B__bin.17.fa	33	33	TEDDY_OU_SUBJ1321793540_MAG18,TEDDY_OU_SUBJ1759452045_MAG78,TEDDY_OU_SUBJ1443072149_MAG53,TEDDY_OU_SUBJ1713789676_MAG10,TEDDY_OU_SUBJ1522347969_MAG61,TEDDY_OU_SUBJ1802500251_MAG21,TEDDY_OU_SUBJ1555310975_MAG42,TEDDY_OU_SUBJ1671622380_MAG10,TEDDY_OU_SUBJ1691426272_MAG81,TEDDY_OU_SUBJ1402733862_MAG23,TEDDY_OU_SUBJ1296635662_MAG102,TEDDY_OU_SUBJ1481912228_MAG62,TEDDY_OU_SUBJ1778560668_MAG10,TEDDY_OU…	TEDDY_OU_SUBJ1653172796_MAG29	99.23	2.16	2954626	150	27	33139	93	9684	147395
GMS_394	d__Bacteria;p__Firmicutes;c__Bacilli;o__Lactobacillales;f__Lactobacillaceae;g__Lactobacillus;s__Lactobacillus acidophilus	NO	NO	NO	NO	NO	YES	Bengtsson-PalmeJ_2015__TRAVELRES20__bin.76.fa	18	18	TEDDY_OU_SUBJ1619061671_MAG8,TEDDY_OU_SUBJ1821599308_MAG66,TEDDY_OU_SUBJ1490645663_MAG50,TEDDY_OU_SUBJ1752249221_MAG6,TEDDY_OU_SUBJ1208355763_MAG15,TEDDY_OU_SUBJ1826522975_MAG41,TEDDY_OU_SUBJ1645770891_MAG37,TEDDY_OU_SUBJ1436190086_MAG39,TEDDY_OU_SUBJ1837466397_MAG6,TEDDY_OU_SUBJ1598259392_MAG68,TEDDY_OU_SUBJ1298472532_MAG22,TEDDY_OU_SUBJ1798464831_MAG57,TEDDY_OU_SUBJ1421445957_MAG101,TEDDY_OU_SU…	TEDDY_OU_SUBJ1562941206_MAG6	98.94	0	1953623	16	3	230623	9	58727	676458
GMS_395	d__Bacteria;p__Firmicutes;c__Bacilli;o__Lactobacillales;f__Lactobacillaceae;g__Lactobacillus;s__Lactobacillus amylovorus	NO	NO	NO	NO	NO	YES	CosteaPI_2017__donald2-11-7-0__bin.35.fa	1	1	TEDDY_OU_SUBJ1982037092_MAG31	TEDDY_OU_SUBJ1982037092_MAG31	90.87	0.22	1663326	243	54	9324	179	3198	46273
GMS_396	d__Bacteria;p__Firmicutes;c__Bacilli;o__Lactobacillales;f__Lactobacillaceae;g__Lactobacillus;s__Lactobacillus crispatus	NO	YES	SRR4481767_bin.24.fa	YES	47770.73.patric.fna	YES	FerrettiP_2018__CA_C10034MS2581VA_t0M16__bin.1.fa	3	3	TEDDY_OU_SUBJ1837466397_MAG64,TEDDY_OU_SUBJ1344242050_MAG3,TEDDY_OU_SUBJ1211029509_MAG4	TEDDY_OU_SUBJ1837466397_MAG64	95.75	0.61	1955835	101	23	29735	69	9032	82250
GMS_397	d__Bacteria;p__Firmicutes;c__Bacilli;o__Lactobacillales;f__Lactobacillaceae;g__Lactobacillus;s__Lactobacillus delbrueckii	NO	YES	SRR4444820_bin.24.fa	NO	NO	YES	LiSS_2016__FAT_024-22-42-0__bin.30.fa	16	16	TEDDY_OU_SUBJ1559962652_MAG25,TEDDY_OU_SUBJ1983400279_MAG94,TEDDY_OU_SUBJ1443072149_MAG91,TEDDY_OU_SUBJ1802500251_MAG22,TEDDY_OU_SUBJ1794386412_MAG73,TEDDY_OU_SUBJ1713789676_MAG35,TEDDY_OU_SUBJ1778560668_MAG13,TEDDY_OU_SUBJ1436190086_MAG28,TEDDY_OU_SUBJ1490524552_MAG38,TEDDY_OU_SUBJ1423652496_MAG17,TEDDY_OU_SUBJ1264891015_MAG50,TEDDY_OU_SUBJ1486809993_MAG96,TEDDY_OU_SUBJ1421445957_MAG107,TEDDY_OU…	TEDDY_OU_SUBJ1423652496_MAG17	98.38	0	1722638	75	15	38734	47	11121	118276
GMS_398	d__Bacteria;p__Firmicutes;c__Bacilli;o__Lactobacillales;f__Lactobacillaceae;g__Lactobacillus;s__Lactobacillus gasseri	YES	NO	NO	NO	NO	NO	NO	21	21	TEDDY_OU_SUBJ1867865604_MAG85,TEDDY_OU_SUBJ1358015183_MAG38,TEDDY_OU_SUBJ1976879393_MAG10,TEDDY_OU_SUBJ1722470158_MAG19,TEDDY_OU_SUBJ1896759560_MAG11,TEDDY_OU_SUBJ1750956729_MAG11,TEDDY_OU_SUBJ1380405716_MAG45,TEDDY_OU_SUBJ1243519612_MAG5,TEDDY_OU_SUBJ1611641264_MAG67,TEDDY_OU_SUBJ1825437602_MAG29,TEDDY_OU_SUBJ1922210563_MAG47,TEDDY_OU_SUBJ1358073094_MAG54,TEDDY_OU_SUBJ1449190954_MAG34,TEDDY_OU_S…	TEDDY_OU_SUBJ1976879393_MAG10	99.22	0	1868624	9	2	389730	5	200815	575401
GMS_399	d__Bacteria;p__Firmicutes;c__Bacilli;o__Lactobacillales;f__Lactobacillaceae;g__Lactobacillus;s__Lactobacillus johnsonii	NO	YES	SRR5279234_bin.19.fa	YES	2657245008.img.fna	YES	QinJ_2012__T2D-028__bin.16.fa	1	1	TEDDY_OU_SUBJ1260102710_MAG24	TEDDY_OU_SUBJ1260102710_MAG24	99.22	0	1750119	55	10	56713	33	16664	150629
GMS_4	d__Bacteria;p__Firmicutes_A;c__Clostridia;o__Lachnospirales;f__Lachnospiraceae;g__Faecalimonas;s__	YES	NO	NO	NO	NO	NO	NO	2	2	TEDDY_OU_SUBJ1982356849_MAG12,TEDDY_OU_SUBJ1423526399_MAG1	TEDDY_OU_SUBJ1982356849_MAG12	96.97	0	2512030	71	15	50772	45	22718	149363
GMS_40	d__Bacteria;p__Actinobacteriota;c__Coriobacteriia;o__Coriobacteriales;f__Coriobacteriaceae;g__Collinsella;s__	NO	YES	ERR1297677_bin.25.fa	YES	ERS473248_4.hgm.fna	NO	NO	1	1	TEDDY_OU_SUBJ1367414889_MAG89	TEDDY_OU_SUBJ1367414889_MAG89	94.15	1.61	1851929	186	36	14109	125	4145	78979
GMS_400	d__Bacteria;p__Firmicutes;c__Bacilli;o__Lactobacillales;f__Lactobacillaceae;g__Lactobacillus;s__Lactobacillus paragasseri	NO	YES	ERR525704_bin.5.fa	NO	NO	YES	BackhedF_2015__SID128_4M__bin.19.fa	13	13	TEDDY_OU_SUBJ1214227990_MAG43,TEDDY_OU_SUBJ1738064281_MAG18,TEDDY_OU_SUBJ1296635662_MAG56,TEDDY_OU_SUBJ1707451165_MAG127,TEDDY_OU_SUBJ1782032164_MAG70,TEDDY_OU_SUBJ1836545760_MAG40,TEDDY_OU_SUBJ1456476394_MAG78,TEDDY_OU_SUBJ1798464831_MAG29,TEDDY_OU_SUBJ1604272188_MAG51,TEDDY_OU_SUBJ1696132452_MAG14,TEDDY_OU_SUBJ1729069804_MAG53,TEDDY_OU_SUBJ1665344977_MAG35,TEDDY_OU_SUBJ1580057722_MAG14	TEDDY_OU_SUBJ1456476394_MAG78	99.22	0	2014210	18	4	208384	10	60342	388330
GMS_401	d__Bacteria;p__Firmicutes;c__Bacilli;o__Lactobacillales;f__Lactobacillaceae;g__Latilactobacillus;s__Latilactobacillus sakei	NO	NO	NO	NO	NO	YES	VincentC_2016__MM091.3__bin.14.fa	7	7	TEDDY_OU_SUBJ1875431031_MAG132,TEDDY_OU_SUBJ1436190086_MAG92,TEDDY_OU_SUBJ1880192398_MAG32,TEDDY_OU_SUBJ1421445957_MAG5,TEDDY_OU_SUBJ1533472625_MAG85,TEDDY_OU_SUBJ1409003264_MAG4,TEDDY_OU_SUBJ1260218131_MAG23	TEDDY_OU_SUBJ1880192398_MAG32	99.46	0	1928395	30	6	134926	16	39260	240189
GMS_402	d__Bacteria;p__Firmicutes;c__Bacilli;o__Lactobacillales;f__Lactobacillaceae;g__Lentilactobacillus;s__Lentilactobacillus hilgardii	NO	NO	NO	YES	1423757.3.patric.fna	NO	NO	1	1	TEDDY_OU_SUBJ1812675350_MAG44	TEDDY_OU_SUBJ1812675350_MAG44	98.75	0.62	3089739	152	28	33556	94	9539	135511
GMS_403	d__Bacteria;p__Firmicutes;c__Bacilli;o__Lactobacillales;f__Lactobacillaceae;g__Lentilactobacillus;s__Lentilactobacillus parabuchneri	NO	YES	SRR4305420_bin.4.fa	NO	NO	YES	VatanenT_2016__G78890__bin.9.fa	5	5	TEDDY_OU_SUBJ1490645663_MAG18,TEDDY_OU_SUBJ1970471242_MAG1,TEDDY_OU_SUBJ1539161823_MAG27,TEDDY_OU_SUBJ1576755259_MAG22,TEDDY_OU_SUBJ1731548578_MAG37	TEDDY_OU_SUBJ1576755259_MAG22	98.94	0	2450633	59	12	71296	34	26439	184386
GMS_404	d__Bacteria;p__Firmicutes;c__Bacilli;o__Lactobacillales;f__Lactobacillaceae;g__Lentilactobacillus;s__Lentilactobacillus rapi	NO	NO	NO	YES	1423795.5.patric.fna	NO	NO	1	1	TEDDY_OU_SUBJ1228107378_MAG186	TEDDY_OU_SUBJ1228107378_MAG186	98.54	1.46	2730848	115	23	36838	72	11303	109967
GMS_405	d__Bacteria;p__Firmicutes;c__Bacilli;o__Lactobacillales;f__Lactobacillaceae;g__Leuconostoc;s__Leuconostoc lactis	NO	YES	SRR1196447_bin.2.fa	NO	NO	YES	BritoIL_2016__W1.42.ST__bin.64.fa	3	3	TEDDY_OU_SUBJ1311779595_MAG83,TEDDY_OU_SUBJ1337114297_MAG41,TEDDY_OU_SUBJ1727110872_MAG20	TEDDY_OU_SUBJ1311779595_MAG83	94.06	0.92	1367712	200	49	9254	148	3248	25369
GMS_406	d__Bacteria;p__Firmicutes;c__Bacilli;o__Lactobacillales;f__Lactobacillaceae;g__Leuconostoc;s__Leuconostoc mesenteroides	NO	YES	SRR4305421_bin.20.fa	NO	NO	NO	NO	4	4	TEDDY_OU_SUBJ1481912228_MAG34,TEDDY_OU_SUBJ1270432446_MAG57,TEDDY_OU_SUBJ1533472625_MAG25,TEDDY_OU_SUBJ1297843143_MAG29	TEDDY_OU_SUBJ1481912228_MAG34	100	0	1471647	93	17	30037	60	6486	87110
GMS_407	d__Bacteria;p__Firmicutes;c__Bacilli;o__Lactobacillales;f__Lactobacillaceae;g__Levilactobacillus;s__Levilactobacillus brevis	NO	NO	NO	YES	1334191.3.patric.fna	NO	NO	1	1	TEDDY_OU_SUBJ1690096424_MAG3	TEDDY_OU_SUBJ1690096424_MAG3	99.69	0	2284799	30	7	141532	19	40511	223600
GMS_408	d__Bacteria;p__Firmicutes;c__Bacilli;o__Lactobacillales;f__Lactobacillaceae;g__Ligilactobacillus;s__Ligilactobacillus ruminis	NO	YES	ERR1297654_bin.19.fa	YES	ERS396421_17.hgm.fna	YES	LiJ_2014__MH0192__bin.18.fa	8	8	TEDDY_OU_SUBJ1792889082_MAG9,TEDDY_OU_SUBJ1248247499_MAG47,TEDDY_OU_SUBJ1380175948_MAG24,TEDDY_OU_SUBJ1571694421_MAG94,TEDDY_OU_SUBJ1851699291_MAG54,TEDDY_OU_SUBJ1942773417_MAG57,TEDDY_OU_SUBJ1315780050_MAG12,TEDDY_OU_SUBJ1982037092_MAG56	TEDDY_OU_SUBJ1982037092_MAG56	99.48	0	2019409	104	19	29907	66	9830	108390
GMS_409	d__Bacteria;p__Firmicutes;c__Bacilli;o__Lactobacillales;f__Lactobacillaceae;g__Ligilactobacillus;s__Ligilactobacillus salivarius	NO	YES	SRR5580053_bin.1.fa	NO	NO	YES	NielsenHB_2014__O2_UC4_2__bin.40.fa	2	2	TEDDY_OU_SUBJ1248247499_MAG75,TEDDY_OU_SUBJ1330355264_MAG30	TEDDY_OU_SUBJ1248247499_MAG75	97.91	0	1781277	104	24	23669	72	8897	73217
GMS_41	d__Bacteria;p__Actinobacteriota;c__Coriobacteriia;o__Coriobacteriales;f__Coriobacteriaceae;g__Collinsella;s__	NO	NO	NO	NO	NO	YES	XieH_2016__YSZC12003_37105__bin.77.fa	1	1	TEDDY_OU_SUBJ1257441203_MAG9	TEDDY_OU_SUBJ1257441203_MAG9	98.92	0.81	2001117	186	39	16736	127	4972	59739
GMS_410	d__Bacteria;p__Firmicutes;c__Bacilli;o__Lactobacillales;f__Lactobacillaceae;g__Limosilactobacillus;s__Limosilactobacillus fermentum	NO	YES	ERR1190848_bin.51.fa	NO	NO	YES	KarlssonFH_2013__S422__bin.3.fa	49	49	TEDDY_OU_SUBJ1782184727_MAG28,TEDDY_OU_SUBJ1709460425_MAG110,TEDDY_OU_SUBJ1743288251_MAG46,TEDDY_OU_SUBJ1521080709_MAG84,TEDDY_OU_SUBJ1584864839_MAG18,TEDDY_OU_SUBJ1691426272_MAG56,TEDDY_OU_SUBJ1802500251_MAG39,TEDDY_OU_SUBJ1370580816_MAG60,TEDDY_OU_SUBJ1738064281_MAG28,TEDDY_OU_SUBJ1493561067_MAG23,TEDDY_OU_SUBJ1570981842_MAG4,TEDDY_OU_SUBJ1647875235_MAG34,TEDDY_OU_SUBJ1670617337_MAG38,TEDDY_OU_…	TEDDY_OU_SUBJ1645770891_MAG20	98.63	0	1888500	82	20	32228	53	11208	81366
GMS_411	d__Bacteria;p__Firmicutes;c__Bacilli;o__Lactobacillales;f__Lactobacillaceae;g__Limosilactobacillus;s__Limosilactobacillus mucosae	NO	YES	ERR525919_bin.20.fa	YES	SRS294994_1.hgm.fna	YES	BackhedF_2015__SID504_M__bin.51.fa	3	3	TEDDY_OU_SUBJ1851699291_MAG31,TEDDY_OU_SUBJ1415148111_MAG15,TEDDY_OU_SUBJ1755425797_MAG25	TEDDY_OU_SUBJ1755425797_MAG25	98.91	0	1905062	43	11	58188	30	21713	173818
GMS_412	d__Bacteria;p__Firmicutes;c__Bacilli;o__Lactobacillales;f__Lactobacillaceae;g__Limosilactobacillus;s__Limosilactobacillus oris	NO	YES	ERR525908_bin.27.fa	YES	1423779.3.patric.fna	YES	BackhedF_2015__SID45_12M__bin.12.fa	16	16	TEDDY_OU_SUBJ1842268851_MAG15,TEDDY_OU_SUBJ1498298724_MAG4,TEDDY_OU_SUBJ1296635662_MAG114,TEDDY_OU_SUBJ1935530977_MAG27,TEDDY_OU_SUBJ1987097256_MAG77,TEDDY_OU_SUBJ1486882648_MAG47,TEDDY_OU_SUBJ1922210563_MAG34,TEDDY_OU_SUBJ1634525906_MAG135,TEDDY_OU_SUBJ1662442258_MAG14,TEDDY_OU_SUBJ1604272188_MAG43,TEDDY_OU_SUBJ1251286636_MAG18,TEDDY_OU_SUBJ1209845520_MAG62,TEDDY_OU_SUBJ1439205458_MAG19,TEDDY_OU…	TEDDY_OU_SUBJ1414214682_MAG25	99.45	0	1909812	91	19	29653	62	9462	108537
GMS_413	d__Bacteria;p__Firmicutes;c__Bacilli;o__Lactobacillales;f__Lactobacillaceae;g__Limosilactobacillus;s__Limosilactobacillus reuteri	NO	YES	ERR525980_bin.8.fa	YES	1598.95.patric.fna	YES	ZeeviD_2015__PNP_DietIntervention_41__bin.7.fa	8	8	TEDDY_OU_SUBJ1365024591_MAG6,TEDDY_OU_SUBJ1258854543_MAG62,TEDDY_OU_SUBJ1922194845_MAG29,TEDDY_OU_SUBJ1231759300_MAG87,TEDDY_OU_SUBJ1762338144_MAG9,TEDDY_OU_SUBJ1481878712_MAG6,TEDDY_OU_SUBJ1376441535_MAG106,TEDDY_OU_SUBJ1408421004_MAG12	TEDDY_OU_SUBJ1365024591_MAG6	99.46	0	1883675	71	14	45680	44	12741	118903
GMS_414	d__Bacteria;p__Firmicutes;c__Bacilli;o__Lactobacillales;f__Lactobacillaceae;g__Pediococcus;s__Pediococcus acidilactici	NO	YES	SRR1491970_bin.4.fa	NO	NO	YES	AsnicarF_2017__MV_FEI4_t2Q15__bin.5.fa	5	5	TEDDY_OU_SUBJ1552761256_MAG28,TEDDY_OU_SUBJ1971619040_MAG14,TEDDY_OU_SUBJ1365023894_MAG24,TEDDY_OU_SUBJ1798464831_MAG15,TEDDY_OU_SUBJ1256059301_MAG33	TEDDY_OU_SUBJ1365023894_MAG24	99.38	0	1899761	24	6	134178	15	45418	299146
GMS_415	d__Bacteria;p__Firmicutes;c__Bacilli;o__Lactobacillales;f__Lactobacillaceae;g__Weissella;s__Weissella confusa	NO	YES	SRR5275427_bin.14.fa	YES	1583.20.patric.fna	YES	LeChatelierE_2013__MH0003__bin.30.fa	2	2	TEDDY_OU_SUBJ1867865604_MAG84,TEDDY_OU_SUBJ1465523424_MAG93	TEDDY_OU_SUBJ1867865604_MAG84	98.47	0.61	2167090	32	7	106605	19	42045	294628
GMS_416	d__Bacteria;p__Firmicutes;c__Bacilli;o__Lactobacillales;f__Streptococcaceae;g__Lactococcus;s__Lactococcus garvieae	NO	YES	ERR973112_bin.1.fa	YES	1181234.4.patric.fna	YES	CM_madagascar__A20_01_1FE__bin.4.fa	1	1	TEDDY_OU_SUBJ1442667678_MAG77	TEDDY_OU_SUBJ1442667678_MAG77	99.62	0.19	1995483	44	8	89976	26	24644	281362
GMS_417	d__Bacteria;p__Firmicutes;c__Bacilli;o__Lactobacillales;f__Streptococcaceae;g__Lactococcus;s__Lactococcus lactis	NO	YES	SRR4305383_bin.9.fa	NO	NO	YES	BackhedF_2015__SID38_M__bin.25.fa	28	28	TEDDY_OU_SUBJ1743280302_MAG64,TEDDY_OU_SUBJ1937126019_MAG45,TEDDY_OU_SUBJ1890679305_MAG74,TEDDY_OU_SUBJ1982356849_MAG91,TEDDY_OU_SUBJ1552761256_MAG37,TEDDY_OU_SUBJ1214227990_MAG53,TEDDY_OU_SUBJ1228642939_MAG74,TEDDY_OU_SUBJ1539417543_MAG26,TEDDY_OU_SUBJ1465523424_MAG49,TEDDY_OU_SUBJ1578947222_MAG31,TEDDY_OU_SUBJ1390958443_MAG19,TEDDY_OU_SUBJ1571694421_MAG58,TEDDY_OU_SUBJ1993497439_MAG87,TEDDY_OU_…	TEDDY_OU_SUBJ1890679305_MAG74	99.24	0	2418964	153	26	25148	95	6696	97852
GMS_418	d__Bacteria;p__Firmicutes;c__Bacilli;o__Lactobacillales;f__Streptococcaceae;g__Lactococcus;s__Lactococcus lactis_E	YES	NO	NO	NO	NO	NO	NO	3	3	TEDDY_OU_SUBJ1481912228_MAG127,TEDDY_OU_SUBJ1851696129_MAG101,TEDDY_OU_SUBJ1786296084_MAG31	TEDDY_OU_SUBJ1481912228_MAG127	94.8	0.63	2000394	201	48	14532	137	4706	47371
GMS_419	d__Bacteria;p__Firmicutes;c__Bacilli;o__Lactobacillales;f__Streptococcaceae;g__Lactococcus;s__Lactococcus petauri	NO	YES	ERR1305883_bin.62.fa	YES	SRS475702_25.hgm.fna	YES	BritoIL_2016__M2.5.ST__bin.25.fa	2	2	TEDDY_OU_SUBJ1743280302_MAG57,TEDDY_OU_SUBJ1444342618_MAG76	TEDDY_OU_SUBJ1743280302_MAG57	100	0	2017816	51	5	149323	17	27326	335154
GMS_42	d__Bacteria;p__Actinobacteriota;c__Coriobacteriia;o__Coriobacteriales;f__Coriobacteriaceae;g__Collinsella;s__	YES	NO	NO	NO	NO	NO	NO	2	2	TEDDY_OU_SUBJ1622939176_MAG20,TEDDY_OU_SUBJ1852194288_MAG45	TEDDY_OU_SUBJ1852194288_MAG45	100	0.81	2130564	54	12	66826	35	22013	138312
GMS_420	d__Bacteria;p__Firmicutes;c__Bacilli;o__Lactobacillales;f__Streptococcaceae;g__Streptococcus;s__Streptococcus agalactiae	NO	YES	SRR5963150_bin.1.fa	NO	NO	YES	BackhedF_2015__SID598_B__bin.4.fa	2	2	TEDDY_OU_SUBJ1394456044_MAG32,TEDDY_OU_SUBJ1706415244_MAG23	TEDDY_OU_SUBJ1706415244_MAG23	97.48	0.53	1988279	153	28	20276	97	6087	75787
GMS_421	d__Bacteria;p__Firmicutes;c__Bacilli;o__Lactobacillales;f__Streptococcaceae;g__Streptococcus;s__Streptococcus anginosus	NO	YES	SRR5963169_bin.4.fa	YES	742820.3.patric.fna	YES	VincentC_2016__MM024.1__bin.4.fa	3	3	TEDDY_OU_SUBJ1201173889_MAG34,TEDDY_OU_SUBJ1774820460_MAG24,TEDDY_OU_SUBJ1233265603_MAG33	TEDDY_OU_SUBJ1774820460_MAG24	99.53	0	1826643	18	4	200148	10	82133	264188
GMS_422	d__Bacteria;p__Firmicutes;c__Bacilli;o__Lactobacillales;f__Streptococcaceae;g__Streptococcus;s__Streptococcus anginosus_C	NO	YES	SRR1779115_bin.6.fa	YES	1739488.3.patric.fna	YES	CM_periimplantitis__SP_283SPI_T016__bin.23.fa	1	1	TEDDY_OU_SUBJ1370609090_MAG37	TEDDY_OU_SUBJ1370609090_MAG37	98.54	0.03	1912283	42	9	70241	26	23257	166816
GMS_423	d__Bacteria;p__Firmicutes;c__Bacilli;o__Lactobacillales;f__Streptococcaceae;g__Streptococcus;s__Streptococcus gallolyticus	NO	YES	SRR3132213_bin.4.fa	YES	981540.3.patric.fna	YES	XieH_2016__YSZC12003_36697__bin.20.fa	1	1	TEDDY_OU_SUBJ1453440355_MAG42	TEDDY_OU_SUBJ1453440355_MAG42	100	0.17	2349679	41	7	105895	26	27395	297352
GMS_424	d__Bacteria;p__Firmicutes;c__Bacilli;o__Lactobacillales;f__Streptococcaceae;g__Streptococcus;s__Streptococcus lutetiensis	NO	YES	SRR1462746_bin.2.fa	NO	NO	YES	LiJ_2014__O2.CD1-0-PT__bin.3.fa	95	95	TEDDY_OU_SUBJ1279157655_MAG103,TEDDY_OU_SUBJ1612335273_MAG50,TEDDY_OU_SUBJ1559962652_MAG59,TEDDY_OU_SUBJ1867865604_MAG62,TEDDY_OU_SUBJ1334414562_MAG68,TEDDY_OU_SUBJ1743280302_MAG55,TEDDY_OU_SUBJ1725637996_MAG127,TEDDY_OU_SUBJ1206891066_MAG68,TEDDY_OU_SUBJ1209695729_MAG47,TEDDY_OU_SUBJ1521080709_MAG86,TEDDY_OU_SUBJ1697595162_MAG163,TEDDY_OU_SUBJ1773467641_MAG14,TEDDY_OU_SUBJ1797243857_MAG8,TEDDY_O…	TEDDY_OU_SUBJ1949151101_MAG23	100	0	1867059	50	11	54367	34	19968	117776
GMS_425	d__Bacteria;p__Firmicutes;c__Bacilli;o__Lactobacillales;f__Streptococcaceae;g__Streptococcus;s__Streptococcus mutans	NO	YES	ERR1190612_bin.14.fa	NO	NO	YES	CM_periimplantitis__SP_383SPT_T016__bin.2.fa	2	2	TEDDY_OU_SUBJ1720286880_MAG30,TEDDY_OU_SUBJ1492270738_MAG22	TEDDY_OU_SUBJ1492270738_MAG22	98.06	0.56	1898773	72	15	38342	46	12352	114793
GMS_426	d__Bacteria;p__Firmicutes;c__Bacilli;o__Lactobacillales;f__Streptococcaceae;g__Streptococcus;s__Streptococcus parasanguinis	YES	NO	NO	NO	NO	NO	NO	1	1	TEDDY_OU_SUBJ1836545760_MAG65	TEDDY_OU_SUBJ1836545760_MAG65	92.38	2.14	2039211	180	30	19872	116	4444	66129
GMS_427	d__Bacteria;p__Firmicutes;c__Bacilli;o__Lactobacillales;f__Streptococcaceae;g__Streptococcus;s__Streptococcus parasanguinis_B	NO	YES	ERR525970_bin.6.fa	YES	1739422.3.patric.fna	YES	BackhedF_2015__SID560_B__bin.4.fa	3	3	TEDDY_OU_SUBJ1358015183_MAG11,TEDDY_OU_SUBJ1489042604_MAG25,TEDDY_OU_SUBJ1337362290_MAG66	TEDDY_OU_SUBJ1358015183_MAG11	95.62	0.07	1871101	94	20	30350	61	9743	122364
GMS_428	d__Bacteria;p__Firmicutes;c__Bacilli;o__Lactobacillales;f__Streptococcaceae;g__Streptococcus;s__Streptococcus parasanguinis_D	NO	YES	SRR5963250_bin.8.fa	YES	1739422.3.patric.fna	YES	ZellerG_2014__CCIS50148151ST-4-0__bin.40.fa	1	1	TEDDY_OU_SUBJ1376773497_MAG10	TEDDY_OU_SUBJ1376773497_MAG10	94.25	0.58	1926945	44	11	65070	30	25057	197345
GMS_429	d__Bacteria;p__Firmicutes;c__Bacilli;o__Lactobacillales;f__Streptococcaceae;g__Streptococcus;s__Streptococcus pasteurianus	NO	YES	ERR1578639_bin.19.fa	NO	NO	YES	FerrettiP_2018__CA_C10042IS2731FE_t2M16__bin.6.fa	32	32	TEDDY_OU_SUBJ1983400279_MAG42,TEDDY_OU_SUBJ1937126019_MAG67,TEDDY_OU_SUBJ1890679305_MAG56,TEDDY_OU_SUBJ1491939283_MAG29,TEDDY_OU_SUBJ1493561067_MAG36,TEDDY_OU_SUBJ1518829560_MAG12,TEDDY_OU_SUBJ1431448437_MAG51,TEDDY_OU_SUBJ1411453297_MAG41,TEDDY_OU_SUBJ1424526367_MAG18,TEDDY_OU_SUBJ1390958443_MAG93,TEDDY_OU_SUBJ1611641264_MAG73,TEDDY_OU_SUBJ1803014675_MAG34,TEDDY_OU_SUBJ1993497439_MAG27,TEDDY_OU_…	TEDDY_OU_SUBJ1818407091_MAG49	100	0	2029892	17	3	283090	11	54025	539143
GMS_43	d__Bacteria;p__Actinobacteriota;c__Coriobacteriia;o__Coriobacteriales;f__Coriobacteriaceae;g__Collinsella;s__	NO	YES	SRR4305046_bin.10.fa	NO	NO	YES	ZellerG_2014__CCIS95409808ST-4-0__bin.11.fa	1	1	TEDDY_OU_SUBJ1561361742_MAG4	TEDDY_OU_SUBJ1561361742_MAG4	99.19	0.81	2179291	140	28	24286	89	6809	90494
GMS_430	d__Bacteria;p__Firmicutes;c__Bacilli;o__Lactobacillales;f__Streptococcaceae;g__Streptococcus;s__Streptococcus salivarius	NO	YES	SRR5127578_bin.18.fa	NO	NO	NO	NO	13	13	TEDDY_OU_SUBJ1279157655_MAG68,TEDDY_OU_SUBJ1768041036_MAG24,TEDDY_OU_SUBJ1689589051_MAG6,TEDDY_OU_SUBJ1896759560_MAG2,TEDDY_OU_SUBJ1897951711_MAG24,TEDDY_OU_SUBJ1630810821_MAG7,TEDDY_OU_SUBJ1691351849_MAG4,TEDDY_OU_SUBJ1257259793_MAG56,TEDDY_OU_SUBJ1542798437_MAG68,TEDDY_OU_SUBJ1936818947_MAG51,TEDDY_OU_SUBJ1949151101_MAG14,TEDDY_OU_SUBJ1881020049_MAG16,TEDDY_OU_SUBJ1442431820_MAG13	TEDDY_OU_SUBJ1936818947_MAG51	99.52	0.17	2138188	51	9	88331	28	18542	192675
GMS_431	d__Bacteria;p__Firmicutes;c__Bacilli;o__Lactobacillales;f__Streptococcaceae;g__Streptococcus;s__Streptococcus sp000187445	NO	YES	ERR525887_bin.3.fa	NO	NO	YES	BackhedF_2015__SID385_4M__bin.1.fa	52	52	TEDDY_OU_SUBJ1612335273_MAG30,TEDDY_OU_SUBJ1917212604_MAG42,TEDDY_OU_SUBJ1477050421_MAG16,TEDDY_OU_SUBJ1768041036_MAG5,TEDDY_OU_SUBJ1797243857_MAG43,TEDDY_OU_SUBJ1932913296_MAG3,TEDDY_OU_SUBJ1935530977_MAG53,TEDDY_OU_SUBJ1750956729_MAG13,TEDDY_OU_SUBJ1970826914_MAG28,TEDDY_OU_SUBJ1492852565_MAG17,TEDDY_OU_SUBJ1836545760_MAG110,TEDDY_OU_SUBJ1650596053_MAG35,TEDDY_OU_SUBJ1554398684_MAG20,TEDDY_OU_S…	TEDDY_OU_SUBJ1294883890_MAG15	99.88	0	2104765	40	9	85763	25	31317	180715
GMS_432	d__Bacteria;p__Firmicutes;c__Bacilli;o__Lactobacillales;f__Streptococcaceae;g__Streptococcus;s__Streptococcus sp001556435	NO	YES	ERR526000_bin.60.fa	NO	NO	YES	FengQ_2015__SID31004__bin.5.fa	20	20	TEDDY_OU_SUBJ1358015183_MAG14,TEDDY_OU_SUBJ1782184727_MAG9,TEDDY_OU_SUBJ1981675801_MAG85,TEDDY_OU_SUBJ1669403033_MAG31,TEDDY_OU_SUBJ1411453297_MAG40,TEDDY_OU_SUBJ1203939770_MAG15,TEDDY_OU_SUBJ1330355264_MAG8,TEDDY_OU_SUBJ1920945197_MAG2,TEDDY_OU_SUBJ1679495088_MAG101,TEDDY_OU_SUBJ1697531664_MAG112,TEDDY_OU_SUBJ1376773497_MAG18,TEDDY_OU_SUBJ1754250404_MAG19,TEDDY_OU_SUBJ1466910587_MAG11,TEDDY_OU_S…	TEDDY_OU_SUBJ1669403033_MAG31	98.52	0.43	2072312	37	5	159693	21	26234	302721
GMS_433	d__Bacteria;p__Firmicutes;c__Bacilli;o__Lactobacillales;f__Streptococcaceae;g__Streptococcus;s__Streptococcus sp001587175	NO	NO	NO	NO	NO	YES	HMP_2012__SRS024441__bin.21.fa	3	3	TEDDY_OU_SUBJ1932913296_MAG8,TEDDY_OU_SUBJ1330355264_MAG9,TEDDY_OU_SUBJ1712996455_MAG21	TEDDY_OU_SUBJ1712996455_MAG21	95.72	0.17	1855361	43	9	68041	27	22739	172713
GMS_434	d__Bacteria;p__Firmicutes;c__Bacilli;o__Lactobacillales;f__Streptococcaceae;g__Streptococcus;s__Streptococcus sp002300045	NO	NO	NO	YES	SRS295013_29.hgm.fna	YES	CM_madagascar__V53_02_1FE__bin.21.fa	2	2	TEDDY_OU_SUBJ1270432446_MAG45,TEDDY_OU_SUBJ1566330589_MAG56	TEDDY_OU_SUBJ1270432446_MAG45	98.89	0.6	1588591	51	9	44757	33	13656	225601
GMS_435	d__Bacteria;p__Firmicutes;c__Bacilli;o__Lactobacillales;f__Streptococcaceae;g__Streptococcus;s__Streptococcus sp002393675	NO	NO	NO	YES	1947564.3.patric.fna	NO	NO	1	1	TEDDY_OU_SUBJ1669403033_MAG15	TEDDY_OU_SUBJ1669403033_MAG15	99.96	0	1967422	20	4	193289	11	38945	466741
GMS_436	d__Bacteria;p__Firmicutes;c__Bacilli;o__Lactobacillales;f__Streptococcaceae;g__Streptococcus;s__Streptococcus sp900543065	NO	YES	ERR525837_bin.4.fa	YES	ERS473172_12.hgm.fna	YES	BackhedF_2015__SID282_4M__bin.3.fa	41	41	TEDDY_OU_SUBJ1840148851_MAG30,TEDDY_OU_SUBJ1722470158_MAG41,TEDDY_OU_SUBJ1219013121_MAG34,TEDDY_OU_SUBJ1672377043_MAG37,TEDDY_OU_SUBJ1837572164_MAG27,TEDDY_OU_SUBJ1297069541_MAG15,TEDDY_OU_SUBJ1436190086_MAG30,TEDDY_OU_SUBJ1794675779_MAG15,TEDDY_OU_SUBJ1727377145_MAG17,TEDDY_OU_SUBJ1672352115_MAG3,TEDDY_OU_SUBJ1482137006_MAG33,TEDDY_OU_SUBJ1917189485_MAG14,TEDDY_OU_SUBJ1825437602_MAG11,TEDDY_OU_S…	TEDDY_OU_SUBJ1807336675_MAG33	95.88	0.35	1960856	160	30	18998	105	5496	69196
GMS_437	d__Bacteria;p__Firmicutes;c__Bacilli;o__Lactobacillales;f__Streptococcaceae;g__Streptococcus;s__Streptococcus thermophilus	NO	YES	ERR526032_bin.14.fa	NO	NO	YES	KarlssonFH_2013__S517__bin.30.fa	76	76	TEDDY_OU_SUBJ1559962652_MAG62,TEDDY_OU_SUBJ1937126019_MAG19,TEDDY_OU_SUBJ1671014240_MAG19,TEDDY_OU_SUBJ1381855501_MAG17,TEDDY_OU_SUBJ1664402767_MAG26,TEDDY_OU_SUBJ1526086069_MAG33,TEDDY_OU_SUBJ1380175948_MAG53,TEDDY_OU_SUBJ1543995373_MAG22,TEDDY_OU_SUBJ1294958818_MAG42,TEDDY_OU_SUBJ1983400279_MAG88,TEDDY_OU_SUBJ1427155299_MAG4,TEDDY_OU_SUBJ1325964899_MAG13,TEDDY_OU_SUBJ1959093490_MAG4,TEDDY_OU_SU…	TEDDY_OU_SUBJ1524209011_MAG28	98.98	0.15	1752034	65	11	56179	36	11776	137705
GMS_438	d__Bacteria;p__Firmicutes;c__Bacilli;o__Lactobacillales;f__Streptococcaceae;g__Streptococcus;s__Streptococcus vestibularis	NO	YES	SRR5963274_bin.2.fa	NO	NO	YES	KarlssonFH_2013__S550__bin.5.fa	3	3	TEDDY_OU_SUBJ1798464831_MAG48,TEDDY_OU_SUBJ1604272188_MAG53,TEDDY_OU_SUBJ1492270738_MAG27	TEDDY_OU_SUBJ1604272188_MAG53	95.36	0.15	1693623	80	18	34052	51	11951	75578
GMS_439	d__Bacteria;p__Firmicutes;c__Bacilli;o__RF39;f__CAG-1000;g__CAG-605;s__CAG-605 sp000433255	NO	YES	ERR526027_bin.40.fa	YES	1262855.3.patric.fna	YES	ZeeviD_2015__PNP_Main_616__bin.33.fa	1	1	TEDDY_OU_SUBJ1982037092_MAG44	TEDDY_OU_SUBJ1982037092_MAG44	91.01	0	1204195	75	18	24050	49	8363	77335
GMS_44	d__Bacteria;p__Actinobacteriota;c__Coriobacteriia;o__Coriobacteriales;f__Coriobacteriaceae;g__Collinsella;s__	NO	YES	ERR525693_bin.10.fa	NO	NO	NO	NO	1	1	TEDDY_OU_SUBJ1415720840_MAG85	TEDDY_OU_SUBJ1415720840_MAG85	94.64	2.42	1821182	133	24	23869	82	5461	101276
GMS_440	d__Bacteria;p__Firmicutes;c__Bacilli;o__RF39;f__CAG-302;g__CAG-302;s__CAG-302 sp000431795	NO	YES	ERR209470_bin.12.fa	YES	SRS147271_5.hgm.fna	YES	NielsenHB_2014__MH0151__bin.28.fa	7	7	TEDDY_OU_SUBJ1410223187_MAG22,TEDDY_OU_SUBJ1772220664_MAG2,TEDDY_OU_SUBJ1467849044_MAG26,TEDDY_OU_SUBJ1782032164_MAG46,TEDDY_OU_SUBJ1564509248_MAG46,TEDDY_OU_SUBJ1228107378_MAG68,TEDDY_OU_SUBJ1985604538_MAG13	TEDDY_OU_SUBJ1228107378_MAG68	92.42	0	1268270	27	6	82861	16	27927	169428
GMS_441	d__Bacteria;p__Firmicutes;c__Bacilli;o__RF39;f__CAG-302;g__CAG-302;s__CAG-302 sp001916775	NO	YES	ERR1018228_bin.33.fa	YES	SRS142503_63.hgm.fna	NO	NO	5	5	TEDDY_OU_SUBJ1725658699_MAG155,TEDDY_OU_SUBJ1254698506_MAG16,TEDDY_OU_SUBJ1442667678_MAG167,TEDDY_OU_SUBJ1984040004_MAG1,TEDDY_OU_SUBJ1399174048_MAG60	TEDDY_OU_SUBJ1399174048_MAG60	92.67	0	1264505	88	18	20940	57	7511	79039
GMS_442	d__Bacteria;p__Firmicutes;c__Bacilli;o__RF39;f__CAG-433;g__CAG-594;s__CAG-594 sp000434835	NO	YES	ERR525733_bin.64.fa	YES	ERS235519_48.hgm.fna	YES	ZeeviD_2015__PNP_Main_65__bin.25.fa	2	2	TEDDY_OU_SUBJ1915765223_MAG19,TEDDY_OU_SUBJ1725658699_MAG153	TEDDY_OU_SUBJ1725658699_MAG153	92.42	1.12	1080994	29	6	74842	17	17887	133175
GMS_443	d__Bacteria;p__Firmicutes;c__Bacilli;o__RF39;f__CAG-433;g__CAG-594;s__CAG-594 sp900547225	NO	YES	ERR414326_bin.16.fa	YES	ERS235519_48.hgm.fna	YES	LiJ_2014__MH0378__bin.35.fa	2	2	TEDDY_OU_SUBJ1521080709_MAG83,TEDDY_OU_SUBJ1506386752_MAG31	TEDDY_OU_SUBJ1521080709_MAG83	92.7	2.25	1099137	53	11	32822	33	8782	80516
GMS_444	d__Bacteria;p__Firmicutes;c__Bacilli;o__RF39;f__CAG-611;g__CAG-417;s__CAG-417 sp000432835	NO	YES	ERR911961_bin.33.fa	NO	NO	YES	ZellerG_2014__CCIS53355328ST-4-0__bin.1.fa	6	6	TEDDY_OU_SUBJ1370580816_MAG7,TEDDY_OU_SUBJ1402733862_MAG134,TEDDY_OU_SUBJ1691426272_MAG42,TEDDY_OU_SUBJ1772220664_MAG105,TEDDY_OU_SUBJ1782032164_MAG165,TEDDY_OU_SUBJ1823039663_MAG31	TEDDY_OU_SUBJ1772220664_MAG105	93.26	1.28	1228577	47	10	39510	29	13070	108300
GMS_445	d__Bacteria;p__Firmicutes;c__Bacilli;o__RF39;f__CAG-611;g__CAG-451;s__CAG-451 sp000438295	NO	YES	ERR209770_bin.5.fa	YES	1262809.3.patric.fna	YES	NielsenHB_2014__V1_UC14_0__bin.2.fa	2	2	TEDDY_OU_SUBJ1722470158_MAG30,TEDDY_OU_SUBJ1793661521_MAG77	TEDDY_OU_SUBJ1793661521_MAG77	93.82	1.69	1307070	126	29	15070	90	4780	46087
GMS_446	d__Bacteria;p__Firmicutes;c__Bacilli;o__RF39;f__CAG-611;g__CAG-877;s__CAG-877 sp900554305	NO	NO	NO	YES	ERS608551_54.hgm.fna	YES	LiJ_2014__V1.FI07__bin.10.fa	1	1	TEDDY_OU_SUBJ1493561067_MAG56	TEDDY_OU_SUBJ1493561067_MAG56	95.22	2.41	1525280	48	9	52387	30	13829	154536
GMS_447	d__Bacteria;p__Firmicutes;c__Bacilli;o__RF39;f__CAG-611;g__UBA7057;s__UBA7057 sp900543675	NO	YES	ERR525813_bin.42.fa	YES	SRS012273_82.hgm.fna	YES	HMP_2012__SRS012273__bin.79.fa	2	2	TEDDY_OU_SUBJ1493561067_MAG78,TEDDY_OU_SUBJ1220546515_MAG26	TEDDY_OU_SUBJ1493561067_MAG78	93.82	1.12	1690459	94	20	28039	60	8893	87920
GMS_448	d__Bacteria;p__Firmicutes;c__Bacilli;o__RF39;f__CAG-822;g__CAG-822;s__CAG-822 sp900546055	NO	YES	ERR209608_bin.4.fa	NO	NO	YES	XieH_2016__YSZC12003_37137__bin.55.fa	6	6	TEDDY_OU_SUBJ1949420417_MAG8,TEDDY_OU_SUBJ1477223770_MAG66,TEDDY_OU_SUBJ1744859148_MAG11,TEDDY_OU_SUBJ1265950444_MAG53,TEDDY_OU_SUBJ1957923786_MAG28,TEDDY_OU_SUBJ1992235952_MAG24	TEDDY_OU_SUBJ1744859148_MAG11	93.82	0.56	1397132	62	13	35598	41	10669	108101
GMS_449	d__Bacteria;p__Firmicutes;c__Bacilli;o__Staphylococcales;f__Staphylococcaceae;g__Macrococcus_B;s__Macrococcus_B caseolyticus	YES	NO	NO	NO	NO	NO	NO	1	1	TEDDY_OU_SUBJ1477050421_MAG13	TEDDY_OU_SUBJ1477050421_MAG13	94.48	3.59	2083475	160	34	18171	106	6245	74651
GMS_45	d__Bacteria;p__Actinobacteriota;c__Coriobacteriia;o__Coriobacteriales;f__Coriobacteriaceae;g__Collinsella;s__	NO	YES	ERR525844_bin.11.fa	YES	SRS1596795_24.hgm.fna	NO	NO	1	1	TEDDY_OU_SUBJ1584864839_MAG30	TEDDY_OU_SUBJ1584864839_MAG30	97.18	0.81	1954360	178	35	16705	120	4739	73646
GMS_450	d__Bacteria;p__Firmicutes;c__Bacilli;o__Staphylococcales;f__Staphylococcaceae;g__Staphylococcus;s__Staphylococcus aureus	NO	YES	SRR5963161_bin.11.fa	NO	NO	YES	CM_cf__CF_TNFC048IS_t3M15__bin.11.fa	4	4	TEDDY_OU_SUBJ1965017679_MAG3,TEDDY_OU_SUBJ1427155299_MAG15,TEDDY_OU_SUBJ1907095236_MAG16,TEDDY_OU_SUBJ1604272188_MAG21	TEDDY_OU_SUBJ1604272188_MAG21	99.51	0.12	2719601	29	6	159149	16	48127	361987
GMS_451	d__Bacteria;p__Firmicutes;c__Bacilli;o__Staphylococcales;f__Staphylococcaceae;g__Staphylococcus;s__Staphylococcus haemolyticus_A	NO	NO	NO	YES	1608858.3.patric.fna	NO	NO	3	3	TEDDY_OU_SUBJ1427155299_MAG12,TEDDY_OU_SUBJ1489117868_MAG59,TEDDY_OU_SUBJ1533472625_MAG43	TEDDY_OU_SUBJ1427155299_MAG12	99.32	0.44	2564204	44	8	93450	25	34081	254385
GMS_452	d__Bacteria;p__Firmicutes;c__Bacilli;o__Staphylococcales;f__Staphylococcaceae;g__Staphylococcus;s__Staphylococcus simulans	NO	NO	NO	NO	NO	YES	OhJ_2014__MET0267__bin.8.fa	2	2	TEDDY_OU_SUBJ1427155299_MAG24,TEDDY_OU_SUBJ1489117868_MAG13	TEDDY_OU_SUBJ1427155299_MAG24	99.45	0.69	2669500	54	11	83310	32	32509	191268
GMS_453	d__Bacteria;p__Firmicutes_A;c__Clostridia;o__Clostridiales;f__Clostridiaceae;g__Clostridium;s__Clostridium neonatale	NO	YES	SRR1910665_bin.5.fa	NO	NO	YES	KosticAD_2015__PRJNA231909.3114542__bin.12.fa	19	19	TEDDY_OU_SUBJ1970655065_MAG32,TEDDY_OU_SUBJ1867865604_MAG113,TEDDY_OU_SUBJ1797243857_MAG9,TEDDY_OU_SUBJ1569946316_MAG30,TEDDY_OU_SUBJ1773713759_MAG63,TEDDY_OU_SUBJ1400136819_MAG19,TEDDY_OU_SUBJ1571694421_MAG121,TEDDY_OU_SUBJ1841090184_MAG45,TEDDY_OU_SUBJ1689107602_MAG4,TEDDY_OU_SUBJ1720286880_MAG39,TEDDY_OU_SUBJ1248905661_MAG4,TEDDY_OU_SUBJ1490524552_MAG72,TEDDY_OU_SUBJ1456937048_MAG39,TEDDY_OU_S…	TEDDY_OU_SUBJ1569946316_MAG30	96.34	0.81	5059691	436	87	18690	289	4903	67950
GMS_454	d__Bacteria;p__Firmicutes_A;c__Clostridia;o__Clostridiales;f__Clostridiaceae;g__Clostridium;s__Clostridium paraputrificum	NO	YES	SRR5963298_bin.13.fa	YES	29363.3.patric.fna	YES	FerrettiP_2018__CA_C10042IS2739FE_t4M16__bin.5.fa	10	10	TEDDY_OU_SUBJ1867865604_MAG64,TEDDY_OU_SUBJ1838470437_MAG42,TEDDY_OU_SUBJ1897951711_MAG21,TEDDY_OU_SUBJ1965214998_MAG50,TEDDY_OU_SUBJ1476824192_MAG36,TEDDY_OU_SUBJ1774820460_MAG4,TEDDY_OU_SUBJ1949151101_MAG4,TEDDY_OU_SUBJ1469813920_MAG50,TEDDY_OU_SUBJ1936089402_MAG1,TEDDY_OU_SUBJ1774772246_MAG87	TEDDY_OU_SUBJ1897951711_MAG21	98.39	0	3481823	87	16	63507	51	21115	222543
GMS_455	d__Bacteria;p__Firmicutes_A;c__Clostridia;o__Clostridiales;f__Clostridiaceae;g__Clostridium;s__Clostridium saudiense	NO	NO	NO	NO	NO	YES	FengQ_2015__SID531281__bin.11.fa	2	2	TEDDY_OU_SUBJ1759452045_MAG84,TEDDY_OU_SUBJ1332112175_MAG13	TEDDY_OU_SUBJ1759452045_MAG84	93.71	1.77	3449839	527	126	8695	390	3050	30906
GMS_456	d__Bacteria;p__Firmicutes_A;c__Clostridia;o__Clostridiales;f__Clostridiaceae;g__Clostridium;s__Clostridium sp000435835	NO	YES	ERR526024_bin.6.fa	YES	1262780.3.patric.fna	YES	BackhedF_2015__SID599_12M__bin.2.fa	12	12	TEDDY_OU_SUBJ1725637996_MAG116,TEDDY_OU_SUBJ1697687747_MAG109,TEDDY_OU_SUBJ1521080709_MAG82,TEDDY_OU_SUBJ1590854185_MAG19,TEDDY_OU_SUBJ1422646563_MAG145,TEDDY_OU_SUBJ1533472625_MAG51,TEDDY_OU_SUBJ1442667678_MAG38,TEDDY_OU_SUBJ1423526399_MAG47,TEDDY_OU_SUBJ1211029509_MAG62,TEDDY_OU_SUBJ1220546515_MAG106,TEDDY_OU_SUBJ1980955825_MAG50,TEDDY_OU_SUBJ1272095275_MAG10	TEDDY_OU_SUBJ1423526399_MAG47	97.56	0.99	2757960	339	77	11192	245	3824	42575
GMS_457	d__Bacteria;p__Firmicutes_A;c__Clostridia;o__Clostridiales;f__Clostridiaceae;g__Clostridium;s__Clostridium sp001916075	YES	NO	NO	NO	NO	NO	NO	1	1	TEDDY_OU_SUBJ1803014675_MAG43	TEDDY_OU_SUBJ1803014675_MAG43	92.12	0.56	2161131	337	89	7925	253	3304	26003
GMS_458	d__Bacteria;p__Firmicutes_A;c__Clostridia;o__Clostridiales;f__Clostridiaceae;g__Clostridium;s__Clostridium sp900540255	NO	YES	ERR1953521_bin.71.fa	YES	SRS295021_20.hgm.fna	YES	QinJ_2012__T2D-014__bin.33.fa	17	17	TEDDY_OU_SUBJ1430463383_MAG8,TEDDY_OU_SUBJ1591533036_MAG5,TEDDY_OU_SUBJ1559161450_MAG1,TEDDY_OU_SUBJ1265950444_MAG66,TEDDY_OU_SUBJ1677801881_MAG17,TEDDY_OU_SUBJ1803014675_MAG54,TEDDY_OU_SUBJ1408249292_MAG81,TEDDY_OU_SUBJ1880192398_MAG43,TEDDY_OU_SUBJ1421445957_MAG123,TEDDY_OU_SUBJ1260218131_MAG6,TEDDY_OU_SUBJ1722312075_MAG1,TEDDY_OU_SUBJ1470258804_MAG77,TEDDY_OU_SUBJ1254698506_MAG135,TEDDY_OU_SUB…	TEDDY_OU_SUBJ1260218131_MAG6	95.4	0	2687932	186	43	21724	120	6532	59439
GMS_459	d__Bacteria;p__Firmicutes_A;c__Clostridia;o__Clostridiales;f__Clostridiaceae;g__Clostridium_P;s__Clostridium_P perfringens	NO	NO	NO	NO	NO	YES	ZellerG_2014__CCIS59903910ST-4-0__bin.5.fa	5	5	TEDDY_OU_SUBJ1750956729_MAG4,TEDDY_OU_SUBJ1650596053_MAG5,TEDDY_OU_SUBJ1244917006_MAG54,TEDDY_OU_SUBJ1327005956_MAG4,TEDDY_OU_SUBJ1442431820_MAG12	TEDDY_OU_SUBJ1650596053_MAG5	98.82	0	3009064	346	77	11686	248	4076	62821
GMS_46	d__Bacteria;p__Actinobacteriota;c__Coriobacteriia;o__Coriobacteriales;f__Coriobacteriaceae;g__Collinsella;s__	NO	YES	ERR688616_bin.50.fa	NO	NO	NO	NO	1	1	TEDDY_OU_SUBJ1677598713_MAG62	TEDDY_OU_SUBJ1677598713_MAG62	98.39	0.88	2147147	64	14	55980	38	22295	120335
GMS_460	d__Bacteria;p__Firmicutes_A;c__Clostridia;o__Clostridiales;f__Clostridiaceae;g__Clostridium_P;s__Clostridium_P ventriculi	YES	NO	NO	NO	NO	NO	NO	3	3	TEDDY_OU_SUBJ1836545760_MAG63,TEDDY_OU_SUBJ1841090184_MAG1,TEDDY_OU_SUBJ1387886600_MAG3	TEDDY_OU_SUBJ1836545760_MAG63	97.03	0.48	2397145	291	64	11592	210	3999	44581
GMS_461	d__Bacteria;p__Firmicutes_A;c__Clostridia;o__Eubacteriales;f__Eubacteriaceae;g__Eubacterium;s__Eubacterium callanderi	NO	YES	SRR2048042_bin.42.fa	NO	NO	YES	BackhedF_2015__SID78_4M__bin.19.fa	28	28	TEDDY_OU_SUBJ1395000226_MAG10,TEDDY_OU_SUBJ1840148851_MAG16,TEDDY_OU_SUBJ1325964899_MAG44,TEDDY_OU_SUBJ1334414562_MAG75,TEDDY_OU_SUBJ1218966320_MAG31,TEDDY_OU_SUBJ1896759560_MAG14,TEDDY_OU_SUBJ1312925680_MAG21,TEDDY_OU_SUBJ1526737340_MAG6,TEDDY_OU_SUBJ1328759443_MAG10,TEDDY_OU_SUBJ1262137252_MAG102,TEDDY_OU_SUBJ1773713759_MAG35,TEDDY_OU_SUBJ1456014133_MAG110,TEDDY_OU_SUBJ1349861346_MAG32,TEDDY_OU…	TEDDY_OU_SUBJ1957923786_MAG85	99.3	0	4337412	224	46	30625	145	9178	134067
GMS_462	d__Bacteria;p__Firmicutes_A;c__Clostridia;o__Eubacteriales;f__Eubacteriaceae;g__Eubacterium;s__Eubacterium limosum	YES	NO	NO	NO	NO	NO	NO	2	2	TEDDY_OU_SUBJ1633570887_MAG72,TEDDY_OU_SUBJ1321430166_MAG97	TEDDY_OU_SUBJ1321430166_MAG97	92.96	0	4159555	64	10	135587	34	35141	371392
GMS_463	d__Bacteria;p__Firmicutes_A;c__Clostridia;o__Eubacteriales;f__Eubacteriaceae;g__Eubacterium;s__Eubacterium maltosivorans	YES	NO	NO	NO	NO	NO	NO	4	4	TEDDY_OU_SUBJ1688520772_MAG32,TEDDY_OU_SUBJ1456476394_MAG76,TEDDY_OU_SUBJ1839806850_MAG19,TEDDY_OU_SUBJ1958241611_MAG29	TEDDY_OU_SUBJ1839806850_MAG19	97.89	0	4020974	82	17	72625	53	22162	274905
GMS_464	d__Bacteria;p__Firmicutes_A;c__Clostridia;o__Lachnospirales;f__Anaerotignaceae;g__Anaerotignum;s__Anaerotignum lactatifermentans	NO	YES	ERR1620276_bin.16.fa	YES	SRS015264_36.hgm.fna	YES	HMP_2012__SRS015264__bin.41.fa	10	10	TEDDY_OU_SUBJ1725637996_MAG18,TEDDY_OU_SUBJ1493561067_MAG74,TEDDY_OU_SUBJ1504420627_MAG61,TEDDY_OU_SUBJ1775724834_MAG100,TEDDY_OU_SUBJ1751126040_MAG6,TEDDY_OU_SUBJ1232962451_MAG105,TEDDY_OU_SUBJ1834178900_MAG106,TEDDY_OU_SUBJ1806449452_MAG101,TEDDY_OU_SUBJ1361349376_MAG41,TEDDY_OU_SUBJ1823039663_MAG50	TEDDY_OU_SUBJ1806449452_MAG101	97.65	0	2662836	186	37	20190	121	7487	86440
GMS_465	d__Bacteria;p__Firmicutes_A;c__Clostridia;o__Lachnospirales;f__Anaerotignaceae;g__Anaerotignum;s__Anaerotignum sp000436415	NO	YES	ERR1620354_bin.51.fa	YES	ERS608550_64.hgm.fna	YES	HeQ_2017__SZAXPI029583-101__bin.42.fa	4	4	TEDDY_OU_SUBJ1793661521_MAG49,TEDDY_OU_SUBJ1423652496_MAG131,TEDDY_OU_SUBJ1913333238_MAG2,TEDDY_OU_SUBJ1361349376_MAG129	TEDDY_OU_SUBJ1913333238_MAG2	96.83	0.17	2003465	73	16	38673	49	13117	128225
GMS_466	d__Bacteria;p__Firmicutes_A;c__Clostridia;o__Lachnospirales;f__Anaerotignaceae;g__Anaerotignum;s__Anaerotignum sp001304995	NO	YES	SRR2912809_bin.23.fa	YES	1697787.3.patric.fna	YES	LeChatelierE_2013__MH0239__bin.49.fa	31	31	TEDDY_OU_SUBJ1686419003_MAG48,TEDDY_OU_SUBJ1697687747_MAG133,TEDDY_OU_SUBJ1262137252_MAG109,TEDDY_OU_SUBJ1422646563_MAG80,TEDDY_OU_SUBJ1264582496_MAG37,TEDDY_OU_SUBJ1245506999_MAG11,TEDDY_OU_SUBJ1738528553_MAG21,TEDDY_OU_SUBJ1556940978_MAG5,TEDDY_OU_SUBJ1391457984_MAG66,TEDDY_OU_SUBJ1957923786_MAG25,TEDDY_OU_SUBJ1221324163_MAG2,TEDDY_OU_SUBJ1456937048_MAG45,TEDDY_OU_SUBJ1961943513_MAG113,TEDDY_OU…	TEDDY_OU_SUBJ1413594958_MAG56	97.99	0	2600282	102	21	41558	62	13960	113044
GMS_467	d__Bacteria;p__Firmicutes_A;c__Clostridia;o__Lachnospirales;f__Anaerotignaceae;g__UMGS1670;s__UMGS1670 sp900546215	NO	YES	ERR1018282_bin.46.fa	NO	NO	NO	NO	4	4	TEDDY_OU_SUBJ1691612732_MAG82,TEDDY_OU_SUBJ1240237502_MAG64,TEDDY_OU_SUBJ1265849837_MAG43,TEDDY_OU_SUBJ1361349376_MAG124	TEDDY_OU_SUBJ1240237502_MAG64	97.99	0.89	2615650	45	8	113548	26	29315	236276
GMS_468	d__Bacteria;p__Firmicutes_A;c__Clostridia;o__Lachnospirales;f__Anaerotignaceae;g__UMGS1670;s__UMGS1670 sp900548595	NO	YES	ERR1620255_bin.64.fa	YES	ERS537382_35.hgm.fna	YES	ZellerG_2014__CCMD88272491ST-21-0__bin.3.fa	4	4	TEDDY_OU_SUBJ1793661521_MAG107,TEDDY_OU_SUBJ1354573462_MAG135,TEDDY_OU_SUBJ1556940978_MAG142,TEDDY_OU_SUBJ1369453575_MAG53	TEDDY_OU_SUBJ1793661521_MAG107	97.99	0.67	2014837	60	14	47264	39	17705	147187
GMS_469	d__Bacteria;p__Firmicutes_A;c__Clostridia;o__Lachnospirales;f__CAG-274;g__CAG-274;s__CAG-274 sp000432155	NO	NO	NO	NO	NO	YES	BackhedF_2015__SID128_M__bin.40.fa	7	7	TEDDY_OU_SUBJ1686419003_MAG81,TEDDY_OU_SUBJ1325964899_MAG43,TEDDY_OU_SUBJ1512113898_MAG28,TEDDY_OU_SUBJ1828768537_MAG3,TEDDY_OU_SUBJ1456937048_MAG18,TEDDY_OU_SUBJ1235862144_MAG71,TEDDY_OU_SUBJ1473033361_MAG17	TEDDY_OU_SUBJ1828768537_MAG3	96.98	0.67	2110515	196	38	15595	133	4808	75308
GMS_47	d__Bacteria;p__Actinobacteriota;c__Coriobacteriia;o__Coriobacteriales;f__Coriobacteriaceae;g__Collinsella;s__	NO	NO	NO	YES	ERS473288_31.hgm.fna	NO	NO	1	1	TEDDY_OU_SUBJ1748795809_MAG8	TEDDY_OU_SUBJ1748795809_MAG8	100	0.81	2132328	73	16	45311	46	14419	124734
GMS_470	d__Bacteria;p__Firmicutes_A;c__Clostridia;o__Lachnospirales;f__CAG-274;g__CAG-274;s__CAG-274 sp900545305	NO	YES	ERR1190929_bin.40.fa	YES	ERS537297_5.hgm.fna	YES	ZellerG_2014__CCMD86707194ST-21-0__bin.34.fa	9	9	TEDDY_OU_SUBJ1911219462_MAG88,TEDDY_OU_SUBJ1287560689_MAG72,TEDDY_OU_SUBJ1621134540_MAG39,TEDDY_OU_SUBJ1897951711_MAG25,TEDDY_OU_SUBJ1465523424_MAG58,TEDDY_OU_SUBJ1597899947_MAG82,TEDDY_OU_SUBJ1250949712_MAG20,TEDDY_OU_SUBJ1297296991_MAG42,TEDDY_OU_SUBJ1413594958_MAG47	TEDDY_OU_SUBJ1413594958_MAG47	99.33	1.34	2269607	101	20	32442	65	11663	104526
GMS_471	d__Bacteria;p__Firmicutes_A;c__Clostridia;o__Lachnospirales;f__CAG-274;g__UMGS1441;s__UMGS1441 sp900543365	NO	YES	ERR414422_bin.21.fa	NO	NO	NO	NO	5	5	TEDDY_OU_SUBJ1453440355_MAG45,TEDDY_OU_SUBJ1408249292_MAG27,TEDDY_OU_SUBJ1456937048_MAG34,TEDDY_OU_SUBJ1907052971_MAG51,TEDDY_OU_SUBJ1379633001_MAG1	TEDDY_OU_SUBJ1453440355_MAG45	97.99	0	1942748	90	23	28112	63	11022	62379
GMS_472	d__Bacteria;p__Firmicutes_A;c__Clostridia;o__Lachnospirales;f__CAG-274;g__UMGS1441;s__UMGS1441 sp900551755	YES	NO	NO	NO	NO	NO	NO	1	1	TEDDY_OU_SUBJ1343724954_MAG87	TEDDY_OU_SUBJ1343724954_MAG87	97.32	0	2153368	180	37	18927	119	5466	63009
GMS_473	d__Bacteria;p__Firmicutes_A;c__Clostridia;o__Lachnospirales;f__Cellulosilyticaceae;g__Niameybacter;s__Niameybacter sp900549765	NO	YES	SRR5963204_bin.6.fa	YES	SRS254782_2.hgm.fna	YES	BackhedF_2015__SID532_4M__bin.18.fa	3	3	TEDDY_OU_SUBJ1650596053_MAG3,TEDDY_OU_SUBJ1982512306_MAG53,TEDDY_OU_SUBJ1448228386_MAG41	TEDDY_OU_SUBJ1448228386_MAG41	96.64	2.24	3160482	193	36	25863	122	6864	95704
GMS_474	d__Bacteria;p__Firmicutes_A;c__Clostridia;o__Lachnospirales;f__Lachnospiraceae;g__Acetatifactor;s__Acetatifactor sp900066365	NO	YES	SRR6028488_bin.2.fa	YES	ERS473362_54.hgm.fna	YES	LeChatelierE_2013__MH0247__bin.69.fa	5	5	TEDDY_OU_SUBJ1743288251_MAG18,TEDDY_OU_SUBJ1842268851_MAG71,TEDDY_OU_SUBJ1917522162_MAG8,TEDDY_OU_SUBJ1559813261_MAG39,TEDDY_OU_SUBJ1320820418_MAG154	TEDDY_OU_SUBJ1743288251_MAG18	98.55	1.45	3015197	137	30	33539	86	12649	93407
GMS_475	d__Bacteria;p__Firmicutes_A;c__Clostridia;o__Lachnospirales;f__Lachnospiraceae;g__Acetatifactor;s__Acetatifactor sp900066565	NO	YES	ERR525931_bin.15.fa	YES	SRS104400_3.hgm.fna	YES	VatanenT_2016__G80384__bin.10.fa	83	83	TEDDY_OU_SUBJ1358015183_MAG41,TEDDY_OU_SUBJ1341563176_MAG44,TEDDY_OU_SUBJ1725637996_MAG73,TEDDY_OU_SUBJ1369765219_MAG18,TEDDY_OU_SUBJ1750642946_MAG14,TEDDY_OU_SUBJ1747342927_MAG13,TEDDY_OU_SUBJ1664402767_MAG7,TEDDY_OU_SUBJ1504420627_MAG92,TEDDY_OU_SUBJ1490645663_MAG72,TEDDY_OU_SUBJ1443072149_MAG116,TEDDY_OU_SUBJ1218966320_MAG30,TEDDY_OU_SUBJ1828674055_MAG34,TEDDY_OU_SUBJ1794386412_MAG43,TEDDY_OU_…	TEDDY_OU_SUBJ1730396409_MAG17	96.99	1.21	3067365	232	55	19200	162	6798	57047
GMS_476	d__Bacteria;p__Firmicutes_A;c__Clostridia;o__Lachnospirales;f__Lachnospiraceae;g__Agathobacter;s__Agathobacter faecis	NO	YES	SRR5127816_bin.13.fa	YES	SRS075878_45.hgm.fna	YES	LeChatelierE_2013__MH0292__bin.45.fa	246	246	TEDDY_OU_SUBJ1982356849_MAG166,TEDDY_OU_SUBJ1709460425_MAG107,TEDDY_OU_SUBJ1725637996_MAG49,TEDDY_OU_SUBJ1792889082_MAG11,TEDDY_OU_SUBJ1325964899_MAG59,TEDDY_OU_SUBJ1287560689_MAG48,TEDDY_OU_SUBJ1703854880_MAG87,TEDDY_OU_SUBJ1750642946_MAG65,TEDDY_OU_SUBJ1559962652_MAG39,TEDDY_OU_SUBJ1206891066_MAG58,TEDDY_OU_SUBJ1243510805_MAG30,TEDDY_OU_SUBJ1521080709_MAG16,TEDDY_OU_SUBJ1366028512_MAG129,TEDDY_…	TEDDY_OU_SUBJ1380372155_MAG82	98.49	1.21	2651056	133	24	36453	80	8155	103271
GMS_477	d__Bacteria;p__Firmicutes_A;c__Clostridia;o__Lachnospirales;f__Lachnospiraceae;g__Agathobacter;s__Agathobacter rectalis	NO	YES	SRR5275443_bin.28.fa	YES	ERS396406_17.hgm.fna	YES	LoombaR_2017__SID5355_yse__bin.1.fa	337	337	TEDDY_OU_SUBJ1328137769_MAG120,TEDDY_OU_SUBJ1792889082_MAG3,TEDDY_OU_SUBJ1279157655_MAG19,TEDDY_OU_SUBJ1697687747_MAG75,TEDDY_OU_SUBJ1321793540_MAG20,TEDDY_OU_SUBJ1395000226_MAG43,TEDDY_OU_SUBJ1690139183_MAG35,TEDDY_OU_SUBJ1788716845_MAG21,TEDDY_OU_SUBJ1248247499_MAG17,TEDDY_OU_SUBJ1686419003_MAG2,TEDDY_OU_SUBJ1750642946_MAG45,TEDDY_OU_SUBJ1725637996_MAG4,TEDDY_OU_SUBJ1341563176_MAG19,TEDDY_OU_SU…	TEDDY_OU_SUBJ1349861346_MAG43	99.52	0	3193127	124	19	52936	62	10833	162054
GMS_478	d__Bacteria;p__Firmicutes_A;c__Clostridia;o__Lachnospirales;f__Lachnospiraceae;g__Agathobacter;s__Agathobacter sp000434275	NO	YES	ERR525992_bin.26.fa	YES	1262943.3.patric.fna	YES	BackhedF_2015__SID577_12M__bin.3.fa	11	11	TEDDY_OU_SUBJ1842268851_MAG51,TEDDY_OU_SUBJ1301699113_MAG61,TEDDY_OU_SUBJ1220135965_MAG45,TEDDY_OU_SUBJ1700454883_MAG93,TEDDY_OU_SUBJ1897582388_MAG173,TEDDY_OU_SUBJ1254698506_MAG13,TEDDY_OU_SUBJ1818130211_MAG73,TEDDY_OU_SUBJ1478347773_MAG84,TEDDY_OU_SUBJ1818407091_MAG33,TEDDY_OU_SUBJ1220546515_MAG32,TEDDY_OU_SUBJ1823039663_MAG167	TEDDY_OU_SUBJ1220135965_MAG45	98.65	1.2	3032842	103	15	58683	56	14167	254650
GMS_479	d__Bacteria;p__Firmicutes_A;c__Clostridia;o__Lachnospirales;f__Lachnospiraceae;g__Agathobacter;s__Agathobacter sp900317585	NO	YES	SRR4305450_bin.15.fa	YES	1952006.3.patric.fna	YES	LeChatelierE_2013__MH0275__bin.15.fa	1	1	TEDDY_OU_SUBJ1220135965_MAG51	TEDDY_OU_SUBJ1220135965_MAG51	94.78	0.97	2491766	177	34	22515	115	6275	84811
GMS_48	d__Bacteria;p__Actinobacteriota;c__Coriobacteriia;o__Coriobacteriales;f__Coriobacteriaceae;g__Collinsella;s__	NO	YES	ERR1305903_bin.36.fa	YES	ERS608502_73.hgm.fna	YES	KarlssonFH_2013__S456__bin.7.fa	1	1	TEDDY_OU_SUBJ1399174048_MAG67	TEDDY_OU_SUBJ1399174048_MAG67	91.4	1.01	2007299	190	33	19248	122	4290	74539
GMS_480	d__Bacteria;p__Firmicutes_A;c__Clostridia;o__Lachnospirales;f__Lachnospiraceae;g__Agathobacter;s__Agathobacter sp900550845	NO	YES	ERR688512_bin.48.fa	YES	ERS608524_41.hgm.fna	YES	LiSS_2016__FAT_012-22-14-0__bin.25.fa	1	1	TEDDY_OU_SUBJ1490645663_MAG46	TEDDY_OU_SUBJ1490645663_MAG46	97.99	2.66	3108611	102	16	61757	55	15095	217229
GMS_481	d__Bacteria;p__Firmicutes_A;c__Clostridia;o__Lachnospirales;f__Lachnospiraceae;g__Anaerobutyricum;s__Anaerobutyricum hallii	NO	YES	ERR688599_bin.20.fa	NO	NO	YES	FengQ_2015__SID530890__bin.87.fa	178	178	TEDDY_OU_SUBJ1328137769_MAG82,TEDDY_OU_SUBJ1709460425_MAG104,TEDDY_OU_SUBJ1248247499_MAG53,TEDDY_OU_SUBJ1949420417_MAG149,TEDDY_OU_SUBJ1521080709_MAG107,TEDDY_OU_SUBJ1725637996_MAG95,TEDDY_OU_SUBJ1612335273_MAG2,TEDDY_OU_SUBJ1381855501_MAG32,TEDDY_OU_SUBJ1410223187_MAG59,TEDDY_OU_SUBJ1867865604_MAG57,TEDDY_OU_SUBJ1366028512_MAG124,TEDDY_OU_SUBJ1543995373_MAG9,TEDDY_OU_SUBJ1890679305_MAG39,TEDDY_O…	TEDDY_OU_SUBJ1201173889_MAG58	97.93	0.17	3001894	271	51	16270	180	5002	90917
GMS_482	d__Bacteria;p__Firmicutes_A;c__Clostridia;o__Lachnospirales;f__Lachnospiraceae;g__Anaerobutyricum;s__Anaerobutyricum hallii_A	NO	YES	SRR5558261_bin.16.fa	YES	1262879.3.patric.fna	YES	VogtmannE_2016__MMRS44197125ST-27-0-0__bin.49.fa	63	63	TEDDY_OU_SUBJ1937126019_MAG18,TEDDY_OU_SUBJ1334414562_MAG20,TEDDY_OU_SUBJ1697687747_MAG65,TEDDY_OU_SUBJ1971202062_MAG85,TEDDY_OU_SUBJ1788716845_MAG56,TEDDY_OU_SUBJ1911219462_MAG12,TEDDY_OU_SUBJ1750642946_MAG40,TEDDY_OU_SUBJ1983400279_MAG73,TEDDY_OU_SUBJ1892724708_MAG7,TEDDY_OU_SUBJ1686419003_MAG20,TEDDY_OU_SUBJ1402733862_MAG40,TEDDY_OU_SUBJ1633336199_MAG68,TEDDY_OU_SUBJ1752249221_MAG71,TEDDY_OU_S…	TEDDY_OU_SUBJ1752249221_MAG71	100	1.34	3277134	111	19	52589	63	13631	193566
GMS_483	d__Bacteria;p__Firmicutes_A;c__Clostridia;o__Lachnospirales;f__Lachnospiraceae;g__Anaerobutyricum;s__Anaerobutyricum sp002161065	NO	NO	NO	YES	1965542.3.patric.fna	YES	RaymondF_2016__P21E90__bin.100.fa	1	1	TEDDY_OU_SUBJ1552707857_MAG39	TEDDY_OU_SUBJ1552707857_MAG39	99.96	0.67	3430461	122	27	43376	79	14964	111156
GMS_484	d__Bacteria;p__Firmicutes_A;c__Clostridia;o__Lachnospirales;f__Lachnospiraceae;g__Anaerobutyricum;s__Anaerobutyricum sp900554965	NO	YES	ERR526020_bin.3.fa	YES	39488.4.patric.fna	YES	XieH_2016__YSZC12003_36116__bin.24.fa	12	12	TEDDY_OU_SUBJ1983211753_MAG59,TEDDY_OU_SUBJ1983400279_MAG14,TEDDY_OU_SUBJ1387717546_MAG71,TEDDY_OU_SUBJ1778560668_MAG36,TEDDY_OU_SUBJ1311779595_MAG82,TEDDY_OU_SUBJ1237890995_MAG53,TEDDY_OU_SUBJ1415720840_MAG67,TEDDY_OU_SUBJ1490524552_MAG55,TEDDY_OU_SUBJ1709661078_MAG58,TEDDY_OU_SUBJ1257259793_MAG84,TEDDY_OU_SUBJ1784460355_MAG5,TEDDY_OU_SUBJ1942773417_MAG80	TEDDY_OU_SUBJ1942773417_MAG80	99.33	0.67	3109505	236	41	21632	152	5899	77058
GMS_485	d__Bacteria;p__Firmicutes_A;c__Clostridia;o__Lachnospirales;f__Lachnospiraceae;g__Anaerosporobacter;s__Anaerosporobacter mobilis	YES	NO	NO	NO	NO	NO	NO	1	1	TEDDY_OU_SUBJ1810620863_MAG24	TEDDY_OU_SUBJ1810620863_MAG24	98.1	3.36	5146155	473	86	17753	307	4585	104485
GMS_486	d__Bacteria;p__Firmicutes_A;c__Clostridia;o__Lachnospirales;f__Lachnospiraceae;g__Anaerostipes;s__Anaerostipes caccae	NO	YES	SRR3132097_bin.8.fa	YES	ERS473396_18.hgm.fna	YES	BackhedF_2015__SID82_12M__bin.19.fa	86	86	TEDDY_OU_SUBJ1934221956_MAG53,TEDDY_OU_SUBJ1559962652_MAG21,TEDDY_OU_SUBJ1341563176_MAG10,TEDDY_OU_SUBJ1516547689_MAG38,TEDDY_OU_SUBJ1572619582_MAG6,TEDDY_OU_SUBJ1738064281_MAG17,TEDDY_OU_SUBJ1697595162_MAG29,TEDDY_OU_SUBJ1838470437_MAG12,TEDDY_OU_SUBJ1278763099_MAG85,TEDDY_OU_SUBJ1752249221_MAG55,TEDDY_OU_SUBJ1759452045_MAG37,TEDDY_OU_SUBJ1744859148_MAG1,TEDDY_OU_SUBJ1475237507_MAG33,TEDDY_OU_SU…	TEDDY_OU_SUBJ1678072028_MAG8	100	4.03	3432650	61	10	135192	31	26512	215472
GMS_487	d__Bacteria;p__Firmicutes_A;c__Clostridia;o__Lachnospirales;f__Lachnospiraceae;g__Anaerostipes;s__Anaerostipes hadrus	NO	YES	SRR203325_bin.15.fa	YES	ERS396436_36.hgm.fna	YES	KosticAD_2015__PRJNA231909.3112419__bin.24.fa	565	565	TEDDY_OU_SUBJ1703854880_MAG8,TEDDY_OU_SUBJ1867865604_MAG23,TEDDY_OU_SUBJ1521080709_MAG2,TEDDY_OU_SUBJ1934221956_MAG3,TEDDY_OU_SUBJ1325964899_MAG42,TEDDY_OU_SUBJ1892724708_MAG37,TEDDY_OU_SUBJ1516547689_MAG40,TEDDY_OU_SUBJ1747342927_MAG17,TEDDY_OU_SUBJ1209695729_MAG26,TEDDY_OU_SUBJ1982356849_MAG37,TEDDY_OU_SUBJ1526086069_MAG27,TEDDY_OU_SUBJ1792889082_MAG49,TEDDY_OU_SUBJ1321793540_MAG40,TEDDY_OU_SUB…	TEDDY_OU_SUBJ1993497439_MAG52	98.6	0	2334511	179	37	20057	119	5870	103192
GMS_488	d__Bacteria;p__Firmicutes_A;c__Clostridia;o__Lachnospirales;f__Lachnospiraceae;g__Anaerostipes;s__Anaerostipes hadrus_A	NO	YES	ERR209570_bin.16.fa	NO	NO	YES	ZeeviD_2015__PNP_Main_747__bin.12.fa	4	4	TEDDY_OU_SUBJ1324671017_MAG25,TEDDY_OU_SUBJ1940995729_MAG1,TEDDY_OU_SUBJ1551530925_MAG27,TEDDY_OU_SUBJ1647482917_MAG20	TEDDY_OU_SUBJ1551530925_MAG27	100	1.34	2292315	224	40	15646	150	4188	79620
GMS_489	d__Bacteria;p__Firmicutes_A;c__Clostridia;o__Lachnospirales;f__Lachnospiraceae;g__Anaerostipes;s__Anaerostipes rhamnosivorans	NO	YES	ERR525890_bin.1.fa	NO	NO	YES	BackhedF_2015__SID387_12M__bin.14.fa	3	3	TEDDY_OU_SUBJ1841090184_MAG38,TEDDY_OU_SUBJ1987097256_MAG1,TEDDY_OU_SUBJ1463553640_MAG3	TEDDY_OU_SUBJ1841090184_MAG38	99.33	4.03	3511235	44	9	137766	26	42110	348091
GMS_49	d__Bacteria;p__Actinobacteriota;c__Coriobacteriia;o__Coriobacteriales;f__Coriobacteriaceae;g__Collinsella;s__	NO	YES	ERR209818_bin.25.fa	NO	NO	YES	NielsenHB_2014__V1_UC31_4__bin.41.fa	1	1	TEDDY_OU_SUBJ1875431031_MAG6	TEDDY_OU_SUBJ1875431031_MAG6	99.19	0.81	2042113	117	24	27883	77	7935	98990
GMS_490	d__Bacteria;p__Firmicutes_A;c__Clostridia;o__Lachnospirales;f__Lachnospiraceae;g__Anaerostipes;s__Anaerostipes sp000508985	NO	YES	SRR5057012_bin.53.fa	YES	2025494.3.patric.fna	YES	BackhedF_2015__SID9_12M__bin.12.fa	38	38	TEDDY_OU_SUBJ1750642946_MAG91,TEDDY_OU_SUBJ1279157655_MAG98,TEDDY_OU_SUBJ1218966320_MAG2,TEDDY_OU_SUBJ1619061671_MAG21,TEDDY_OU_SUBJ1477050421_MAG36,TEDDY_OU_SUBJ1671622380_MAG50,TEDDY_OU_SUBJ1258855966_MAG1,TEDDY_OU_SUBJ1311779595_MAG15,TEDDY_OU_SUBJ1544054200_MAG56,TEDDY_OU_SUBJ1826522975_MAG35,TEDDY_OU_SUBJ1787479204_MAG26,TEDDY_OU_SUBJ1465907723_MAG34,TEDDY_OU_SUBJ1897951711_MAG49,TEDDY_OU_SU…	TEDDY_OU_SUBJ1231759300_MAG6	100	3.36	3276428	102	18	55084	66	15289	137610
GMS_491	d__Bacteria;p__Firmicutes_A;c__Clostridia;o__Lachnospirales;f__Lachnospiraceae;g__Anaerostipes;s__Anaerostipes sp900066705	NO	NO	NO	YES	165185.9.patric.fna	YES	BritoIL_2016__M2.3.ST__bin.71.fa	1	1	TEDDY_OU_SUBJ1830760891_MAG45	TEDDY_OU_SUBJ1830760891_MAG45	99.31	2.01	2901879	112	20	52444	65	12152	138108
GMS_492	d__Bacteria;p__Firmicutes_A;c__Clostridia;o__Lachnospirales;f__Lachnospiraceae;g__Bariatricus;s__Bariatricus comes	NO	YES	ERR209749_bin.30.fa	YES	1263070.3.patric.fna	YES	LiJ_2014__V1.CD2-0-PN__bin.27.fa	84	84	TEDDY_OU_SUBJ1248247499_MAG19,TEDDY_OU_SUBJ1328137769_MAG11,TEDDY_OU_SUBJ1366028512_MAG75,TEDDY_OU_SUBJ1690139183_MAG46,TEDDY_OU_SUBJ1934221956_MAG69,TEDDY_OU_SUBJ1982356849_MAG52,TEDDY_OU_SUBJ1410223187_MAG71,TEDDY_OU_SUBJ1559962652_MAG38,TEDDY_OU_SUBJ1250897089_MAG26,TEDDY_OU_SUBJ1949420417_MAG69,TEDDY_OU_SUBJ1218440261_MAG26,TEDDY_OU_SUBJ1671014240_MAG32,TEDDY_OU_SUBJ1971202062_MAG53,TEDDY_OU_…	TEDDY_OU_SUBJ1755815200_MAG36	99.42	0	2901618	109	16	56914	55	12911	216546
GMS_493	d__Bacteria;p__Firmicutes_A;c__Clostridia;o__Lachnospirales;f__Lachnospiraceae;g__Blautia;s__Blautia coccoides	NO	YES	ERR1018312_bin.54.fa	YES	2515154176.img.fna	YES	YuJ_2015__SZAXPI017595-169__bin.28.fa	23	23	TEDDY_OU_SUBJ1946370858_MAG16,TEDDY_OU_SUBJ1493561067_MAG42,TEDDY_OU_SUBJ1611814882_MAG17,TEDDY_OU_SUBJ1477050421_MAG37,TEDDY_OU_SUBJ1971619040_MAG106,TEDDY_OU_SUBJ1727377145_MAG7,TEDDY_OU_SUBJ1950891337_MAG33,TEDDY_OU_SUBJ1963977686_MAG27,TEDDY_OU_SUBJ1993497439_MAG16,TEDDY_OU_SUBJ1621210354_MAG2,TEDDY_OU_SUBJ1230795034_MAG6,TEDDY_OU_SUBJ1486809993_MAG12,TEDDY_OU_SUBJ1486882648_MAG85,TEDDY_OU_SU…	TEDDY_OU_SUBJ1963977686_MAG27	99.36	0	5591937	61	13	132256	36	49792	397909
GMS_494	d__Bacteria;p__Firmicutes_A;c__Clostridia;o__Lachnospirales;f__Lachnospiraceae;g__Blautia;s__Blautia coccoides_A	NO	NO	NO	YES	1796616.4.patric.fna	NO	NO	2	2	TEDDY_OU_SUBJ1391457984_MAG88,TEDDY_OU_SUBJ1827761325_MAG57	TEDDY_OU_SUBJ1391457984_MAG88	98.49	1.27	4988894	105	23	73759	66	23688	170962
GMS_495	d__Bacteria;p__Firmicutes_A;c__Clostridia;o__Lachnospirales;f__Lachnospiraceae;g__Blautia;s__Blautia hansenii	NO	YES	ERR1190830_bin.28.fa	NO	NO	YES	HeQ_2017__SZAXPI029501-104__bin.40.fa	30	30	TEDDY_OU_SUBJ1491939283_MAG24,TEDDY_OU_SUBJ1686419003_MAG3,TEDDY_OU_SUBJ1671014240_MAG93,TEDDY_OU_SUBJ1621134540_MAG38,TEDDY_OU_SUBJ1867865604_MAG37,TEDDY_OU_SUBJ1413473616_MAG7,TEDDY_OU_SUBJ1278763099_MAG41,TEDDY_OU_SUBJ1946370858_MAG13,TEDDY_OU_SUBJ1350449120_MAG46,TEDDY_OU_SUBJ1264582496_MAG52,TEDDY_OU_SUBJ1733195904_MAG6,TEDDY_OU_SUBJ1744859148_MAG10,TEDDY_OU_SUBJ1685451902_MAG8,TEDDY_OU_SUBJ…	TEDDY_OU_SUBJ1466910587_MAG4	99.36	0	2716488	29	6	123733	19	49449	483230
GMS_496	d__Bacteria;p__Firmicutes_A;c__Clostridia;o__Lachnospirales;f__Lachnospiraceae;g__Blautia;s__Blautia hominis	NO	YES	SRR6028499_bin.9.fa	YES	2025493.3.patric.fna	NO	NO	7	7	TEDDY_OU_SUBJ1312371311_MAG52,TEDDY_OU_SUBJ1677598713_MAG31,TEDDY_OU_SUBJ1808629778_MAG30,TEDDY_OU_SUBJ1806449452_MAG46,TEDDY_OU_SUBJ1674269177_MAG30,TEDDY_OU_SUBJ1233265603_MAG58,TEDDY_OU_SUBJ1671259558_MAG14	TEDDY_OU_SUBJ1677598713_MAG31	99.34	0.32	5535685	158	29	57438	96	18555	279233
GMS_497	d__Bacteria;p__Firmicutes_A;c__Clostridia;o__Lachnospirales;f__Lachnospiraceae;g__Blautia;s__Blautia sp000432195	NO	YES	ERR414472_bin.14.fa	YES	ERS396405_32.hgm.fna	YES	LiJ_2014__V1.FI21__bin.34.fa	60	60	TEDDY_OU_SUBJ1697687747_MAG21,TEDDY_OU_SUBJ1294958818_MAG65,TEDDY_OU_SUBJ1867865604_MAG161,TEDDY_OU_SUBJ1328137769_MAG85,TEDDY_OU_SUBJ1937126019_MAG33,TEDDY_OU_SUBJ1430463383_MAG58,TEDDY_OU_SUBJ1435681068_MAG9,TEDDY_OU_SUBJ1555310975_MAG22,TEDDY_OU_SUBJ1669403033_MAG18,TEDDY_OU_SUBJ1697595162_MAG11,TEDDY_OU_SUBJ1201923829_MAG52,TEDDY_OU_SUBJ1897951711_MAG16,TEDDY_OU_SUBJ1744859148_MAG3,TEDDY_OU_S…	TEDDY_OU_SUBJ1995038044_MAG6	99.36	0	3463693	96	20	57862	59	17843	145168
GMS_498	d__Bacteria;p__Firmicutes_A;c__Clostridia;o__Lachnospirales;f__Lachnospiraceae;g__Blautia;s__Blautia sp000436935	NO	YES	SRR5579974_bin.17.fa	YES	1263010.3.patric.fna	YES	FengQ_2015__SID530403__bin.45.fa	4	4	TEDDY_OU_SUBJ1793661521_MAG7,TEDDY_OU_SUBJ1270432446_MAG51,TEDDY_OU_SUBJ1430657615_MAG29,TEDDY_OU_SUBJ1897582388_MAG82	TEDDY_OU_SUBJ1430657615_MAG29	98.73	0	2916981	166	31	27985	106	8232	129727
GMS_499	d__Bacteria;p__Firmicutes_A;c__Clostridia;o__Lachnospirales;f__Lachnospiraceae;g__Blautia;s__Blautia sp001304935	NO	YES	SRR5056690_bin.60.fa	YES	2740892380.img.fna	YES	BackhedF_2015__SID9_12M__bin.26.fa	55	55	TEDDY_OU_SUBJ1867865604_MAG40,TEDDY_OU_SUBJ1321793540_MAG84,TEDDY_OU_SUBJ1982356849_MAG24,TEDDY_OU_SUBJ1934221956_MAG54,TEDDY_OU_SUBJ1914344396_MAG5,TEDDY_OU_SUBJ1201923829_MAG31,TEDDY_OU_SUBJ1697595162_MAG23,TEDDY_OU_SUBJ1759452045_MAG36,TEDDY_OU_SUBJ1787479204_MAG3,TEDDY_OU_SUBJ1744859148_MAG56,TEDDY_OU_SUBJ1262137252_MAG68,TEDDY_OU_SUBJ1987808799_MAG30,TEDDY_OU_SUBJ1350449120_MAG57,TEDDY_OU_SU…	TEDDY_OU_SUBJ1748377677_MAG30	98.99	0	5524355	141	23	80230	78	21300	217947
GMS_5	d__Bacteria;p__Firmicutes_A;c__Clostridia;o__Lachnospirales;f__Lachnospiraceae;g__Faecalimonas;s__	NO	YES	SRR2726601_bin.26.fa	YES	ERS537181_3.hgm.fna	YES	LeChatelierE_2013__MH0101__bin.15.fa	2	2	TEDDY_OU_SUBJ1674269177_MAG4,TEDDY_OU_SUBJ1982037092_MAG24	TEDDY_OU_SUBJ1674269177_MAG4	98.69	0	2611278	95	18	45288	58	13847	204305
GMS_50	d__Bacteria;p__Actinobacteriota;c__Coriobacteriia;o__Coriobacteriales;f__Coriobacteriaceae;g__Collinsella;s__	YES	NO	NO	NO	NO	NO	NO	1	1	TEDDY_OU_SUBJ1723549661_MAG69	TEDDY_OU_SUBJ1723549661_MAG69	96.53	1.61	1973394	131	26	21080	86	6773	112233
GMS_500	d__Bacteria;p__Firmicutes_A;c__Clostridia;o__Lachnospirales;f__Lachnospiraceae;g__Blautia;s__Blautia sp003287895	NO	NO	NO	NO	NO	YES	LiJ_2014__V1.FI18__bin.40.fa	1	1	TEDDY_OU_SUBJ1546159530_MAG74	TEDDY_OU_SUBJ1546159530_MAG74	94.87	0	2629703	110	17	48427	64	10660	160868
GMS_501	d__Bacteria;p__Firmicutes_A;c__Clostridia;o__Lachnospirales;f__Lachnospiraceae;g__Blautia;s__Blautia sp900120295	YES	NO	NO	NO	NO	NO	NO	1	1	TEDDY_OU_SUBJ1626777573_MAG3	TEDDY_OU_SUBJ1626777573_MAG3	94.41	1.01	2632928	265	59	14756	179	4678	50312
GMS_502	d__Bacteria;p__Firmicutes_A;c__Clostridia;o__Lachnospirales;f__Lachnospiraceae;g__Blautia;s__Blautia sp900539145	NO	YES	ERR525920_bin.4.fa	YES	ERS473255_25.hgm.fna	YES	BackhedF_2015__SID507_12M__bin.18.fa	2	2	TEDDY_OU_SUBJ1391609433_MAG30,TEDDY_OU_SUBJ1607366575_MAG30	TEDDY_OU_SUBJ1607366575_MAG30	98.21	1.01	2525171	173	33	22156	113	6332	61916
GMS_503	d__Bacteria;p__Firmicutes_A;c__Clostridia;o__Lachnospirales;f__Lachnospiraceae;g__Blautia;s__Blautia sp900541955	NO	YES	ERR525754_bin.20.fa	YES	SRS255124_22.hgm.fna	YES	BackhedF_2015__SID195_12M__bin.36.fa	94	94	TEDDY_OU_SUBJ1937126019_MAG27,TEDDY_OU_SUBJ1969750490_MAG1,TEDDY_OU_SUBJ1971202062_MAG42,TEDDY_OU_SUBJ1725637996_MAG17,TEDDY_OU_SUBJ1395000226_MAG26,TEDDY_OU_SUBJ1334414562_MAG35,TEDDY_OU_SUBJ1312371311_MAG21,TEDDY_OU_SUBJ1752249221_MAG43,TEDDY_OU_SUBJ1278763099_MAG82,TEDDY_OU_SUBJ1570981842_MAG25,TEDDY_OU_SUBJ1611814882_MAG93,TEDDY_OU_SUBJ1490645663_MAG4,TEDDY_OU_SUBJ1218966320_MAG40,TEDDY_OU_SU…	TEDDY_OU_SUBJ1518156842_MAG37	99.36	0	3005985	53	10	98733	31	28679	389693
GMS_504	d__Bacteria;p__Firmicutes_A;c__Clostridia;o__Lachnospirales;f__Lachnospiraceae;g__Blautia;s__Blautia sp900555025	NO	NO	NO	NO	NO	YES	QinJ_2012__T2D-102__bin.10.fa	6	6	TEDDY_OU_SUBJ1555310975_MAG11,TEDDY_OU_SUBJ1453440355_MAG51,TEDDY_OU_SUBJ1639718107_MAG8,TEDDY_OU_SUBJ1582991471_MAG30,TEDDY_OU_SUBJ1860957641_MAG134,TEDDY_OU_SUBJ1469813920_MAG45	TEDDY_OU_SUBJ1555310975_MAG11	98.89	0.32	2846315	77	15	58040	48	18602	216863
GMS_505	d__Bacteria;p__Firmicutes_A;c__Clostridia;o__Lachnospirales;f__Lachnospiraceae;g__Blautia;s__Blautia sp900556555	YES	NO	NO	NO	NO	NO	NO	2	2	TEDDY_OU_SUBJ1526737340_MAG11,TEDDY_OU_SUBJ1332112175_MAG44	TEDDY_OU_SUBJ1526737340_MAG11	99.36	0	3152230	94	16	65190	52	16180	184331
GMS_506	d__Bacteria;p__Firmicutes_A;c__Clostridia;o__Lachnospirales;f__Lachnospiraceae;g__Blautia_A;s__Blautia_A hydrogenotrophica	NO	YES	SRR5275395_bin.37.fa	NO	NO	YES	NielsenHB_2014__V1_UC4_5__bin.75.fa	1	1	TEDDY_OU_SUBJ1262137252_MAG88	TEDDY_OU_SUBJ1262137252_MAG88	98.28	3.16	3399647	165	33	31466	101	9354	113055
GMS_507	d__Bacteria;p__Firmicutes_A;c__Clostridia;o__Lachnospirales;f__Lachnospiraceae;g__Blautia_A;s__Blautia_A massiliensis	NO	YES	DRR042329_bin.27.fa	YES	765821.8.patric.fna	YES	BackhedF_2015__SID7_M__bin.24.fa	205	205	TEDDY_OU_SUBJ1218440261_MAG15,TEDDY_OU_SUBJ1381855501_MAG24,TEDDY_OU_SUBJ1709460425_MAG7,TEDDY_OU_SUBJ1697687747_MAG8,TEDDY_OU_SUBJ1294958818_MAG37,TEDDY_OU_SUBJ1703854880_MAG44,TEDDY_OU_SUBJ1788716845_MAG10,TEDDY_OU_SUBJ1279157655_MAG38,TEDDY_OU_SUBJ1358015183_MAG74,TEDDY_OU_SUBJ1328137769_MAG27,TEDDY_OU_SUBJ1410223187_MAG12,TEDDY_OU_SUBJ1792889082_MAG21,TEDDY_OU_SUBJ1890679305_MAG44,TEDDY_OU_SU…	TEDDY_OU_SUBJ1453440355_MAG27	99.37	0.32	3313940	60	13	90138	38	25566	195438
GMS_508	d__Bacteria;p__Firmicutes_A;c__Clostridia;o__Lachnospirales;f__Lachnospiraceae;g__Blautia_A;s__Blautia_A obeum	NO	YES	SRR5056937_bin.17.fa	YES	1263107.3.patric.fna	YES	KarlssonFH_2013__S561__bin.17.fa	55	55	TEDDY_OU_SUBJ1911219462_MAG74,TEDDY_OU_SUBJ1218440261_MAG5,TEDDY_OU_SUBJ1747342927_MAG40,TEDDY_OU_SUBJ1983400279_MAG93,TEDDY_OU_SUBJ1370580816_MAG71,TEDDY_OU_SUBJ1611814882_MAG66,TEDDY_OU_SUBJ1821599308_MAG62,TEDDY_OU_SUBJ1228642939_MAG85,TEDDY_OU_SUBJ1475237507_MAG77,TEDDY_OU_SUBJ1793661521_MAG41,TEDDY_OU_SUBJ1653420135_MAG27,TEDDY_OU_SUBJ1948791447_MAG4,TEDDY_OU_SUBJ1707451165_MAG119,TEDDY_OU_S…	TEDDY_OU_SUBJ1232962451_MAG100	98.59	0	2834706	70	12	72388	40	20371	205650
GMS_509	d__Bacteria;p__Firmicutes_A;c__Clostridia;o__Lachnospirales;f__Lachnospiraceae;g__Blautia_A;s__Blautia_A sp000433815	NO	YES	ERR414472_bin.15.fa	YES	ERS473296_9.hgm.fna	YES	LiJ_2014__V1.FI21__bin.41.fa	146	146	TEDDY_OU_SUBJ1279157655_MAG62,TEDDY_OU_SUBJ1697687747_MAG64,TEDDY_OU_SUBJ1671014240_MAG84,TEDDY_OU_SUBJ1969750490_MAG16,TEDDY_OU_SUBJ1867865604_MAG95,TEDDY_OU_SUBJ1395000226_MAG60,TEDDY_OU_SUBJ1334414562_MAG111,TEDDY_OU_SUBJ1911219462_MAG70,TEDDY_OU_SUBJ1294958818_MAG68,TEDDY_OU_SUBJ1982356849_MAG126,TEDDY_OU_SUBJ1282706628_MAG2,TEDDY_OU_SUBJ1420704859_MAG21,TEDDY_OU_SUBJ1278763099_MAG114,TEDDY_O…	TEDDY_OU_SUBJ1834672414_MAG45	99.37	0	3463790	76	10	109866	35	26632	227771
GMS_51	d__Bacteria;p__Actinobacteriota;c__Coriobacteriia;o__Coriobacteriales;f__Coriobacteriaceae;g__Collinsella;s__	YES	NO	NO	NO	NO	NO	NO	1	1	TEDDY_OU_SUBJ1611814882_MAG71	TEDDY_OU_SUBJ1611814882_MAG71	99.19	4.03	2099462	82	18	41566	53	13052	126074
GMS_510	d__Bacteria;p__Firmicutes_A;c__Clostridia;o__Lachnospirales;f__Lachnospiraceae;g__Blautia_A;s__Blautia_A sp000436615	NO	YES	SRR6028585_bin.7.fa	YES	1262755.3.patric.fna	YES	Bengtsson-PalmeJ_2015__TRAVELRES20__bin.69.fa	10	10	TEDDY_OU_SUBJ1747342927_MAG49,TEDDY_OU_SUBJ1621134540_MAG32,TEDDY_OU_SUBJ1953899407_MAG57,TEDDY_OU_SUBJ1915765223_MAG47,TEDDY_OU_SUBJ1841090184_MAG92,TEDDY_OU_SUBJ1609377271_MAG113,TEDDY_OU_SUBJ1832643416_MAG7,TEDDY_OU_SUBJ1478347773_MAG61,TEDDY_OU_SUBJ1729069804_MAG48,TEDDY_OU_SUBJ1901483788_MAG1	TEDDY_OU_SUBJ1915765223_MAG47	98.4	0	3010016	127	22	44437	75	10857	139352
GMS_511	d__Bacteria;p__Firmicutes_A;c__Clostridia;o__Lachnospirales;f__Lachnospiraceae;g__Blautia_A;s__Blautia_A sp003474435	YES	NO	NO	NO	NO	NO	NO	1	1	TEDDY_OU_SUBJ1665344977_MAG23	TEDDY_OU_SUBJ1665344977_MAG23	93.2	0.32	3174789	158	25	38608	92	8017	109066
GMS_512	d__Bacteria;p__Firmicutes_A;c__Clostridia;o__Lachnospirales;f__Lachnospiraceae;g__Blautia_A;s__Blautia_A sp900066145	NO	NO	NO	YES	ERS396445_23.hgm.fna	YES	ZeeviD_2015__PNP_Main_279__bin.36.fa	4	4	TEDDY_OU_SUBJ1203939770_MAG17,TEDDY_OU_SUBJ1235524891_MAG4,TEDDY_OU_SUBJ1352055903_MAG71,TEDDY_OU_SUBJ1738043333_MAG45	TEDDY_OU_SUBJ1203939770_MAG17	97.47	0.32	3102560	121	25	38846	78	12257	104695
GMS_513	d__Bacteria;p__Firmicutes_A;c__Clostridia;o__Lachnospirales;f__Lachnospiraceae;g__Blautia_A;s__Blautia_A sp900066165	NO	YES	DRR042428_bin.25.fa	YES	765821.5.patric.fna	YES	ZeeviD_2015__PNP_Main_315__bin.26.fa	91	91	TEDDY_OU_SUBJ1842268851_MAG12,TEDDY_OU_SUBJ1949420417_MAG51,TEDDY_OU_SUBJ1709460425_MAG31,TEDDY_OU_SUBJ1543995373_MAG29,TEDDY_OU_SUBJ1248247499_MAG40,TEDDY_OU_SUBJ1750642946_MAG78,TEDDY_OU_SUBJ1366028512_MAG29,TEDDY_OU_SUBJ1341563176_MAG21,TEDDY_OU_SUBJ1516547689_MAG42,TEDDY_OU_SUBJ1697687747_MAG119,TEDDY_OU_SUBJ1970655065_MAG43,TEDDY_OU_SUBJ1555310975_MAG19,TEDDY_OU_SUBJ1282706628_MAG40,TEDDY_OU…	TEDDY_OU_SUBJ1511219058_MAG12	99.37	0	3844467	171	31	35891	106	11174	151807
GMS_514	d__Bacteria;p__Firmicutes_A;c__Clostridia;o__Lachnospirales;f__Lachnospiraceae;g__Blautia_A;s__Blautia_A sp900066205	NO	YES	ERR525779_bin.18.fa	YES	765821.6.patric.fna	YES	BackhedF_2015__SID238_M__bin.26.fa	9	9	TEDDY_OU_SUBJ1206891066_MAG67,TEDDY_OU_SUBJ1619061671_MAG40,TEDDY_OU_SUBJ1915765223_MAG31,TEDDY_OU_SUBJ1214325983_MAG114,TEDDY_OU_SUBJ1529047662_MAG27,TEDDY_OU_SUBJ1982512306_MAG19,TEDDY_OU_SUBJ1490524552_MAG44,TEDDY_OU_SUBJ1297843143_MAG23,TEDDY_OU_SUBJ1938000446_MAG88	TEDDY_OU_SUBJ1206891066_MAG67	99.37	0.32	3494124	97	16	73308	51	17617	186739
GMS_515	d__Bacteria;p__Firmicutes_A;c__Clostridia;o__Lachnospirales;f__Lachnospiraceae;g__Blautia_A;s__Blautia_A sp900066335	NO	YES	ERR1297772_bin.9.fa	YES	1262951.3.patric.fna	YES	CosteaPI_2017__SID713A030-11-0-0__bin.55.fa	14	14	TEDDY_OU_SUBJ1686419003_MAG56,TEDDY_OU_SUBJ1723832795_MAG14,TEDDY_OU_SUBJ1422646563_MAG66,TEDDY_OU_SUBJ1653420135_MAG37,TEDDY_OU_SUBJ1349861346_MAG30,TEDDY_OU_SUBJ1414776858_MAG17,TEDDY_OU_SUBJ1599265626_MAG94,TEDDY_OU_SUBJ1737548230_MAG10,TEDDY_OU_SUBJ1566330589_MAG47,TEDDY_OU_SUBJ1702924372_MAG41,TEDDY_OU_SUBJ1863097355_MAG4,TEDDY_OU_SUBJ1958241611_MAG104,TEDDY_OU_SUBJ1287248899_MAG42,TEDDY_OU_…	TEDDY_OU_SUBJ1445009550_MAG40	99.37	0.32	3309605	48	11	108310	31	41226	250116
GMS_516	d__Bacteria;p__Firmicutes_A;c__Clostridia;o__Lachnospirales;f__Lachnospiraceae;g__Blautia_A;s__Blautia_A sp900066355	NO	YES	SRR1483253_bin.4.fa	YES	165186.24.patric.fna	YES	ZeeviD_2015__PNP_Main_294__bin.63.fa	8	8	TEDDY_OU_SUBJ1559962652_MAG91,TEDDY_OU_SUBJ1278763099_MAG68,TEDDY_OU_SUBJ1778560668_MAG32,TEDDY_OU_SUBJ1265950444_MAG14,TEDDY_OU_SUBJ1911745126_MAG40,TEDDY_OU_SUBJ1254698506_MAG130,TEDDY_OU_SUBJ1643332533_MAG37,TEDDY_OU_SUBJ1823039663_MAG69	TEDDY_OU_SUBJ1911745126_MAG40	94.94	0	2713471	38	8	133469	23	39614	300945
GMS_517	d__Bacteria;p__Firmicutes_A;c__Clostridia;o__Lachnospirales;f__Lachnospiraceae;g__Blautia_A;s__Blautia_A sp900066505	NO	YES	SRR5056808_bin.49.fa	YES	765821.10.patric.fna	YES	Bengtsson-PalmeJ_2015__TRAVELRES27__bin.135.fa	3	3	TEDDY_OU_SUBJ1443072149_MAG90,TEDDY_OU_SUBJ1521921375_MAG72,TEDDY_OU_SUBJ1272095275_MAG127	TEDDY_OU_SUBJ1272095275_MAG127	95.4	0.95	2698788	194	42	20637	126	6836	86042
GMS_518	d__Bacteria;p__Firmicutes_A;c__Clostridia;o__Lachnospirales;f__Lachnospiraceae;g__Blautia_A;s__Blautia_A sp900120195	YES	NO	NO	NO	NO	NO	NO	2	2	TEDDY_OU_SUBJ1472545676_MAG7,TEDDY_OU_SUBJ1486882648_MAG65	TEDDY_OU_SUBJ1486882648_MAG65	92.36	1.27	2707384	242	57	16909	168	5343	51140
GMS_519	d__Bacteria;p__Firmicutes_A;c__Clostridia;o__Lachnospirales;f__Lachnospiraceae;g__Blautia_A;s__Blautia_A sp900540785	NO	YES	SRR5057116_bin.46.fa	NO	NO	NO	NO	4	4	TEDDY_OU_SUBJ1867865604_MAG69,TEDDY_OU_SUBJ1744859148_MAG86,TEDDY_OU_SUBJ1392692929_MAG49,TEDDY_OU_SUBJ1423526399_MAG3	TEDDY_OU_SUBJ1744859148_MAG86	96.42	0.47	3207542	78	16	65170	49	19759	196036
GMS_52	d__Bacteria;p__Actinobacteriota;c__Coriobacteriia;o__Coriobacteriales;f__Coriobacteriaceae;g__Collinsella;s__	YES	NO	NO	NO	NO	NO	NO	1	1	TEDDY_OU_SUBJ1795847732_MAG37	TEDDY_OU_SUBJ1795847732_MAG37	97.58	0.81	2147428	192	42	14797	134	5392	57005
GMS_520	d__Bacteria;p__Firmicutes_A;c__Clostridia;o__Lachnospirales;f__Lachnospiraceae;g__Blautia_A;s__Blautia_A sp900541345	NO	YES	SRR2047828_bin.19.fa	NO	NO	NO	NO	15	15	TEDDY_OU_SUBJ1254820001_MAG11,TEDDY_OU_SUBJ1395000226_MAG34,TEDDY_OU_SUBJ1697595162_MAG85,TEDDY_OU_SUBJ1712495905_MAG55,TEDDY_OU_SUBJ1666590487_MAG2,TEDDY_OU_SUBJ1760263362_MAG27,TEDDY_OU_SUBJ1700454883_MAG44,TEDDY_OU_SUBJ1677801881_MAG64,TEDDY_OU_SUBJ1489042604_MAG33,TEDDY_OU_SUBJ1649231447_MAG65,TEDDY_OU_SUBJ1235524891_MAG24,TEDDY_OU_SUBJ1717521911_MAG17,TEDDY_OU_SUBJ1936818947_MAG34,TEDDY_OU_S…	TEDDY_OU_SUBJ1254820001_MAG11	99.37	0	2846719	49	9	103910	29	31096	253742
GMS_521	d__Bacteria;p__Firmicutes_A;c__Clostridia;o__Lachnospirales;f__Lachnospiraceae;g__Blautia_A;s__Blautia_A sp900547615	NO	YES	ERR526056_bin.6.fa	NO	NO	YES	FengQ_2015__SID530251__bin.9.fa	6	6	TEDDY_OU_SUBJ1518829560_MAG18,TEDDY_OU_SUBJ1432134560_MAG82,TEDDY_OU_SUBJ1679495088_MAG96,TEDDY_OU_SUBJ1391609433_MAG18,TEDDY_OU_SUBJ1324671017_MAG20,TEDDY_OU_SUBJ1378497214_MAG94	TEDDY_OU_SUBJ1518829560_MAG18	96.59	0	2754413	145	29	26130	99	9686	106961
GMS_522	d__Bacteria;p__Firmicutes_A;c__Clostridia;o__Lachnospirales;f__Lachnospiraceae;g__Blautia_A;s__Blautia_A sp900548245	NO	YES	SRR6028165_bin.10.fa	NO	NO	YES	KarlssonFH_2013__S487__bin.9.fa	7	7	TEDDY_OU_SUBJ1334414562_MAG62,TEDDY_OU_SUBJ1522347969_MAG22,TEDDY_OU_SUBJ1778560668_MAG28,TEDDY_OU_SUBJ1683690098_MAG26,TEDDY_OU_SUBJ1232962451_MAG78,TEDDY_OU_SUBJ1562941206_MAG72,TEDDY_OU_SUBJ1342982140_MAG18	TEDDY_OU_SUBJ1683690098_MAG26	99.37	0.02	3049771	103	21	48239	59	17100	152130
GMS_523	d__Bacteria;p__Firmicutes_A;c__Clostridia;o__Lachnospirales;f__Lachnospiraceae;g__Blautia_A;s__Blautia_A wexlerae	NO	YES	ERR526029_bin.10.fa	YES	SRS1719567_3.hgm.fna	YES	BackhedF_2015__SID608_4M__bin.2.fa	628	628	TEDDY_OU_SUBJ1498298724_MAG36,TEDDY_OU_SUBJ1369765219_MAG64,TEDDY_OU_SUBJ1395000226_MAG33,TEDDY_OU_SUBJ1381855501_MAG51,TEDDY_OU_SUBJ1971202062_MAG117,TEDDY_OU_SUBJ1892724708_MAG8,TEDDY_OU_SUBJ1209695729_MAG15,TEDDY_OU_SUBJ1559962652_MAG27,TEDDY_OU_SUBJ1788716845_MAG24,TEDDY_OU_SUBJ1248247499_MAG15,TEDDY_OU_SUBJ1750642946_MAG51,TEDDY_OU_SUBJ1568931410_MAG21,TEDDY_OU_SUBJ1294958818_MAG21,TEDDY_OU_…	TEDDY_OU_SUBJ1792889082_MAG38	99.37	0	4384646	187	30	47334	103	11042	146341
GMS_524	d__Bacteria;p__Firmicutes_A;c__Clostridia;o__Lachnospirales;f__Lachnospiraceae;g__Butyrivibrio_A;s__Butyrivibrio_A crossotus	NO	YES	ERR209228_bin.6.fa	YES	SRS063190_17.hgm.fna	YES	SchirmerM_2016__G89192__bin.11.fa	6	6	TEDDY_OU_SUBJ1691426272_MAG22,TEDDY_OU_SUBJ1283384554_MAG46,TEDDY_OU_SUBJ1861181419_MAG68,TEDDY_OU_SUBJ1292134140_MAG27,TEDDY_OU_SUBJ1444342618_MAG91,TEDDY_OU_SUBJ1985604538_MAG124	TEDDY_OU_SUBJ1861181419_MAG68	98.58	0	2196109	49	8	109333	26	25498	224359
GMS_525	d__Bacteria;p__Firmicutes_A;c__Clostridia;o__Lachnospirales;f__Lachnospiraceae;g__CAG-127;s__CAG-127 sp900319515	NO	YES	ERR525746_bin.23.fa	YES	ERS473219_31.hgm.fna	YES	BackhedF_2015__SID157_M__bin.27.fa	27	27	TEDDY_OU_SUBJ1697687747_MAG99,TEDDY_OU_SUBJ1366028512_MAG108,TEDDY_OU_SUBJ1485180854_MAG34,TEDDY_OU_SUBJ1402733862_MAG89,TEDDY_OU_SUBJ1413473616_MAG23,TEDDY_OU_SUBJ1802500251_MAG122,TEDDY_OU_SUBJ1725658699_MAG50,TEDDY_OU_SUBJ1828768537_MAG95,TEDDY_OU_SUBJ1395588774_MAG2,TEDDY_OU_SUBJ1229945902_MAG1,TEDDY_OU_SUBJ1836545760_MAG51,TEDDY_OU_SUBJ1782032164_MAG175,TEDDY_OU_SUBJ1354573462_MAG23,TEDDY_OU…	TEDDY_OU_SUBJ1725658699_MAG50	98.66	0	2753414	41	9	100137	27	34346	389759
GMS_526	d__Bacteria;p__Firmicutes_A;c__Clostridia;o__Lachnospirales;f__Lachnospiraceae;g__CAG-303;s__CAG-303 sp000437755	NO	YES	ERR1190897_bin.63.fa	YES	ERS537350_11.hgm.fna	YES	ZeeviD_2015__PNP_Main_387__bin.24.fa	1	1	TEDDY_OU_SUBJ1860957641_MAG53	TEDDY_OU_SUBJ1860957641_MAG53	98.08	2.01	2792749	190	42	20830	129	7519	85578
GMS_527	d__Bacteria;p__Firmicutes_A;c__Clostridia;o__Lachnospirales;f__Lachnospiraceae;g__CAG-45;s__CAG-45 sp000438375	NO	YES	ERR688521_bin.34.fa	YES	SRS820607_90.hgm.fna	YES	LeChatelierE_2013__MH0407__bin.13.fa	25	25	TEDDY_OU_SUBJ1521080709_MAG41,TEDDY_OU_SUBJ1369765219_MAG24,TEDDY_OU_SUBJ1664402767_MAG59,TEDDY_OU_SUBJ1490645663_MAG45,TEDDY_OU_SUBJ1283384554_MAG65,TEDDY_OU_SUBJ1915765223_MAG38,TEDDY_OU_SUBJ1422646563_MAG39,TEDDY_OU_SUBJ1431448437_MAG14,TEDDY_OU_SUBJ1492011160_MAG38,TEDDY_OU_SUBJ1556685945_MAG17,TEDDY_OU_SUBJ1693883921_MAG3,TEDDY_OU_SUBJ1490524552_MAG11,TEDDY_OU_SUBJ1995828552_MAG41,TEDDY_OU_S…	TEDDY_OU_SUBJ1737548230_MAG3	98.91	1.6	2723427	36	8	103244	23	55289	387122
GMS_528	d__Bacteria;p__Firmicutes_A;c__Clostridia;o__Lachnospirales;f__Lachnospiraceae;g__CAG-45;s__CAG-45 sp900066395	NO	YES	ERR321310_bin.4.fa	YES	1262947.3.patric.fna	YES	ZeeviD_2015__PNP_Main_144__bin.16.fa	82	82	TEDDY_OU_SUBJ1969750490_MAG22,TEDDY_OU_SUBJ1982356849_MAG95,TEDDY_OU_SUBJ1709460425_MAG13,TEDDY_OU_SUBJ1725637996_MAG96,TEDDY_OU_SUBJ1971202062_MAG44,TEDDY_OU_SUBJ1294958818_MAG33,TEDDY_OU_SUBJ1664402767_MAG20,TEDDY_OU_SUBJ1612335273_MAG49,TEDDY_OU_SUBJ1792889082_MAG25,TEDDY_OU_SUBJ1949420417_MAG64,TEDDY_OU_SUBJ1697595162_MAG62,TEDDY_OU_SUBJ1633570887_MAG81,TEDDY_OU_SUBJ1611814882_MAG14,TEDDY_OU_…	TEDDY_OU_SUBJ1888521353_MAG106	98.04	0.35	2528666	138	26	27626	86	8306	136137
GMS_529	d__Bacteria;p__Firmicutes_A;c__Clostridia;o__Lachnospirales;f__Lachnospiraceae;g__CAG-81;s__CAG-81 sp000435795	NO	YES	SRR5963348_bin.7.fa	YES	ERS396465_42.hgm.fna	YES	GeversD_2014__SKBSTL016__bin.36.fa	21	21	TEDDY_OU_SUBJ1697687747_MAG136,TEDDY_OU_SUBJ1982356849_MAG5,TEDDY_OU_SUBJ1282706628_MAG41,TEDDY_OU_SUBJ1793661521_MAG147,TEDDY_OU_SUBJ1570076016_MAG123,TEDDY_OU_SUBJ1897951711_MAG75,TEDDY_OU_SUBJ1220135965_MAG24,TEDDY_OU_SUBJ1467849044_MAG47,TEDDY_OU_SUBJ1453440355_MAG41,TEDDY_OU_SUBJ1693883921_MAG76,TEDDY_OU_SUBJ1456937048_MAG53,TEDDY_OU_SUBJ1880192398_MAG46,TEDDY_OU_SUBJ1221324163_MAG35,TEDDY_O…	TEDDY_OU_SUBJ1897951711_MAG75	99.21	0	2654830	45	11	93914	29	36572	169922
GMS_53	d__Bacteria;p__Actinobacteriota;c__Coriobacteriia;o__Coriobacteriales;f__Coriobacteriaceae;g__Collinsella;s__	YES	NO	NO	NO	NO	NO	NO	1	1	TEDDY_OU_SUBJ1542798437_MAG97	TEDDY_OU_SUBJ1542798437_MAG97	94.29	2.42	1967682	237	49	11083	167	3804	72248
GMS_530	d__Bacteria;p__Firmicutes_A;c__Clostridia;o__Lachnospirales;f__Lachnospiraceae;g__CAG-81;s__CAG-81 sp900066535	NO	YES	ERR525754_bin.37.fa	YES	SRS294979_18.hgm.fna	YES	BackhedF_2015__SID195_12M__bin.35.fa	14	14	TEDDY_OU_SUBJ1358015183_MAG62,TEDDY_OU_SUBJ1782184727_MAG8,TEDDY_OU_SUBJ1420704859_MAG39,TEDDY_OU_SUBJ1296635662_MAG75,TEDDY_OU_SUBJ1569946316_MAG8,TEDDY_OU_SUBJ1841090184_MAG73,TEDDY_OU_SUBJ1611641264_MAG96,TEDDY_OU_SUBJ1836545760_MAG28,TEDDY_OU_SUBJ1359542206_MAG24,TEDDY_OU_SUBJ1665447745_MAG104,TEDDY_OU_SUBJ1847282805_MAG77,TEDDY_OU_SUBJ1617196075_MAG45,TEDDY_OU_SUBJ1518156842_MAG45,TEDDY_OU_S…	TEDDY_OU_SUBJ1836545760_MAG28	99.37	0.02	2901868	92	22	44513	64	17162	99259
GMS_531	d__Bacteria;p__Firmicutes_A;c__Clostridia;o__Lachnospirales;f__Lachnospiraceae;g__CAG-81;s__CAG-81 sp900066785	NO	YES	SRR2155328_bin.30.fa	NO	NO	YES	LiJ_2017__H2M414931__bin.51.fa	3	3	TEDDY_OU_SUBJ1414776858_MAG58,TEDDY_OU_SUBJ1209845520_MAG71,TEDDY_OU_SUBJ1643332533_MAG3	TEDDY_OU_SUBJ1643332533_MAG3	97.78	0.02	2819712	164	34	24306	112	8427	175442
GMS_532	d__Bacteria;p__Firmicutes_A;c__Clostridia;o__Lachnospirales;f__Lachnospiraceae;g__CAG-81;s__CAG-81 sp900541255	NO	YES	ERR688549_bin.7.fa	YES	ERS608543_2.hgm.fna	YES	FengQ_2015__SID31501__bin.14.fa	3	3	TEDDY_OU_SUBJ1949420417_MAG3,TEDDY_OU_SUBJ1504420627_MAG132,TEDDY_OU_SUBJ1722312075_MAG26	TEDDY_OU_SUBJ1504420627_MAG132	97.29	0	3435048	62	15	79360	38	37653	321262
GMS_533	d__Bacteria;p__Firmicutes_A;c__Clostridia;o__Lachnospirales;f__Lachnospiraceae;g__CAG-882;s__CAG-882 sp003486385	NO	YES	ERR1190956_bin.68.fa	YES	ERS396410_82.hgm.fna	YES	LiJ_2017__H3M615132__bin.28.fa	3	3	TEDDY_OU_SUBJ1490645663_MAG23,TEDDY_OU_SUBJ1221481172_MAG137,TEDDY_OU_SUBJ1478347773_MAG18	TEDDY_OU_SUBJ1490645663_MAG23	94.46	0	3070433	247	49	18825	162	5616	68097
GMS_534	d__Bacteria;p__Firmicutes_A;c__Clostridia;o__Lachnospirales;f__Lachnospiraceae;g__CAG-95;s__CAG-95 sp000438155	NO	YES	ERR525737_bin.51.fa	YES	SRS075773_50.hgm.fna	YES	Bengtsson-PalmeJ_2015__TRAVELRES12__bin.18.fa	3	3	TEDDY_OU_SUBJ1842268851_MAG41,TEDDY_OU_SUBJ1551530925_MAG55,TEDDY_OU_SUBJ1376441535_MAG52	TEDDY_OU_SUBJ1551530925_MAG55	95.41	1.87	3268012	261	55	19562	171	5683	66612
GMS_535	d__Bacteria;p__Firmicutes_A;c__Clostridia;o__Lachnospirales;f__Lachnospiraceae;g__CAG-95;s__CAG-95 sp900066375	NO	NO	NO	YES	SRS144537_23.hgm.fna	NO	NO	1	1	TEDDY_OU_SUBJ1265950444_MAG49	TEDDY_OU_SUBJ1265950444_MAG49	95.56	2.03	2709495	85	18	41479	58	16376	133777
GMS_536	d__Bacteria;p__Firmicutes_A;c__Clostridia;o__Lachnospirales;f__Lachnospiraceae;g__COE1;s__COE1 sp001916965	NO	YES	ERR525916_bin.24.fa	YES	ERS473343_37.hgm.fna	YES	BackhedF_2015__SID504_12M__bin.22.fa	18	18	TEDDY_OU_SUBJ1664402767_MAG40,TEDDY_OU_SUBJ1794386412_MAG11,TEDDY_OU_SUBJ1214227990_MAG38,TEDDY_OU_SUBJ1611814882_MAG45,TEDDY_OU_SUBJ1691426272_MAG26,TEDDY_OU_SUBJ1940194251_MAG26,TEDDY_OU_SUBJ1837572164_MAG4,TEDDY_OU_SUBJ1265950444_MAG73,TEDDY_OU_SUBJ1870075791_MAG33,TEDDY_OU_SUBJ1546159530_MAG29,TEDDY_OU_SUBJ1993497439_MAG47,TEDDY_OU_SUBJ1304459805_MAG93,TEDDY_OU_SUBJ1747424236_MAG2,TEDDY_OU_SU…	TEDDY_OU_SUBJ1546159530_MAG29	98.06	1.05	3758475	92	12	83065	46	23380	439796
GMS_537	d__Bacteria;p__Firmicutes_A;c__Clostridia;o__Lachnospirales;f__Lachnospiraceae;g__Clostridium_Q;s__Clostridium_Q saccharolyticum_A	NO	YES	ERR1293781_bin.15.fa	YES	1262776.3.patric.fna	YES	ZellerG_2014__CCIS41288781ST-4-0__bin.11.fa	10	10	TEDDY_OU_SUBJ1243510805_MAG22,TEDDY_OU_SUBJ1971619040_MAG65,TEDDY_OU_SUBJ1561602213_MAG128,TEDDY_OU_SUBJ1925311395_MAG74,TEDDY_OU_SUBJ1343724954_MAG2,TEDDY_OU_SUBJ1751126040_MAG7,TEDDY_OU_SUBJ1730396409_MAG91,TEDDY_OU_SUBJ1806449452_MAG42,TEDDY_OU_SUBJ1376756011_MAG48,TEDDY_OU_SUBJ1291970953_MAG18	TEDDY_OU_SUBJ1343724954_MAG2	99.19	0	3063104	106	23	42885	65	16024	109919
GMS_538	d__Bacteria;p__Firmicutes_A;c__Clostridia;o__Lachnospirales;f__Lachnospiraceae;g__Clostridium_Q;s__Clostridium_Q sp000435655	NO	YES	ERR1018233_bin.25.fa	YES	1262792.3.patric.fna	YES	VogtmannE_2016__MMRS95674036ST-27-0-0__bin.11.fa	30	30	TEDDY_OU_SUBJ1867865604_MAG12,TEDDY_OU_SUBJ1481053656_MAG3,TEDDY_OU_SUBJ1671622380_MAG77,TEDDY_OU_SUBJ1633570887_MAG48,TEDDY_OU_SUBJ1559052997_MAG64,TEDDY_OU_SUBJ1670617337_MAG17,TEDDY_OU_SUBJ1897951711_MAG30,TEDDY_OU_SUBJ1570076016_MAG138,TEDDY_OU_SUBJ1422646563_MAG59,TEDDY_OU_SUBJ1465523424_MAG27,TEDDY_OU_SUBJ1237890995_MAG25,TEDDY_OU_SUBJ1952607843_MAG16,TEDDY_OU_SUBJ1489042604_MAG16,TEDDY_OU_…	TEDDY_OU_SUBJ1471918229_MAG57	99.37	0	2818695	49	9	86980	30	25174	335784
GMS_539	d__Bacteria;p__Firmicutes_A;c__Clostridia;o__Lachnospirales;f__Lachnospiraceae;g__Clostridium_Q;s__Clostridium_Q sp003024715	NO	YES	SRR5056843_bin.8.fa	YES	ERS396509_31.hgm.fna	YES	NielsenHB_2014__V1_CD20_4__bin.28.fa	15	15	TEDDY_OU_SUBJ1971202062_MAG118,TEDDY_OU_SUBJ1377560498_MAG121,TEDDY_OU_SUBJ1350449120_MAG68,TEDDY_OU_SUBJ1411453297_MAG70,TEDDY_OU_SUBJ1481912228_MAG122,TEDDY_OU_SUBJ1467849044_MAG118,TEDDY_OU_SUBJ1693883921_MAG126,TEDDY_OU_SUBJ1566330589_MAG34,TEDDY_OU_SUBJ1320820418_MAG92,TEDDY_OU_SUBJ1428105472_MAG12,TEDDY_OU_SUBJ1211029509_MAG113,TEDDY_OU_SUBJ1885874406_MAG6,TEDDY_OU_SUBJ1938000446_MAG32,TEDD…	TEDDY_OU_SUBJ1693883921_MAG126	97.92	0	2519662	90	22	42707	57	18386	91952
GMS_54	d__Bacteria;p__Actinobacteriota;c__Coriobacteriia;o__Coriobacteriales;f__Coriobacteriaceae;g__Collinsella;s__	YES	NO	NO	NO	NO	NO	NO	1	1	TEDDY_OU_SUBJ1634525906_MAG11	TEDDY_OU_SUBJ1634525906_MAG11	98.07	1.61	2037301	192	36	15079	130	4965	77959
GMS_540	d__Bacteria;p__Firmicutes_A;c__Clostridia;o__Lachnospirales;f__Lachnospiraceae;g__Clostridium_Q;s__Clostridium_Q symbiosum	NO	YES	SRR341672_bin.12.fa	YES	SRS295012_18.hgm.fna	YES	HeQ_2017__SZAXPI029544-123__bin.19.fa	90	90	TEDDY_OU_SUBJ1840148851_MAG32,TEDDY_OU_SUBJ1209695729_MAG52,TEDDY_OU_SUBJ1983211753_MAG30,TEDDY_OU_SUBJ1671014240_MAG66,TEDDY_OU_SUBJ1243510805_MAG16,TEDDY_OU_SUBJ1703854880_MAG14,TEDDY_OU_SUBJ1971202062_MAG29,TEDDY_OU_SUBJ1982356849_MAG18,TEDDY_OU_SUBJ1294958818_MAG17,TEDDY_OU_SUBJ1797243857_MAG54,TEDDY_OU_SUBJ1697595162_MAG165,TEDDY_OU_SUBJ1917212604_MAG47,TEDDY_OU_SUBJ1472545676_MAG35,TEDDY_OU…	TEDDY_OU_SUBJ1456937048_MAG91	99.37	0	4624824	222	48	28366	150	10410	124763
GMS_541	d__Bacteria;p__Firmicutes_A;c__Clostridia;o__Lachnospirales;f__Lachnospiraceae;g__Coprococcus;s__Coprococcus eutactus	NO	YES	SRR6028326_bin.16.fa	YES	ERS608612_57.hgm.fna	YES	ZeeviD_2015__PNP_Main_129__bin.56.fa	17	17	TEDDY_OU_SUBJ1949420417_MAG113,TEDDY_OU_SUBJ1516547689_MAG46,TEDDY_OU_SUBJ1410223187_MAG86,TEDDY_OU_SUBJ1443072149_MAG62,TEDDY_OU_SUBJ1915765223_MAG51,TEDDY_OU_SUBJ1214325983_MAG53,TEDDY_OU_SUBJ1611641264_MAG47,TEDDY_OU_SUBJ1905023806_MAG4,TEDDY_OU_SUBJ1677598713_MAG140,TEDDY_OU_SUBJ1782032164_MAG154,TEDDY_OU_SUBJ1415720840_MAG104,TEDDY_OU_SUBJ1979908439_MAG11,TEDDY_OU_SUBJ1861181419_MAG119,TEDDY…	TEDDY_OU_SUBJ1415720840_MAG104	99.33	0	2941820	41	7	134381	21	47522	352959
GMS_542	d__Bacteria;p__Firmicutes_A;c__Clostridia;o__Lachnospirales;f__Lachnospiraceae;g__Coprococcus;s__Coprococcus eutactus_A	NO	YES	SRR6028594_bin.21.fa	YES	33043.5.patric.fna	YES	XieH_2016__YSZC12003_37349__bin.65.fa	40	40	TEDDY_OU_SUBJ1664402767_MAG13,TEDDY_OU_SUBJ1983400279_MAG13,TEDDY_OU_SUBJ1328137769_MAG79,TEDDY_OU_SUBJ1413473616_MAG144,TEDDY_OU_SUBJ1953899407_MAG91,TEDDY_OU_SUBJ1282706628_MAG52,TEDDY_OU_SUBJ1619061671_MAG11,TEDDY_OU_SUBJ1370580816_MAG132,TEDDY_OU_SUBJ1402733862_MAG50,TEDDY_OU_SUBJ1725658699_MAG4,TEDDY_OU_SUBJ1773713759_MAG74,TEDDY_OU_SUBJ1444044306_MAG28,TEDDY_OU_SUBJ1436190086_MAG84,TEDDY_OU…	TEDDY_OU_SUBJ1823039663_MAG174	99.33	0	2833695	34	8	128257	23	44785	363512
GMS_543	d__Bacteria;p__Firmicutes_A;c__Clostridia;o__Lachnospirales;f__Lachnospiraceae;g__Coprococcus;s__Coprococcus sp000154245	YES	NO	NO	NO	NO	NO	NO	2	2	TEDDY_OU_SUBJ1750642946_MAG93,TEDDY_OU_SUBJ1832643416_MAG41	TEDDY_OU_SUBJ1750642946_MAG93	92.9	0.98	2298306	386	96	7153	293	2996	37877
GMS_544	d__Bacteria;p__Firmicutes_A;c__Clostridia;o__Lachnospirales;f__Lachnospiraceae;g__Coprococcus_A;s__Coprococcus_A catus	NO	YES	ERR688521_bin.26.fa	YES	ERS608523_14.hgm.fna	YES	LiSS_2016__FAT_010-22-42-0__bin.1.fa	7	7	TEDDY_OU_SUBJ1983400279_MAG40,TEDDY_OU_SUBJ1370580816_MAG134,TEDDY_OU_SUBJ1214325983_MAG29,TEDDY_OU_SUBJ1415720840_MAG63,TEDDY_OU_SUBJ1861181419_MAG4,TEDDY_OU_SUBJ1409003264_MAG39,TEDDY_OU_SUBJ1254698506_MAG64	TEDDY_OU_SUBJ1409003264_MAG39	97.99	1.36	2652582	110	21	39876	68	11048	113381
GMS_545	d__Bacteria;p__Firmicutes_A;c__Clostridia;o__Lachnospirales;f__Lachnospiraceae;g__Dorea;s__Dorea faecis	NO	YES	SRR5275454_bin.6.fa	YES	1653435.3.patric.fna	YES	ZellerG_2014__CCIS81710917ST-20-0__bin.25.fa	6	6	TEDDY_OU_SUBJ1983211753_MAG57,TEDDY_OU_SUBJ1837466397_MAG96,TEDDY_OU_SUBJ1505295943_MAG4,TEDDY_OU_SUBJ1948771613_MAG1,TEDDY_OU_SUBJ1321430166_MAG85,TEDDY_OU_SUBJ1737921633_MAG19	TEDDY_OU_SUBJ1983211753_MAG57	98.83	1.17	3102081	86	17	56750	52	21225	341052
GMS_546	d__Bacteria;p__Firmicutes_A;c__Clostridia;o__Lachnospirales;f__Lachnospiraceae;g__Dorea;s__Dorea formicigenerans	NO	YES	SRR5056757_bin.10.fa	YES	1263073.3.patric.fna	YES	LiJ_2014__O2.UC20-1__bin.46.fa	88	88	TEDDY_OU_SUBJ1334414562_MAG85,TEDDY_OU_SUBJ1410223187_MAG57,TEDDY_OU_SUBJ1750642946_MAG5,TEDDY_OU_SUBJ1703854880_MAG76,TEDDY_OU_SUBJ1612335273_MAG29,TEDDY_OU_SUBJ1911219462_MAG85,TEDDY_OU_SUBJ1983400279_MAG106,TEDDY_OU_SUBJ1206891066_MAG21,TEDDY_OU_SUBJ1218440261_MAG36,TEDDY_OU_SUBJ1370580816_MAG14,TEDDY_OU_SUBJ1611814882_MAG126,TEDDY_OU_SUBJ1377560498_MAG39,TEDDY_OU_SUBJ1387717546_MAG28,TEDDY_OU…	TEDDY_OU_SUBJ1260218131_MAG15	99.12	0	3136620	147	20	42522	76	9220	191192
GMS_547	d__Bacteria;p__Firmicutes_A;c__Clostridia;o__Lachnospirales;f__Lachnospiraceae;g__Dorea;s__Dorea hylemonae	YES	NO	NO	NO	NO	NO	NO	1	1	TEDDY_OU_SUBJ1303742534_MAG46	TEDDY_OU_SUBJ1303742534_MAG46	96.5	0.58	3658057	275	59	18198	187	6505	128574
GMS_548	d__Bacteria;p__Firmicutes_A;c__Clostridia;o__Lachnospirales;f__Lachnospiraceae;g__Dorea;s__Dorea longicatena	NO	YES	ERR1293770_bin.8.fa	YES	1263074.4.patric.fna	YES	KarlssonFH_2013__S334__bin.13.fa	82	82	TEDDY_OU_SUBJ1334414562_MAG24,TEDDY_OU_SUBJ1218440261_MAG35,TEDDY_OU_SUBJ1867865604_MAG103,TEDDY_OU_SUBJ1911219462_MAG41,TEDDY_OU_SUBJ1725637996_MAG99,TEDDY_OU_SUBJ1690139183_MAG61,TEDDY_OU_SUBJ1949420417_MAG146,TEDDY_OU_SUBJ1709460425_MAG5,TEDDY_OU_SUBJ1934221956_MAG28,TEDDY_OU_SUBJ1669403033_MAG42,TEDDY_OU_SUBJ1443072149_MAG99,TEDDY_OU_SUBJ1802500251_MAG87,TEDDY_OU_SUBJ1917212604_MAG56,TEDDY_OU…	TEDDY_OU_SUBJ1430463383_MAG15	99.42	0	2645908	68	14	61942	41	20565	134885
GMS_549	d__Bacteria;p__Firmicutes_A;c__Clostridia;o__Lachnospirales;f__Lachnospiraceae;g__Dorea;s__Dorea longicatena_B	NO	YES	SRR5056931_bin.102.fa	YES	SRS294899_22.hgm.fna	YES	BackhedF_2015__SID128_M__bin.16.fa	70	70	TEDDY_OU_SUBJ1612335273_MAG4,TEDDY_OU_SUBJ1890679305_MAG7,TEDDY_OU_SUBJ1209695729_MAG10,TEDDY_OU_SUBJ1366028512_MAG113,TEDDY_OU_SUBJ1358015183_MAG50,TEDDY_OU_SUBJ1743280302_MAG35,TEDDY_OU_SUBJ1321793540_MAG85,TEDDY_OU_SUBJ1377560498_MAG71,TEDDY_OU_SUBJ1559052997_MAG25,TEDDY_OU_SUBJ1981675801_MAG57,TEDDY_OU_SUBJ1402733862_MAG63,TEDDY_OU_SUBJ1522347969_MAG45,TEDDY_OU_SUBJ1619061671_MAG59,TEDDY_OU_S…	TEDDY_OU_SUBJ1235524891_MAG28	99.42	0	2738559	111	22	37608	69	11499	142837
GMS_55	d__Bacteria;p__Actinobacteriota;c__Coriobacteriia;o__Coriobacteriales;f__Coriobacteriaceae;g__Collinsella;s__	YES	NO	NO	NO	NO	NO	NO	1	1	TEDDY_OU_SUBJ1398327253_MAG15	TEDDY_OU_SUBJ1398327253_MAG15	98.39	1.61	1972110	134	25	24616	84	6682	102417
GMS_550	d__Bacteria;p__Firmicutes_A;c__Clostridia;o__Lachnospirales;f__Lachnospiraceae;g__Dorea;s__Dorea muris	YES	NO	NO	NO	NO	NO	NO	2	2	TEDDY_OU_SUBJ1836545760_MAG114,TEDDY_OU_SUBJ1750671275_MAG19	TEDDY_OU_SUBJ1836545760_MAG114	94.96	1.03	3772829	279	59	19834	191	6607	60699
GMS_551	d__Bacteria;p__Firmicutes_A;c__Clostridia;o__Lachnospirales;f__Lachnospiraceae;g__Dorea;s__Dorea phocaeensis	NO	YES	SRR5275395_bin.45.fa	NO	NO	YES	LoombaR_2017__SID5639_uuc__bin.37.fa	4	4	TEDDY_OU_SUBJ1712043778_MAG81,TEDDY_OU_SUBJ1847282805_MAG59,TEDDY_OU_SUBJ1751126040_MAG1,TEDDY_OU_SUBJ1851696129_MAG26	TEDDY_OU_SUBJ1751126040_MAG1	94.86	2.63	2595182	201	46	17139	137	6355	70624
GMS_552	d__Bacteria;p__Firmicutes_A;c__Clostridia;o__Lachnospirales;f__Lachnospiraceae;g__Dorea;s__Dorea scindens	NO	YES	SRR5275456_bin.18.fa	YES	411468.9.patric.fna	YES	HeQ_2017__RSZAXPI003080-114__bin.30.fa	37	37	TEDDY_OU_SUBJ1747342927_MAG71,TEDDY_OU_SUBJ1788716845_MAG32,TEDDY_OU_SUBJ1559962652_MAG29,TEDDY_OU_SUBJ1493561067_MAG49,TEDDY_OU_SUBJ1591533036_MAG38,TEDDY_OU_SUBJ1744859148_MAG104,TEDDY_OU_SUBJ1970826914_MAG2,TEDDY_OU_SUBJ1712495905_MAG8,TEDDY_OU_SUBJ1262137252_MAG51,TEDDY_OU_SUBJ1948791447_MAG6,TEDDY_OU_SUBJ1773713759_MAG121,TEDDY_OU_SUBJ1453440355_MAG31,TEDDY_OU_SUBJ1571694421_MAG43,TEDDY_OU_S…	TEDDY_OU_SUBJ1272095275_MAG79	98.8	0	2900830	78	14	60786	44	19336	157722
GMS_553	d__Bacteria;p__Firmicutes_A;c__Clostridia;o__Lachnospirales;f__Lachnospiraceae;g__Dorea;s__Dorea sp000433215	NO	YES	ERR414362_bin.39.fa	YES	1262872.3.patric.fna	YES	FengQ_2015__SID530251__bin.3.fa	16	16	TEDDY_OU_SUBJ1311779595_MAG56,TEDDY_OU_SUBJ1571694421_MAG40,TEDDY_OU_SUBJ1265950444_MAG26,TEDDY_OU_SUBJ1408249292_MAG70,TEDDY_OU_SUBJ1277891000_MAG66,TEDDY_OU_SUBJ1665447745_MAG86,TEDDY_OU_SUBJ1897582388_MAG45,TEDDY_OU_SUBJ1979908439_MAG90,TEDDY_OU_SUBJ1533472625_MAG69,TEDDY_OU_SUBJ1996022191_MAG15,TEDDY_OU_SUBJ1320820418_MAG96,TEDDY_OU_SUBJ1860957641_MAG130,TEDDY_OU_SUBJ1399174048_MAG47,TEDDY_OU…	TEDDY_OU_SUBJ1571694421_MAG40	94.86	0.1	2450030	107	22	36636	68	11591	118878
GMS_554	d__Bacteria;p__Firmicutes_A;c__Clostridia;o__Lachnospirales;f__Lachnospiraceae;g__Dorea;s__Dorea sp000433535	NO	YES	ERR1190905_bin.31.fa	YES	1262873.3.patric.fna	YES	LoombaR_2017__SID1019_aas__bin.1.fa	7	7	TEDDY_OU_SUBJ1697595162_MAG15,TEDDY_OU_SUBJ1707451165_MAG36,TEDDY_OU_SUBJ1561602213_MAG7,TEDDY_OU_SUBJ1343724954_MAG39,TEDDY_OU_SUBJ1254698506_MAG57,TEDDY_OU_SUBJ1378497214_MAG66,TEDDY_OU_SUBJ1414214682_MAG2	TEDDY_OU_SUBJ1561602213_MAG7	93.5	0	2593279	101	22	38645	62	13410	123548
GMS_555	d__Bacteria;p__Firmicutes_A;c__Clostridia;o__Lachnospirales;f__Lachnospiraceae;g__Dorea;s__Dorea sp000509125	NO	YES	SRR5056650_bin.65.fa	YES	411468.9.patric.fna	YES	YuJ_2015__SZAXPI015233-19__bin.6.fa	73	73	TEDDY_OU_SUBJ1937126019_MAG25,TEDDY_OU_SUBJ1983400279_MAG89,TEDDY_OU_SUBJ1982356849_MAG148,TEDDY_OU_SUBJ1498298724_MAG52,TEDDY_OU_SUBJ1917212604_MAG33,TEDDY_OU_SUBJ1633570887_MAG66,TEDDY_OU_SUBJ1697595162_MAG160,TEDDY_OU_SUBJ1821599308_MAG73,TEDDY_OU_SUBJ1218966320_MAG59,TEDDY_OU_SUBJ1769964181_MAG31,TEDDY_OU_SUBJ1422646563_MAG171,TEDDY_OU_SUBJ1477223770_MAG19,TEDDY_OU_SUBJ1264582496_MAG47,TEDDY_…	TEDDY_OU_SUBJ1556940978_MAG69	98.8	0	3890746	44	8	157572	23	54266	437576
GMS_556	d__Bacteria;p__Firmicutes_A;c__Clostridia;o__Lachnospirales;f__Lachnospiraceae;g__Dorea;s__Dorea sp900066555	NO	YES	SRR5275438_bin.9.fa	NO	NO	YES	LoombaR_2017__SID5395_kej__bin.39.fa	4	4	TEDDY_OU_SUBJ1981675801_MAG109,TEDDY_OU_SUBJ1421445957_MAG117,TEDDY_OU_SUBJ1737921633_MAG57,TEDDY_OU_SUBJ1851696129_MAG42	TEDDY_OU_SUBJ1421445957_MAG117	97.85	2.34	2439962	129	24	33677	81	8325	106510
GMS_557	d__Bacteria;p__Firmicutes_A;c__Clostridia;o__Lachnospirales;f__Lachnospiraceae;g__Dorea;s__Dorea sp900240315	NO	YES	ERR1620269_bin.27.fa	NO	NO	YES	HeQ_2017__RSZAXPI003105-143__bin.33.fa	10	10	TEDDY_OU_SUBJ1867865604_MAG146,TEDDY_OU_SUBJ1794386412_MAG81,TEDDY_OU_SUBJ1282706628_MAG30,TEDDY_OU_SUBJ1793661521_MAG68,TEDDY_OU_SUBJ1230795034_MAG69,TEDDY_OU_SUBJ1258854543_MAG67,TEDDY_OU_SUBJ1897582388_MAG15,TEDDY_OU_SUBJ1448228386_MAG52,TEDDY_OU_SUBJ1948771613_MAG51,TEDDY_OU_SUBJ1423526399_MAG86	TEDDY_OU_SUBJ1230795034_MAG69	92.8	0.29	2303186	87	18	36187	55	14595	120817
GMS_558	d__Bacteria;p__Firmicutes_A;c__Clostridia;o__Lachnospirales;f__Lachnospiraceae;g__Dorea;s__Dorea sp900543315	NO	YES	SRR2047833_bin.24.fa	NO	NO	YES	Obregon-TitoAJ_2015__NO11__bin.28.fa	3	3	TEDDY_OU_SUBJ1556940978_MAG105,TEDDY_OU_SUBJ1354234152_MAG149,TEDDY_OU_SUBJ1870814408_MAG68	TEDDY_OU_SUBJ1870814408_MAG68	97.23	1.07	2763476	129	25	33903	80	11902	102662
GMS_559	d__Bacteria;p__Firmicutes_A;c__Clostridia;o__Lachnospirales;f__Lachnospiraceae;g__Dorea;s__Dorea sp900543415	NO	YES	ERR525865_bin.5.fa	YES	ERS473200_8.hgm.fna	YES	FengQ_2015__SID31112__bin.44.fa	16	16	TEDDY_OU_SUBJ1867865604_MAG156,TEDDY_OU_SUBJ1493561067_MAG46,TEDDY_OU_SUBJ1897951711_MAG23,TEDDY_OU_SUBJ1884425596_MAG49,TEDDY_OU_SUBJ1773713759_MAG77,TEDDY_OU_SUBJ1465523424_MAG40,TEDDY_OU_SUBJ1775724834_MAG106,TEDDY_OU_SUBJ1471918229_MAG37,TEDDY_OU_SUBJ1709661078_MAG51,TEDDY_OU_SUBJ1697531664_MAG70,TEDDY_OU_SUBJ1818130211_MAG66,TEDDY_OU_SUBJ1444342618_MAG34,TEDDY_OU_SUBJ1220546515_MAG115,TEDDY_…	TEDDY_OU_SUBJ1936089402_MAG41	98.05	0	2397479	72	13	50086	43	16467	185441
GMS_56	d__Bacteria;p__Actinobacteriota;c__Coriobacteriia;o__Coriobacteriales;f__Coriobacteriaceae;g__Collinsella;s__	YES	NO	NO	NO	NO	NO	NO	1	1	TEDDY_OU_SUBJ1509979130_MAG111	TEDDY_OU_SUBJ1509979130_MAG111	92.61	2.13	1827940	240	55	10599	171	3295	77187
GMS_560	d__Bacteria;p__Firmicutes_A;c__Clostridia;o__Lachnospirales;f__Lachnospiraceae;g__Eisenbergiella;s__Eisenbergiella massiliensis	NO	YES	ERR525689_bin.10.fa	YES	SRS476023_14.hgm.fna	YES	BackhedF_2015__SID103_12M__bin.6.fa	69	69	TEDDY_OU_SUBJ1287560689_MAG76,TEDDY_OU_SUBJ1369765219_MAG50,TEDDY_OU_SUBJ1243510805_MAG3,TEDDY_OU_SUBJ1671014240_MAG42,TEDDY_OU_SUBJ1334414562_MAG46,TEDDY_OU_SUBJ1788716845_MAG39,TEDDY_OU_SUBJ1559962652_MAG30,TEDDY_OU_SUBJ1703854880_MAG97,TEDDY_OU_SUBJ1278763099_MAG77,TEDDY_OU_SUBJ1611814882_MAG124,TEDDY_OU_SUBJ1697595162_MAG67,TEDDY_OU_SUBJ1493561067_MAG55,TEDDY_OU_SUBJ1794386412_MAG48,TEDDY_OU_…	TEDDY_OU_SUBJ1826522975_MAG45	98.85	1.63	6844719	102	21	115757	64	34549	348087
GMS_561	d__Bacteria;p__Firmicutes_A;c__Clostridia;o__Lachnospirales;f__Lachnospiraceae;g__Eisenbergiella;s__Eisenbergiella sp003478085	NO	YES	ERR688524_bin.55.fa	YES	SRS1719164_1.hgm.fna	YES	VogtmannE_2016__MMRS97327636ST-27-0-0__bin.59.fa	12	12	TEDDY_OU_SUBJ1472545676_MAG20,TEDDY_OU_SUBJ1544054200_MAG11,TEDDY_OU_SUBJ1453440355_MAG53,TEDDY_OU_SUBJ1304459805_MAG36,TEDDY_OU_SUBJ1652276187_MAG49,TEDDY_OU_SUBJ1575902253_MAG39,TEDDY_OU_SUBJ1467821441_MAG23,TEDDY_OU_SUBJ1474385837_MAG68,TEDDY_OU_SUBJ1712996455_MAG75,TEDDY_OU_SUBJ1376756011_MAG28,TEDDY_OU_SUBJ1936089402_MAG101,TEDDY_OU_SUBJ1342982140_MAG78	TEDDY_OU_SUBJ1467821441_MAG23	98.85	2.49	6635508	118	24	87300	73	29298	280122
GMS_562	d__Bacteria;p__Firmicutes_A;c__Clostridia;o__Lachnospirales;f__Lachnospiraceae;g__Eisenbergiella;s__Eisenbergiella sp900066775	NO	YES	ERR1293620_bin.1.fa	YES	SRS077849_38.hgm.fna	YES	VogtmannE_2016__MMRS17963147ST-27-0-0__bin.12.fa	104	104	TEDDY_OU_SUBJ1971202062_MAG2,TEDDY_OU_SUBJ1911219462_MAG52,TEDDY_OU_SUBJ1983400279_MAG50,TEDDY_OU_SUBJ1369765219_MAG39,TEDDY_OU_SUBJ1328137769_MAG109,TEDDY_OU_SUBJ1892724708_MAG16,TEDDY_OU_SUBJ1671014240_MAG89,TEDDY_OU_SUBJ1366028512_MAG18,TEDDY_OU_SUBJ1612335273_MAG27,TEDDY_OU_SUBJ1983211753_MAG18,TEDDY_OU_SUBJ1380175948_MAG57,TEDDY_OU_SUBJ1747342927_MAG58,TEDDY_OU_SUBJ1697687747_MAG52,TEDDY_OU_…	TEDDY_OU_SUBJ1542798437_MAG76	98.66	0.19	3089947	116	22	48983	70	14072	144375
GMS_563	d__Bacteria;p__Firmicutes_A;c__Clostridia;o__Lachnospirales;f__Lachnospiraceae;g__Eisenbergiella;s__Eisenbergiella sp900539715	NO	YES	ERR525920_bin.17.fa	NO	NO	YES	BackhedF_2015__SID507_12M__bin.29.fa	11	11	TEDDY_OU_SUBJ1747342927_MAG56,TEDDY_OU_SUBJ1341563176_MAG32,TEDDY_OU_SUBJ1294958818_MAG38,TEDDY_OU_SUBJ1760263362_MAG6,TEDDY_OU_SUBJ1312925680_MAG24,TEDDY_OU_SUBJ1569946316_MAG59,TEDDY_OU_SUBJ1465523424_MAG59,TEDDY_OU_SUBJ1693883921_MAG70,TEDDY_OU_SUBJ1205695253_MAG1,TEDDY_OU_SUBJ1818130211_MAG2,TEDDY_OU_SUBJ1414214682_MAG77	TEDDY_OU_SUBJ1414214682_MAG77	98.56	0.19	2689168	45	8	86189	29	33032	261023
GMS_564	d__Bacteria;p__Firmicutes_A;c__Clostridia;o__Lachnospirales;f__Lachnospiraceae;g__Eisenbergiella;s__Eisenbergiella sp900544445	NO	YES	SRR5275454_bin.18.fa	NO	NO	YES	LoombaR_2017__SID1050_bax__bin.31.fa	2	2	TEDDY_OU_SUBJ1561602213_MAG80,TEDDY_OU_SUBJ1291970953_MAG88	TEDDY_OU_SUBJ1561602213_MAG80	97.94	1.87	4560109	131	27	57090	84	17454	188931
GMS_565	d__Bacteria;p__Firmicutes_A;c__Clostridia;o__Lachnospirales;f__Lachnospiraceae;g__Eisenbergiella;s__Eisenbergiella sp900550285	NO	NO	NO	YES	ERS537243_32.hgm.fna	YES	VogtmannE_2016__MMRS24340226ST-27-0-0__bin.21.fa	4	4	TEDDY_OU_SUBJ1287560689_MAG1,TEDDY_OU_SUBJ1618380387_MAG30,TEDDY_OU_SUBJ1674269177_MAG18,TEDDY_OU_SUBJ1853558835_MAG108	TEDDY_OU_SUBJ1853558835_MAG108	95.63	0.19	2815800	90	22	44588	59	17165	103067
GMS_566	d__Bacteria;p__Firmicutes_A;c__Clostridia;o__Lachnospirales;f__Lachnospiraceae;g__Eisenbergiella;s__Eisenbergiella tayi	NO	YES	ERR525905_bin.7.fa	YES	1432052.9.patric.fna	YES	XieH_2016__YSZC12003_37296R1__bin.49.fa	44	44	TEDDY_OU_SUBJ1725637996_MAG94,TEDDY_OU_SUBJ1949420417_MAG63,TEDDY_OU_SUBJ1697687747_MAG34,TEDDY_OU_SUBJ1867865604_MAG155,TEDDY_OU_SUBJ1294958818_MAG9,TEDDY_OU_SUBJ1971202062_MAG60,TEDDY_OU_SUBJ1334414562_MAG118,TEDDY_OU_SUBJ1917212604_MAG53,TEDDY_OU_SUBJ1201923829_MAG87,TEDDY_OU_SUBJ1633336199_MAG81,TEDDY_OU_SUBJ1838470437_MAG30,TEDDY_OU_SUBJ1793661521_MAG8,TEDDY_OU_SUBJ1699493968_MAG34,TEDDY_OU_…	TEDDY_OU_SUBJ1634525906_MAG8	98.85	3.16	7259116	129	20	114714	74	26170	401489
GMS_567	d__Bacteria;p__Firmicutes_A;c__Clostridia;o__Lachnospirales;f__Lachnospiraceae;g__Enterocloster;s__Enterocloster aldenensis	NO	YES	SRR4408099_bin.2.fa	NO	NO	YES	VatanenT_2016__G80513__bin.2.fa	44	44	TEDDY_OU_SUBJ1949420417_MAG48,TEDDY_OU_SUBJ1559962652_MAG10,TEDDY_OU_SUBJ1321793540_MAG17,TEDDY_OU_SUBJ1782184727_MAG24,TEDDY_OU_SUBJ1312371311_MAG22,TEDDY_OU_SUBJ1669403033_MAG7,TEDDY_OU_SUBJ1420704859_MAG49,TEDDY_OU_SUBJ1792633226_MAG15,TEDDY_OU_SUBJ1917212604_MAG54,TEDDY_OU_SUBJ1819475982_MAG9,TEDDY_OU_SUBJ1475237507_MAG43,TEDDY_OU_SUBJ1837572164_MAG61,TEDDY_OU_SUBJ1698264730_MAG8,TEDDY_OU_SUB…	TEDDY_OU_SUBJ1486882648_MAG95	99.13	0	5629816	150	32	53435	96	18851	209396
GMS_568	d__Bacteria;p__Firmicutes_A;c__Clostridia;o__Lachnospirales;f__Lachnospiraceae;g__Enterocloster;s__Enterocloster asparagiformis	NO	YES	ERR1620303_bin.24.fa	NO	NO	YES	HeQ_2017__RSZAXPI003069-101__bin.6.fa	1	1	TEDDY_OU_SUBJ1552707857_MAG144	TEDDY_OU_SUBJ1552707857_MAG144	93.67	0.63	5789067	434	93	18636	297	6591	87063
GMS_569	d__Bacteria;p__Firmicutes_A;c__Clostridia;o__Lachnospirales;f__Lachnospiraceae;g__Enterocloster;s__Enterocloster bolteae	NO	YES	ERR525722_bin.11.fa	NO	NO	YES	GeversD_2014__SKBSTL062__bin.14.fa	137	137	TEDDY_OU_SUBJ1934221956_MAG65,TEDDY_OU_SUBJ1358015183_MAG78,TEDDY_OU_SUBJ1279157655_MAG94,TEDDY_OU_SUBJ1840148851_MAG37,TEDDY_OU_SUBJ1491939283_MAG59,TEDDY_OU_SUBJ1686419003_MAG71,TEDDY_OU_SUBJ1690139183_MAG38,TEDDY_OU_SUBJ1366028512_MAG62,TEDDY_OU_SUBJ1970655065_MAG58,TEDDY_OU_SUBJ1218966320_MAG36,TEDDY_OU_SUBJ1759452045_MAG42,TEDDY_OU_SUBJ1953899407_MAG6,TEDDY_OU_SUBJ1697595162_MAG164,TEDDY_OU_…	TEDDY_OU_SUBJ1724218682_MAG14	99.32	0	6073157	74	11	155279	39	44897	499037
GMS_57	d__Bacteria;p__Actinobacteriota;c__Coriobacteriia;o__Coriobacteriales;f__Coriobacteriaceae;g__Collinsella;s__	NO	YES	ERR589570_bin.24.fa	NO	NO	NO	NO	2	2	TEDDY_OU_SUBJ1328137769_MAG117,TEDDY_OU_SUBJ1460967184_MAG18	TEDDY_OU_SUBJ1460967184_MAG18	100	1.48	2180187	189	40	17267	127	5408	47970
GMS_570	d__Bacteria;p__Firmicutes_A;c__Clostridia;o__Lachnospirales;f__Lachnospiraceae;g__Enterocloster;s__Enterocloster citroniae	NO	YES	SRR4444820_bin.28.fa	YES	742733.3.patric.fna	NO	NO	9	9	TEDDY_OU_SUBJ1254820001_MAG15,TEDDY_OU_SUBJ1264582496_MAG16,TEDDY_OU_SUBJ1505295943_MAG55,TEDDY_OU_SUBJ1634525906_MAG59,TEDDY_OU_SUBJ1870988031_MAG60,TEDDY_OU_SUBJ1492270738_MAG3,TEDDY_OU_SUBJ1643332533_MAG44,TEDDY_OU_SUBJ1706517630_MAG26,TEDDY_OU_SUBJ1342982140_MAG11	TEDDY_OU_SUBJ1643332533_MAG44	98.18	0	5875827	199	36	51979	122	12681	288378
GMS_571	d__Bacteria;p__Firmicutes_A;c__Clostridia;o__Lachnospirales;f__Lachnospiraceae;g__Enterocloster;s__Enterocloster clostridioformis	NO	YES	ERR1620278_bin.16.fa	NO	NO	YES	HeQ_2017__SZAXPI029497-98__bin.2.fa	42	42	TEDDY_OU_SUBJ1381855501_MAG18,TEDDY_OU_SUBJ1732982250_MAG13,TEDDY_OU_SUBJ1949420417_MAG124,TEDDY_OU_SUBJ1341563176_MAG47,TEDDY_OU_SUBJ1792889082_MAG29,TEDDY_OU_SUBJ1410223187_MAG5,TEDDY_OU_SUBJ1243510805_MAG18,TEDDY_OU_SUBJ1828674055_MAG43,TEDDY_OU_SUBJ1619061671_MAG27,TEDDY_OU_SUBJ1555310975_MAG13,TEDDY_OU_SUBJ1493561067_MAG28,TEDDY_OU_SUBJ1208355763_MAG27,TEDDY_OU_SUBJ1544054200_MAG27,TEDDY_OU_…	TEDDY_OU_SUBJ1732982250_MAG13	98.05	0	4532256	190	38	39768	124	11891	109193
GMS_572	d__Bacteria;p__Firmicutes_A;c__Clostridia;o__Lachnospirales;f__Lachnospiraceae;g__Enterocloster;s__Enterocloster clostridioformis_A	NO	YES	SRR5275456_bin.13.fa	YES	ERS608532_8.hgm.fna	YES	GeversD_2014__SKBSTL007__bin.24.fa	2	2	TEDDY_OU_SUBJ1633336199_MAG15,TEDDY_OU_SUBJ1476824192_MAG13	TEDDY_OU_SUBJ1633336199_MAG15	97.89	0.56	4033037	271	52	24170	176	6800	99999
GMS_573	d__Bacteria;p__Firmicutes_A;c__Clostridia;o__Lachnospirales;f__Lachnospiraceae;g__Enterocloster;s__Enterocloster sp000155435	NO	YES	ERR688524_bin.10.fa	NO	NO	YES	FengQ_2015__SID31275__bin.27.fa	2	2	TEDDY_OU_SUBJ1897951711_MAG66,TEDDY_OU_SUBJ1677598713_MAG60	TEDDY_OU_SUBJ1677598713_MAG60	92.62	0.63	5871477	380	76	21882	252	7820	119315
GMS_574	d__Bacteria;p__Firmicutes_A;c__Clostridia;o__Lachnospirales;f__Lachnospiraceae;g__Enterocloster;s__Enterocloster sp000431375	NO	YES	ERR414262_bin.17.fa	YES	SRS1719444_21.hgm.fna	YES	LiJ_2014__MH0299__bin.4.fa	27	27	TEDDY_OU_SUBJ1366028512_MAG30,TEDDY_OU_SUBJ1502215789_MAG80,TEDDY_OU_SUBJ1264582496_MAG28,TEDDY_OU_SUBJ1411453297_MAG66,TEDDY_OU_SUBJ1983613443_MAG1,TEDDY_OU_SUBJ1465907723_MAG35,TEDDY_OU_SUBJ1897951711_MAG22,TEDDY_OU_SUBJ1214325983_MAG41,TEDDY_OU_SUBJ1589655652_MAG9,TEDDY_OU_SUBJ1677598713_MAG104,TEDDY_OU_SUBJ1707451165_MAG9,TEDDY_OU_SUBJ1693883921_MAG12,TEDDY_OU_SUBJ1415720840_MAG46,TEDDY_OU_SU…	TEDDY_OU_SUBJ1693883921_MAG12	97.75	0.63	3505264	147	26	41757	89	11291	123958
GMS_575	d__Bacteria;p__Firmicutes_A;c__Clostridia;o__Lachnospirales;f__Lachnospiraceae;g__Enterocloster;s__Enterocloster sp001517625	NO	YES	ERR525983_bin.25.fa	YES	SRS294930_28.hgm.fna	YES	HeQ_2017__RSZAXPI003107-147__bin.23.fa	46	46	TEDDY_OU_SUBJ1243510805_MAG35,TEDDY_OU_SUBJ1671014240_MAG18,TEDDY_OU_SUBJ1709460425_MAG44,TEDDY_OU_SUBJ1621134540_MAG33,TEDDY_OU_SUBJ1747342927_MAG14,TEDDY_OU_SUBJ1686419003_MAG4,TEDDY_OU_SUBJ1867865604_MAG8,TEDDY_OU_SUBJ1697687747_MAG62,TEDDY_OU_SUBJ1697595162_MAG127,TEDDY_OU_SUBJ1278763099_MAG72,TEDDY_OU_SUBJ1512113898_MAG13,TEDDY_OU_SUBJ1262137252_MAG124,TEDDY_OU_SUBJ1569946316_MAG31,TEDDY_OU_…	TEDDY_OU_SUBJ1291970953_MAG79	99.37	0	2902955	42	9	121583	25	39895	220996
GMS_576	d__Bacteria;p__Firmicutes_A;c__Clostridia;o__Lachnospirales;f__Lachnospiraceae;g__Enterocloster;s__Enterocloster sp005845215	NO	YES	ERR414305_bin.19.fa	YES	ERS396358_11.hgm.fna	YES	QinJ_2012__T2D-092__bin.17.fa	1	1	TEDDY_OU_SUBJ1221324163_MAG7	TEDDY_OU_SUBJ1221324163_MAG7	96.03	0.32	6161950	108	16	121231	55	23839	360977
GMS_577	d__Bacteria;p__Firmicutes_A;c__Clostridia;o__Lachnospirales;f__Lachnospiraceae;g__Enterocloster;s__Enterocloster sp900538485	NO	YES	ERR525709_bin.10.fa	YES	ERS473419_27.hgm.fna	YES	BackhedF_2015__SID590_12M__bin.26.fa	223	223	TEDDY_OU_SUBJ1983400279_MAG39,TEDDY_OU_SUBJ1559962652_MAG32,TEDDY_OU_SUBJ1410223187_MAG132,TEDDY_OU_SUBJ1294958818_MAG13,TEDDY_OU_SUBJ1725637996_MAG93,TEDDY_OU_SUBJ1287560689_MAG51,TEDDY_OU_SUBJ1971202062_MAG36,TEDDY_OU_SUBJ1321793540_MAG41,TEDDY_OU_SUBJ1209695729_MAG67,TEDDY_OU_SUBJ1279157655_MAG18,TEDDY_OU_SUBJ1782184727_MAG22,TEDDY_OU_SUBJ1572619582_MAG16,TEDDY_OU_SUBJ1840148851_MAG15,TEDDY_OU…	TEDDY_OU_SUBJ1245377081_MAG49	100	0	3414836	57	12	104952	33	28454	258063
GMS_578	d__Bacteria;p__Firmicutes_A;c__Clostridia;o__Lachnospirales;f__Lachnospiraceae;g__Enterocloster;s__Enterocloster sp900540675	NO	YES	SRR4305376_bin.4.fa	YES	SRS1596874_61.hgm.fna	YES	VatanenT_2016__G78875__bin.5.fa	5	5	TEDDY_OU_SUBJ1237890995_MAG5,TEDDY_OU_SUBJ1683560404_MAG74,TEDDY_OU_SUBJ1712996455_MAG96,TEDDY_OU_SUBJ1463553640_MAG29,TEDDY_OU_SUBJ1985192825_MAG19	TEDDY_OU_SUBJ1712996455_MAG96	96.6	0	2915872	134	27	36244	84	10923	129581
GMS_579	d__Bacteria;p__Firmicutes_A;c__Clostridia;o__Lachnospirales;f__Lachnospiraceae;g__Enterocloster;s__Enterocloster sp900541315	NO	YES	SRR4408050_bin.14.fa	YES	ERS537292_27.hgm.fna	YES	XieH_2016__YSZC12003_35704__bin.10.fa	24	24	TEDDY_OU_SUBJ1725637996_MAG7,TEDDY_OU_SUBJ1703854880_MAG69,TEDDY_OU_SUBJ1971202062_MAG10,TEDDY_OU_SUBJ1671014240_MAG30,TEDDY_OU_SUBJ1377560498_MAG96,TEDDY_OU_SUBJ1555310975_MAG35,TEDDY_OU_SUBJ1258855966_MAG42,TEDDY_OU_SUBJ1971619040_MAG98,TEDDY_OU_SUBJ1618380387_MAG68,TEDDY_OU_SUBJ1422646563_MAG173,TEDDY_OU_SUBJ1672377043_MAG69,TEDDY_OU_SUBJ1359542206_MAG18,TEDDY_OU_SUBJ1803014675_MAG68,TEDDY_OU_…	TEDDY_OU_SUBJ1359542206_MAG18	100	0	3308135	180	39	25764	122	9079	88731
GMS_58	d__Bacteria;p__Actinobacteriota;c__Coriobacteriia;o__Coriobacteriales;f__Coriobacteriaceae;g__Collinsella;s__	YES	NO	NO	NO	NO	NO	NO	1	1	TEDDY_OU_SUBJ1855253213_MAG5	TEDDY_OU_SUBJ1855253213_MAG5	100	0.81	2196545	71	12	59965	41	12129	158830
GMS_580	d__Bacteria;p__Firmicutes_A;c__Clostridia;o__Lachnospirales;f__Lachnospiraceae;g__Enterocloster;s__Enterocloster sp900549235	NO	NO	NO	YES	SRS311497_16.hgm.fna	YES	HeQ_2017__SZAXPI029544-123__bin.18.fa	19	19	TEDDY_OU_SUBJ1334414562_MAG10,TEDDY_OU_SUBJ1218966320_MAG50,TEDDY_OU_SUBJ1691612732_MAG93,TEDDY_OU_SUBJ1328759443_MAG7,TEDDY_OU_SUBJ1810598970_MAG29,TEDDY_OU_SUBJ1411453297_MAG35,TEDDY_OU_SUBJ1245506999_MAG10,TEDDY_OU_SUBJ1773713759_MAG120,TEDDY_OU_SUBJ1475826938_MAG23,TEDDY_OU_SUBJ1847714459_MAG58,TEDDY_OU_SUBJ1394456044_MAG60,TEDDY_OU_SUBJ1818130211_MAG139,TEDDY_OU_SUBJ1754250404_MAG2,TEDDY_OU_…	TEDDY_OU_SUBJ1328759443_MAG7	99.31	0.63	3451101	96	19	54295	60	18836	222988
GMS_581	d__Bacteria;p__Firmicutes_A;c__Clostridia;o__Lachnospirales;f__Lachnospiraceae;g__Eubacterium_F;s__Eubacterium_F sp000433735	NO	NO	NO	YES	1262777.3.patric.fna	NO	NO	1	1	TEDDY_OU_SUBJ1350449120_MAG25	TEDDY_OU_SUBJ1350449120_MAG25	91.42	0	2259570	245	55	13276	173	4476	40365
GMS_582	d__Bacteria;p__Firmicutes_A;c__Clostridia;o__Lachnospirales;f__Lachnospiraceae;g__Eubacterium_F;s__Eubacterium_F sp003491505	NO	YES	ERR525855_bin.32.fa	YES	ERS473122_41.hgm.fna	YES	HMP_2012__SRS015854__bin.17.fa	47	47	TEDDY_OU_SUBJ1410223187_MAG78,TEDDY_OU_SUBJ1671014240_MAG75,TEDDY_OU_SUBJ1867865604_MAG92,TEDDY_OU_SUBJ1328137769_MAG95,TEDDY_OU_SUBJ1709460425_MAG46,TEDDY_OU_SUBJ1218966320_MAG39,TEDDY_OU_SUBJ1413473616_MAG93,TEDDY_OU_SUBJ1591533036_MAG65,TEDDY_OU_SUBJ1611814882_MAG94,TEDDY_OU_SUBJ1283384554_MAG61,TEDDY_OU_SUBJ1725658699_MAG72,TEDDY_OU_SUBJ1828768537_MAG114,TEDDY_OU_SUBJ1744859148_MAG53,TEDDY_OU…	TEDDY_OU_SUBJ1847282805_MAG43	98.66	0	2773485	89	15	70591	50	14895	128316
GMS_583	d__Bacteria;p__Firmicutes_A;c__Clostridia;o__Lachnospirales;f__Lachnospiraceae;g__Eubacterium_F;s__Eubacterium_F sp900539115	NO	NO	NO	YES	ERS608481_23.hgm.fna	NO	NO	2	2	TEDDY_OU_SUBJ1486809993_MAG110,TEDDY_OU_SUBJ1551530925_MAG53	TEDDY_OU_SUBJ1551530925_MAG53	91.09	0	2737426	416	99	8537	308	3093	37768
GMS_584	d__Bacteria;p__Firmicutes_A;c__Clostridia;o__Lachnospirales;f__Lachnospiraceae;g__Eubacterium_G;s__Eubacterium_G sp000432355	NO	YES	ERR1018240_bin.57.fa	YES	1262881.3.patric.fna	YES	ZellerG_2014__CCIS50003399ST-4-0__bin.49.fa	18	18	TEDDY_OU_SUBJ1949420417_MAG110,TEDDY_OU_SUBJ1366028512_MAG77,TEDDY_OU_SUBJ1725637996_MAG53,TEDDY_OU_SUBJ1697687747_MAG18,TEDDY_OU_SUBJ1981675801_MAG36,TEDDY_OU_SUBJ1402733862_MAG70,TEDDY_OU_SUBJ1725658699_MAG41,TEDDY_OU_SUBJ1477223770_MAG80,TEDDY_OU_SUBJ1828768537_MAG50,TEDDY_OU_SUBJ1793661521_MAG101,TEDDY_OU_SUBJ1456014133_MAG97,TEDDY_OU_SUBJ1775724834_MAG48,TEDDY_OU_SUBJ1470258804_MAG25,TEDDY_O…	TEDDY_OU_SUBJ1641541538_MAG31	99.33	0	2540711	76	15	63046	45	15965	123148
GMS_585	d__Bacteria;p__Firmicutes_A;c__Clostridia;o__Lachnospirales;f__Lachnospiraceae;g__Eubacterium_G;s__Eubacterium_G sp000435815	NO	NO	NO	YES	SRS056519_39.hgm.fna	YES	Bengtsson-PalmeJ_2015__TRAVELRES42__bin.11.fa	7	7	TEDDY_OU_SUBJ1490524552_MAG49,TEDDY_OU_SUBJ1987097256_MAG78,TEDDY_OU_SUBJ1634525906_MAG133,TEDDY_OU_SUBJ1426799527_MAG53,TEDDY_OU_SUBJ1469813920_MAG88,TEDDY_OU_SUBJ1211029509_MAG21,TEDDY_OU_SUBJ1823039663_MAG180	TEDDY_OU_SUBJ1634525906_MAG133	97.15	0.02	2435331	187	41	20468	124	6676	52916
GMS_586	d__Bacteria;p__Firmicutes_A;c__Clostridia;o__Lachnospirales;f__Lachnospiraceae;g__Eubacterium_G;s__Eubacterium_G sp900548465	NO	YES	SRR5057037_bin.59.fa	NO	NO	NO	NO	7	7	TEDDY_OU_SUBJ1971202062_MAG20,TEDDY_OU_SUBJ1410223187_MAG1,TEDDY_OU_SUBJ1559052997_MAG27,TEDDY_OU_SUBJ1481912228_MAG38,TEDDY_OU_SUBJ1391457984_MAG127,TEDDY_OU_SUBJ1957923786_MAG38,TEDDY_OU_SUBJ1228107378_MAG51	TEDDY_OU_SUBJ1481912228_MAG38	98.66	0.67	2408041	127	26	32958	80	8704	127917
GMS_587	d__Bacteria;p__Firmicutes_A;c__Clostridia;o__Lachnospirales;f__Lachnospiraceae;g__Eubacterium_G;s__Eubacterium_G sp900550135	NO	YES	SRR2726602_bin.2.fa	NO	NO	YES	HMP_2012__SRS011302__bin.14.fa	1	1	TEDDY_OU_SUBJ1793661521_MAG121	TEDDY_OU_SUBJ1793661521_MAG121	94.66	0	2248463	167	35	20466	107	6441	60315
GMS_588	d__Bacteria;p__Firmicutes_A;c__Clostridia;o__Lachnospirales;f__Lachnospiraceae;g__Eubacterium_G;s__Eubacterium_G ventriosum	NO	NO	NO	YES	SRS294989_46.hgm.fna	YES	QinJ_2012__CON-088__bin.27.fa	11	11	TEDDY_OU_SUBJ1287560689_MAG52,TEDDY_OU_SUBJ1671014240_MAG6,TEDDY_OU_SUBJ1772220664_MAG33,TEDDY_OU_SUBJ1265950444_MAG86,TEDDY_OU_SUBJ1665447745_MAG99,TEDDY_OU_SUBJ1552707857_MAG116,TEDDY_OU_SUBJ1221481172_MAG17,TEDDY_OU_SUBJ1254698506_MAG45,TEDDY_OU_SUBJ1446965511_MAG101,TEDDY_OU_SUBJ1643332533_MAG70,TEDDY_OU_SUBJ1342982140_MAG74	TEDDY_OU_SUBJ1287560689_MAG52	98.48	0.4	2300923	186	38	20246	125	6110	54797
GMS_589	d__Bacteria;p__Firmicutes_A;c__Clostridia;o__Lachnospirales;f__Lachnospiraceae;g__Eubacterium_I;s__Eubacterium_I ramulus	NO	YES	SRR5056702_bin.3.fa	YES	1262949.3.patric.fna	YES	KarlssonFH_2013__S372__bin.31.fa	70	70	TEDDY_OU_SUBJ1334414562_MAG106,TEDDY_OU_SUBJ1725637996_MAG68,TEDDY_OU_SUBJ1743280302_MAG68,TEDDY_OU_SUBJ1842268851_MAG52,TEDDY_OU_SUBJ1410223187_MAG61,TEDDY_OU_SUBJ1982356849_MAG124,TEDDY_OU_SUBJ1366028512_MAG10,TEDDY_OU_SUBJ1413473616_MAG99,TEDDY_OU_SUBJ1802500251_MAG102,TEDDY_OU_SUBJ1370580816_MAG46,TEDDY_OU_SUBJ1553620649_MAG75,TEDDY_OU_SUBJ1504420627_MAG29,TEDDY_OU_SUBJ1377560498_MAG25,TEDDY_…	TEDDY_OU_SUBJ1828768537_MAG73	97.57	0.16	2941483	114	20	45917	65	11965	133701
GMS_59	d__Bacteria;p__Actinobacteriota;c__Coriobacteriia;o__Coriobacteriales;f__Coriobacteriaceae;g__Collinsella;s__	YES	NO	NO	NO	NO	NO	NO	1	1	TEDDY_OU_SUBJ1668359477_MAG10	TEDDY_OU_SUBJ1668359477_MAG10	98.39	0.81	2130985	89	15	36535	54	10604	162644
GMS_590	d__Bacteria;p__Firmicutes_A;c__Clostridia;o__Lachnospirales;f__Lachnospiraceae;g__F0428;s__F0428 sp003043955	NO	NO	NO	NO	NO	YES	HMP_2012__SRS063193__bin.3.fa	1	1	TEDDY_OU_SUBJ1712996455_MAG2	TEDDY_OU_SUBJ1712996455_MAG2	96.4	2.59	2169456	163	20	33008	78	3738	127639
GMS_591	d__Bacteria;p__Firmicutes_A;c__Clostridia;o__Lachnospirales;f__Lachnospiraceae;g__Faecalimonas;s__Faecalimonas nexilis	NO	YES	ERR526084_bin.16.fa	YES	1263069.3.patric.fna	YES	BackhedF_2015__SID9_12M__bin.21.fa	423	423	TEDDY_OU_SUBJ1395000226_MAG30,TEDDY_OU_SUBJ1747342927_MAG21,TEDDY_OU_SUBJ1969750490_MAG15,TEDDY_OU_SUBJ1867865604_MAG72,TEDDY_OU_SUBJ1690139183_MAG8,TEDDY_OU_SUBJ1686419003_MAG28,TEDDY_OU_SUBJ1664402767_MAG14,TEDDY_OU_SUBJ1971202062_MAG26,TEDDY_OU_SUBJ1381855501_MAG35,TEDDY_OU_SUBJ1937126019_MAG63,TEDDY_OU_SUBJ1983211753_MAG79,TEDDY_OU_SUBJ1287560689_MAG90,TEDDY_OU_SUBJ1498298724_MAG91,TEDDY_OU_S…	TEDDY_OU_SUBJ1509979130_MAG88	100	0	2828227	67	12	71619	39	22900	310233
GMS_592	d__Bacteria;p__Firmicutes_A;c__Clostridia;o__Lachnospirales;f__Lachnospiraceae;g__Faecalimonas;s__Faecalimonas sp900546325	NO	YES	ERR1190965_bin.23.fa	NO	NO	NO	NO	2	2	TEDDY_OU_SUBJ1697595162_MAG151,TEDDY_OU_SUBJ1737921633_MAG14	TEDDY_OU_SUBJ1737921633_MAG14	97.34	0.63	2830610	150	33	31153	101	8917	82033
GMS_593	d__Bacteria;p__Firmicutes_A;c__Clostridia;o__Lachnospirales;f__Lachnospiraceae;g__Faecalimonas;s__Faecalimonas sp900550235	YES	NO	NO	NO	NO	NO	NO	3	3	TEDDY_OU_SUBJ1867865604_MAG122,TEDDY_OU_SUBJ1982356849_MAG168,TEDDY_OU_SUBJ1674269177_MAG8	TEDDY_OU_SUBJ1982356849_MAG168	97.57	0.47	2258693	128	25	28531	81	7596	80744
GMS_594	d__Bacteria;p__Firmicutes_A;c__Clostridia;o__Lachnospirales;f__Lachnospiraceae;g__Faecalimonas;s__Faecalimonas sp900550975	NO	YES	SRR2726601_bin.26.fa	YES	ERS537181_3.hgm.fna	YES	QinJ_2012__CON-094__bin.7.fa	11	11	TEDDY_OU_SUBJ1787479204_MAG24,TEDDY_OU_SUBJ1760263362_MAG1,TEDDY_OU_SUBJ1518829560_MAG10,TEDDY_OU_SUBJ1730333630_MAG29,TEDDY_OU_SUBJ1977736170_MAG26,TEDDY_OU_SUBJ1830731926_MAG32,TEDDY_OU_SUBJ1832643416_MAG2,TEDDY_OU_SUBJ1985043634_MAG22,TEDDY_OU_SUBJ1750671275_MAG13,TEDDY_OU_SUBJ1260682174_MAG6,TEDDY_OU_SUBJ1442431820_MAG39	TEDDY_OU_SUBJ1830731926_MAG32	98.73	0.02	2656518	90	18	40827	59	15754	123041
GMS_595	d__Bacteria;p__Firmicutes_A;c__Clostridia;o__Lachnospirales;f__Lachnospiraceae;g__Faecalimonas;s__Faecalimonas sp900551895	YES	NO	NO	NO	NO	NO	NO	5	5	TEDDY_OU_SUBJ1350449120_MAG36,TEDDY_OU_SUBJ1328759443_MAG44,TEDDY_OU_SUBJ1465523424_MAG19,TEDDY_OU_SUBJ1475826938_MAG38,TEDDY_OU_SUBJ1639718107_MAG13	TEDDY_OU_SUBJ1475826938_MAG38	98.4	0.37	2161672	71	11	63566	40	14061	156318
GMS_596	d__Bacteria;p__Firmicutes_A;c__Clostridia;o__Lachnospirales;f__Lachnospiraceae;g__Faecalimonas;s__Faecalimonas umbilicata	NO	YES	ERR589873_bin.10.fa	YES	658088.3.patric.fna	YES	FengQ_2015__SID31159__bin.23.fa	80	80	TEDDY_OU_SUBJ1937126019_MAG20,TEDDY_OU_SUBJ1621134540_MAG30,TEDDY_OU_SUBJ1671014240_MAG54,TEDDY_OU_SUBJ1842268851_MAG8,TEDDY_OU_SUBJ1686419003_MAG46,TEDDY_OU_SUBJ1867865604_MAG18,TEDDY_OU_SUBJ1982356849_MAG67,TEDDY_OU_SUBJ1381855501_MAG2,TEDDY_OU_SUBJ1395000226_MAG45,TEDDY_OU_SUBJ1555310975_MAG8,TEDDY_OU_SUBJ1838470437_MAG39,TEDDY_OU_SUBJ1377560498_MAG15,TEDDY_OU_SUBJ1794386412_MAG37,TEDDY_OU_SUB…	TEDDY_OU_SUBJ1312371311_MAG41	98.47	0	2321746	90	15	44655	56	10737	182533
GMS_597	d__Bacteria;p__Firmicutes_A;c__Clostridia;o__Lachnospirales;f__Lachnospiraceae;g__Fusicatenibacter;s__Fusicatenibacter saccharivorans	NO	YES	SRR5580110_bin.20.fa	YES	ERS537219_61.hgm.fna	YES	ZellerG_2014__MMPU68403337ST__bin.54.fa	346	346	TEDDY_OU_SUBJ1380175948_MAG22,TEDDY_OU_SUBJ1395000226_MAG59,TEDDY_OU_SUBJ1750642946_MAG1,TEDDY_OU_SUBJ1867865604_MAG54,TEDDY_OU_SUBJ1248247499_MAG31,TEDDY_OU_SUBJ1671014240_MAG25,TEDDY_OU_SUBJ1410223187_MAG95,TEDDY_OU_SUBJ1358015183_MAG1,TEDDY_OU_SUBJ1971202062_MAG8,TEDDY_OU_SUBJ1612335273_MAG31,TEDDY_OU_SUBJ1500778226_MAG14,TEDDY_OU_SUBJ1911219462_MAG84,TEDDY_OU_SUBJ1328137769_MAG66,TEDDY_OU_SUB…	TEDDY_OU_SUBJ1755425797_MAG19	99.26	0	3268431	135	25	40951	80	10353	135945
GMS_598	d__Bacteria;p__Firmicutes_A;c__Clostridia;o__Lachnospirales;f__Lachnospiraceae;g__Fusicatenibacter;s__Fusicatenibacter sp900543115	NO	YES	SRR2047828_bin.40.fa	YES	ERS608501_23.hgm.fna	YES	FengQ_2015__SID31416__bin.30.fa	8	8	TEDDY_OU_SUBJ1971202062_MAG25,TEDDY_OU_SUBJ1867865604_MAG90,TEDDY_OU_SUBJ1493561067_MAG29,TEDDY_OU_SUBJ1826522975_MAG27,TEDDY_OU_SUBJ1453440355_MAG66,TEDDY_OU_SUBJ1571694421_MAG42,TEDDY_OU_SUBJ1649231447_MAG32,TEDDY_OU_SUBJ1784460355_MAG83	TEDDY_OU_SUBJ1867865604_MAG90	95.55	0	2782970	203	42	21159	134	6340	116238
GMS_599	d__Bacteria;p__Firmicutes_A;c__Clostridia;o__Lachnospirales;f__Lachnospiraceae;g__GCA-900066135;s__GCA-900066135 sp900066135	NO	NO	NO	YES	59620.6.patric.fna	YES	FengQ_2015__SID31416__bin.41.fa	1	1	TEDDY_OU_SUBJ1500778226_MAG26	TEDDY_OU_SUBJ1500778226_MAG26	96.6	0	3262710	163	33	34998	103	8718	96775
GMS_6	d__Bacteria;p__Firmicutes_A;c__Clostridia;o__Lachnospirales;f__Lachnospiraceae;g__Schaedlerella;s__	NO	NO	NO	NO	NO	YES	QinJ_2012__T2D-101__bin.17.fa	1	1	TEDDY_OU_SUBJ1453440355_MAG23	TEDDY_OU_SUBJ1453440355_MAG23	95.1	0	2308393	70	14	59640	40	16569	115914
GMS_60	d__Bacteria;p__Actinobacteriota;c__Coriobacteriia;o__Coriobacteriales;f__Coriobacteriaceae;g__Collinsella;s__	YES	NO	NO	NO	NO	NO	NO	1	1	TEDDY_OU_SUBJ1403549779_MAG11	TEDDY_OU_SUBJ1403549779_MAG11	91.5	1.88	1826399	246	55	10111	178	3479	46200
GMS_600	d__Bacteria;p__Firmicutes_A;c__Clostridia;o__Lachnospirales;f__Lachnospiraceae;g__GCA-900066135;s__GCA-900066135 sp900543575	NO	YES	ERR688506_bin.55.fa	YES	SRS259531_2.hgm.fna	YES	FengQ_2015__SID530403__bin.55.fa	18	18	TEDDY_OU_SUBJ1842268851_MAG27,TEDDY_OU_SUBJ1690139183_MAG54,TEDDY_OU_SUBJ1265950444_MAG57,TEDDY_OU_SUBJ1589655652_MAG25,TEDDY_OU_SUBJ1490524552_MAG20,TEDDY_OU_SUBJ1775724834_MAG39,TEDDY_OU_SUBJ1561361742_MAG1,TEDDY_OU_SUBJ1609377271_MAG17,TEDDY_OU_SUBJ1660342007_MAG124,TEDDY_OU_SUBJ1398327253_MAG88,TEDDY_OU_SUBJ1470258804_MAG36,TEDDY_OU_SUBJ1201173889_MAG36,TEDDY_OU_SUBJ1521921375_MAG66,TEDDY_OU_…	TEDDY_OU_SUBJ1609377271_MAG17	98.77	0	3389313	148	31	33408	96	11898	165996
GMS_601	d__Bacteria;p__Firmicutes_A;c__Clostridia;o__Lachnospirales;f__Lachnospiraceae;g__Hungatella;s__Hungatella effluvii	NO	YES	SRR4305254_bin.9.fa	NO	NO	NO	NO	130	130	TEDDY_OU_SUBJ1243510805_MAG9,TEDDY_OU_SUBJ1321793540_MAG72,TEDDY_OU_SUBJ1697687747_MAG48,TEDDY_OU_SUBJ1543995373_MAG40,TEDDY_OU_SUBJ1559962652_MAG19,TEDDY_OU_SUBJ1949420417_MAG142,TEDDY_OU_SUBJ1971202062_MAG17,TEDDY_OU_SUBJ1427155299_MAG29,TEDDY_OU_SUBJ1279157655_MAG58,TEDDY_OU_SUBJ1840148851_MAG12,TEDDY_OU_SUBJ1381855501_MAG11,TEDDY_OU_SUBJ1328137769_MAG14,TEDDY_OU_SUBJ1294958818_MAG67,TEDDY_OU_…	TEDDY_OU_SUBJ1822325385_MAG26	95.89	0.63	7015407	505	103	21001	335	6495	88378
GMS_602	d__Bacteria;p__Firmicutes_A;c__Clostridia;o__Lachnospirales;f__Lachnospiraceae;g__Hungatella;s__Hungatella sp000526575	NO	NO	NO	NO	NO	YES	GeversD_2014__SKBSTL023__bin.2.fa	1	1	TEDDY_OU_SUBJ1461865632_MAG18	TEDDY_OU_SUBJ1461865632_MAG18	97.47	0	4545019	51	10	152790	29	50082	406647
GMS_603	d__Bacteria;p__Firmicutes_A;c__Clostridia;o__Lachnospirales;f__Lachnospiraceae;g__Hungatella;s__Hungatella sp005845265	NO	YES	ERR525745_bin.3.fa	YES	SRS295010_88.hgm.fna	YES	VatanenT_2016__G80507__bin.2.fa	9	9	TEDDY_OU_SUBJ1669403033_MAG13,TEDDY_OU_SUBJ1245377081_MAG36,TEDDY_OU_SUBJ1773713759_MAG108,TEDDY_OU_SUBJ1366627292_MAG27,TEDDY_OU_SUBJ1379633001_MAG42,TEDDY_OU_SUBJ1989837542_MAG75,TEDDY_OU_SUBJ1426799527_MAG22,TEDDY_OU_SUBJ1376756011_MAG35,TEDDY_OU_SUBJ1209845520_MAG13	TEDDY_OU_SUBJ1366627292_MAG27	98.92	0.32	6086648	229	41	43956	144	12380	144850
GMS_604	d__Bacteria;p__Firmicutes_A;c__Clostridia;o__Lachnospirales;f__Lachnospiraceae;g__Hungatella;s__Hungatella sp007115105	YES	NO	NO	NO	NO	NO	NO	1	1	TEDDY_OU_SUBJ1256059301_MAG45	TEDDY_OU_SUBJ1256059301_MAG45	95.31	0.79	3345187	132	25	36947	87	12016	155967
GMS_605	d__Bacteria;p__Firmicutes_A;c__Clostridia;o__Lachnospirales;f__Lachnospiraceae;g__Hungatella_A;s__Hungatella_A hathewayi_A	NO	NO	NO	YES	742737.3.patric.fna	NO	NO	1	1	TEDDY_OU_SUBJ1369453575_MAG35	TEDDY_OU_SUBJ1369453575_MAG35	94.55	1.58	5164137	354	72	22592	227	7211	71256
GMS_606	d__Bacteria;p__Firmicutes_A;c__Clostridia;o__Lachnospirales;f__Lachnospiraceae;g__Hungatella_A;s__Hungatella_A sp003478355	NO	YES	ERR589845_bin.31.fa	YES	ERS537246_12.hgm.fna	YES	LiJ_2017__H3M515128__bin.7.fa	2	2	TEDDY_OU_SUBJ1422646563_MAG41,TEDDY_OU_SUBJ1836545760_MAG92	TEDDY_OU_SUBJ1836545760_MAG92	98.1	0	3056909	124	25	39909	78	12768	105189
GMS_607	d__Bacteria;p__Firmicutes_A;c__Clostridia;o__Lachnospirales;f__Lachnospiraceae;g__KLE1615;s__KLE1615 sp900066985	NO	YES	ERR525996_bin.7.fa	YES	ERS473088_19.hgm.fna	YES	BackhedF_2015__SID624_M__bin.27.fa	40	40	TEDDY_OU_SUBJ1971202062_MAG65,TEDDY_OU_SUBJ1366028512_MAG107,TEDDY_OU_SUBJ1842268851_MAG63,TEDDY_OU_SUBJ1867865604_MAG59,TEDDY_OU_SUBJ1612335273_MAG17,TEDDY_OU_SUBJ1500778226_MAG9,TEDDY_OU_SUBJ1559962652_MAG81,TEDDY_OU_SUBJ1271923955_MAG28,TEDDY_OU_SUBJ1443072149_MAG75,TEDDY_OU_SUBJ1350449120_MAG8,TEDDY_OU_SUBJ1312925680_MAG35,TEDDY_OU_SUBJ1970826914_MAG41,TEDDY_OU_SUBJ1526737340_MAG22,TEDDY_OU_S…	TEDDY_OU_SUBJ1250949712_MAG50	98.73	0.95	3415502	175	36	32350	113	8645	95514
GMS_608	d__Bacteria;p__Firmicutes_A;c__Clostridia;o__Lachnospirales;f__Lachnospiraceae;g__Lachnoclostridium;s__Lachnoclostridium phytofermentans_A	YES	NO	NO	NO	NO	NO	NO	1	1	TEDDY_OU_SUBJ1475826938_MAG62	TEDDY_OU_SUBJ1475826938_MAG62	98.43	3.36	4894570	74	16	109916	44	39560	251294
GMS_609	d__Bacteria;p__Firmicutes_A;c__Clostridia;o__Lachnospirales;f__Lachnospiraceae;g__Lachnoclostridium_A;s__Lachnoclostridium_A edouardi	YES	NO	NO	NO	NO	NO	NO	3	3	TEDDY_OU_SUBJ1697595162_MAG138,TEDDY_OU_SUBJ1240237502_MAG48,TEDDY_OU_SUBJ1629700173_MAG38	TEDDY_OU_SUBJ1240237502_MAG48	97.98	0.74	3094844	243	55	17551	160	6059	53463
GMS_61	d__Bacteria;p__Actinobacteriota;c__Coriobacteriia;o__Coriobacteriales;f__Coriobacteriaceae;g__Collinsella;s__	YES	NO	NO	NO	NO	NO	NO	1	1	TEDDY_OU_SUBJ1958241611_MAG49	TEDDY_OU_SUBJ1958241611_MAG49	100	0.81	2147973	115	23	31213	74	9688	95269
GMS_610	d__Bacteria;p__Firmicutes_A;c__Clostridia;o__Lachnospirales;f__Lachnospiraceae;g__Lachnospira;s__Lachnospira eligens	NO	YES	SRR769525_bin.27.fa	YES	ERS396450_2.hgm.fna	YES	ZeeviD_2015__PNP_Main_188__bin.10.fa	2	2	TEDDY_OU_SUBJ1851699291_MAG6,TEDDY_OU_SUBJ1794434448_MAG10	TEDDY_OU_SUBJ1851699291_MAG6	97.99	0	2739079	75	13	68386	39	20242	218062
GMS_611	d__Bacteria;p__Firmicutes_A;c__Clostridia;o__Lachnospirales;f__Lachnospiraceae;g__Lachnospira;s__Lachnospira eligens_B	NO	YES	ERR2013619_bin.64.fa	YES	ERS235560_81.hgm.fna	YES	QinJ_2012__DOF008__bin.2.fa	146	146	TEDDY_OU_SUBJ1358015183_MAG46,TEDDY_OU_SUBJ1690139183_MAG31,TEDDY_OU_SUBJ1209695729_MAG70,TEDDY_OU_SUBJ1697687747_MAG134,TEDDY_OU_SUBJ1294958818_MAG58,TEDDY_OU_SUBJ1703854880_MAG82,TEDDY_OU_SUBJ1743280302_MAG1,TEDDY_OU_SUBJ1559962652_MAG75,TEDDY_OU_SUBJ1890679305_MAG75,TEDDY_OU_SUBJ1664402767_MAG42,TEDDY_OU_SUBJ1410223187_MAG70,TEDDY_OU_SUBJ1526086069_MAG34,TEDDY_OU_SUBJ1970655065_MAG3,TEDDY_OU_S…	TEDDY_OU_SUBJ1299329293_MAG20	98.66	0	3073430	64	12	90055	34	25170	208015
GMS_612	d__Bacteria;p__Firmicutes_A;c__Clostridia;o__Lachnospirales;f__Lachnospiraceae;g__Lachnospira;s__Lachnospira rogosae	NO	YES	ERR525988_bin.5.fa	YES	ERS537293_53.hgm.fna	YES	ZellerG_2014__CCIS03857607ST-4-0__bin.48.fa	81	81	TEDDY_OU_SUBJ1621134540_MAG35,TEDDY_OU_SUBJ1521080709_MAG108,TEDDY_OU_SUBJ1703854880_MAG59,TEDDY_OU_SUBJ1526086069_MAG38,TEDDY_OU_SUBJ1568931410_MAG7,TEDDY_OU_SUBJ1559962652_MAG82,TEDDY_OU_SUBJ1294958818_MAG81,TEDDY_OU_SUBJ1743280302_MAG79,TEDDY_OU_SUBJ1802500251_MAG38,TEDDY_OU_SUBJ1502215789_MAG89,TEDDY_OU_SUBJ1377560498_MAG84,TEDDY_OU_SUBJ1976879393_MAG20,TEDDY_OU_SUBJ1420704859_MAG8,TEDDY_OU_S…	TEDDY_OU_SUBJ1979757208_MAG19	99.33	0	2725809	119	23	39003	71	12016	136663
GMS_613	d__Bacteria;p__Firmicutes_A;c__Clostridia;o__Lachnospirales;f__Lachnospiraceae;g__Lachnospira;s__Lachnospira sp000436475	NO	YES	ERR209435_bin.17.fa	YES	SRS076929_37.hgm.fna	YES	ZeeviD_2015__PNP_Main_489__bin.8.fa	3	3	TEDDY_OU_SUBJ1237890995_MAG7,TEDDY_OU_SUBJ1489042604_MAG46,TEDDY_OU_SUBJ1515545781_MAG55	TEDDY_OU_SUBJ1237890995_MAG7	98.99	0.34	2935066	142	26	35991	85	10369	147526
GMS_614	d__Bacteria;p__Firmicutes_A;c__Clostridia;o__Lachnospirales;f__Lachnospiraceae;g__Lachnospira;s__Lachnospira sp000436535	NO	YES	ERR526008_bin.21.fa	YES	ERS537294_18.hgm.fna	YES	LiJ_2014__MH0376__bin.29.fa	4	4	TEDDY_OU_SUBJ1589655652_MAG39,TEDDY_OU_SUBJ1413560202_MAG30,TEDDY_OU_SUBJ1665344977_MAG38,TEDDY_OU_SUBJ1666102872_MAG13	TEDDY_OU_SUBJ1589655652_MAG39	99.31	0	2971640	137	28	38369	84	11351	121598
GMS_615	d__Bacteria;p__Firmicutes_A;c__Clostridia;o__Lachnospirales;f__Lachnospiraceae;g__Lachnospira;s__Lachnospira sp000437735	NO	YES	ERR505093_bin.27.fa	YES	1262889.3.patric.fna	YES	ZellerG_2014__CCIS41222843ST-4-0__bin.70.fa	55	55	TEDDY_OU_SUBJ1697687747_MAG37,TEDDY_OU_SUBJ1949420417_MAG55,TEDDY_OU_SUBJ1559962652_MAG47,TEDDY_OU_SUBJ1982356849_MAG75,TEDDY_OU_SUBJ1794386412_MAG46,TEDDY_OU_SUBJ1504420627_MAG120,TEDDY_OU_SUBJ1555310975_MAG20,TEDDY_OU_SUBJ1490645663_MAG66,TEDDY_OU_SUBJ1201923829_MAG6,TEDDY_OU_SUBJ1214227990_MAG74,TEDDY_OU_SUBJ1350449120_MAG62,TEDDY_OU_SUBJ1837572164_MAG69,TEDDY_OU_SUBJ1240237502_MAG28,TEDDY_OU_…	TEDDY_OU_SUBJ1410406160_MAG2	99.33	0	2915665	97	17	55202	56	14590	307080
GMS_616	d__Bacteria;p__Firmicutes_A;c__Clostridia;o__Lachnospirales;f__Lachnospiraceae;g__Lachnospira;s__Lachnospira sp003451515	NO	YES	SRR5275436_bin.10.fa	YES	SRS053335_37.hgm.fna	YES	ZeeviD_2015__PNP_Main_454__bin.122.fa	37	37	TEDDY_OU_SUBJ1983400279_MAG17,TEDDY_OU_SUBJ1982356849_MAG130,TEDDY_OU_SUBJ1341563176_MAG28,TEDDY_OU_SUBJ1328137769_MAG43,TEDDY_OU_SUBJ1691426272_MAG39,TEDDY_OU_SUBJ1697595162_MAG9,TEDDY_OU_SUBJ1481053656_MAG14,TEDDY_OU_SUBJ1619061671_MAG9,TEDDY_OU_SUBJ1553620649_MAG46,TEDDY_OU_SUBJ1559052997_MAG44,TEDDY_OU_SUBJ1282706628_MAG146,TEDDY_OU_SUBJ1430463383_MAG17,TEDDY_OU_SUBJ1970471242_MAG10,TEDDY_OU_…	TEDDY_OU_SUBJ1411453297_MAG87	98.66	0	2552996	48	9	79299	29	28883	231565
GMS_617	d__Bacteria;p__Firmicutes_A;c__Clostridia;o__Lachnospirales;f__Lachnospiraceae;g__Lachnospira;s__Lachnospira sp900316325	NO	YES	SRR4783415_bin.50.fa	YES	ERS537221_53.hgm.fna	YES	CosteaPI_2017__alien-11-637-0__bin.5.fa	11	11	TEDDY_OU_SUBJ1502215789_MAG11,TEDDY_OU_SUBJ1402733862_MAG118,TEDDY_OU_SUBJ1697595162_MAG49,TEDDY_OU_SUBJ1296635662_MAG70,TEDDY_OU_SUBJ1897798550_MAG27,TEDDY_OU_SUBJ1552707857_MAG41,TEDDY_OU_SUBJ1607964323_MAG27,TEDDY_OU_SUBJ1221481172_MAG140,TEDDY_OU_SUBJ1352055903_MAG53,TEDDY_OU_SUBJ1818130211_MAG26,TEDDY_OU_SUBJ1442431820_MAG41	TEDDY_OU_SUBJ1442431820_MAG41	97.99	0.67	2615162	145	29	27413	93	7990	82107
GMS_618	d__Bacteria;p__Firmicutes_A;c__Clostridia;o__Lachnospirales;f__Lachnospiraceae;g__Lachnospira;s__Lachnospira sp900552795	YES	NO	NO	NO	NO	NO	NO	1	1	TEDDY_OU_SUBJ1760263362_MAG17	TEDDY_OU_SUBJ1760263362_MAG17	96.64	0.13	2144395	145	30	24071	95	6177	95687
GMS_619	d__Bacteria;p__Firmicutes_A;c__Clostridia;o__Lachnospirales;f__Lachnospiraceae;g__Mediterraneibacter;s__Mediterraneibacter faecis	NO	YES	ERR209625_bin.48.fa	YES	SRS476024_18.hgm.fna	YES	BackhedF_2015__SID70_M__bin.37.fa	185	185	TEDDY_OU_SUBJ1911219462_MAG62,TEDDY_OU_SUBJ1334414562_MAG116,TEDDY_OU_SUBJ1697687747_MAG59,TEDDY_OU_SUBJ1982356849_MAG160,TEDDY_OU_SUBJ1664402767_MAG17,TEDDY_OU_SUBJ1788716845_MAG45,TEDDY_OU_SUBJ1328137769_MAG130,TEDDY_OU_SUBJ1892724708_MAG43,TEDDY_OU_SUBJ1703854880_MAG2,TEDDY_OU_SUBJ1671014240_MAG28,TEDDY_OU_SUBJ1254820001_MAG16,TEDDY_OU_SUBJ1287560689_MAG29,TEDDY_OU_SUBJ1395000226_MAG7,TEDDY_OU…	TEDDY_OU_SUBJ1598259392_MAG41	99.12	0	2617171	70	15	61438	40	24106	207097
GMS_62	d__Bacteria;p__Actinobacteriota;c__Coriobacteriia;o__Coriobacteriales;f__Coriobacteriaceae;g__Collinsella;s__	YES	NO	NO	NO	NO	NO	NO	1	1	TEDDY_OU_SUBJ1402733862_MAG129	TEDDY_OU_SUBJ1402733862_MAG129	99.19	0.81	2156582	190	35	21146	124	4679	48747
GMS_620	d__Bacteria;p__Firmicutes_A;c__Clostridia;o__Lachnospirales;f__Lachnospiraceae;g__Mediterraneibacter;s__Mediterraneibacter lactaris	NO	YES	SRR5963184_bin.3.fa	YES	SRS050752_17.hgm.fna	YES	GeversD_2014__SKBSTL041__bin.26.fa	219	219	TEDDY_OU_SUBJ1867865604_MAG61,TEDDY_OU_SUBJ1890679305_MAG38,TEDDY_OU_SUBJ1743280302_MAG6,TEDDY_OU_SUBJ1328137769_MAG37,TEDDY_OU_SUBJ1750642946_MAG47,TEDDY_OU_SUBJ1671014240_MAG48,TEDDY_OU_SUBJ1248247499_MAG44,TEDDY_OU_SUBJ1937126019_MAG30,TEDDY_OU_SUBJ1686419003_MAG53,TEDDY_OU_SUBJ1279157655_MAG50,TEDDY_OU_SUBJ1612335273_MAG20,TEDDY_OU_SUBJ1664402767_MAG22,TEDDY_OU_SUBJ1543995373_MAG41,TEDDY_OU_S…	TEDDY_OU_SUBJ1580057722_MAG26	99.42	0	2685122	89	18	45887	56	14517	146982
GMS_621	d__Bacteria;p__Firmicutes_A;c__Clostridia;o__Lachnospirales;f__Lachnospiraceae;g__Mediterraneibacter;s__Mediterraneibacter torques	NO	YES	ERR525830_bin.11.fa	YES	665951.3.patric.fna	YES	VincentC_2016__MM057.8__bin.2.fa	310	310	TEDDY_OU_SUBJ1697687747_MAG7,TEDDY_OU_SUBJ1686419003_MAG103,TEDDY_OU_SUBJ1934221956_MAG52,TEDDY_OU_SUBJ1725637996_MAG90,TEDDY_OU_SUBJ1243510805_MAG34,TEDDY_OU_SUBJ1621134540_MAG58,TEDDY_OU_SUBJ1867865604_MAG86,TEDDY_OU_SUBJ1983400279_MAG57,TEDDY_OU_SUBJ1949420417_MAG78,TEDDY_OU_SUBJ1703854880_MAG60,TEDDY_OU_SUBJ1410223187_MAG87,TEDDY_OU_SUBJ1840148851_MAG24,TEDDY_OU_SUBJ1328137769_MAG98,TEDDY_OU_…	TEDDY_OU_SUBJ1593581490_MAG20	99.42	0	2652740	83	16	53075	48	15977	195511
GMS_622	d__Bacteria;p__Firmicutes_A;c__Clostridia;o__Lachnospirales;f__Lachnospiraceae;g__Muricomes;s__Muricomes contorta_B	YES	NO	NO	NO	NO	NO	NO	1	1	TEDDY_OU_SUBJ1832643416_MAG40	TEDDY_OU_SUBJ1832643416_MAG40	98.51	0	5069515	255	54	30595	168	9141	133050
GMS_623	d__Bacteria;p__Firmicutes_A;c__Clostridia;o__Lachnospirales;f__Lachnospiraceae;g__Muricomes;s__Muricomes fissicatena	YES	NO	NO	NO	NO	NO	NO	1	1	TEDDY_OU_SUBJ1561602213_MAG36	TEDDY_OU_SUBJ1561602213_MAG36	94.4	0	5026177	317	69	22615	212	7612	118370
GMS_624	d__Bacteria;p__Firmicutes_A;c__Clostridia;o__Lachnospirales;f__Lachnospiraceae;g__OF09-33XD;s__OF09-33XD sp003481995	YES	NO	NO	NO	NO	NO	NO	3	3	TEDDY_OU_SUBJ1422646563_MAG57,TEDDY_OU_SUBJ1957923786_MAG31,TEDDY_OU_SUBJ1948771613_MAG55	TEDDY_OU_SUBJ1948771613_MAG55	92.54	0.32	3561596	346	84	14272	245	4871	47446
GMS_625	d__Bacteria;p__Firmicutes_A;c__Clostridia;o__Lachnospirales;f__Lachnospiraceae;g__Robinsoniella;s__Robinsoniella peoriensis	NO	YES	SRR5963132_bin.22.fa	NO	NO	NO	NO	10	10	TEDDY_OU_SUBJ1334414562_MAG80,TEDDY_OU_SUBJ1787479204_MAG14,TEDDY_OU_SUBJ1436190086_MAG44,TEDDY_OU_SUBJ1489042604_MAG17,TEDDY_OU_SUBJ1486809993_MAG121,TEDDY_OU_SUBJ1205695253_MAG11,TEDDY_OU_SUBJ1352055903_MAG23,TEDDY_OU_SUBJ1774772246_MAG64,TEDDY_OU_SUBJ1786296084_MAG32,TEDDY_OU_SUBJ1936089402_MAG28	TEDDY_OU_SUBJ1936089402_MAG28	99.37	0.95	7189532	269	59	41723	174	14170	141155
GMS_626	d__Bacteria;p__Firmicutes_A;c__Clostridia;o__Lachnospirales;f__Lachnospiraceae;g__Robinsoniella;s__Robinsoniella sp900540475	NO	YES	ERR525690_bin.5.fa	YES	ERS473025_4.hgm.fna	YES	BackhedF_2015__SID532_4M__bin.11.fa	1	1	TEDDY_OU_SUBJ1841090184_MAG16	TEDDY_OU_SUBJ1841090184_MAG16	97.2	2.16	7394761	304	49	43605	181	10885	210223
GMS_627	d__Bacteria;p__Firmicutes_A;c__Clostridia;o__Lachnospirales;f__Lachnospiraceae;g__Robinsoniella;s__Robinsoniella sp900555455	YES	NO	NO	NO	NO	NO	NO	5	5	TEDDY_OU_SUBJ1650596053_MAG28,TEDDY_OU_SUBJ1677598713_MAG142,TEDDY_OU_SUBJ1649231447_MAG45,TEDDY_OU_SUBJ1839806850_MAG56,TEDDY_OU_SUBJ1342982140_MAG21	TEDDY_OU_SUBJ1649231447_MAG45	100	0.34	7036169	137	25	79749	80	28979	321563
GMS_628	d__Bacteria;p__Firmicutes_A;c__Clostridia;o__Lachnospirales;f__Lachnospiraceae;g__Roseburia;s__Roseburia hominis	NO	YES	ERR525840_bin.21.fa	YES	ERS396428_22.hgm.fna	YES	BackhedF_2015__SID326_12M__bin.26.fa	73	73	TEDDY_OU_SUBJ1294958818_MAG41,TEDDY_OU_SUBJ1949420417_MAG30,TEDDY_OU_SUBJ1358015183_MAG53,TEDDY_OU_SUBJ1591533036_MAG55,TEDDY_OU_SUBJ1611814882_MAG54,TEDDY_OU_SUBJ1917212604_MAG6,TEDDY_OU_SUBJ1413473616_MAG58,TEDDY_OU_SUBJ1282706628_MAG134,TEDDY_OU_SUBJ1555310975_MAG21,TEDDY_OU_SUBJ1691426272_MAG67,TEDDY_OU_SUBJ1570076016_MAG137,TEDDY_OU_SUBJ1828768537_MAG69,TEDDY_OU_SUBJ1240237502_MAG7,TEDDY_OU_…	TEDDY_OU_SUBJ1691426272_MAG67	99.44	0.24	2983459	99	22	39103	68	16548	168732
GMS_629	d__Bacteria;p__Firmicutes_A;c__Clostridia;o__Lachnospirales;f__Lachnospiraceae;g__Roseburia;s__Roseburia intestinalis	NO	YES	SRR2155333_bin.5.fa	YES	ERS537240_18.hgm.fna	YES	NielsenHB_2014__O2_UC34_2__bin.39.fa	157	157	TEDDY_OU_SUBJ1671014240_MAG102,TEDDY_OU_SUBJ1970655065_MAG22,TEDDY_OU_SUBJ1697687747_MAG88,TEDDY_OU_SUBJ1287560689_MAG39,TEDDY_OU_SUBJ1750642946_MAG74,TEDDY_OU_SUBJ1206891066_MAG13,TEDDY_OU_SUBJ1328137769_MAG42,TEDDY_OU_SUBJ1725637996_MAG82,TEDDY_OU_SUBJ1792889082_MAG23,TEDDY_OU_SUBJ1209695729_MAG40,TEDDY_OU_SUBJ1621134540_MAG26,TEDDY_OU_SUBJ1369765219_MAG54,TEDDY_OU_SUBJ1294958818_MAG66,TEDDY_OU…	TEDDY_OU_SUBJ1493561067_MAG34	98.2	0.36	3885938	169	33	35959	103	11116	144783
GMS_63	d__Bacteria;p__Actinobacteriota;c__Coriobacteriia;o__Coriobacteriales;f__Coriobacteriaceae;g__Collinsella;s__	YES	NO	NO	NO	NO	NO	NO	1	1	TEDDY_OU_SUBJ1979908439_MAG53	TEDDY_OU_SUBJ1979908439_MAG53	96.77	1.61	2085263	206	33	17116	138	4240	90717
GMS_630	d__Bacteria;p__Firmicutes_A;c__Clostridia;o__Lachnospirales;f__Lachnospiraceae;g__Roseburia;s__Roseburia inulinivorans	NO	YES	SRR5032278_bin.14.fa	YES	1263105.3.patric.fna	YES	FengQ_2015__SID31112__bin.40.fa	63	63	TEDDY_OU_SUBJ1369765219_MAG41,TEDDY_OU_SUBJ1250897089_MAG9,TEDDY_OU_SUBJ1782184727_MAG26,TEDDY_OU_SUBJ1671014240_MAG44,TEDDY_OU_SUBJ1842268851_MAG76,TEDDY_OU_SUBJ1366028512_MAG67,TEDDY_OU_SUBJ1358015183_MAG15,TEDDY_OU_SUBJ1792889082_MAG57,TEDDY_OU_SUBJ1709460425_MAG77,TEDDY_OU_SUBJ1381855501_MAG45,TEDDY_OU_SUBJ1209695729_MAG30,TEDDY_OU_SUBJ1697595162_MAG55,TEDDY_OU_SUBJ1821599308_MAG52,TEDDY_OU_S…	TEDDY_OU_SUBJ1518156842_MAG72	99.15	0	3434739	224	45	23977	143	7483	65452
GMS_631	d__Bacteria;p__Firmicutes_A;c__Clostridia;o__Lachnospirales;f__Lachnospiraceae;g__Roseburia;s__Roseburia sp900552665	NO	YES	ERR1305897_bin.69.fa	YES	1263105.3.patric.fna	YES	LeChatelierE_2013__MH0432__bin.68.fa	21	21	TEDDY_OU_SUBJ1341563176_MAG48,TEDDY_OU_SUBJ1621134540_MAG28,TEDDY_OU_SUBJ1502215789_MAG48,TEDDY_OU_SUBJ1504420627_MAG133,TEDDY_OU_SUBJ1465907723_MAG18,TEDDY_OU_SUBJ1422646563_MAG103,TEDDY_OU_SUBJ1570076016_MAG119,TEDDY_OU_SUBJ1725658699_MAG87,TEDDY_OU_SUBJ1700454883_MAG41,TEDDY_OU_SUBJ1597899947_MAG66,TEDDY_OU_SUBJ1561602213_MAG100,TEDDY_OU_SUBJ1351253490_MAG55,TEDDY_OU_SUBJ1270135221_MAG1,TEDDY_…	TEDDY_OU_SUBJ1540276332_MAG70	99.52	0	3499667	129	22	53587	73	14185	130867
GMS_632	d__Bacteria;p__Firmicutes_A;c__Clostridia;o__Lachnospirales;f__Lachnospiraceae;g__Ruminococcus_A;s__Ruminococcus_A sp000432335	NO	YES	ERR1620345_bin.42.fa	YES	1262995.3.patric.fna	YES	NielsenHB_2014__V1_CD21_0__bin.38.fa	36	36	TEDDY_OU_SUBJ1559962652_MAG17,TEDDY_OU_SUBJ1867865604_MAG101,TEDDY_OU_SUBJ1983400279_MAG67,TEDDY_OU_SUBJ1493561067_MAG44,TEDDY_OU_SUBJ1312925680_MAG30,TEDDY_OU_SUBJ1897951711_MAG58,TEDDY_OU_SUBJ1350449120_MAG42,TEDDY_OU_SUBJ1370609090_MAG42,TEDDY_OU_SUBJ1830760891_MAG35,TEDDY_OU_SUBJ1677801881_MAG52,TEDDY_OU_SUBJ1453440355_MAG82,TEDDY_OU_SUBJ1436190086_MAG35,TEDDY_OU_SUBJ1874391501_MAG25,TEDDY_OU…	TEDDY_OU_SUBJ1334204373_MAG27	98.61	0.79	2883308	102	18	50072	60	13259	151271
GMS_633	d__Bacteria;p__Firmicutes_A;c__Clostridia;o__Lachnospirales;f__Lachnospiraceae;g__Ruminococcus_A;s__Ruminococcus_A sp000437095	NO	YES	SRR5127640_bin.32.fa	YES	1262948.3.patric.fna	YES	FengQ_2015__SID31137__bin.19.fa	6	6	TEDDY_OU_SUBJ1828768537_MAG105,TEDDY_OU_SUBJ1648736161_MAG10,TEDDY_OU_SUBJ1677598713_MAG168,TEDDY_OU_SUBJ1423526399_MAG73,TEDDY_OU_SUBJ1999733957_MAG43,TEDDY_OU_SUBJ1774772246_MAG33	TEDDY_OU_SUBJ1999733957_MAG43	99.21	0.16	2934547	116	25	41207	71	13146	110297
GMS_634	d__Bacteria;p__Firmicutes_A;c__Clostridia;o__Lachnospirales;f__Lachnospiraceae;g__Ruminococcus_A;s__Ruminococcus_A sp002361775	NO	NO	NO	YES	1946473.3.patric.fna	NO	NO	2	2	TEDDY_OU_SUBJ1250949712_MAG55,TEDDY_OU_SUBJ1722312075_MAG29	TEDDY_OU_SUBJ1722312075_MAG29	94.8	0.63	2910768	143	28	36064	90	10387	129922
GMS_635	d__Bacteria;p__Firmicutes_A;c__Clostridia;o__Lachnospirales;f__Lachnospiraceae;g__Ruminococcus_A;s__Ruminococcus_A sp003011855	NO	YES	ERR414423_bin.3.fa	YES	ERS608530_15.hgm.fna	YES	XieH_2016__YSZC12003_37336__bin.47.fa	62	62	TEDDY_OU_SUBJ1983400279_MAG9,TEDDY_OU_SUBJ1248247499_MAG66,TEDDY_OU_SUBJ1892724708_MAG28,TEDDY_OU_SUBJ1743280302_MAG43,TEDDY_OU_SUBJ1669403033_MAG3,TEDDY_OU_SUBJ1377560498_MAG57,TEDDY_OU_SUBJ1370580816_MAG87,TEDDY_OU_SUBJ1611814882_MAG125,TEDDY_OU_SUBJ1312371311_MAG57,TEDDY_OU_SUBJ1387717546_MAG32,TEDDY_OU_SUBJ1443072149_MAG72,TEDDY_OU_SUBJ1697595162_MAG152,TEDDY_OU_SUBJ1402733862_MAG56,TEDDY_OU_…	TEDDY_OU_SUBJ1303742534_MAG22	98.73	0.04	2917222	169	36	26488	107	8164	89332
GMS_636	d__Bacteria;p__Firmicutes_A;c__Clostridia;o__Lachnospirales;f__Lachnospiraceae;g__Ruminococcus_B;s__Ruminococcus_B gnavus	NO	YES	ERR525965_bin.6.fa	NO	NO	YES	BackhedF_2015__SID549_4M__bin.10.fa	649	649	TEDDY_OU_SUBJ1243510805_MAG29,TEDDY_OU_SUBJ1969750490_MAG19,TEDDY_OU_SUBJ1248247499_MAG68,TEDDY_OU_SUBJ1209695729_MAG64,TEDDY_OU_SUBJ1521080709_MAG81,TEDDY_OU_SUBJ1621134540_MAG42,TEDDY_OU_SUBJ1555475495_MAG2,TEDDY_OU_SUBJ1970655065_MAG4,TEDDY_OU_SUBJ1703854880_MAG103,TEDDY_OU_SUBJ1612335273_MAG45,TEDDY_OU_SUBJ1500778226_MAG2,TEDDY_OU_SUBJ1250897089_MAG12,TEDDY_OU_SUBJ1664402767_MAG1,TEDDY_OU_SUB…	TEDDY_OU_SUBJ1690560930_MAG4	100	0	2940992	69	15	74490	41	22071	163970
GMS_637	d__Bacteria;p__Firmicutes_A;c__Clostridia;o__Lachnospirales;f__Lachnospiraceae;g__Ruminococcus_B;s__Ruminococcus_B sp900544395	NO	YES	SRR5275456_bin.26.fa	NO	NO	NO	NO	1	1	TEDDY_OU_SUBJ1948771613_MAG116	TEDDY_OU_SUBJ1948771613_MAG116	97.16	0.94	2694408	96	14	60407	52	15097	192763
GMS_638	d__Bacteria;p__Firmicutes_A;c__Clostridia;o__Lachnospirales;f__Lachnospiraceae;g__Ruminococcus_G;s__Ruminococcus_G gauvreauii	NO	NO	NO	YES	1123075.3.patric.fna	NO	NO	1	1	TEDDY_OU_SUBJ1839806850_MAG35	TEDDY_OU_SUBJ1839806850_MAG35	98.71	2.53	4058166	108	20	72885	63	19237	183653
GMS_639	d__Bacteria;p__Firmicutes_A;c__Clostridia;o__Lachnospirales;f__Lachnospiraceae;g__Schaedlerella;s__Schaedlerella glycyrrhizinilyticum	NO	YES	SRR2047833_bin.41.fa	NO	NO	YES	ZellerG_2014__CCIS44093303ST-4-0__bin.14.fa	11	11	TEDDY_OU_SUBJ1867865604_MAG163,TEDDY_OU_SUBJ1264582496_MAG99,TEDDY_OU_SUBJ1328759443_MAG48,TEDDY_OU_SUBJ1245506999_MAG8,TEDDY_OU_SUBJ1489117868_MAG61,TEDDY_OU_SUBJ1533472625_MAG21,TEDDY_OU_SUBJ1327005956_MAG80,TEDDY_OU_SUBJ1936818947_MAG15,TEDDY_OU_SUBJ1391609433_MAG27,TEDDY_OU_SUBJ1752295345_MAG18,TEDDY_OU_SUBJ1378497214_MAG23	TEDDY_OU_SUBJ1391609433_MAG27	98.94	0.1	2801226	156	34	27996	102	9666	100645
GMS_64	d__Bacteria;p__Actinobacteriota;c__Coriobacteriia;o__Coriobacteriales;f__Coriobacteriaceae;g__Collinsella;s__	NO	NO	NO	NO	NO	YES	XieH_2016__YSZC12003_35387__bin.59.fa	2	2	TEDDY_OU_SUBJ1709460425_MAG105,TEDDY_OU_SUBJ1394456044_MAG56	TEDDY_OU_SUBJ1709460425_MAG105	97.47	1.08	2075768	199	33	18163	132	4249	64110
GMS_640	d__Bacteria;p__Firmicutes_A;c__Clostridia;o__Lachnospirales;f__Lachnospiraceae;g__Schaedlerella;s__Schaedlerella sp002320245	NO	NO	NO	YES	1951976.3.patric.fna	NO	NO	2	2	TEDDY_OU_SUBJ1788716845_MAG23,TEDDY_OU_SUBJ1264582496_MAG92	TEDDY_OU_SUBJ1264582496_MAG92	98.47	0.58	2564224	167	30	24329	108	6653	101627
GMS_641	d__Bacteria;p__Firmicutes_A;c__Clostridia;o__Lachnospirales;f__Lachnospiraceae;g__Schaedlerella;s__Schaedlerella sp900066545	NO	YES	SRR4444749_bin.25.fa	YES	59620.22.patric.fna	YES	Obregon-TitoAJ_2015__SM25__bin.27.fa	1	1	TEDDY_OU_SUBJ1423526399_MAG140	TEDDY_OU_SUBJ1423526399_MAG140	98.25	0.83	2631346	128	22	38948	78	9303	114746
GMS_642	d__Bacteria;p__Firmicutes_A;c__Clostridia;o__Lachnospirales;f__Lachnospiraceae;g__Sellimonas;s__Sellimonas intestinalis	NO	YES	ERR526077_bin.23.fa	YES	ERS473221_34.hgm.fna	YES	BackhedF_2015__SID82_4M__bin.4.fa	280	280	TEDDY_OU_SUBJ1287560689_MAG75,TEDDY_OU_SUBJ1427155299_MAG32,TEDDY_OU_SUBJ1937126019_MAG39,TEDDY_OU_SUBJ1892724708_MAG20,TEDDY_OU_SUBJ1971202062_MAG51,TEDDY_OU_SUBJ1969750490_MAG3,TEDDY_OU_SUBJ1725637996_MAG119,TEDDY_OU_SUBJ1697687747_MAG50,TEDDY_OU_SUBJ1498298724_MAG6,TEDDY_OU_SUBJ1366028512_MAG40,TEDDY_OU_SUBJ1867865604_MAG164,TEDDY_OU_SUBJ1321793540_MAG75,TEDDY_OU_SUBJ1983400279_MAG10,TEDDY_OU_…	TEDDY_OU_SUBJ1486809993_MAG120	98.54	0.58	2890523	62	13	77515	39	19115	196605
GMS_643	d__Bacteria;p__Firmicutes_A;c__Clostridia;o__Lachnospirales;f__Lachnospiraceae;g__Sellimonas;s__Sellimonas sp002161525	NO	NO	NO	YES	1965647.3.patric.fna	NO	NO	2	2	TEDDY_OU_SUBJ1784460355_MAG33,TEDDY_OU_SUBJ1936089402_MAG24	TEDDY_OU_SUBJ1784460355_MAG33	95.31	1.75	2923360	118	23	37875	73	11970	160137
GMS_644	d__Bacteria;p__Firmicutes_A;c__Clostridia;o__Lachnospirales;f__Lachnospiraceae;g__TF01-11;s__TF01-11 sp003149875	NO	YES	ERR525751_bin.24.fa	YES	1262782.3.patric.fna	YES	Bengtsson-PalmeJ_2015__TRAVELRES60__bin.102.fa	1	1	TEDDY_OU_SUBJ1413473616_MAG89	TEDDY_OU_SUBJ1413473616_MAG89	97.15	0	2965044	118	25	36924	74	13309	124291
GMS_645	d__Bacteria;p__Firmicutes_A;c__Clostridia;o__Lachnospirales;f__Lachnospiraceae;g__TF01-11;s__TF01-11 sp003529475	NO	YES	ERR414339_bin.17.fa	YES	ERS473051_14.hgm.fna	YES	Bengtsson-PalmeJ_2015__TRAVELRES10__bin.16.fa	2	2	TEDDY_OU_SUBJ1828768537_MAG46,TEDDY_OU_SUBJ1320820418_MAG98	TEDDY_OU_SUBJ1320820418_MAG98	96.31	0.98	2510949	278	65	12249	198	4424	40969
GMS_646	d__Bacteria;p__Firmicutes_A;c__Clostridia;o__Lachnospirales;f__Lachnospiraceae;g__UBA11774;s__UBA11774 sp003507655	NO	YES	ERR1297792_bin.23.fa	YES	SRS1596842_68.hgm.fna	YES	LeChatelierE_2013__MH0442__bin.94.fa	5	5	TEDDY_OU_SUBJ1556940978_MAG66,TEDDY_OU_SUBJ1965360942_MAG84,TEDDY_OU_SUBJ1897582388_MAG123,TEDDY_OU_SUBJ1999573232_MAG32,TEDDY_OU_SUBJ1823039663_MAG36	TEDDY_OU_SUBJ1999573232_MAG32	95.24	0.94	2279169	98	19	38550	58	11936	143551
GMS_647	d__Bacteria;p__Firmicutes_A;c__Clostridia;o__Lachnospirales;f__Lachnospiraceae;g__UBA4285;s__UBA4285 sp900545225	NO	YES	SRR5057020_bin.40.fa	YES	ERS608488_46.hgm.fna	YES	FengQ_2015__SID530444__bin.11.fa	3	3	TEDDY_OU_SUBJ1570076016_MAG134,TEDDY_OU_SUBJ1556940978_MAG91,TEDDY_OU_SUBJ1948771613_MAG44	TEDDY_OU_SUBJ1556940978_MAG91	91.39	0	1390117	89	22	20856	62	8177	67985
GMS_648	d__Bacteria;p__Firmicutes_A;c__Clostridia;o__Lachnospirales;f__Lachnospiraceae;g__UBA5416;s__UBA5416 sp900539175	NO	YES	SRR769526_bin.2.fa	YES	ERS396322_76.hgm.fna	YES	KarlssonFH_2013__S524__bin.49.fa	3	3	TEDDY_OU_SUBJ1282706628_MAG1,TEDDY_OU_SUBJ1832643416_MAG3,TEDDY_OU_SUBJ1562941206_MAG46	TEDDY_OU_SUBJ1832643416_MAG3	98.34	0.16	3923229	258	49	25449	160	7304	150825
GMS_649	d__Bacteria;p__Firmicutes_A;c__Clostridia;o__Lachnospirales;f__Lachnospiraceae;g__UBA7096;s__UBA7096 sp900553975	YES	NO	NO	NO	NO	NO	NO	3	3	TEDDY_OU_SUBJ1867865604_MAG145,TEDDY_OU_SUBJ1511341673_MAG44,TEDDY_OU_SUBJ1244917006_MAG59	TEDDY_OU_SUBJ1511341673_MAG44	97.24	0.17	3075060	129	28	38600	83	14057	134461
GMS_65	d__Bacteria;p__Actinobacteriota;c__Coriobacteriia;o__Coriobacteriales;f__Coriobacteriaceae;g__Collinsella;s__	YES	NO	NO	NO	NO	NO	NO	2	2	TEDDY_OU_SUBJ1660342007_MAG54,TEDDY_OU_SUBJ1937472232_MAG13	TEDDY_OU_SUBJ1937472232_MAG13	100	0.81	2340666	42	7	107086	25	27387	240974
GMS_650	d__Bacteria;p__Firmicutes_A;c__Clostridia;o__Lachnospirales;f__Lachnospiraceae;g__UBA7096;s__UBA7096 sp900557175	YES	NO	NO	NO	NO	NO	NO	10	10	TEDDY_OU_SUBJ1747342927_MAG31,TEDDY_OU_SUBJ1867865604_MAG159,TEDDY_OU_SUBJ1697687747_MAG105,TEDDY_OU_SUBJ1834672414_MAG25,TEDDY_OU_SUBJ1570076016_MAG77,TEDDY_OU_SUBJ1773713759_MAG124,TEDDY_OU_SUBJ1897582388_MAG172,TEDDY_OU_SUBJ1471918229_MAG43,TEDDY_OU_SUBJ1343724954_MAG81,TEDDY_OU_SUBJ1220546515_MAG92	TEDDY_OU_SUBJ1343724954_MAG81	98.66	0	2887860	137	29	33698	86	11025	88561
GMS_651	d__Bacteria;p__Firmicutes_A;c__Clostridia;o__Lachnospirales;f__Lachnospiraceae;g__UBA9414;s__UBA9414 sp003458885	YES	NO	NO	NO	NO	NO	NO	2	2	TEDDY_OU_SUBJ1401905929_MAG114,TEDDY_OU_SUBJ1448228386_MAG32	TEDDY_OU_SUBJ1401905929_MAG114	92.62	1.36	2282456	224	45	15997	153	4580	49889
GMS_652	d__Bacteria;p__Firmicutes_A;c__Clostridia;o__Lachnospirales;f__Lachnospiraceae;g__UBA9502;s__UBA9502 sp003478505	NO	YES	ERR1190579_bin.33.fa	YES	SRS294963_36.hgm.fna	YES	ZellerG_2014__CCMD74930188ST-21-0__bin.38.fa	5	5	TEDDY_OU_SUBJ1792889082_MAG54,TEDDY_OU_SUBJ1350449120_MAG91,TEDDY_OU_SUBJ1321430166_MAG103,TEDDY_OU_SUBJ1380372155_MAG86,TEDDY_OU_SUBJ1251628802_MAG18	TEDDY_OU_SUBJ1321430166_MAG103	98.24	0.13	2872106	121	26	33096	82	12622	105545
GMS_653	d__Bacteria;p__Firmicutes_A;c__Clostridia;o__Lachnospirales;f__Lachnospiraceae;g__UBA9502;s__UBA9502 sp003480315	NO	YES	SRR5056861_bin.3.fa	YES	ERS537392_14.hgm.fna	YES	Bengtsson-PalmeJ_2015__TRAVELRES54__bin.28.fa	1	1	TEDDY_OU_SUBJ1411453297_MAG44	TEDDY_OU_SUBJ1411453297_MAG44	94.36	0.32	2819090	266	55	15674	182	4867	56985
GMS_654	d__Bacteria;p__Firmicutes_A;c__Clostridia;o__Lachnospirales;f__Lachnospiraceae;g__UBA9502;s__UBA9502 sp900538475	NO	YES	ERR1190541_bin.35.fa	YES	SRS259497_2.hgm.fna	YES	YuJ_2015__SZAXPI015257-56__bin.48.fa	23	23	TEDDY_OU_SUBJ1341563176_MAG22,TEDDY_OU_SUBJ1477050421_MAG4,TEDDY_OU_SUBJ1744859148_MAG50,TEDDY_OU_SUBJ1262137252_MAG97,TEDDY_OU_SUBJ1422646563_MAG115,TEDDY_OU_SUBJ1570076016_MAG129,TEDDY_OU_SUBJ1774834905_MAG135,TEDDY_OU_SUBJ1391457984_MAG33,TEDDY_OU_SUBJ1880192398_MAG2,TEDDY_OU_SUBJ1258854543_MAG91,TEDDY_OU_SUBJ1205695253_MAG29,TEDDY_OU_SUBJ1961943513_MAG108,TEDDY_OU_SUBJ1392692929_MAG14,TEDDY_O…	TEDDY_OU_SUBJ1948771613_MAG79	99.37	0	2975386	101	22	43666	66	14123	109004
GMS_655	d__Bacteria;p__Firmicutes_A;c__Clostridia;o__Lachnospirales;f__Lachnospiraceae;g__UBA9502;s__UBA9502 sp900540335	NO	YES	ERR1190593_bin.27.fa	YES	SRS294984_19.hgm.fna	YES	QinJ_2012__T2D-019__bin.20.fa	1	1	TEDDY_OU_SUBJ1775724834_MAG85	TEDDY_OU_SUBJ1775724834_MAG85	97.06	0.63	2964605	132	30	31929	83	12532	113639
GMS_656	d__Bacteria;p__Firmicutes_A;c__Clostridia;o__Lachnospirales;f__Lachnospiraceae;g__UBA9502;s__UBA9502 sp900555625	YES	NO	NO	NO	NO	NO	NO	1	1	TEDDY_OU_SUBJ1890679305_MAG62	TEDDY_OU_SUBJ1890679305_MAG62	94.92	0.82	2647548	305	70	11304	218	4088	77609
GMS_657	d__Bacteria;p__Firmicutes_A;c__Clostridia;o__Lachnospirales;f__Lachnospiraceae;g__UC5-1-2E3;s__UC5-1-2E3 sp001304875	NO	YES	SRR5275454_bin.21.fa	YES	1697781.3.patric.fna	YES	LoombaR_2017__SID1050_bax__bin.30.fa	7	7	TEDDY_OU_SUBJ1949420417_MAG68,TEDDY_OU_SUBJ1505295943_MAG31,TEDDY_OU_SUBJ1839806850_MAG76,TEDDY_OU_SUBJ1787102303_MAG19,TEDDY_OU_SUBJ1806449452_MAG113,TEDDY_OU_SUBJ1321430166_MAG98,TEDDY_OU_SUBJ1210048067_MAG38	TEDDY_OU_SUBJ1806449452_MAG113	98.2	0	3323162	62	15	73619	41	29059	216034
GMS_658	d__Bacteria;p__Firmicutes_A;c__Clostridia;o__Lachnospirales;f__Lachnospiraceae;g__UMGS1370;s__UMGS1370 sp900542035	NO	YES	ERR2013555_bin.15.fa	YES	ERS608615_9.hgm.fna	NO	NO	10	10	TEDDY_OU_SUBJ1867865604_MAG88,TEDDY_OU_SUBJ1982356849_MAG79,TEDDY_OU_SUBJ1262137252_MAG56,TEDDY_OU_SUBJ1570076016_MAG4,TEDDY_OU_SUBJ1897582388_MAG71,TEDDY_OU_SUBJ1697531664_MAG53,TEDDY_OU_SUBJ1808629778_MAG51,TEDDY_OU_SUBJ1343724954_MAG82,TEDDY_OU_SUBJ1853558835_MAG149,TEDDY_OU_SUBJ1291970953_MAG29	TEDDY_OU_SUBJ1262137252_MAG56	99.37	0	2840283	55	12	83692	34	25688	244006
GMS_659	d__Bacteria;p__Firmicutes_A;c__Clostridia;o__Lachnospirales;f__Lachnospiraceae;g__UMGS1375;s__UMGS1375 sp900066615	NO	YES	ERR414474_bin.19.fa	YES	ERS537183_49.hgm.fna	YES	LiJ_2014__V1.FI23__bin.17.fa	19	19	TEDDY_OU_SUBJ1366028512_MAG17,TEDDY_OU_SUBJ1248247499_MAG26,TEDDY_OU_SUBJ1271923955_MAG18,TEDDY_OU_SUBJ1402733862_MAG54,TEDDY_OU_SUBJ1917212604_MAG30,TEDDY_OU_SUBJ1915765223_MAG107,TEDDY_OU_SUBJ1793661521_MAG182,TEDDY_OU_SUBJ1816463381_MAG39,TEDDY_OU_SUBJ1905023806_MAG43,TEDDY_OU_SUBJ1987097256_MAG29,TEDDY_OU_SUBJ1337114297_MAG15,TEDDY_OU_SUBJ1861181419_MAG19,TEDDY_OU_SUBJ1298472532_MAG23,TEDDY_O…	TEDDY_OU_SUBJ1509979130_MAG10	99.94	0	2784642	141	29	27880	94	9636	145704
GMS_66	d__Bacteria;p__Actinobacteriota;c__Coriobacteriia;o__Coriobacteriales;f__Coriobacteriaceae;g__Collinsella;s__	YES	NO	NO	NO	NO	NO	NO	1	1	TEDDY_OU_SUBJ1861181419_MAG158	TEDDY_OU_SUBJ1861181419_MAG158	98.92	0.81	2078737	82	16	47866	51	13086	90442
GMS_660	d__Bacteria;p__Firmicutes_A;c__Clostridia;o__Lachnospirales;f__Lachnospiraceae;g__UMGS1375;s__UMGS1375 sp900551235	NO	YES	SRR5056904_bin.43.fa	NO	NO	NO	NO	1	1	TEDDY_OU_SUBJ1478347773_MAG117	TEDDY_OU_SUBJ1478347773_MAG117	90.33	1.58	2314814	348	86	8677	259	3252	28349
GMS_661	d__Bacteria;p__Firmicutes_A;c__Clostridia;o__Lachnospirales;f__Lachnospiraceae;g__UMGS1472;s__UMGS1472 sp900552095	NO	NO	NO	NO	NO	YES	FengQ_2015__SID31137__bin.63.fa	1	1	TEDDY_OU_SUBJ1205695253_MAG2	TEDDY_OU_SUBJ1205695253_MAG2	99.68	0.21	2423664	75	15	57756	45	15365	185714
GMS_662	d__Bacteria;p__Firmicutes_A;c__Clostridia;o__Lachnospirales;f__Lachnospiraceae;g__UMGS680;s__UMGS680 sp900544525	NO	YES	ERR525961_bin.2.fa	NO	NO	YES	BackhedF_2015__SID546_4M__bin.10.fa	2	2	TEDDY_OU_SUBJ1555310975_MAG18,TEDDY_OU_SUBJ1446965511_MAG70	TEDDY_OU_SUBJ1446965511_MAG70	98.66	2.01	3463620	174	35	31023	107	9668	95572
GMS_663	d__Bacteria;p__Firmicutes_A;c__Clostridia;o__Lachnospirales;f__UBA1390;g__UBA1390;s__UBA1390 sp002305315	YES	NO	NO	NO	NO	NO	NO	1	1	TEDDY_OU_SUBJ1774772246_MAG22	TEDDY_OU_SUBJ1774772246_MAG22	90.92	1.45	2442160	475	135	6134	372	2695	18453
GMS_664	d__Bacteria;p__Firmicutes_A;c__Clostridia;o__Monoglobales;f__Monoglobaceae;g__Monoglobus;s__Monoglobus pectinilyticus	NO	YES	SRR5056774_bin.66.fa	YES	ERS235507_55.hgm.fna	YES	YuJ_2015__SZAXPI003415-12__bin.35.fa	37	37	TEDDY_OU_SUBJ1671014240_MAG4,TEDDY_OU_SUBJ1867865604_MAG51,TEDDY_OU_SUBJ1294958818_MAG32,TEDDY_OU_SUBJ1970655065_MAG49,TEDDY_OU_SUBJ1983400279_MAG8,TEDDY_OU_SUBJ1982356849_MAG161,TEDDY_OU_SUBJ1949420417_MAG99,TEDDY_OU_SUBJ1971202062_MAG39,TEDDY_OU_SUBJ1697595162_MAG47,TEDDY_OU_SUBJ1504420627_MAG67,TEDDY_OU_SUBJ1633570887_MAG27,TEDDY_OU_SUBJ1744859148_MAG14,TEDDY_OU_SUBJ1793661521_MAG120,TEDDY_OU_…	TEDDY_OU_SUBJ1634525906_MAG53	97.76	0	2713374	49	9	109737	27	26113	285610
GMS_665	d__Bacteria;p__Firmicutes_A;c__Clostridia;o__Monoglobales_A;f__UBA1381;g__CAG-41;s__CAG-41 sp900066215	NO	YES	ERR525916_bin.37.fa	YES	SRS294956_23.hgm.fna	YES	BackhedF_2015__SID504_12M__bin.40.fa	186	186	TEDDY_OU_SUBJ1842268851_MAG13,TEDDY_OU_SUBJ1410223187_MAG25,TEDDY_OU_SUBJ1867865604_MAG66,TEDDY_OU_SUBJ1983400279_MAG109,TEDDY_OU_SUBJ1294958818_MAG11,TEDDY_OU_SUBJ1559962652_MAG14,TEDDY_OU_SUBJ1970655065_MAG40,TEDDY_OU_SUBJ1209695729_MAG42,TEDDY_OU_SUBJ1358015183_MAG66,TEDDY_OU_SUBJ1686419003_MAG37,TEDDY_OU_SUBJ1366028512_MAG65,TEDDY_OU_SUBJ1911219462_MAG72,TEDDY_OU_SUBJ1287560689_MAG10,TEDDY_OU…	TEDDY_OU_SUBJ1611814882_MAG74	97.32	0.34	2766712	127	25	34771	81	9966	101848
GMS_666	d__Bacteria;p__Firmicutes_A;c__Clostridia;o__Oscillospirales;f__Acutalibacteraceae;g__Acutalibacter;s__Acutalibacter sp000435395	NO	YES	SRR2912783_bin.46.fa	YES	1262989.3.patric.fna	YES	FengQ_2015__SID31285__bin.2.fa	3	3	TEDDY_OU_SUBJ1278618762_MAG109,TEDDY_OU_SUBJ1806449452_MAG33,TEDDY_OU_SUBJ1774772246_MAG30	TEDDY_OU_SUBJ1774772246_MAG30	97.65	0	2421300	126	21	32245	79	7999	121444
GMS_667	d__Bacteria;p__Firmicutes_A;c__Clostridia;o__Oscillospirales;f__Acutalibacteraceae;g__Acutalibacter;s__Acutalibacter sp900543555	NO	YES	SRR1761695_bin.45.fa	YES	SRS820603_49.hgm.fna	YES	Obregon-TitoAJ_2015__NO21__bin.5.fa	2	2	TEDDY_OU_SUBJ1775724834_MAG87,TEDDY_OU_SUBJ1717521911_MAG45	TEDDY_OU_SUBJ1717521911_MAG45	92.13	0	2245245	190	30	18195	123	5064	183486
GMS_668	d__Bacteria;p__Firmicutes_A;c__Clostridia;o__Oscillospirales;f__Acutalibacteraceae;g__Acutalibacter;s__Acutalibacter sp900548545	NO	YES	SRR5056774_bin.3.fa	NO	NO	NO	NO	1	1	TEDDY_OU_SUBJ1354562324_MAG18	TEDDY_OU_SUBJ1354562324_MAG18	96.64	0.06	2139195	173	34	18439	119	5712	61609
GMS_669	d__Bacteria;p__Firmicutes_A;c__Clostridia;o__Oscillospirales;f__Acutalibacteraceae;g__Acutalibacter;s__Acutalibacter timonensis	NO	YES	SRR3917563_bin.29.fa	NO	NO	YES	KarlssonFH_2013__S312__bin.55.fa	11	11	TEDDY_OU_SUBJ1982356849_MAG44,TEDDY_OU_SUBJ1633570887_MAG87,TEDDY_OU_SUBJ1793661521_MAG105,TEDDY_OU_SUBJ1262137252_MAG40,TEDDY_OU_SUBJ1677598713_MAG22,TEDDY_OU_SUBJ1556940978_MAG44,TEDDY_OU_SUBJ1847282805_MAG71,TEDDY_OU_SUBJ1697531664_MAG18,TEDDY_OU_SUBJ1948771613_MAG106,TEDDY_OU_SUBJ1361349376_MAG97,TEDDY_OU_SUBJ1369453575_MAG112	TEDDY_OU_SUBJ1982356849_MAG44	98.66	0.34	3615145	116	16	55889	64	15508	246803
GMS_67	d__Bacteria;p__Actinobacteriota;c__Coriobacteriia;o__Coriobacteriales;f__Coriobacteriaceae;g__Collinsella;s__	NO	NO	NO	YES	ERS608620_3.hgm.fna	YES	LiuW_2016__SRR3993051__bin.60.fa	6	6	TEDDY_OU_SUBJ1358015183_MAG56,TEDDY_OU_SUBJ1243510805_MAG17,TEDDY_OU_SUBJ1700454883_MAG72,TEDDY_OU_SUBJ1611641264_MAG55,TEDDY_OU_SUBJ1421445957_MAG66,TEDDY_OU_SUBJ1466454057_MAG24	TEDDY_OU_SUBJ1611641264_MAG55	100	0.81	2153453	46	11	64354	30	28035	210007
GMS_670	d__Bacteria;p__Firmicutes_A;c__Clostridia;o__Oscillospirales;f__Acutalibacteraceae;g__An200;s__An200 sp003268275	YES	NO	NO	NO	NO	NO	NO	7	7	TEDDY_OU_SUBJ1498298724_MAG28,TEDDY_OU_SUBJ1677598713_MAG19,TEDDY_OU_SUBJ1965360942_MAG40,TEDDY_OU_SUBJ1564509248_MAG3,TEDDY_OU_SUBJ1278618762_MAG84,TEDDY_OU_SUBJ1469813920_MAG120,TEDDY_OU_SUBJ1292134140_MAG66	TEDDY_OU_SUBJ1677598713_MAG19	93.62	0	2488436	264	61	12020	191	4532	42286
GMS_671	d__Bacteria;p__Firmicutes_A;c__Clostridia;o__Oscillospirales;f__Acutalibacteraceae;g__Anaeromassilibacillus;s__Anaeromassilibacillus sp001305115	NO	YES	ERR414356_bin.58.fa	YES	1697793.3.patric.fna	YES	LiJ_2014__O2.CD3-0-PT__bin.16.fa	12	12	TEDDY_OU_SUBJ1982356849_MAG89,TEDDY_OU_SUBJ1287560689_MAG92,TEDDY_OU_SUBJ1465907723_MAG40,TEDDY_OU_SUBJ1265950444_MAG52,TEDDY_OU_SUBJ1556940978_MAG102,TEDDY_OU_SUBJ1542798437_MAG77,TEDDY_OU_SUBJ1697531664_MAG42,TEDDY_OU_SUBJ1552707857_MAG44,TEDDY_OU_SUBJ1448228386_MAG26,TEDDY_OU_SUBJ1235524891_MAG37,TEDDY_OU_SUBJ1467821441_MAG27,TEDDY_OU_SUBJ1860957641_MAG56	TEDDY_OU_SUBJ1235524891_MAG37	99.33	0.13	2871524	79	13	65699	44	15448	323032
GMS_672	d__Bacteria;p__Firmicutes_A;c__Clostridia;o__Oscillospirales;f__Acutalibacteraceae;g__Anaeromassilibacillus;s__Anaeromassilibacillus sp002159845	NO	YES	SRR5275454_bin.24.fa	YES	ERS608491_27.hgm.fna	YES	QinN_2014__LD-35__bin.88.fa	13	13	TEDDY_OU_SUBJ1328137769_MAG133,TEDDY_OU_SUBJ1983211753_MAG2,TEDDY_OU_SUBJ1949420417_MAG98,TEDDY_OU_SUBJ1504420627_MAG50,TEDDY_OU_SUBJ1775724834_MAG74,TEDDY_OU_SUBJ1505295943_MAG22,TEDDY_OU_SUBJ1948771613_MAG24,TEDDY_OU_SUBJ1321430166_MAG105,TEDDY_OU_SUBJ1320820418_MAG75,TEDDY_OU_SUBJ1851696129_MAG105,TEDDY_OU_SUBJ1423526399_MAG107,TEDDY_OU_SUBJ1823039663_MAG93,TEDDY_OU_SUBJ1774772246_MAG73	TEDDY_OU_SUBJ1948771613_MAG24	98.64	0	2702097	93	16	51888	56	13899	159870
GMS_673	d__Bacteria;p__Firmicutes_A;c__Clostridia;o__Oscillospirales;f__Acutalibacteraceae;g__CAG-177;s__CAG-177 sp003514385	NO	YES	SRR2912803_bin.46.fa	YES	ERS537252_4.hgm.fna	YES	Obregon-TitoAJ_2015__NO22__bin.29.fa	10	10	TEDDY_OU_SUBJ1410223187_MAG46,TEDDY_OU_SUBJ1697687747_MAG85,TEDDY_OU_SUBJ1481912228_MAG107,TEDDY_OU_SUBJ1861181419_MAG122,TEDDY_OU_SUBJ1888521353_MAG48,TEDDY_OU_SUBJ1297296991_MAG16,TEDDY_OU_SUBJ1738043333_MAG11,TEDDY_OU_SUBJ1474385837_MAG54,TEDDY_OU_SUBJ1963902608_MAG11,TEDDY_OU_SUBJ1647482917_MAG36	TEDDY_OU_SUBJ1647482917_MAG36	97.32	0	2288883	52	13	62578	34	26584	137165
GMS_674	d__Bacteria;p__Firmicutes_A;c__Clostridia;o__Oscillospirales;f__Acutalibacteraceae;g__CAG-180;s__CAG-180 sp000432435	NO	YES	SRR1765180_bin.10.fa	YES	SRS020328_21.hgm.fna	YES	ZeeviD_2015__PNP_Main_469__bin.17.fa	56	56	TEDDY_OU_SUBJ1498298724_MAG82,TEDDY_OU_SUBJ1328137769_MAG58,TEDDY_OU_SUBJ1983211753_MAG33,TEDDY_OU_SUBJ1521080709_MAG46,TEDDY_OU_SUBJ1591533036_MAG76,TEDDY_OU_SUBJ1485180854_MAG23,TEDDY_OU_SUBJ1802500251_MAG1,TEDDY_OU_SUBJ1722470158_MAG11,TEDDY_OU_SUBJ1443072149_MAG6,TEDDY_OU_SUBJ1413473616_MAG107,TEDDY_OU_SUBJ1981675801_MAG23,TEDDY_OU_SUBJ1633336199_MAG14,TEDDY_OU_SUBJ1752249221_MAG67,TEDDY_OU_S…	TEDDY_OU_SUBJ1316279237_MAG2	97.99	0	1999240	31	6	139441	14	41954	262369
GMS_675	d__Bacteria;p__Firmicutes_A;c__Clostridia;o__Oscillospirales;f__Acutalibacteraceae;g__CAG-180;s__CAG-180 sp900540295	NO	YES	SRR6028507_bin.22.fa	NO	NO	NO	NO	1	1	TEDDY_OU_SUBJ1552707857_MAG149	TEDDY_OU_SUBJ1552707857_MAG149	96.98	0.22	2037238	141	32	22246	96	7268	59036
GMS_676	d__Bacteria;p__Firmicutes_A;c__Clostridia;o__Oscillospirales;f__Acutalibacteraceae;g__CAG-217;s__CAG-217 sp000436335	NO	YES	SRR2857686_bin.51.fa	YES	ERS608556_89.hgm.fna	YES	XieH_2016__YSZC12003_35636__bin.48.fa	238	238	TEDDY_OU_SUBJ1750642946_MAG35,TEDDY_OU_SUBJ1491939283_MAG18,TEDDY_OU_SUBJ1937126019_MAG35,TEDDY_OU_SUBJ1521080709_MAG18,TEDDY_OU_SUBJ1328137769_MAG80,TEDDY_OU_SUBJ1703854880_MAG27,TEDDY_OU_SUBJ1934221956_MAG9,TEDDY_OU_SUBJ1498298724_MAG57,TEDDY_OU_SUBJ1334414562_MAG94,TEDDY_OU_SUBJ1743280302_MAG58,TEDDY_OU_SUBJ1686419003_MAG67,TEDDY_OU_SUBJ1949420417_MAG4,TEDDY_OU_SUBJ1792889082_MAG52,TEDDY_OU_SU…	TEDDY_OU_SUBJ1498298724_MAG57	97.32	0	2544022	57	4	318919	17	18284	470779
GMS_677	d__Bacteria;p__Firmicutes_A;c__Clostridia;o__Oscillospirales;f__Acutalibacteraceae;g__CAG-488;s__CAG-488 sp000434055	NO	YES	ERR414340_bin.8.fa	YES	SRS475984_27.hgm.fna	YES	ZeeviD_2015__PNP_Main_45__bin.32.fa	1	1	TEDDY_OU_SUBJ1228107378_MAG64	TEDDY_OU_SUBJ1228107378_MAG64	95.08	0	2172681	61	14	52436	42	18123	166093
GMS_678	d__Bacteria;p__Firmicutes_A;c__Clostridia;o__Oscillospirales;f__Acutalibacteraceae;g__CAG-964;s__CAG-964 sp000435335	NO	YES	SRR5275434_bin.23.fa	YES	1262848.3.patric.fna	YES	ZeeviD_2015__PNP_Main_38__bin.52.fa	6	6	TEDDY_OU_SUBJ1664402767_MAG63,TEDDY_OU_SUBJ1612335273_MAG48,TEDDY_OU_SUBJ1258854543_MAG108,TEDDY_OU_SUBJ1942773417_MAG38,TEDDY_OU_SUBJ1444342618_MAG69,TEDDY_OU_SUBJ1210048067_MAG39	TEDDY_OU_SUBJ1664402767_MAG63	97.09	0	2083872	50	7	71576	22	31018	263048
GMS_679	d__Bacteria;p__Firmicutes_A;c__Clostridia;o__Oscillospirales;f__Acutalibacteraceae;g__Clostridium_A;s__Clostridium_A leptum	NO	YES	SRR1761692_bin.29.fa	YES	SRS015663_20.hgm.fna	YES	VogtmannE_2016__MMRS14379078ST-27-0-0__bin.25.fa	146	146	TEDDY_OU_SUBJ1983211753_MAG51,TEDDY_OU_SUBJ1380175948_MAG42,TEDDY_OU_SUBJ1697687747_MAG122,TEDDY_OU_SUBJ1750642946_MAG9,TEDDY_OU_SUBJ1703854880_MAG89,TEDDY_OU_SUBJ1982356849_MAG149,TEDDY_OU_SUBJ1498298724_MAG61,TEDDY_OU_SUBJ1521080709_MAG95,TEDDY_OU_SUBJ1321793540_MAG11,TEDDY_OU_SUBJ1949420417_MAG134,TEDDY_OU_SUBJ1366028512_MAG56,TEDDY_OU_SUBJ1543995373_MAG39,TEDDY_OU_SUBJ1559962652_MAG42,TEDDY_O…	TEDDY_OU_SUBJ1391457984_MAG38	99.33	0	3245047	70	13	89813	43	22510	242443
GMS_68	d__Bacteria;p__Actinobacteriota;c__Coriobacteriia;o__Coriobacteriales;f__Coriobacteriaceae;g__Collinsella;s__	YES	NO	NO	NO	NO	NO	NO	1	1	TEDDY_OU_SUBJ1773713759_MAG31	TEDDY_OU_SUBJ1773713759_MAG31	93.45	0.81	1953584	203	42	15244	139	4107	60589
GMS_680	d__Bacteria;p__Firmicutes_A;c__Clostridia;o__Oscillospirales;f__Acutalibacteraceae;g__Clostridium_E;s__Clostridium_E jeddahense	NO	YES	ERR526033_bin.6.fa	NO	NO	YES	BackhedF_2015__SID615_4M__bin.1.fa	18	18	TEDDY_OU_SUBJ1341563176_MAG16,TEDDY_OU_SUBJ1983211753_MAG8,TEDDY_OU_SUBJ1937126019_MAG69,TEDDY_OU_SUBJ1491939283_MAG37,TEDDY_OU_SUBJ1552761256_MAG23,TEDDY_OU_SUBJ1934759910_MAG52,TEDDY_OU_SUBJ1760263362_MAG26,TEDDY_OU_SUBJ1727377145_MAG25,TEDDY_OU_SUBJ1688520772_MAG26,TEDDY_OU_SUBJ1564509248_MAG80,TEDDY_OU_SUBJ1918345032_MAG22,TEDDY_OU_SUBJ1235524891_MAG52,TEDDY_OU_SUBJ1655412096_MAG35,TEDDY_OU_S…	TEDDY_OU_SUBJ1235524891_MAG52	97.32	0.69	3347607	260	58	17739	178	6758	75371
GMS_681	d__Bacteria;p__Firmicutes_A;c__Clostridia;o__Oscillospirales;f__Acutalibacteraceae;g__Clostridium_E;s__Clostridium_E sporosphaeroides	NO	NO	NO	YES	ERS473208_20.hgm.fna	YES	BackhedF_2015__SID367_4M__bin.13.fa	6	6	TEDDY_OU_SUBJ1505295943_MAG70,TEDDY_OU_SUBJ1256059301_MAG20,TEDDY_OU_SUBJ1879808536_MAG13,TEDDY_OU_SUBJ1473033361_MAG22,TEDDY_OU_SUBJ1505948718_MAG14,TEDDY_OU_SUBJ1752295345_MAG22	TEDDY_OU_SUBJ1473033361_MAG22	95.08	0.83	2877747	183	40	22766	124	7904	91729
GMS_682	d__Bacteria;p__Firmicutes_A;c__Clostridia;o__Oscillospirales;f__Acutalibacteraceae;g__Eubacterium_R;s__Eubacterium_R sp000431535	NO	YES	ERR209886_bin.11.fa	YES	ERS473366_38.hgm.fna	YES	BackhedF_2015__SID608_M__bin.18.fa	6	6	TEDDY_OU_SUBJ1321793540_MAG59,TEDDY_OU_SUBJ1420704859_MAG60,TEDDY_OU_SUBJ1505295943_MAG61,TEDDY_OU_SUBJ1263906465_MAG24,TEDDY_OU_SUBJ1321430166_MAG141,TEDDY_OU_SUBJ1851696129_MAG10	TEDDY_OU_SUBJ1321430166_MAG141	97.09	0	2121467	73	14	45432	41	16319	164939
GMS_683	d__Bacteria;p__Firmicutes_A;c__Clostridia;o__Oscillospirales;f__Acutalibacteraceae;g__Eubacterium_R;s__Eubacterium_R sp000433975	NO	YES	ERR525720_bin.28.fa	YES	1262700.3.patric.fna	YES	XieH_2016__YSZC12003_37097__bin.19.fa	19	19	TEDDY_OU_SUBJ1867865604_MAG139,TEDDY_OU_SUBJ1971202062_MAG87,TEDDY_OU_SUBJ1709460425_MAG103,TEDDY_OU_SUBJ1793661521_MAG62,TEDDY_OU_SUBJ1915765223_MAG81,TEDDY_OU_SUBJ1816463381_MAG84,TEDDY_OU_SUBJ1265950444_MAG68,TEDDY_OU_SUBJ1351253490_MAG42,TEDDY_OU_SUBJ1965360942_MAG33,TEDDY_OU_SUBJ1897582388_MAG54,TEDDY_OU_SUBJ1214523904_MAG23,TEDDY_OU_SUBJ1607964323_MAG82,TEDDY_OU_SUBJ1521921375_MAG19,TEDDY_O…	TEDDY_OU_SUBJ1607964323_MAG82	97.32	0	1898455	53	9	53847	32	15989	227629
GMS_684	d__Bacteria;p__Firmicutes_A;c__Clostridia;o__Oscillospirales;f__Acutalibacteraceae;g__Eubacterium_R;s__Eubacterium_R sp000434995	NO	YES	SRR1761693_bin.10.fa	YES	SRS294840_55.hgm.fna	YES	VogtmannE_2016__MMRS54246132ST-27-0-0__bin.13.fa	19	19	TEDDY_OU_SUBJ1867865604_MAG132,TEDDY_OU_SUBJ1982356849_MAG94,TEDDY_OU_SUBJ1971202062_MAG30,TEDDY_OU_SUBJ1366028512_MAG52,TEDDY_OU_SUBJ1422646563_MAG72,TEDDY_OU_SUBJ1915765223_MAG78,TEDDY_OU_SUBJ1782032164_MAG10,TEDDY_OU_SUBJ1837466397_MAG42,TEDDY_OU_SUBJ1391457984_MAG3,TEDDY_OU_SUBJ1432134560_MAG69,TEDDY_OU_SUBJ1228107378_MAG70,TEDDY_OU_SUBJ1552707857_MAG83,TEDDY_OU_SUBJ1853979633_MAG104,TEDDY_OU…	TEDDY_OU_SUBJ1432134560_MAG69	98.66	0	1906475	77	16	38699	47	11789	136919
GMS_685	d__Bacteria;p__Firmicutes_A;c__Clostridia;o__Oscillospirales;f__Acutalibacteraceae;g__Eubacterium_R;s__Eubacterium_R sp000436835	NO	YES	ERR525796_bin.6.fa	YES	ERS537304_27.hgm.fna	YES	BackhedF_2015__SID258_12M__bin.12.fa	113	113	TEDDY_OU_SUBJ1248247499_MAG61,TEDDY_OU_SUBJ1697687747_MAG31,TEDDY_OU_SUBJ1983400279_MAG58,TEDDY_OU_SUBJ1328137769_MAG103,TEDDY_OU_SUBJ1516547689_MAG59,TEDDY_OU_SUBJ1366028512_MAG22,TEDDY_OU_SUBJ1334414562_MAG77,TEDDY_OU_SUBJ1725637996_MAG77,TEDDY_OU_SUBJ1287560689_MAG2,TEDDY_OU_SUBJ1369765219_MAG79,TEDDY_OU_SUBJ1612335273_MAG38,TEDDY_OU_SUBJ1647875235_MAG18,TEDDY_OU_SUBJ1633570887_MAG33,TEDDY_OU_…	TEDDY_OU_SUBJ1868714943_MAG33	98.66	0	2073262	39	8	88022	25	22061	190232
GMS_686	d__Bacteria;p__Firmicutes_A;c__Clostridia;o__Oscillospirales;f__Acutalibacteraceae;g__Eubacterium_R;s__Eubacterium_R sp003526845	NO	YES	SRR2673278_bin.14.fa	YES	ERS608475_34.hgm.fna	YES	LiJ_2014__O2.UC5-1__bin.13.fa	29	29	TEDDY_OU_SUBJ1703854880_MAG79,TEDDY_OU_SUBJ1983400279_MAG76,TEDDY_OU_SUBJ1521080709_MAG24,TEDDY_OU_SUBJ1982356849_MAG43,TEDDY_OU_SUBJ1697595162_MAG141,TEDDY_OU_SUBJ1828674055_MAG54,TEDDY_OU_SUBJ1940194251_MAG22,TEDDY_OU_SUBJ1793661521_MAG184,TEDDY_OU_SUBJ1816463381_MAG15,TEDDY_OU_SUBJ1772220664_MAG50,TEDDY_OU_SUBJ1867634179_MAG105,TEDDY_OU_SUBJ1391457984_MAG76,TEDDY_OU_SUBJ1665447745_MAG38,TEDDY_…	TEDDY_OU_SUBJ1303742534_MAG60	97.99	0	2412181	63	7	97624	26	17622	352877
GMS_687	d__Bacteria;p__Firmicutes_A;c__Clostridia;o__Oscillospirales;f__Acutalibacteraceae;g__Eubacterium_R;s__Eubacterium_R sp900539425	NO	YES	SRR6028458_bin.11.fa	YES	ERS473302_31.hgm.fna	YES	KarlssonFH_2013__S330__bin.34.fa	3	3	TEDDY_OU_SUBJ1394456044_MAG128,TEDDY_OU_SUBJ1941652973_MAG75,TEDDY_OU_SUBJ1822791744_MAG13	TEDDY_OU_SUBJ1394456044_MAG128	97.99	0	2058689	38	9	67874	27	31467	250102
GMS_688	d__Bacteria;p__Firmicutes_A;c__Clostridia;o__Oscillospirales;f__Acutalibacteraceae;g__Eubacterium_R;s__Eubacterium_R sp900539775	NO	YES	ERR1293863_bin.11.fa	YES	ERS235496_5.hgm.fna	YES	VogtmannE_2016__MMRS38954404ST-27-0-0__bin.24.fa	3	3	TEDDY_OU_SUBJ1861181419_MAG80,TEDDY_OU_SUBJ1925403765_MAG32,TEDDY_OU_SUBJ1985604538_MAG29	TEDDY_OU_SUBJ1925403765_MAG32	96.64	0.08	1846463	42	7	110536	21	25171	212640
GMS_689	d__Bacteria;p__Firmicutes_A;c__Clostridia;o__Oscillospirales;f__Acutalibacteraceae;g__Eubacterium_R;s__Eubacterium_R sp900539845	NO	YES	SRR1761690_bin.37.fa	YES	SRS820598_44.hgm.fna	YES	LeChatelierE_2013__MH0406__bin.83.fa	1	1	TEDDY_OU_SUBJ1415720840_MAG3	TEDDY_OU_SUBJ1415720840_MAG3	95.95	0	1959086	88	19	32021	59	10329	160979
GMS_69	d__Bacteria;p__Actinobacteriota;c__Coriobacteriia;o__Coriobacteriales;f__Coriobacteriaceae;g__Collinsella;s__	YES	NO	NO	NO	NO	NO	NO	1	1	TEDDY_OU_SUBJ1607964323_MAG20	TEDDY_OU_SUBJ1607964323_MAG20	97.24	0.81	2153853	50	8	75673	26	25448	289090
GMS_690	d__Bacteria;p__Firmicutes_A;c__Clostridia;o__Oscillospirales;f__Acutalibacteraceae;g__Eubacterium_R;s__Eubacterium_R sp900542875	NO	YES	ERR414347_bin.28.fa	YES	ERS537399_2.hgm.fna	YES	ZeeviD_2015__PNP_Main_447__bin.51.fa	13	13	TEDDY_OU_SUBJ1983400279_MAG71,TEDDY_OU_SUBJ1294958818_MAG61,TEDDY_OU_SUBJ1725658699_MAG3,TEDDY_OU_SUBJ1481912228_MAG21,TEDDY_OU_SUBJ1793661521_MAG211,TEDDY_OU_SUBJ1677598713_MAG17,TEDDY_OU_SUBJ1867634179_MAG63,TEDDY_OU_SUBJ1408249292_MAG37,TEDDY_OU_SUBJ1506386752_MAG37,TEDDY_OU_SUBJ1623277209_MAG36,TEDDY_OU_SUBJ1478347773_MAG124,TEDDY_OU_SUBJ1320820418_MAG61,TEDDY_OU_SUBJ1215450701_MAG32	TEDDY_OU_SUBJ1481912228_MAG21	97.99	0	1813669	50	7	79737	23	21297	192986
GMS_691	d__Bacteria;p__Firmicutes_A;c__Clostridia;o__Oscillospirales;f__Acutalibacteraceae;g__Eubacterium_R;s__Eubacterium_R sp900548085	NO	NO	NO	NO	NO	YES	LeChatelierE_2013__MH0448__bin.22.fa	2	2	TEDDY_OU_SUBJ1228107378_MAG180,TEDDY_OU_SUBJ1701708769_MAG32	TEDDY_OU_SUBJ1228107378_MAG180	95.28	0	1729115	43	8	94065	23	22046	145297
GMS_692	d__Bacteria;p__Firmicutes_A;c__Clostridia;o__Oscillospirales;f__Acutalibacteraceae;g__GCA-900066995;s__GCA-900066995 sp900291955	NO	YES	ERR526035_bin.24.fa	YES	ERS473414_25.hgm.fna	YES	LeChatelierE_2013__MH0318__bin.49.fa	33	33	TEDDY_OU_SUBJ1369765219_MAG59,TEDDY_OU_SUBJ1366028512_MAG112,TEDDY_OU_SUBJ1328137769_MAG46,TEDDY_OU_SUBJ1747342927_MAG20,TEDDY_OU_SUBJ1647875235_MAG44,TEDDY_OU_SUBJ1443072149_MAG56,TEDDY_OU_SUBJ1214227990_MAG47,TEDDY_OU_SUBJ1387717546_MAG3,TEDDY_OU_SUBJ1934759910_MAG37,TEDDY_OU_SUBJ1793661521_MAG85,TEDDY_OU_SUBJ1214325983_MAG101,TEDDY_OU_SUBJ1875431031_MAG11,TEDDY_OU_SUBJ1301699113_MAG47,TEDDY_OU…	TEDDY_OU_SUBJ1351253490_MAG82	98.99	0	2298109	108	23	34771	67	10548	110382
GMS_693	d__Bacteria;p__Firmicutes_A;c__Clostridia;o__Oscillospirales;f__Acutalibacteraceae;g__Ruminococcus_E;s__Ruminococcus_E bromii	NO	YES	ERR1190831_bin.42.fa	YES	ERS537210_6.hgm.fna	YES	ChengpingW_2017__AS49raw__bin.44.fa	16	16	TEDDY_OU_SUBJ1970655065_MAG12,TEDDY_OU_SUBJ1282706628_MAG77,TEDDY_OU_SUBJ1591533036_MAG74,TEDDY_OU_SUBJ1264582496_MAG87,TEDDY_OU_SUBJ1915765223_MAG52,TEDDY_OU_SUBJ1707451165_MAG120,TEDDY_OU_SUBJ1727377145_MAG37,TEDDY_OU_SUBJ1965360942_MAG98,TEDDY_OU_SUBJ1471918229_MAG13,TEDDY_OU_SUBJ1438186730_MAG42,TEDDY_OU_SUBJ1940973217_MAG2,TEDDY_OU_SUBJ1575902253_MAG24,TEDDY_OU_SUBJ1582991471_MAG35,TEDDY_OU_…	TEDDY_OU_SUBJ1940973217_MAG2	100	0	2136514	45	8	75972	24	28867	231589
GMS_694	d__Bacteria;p__Firmicutes_A;c__Clostridia;o__Oscillospirales;f__Acutalibacteraceae;g__Ruminococcus_E;s__Ruminococcus_E bromii_B	NO	YES	ERR209191_bin.9.fa	YES	SRS1735456_15.hgm.fna	YES	NielsenHB_2014__MH0062__bin.5.fa	372	372	TEDDY_OU_SUBJ1543995373_MAG25,TEDDY_OU_SUBJ1279157655_MAG22,TEDDY_OU_SUBJ1914344396_MAG24,TEDDY_OU_SUBJ1358015183_MAG55,TEDDY_OU_SUBJ1664402767_MAG58,TEDDY_OU_SUBJ1218440261_MAG21,TEDDY_OU_SUBJ1334414562_MAG107,TEDDY_OU_SUBJ1892724708_MAG42,TEDDY_OU_SUBJ1380175948_MAG28,TEDDY_OU_SUBJ1250897089_MAG3,TEDDY_OU_SUBJ1500778226_MAG5,TEDDY_OU_SUBJ1366028512_MAG41,TEDDY_OU_SUBJ1982356849_MAG165,TEDDY_OU_…	TEDDY_OU_SUBJ1611641264_MAG31	98.66	0.34	1862758	28	7	101179	18	36597	177055
GMS_695	d__Bacteria;p__Firmicutes_A;c__Clostridia;o__Oscillospirales;f__Acutalibacteraceae;g__Ruminococcus_E;s__Ruminococcus_E sp003438075	NO	NO	NO	YES	SRS294889_33.hgm.fna	YES	CosteaPI_2017__SID713A009-11-0-0__bin.23.fa	3	3	TEDDY_OU_SUBJ1707451165_MAG87,TEDDY_OU_SUBJ1607964323_MAG16,TEDDY_OU_SUBJ1730396409_MAG75	TEDDY_OU_SUBJ1730396409_MAG75	98.66	0.34	2240267	60	10	66816	31	18480	233029
GMS_696	d__Bacteria;p__Firmicutes_A;c__Clostridia;o__Oscillospirales;f__Acutalibacteraceae;g__Ruminococcus_E;s__Ruminococcus_E sp003526955	NO	YES	ERR209688_bin.3.fa	YES	ERS537269_16.hgm.fna	YES	LeChatelierE_2013__MH0220__bin.54.fa	96	96	TEDDY_OU_SUBJ1982356849_MAG97,TEDDY_OU_SUBJ1949420417_MAG115,TEDDY_OU_SUBJ1328137769_MAG3,TEDDY_OU_SUBJ1621134540_MAG6,TEDDY_OU_SUBJ1914344396_MAG25,TEDDY_OU_SUBJ1521080709_MAG37,TEDDY_OU_SUBJ1697687747_MAG102,TEDDY_OU_SUBJ1248247499_MAG71,TEDDY_OU_SUBJ1788716845_MAG52,TEDDY_OU_SUBJ1750642946_MAG33,TEDDY_OU_SUBJ1410223187_MAG77,TEDDY_OU_SUBJ1690139183_MAG85,TEDDY_OU_SUBJ1555475495_MAG15,TEDDY_OU_…	TEDDY_OU_SUBJ1788716845_MAG52	98.66	0.34	2241088	81	15	45974	48	14323	110600
GMS_697	d__Bacteria;p__Firmicutes_A;c__Clostridia;o__Oscillospirales;f__Acutalibacteraceae;g__Ruminococcus_E;s__Ruminococcus_E sp900314705	NO	YES	ERR526003_bin.38.fa	YES	ERS235518_14.hgm.fna	YES	BackhedF_2015__SID585_M__bin.8.fa	25	25	TEDDY_OU_SUBJ1328137769_MAG94,TEDDY_OU_SUBJ1521080709_MAG39,TEDDY_OU_SUBJ1543995373_MAG18,TEDDY_OU_SUBJ1664402767_MAG64,TEDDY_OU_SUBJ1619061671_MAG34,TEDDY_OU_SUBJ1591533036_MAG46,TEDDY_OU_SUBJ1559052997_MAG12,TEDDY_OU_SUBJ1485180854_MAG60,TEDDY_OU_SUBJ1502215789_MAG12,TEDDY_OU_SUBJ1265950444_MAG55,TEDDY_OU_SUBJ1277891000_MAG146,TEDDY_OU_SUBJ1341954341_MAG66,TEDDY_OU_SUBJ1391457984_MAG82,TEDDY_OU…	TEDDY_OU_SUBJ1485180854_MAG60	99.33	0	2164963	77	16	42361	51	14818	125702
GMS_698	d__Bacteria;p__Firmicutes_A;c__Clostridia;o__Oscillospirales;f__Acutalibacteraceae;g__Ruminococcus_H;s__Ruminococcus_H sp003531055	NO	YES	ERR525915_bin.61.fa	YES	ERS608606_84.hgm.fna	YES	BackhedF_2015__SID38_M__bin.1.fa	78	78	TEDDY_OU_SUBJ1725637996_MAG20,TEDDY_OU_SUBJ1934221956_MAG1,TEDDY_OU_SUBJ1328137769_MAG125,TEDDY_OU_SUBJ1892724708_MAG25,TEDDY_OU_SUBJ1521080709_MAG47,TEDDY_OU_SUBJ1526086069_MAG45,TEDDY_OU_SUBJ1911219462_MAG46,TEDDY_OU_SUBJ1334414562_MAG71,TEDDY_OU_SUBJ1410223187_MAG110,TEDDY_OU_SUBJ1591533036_MAG29,TEDDY_OU_SUBJ1443072149_MAG107,TEDDY_OU_SUBJ1647875235_MAG85,TEDDY_OU_SUBJ1413473616_MAG125,TEDDY_…	TEDDY_OU_SUBJ1778560668_MAG27	99.33	0	2586804	69	13	66240	41	20178	246302
GMS_699	d__Bacteria;p__Firmicutes_A;c__Clostridia;o__Oscillospirales;f__Acutalibacteraceae;g__Ruminococcus_H;s__Ruminococcus_H sp900549945	NO	NO	NO	NO	NO	YES	KosticAD_2015__PRJNA231909.3112363__bin.26.fa	22	22	TEDDY_OU_SUBJ1504420627_MAG95,TEDDY_OU_SUBJ1370609090_MAG78,TEDDY_OU_SUBJ1712495905_MAG44,TEDDY_OU_SUBJ1245377081_MAG2,TEDDY_OU_SUBJ1415720840_MAG93,TEDDY_OU_SUBJ1749293638_MAG36,TEDDY_OU_SUBJ1249351763_MAG10,TEDDY_OU_SUBJ1957923786_MAG87,TEDDY_OU_SUBJ1456937048_MAG8,TEDDY_OU_SUBJ1634525906_MAG98,TEDDY_OU_SUBJ1394456044_MAG150,TEDDY_OU_SUBJ1925311395_MAG41,TEDDY_OU_SUBJ1941652973_MAG74,TEDDY_OU_S…	TEDDY_OU_SUBJ1806449452_MAG110	95.64	0	2353136	85	15	43649	55	13071	145012
GMS_7	d__Bacteria;p__Firmicutes_A;c__Clostridia;o__Lachnospirales;f__Lachnospiraceae;g__Faecalimonas;s__	YES	NO	NO	NO	NO	NO	NO	1	1	TEDDY_OU_SUBJ1837466397_MAG99	TEDDY_OU_SUBJ1837466397_MAG99	93.19	0	1952948	89	20	36672	56	11771	92967
GMS_70	d__Bacteria;p__Actinobacteriota;c__Coriobacteriia;o__Coriobacteriales;f__Coriobacteriaceae;g__Collinsella;s__	NO	YES	SRR5127804_bin.13.fa	NO	NO	NO	NO	1	1	TEDDY_OU_SUBJ1599394830_MAG44	TEDDY_OU_SUBJ1599394830_MAG44	98.39	0.81	2048289	165	34	19924	109	5107	59151
GMS_700	d__Bacteria;p__Firmicutes_A;c__Clostridia;o__Oscillospirales;f__Acutalibacteraceae;g__UBA1691;s__UBA1691 sp002320555	NO	YES	ERR1018216_bin.54.fa	YES	1952288.3.patric.fna	YES	YuJ_2015__SZAXPI015211-166__bin.9.fa	1	1	TEDDY_OU_SUBJ1477223770_MAG50	TEDDY_OU_SUBJ1477223770_MAG50	95.3	0.67	2508990	145	31	24911	98	8551	81616
GMS_701	d__Bacteria;p__Firmicutes_A;c__Clostridia;o__Oscillospirales;f__Acutalibacteraceae;g__UBA1691;s__UBA1691 sp900544375	NO	YES	SRR3917686_bin.17.fa	YES	SRS143991_10.hgm.fna	YES	LiJ_2014__V1.FI34__bin.19.fa	69	69	TEDDY_OU_SUBJ1498298724_MAG37,TEDDY_OU_SUBJ1982356849_MAG36,TEDDY_OU_SUBJ1867865604_MAG47,TEDDY_OU_SUBJ1917212604_MAG31,TEDDY_OU_SUBJ1821599308_MAG28,TEDDY_OU_SUBJ1691612732_MAG7,TEDDY_OU_SUBJ1413473616_MAG94,TEDDY_OU_SUBJ1697595162_MAG25,TEDDY_OU_SUBJ1794386412_MAG52,TEDDY_OU_SUBJ1633570887_MAG71,TEDDY_OU_SUBJ1953899407_MAG35,TEDDY_OU_SUBJ1611814882_MAG8,TEDDY_OU_SUBJ1278763099_MAG44,TEDDY_OU_SU…	TEDDY_OU_SUBJ1540276332_MAG60	95.97	0.67	2850201	94	19	45517	60	14589	137730
GMS_702	d__Bacteria;p__Firmicutes_A;c__Clostridia;o__Oscillospirales;f__Acutalibacteraceae;g__UBA1691;s__UBA1691 sp900544715	NO	YES	SRR4783440_bin.7.fa	NO	NO	YES	ZellerG_2014__CCMD90311071ST-21-0__bin.13.fa	3	3	TEDDY_OU_SUBJ1570076016_MAG159,TEDDY_OU_SUBJ1423652496_MAG43,TEDDY_OU_SUBJ1853979633_MAG41	TEDDY_OU_SUBJ1423652496_MAG43	96.64	1.34	2771955	67	13	75777	43	18037	168184
GMS_703	d__Bacteria;p__Firmicutes_A;c__Clostridia;o__Oscillospirales;f__Acutalibacteraceae;g__UMGS1071;s__UMGS1071 sp900541905	NO	YES	ERR1018224_bin.23.fa	NO	NO	YES	XieH_2016__YSZC12003_36007__bin.28.fa	18	18	TEDDY_OU_SUBJ1504420627_MAG54,TEDDY_OU_SUBJ1413473616_MAG130,TEDDY_OU_SUBJ1591533036_MAG59,TEDDY_OU_SUBJ1647875235_MAG101,TEDDY_OU_SUBJ1611814882_MAG95,TEDDY_OU_SUBJ1422646563_MAG44,TEDDY_OU_SUBJ1782032164_MAG146,TEDDY_OU_SUBJ1456937048_MAG107,TEDDY_OU_SUBJ1867634179_MAG32,TEDDY_OU_SUBJ1561602213_MAG58,TEDDY_OU_SUBJ1221324163_MAG21,TEDDY_OU_SUBJ1394456044_MAG42,TEDDY_OU_SUBJ1421445957_MAG6,TEDDY_…	TEDDY_OU_SUBJ1504420627_MAG54	97.99	0	2120254	41	8	75831	24	24326	247884
GMS_704	d__Bacteria;p__Firmicutes_A;c__Clostridia;o__Oscillospirales;f__Acutalibacteraceae;g__UMGS1071;s__UMGS1071 sp900542375	NO	YES	SRR4451639_bin.16.fa	NO	NO	YES	XieH_2016__YSZC12003_35698__bin.31.fa	37	37	TEDDY_OU_SUBJ1369765219_MAG3,TEDDY_OU_SUBJ1410223187_MAG36,TEDDY_OU_SUBJ1328137769_MAG12,TEDDY_OU_SUBJ1725637996_MAG86,TEDDY_OU_SUBJ1949420417_MAG73,TEDDY_OU_SUBJ1686419003_MAG51,TEDDY_OU_SUBJ1821599308_MAG6,TEDDY_OU_SUBJ1917212604_MAG8,TEDDY_OU_SUBJ1725658699_MAG141,TEDDY_OU_SUBJ1793661521_MAG23,TEDDY_OU_SUBJ1390958443_MAG11,TEDDY_OU_SUBJ1665447745_MAG64,TEDDY_OU_SUBJ1774834905_MAG124,TEDDY_OU_S…	TEDDY_OU_SUBJ1228107378_MAG107	97.99	0	2242357	51	10	77381	27	26174	188313
GMS_705	d__Bacteria;p__Firmicutes_A;c__Clostridia;o__Oscillospirales;f__Acutalibacteraceae;g__UMGS403;s__UMGS403 sp900540275	NO	YES	SRR4033073_bin.3.fa	YES	SRS142599_36.hgm.fna	YES	ZellerG_2014__CCIS24254057ST-4-0__bin.31.fa	19	19	TEDDY_OU_SUBJ1243510805_MAG11,TEDDY_OU_SUBJ1633570887_MAG1,TEDDY_OU_SUBJ1493561067_MAG31,TEDDY_OU_SUBJ1826522975_MAG13,TEDDY_OU_SUBJ1482137006_MAG3,TEDDY_OU_SUBJ1774834905_MAG97,TEDDY_OU_SUBJ1528097243_MAG7,TEDDY_OU_SUBJ1343724954_MAG26,TEDDY_OU_SUBJ1320820418_MAG66,TEDDY_OU_SUBJ1730396409_MAG101,TEDDY_OU_SUBJ1806449452_MAG18,TEDDY_OU_SUBJ1423526399_MAG11,TEDDY_OU_SUBJ1885874406_MAG83,TEDDY_OU_SU…	TEDDY_OU_SUBJ1220546515_MAG48	96.64	0	2573356	61	12	61880	38	21108	219256
GMS_706	d__Bacteria;p__Firmicutes_A;c__Clostridia;o__Oscillospirales;f__Acutalibacteraceae;g__UMGS905;s__UMGS905 sp900540085	NO	YES	ERR525788_bin.33.fa	YES	ERS473123_54.hgm.fna	YES	BackhedF_2015__SID244_12M__bin.16.fa	4	4	TEDDY_OU_SUBJ1245506999_MAG43,TEDDY_OU_SUBJ1237890995_MAG64,TEDDY_OU_SUBJ1808629778_MAG20,TEDDY_OU_SUBJ1400712479_MAG35	TEDDY_OU_SUBJ1808629778_MAG20	96.98	0.22	1765896	73	12	46686	43	10654	150311
GMS_707	d__Bacteria;p__Firmicutes_A;c__Clostridia;o__Oscillospirales;f__Butyricicoccaceae;g__Agathobaculum;s__Agathobaculum butyriciproducens	NO	YES	SRR5056948_bin.25.fa	YES	ERS608507_35.hgm.fna	YES	ZeeviD_2015__PNP_Main_454__bin.33.fa	63	63	TEDDY_OU_SUBJ1559962652_MAG24,TEDDY_OU_SUBJ1867865604_MAG14,TEDDY_OU_SUBJ1697687747_MAG139,TEDDY_OU_SUBJ1709460425_MAG65,TEDDY_OU_SUBJ1321793540_MAG34,TEDDY_OU_SUBJ1377560498_MAG88,TEDDY_OU_SUBJ1402733862_MAG137,TEDDY_OU_SUBJ1387717546_MAG143,TEDDY_OU_SUBJ1697595162_MAG52,TEDDY_OU_SUBJ1691612732_MAG35,TEDDY_OU_SUBJ1828768537_MAG102,TEDDY_OU_SUBJ1370609090_MAG74,TEDDY_OU_SUBJ1228642939_MAG28,TEDDY…	TEDDY_OU_SUBJ1691612732_MAG35	99.33	0.67	2656619	157	34	22775	102	9253	94225
GMS_708	d__Bacteria;p__Firmicutes_A;c__Clostridia;o__Oscillospirales;f__Butyricicoccaceae;g__Butyricicoccus_A;s__Butyricicoccus_A sp002395695	NO	YES	SRR5032300_bin.1.fa	YES	SRS883021_65.hgm.fna	YES	ZellerG_2014__CCIS59132091ST-4-0__bin.11.fa	1	1	TEDDY_OU_SUBJ1272095275_MAG71	TEDDY_OU_SUBJ1272095275_MAG71	96.64	0.67	2159240	64	13	46752	42	17405	159855
GMS_709	d__Bacteria;p__Firmicutes_A;c__Clostridia;o__Oscillospirales;f__Oscillospiraceae;g__CAG-110;s__CAG-110 sp000434635	NO	YES	SRR1761696_bin.6.fa	YES	ERS608502_34.hgm.fna	YES	Obregon-TitoAJ_2015__NO19__bin.27.fa	1	1	TEDDY_OU_SUBJ1402733862_MAG117	TEDDY_OU_SUBJ1402733862_MAG117	96.82	0.69	2356167	139	31	24079	93	8719	68171
GMS_71	d__Bacteria;p__Actinobacteriota;c__Coriobacteriia;o__Coriobacteriales;f__Coriobacteriaceae;g__Collinsella;s__	YES	NO	NO	NO	NO	NO	NO	1	1	TEDDY_OU_SUBJ1336866624_MAG10	TEDDY_OU_SUBJ1336866624_MAG10	96.77	1.61	2110128	176	33	20026	115	5362	65747
GMS_710	d__Bacteria;p__Firmicutes_A;c__Clostridia;o__Oscillospirales;f__Oscillospiraceae;g__CAG-110;s__CAG-110 sp900546915	NO	YES	ERR1018309_bin.63.fa	YES	SRS820603_40.hgm.fna	YES	XieH_2016__YSZC12003_35524__bin.54.fa	2	2	TEDDY_OU_SUBJ1983211753_MAG87,TEDDY_OU_SUBJ1611814882_MAG129	TEDDY_OU_SUBJ1611814882_MAG129	96.25	1.34	2558123	158	34	23149	106	8261	73173
GMS_711	d__Bacteria;p__Firmicutes_A;c__Clostridia;o__Oscillospirales;f__Oscillospiraceae;g__CAG-170;s__CAG-170 sp000432135	NO	YES	ERR1912949_bin.13.fa	YES	ERS631833_15.hgm.fna	YES	ZeeviD_2015__PNP_Main_135__bin.54.fa	3	3	TEDDY_OU_SUBJ1913333238_MAG103,TEDDY_OU_SUBJ1762338144_MAG68,TEDDY_OU_SUBJ1444342618_MAG139	TEDDY_OU_SUBJ1762338144_MAG68	94.63	1.34	3017556	209	39	23133	133	5938	96865
GMS_712	d__Bacteria;p__Firmicutes_A;c__Clostridia;o__Oscillospirales;f__Oscillospiraceae;g__CAG-170;s__CAG-170 sp002404795	NO	YES	SRR6028536_bin.6.fa	YES	ERS608493_46.hgm.fna	YES	CosteaPI_2017__halbarad-11-0-0__bin.45.fa	1	1	TEDDY_OU_SUBJ1953899407_MAG80	TEDDY_OU_SUBJ1953899407_MAG80	94.3	0.67	2625004	157	26	25403	102	7099	121315
GMS_713	d__Bacteria;p__Firmicutes_A;c__Clostridia;o__Oscillospirales;f__Oscillospiraceae;g__CAG-170;s__CAG-170 sp900545925	NO	YES	ERR1912968_bin.3.fa	YES	ERS396342_34.hgm.fna	YES	XieH_2016__YSZC12003_36052__bin.1.fa	2	2	TEDDY_OU_SUBJ1999573232_MAG70,TEDDY_OU_SUBJ1552707857_MAG6	TEDDY_OU_SUBJ1552707857_MAG6	93.96	1.01	3427761	147	24	47117	80	9729	128673
GMS_714	d__Bacteria;p__Firmicutes_A;c__Clostridia;o__Oscillospirales;f__Oscillospiraceae;g__CAG-83;s__CAG-83 sp000431575	NO	YES	SRR3736993_bin.18.fa	YES	1262992.3.patric.fna	YES	XieH_2016__YSZC12003_36051__bin.67.fa	21	21	TEDDY_OU_SUBJ1949420417_MAG14,TEDDY_OU_SUBJ1282706628_MAG45,TEDDY_OU_SUBJ1611814882_MAG40,TEDDY_OU_SUBJ1278763099_MAG45,TEDDY_OU_SUBJ1481912228_MAG57,TEDDY_OU_SUBJ1712043778_MAG21,TEDDY_OU_SUBJ1354573462_MAG136,TEDDY_OU_SUBJ1772220664_MAG118,TEDDY_OU_SUBJ1965360942_MAG50,TEDDY_OU_SUBJ1665447745_MAG150,TEDDY_OU_SUBJ1387886600_MAG5,TEDDY_OU_SUBJ1897582388_MAG90,TEDDY_OU_SUBJ1423652496_MAG9,TEDDY_OU…	TEDDY_OU_SUBJ1897582388_MAG90	93.29	0.67	1848904	46	6	91653	26	18732	246048
GMS_715	d__Bacteria;p__Firmicutes_A;c__Clostridia;o__Oscillospirales;f__Oscillospiraceae;g__CAG-83;s__CAG-83 sp000435555	NO	YES	ERR1913087_bin.6.fa	YES	SRS019582_79.hgm.fna	YES	ZeeviD_2015__PNP_Main_511__bin.41.fa	1	1	TEDDY_OU_SUBJ1443072149_MAG52	TEDDY_OU_SUBJ1443072149_MAG52	90.79	1.01	1984716	180	36	16955	120	4948	64039
GMS_716	d__Bacteria;p__Firmicutes_A;c__Clostridia;o__Oscillospirales;f__Oscillospiraceae;g__CAG-83;s__CAG-83 sp900545585	NO	YES	SRR1761689_bin.20.fa	NO	NO	YES	KarlssonFH_2013__S349__bin.14.fa	1	1	TEDDY_OU_SUBJ1481912228_MAG131	TEDDY_OU_SUBJ1481912228_MAG131	90.16	3.13	2313537	241	54	13902	168	4518	49056
GMS_717	d__Bacteria;p__Firmicutes_A;c__Clostridia;o__Oscillospirales;f__Oscillospiraceae;g__ER4;s__ER4 sp000765235	NO	YES	SRR5127554_bin.29.fa	YES	SRS019910_14.hgm.fna	YES	CosteaPI_2017__mickey2-11-30-0__bin.1.fa	4	4	TEDDY_OU_SUBJ1802500251_MAG114,TEDDY_OU_SUBJ1443072149_MAG119,TEDDY_OU_SUBJ1370580816_MAG61,TEDDY_OU_SUBJ1861181419_MAG165	TEDDY_OU_SUBJ1861181419_MAG165	97.65	0.4	2148604	151	36	19218	105	7410	69618
GMS_718	d__Bacteria;p__Firmicutes_A;c__Clostridia;o__Oscillospirales;f__Oscillospiraceae;g__Evtepia;s__Evtepia gabavorous	NO	YES	SRR5056748_bin.44.fa	YES	ERS608577_17.hgm.fna	YES	FengQ_2015__SID31236__bin.68.fa	9	9	TEDDY_OU_SUBJ1278763099_MAG1,TEDDY_OU_SUBJ1915765223_MAG59,TEDDY_OU_SUBJ1707451165_MAG40,TEDDY_OU_SUBJ1277891000_MAG57,TEDDY_OU_SUBJ1556940978_MAG123,TEDDY_OU_SUBJ1861181419_MAG194,TEDDY_OU_SUBJ1232962451_MAG22,TEDDY_OU_SUBJ1660342007_MAG99,TEDDY_OU_SUBJ1738043333_MAG60	TEDDY_OU_SUBJ1660342007_MAG99	97.87	0.67	2422148	128	24	27354	82	8400	119134
GMS_719	d__Bacteria;p__Firmicutes_A;c__Clostridia;o__Oscillospirales;f__Oscillospiraceae;g__Evtepia;s__Evtepia sp900546255	NO	YES	ERR1018309_bin.20.fa	NO	NO	YES	ZeeviD_2015__PNP_Main_461__bin.10.fa	2	2	TEDDY_OU_SUBJ1851696129_MAG49,TEDDY_OU_SUBJ1823039663_MAG49	TEDDY_OU_SUBJ1823039663_MAG49	94.45	1.01	2208004	174	32	21280	115	5379	67068
GMS_72	d__Bacteria;p__Actinobacteriota;c__Coriobacteriia;o__Coriobacteriales;f__Coriobacteriaceae;g__Collinsella;s__	NO	YES	ERR1297677_bin.25.fa	NO	NO	NO	NO	1	1	TEDDY_OU_SUBJ1655412096_MAG58	TEDDY_OU_SUBJ1655412096_MAG58	90.09	4.03	1946199	216	39	13260	148	3839	73926
GMS_720	d__Bacteria;p__Firmicutes_A;c__Clostridia;o__Oscillospirales;f__Oscillospiraceae;g__F23-B02;s__F23-B02 sp000431075	NO	NO	NO	YES	ERS608589_73.hgm.fna	NO	NO	1	1	TEDDY_OU_SUBJ1827841102_MAG75	TEDDY_OU_SUBJ1827841102_MAG75	90.94	0.5	1656003	149	35	15180	106	5617	42659
GMS_721	d__Bacteria;p__Firmicutes_A;c__Clostridia;o__Oscillospirales;f__Oscillospiraceae;g__F23-B02;s__F23-B02 sp001916715	NO	YES	ERR1912962_bin.10.fa	YES	ERS235628_52.hgm.fna	YES	RaymondF_2016__P19E7__bin.23.fa	1	1	TEDDY_OU_SUBJ1897582388_MAG81	TEDDY_OU_SUBJ1897582388_MAG81	90.27	0.67	2021559	65	14	47308	41	14748	146039
GMS_722	d__Bacteria;p__Firmicutes_A;c__Clostridia;o__Oscillospirales;f__Oscillospiraceae;g__Flavonifractor;s__Flavonifractor plautii	NO	YES	ERR1620306_bin.10.fa	YES	SRS311548_12.hgm.fna	YES	HeQ_2017__RSZAXPI003094-125__bin.23.fa	20	20	TEDDY_OU_SUBJ1559962652_MAG44,TEDDY_OU_SUBJ1504420627_MAG44,TEDDY_OU_SUBJ1671622380_MAG6,TEDDY_OU_SUBJ1201923829_MAG72,TEDDY_OU_SUBJ1987808799_MAG74,TEDDY_OU_SUBJ1897951711_MAG52,TEDDY_OU_SUBJ1618380387_MAG59,TEDDY_OU_SUBJ1935530977_MAG10,TEDDY_OU_SUBJ1475237507_MAG3,TEDDY_OU_SUBJ1841090184_MAG32,TEDDY_OU_SUBJ1221324163_MAG50,TEDDY_OU_SUBJ1941652973_MAG57,TEDDY_OU_SUBJ1552707857_MAG129,TEDDY_OU_S…	TEDDY_OU_SUBJ1201923829_MAG72	97.99	0	3238362	273	56	16817	187	5357	64120
GMS_723	d__Bacteria;p__Firmicutes_A;c__Clostridia;o__Oscillospirales;f__Oscillospiraceae;g__Flavonifractor;s__Flavonifractor sp000508885	NO	YES	SRR4408084_bin.2.fa	YES	SRS311548_12.hgm.fna	YES	VatanenT_2016__G69158__bin.3.fa	5	5	TEDDY_OU_SUBJ1502215789_MAG91,TEDDY_OU_SUBJ1265950444_MAG87,TEDDY_OU_SUBJ1354573462_MAG61,TEDDY_OU_SUBJ1577243220_MAG36,TEDDY_OU_SUBJ1379633001_MAG3	TEDDY_OU_SUBJ1502215789_MAG91	92.82	0	3265674	308	58	15853	202	4640	79163
GMS_724	d__Bacteria;p__Firmicutes_A;c__Clostridia;o__Oscillospirales;f__Oscillospiraceae;g__Intestinimonas;s__Intestinimonas butyriciproducens	NO	NO	NO	NO	NO	YES	VincentC_2016__MM090.2__bin.3.fa	2	2	TEDDY_OU_SUBJ1677598713_MAG79,TEDDY_OU_SUBJ1893305062_MAG48	TEDDY_OU_SUBJ1677598713_MAG79	92.63	1.59	3012593	405	88	9234	295	3433	55536
GMS_725	d__Bacteria;p__Firmicutes_A;c__Clostridia;o__Oscillospirales;f__Oscillospiraceae;g__Lawsonibacter;s__Lawsonibacter sp000177015	NO	YES	SRR2912794_bin.5.fa	NO	NO	YES	FengQ_2015__SID530890__bin.36.fa	4	4	TEDDY_OU_SUBJ1262137252_MAG111,TEDDY_OU_SUBJ1570076016_MAG65,TEDDY_OU_SUBJ1467849044_MAG121,TEDDY_OU_SUBJ1552707857_MAG61	TEDDY_OU_SUBJ1262137252_MAG111	97.99	0	2909742	247	53	15467	167	5743	112387
GMS_726	d__Bacteria;p__Firmicutes_A;c__Clostridia;o__Oscillospirales;f__Oscillospiraceae;g__Lawsonibacter;s__Lawsonibacter sp900066825	NO	YES	SRR2912783_bin.49.fa	NO	NO	YES	XieH_2016__YSZC12003_37191R1__bin.31.fa	4	4	TEDDY_OU_SUBJ1467849044_MAG128,TEDDY_OU_SUBJ1401905929_MAG95,TEDDY_OU_SUBJ1502254188_MAG68,TEDDY_OU_SUBJ1369453575_MAG41	TEDDY_OU_SUBJ1502254188_MAG68	90.4	0.34	2050269	303	71	8411	226	3402	50086
GMS_727	d__Bacteria;p__Firmicutes_A;c__Clostridia;o__Oscillospirales;f__Oscillospiraceae;g__NK3B98;s__NK3B98 sp900545815	NO	YES	SRR2857970_bin.117.fa	YES	ERS235605_9.hgm.fna	YES	KarlssonFH_2013__S263__bin.7.fa	1	1	TEDDY_OU_SUBJ1762338144_MAG75	TEDDY_OU_SUBJ1762338144_MAG75	98.32	0.67	2146140	42	9	76366	26	22659	166635
GMS_728	d__Bacteria;p__Firmicutes_A;c__Clostridia;o__Oscillospirales;f__Oscillospiraceae;g__Oscillibacter;s__Oscillibacter sp001916835	NO	YES	SRR2155317_bin.15.fa	NO	NO	YES	RaymondF_2016__P19E7__bin.53.fa	1	1	TEDDY_OU_SUBJ1793661521_MAG28	TEDDY_OU_SUBJ1793661521_MAG28	90.04	0.67	2584878	289	61	12996	202	4154	63594
GMS_729	d__Bacteria;p__Firmicutes_A;c__Clostridia;o__Oscillospirales;f__Oscillospiraceae;g__Oscillibacter;s__Oscillibacter welbionis	NO	YES	ERR1620269_bin.35.fa	NO	NO	YES	LiJ_2017__H2M513933__bin.10.fa	10	10	TEDDY_OU_SUBJ1328137769_MAG21,TEDDY_OU_SUBJ1214227990_MAG16,TEDDY_OU_SUBJ1671622380_MAG5,TEDDY_OU_SUBJ1467849044_MAG69,TEDDY_OU_SUBJ1861181419_MAG150,TEDDY_OU_SUBJ1948771613_MAG112,TEDDY_OU_SUBJ1552707857_MAG153,TEDDY_OU_SUBJ1967257849_MAG52,TEDDY_OU_SUBJ1723549661_MAG27,TEDDY_OU_SUBJ1985604538_MAG84	TEDDY_OU_SUBJ1723549661_MAG27	94.63	0	2367954	258	60	12349	182	4335	57086
GMS_73	d__Bacteria;p__Actinobacteriota;c__Coriobacteriia;o__Coriobacteriales;f__Coriobacteriaceae;g__Collinsella;s__	NO	YES	ERR688508_bin.20.fa	NO	NO	YES	FengQ_2015__SID31030__bin.20.fa	1	1	TEDDY_OU_SUBJ1306729148_MAG6	TEDDY_OU_SUBJ1306729148_MAG6	91.42	0.81	1825609	227	51	11147	163	3611	36831
GMS_730	d__Bacteria;p__Firmicutes_A;c__Clostridia;o__Oscillospirales;f__Oscillospiraceae;g__UBA9475;s__UBA9475 sp900549885	NO	YES	ERR1018221_bin.33.fa	NO	NO	YES	YuJ_2015__SZAXPI015216-169__bin.65.fa	1	1	TEDDY_OU_SUBJ1556940978_MAG158	TEDDY_OU_SUBJ1556940978_MAG158	91.23	1.01	2684458	347	81	9827	255	3898	47441
GMS_731	d__Bacteria;p__Firmicutes_A;c__Clostridia;o__Oscillospirales;f__Ruminococcaceae;g__Anaerotruncus;s__Anaerotruncus colihominis	NO	NO	NO	NO	NO	YES	RaymondF_2016__P20E90__bin.40.fa	1	1	TEDDY_OU_SUBJ1354562324_MAG31	TEDDY_OU_SUBJ1354562324_MAG31	91.34	0.12	2910902	354	76	10710	254	3930	58549
GMS_732	d__Bacteria;p__Firmicutes_A;c__Clostridia;o__Oscillospirales;f__Ruminococcaceae;g__CAG-115;s__CAG-115 sp003531585	NO	YES	ERR688508_bin.32.fa	YES	SRS024075_3.hgm.fna	YES	Bengtsson-PalmeJ_2015__TRAVELRES50__bin.86.fa	4	4	TEDDY_OU_SUBJ1296635662_MAG36,TEDDY_OU_SUBJ1423652496_MAG111,TEDDY_OU_SUBJ1354234152_MAG83,TEDDY_OU_SUBJ1551530925_MAG29	TEDDY_OU_SUBJ1296635662_MAG36	97.32	0	2652163	120	27	35237	82	10478	86030
GMS_733	d__Bacteria;p__Firmicutes_A;c__Clostridia;o__Oscillospirales;f__Ruminococcaceae;g__CAG-353;s__CAG-353 sp900066885	NO	YES	SRR5558136_bin.27.fa	NO	NO	YES	CosteaPI_2017__donald4-11-0-0__bin.8.fa	7	7	TEDDY_OU_SUBJ1410223187_MAG127,TEDDY_OU_SUBJ1443072149_MAG128,TEDDY_OU_SUBJ1402733862_MAG28,TEDDY_OU_SUBJ1591533036_MAG45,TEDDY_OU_SUBJ1793661521_MAG148,TEDDY_OU_SUBJ1867634179_MAG8,TEDDY_OU_SUBJ1446965511_MAG24	TEDDY_OU_SUBJ1402733862_MAG28	97.99	0	2836503	132	28	32221	86	10140	188688
GMS_734	d__Bacteria;p__Firmicutes_A;c__Clostridia;o__Oscillospirales;f__Ruminococcaceae;g__Faecalibacterium;s__Faecalibacterium prausnitzii	NO	YES	SRR6054470_bin.15.fa	YES	ERS537229_8.hgm.fna	YES	ZellerG_2014__CCIS22416007ST-4-0__bin.23.fa	7	7	TEDDY_OU_SUBJ1555475495_MAG20,TEDDY_OU_SUBJ1485180854_MAG48,TEDDY_OU_SUBJ1712043778_MAG64,TEDDY_OU_SUBJ1660342007_MAG47,TEDDY_OU_SUBJ1380342228_MAG27,TEDDY_OU_SUBJ1762338144_MAG11,TEDDY_OU_SUBJ1292134140_MAG23	TEDDY_OU_SUBJ1762338144_MAG11	95.62	0	2274411	111	21	32885	66	9669	123220
GMS_735	d__Bacteria;p__Firmicutes_A;c__Clostridia;o__Oscillospirales;f__Ruminococcaceae;g__Faecalibacterium;s__Faecalibacterium prausnitzii_A	NO	NO	NO	NO	NO	YES	FengQ_2015__SID530185__bin.43.fa	2	2	TEDDY_OU_SUBJ1569946316_MAG86,TEDDY_OU_SUBJ1664530905_MAG44	TEDDY_OU_SUBJ1664530905_MAG44	99.32	0.68	2912019	140	23	40546	83	8622	217345
GMS_736	d__Bacteria;p__Firmicutes_A;c__Clostridia;o__Oscillospirales;f__Ruminococcaceae;g__Faecalibacterium;s__Faecalibacterium prausnitzii_C	NO	NO	NO	YES	SRS142712_3.hgm.fna	NO	NO	36	36	TEDDY_OU_SUBJ1294958818_MAG30,TEDDY_OU_SUBJ1747342927_MAG72,TEDDY_OU_SUBJ1366028512_MAG115,TEDDY_OU_SUBJ1976879393_MAG14,TEDDY_OU_SUBJ1722470158_MAG2,TEDDY_OU_SUBJ1559161450_MAG26,TEDDY_OU_SUBJ1712495905_MAG59,TEDDY_OU_SUBJ1828768537_MAG28,TEDDY_OU_SUBJ1383155416_MAG4,TEDDY_OU_SUBJ1836545760_MAG90,TEDDY_OU_SUBJ1504479905_MAG1,TEDDY_OU_SUBJ1972151273_MAG11,TEDDY_OU_SUBJ1665447745_MAG67,TEDDY_OU_SU…	TEDDY_OU_SUBJ1383155416_MAG4	100	0	2536170	24	5	191307	14	48741	481657
GMS_737	d__Bacteria;p__Firmicutes_A;c__Clostridia;o__Oscillospirales;f__Ruminococcaceae;g__Faecalibacterium;s__Faecalibacterium prausnitzii_D	NO	YES	SRR3108079_bin.8.fa	YES	SRS077502_20.hgm.fna	YES	VatanenT_2016__G80285__bin.19.fa	137	137	TEDDY_OU_SUBJ1792889082_MAG56,TEDDY_OU_SUBJ1369765219_MAG22,TEDDY_OU_SUBJ1287560689_MAG44,TEDDY_OU_SUBJ1410223187_MAG80,TEDDY_OU_SUBJ1500778226_MAG19,TEDDY_OU_SUBJ1381855501_MAG3,TEDDY_OU_SUBJ1491939283_MAG36,TEDDY_OU_SUBJ1890679305_MAG19,TEDDY_OU_SUBJ1485180854_MAG12,TEDDY_OU_SUBJ1552761256_MAG39,TEDDY_OU_SUBJ1633336199_MAG34,TEDDY_OU_SUBJ1555310975_MAG45,TEDDY_OU_SUBJ1502215789_MAG16,TEDDY_OU_S…	TEDDY_OU_SUBJ1376756011_MAG14	100	0	2932492	55	8	125489	25	32955	312445
GMS_738	d__Bacteria;p__Firmicutes_A;c__Clostridia;o__Oscillospirales;f__Ruminococcaceae;g__Faecalibacterium;s__Faecalibacterium prausnitzii_E	NO	YES	SRR5558193_bin.39.fa	YES	ERS608507_18.hgm.fna	YES	XieH_2016__YSZC12003_37135__bin.50.fa	4	4	TEDDY_OU_SUBJ1553620649_MAG40,TEDDY_OU_SUBJ1465907723_MAG1,TEDDY_OU_SUBJ1762338144_MAG73,TEDDY_OU_SUBJ1901483788_MAG80	TEDDY_OU_SUBJ1762338144_MAG73	94.09	0	2200210	86	18	41331	53	12692	112295
GMS_739	d__Bacteria;p__Firmicutes_A;c__Clostridia;o__Oscillospirales;f__Ruminococcaceae;g__Faecalibacterium;s__Faecalibacterium prausnitzii_G	NO	YES	SRR4305476_bin.5.fa	YES	SRS077552_27.hgm.fna	YES	BackhedF_2015__SID172_12M__bin.5.fa	114	114	TEDDY_OU_SUBJ1572619582_MAG1,TEDDY_OU_SUBJ1568931410_MAG17,TEDDY_OU_SUBJ1325964899_MAG30,TEDDY_OU_SUBJ1206891066_MAG25,TEDDY_OU_SUBJ1536752395_MAG6,TEDDY_OU_SUBJ1279157655_MAG55,TEDDY_OU_SUBJ1970655065_MAG24,TEDDY_OU_SUBJ1792889082_MAG55,TEDDY_OU_SUBJ1525703925_MAG8,TEDDY_OU_SUBJ1842268851_MAG57,TEDDY_OU_SUBJ1619061671_MAG52,TEDDY_OU_SUBJ1594594316_MAG47,TEDDY_OU_SUBJ1773467641_MAG3,TEDDY_OU_SUBJ…	TEDDY_OU_SUBJ1574437839_MAG30	100	0	2869538	61	13	78812	36	24230	295413
GMS_74	d__Bacteria;p__Actinobacteriota;c__Coriobacteriia;o__Coriobacteriales;f__Coriobacteriaceae;g__Collinsella;s__	NO	YES	SRR1761685_bin.28.fa	YES	ERS396332_17.hgm.fna	YES	LiJ_2014__MH0327__bin.7.fa	1	1	TEDDY_OU_SUBJ1786817664_MAG64	TEDDY_OU_SUBJ1786817664_MAG64	97.98	0.81	2031030	132	26	23994	83	7432	104904
GMS_740	d__Bacteria;p__Firmicutes_A;c__Clostridia;o__Oscillospirales;f__Ruminococcaceae;g__Faecalibacterium;s__Faecalibacterium prausnitzii_H	NO	YES	SRR5580042_bin.41.fa	YES	ERS631829_6.hgm.fna	YES	LiuW_2016__SRR3993020__bin.63.fa	1	1	TEDDY_OU_SUBJ1399174048_MAG29	TEDDY_OU_SUBJ1399174048_MAG29	92.85	2.04	2264559	187	34	18907	121	5504	120754
GMS_741	d__Bacteria;p__Firmicutes_A;c__Clostridia;o__Oscillospirales;f__Ruminococcaceae;g__Faecalibacterium;s__Faecalibacterium prausnitzii_I	NO	YES	SRR5056757_bin.60.fa	YES	SRS1596872_171.hgm.fna	YES	ZeeviD_2015__PNP_Main_65__bin.52.fa	10	10	TEDDY_OU_SUBJ1743280302_MAG11,TEDDY_OU_SUBJ1671622380_MAG48,TEDDY_OU_SUBJ1370580816_MAG91,TEDDY_OU_SUBJ1477223770_MAG53,TEDDY_OU_SUBJ1917189485_MAG24,TEDDY_OU_SUBJ1448228386_MAG1,TEDDY_OU_SUBJ1948771613_MAG96,TEDDY_OU_SUBJ1913333238_MAG30,TEDDY_OU_SUBJ1976603588_MAG43,TEDDY_OU_SUBJ1414214682_MAG54	TEDDY_OU_SUBJ1477223770_MAG53	95.39	0	2143775	104	18	33978	65	9887	188586
GMS_742	d__Bacteria;p__Firmicutes_A;c__Clostridia;o__Oscillospirales;f__Ruminococcaceae;g__Faecalibacterium;s__Faecalibacterium prausnitzii_J	NO	YES	SRR1910626_bin.2.fa	YES	SRS332210_5.hgm.fna	YES	KosticAD_2015__PRJNA231909.3110006__bin.12.fa	8	8	TEDDY_OU_SUBJ1743280302_MAG53,TEDDY_OU_SUBJ1328137769_MAG119,TEDDY_OU_SUBJ1987808799_MAG17,TEDDY_OU_SUBJ1772220664_MAG60,TEDDY_OU_SUBJ1561361742_MAG26,TEDDY_OU_SUBJ1521921375_MAG51,TEDDY_OU_SUBJ1805424519_MAG46,TEDDY_OU_SUBJ1823039663_MAG147	TEDDY_OU_SUBJ1743280302_MAG53	95.35	0	2185583	143	23	30211	89	6252	105001
GMS_743	d__Bacteria;p__Firmicutes_A;c__Clostridia;o__Oscillospirales;f__Ruminococcaceae;g__Faecalibacterium;s__Faecalibacterium sp900539885	NO	YES	SRR6028420_bin.13.fa	YES	SRS017307_13.hgm.fna	YES	ZeeviD_2015__PNP_DietIntervention_37__bin.3.fa	12	12	TEDDY_OU_SUBJ1794386412_MAG22,TEDDY_OU_SUBJ1312371311_MAG9,TEDDY_OU_SUBJ1390958443_MAG39,TEDDY_OU_SUBJ1772220664_MAG65,TEDDY_OU_SUBJ1905023806_MAG61,TEDDY_OU_SUBJ1214523904_MAG38,TEDDY_OU_SUBJ1941652973_MAG29,TEDDY_OU_SUBJ1967724168_MAG28,TEDDY_OU_SUBJ1334204373_MAG43,TEDDY_OU_SUBJ1818407091_MAG24,TEDDY_OU_SUBJ1706415244_MAG41,TEDDY_OU_SUBJ1369453575_MAG94	TEDDY_OU_SUBJ1369453575_MAG94	99.29	0	2453371	79	13	59708	45	13162	236881
GMS_744	d__Bacteria;p__Firmicutes_A;c__Clostridia;o__Oscillospirales;f__Ruminococcaceae;g__Faecalibacterium;s__Faecalibacterium sp900539945	NO	YES	SRR5106469_bin.5.fa	YES	ERS537233_63.hgm.fna	YES	WenC_2017__N279__bin.64.fa	3	3	TEDDY_OU_SUBJ1687049547_MAG27,TEDDY_OU_SUBJ1665447745_MAG51,TEDDY_OU_SUBJ1414214682_MAG18	TEDDY_OU_SUBJ1687049547_MAG27	95.41	0	2486213	110	21	35171	65	11494	153351
GMS_745	d__Bacteria;p__Firmicutes_A;c__Clostridia;o__Oscillospirales;f__Ruminococcaceae;g__Faecalibacterium;s__Faecalibacterium sp900540455	NO	YES	SRR2912800_bin.21.fa	YES	SRS820584_20.hgm.fna	YES	VogtmannE_2016__MMRS57569834ST-27-0-0__bin.18.fa	7	7	TEDDY_OU_SUBJ1481053656_MAG57,TEDDY_OU_SUBJ1420704859_MAG14,TEDDY_OU_SUBJ1570076016_MAG158,TEDDY_OU_SUBJ1250949712_MAG42,TEDDY_OU_SUBJ1948771613_MAG12,TEDDY_OU_SUBJ1398327253_MAG120,TEDDY_OU_SUBJ1985043634_MAG13	TEDDY_OU_SUBJ1481053656_MAG57	93.87	0	1863121	183	36	14463	129	4508	73746
GMS_746	d__Bacteria;p__Firmicutes_A;c__Clostridia;o__Oscillospirales;f__Ruminococcaceae;g__Fournierella;s__Fournierella massiliensis	NO	YES	SRR4305486_bin.3.fa	NO	NO	NO	NO	2	2	TEDDY_OU_SUBJ1897951711_MAG64,TEDDY_OU_SUBJ1958241611_MAG66	TEDDY_OU_SUBJ1897951711_MAG64	94.41	1.13	2475928	278	60	12818	195	3962	45940
GMS_747	d__Bacteria;p__Firmicutes_A;c__Clostridia;o__Oscillospirales;f__Ruminococcaceae;g__Gemmiger;s__Gemmiger formicilis	NO	YES	SRR1761680_bin.14.fa	YES	ERS537247_14.hgm.fna	YES	ZeeviD_2015__PNP_Main_17__bin.39.fa	37	37	TEDDY_OU_SUBJ1949420417_MAG49,TEDDY_OU_SUBJ1334414562_MAG54,TEDDY_OU_SUBJ1792889082_MAG17,TEDDY_OU_SUBJ1802500251_MAG51,TEDDY_OU_SUBJ1953899407_MAG54,TEDDY_OU_SUBJ1387717546_MAG54,TEDDY_OU_SUBJ1594594316_MAG56,TEDDY_OU_SUBJ1633336199_MAG80,TEDDY_OU_SUBJ1296635662_MAG90,TEDDY_OU_SUBJ1987808799_MAG46,TEDDY_OU_SUBJ1611641264_MAG50,TEDDY_OU_SUBJ1831707592_MAG34,TEDDY_OU_SUBJ1571694421_MAG62,TEDDY_OU_…	TEDDY_OU_SUBJ1391457984_MAG18	97.28	0	2687030	77	16	49130	52	19431	153267
GMS_748	d__Bacteria;p__Firmicutes_A;c__Clostridia;o__Oscillospirales;f__Ruminococcaceae;g__Gemmiger;s__Gemmiger qucibialis	NO	NO	NO	NO	NO	YES	ZeeviD_2015__PNP_Main_195__bin.24.fa	97	97	TEDDY_OU_SUBJ1914344396_MAG30,TEDDY_OU_SUBJ1747342927_MAG46,TEDDY_OU_SUBJ1358015183_MAG69,TEDDY_OU_SUBJ1842268851_MAG62,TEDDY_OU_SUBJ1248247499_MAG39,TEDDY_OU_SUBJ1287560689_MAG101,TEDDY_OU_SUBJ1328137769_MAG10,TEDDY_OU_SUBJ1983211753_MAG84,TEDDY_OU_SUBJ1334414562_MAG16,TEDDY_OU_SUBJ1792889082_MAG18,TEDDY_OU_SUBJ1410223187_MAG85,TEDDY_OU_SUBJ1752249221_MAG41,TEDDY_OU_SUBJ1443072149_MAG23,TEDDY_OU…	TEDDY_OU_SUBJ1778560668_MAG24	98.3	0.68	2585758	300	69	11535	215	4152	53376
GMS_749	d__Bacteria;p__Firmicutes_A;c__Clostridia;o__Oscillospirales;f__Ruminococcaceae;g__Gemmiger;s__Gemmiger sp900539695	NO	YES	SRR5056705_bin.45.fa	YES	ERS608525_13.hgm.fna	YES	VincentC_2016__MM098.1__bin.16.fa	22	22	TEDDY_OU_SUBJ1334414562_MAG88,TEDDY_OU_SUBJ1697687747_MAG56,TEDDY_OU_SUBJ1248247499_MAG51,TEDDY_OU_SUBJ1377560498_MAG32,TEDDY_OU_SUBJ1370580816_MAG32,TEDDY_OU_SUBJ1834672414_MAG21,TEDDY_OU_SUBJ1526737340_MAG14,TEDDY_OU_SUBJ1422646563_MAG23,TEDDY_OU_SUBJ1265950444_MAG48,TEDDY_OU_SUBJ1436190086_MAG11,TEDDY_OU_SUBJ1905023806_MAG74,TEDDY_OU_SUBJ1867634179_MAG74,TEDDY_OU_SUBJ1299329293_MAG22,TEDDY_OU_…	TEDDY_OU_SUBJ1526737340_MAG14	97.58	0	2439121	110	23	36197	71	11629	96823
GMS_75	d__Bacteria;p__Actinobacteriota;c__Coriobacteriia;o__Coriobacteriales;f__Coriobacteriaceae;g__Collinsella;s__	NO	NO	NO	YES	ERS608521_50.hgm.fna	NO	NO	1	1	TEDDY_OU_SUBJ1793661521_MAG183	TEDDY_OU_SUBJ1793661521_MAG183	95.2	2.42	1912728	221	45	11761	153	4060	59526
GMS_750	d__Bacteria;p__Firmicutes_A;c__Clostridia;o__Oscillospirales;f__Ruminococcaceae;g__Gemmiger;s__Gemmiger sp900540595	NO	YES	SRR1761683_bin.19.fa	YES	ERS235553_69.hgm.fna	YES	BackhedF_2015__SID608_M__bin.4.fa	1	1	TEDDY_OU_SUBJ1526737340_MAG75	TEDDY_OU_SUBJ1526737340_MAG75	97.56	0	2857346	142	21	35739	86	8903	326376
GMS_751	d__Bacteria;p__Firmicutes_A;c__Clostridia;o__Oscillospirales;f__Ruminococcaceae;g__Gemmiger;s__Gemmiger sp900540775	NO	YES	SRR6028496_bin.21.fa	YES	ERS608494_5.hgm.fna	YES	CosteaPI_2017__SID713A062-11-90-0__bin.56.fa	3	3	TEDDY_OU_SUBJ1467849044_MAG81,TEDDY_OU_SUBJ1706415244_MAG42,TEDDY_OU_SUBJ1823039663_MAG85	TEDDY_OU_SUBJ1706415244_MAG42	96.6	0	2661498	136	25	29573	87	10608	96999
GMS_752	d__Bacteria;p__Firmicutes_A;c__Clostridia;o__Oscillospirales;f__Ruminococcaceae;g__Negativibacillus;s__Negativibacillus sp000435195	NO	YES	SRR2912776_bin.44.fa	YES	SRS820605_29.hgm.fna	YES	LiJ_2014__V1.FI20__bin.83.fa	4	4	TEDDY_OU_SUBJ1773713759_MAG18,TEDDY_OU_SUBJ1556940978_MAG61,TEDDY_OU_SUBJ1897582388_MAG93,TEDDY_OU_SUBJ1400712479_MAG30	TEDDY_OU_SUBJ1556940978_MAG61	97.99	0.67	2049611	60	14	43854	41	20393	117278
GMS_753	d__Bacteria;p__Firmicutes_A;c__Clostridia;o__Oscillospirales;f__Ruminococcaceae;g__Pygmaiobacter;s__Pygmaiobacter massiliensis	NO	NO	NO	YES	1946509.3.patric.fna	NO	NO	6	6	TEDDY_OU_SUBJ1794386412_MAG58,TEDDY_OU_SUBJ1940194251_MAG13,TEDDY_OU_SUBJ1559813261_MAG33,TEDDY_OU_SUBJ1961943513_MAG54,TEDDY_OU_SUBJ1337362290_MAG51,TEDDY_OU_SUBJ1474385837_MAG73	TEDDY_OU_SUBJ1794386412_MAG58	96.98	0	2770984	45	9	115824	23	33317	265029
GMS_754	d__Bacteria;p__Firmicutes_A;c__Clostridia;o__Oscillospirales;f__Ruminococcaceae;g__QAMM01;s__QAMM01 sp003150405	NO	NO	NO	NO	NO	YES	VogtmannE_2016__MMRS44197125ST-27-0-0__bin.44.fa	1	1	TEDDY_OU_SUBJ1556940978_MAG58	TEDDY_OU_SUBJ1556940978_MAG58	94.3	0.22	2350255	165	34	21450	110	7184	61694
GMS_755	d__Bacteria;p__Firmicutes_A;c__Clostridia;o__Oscillospirales;f__Ruminococcaceae;g__QANG01;s__QANG01 sp003150145	YES	NO	NO	NO	NO	NO	NO	1	1	TEDDY_OU_SUBJ1897582388_MAG102	TEDDY_OU_SUBJ1897582388_MAG102	98.32	0	2587583	63	12	72167	39	19908	191032
GMS_756	d__Bacteria;p__Firmicutes_A;c__Clostridia;o__Oscillospirales;f__Ruminococcaceae;g__Ruminiclostridium_E;s__Ruminiclostridium_E siraeum	NO	YES	SRR6028410_bin.5.fa	NO	NO	YES	LeChatelierE_2013__MH0082__bin.30.fa	73	73	TEDDY_OU_SUBJ1983400279_MAG114,TEDDY_OU_SUBJ1971202062_MAG64,TEDDY_OU_SUBJ1949420417_MAG95,TEDDY_OU_SUBJ1591533036_MAG15,TEDDY_OU_SUBJ1953899407_MAG82,TEDDY_OU_SUBJ1413473616_MAG41,TEDDY_OU_SUBJ1402733862_MAG11,TEDDY_OU_SUBJ1377560498_MAG103,TEDDY_OU_SUBJ1691426272_MAG37,TEDDY_OU_SUBJ1794386412_MAG16,TEDDY_OU_SUBJ1443072149_MAG82,TEDDY_OU_SUBJ1691612732_MAG19,TEDDY_OU_SUBJ1697595162_MAG125,TEDDY_…	TEDDY_OU_SUBJ1985604538_MAG69	98.99	0	2879036	94	19	46913	61	15349	142227
GMS_757	d__Bacteria;p__Firmicutes_A;c__Clostridia;o__Oscillospirales;f__Ruminococcaceae;g__Ruminiclostridium_E;s__Ruminiclostridium_E sp003512525	NO	YES	SRR3736991_bin.7.fa	YES	ERS608481_48.hgm.fna	YES	ZeeviD_2015__PNP_Main_506__bin.21.fa	2	2	TEDDY_OU_SUBJ1995828552_MAG81,TEDDY_OU_SUBJ1228107378_MAG16	TEDDY_OU_SUBJ1228107378_MAG16	97.65	0	2583606	178	38	21095	122	6695	76888
GMS_758	d__Bacteria;p__Firmicutes_A;c__Clostridia;o__Oscillospirales;f__Ruminococcaceae;g__Ruminiclostridium_E;s__Ruminiclostridium_E sp900539195	NO	YES	ERR1913088_bin.2.fa	NO	NO	NO	NO	2	2	TEDDY_OU_SUBJ1611641264_MAG9,TEDDY_OU_SUBJ1963902608_MAG53	TEDDY_OU_SUBJ1963902608_MAG53	92.95	0	2187237	324	82	7861	243	3430	42125
GMS_759	d__Bacteria;p__Firmicutes_A;c__Clostridia;o__Oscillospirales;f__Ruminococcaceae;g__Ruminococcus_C;s__Ruminococcus_C callidus	NO	YES	SRR5275468_bin.34.fa	NO	NO	YES	XieH_2016__YSZC12003_35990__bin.37.fa	18	18	TEDDY_OU_SUBJ1366028512_MAG14,TEDDY_OU_SUBJ1328137769_MAG89,TEDDY_OU_SUBJ1983400279_MAG83,TEDDY_OU_SUBJ1413473616_MAG151,TEDDY_OU_SUBJ1377560498_MAG73,TEDDY_OU_SUBJ1387717546_MAG124,TEDDY_OU_SUBJ1782032164_MAG19,TEDDY_OU_SUBJ1556940978_MAG12,TEDDY_OU_SUBJ1408249292_MAG3,TEDDY_OU_SUBJ1709661078_MAG104,TEDDY_OU_SUBJ1486809993_MAG29,TEDDY_OU_SUBJ1847282805_MAG101,TEDDY_OU_SUBJ1401905929_MAG84,TEDDY_…	TEDDY_OU_SUBJ1730396409_MAG31	94.3	0	2514831	332	80	9970	243	3626	37615
GMS_76	d__Bacteria;p__Actinobacteriota;c__Coriobacteriia;o__Coriobacteriales;f__Eggerthellaceae;g__D16-63;s__	NO	NO	NO	NO	NO	YES	XieH_2016__YSZC12003_37276__bin.31.fa	1	1	TEDDY_OU_SUBJ1422646563_MAG99	TEDDY_OU_SUBJ1422646563_MAG99	92.2	0.34	2319833	250	48	14453	171	4071	82412
GMS_760	d__Bacteria;p__Firmicutes_A;c__Clostridia;o__Oscillospirales;f__Ruminococcaceae;g__Ruminococcus_C;s__Ruminococcus_C sp000433635	NO	YES	ERR525992_bin.68.fa	YES	ERS396528_23.hgm.fna	YES	NielsenHB_2014__V1_UC51_4__bin.46.fa	21	21	TEDDY_OU_SUBJ1982356849_MAG90,TEDDY_OU_SUBJ1370580816_MAG43,TEDDY_OU_SUBJ1647875235_MAG125,TEDDY_OU_SUBJ1402733862_MAG77,TEDDY_OU_SUBJ1691426272_MAG40,TEDDY_OU_SUBJ1443072149_MAG74,TEDDY_OU_SUBJ1262137252_MAG33,TEDDY_OU_SUBJ1228642939_MAG93,TEDDY_OU_SUBJ1793661521_MAG108,TEDDY_OU_SUBJ1773713759_MAG127,TEDDY_OU_SUBJ1897582388_MAG64,TEDDY_OU_SUBJ1221481172_MAG74,TEDDY_OU_SUBJ1228107378_MAG17,TEDDY_…	TEDDY_OU_SUBJ1897582388_MAG64	97.99	0	2084527	85	11	46778	44	10739	155839
GMS_761	d__Bacteria;p__Firmicutes_A;c__Clostridia;o__Oscillospirales;f__Ruminococcaceae;g__Ruminococcus_C;s__Ruminococcus_C sp000437175	NO	YES	SRR5057124_bin.41.fa	YES	ERS396447_94.hgm.fna	YES	CosteaPI_2017__SID713A037-11-0-0__bin.55.fa	1	1	TEDDY_OU_SUBJ1474385837_MAG91	TEDDY_OU_SUBJ1474385837_MAG91	96.11	0.67	2156901	153	28	25173	94	5921	82655
GMS_762	d__Bacteria;p__Firmicutes_A;c__Clostridia;o__Oscillospirales;f__Ruminococcaceae;g__Ruminococcus_C;s__Ruminococcus_C sp000980705	NO	YES	SRR6028584_bin.12.fa	YES	ERS235525_24.hgm.fna	YES	CosteaPI_2017__SID713A030-11-0-0__bin.36.fa	10	10	TEDDY_OU_SUBJ1521080709_MAG55,TEDDY_OU_SUBJ1725637996_MAG112,TEDDY_OU_SUBJ1633570887_MAG84,TEDDY_OU_SUBJ1370580816_MAG31,TEDDY_OU_SUBJ1828768537_MAG8,TEDDY_OU_SUBJ1836545760_MAG89,TEDDY_OU_SUBJ1277891000_MAG15,TEDDY_OU_SUBJ1774834905_MAG95,TEDDY_OU_SUBJ1211029509_MAG64,TEDDY_OU_SUBJ1418918864_MAG72	TEDDY_OU_SUBJ1828768537_MAG8	97.63	0	2314737	78	13	58119	43	15845	162345
GMS_763	d__Bacteria;p__Firmicutes_A;c__Clostridia;o__Oscillospirales;f__Ruminococcaceae;g__Ruminococcus_C;s__Ruminococcus_C sp900545285	NO	YES	SRR769524_bin.23.fa	YES	ERS608618_49.hgm.fna	YES	ZellerG_2014__CCIS03857607ST-4-0__bin.10.fa	1	1	TEDDY_OU_SUBJ1377560498_MAG49	TEDDY_OU_SUBJ1377560498_MAG49	91.65	0.67	1937107	211	46	11688	150	4428	83096
GMS_764	d__Bacteria;p__Firmicutes_A;c__Clostridia;o__Oscillospirales;f__Ruminococcaceae;g__Ruminococcus_D;s__Ruminococcus_D bicirculans	NO	YES	SRR5127749_bin.26.fa	YES	SRS098061_38.hgm.fna	YES	ZeeviD_2015__PNP_Main_437__bin.10.fa	226	226	TEDDY_OU_SUBJ1621134540_MAG31,TEDDY_OU_SUBJ1911219462_MAG32,TEDDY_OU_SUBJ1498298724_MAG53,TEDDY_OU_SUBJ1358015183_MAG23,TEDDY_OU_SUBJ1697687747_MAG84,TEDDY_OU_SUBJ1949420417_MAG39,TEDDY_OU_SUBJ1703854880_MAG48,TEDDY_OU_SUBJ1294958818_MAG25,TEDDY_OU_SUBJ1782184727_MAG53,TEDDY_OU_SUBJ1671014240_MAG85,TEDDY_OU_SUBJ1725637996_MAG107,TEDDY_OU_SUBJ1982356849_MAG27,TEDDY_OU_SUBJ1867865604_MAG91,TEDDY_OU…	TEDDY_OU_SUBJ1569946316_MAG73	98.63	0	2969296	88	16	63308	48	16242	249368
GMS_765	d__Bacteria;p__Firmicutes_A;c__Clostridia;o__Oscillospirales;f__Ruminococcaceae;g__Ruminococcus_D;s__Ruminococcus_D sp900543145	NO	NO	NO	NO	NO	YES	SchirmerM_2016__G89089__bin.24.fa	2	2	TEDDY_OU_SUBJ1805424519_MAG55,TEDDY_OU_SUBJ1958241611_MAG22	TEDDY_OU_SUBJ1958241611_MAG22	97.32	0.67	2276425	28	5	140346	17	43250	401450
GMS_766	d__Bacteria;p__Firmicutes_A;c__Clostridia;o__Oscillospirales;f__Ruminococcaceae;g__Ruthenibacterium;s__Ruthenibacterium lactatiformans	NO	YES	SRR3737030_bin.27.fa	YES	ERS537197_59.hgm.fna	YES	XieH_2016__YSZC12003_37191R1__bin.25.fa	99	99	TEDDY_OU_SUBJ1358015183_MAG17,TEDDY_OU_SUBJ1953899407_MAG53,TEDDY_OU_SUBJ1370580816_MAG94,TEDDY_OU_SUBJ1611814882_MAG13,TEDDY_OU_SUBJ1201923829_MAG36,TEDDY_OU_SUBJ1633336199_MAG42,TEDDY_OU_SUBJ1504420627_MAG123,TEDDY_OU_SUBJ1278763099_MAG58,TEDDY_OU_SUBJ1512113898_MAG63,TEDDY_OU_SUBJ1502215789_MAG59,TEDDY_OU_SUBJ1214227990_MAG51,TEDDY_OU_SUBJ1671622380_MAG86,TEDDY_OU_SUBJ1935530977_MAG22,TEDDY_OU…	TEDDY_OU_SUBJ1553405899_MAG44	97.96	0	3525865	83	13	81780	49	18176	243719
GMS_767	d__Bacteria;p__Firmicutes_A;c__Clostridia;o__Oscillospirales;f__Ruminococcaceae;g__Ruthenibacterium;s__Ruthenibacterium sp900546885	NO	YES	SRR3992999_bin.11.fa	YES	SRS1596812_20.hgm.fna	YES	LoombaR_2017__SID1035_bai__bin.9.fa	3	3	TEDDY_OU_SUBJ1504420627_MAG80,TEDDY_OU_SUBJ1320820418_MAG81,TEDDY_OU_SUBJ1823039663_MAG95	TEDDY_OU_SUBJ1504420627_MAG80	93.52	0	2297368	225	31	17081	146	3801	94911
GMS_768	d__Bacteria;p__Firmicutes_A;c__Clostridia;o__Oscillospirales;f__Ruminococcaceae;g__UBA1394;s__UBA1394 sp900538575	NO	YES	SRR2912796_bin.41.fa	YES	ERS235568_41.hgm.fna	YES	HMP_2012__SRS016095__bin.51.fa	31	31	TEDDY_OU_SUBJ1697595162_MAG159,TEDDY_OU_SUBJ1296635662_MAG61,TEDDY_OU_SUBJ1897798550_MAG16,TEDDY_OU_SUBJ1707451165_MAG85,TEDDY_OU_SUBJ1561602213_MAG139,TEDDY_OU_SUBJ1415720840_MAG5,TEDDY_OU_SUBJ1775724834_MAG71,TEDDY_OU_SUBJ1482137006_MAG40,TEDDY_OU_SUBJ1564509248_MAG64,TEDDY_OU_SUBJ1961943513_MAG92,TEDDY_OU_SUBJ1278618762_MAG34,TEDDY_OU_SUBJ1827761325_MAG39,TEDDY_OU_SUBJ1634525906_MAG119,TEDDY_O…	TEDDY_OU_SUBJ1641541538_MAG91	99.33	0	2826790	74	7	107486	36	14996	536570
GMS_769	d__Bacteria;p__Firmicutes_A;c__Clostridia;o__Peptostreptococcales;f__Anaerovoracaceae;g__CAG-145;s__CAG-145 sp000435715	NO	YES	SRR2992898_bin.44.fa	YES	ERS396406_7.hgm.fna	YES	BackhedF_2015__SID39_12M__bin.17.fa	65	65	TEDDY_OU_SUBJ1725637996_MAG80,TEDDY_OU_SUBJ1686419003_MAG18,TEDDY_OU_SUBJ1983400279_MAG86,TEDDY_OU_SUBJ1743288251_MAG31,TEDDY_OU_SUBJ1750642946_MAG4,TEDDY_OU_SUBJ1498298724_MAG76,TEDDY_OU_SUBJ1502215789_MAG68,TEDDY_OU_SUBJ1794386412_MAG3,TEDDY_OU_SUBJ1934759910_MAG24,TEDDY_OU_SUBJ1633570887_MAG96,TEDDY_OU_SUBJ1917212604_MAG45,TEDDY_OU_SUBJ1282706628_MAG23,TEDDY_OU_SUBJ1413473616_MAG20,TEDDY_OU_SU…	TEDDY_OU_SUBJ1320820418_MAG29	98.58	0	2319415	21	6	160958	15	46373	323385
GMS_77	d__Bacteria;p__Actinobacteriota;c__Coriobacteriia;o__Coriobacteriales;f__Coriobacteriaceae;g__Collinsella;s__	YES	NO	NO	NO	NO	NO	NO	1	1	TEDDY_OU_SUBJ1665344977_MAG24	TEDDY_OU_SUBJ1665344977_MAG24	97.58	0	2305299	142	28	26014	89	7475	82074
GMS_770	d__Bacteria;p__Firmicutes_A;c__Clostridia;o__Peptostreptococcales;f__Anaerovoracaceae;g__CAG-145;s__CAG-145 sp900540145	NO	YES	SRR3917686_bin.8.fa	NO	NO	YES	Obregon-TitoAJ_2015__NO05__bin.2.fa	1	1	TEDDY_OU_SUBJ1394456044_MAG117	TEDDY_OU_SUBJ1394456044_MAG117	94.99	0.35	1976201	209	52	12923	149	4371	36269
GMS_771	d__Bacteria;p__Firmicutes_A;c__Clostridia;o__Peptostreptococcales;f__Anaerovoracaceae;g__CAG-145;s__CAG-145 sp900542565	NO	YES	ERR414330_bin.19.fa	NO	NO	YES	XieH_2016__YSZC12003_35706__bin.23.fa	2	2	TEDDY_OU_SUBJ1321430166_MAG107,TEDDY_OU_SUBJ1851696129_MAG6	TEDDY_OU_SUBJ1321430166_MAG107	96.9	0.71	2131407	107	26	27456	73	10387	77092
GMS_772	d__Bacteria;p__Firmicutes_A;c__Clostridia;o__Peptostreptococcales;f__Anaerovoracaceae;g__CAG-145;s__CAG-145 sp900545135	NO	YES	SRR5558330_bin.54.fa	YES	SRS147652_36.hgm.fna	YES	LiJ_2014__V1.UC60-0__bin.45.fa	5	5	TEDDY_OU_SUBJ1867865604_MAG158,TEDDY_OU_SUBJ1793661521_MAG123,TEDDY_OU_SUBJ1380405716_MAG65,TEDDY_OU_SUBJ1782032164_MAG78,TEDDY_OU_SUBJ1702924372_MAG26	TEDDY_OU_SUBJ1380405716_MAG65	98.37	0	2615193	34	7	155064	21	39397	247749
GMS_773	d__Bacteria;p__Firmicutes_A;c__Clostridia;o__Peptostreptococcales;f__Anaerovoracaceae;g__Emergencia;s__Emergencia timonensis	NO	NO	NO	YES	1776384.3.patric.fna	NO	NO	2	2	TEDDY_OU_SUBJ1556940978_MAG87,TEDDY_OU_SUBJ1369453575_MAG100	TEDDY_OU_SUBJ1369453575_MAG100	99.29	0.71	4260562	73	15	107019	43	29690	247203
GMS_774	d__Bacteria;p__Firmicutes_A;c__Clostridia;o__Peptostreptococcales;f__Anaerovoracaceae;g__Mogibacterium;s__Mogibacterium diversum	NO	NO	NO	NO	NO	YES	HMP_2012__SRS018791__bin.51.fa	1	1	TEDDY_OU_SUBJ1533472625_MAG47	TEDDY_OU_SUBJ1533472625_MAG47	90.66	0.71	1417048	181	43	10257	132	3776	36098
GMS_775	d__Bacteria;p__Firmicutes_A;c__Clostridia;o__Peptostreptococcales;f__Anaerovoracaceae;g__UBA1191;s__UBA1191 sp900066305	NO	NO	NO	YES	165185.5.patric.fna	NO	NO	8	8	TEDDY_OU_SUBJ1328137769_MAG19,TEDDY_OU_SUBJ1413473616_MAG43,TEDDY_OU_SUBJ1341954341_MAG67,TEDDY_OU_SUBJ1277891000_MAG117,TEDDY_OU_SUBJ1897582388_MAG36,TEDDY_OU_SUBJ1521921375_MAG42,TEDDY_OU_SUBJ1562941206_MAG22,TEDDY_OU_SUBJ1272095275_MAG93	TEDDY_OU_SUBJ1562941206_MAG22	98.23	1.42	2424532	70	15	52852	46	17237	127250
GMS_776	d__Bacteria;p__Firmicutes_A;c__Clostridia;o__Peptostreptococcales;f__Anaerovoracaceae;g__UBA1191;s__UBA1191 sp900542385	YES	NO	NO	NO	NO	NO	NO	5	5	TEDDY_OU_SUBJ1709661078_MAG21,TEDDY_OU_SUBJ1879042436_MAG103,TEDDY_OU_SUBJ1228107378_MAG189,TEDDY_OU_SUBJ1851696129_MAG46,TEDDY_OU_SUBJ1378497214_MAG65	TEDDY_OU_SUBJ1709661078_MAG21	97.87	0	1968763	39	8	79796	24	25898	204509
GMS_777	d__Bacteria;p__Firmicutes_A;c__Clostridia;o__Peptostreptococcales;f__Anaerovoracaceae;g__UBA1191;s__UBA1191 sp900543485	NO	YES	SRR4481738_bin.49.fa	NO	NO	YES	XieH_2016__YSZC12003_37210__bin.57.fa	2	2	TEDDY_OU_SUBJ1948771613_MAG59,TEDDY_OU_SUBJ1851696129_MAG71	TEDDY_OU_SUBJ1851696129_MAG71	94.68	0.89	2203256	210	52	13787	148	5104	34889
GMS_778	d__Bacteria;p__Firmicutes_A;c__Clostridia;o__Peptostreptococcales;f__Anaerovoracaceae;g__UBA1191;s__UBA1191 sp900545775	NO	YES	ERR688521_bin.18.fa	YES	SRS014923_17.hgm.fna	YES	HMP_2012__SRS014923__bin.36.fa	8	8	TEDDY_OU_SUBJ1410223187_MAG49,TEDDY_OU_SUBJ1591533036_MAG131,TEDDY_OU_SUBJ1725658699_MAG32,TEDDY_OU_SUBJ1465523424_MAG22,TEDDY_OU_SUBJ1665447745_MAG97,TEDDY_OU_SUBJ1709661078_MAG32,TEDDY_OU_SUBJ1979908439_MAG89,TEDDY_OU_SUBJ1470258804_MAG45	TEDDY_OU_SUBJ1725658699_MAG32	98.94	0.71	2216741	86	18	40703	55	13709	86485
GMS_779	d__Bacteria;p__Firmicutes_A;c__Clostridia;o__Peptostreptococcales;f__Anaerovoracaceae;g__UBA1191;s__UBA1191 sp900549125	NO	YES	SRR2912786_bin.12.fa	NO	NO	YES	XieH_2016__YSZC12003_37233__bin.90.fa	77	77	TEDDY_OU_SUBJ1867865604_MAG71,TEDDY_OU_SUBJ1983400279_MAG46,TEDDY_OU_SUBJ1709460425_MAG89,TEDDY_OU_SUBJ1982356849_MAG120,TEDDY_OU_SUBJ1521080709_MAG63,TEDDY_OU_SUBJ1334414562_MAG9,TEDDY_OU_SUBJ1410223187_MAG53,TEDDY_OU_SUBJ1328137769_MAG86,TEDDY_OU_SUBJ1443072149_MAG12,TEDDY_OU_SUBJ1647875235_MAG78,TEDDY_OU_SUBJ1953899407_MAG69,TEDDY_OU_SUBJ1402733862_MAG115,TEDDY_OU_SUBJ1387717546_MAG22,TEDDY_OU…	TEDDY_OU_SUBJ1311779595_MAG73	98.94	0	2150267	70	17	51282	42	18007	86943
GMS_78	d__Bacteria;p__Actinobacteriota;c__Coriobacteriia;o__Coriobacteriales;f__Eggerthellaceae;g__Senegalimassilia;s__	NO	YES	SRR5580103_bin.20.fa	YES	ERS537340_74.hgm.fna	YES	CM_madagascar__A29_01_1FE__bin.20.fa	1	1	TEDDY_OU_SUBJ1387717546_MAG78	TEDDY_OU_SUBJ1387717546_MAG78	97.31	0.99	2203330	245	48	12728	170	4001	52068
GMS_780	d__Bacteria;p__Firmicutes_A;c__Clostridia;o__Peptostreptococcales;f__Peptostreptococcaceae;g__Clostridioides;s__Clostridioides difficile	NO	NO	NO	NO	NO	YES	OlmMR_2017__S2_001_016G1__bin.8.fa	1	1	TEDDY_OU_SUBJ1727110872_MAG19	TEDDY_OU_SUBJ1727110872_MAG19	96.35	0.58	3898342	348	77	15581	238	5347	66606
GMS_781	d__Bacteria;p__Firmicutes_A;c__Clostridia;o__Peptostreptococcales;f__Peptostreptococcaceae;g__Clostridium_U;s__Clostridium_U hiranonis	NO	YES	SRR2912789_bin.15.fa	NO	NO	NO	NO	2	2	TEDDY_OU_SUBJ1867865604_MAG67,TEDDY_OU_SUBJ1465523424_MAG67	TEDDY_OU_SUBJ1465523424_MAG67	97.9	0	2219082	346	85	8239	259	3264	35551
GMS_782	d__Bacteria;p__Firmicutes_A;c__Clostridia;o__Peptostreptococcales;f__Peptostreptococcaceae;g__Intestinibacter;s__Intestinibacter bartlettii	NO	NO	NO	NO	NO	YES	ZeeviD_2015__PNP_Main_251__bin.30.fa	10	10	TEDDY_OU_SUBJ1665447745_MAG109,TEDDY_OU_SUBJ1349861346_MAG7,TEDDY_OU_SUBJ1546159530_MAG85,TEDDY_OU_SUBJ1965360942_MAG54,TEDDY_OU_SUBJ1423652496_MAG1,TEDDY_OU_SUBJ1784460355_MAG74,TEDDY_OU_SUBJ1818130211_MAG124,TEDDY_OU_SUBJ1805424519_MAG2,TEDDY_OU_SUBJ1320820418_MAG117,TEDDY_OU_SUBJ1712996455_MAG67	TEDDY_OU_SUBJ1320820418_MAG117	94.37	0	2381615	445	108	6363	342	2661	31396
GMS_783	d__Bacteria;p__Firmicutes_A;c__Clostridia;o__Peptostreptococcales;f__Peptostreptococcaceae;g__Peptostreptococcus;s__Peptostreptococcus anaerobius	NO	YES	ERR1018188_bin.73.fa	NO	NO	YES	NielsenHB_2014__V1_UC17_2__bin.13.fa	1	1	TEDDY_OU_SUBJ1470258804_MAG95	TEDDY_OU_SUBJ1470258804_MAG95	99.28	1.4	1746102	226	53	10196	163	3500	34945
GMS_784	d__Bacteria;p__Firmicutes_A;c__Clostridia;o__Peptostreptococcales;f__Peptostreptococcaceae;g__Romboutsia;s__Romboutsia timonensis	NO	YES	ERR688640_bin.34.fa	YES	ERS608581_67.hgm.fna	YES	FengQ_2015__SID31424__bin.45.fa	69	69	TEDDY_OU_SUBJ1983400279_MAG75,TEDDY_OU_SUBJ1725637996_MAG47,TEDDY_OU_SUBJ1369765219_MAG53,TEDDY_OU_SUBJ1867865604_MAG166,TEDDY_OU_SUBJ1703854880_MAG16,TEDDY_OU_SUBJ1377560498_MAG20,TEDDY_OU_SUBJ1697595162_MAG46,TEDDY_OU_SUBJ1821599308_MAG51,TEDDY_OU_SUBJ1395000226_MAG66,TEDDY_OU_SUBJ1759452045_MAG51,TEDDY_OU_SUBJ1228642939_MAG32,TEDDY_OU_SUBJ1778560668_MAG18,TEDDY_OU_SUBJ1422646563_MAG127,TEDDY_O…	TEDDY_OU_SUBJ1490524552_MAG31	98.94	0	2797936	190	38	22914	125	6782	58427
GMS_785	d__Bacteria;p__Firmicutes_A;c__Clostridia;o__Peptostreptococcales;f__Peptostreptococcaceae;g__Terrisporobacter;s__Terrisporobacter othiniensis	NO	YES	SRR5963139_bin.3.fa	NO	NO	YES	HeQ_2017__SZAXPI029544-123__bin.1.fa	1	1	TEDDY_OU_SUBJ1650596053_MAG1	TEDDY_OU_SUBJ1650596053_MAG1	99.3	0.96	3972651	262	55	22453	169	7570	89263
GMS_786	d__Bacteria;p__Firmicutes_A;c__Clostridia;o__Peptostreptococcales;f__Peptostreptococcaceae;g__Terrisporobacter;s__Terrisporobacter sp900557165	NO	NO	NO	NO	NO	YES	XieH_2016__YSZC12003_37399__bin.18.fa	6	6	TEDDY_OU_SUBJ1983400279_MAG16,TEDDY_OU_SUBJ1875431031_MAG57,TEDDY_OU_SUBJ1436190086_MAG68,TEDDY_OU_SUBJ1415720840_MAG80,TEDDY_OU_SUBJ1897582388_MAG250,TEDDY_OU_SUBJ1999573232_MAG96	TEDDY_OU_SUBJ1897582388_MAG250	97.18	0	2573797	331	78	10408	239	3594	48086
GMS_787	d__Bacteria;p__Firmicutes_A;c__Clostridia;o__Tissierellales;f__Peptoniphilaceae;g__Peptoniphilus_A;s__Peptoniphilus_A sp900538655	NO	YES	SRR5963382_bin.19.fa	NO	NO	YES	VincentC_2016__MM013.1__bin.14.fa	1	1	TEDDY_OU_SUBJ1241419203_MAG17	TEDDY_OU_SUBJ1241419203_MAG17	94.91	0.42	1919536	171	31	18512	112	5067	78501
GMS_788	d__Bacteria;p__Firmicutes_A;c__Clostridia_A;o__Christensenellales;f__CAG-138;g__PeH17;s__PeH17 sp000435055	NO	YES	ERR414332_bin.38.fa	YES	SRS476121_4.hgm.fna	YES	ZeeviD_2015__PNP_Main_228__bin.17.fa	6	6	TEDDY_OU_SUBJ1917522162_MAG50,TEDDY_OU_SUBJ1564509248_MAG110,TEDDY_OU_SUBJ1861181419_MAG9,TEDDY_OU_SUBJ1228107378_MAG7,TEDDY_OU_SUBJ1442667678_MAG68,TEDDY_OU_SUBJ1963902608_MAG7	TEDDY_OU_SUBJ1564509248_MAG110	96.77	1.61	2049736	47	11	73514	29	27566	180731
GMS_789	d__Bacteria;p__Firmicutes_A;c__Clostridia_A;o__Christensenellales;f__CAG-138;g__Phil1;s__Phil1 sp001940855	NO	YES	ERR1018225_bin.17.fa	YES	ERS396440_75.hgm.fna	YES	XieH_2016__YSZC12003_37314__bin.21.fa	3	3	TEDDY_OU_SUBJ1564509248_MAG5,TEDDY_OU_SUBJ1963902608_MAG8,TEDDY_OU_SUBJ1985604538_MAG81	TEDDY_OU_SUBJ1564509248_MAG5	98.39	0	2259509	74	14	48855	48	17426	137257
GMS_79	d__Bacteria;p__Firmicutes_A;c__Clostridia;o__Oscillospirales;f__Ruminococcaceae;g__Faecalibacterium;s__	NO	YES	SRR4408097_bin.7.fa	YES	ERS608519_39.hgm.fna	YES	LiJ_2017__H2M414927__bin.20.fa	8	8	TEDDY_OU_SUBJ1214227990_MAG9,TEDDY_OU_SUBJ1490645663_MAG42,TEDDY_OU_SUBJ1828768537_MAG55,TEDDY_OU_SUBJ1677598713_MAG25,TEDDY_OU_SUBJ1807889915_MAG30,TEDDY_OU_SUBJ1443277046_MAG57,TEDDY_OU_SUBJ1327005956_MAG98,TEDDY_OU_SUBJ1885985196_MAG29	TEDDY_OU_SUBJ1327005956_MAG98	98.25	0.68	2545392	162	29	27280	101	6424	160331
GMS_790	d__Bacteria;p__Firmicutes_A;c__Clostridia_A;o__Christensenellales;f__CAG-138;g__SFEL01;s__SFEL01 sp004557245	NO	YES	ERR1297689_bin.13.fa	YES	ERS396481_5.hgm.fna	YES	XieH_2016__YSZC12003_36454__bin.65.fa	5	5	TEDDY_OU_SUBJ1782032164_MAG81,TEDDY_OU_SUBJ1354573462_MAG56,TEDDY_OU_SUBJ1897582388_MAG3,TEDDY_OU_SUBJ1228107378_MAG101,TEDDY_OU_SUBJ1963902608_MAG19	TEDDY_OU_SUBJ1354573462_MAG56	98.39	1.08	1917431	97	20	31685	66	9812	86146
GMS_791	d__Bacteria;p__Firmicutes_A;c__Clostridia_A;o__Christensenellales;f__CAG-138;g__UBA1685;s__UBA1685 sp002320595	NO	NO	NO	NO	NO	YES	LeChatelierE_2013__MH0406__bin.34.fa	1	1	TEDDY_OU_SUBJ1897582388_MAG108	TEDDY_OU_SUBJ1897582388_MAG108	93.65	0.81	2323764	250	48	13975	174	4231	79730
GMS_792	d__Bacteria;p__Firmicutes_A;c__Clostridia_A;o__Christensenellales;f__CAG-74;g__SFFH01;s__SFFH01 sp900542445	NO	YES	ERR1305881_bin.83.fa	YES	SRS023715_19.hgm.fna	YES	XieH_2016__YSZC12003_36007__bin.81.fa	1	1	TEDDY_OU_SUBJ1897951711_MAG44	TEDDY_OU_SUBJ1897951711_MAG44	91.94	0.27	2733521	61	15	62318	40	23508	168258
GMS_793	d__Bacteria;p__Firmicutes_A;c__Clostridia_A;o__Christensenellales;f__CAG-74;g__SFFH01;s__SFFH01 sp900548125	NO	NO	NO	YES	SRS077753_33.hgm.fna	YES	HMP_2012__SRS016095__bin.27.fa	2	2	TEDDY_OU_SUBJ1422646563_MAG172,TEDDY_OU_SUBJ1409003264_MAG82	TEDDY_OU_SUBJ1409003264_MAG82	96.18	0.93	2882951	176	31	25862	113	7412	152181
GMS_794	d__Bacteria;p__Firmicutes_A;c__Clostridia_A;o__Christensenellales;f__CAG-74;g__UBA11524;s__UBA11524 sp000437595	NO	YES	SRR4033063_bin.5.fa	YES	ERS608495_69.hgm.fna	YES	FengQ_2015__SID31874__bin.84.fa	35	35	TEDDY_OU_SUBJ1709460425_MAG36,TEDDY_OU_SUBJ1949420417_MAG128,TEDDY_OU_SUBJ1521080709_MAG118,TEDDY_OU_SUBJ1443072149_MAG149,TEDDY_OU_SUBJ1370580816_MAG17,TEDDY_OU_SUBJ1691426272_MAG9,TEDDY_OU_SUBJ1402733862_MAG55,TEDDY_OU_SUBJ1953899407_MAG47,TEDDY_OU_SUBJ1370609090_MAG31,TEDDY_OU_SUBJ1481912228_MAG6,TEDDY_OU_SUBJ1214325983_MAG58,TEDDY_OU_SUBJ1725658699_MAG60,TEDDY_OU_SUBJ1262137252_MAG21,TEDDY_OU…	TEDDY_OU_SUBJ1361349376_MAG30	97.9	0.47	2968109	141	28	31709	90	9670	179766
GMS_795	d__Bacteria;p__Firmicutes_A;c__Clostridia_A;o__Christensenellales;f__Christensenellaceae;g__Catabacter;s__Catabacter hongkongensis	NO	YES	ERR1620303_bin.22.fa	YES	270498.16.patric.fna	YES	HeQ_2017__RSZAXPI003069-101__bin.9.fa	3	3	TEDDY_OU_SUBJ1897582388_MAG96,TEDDY_OU_SUBJ1870814408_MAG50,TEDDY_OU_SUBJ1823039663_MAG22	TEDDY_OU_SUBJ1870814408_MAG50	97.9	0.7	2735516	45	8	118043	27	30088	262409
GMS_796	d__Bacteria;p__Firmicutes_A;c__Clostridia_A;o__Christensenellales;f__Christensenellaceae;g__Christensenella;s__Christensenella massiliensis	YES	NO	NO	NO	NO	NO	NO	2	2	TEDDY_OU_SUBJ1875431031_MAG82,TEDDY_OU_SUBJ1556940978_MAG150	TEDDY_OU_SUBJ1875431031_MAG82	98.79	0.81	2390146	139	28	28204	88	7676	74189
GMS_797	d__Bacteria;p__Firmicutes_A;c__Clostridia_A;o__Christensenellales;f__Christensenellaceae;g__Christensenella;s__Christensenella minuta	YES	NO	NO	NO	NO	NO	NO	7	7	TEDDY_OU_SUBJ1917212604_MAG101,TEDDY_OU_SUBJ1391457984_MAG81,TEDDY_OU_SUBJ1774834905_MAG83,TEDDY_OU_SUBJ1556940978_MAG52,TEDDY_OU_SUBJ1897582388_MAG139,TEDDY_OU_SUBJ1948771613_MAG128,TEDDY_OU_SUBJ1958241611_MAG17	TEDDY_OU_SUBJ1917212604_MAG101	97.98	0.81	2773388	158	33	23419	106	9277	128016
GMS_798	d__Bacteria;p__Firmicutes_A;c__Clostridia_A;o__Christensenellales;f__Christensenellaceae;g__QAKS01;s__QAKS01 sp003343685	YES	NO	NO	NO	NO	NO	NO	1	1	TEDDY_OU_SUBJ1897582388_MAG50	TEDDY_OU_SUBJ1897582388_MAG50	97.9	0.93	2452944	66	14	52559	43	20736	227016
GMS_799	d__Bacteria;p__Firmicutes_A;c__Clostridia_A;o__Christensenellales;f__Christensenellaceae;g__UMGS743;s__UMGS743 sp900545085	NO	YES	SRR5056786_bin.131.fa	NO	NO	YES	KosticAD_2015__PRJNA231909.3114784__bin.4.fa	40	40	TEDDY_OU_SUBJ1664402767_MAG38,TEDDY_OU_SUBJ1521080709_MAG88,TEDDY_OU_SUBJ1892724708_MAG21,TEDDY_OU_SUBJ1633570887_MAG2,TEDDY_OU_SUBJ1282706628_MAG75,TEDDY_OU_SUBJ1697595162_MAG68,TEDDY_OU_SUBJ1725658699_MAG19,TEDDY_OU_SUBJ1917522162_MAG59,TEDDY_OU_SUBJ1772220664_MAG85,TEDDY_OU_SUBJ1237890995_MAG82,TEDDY_OU_SUBJ1782032164_MAG178,TEDDY_OU_SUBJ1905023806_MAG48,TEDDY_OU_SUBJ1415720840_MAG37,TEDDY_OU_…	TEDDY_OU_SUBJ1727110872_MAG50	98.25	0.7	2028235	59	12	53261	36	17153	135739
GMS_8	d__Bacteria;p__Firmicutes_A;c__Clostridia;o__Peptostreptococcales;f__Peptostreptococcaceae;g__Peptostreptococcus;s__	NO	NO	NO	YES	ERS608583_75.hgm.fna	YES	HMP_2012__SRS019122__bin.37.fa	1	1	TEDDY_OU_SUBJ1950891337_MAG58	TEDDY_OU_SUBJ1950891337_MAG58	90.21	1.4	1259051	213	55	6907	165	3040	23978
GMS_80	d__Bacteria;p__Firmicutes_A;c__Clostridia;o__Oscillospirales;f__Ruminococcaceae;g__Gemmiger;s__	YES	NO	NO	NO	NO	NO	NO	1	1	TEDDY_OU_SUBJ1552707857_MAG143	TEDDY_OU_SUBJ1552707857_MAG143	96.21	0.17	2770235	151	28	27367	94	8975	117490
GMS_800	d__Bacteria;p__Firmicutes_C;c__Negativicutes;o__Acidaminococcales;f__Acidaminococcaceae;g__Acidaminococcus;s__Acidaminococcus intestini	NO	YES	SRR1462559_bin.4.fa	NO	NO	YES	VogtmannE_2016__MMRS25641480ST-27-0-0__bin.73.fa	9	9	TEDDY_OU_SUBJ1553620649_MAG70,TEDDY_OU_SUBJ1395588774_MAG33,TEDDY_OU_SUBJ1504479905_MAG51,TEDDY_OU_SUBJ1709661078_MAG14,TEDDY_OU_SUBJ1594145692_MAG41,TEDDY_OU_SUBJ1847714459_MAG27,TEDDY_OU_SUBJ1254698506_MAG68,TEDDY_OU_SUBJ1327005956_MAG2,TEDDY_OU_SUBJ1706517630_MAG9	TEDDY_OU_SUBJ1706517630_MAG9	100	0	2128160	102	26	26091	71	12054	128108
GMS_801	d__Bacteria;p__Firmicutes_C;c__Negativicutes;o__Acidaminococcales;f__Acidaminococcaceae;g__Phascolarctobacterium;s__Phascolarctobacterium faecium	NO	YES	ERR1913045_bin.13.fa	YES	ERS537194_38.hgm.fna	YES	XieH_2016__YSZC12003_37191R1__bin.29.fa	42	42	TEDDY_OU_SUBJ1521080709_MAG133,TEDDY_OU_SUBJ1334414562_MAG23,TEDDY_OU_SUBJ1934759910_MAG19,TEDDY_OU_SUBJ1387717546_MAG52,TEDDY_OU_SUBJ1691612732_MAG90,TEDDY_OU_SUBJ1475237507_MAG2,TEDDY_OU_SUBJ1940194251_MAG48,TEDDY_OU_SUBJ1828768537_MAG123,TEDDY_OU_SUBJ1819475982_MAG8,TEDDY_OU_SUBJ1328759443_MAG49,TEDDY_OU_SUBJ1456014133_MAG27,TEDDY_OU_SUBJ1405681775_MAG32,TEDDY_OU_SUBJ1774834905_MAG138,TEDDY_OU…	TEDDY_OU_SUBJ1958241611_MAG103	99.38	1.2	2094514	93	17	35912	55	11636	129376
GMS_802	d__Bacteria;p__Firmicutes_C;c__Negativicutes;o__Acidaminococcales;f__Acidaminococcaceae;g__Phascolarctobacterium;s__Phascolarctobacterium sp000436095	NO	YES	SRR2992900_bin.20.fa	YES	ERS396395_80.hgm.fna	NO	NO	1	1	TEDDY_OU_SUBJ1408249292_MAG53	TEDDY_OU_SUBJ1408249292_MAG53	97.5	0.8	1666603	192	42	12902	135	4210	38746
GMS_803	d__Bacteria;p__Firmicutes_C;c__Negativicutes;o__Acidaminococcales;f__Acidaminococcaceae;g__Phascolarctobacterium;s__Phascolarctobacterium sp900545535	NO	YES	SRR341705_bin.32.fa	YES	SRS294965_44.hgm.fna	YES	VogtmannE_2016__MMRS71238091ST-27-0-0__bin.29.fa	2	2	TEDDY_OU_SUBJ1671622380_MAG70,TEDDY_OU_SUBJ1576755259_MAG29	TEDDY_OU_SUBJ1671622380_MAG70	99.98	1.5	2376692	71	16	51483	45	17758	115845
GMS_804	d__Bacteria;p__Firmicutes_C;c__Negativicutes;o__Acidaminococcales;f__Acidaminococcaceae;g__Phascolarctobacterium_A;s__Phascolarctobacterium_A sp900544885	NO	YES	SRR4033066_bin.3.fa	YES	SRS103987_7.hgm.fna	YES	BackhedF_2015__SID637_M__bin.31.fa	1	1	TEDDY_OU_SUBJ1570076016_MAG136	TEDDY_OU_SUBJ1570076016_MAG136	97.75	0.3	1684234	210	52	10595	153	3811	34925
GMS_805	d__Bacteria;p__Firmicutes_C;c__Negativicutes;o__Acidaminococcales;f__Acidaminococcaceae;g__Phascolarctobacterium_A;s__Phascolarctobacterium_A succinatutens	NO	NO	NO	NO	NO	YES	LiJ_2014__MH0252__bin.10.fa	3	3	TEDDY_OU_SUBJ1851699291_MAG46,TEDDY_OU_SUBJ1861181419_MAG23,TEDDY_OU_SUBJ1367414889_MAG27	TEDDY_OU_SUBJ1367414889_MAG27	96.56	0.9	1994366	244	63	10048	183	4235	33328
GMS_806	d__Bacteria;p__Firmicutes_C;c__Negativicutes;o__Acidaminococcales;f__Acidaminococcaceae;g__Succiniclasticum;s__Succiniclasticum sp900544275	YES	NO	NO	NO	NO	NO	NO	9	9	TEDDY_OU_SUBJ1647875235_MAG71,TEDDY_OU_SUBJ1769964181_MAG38,TEDDY_OU_SUBJ1677598713_MAG61,TEDDY_OU_SUBJ1408249292_MAG59,TEDDY_OU_SUBJ1897582388_MAG161,TEDDY_OU_SUBJ1913333238_MAG60,TEDDY_OU_SUBJ1730396409_MAG34,TEDDY_OU_SUBJ1469813920_MAG68,TEDDY_OU_SUBJ1984040004_MAG52	TEDDY_OU_SUBJ1408249292_MAG59	95.69	1.25	1708059	283	75	7322	215	3065	20014
GMS_807	d__Bacteria;p__Firmicutes_C;c__Negativicutes;o__Selenomonadales;f__Selenomonadaceae;g__Megamonas;s__Megamonas funiformis	NO	YES	SRR5558060_bin.8.fa	YES	ERS537347_65.hgm.fna	YES	ZeeviD_2015__PNP_Validation_59__bin.28.fa	39	39	TEDDY_OU_SUBJ1380175948_MAG50,TEDDY_OU_SUBJ1395000226_MAG28,TEDDY_OU_SUBJ1647875235_MAG72,TEDDY_OU_SUBJ1413473616_MAG129,TEDDY_OU_SUBJ1402733862_MAG49,TEDDY_OU_SUBJ1569946316_MAG72,TEDDY_OU_SUBJ1395588774_MAG26,TEDDY_OU_SUBJ1264582496_MAG40,TEDDY_OU_SUBJ1618380387_MAG29,TEDDY_OU_SUBJ1834672414_MAG41,TEDDY_OU_SUBJ1245377081_MAG4,TEDDY_OU_SUBJ1467849044_MAG1,TEDDY_OU_SUBJ1700454883_MAG3,TEDDY_OU_SU…	TEDDY_OU_SUBJ1414776858_MAG49	99.37	0	2200171	66	13	50180	41	19933	131468
GMS_808	d__Bacteria;p__Firmicutes_C;c__Negativicutes;o__Selenomonadales;f__Selenomonadaceae;g__Megamonas;s__Megamonas hypermegale	YES	NO	NO	NO	NO	NO	NO	1	1	TEDDY_OU_SUBJ1552707857_MAG49	TEDDY_OU_SUBJ1552707857_MAG49	94.04	0.63	2059775	292	68	9075	215	3346	32786
GMS_809	d__Bacteria;p__Firmicutes_C;c__Negativicutes;o__Selenomonadales;f__Selenomonadaceae;g__Mitsuokella;s__Mitsuokella multacida	NO	YES	SRR5127417_bin.14.fa	YES	ERS537249_18.hgm.fna	YES	LeChatelierE_2013__MH0457__bin.93.fa	1	1	TEDDY_OU_SUBJ1485180854_MAG40	TEDDY_OU_SUBJ1485180854_MAG40	96.75	0.31	2287715	158	28	22341	98	5980	72971
GMS_81	d__Bacteria;p__Firmicutes;c__Bacilli;o__Erysipelotrichales;f__Erysipelotrichaceae;g__Merdibacter;s__	YES	NO	NO	NO	NO	NO	NO	5	5	TEDDY_OU_SUBJ1633336199_MAG50,TEDDY_OU_SUBJ1504420627_MAG41,TEDDY_OU_SUBJ1218966320_MAG67,TEDDY_OU_SUBJ1505295943_MAG26,TEDDY_OU_SUBJ1321430166_MAG57	TEDDY_OU_SUBJ1321430166_MAG57	96.23	0	1937546	145	32	20597	97	6173	51304
GMS_810	d__Bacteria;p__Firmicutes_C;c__Negativicutes;o__Veillonellales;f__Dialisteraceae;g__Dialister;s__Dialister invisus	NO	YES	ERR1293924_bin.8.fa	YES	1263072.3.patric.fna	YES	FengQ_2015__SID31512__bin.34.fa	61	61	TEDDY_OU_SUBJ1321793540_MAG50,TEDDY_OU_SUBJ1949420417_MAG156,TEDDY_OU_SUBJ1867865604_MAG120,TEDDY_OU_SUBJ1559962652_MAG78,TEDDY_OU_SUBJ1559052997_MAG11,TEDDY_OU_SUBJ1377560498_MAG123,TEDDY_OU_SUBJ1591533036_MAG12,TEDDY_OU_SUBJ1512113898_MAG10,TEDDY_OU_SUBJ1214227990_MAG21,TEDDY_OU_SUBJ1976879393_MAG23,TEDDY_OU_SUBJ1584864839_MAG21,TEDDY_OU_SUBJ1490645663_MAG2,TEDDY_OU_SUBJ1539417543_MAG34,TEDDY_O…	TEDDY_OU_SUBJ1693883921_MAG57	98.1	0	1787527	19	3	211976	13	49689	541476
GMS_811	d__Bacteria;p__Firmicutes_C;c__Negativicutes;o__Veillonellales;f__Dialisteraceae;g__Dialister;s__Dialister sp000434475	NO	YES	ERR526087_bin.23.fa	YES	SRS475698_92.hgm.fna	YES	KarlssonFH_2013__S479__bin.5.fa	2	2	TEDDY_OU_SUBJ1653420135_MAG82,TEDDY_OU_SUBJ1272095275_MAG23	TEDDY_OU_SUBJ1272095275_MAG23	92.12	0.63	1876208	254	63	8478	192	3833	33656
GMS_812	d__Bacteria;p__Firmicutes_C;c__Negativicutes;o__Veillonellales;f__Dialisteraceae;g__Dialister;s__Dialister sp002320515	NO	YES	SRR5127610_bin.13.fa	YES	1946415.3.patric.fna	YES	XieH_2016__YSZC12003_36117__bin.44.fa	3	3	TEDDY_OU_SUBJ1807889915_MAG36,TEDDY_OU_SUBJ1439205458_MAG23,TEDDY_OU_SUBJ1376441535_MAG41	TEDDY_OU_SUBJ1439205458_MAG23	97.73	0.63	2359070	244	49	13236	171	4477	78491
GMS_813	d__Bacteria;p__Firmicutes_C;c__Negativicutes;o__Veillonellales;f__Dialisteraceae;g__Dialister;s__Dialister sp900541485	NO	YES	ERR526036_bin.30.fa	YES	ERS473371_13.hgm.fna	NO	NO	17	17	TEDDY_OU_SUBJ1686419003_MAG27,TEDDY_OU_SUBJ1828674055_MAG37,TEDDY_OU_SUBJ1278763099_MAG46,TEDDY_OU_SUBJ1413473616_MAG9,TEDDY_OU_SUBJ1265950444_MAG51,TEDDY_OU_SUBJ1773713759_MAG89,TEDDY_OU_SUBJ1432134560_MAG8,TEDDY_OU_SUBJ1649231447_MAG11,TEDDY_OU_SUBJ1995828552_MAG79,TEDDY_OU_SUBJ1470258804_MAG53,TEDDY_OU_SUBJ1292684821_MAG61,TEDDY_OU_SUBJ1235862144_MAG2,TEDDY_OU_SUBJ1232962451_MAG74,TEDDY_OU_SUB…	TEDDY_OU_SUBJ1232962451_MAG74	96.11	0	1623435	31	6	99271	20	24406	210145
GMS_814	d__Bacteria;p__Firmicutes_C;c__Negativicutes;o__Veillonellales;f__Dialisteraceae;g__Dialister;s__Dialister sp900543165	NO	YES	ERR525804_bin.50.fa	YES	SRS146764_26.hgm.fna	YES	BackhedF_2015__SID244_12M__bin.13.fa	12	12	TEDDY_OU_SUBJ1491939283_MAG10,TEDDY_OU_SUBJ1709460425_MAG56,TEDDY_OU_SUBJ1422646563_MAG29,TEDDY_OU_SUBJ1725658699_MAG77,TEDDY_OU_SUBJ1467849044_MAG15,TEDDY_OU_SUBJ1409003264_MAG35,TEDDY_OU_SUBJ1623277209_MAG45,TEDDY_OU_SUBJ1442667678_MAG96,TEDDY_OU_SUBJ1426799527_MAG54,TEDDY_OU_SUBJ1540977477_MAG36,TEDDY_OU_SUBJ1542182324_MAG35,TEDDY_OU_SUBJ1853558835_MAG44	TEDDY_OU_SUBJ1422646563_MAG29	100	0.63	2302501	102	19	38664	66	10297	178824
GMS_815	d__Bacteria;p__Firmicutes_C;c__Negativicutes;o__Veillonellales;f__Dialisteraceae;g__Dialister;s__Dialister sp900547785	YES	NO	NO	NO	NO	NO	NO	3	3	TEDDY_OU_SUBJ1677598713_MAG53,TEDDY_OU_SUBJ1897582388_MAG97,TEDDY_OU_SUBJ1562941206_MAG116	TEDDY_OU_SUBJ1897582388_MAG97	96.11	0.63	1606511	46	9	56800	31	17996	147225
GMS_816	d__Bacteria;p__Firmicutes_C;c__Negativicutes;o__Veillonellales;f__Dialisteraceae;g__Dialister;s__Dialister succinatiphilus	NO	YES	SRR5106303_bin.23.fa	YES	ERS537308_2.hgm.fna	YES	FengQ_2015__SID31282__bin.8.fa	6	6	TEDDY_OU_SUBJ1296635662_MAG66,TEDDY_OU_SUBJ1670617337_MAG22,TEDDY_OU_SUBJ1277891000_MAG104,TEDDY_OU_SUBJ1655412096_MAG6,TEDDY_OU_SUBJ1653172796_MAG8,TEDDY_OU_SUBJ1885874406_MAG56	TEDDY_OU_SUBJ1655412096_MAG6	100	0.63	2277505	168	17	31589	99	4822	153526
GMS_817	d__Bacteria;p__Firmicutes_C;c__Negativicutes;o__Veillonellales;f__Megasphaeraceae;g__Anaeroglobus;s__Anaeroglobus massiliensis	NO	YES	ERR525833_bin.16.fa	YES	ERS396515_10.hgm.fna	YES	BackhedF_2015__SID281_4M__bin.14.fa	5	5	TEDDY_OU_SUBJ1591533036_MAG53,TEDDY_OU_SUBJ1807354746_MAG1,TEDDY_OU_SUBJ1415720840_MAG55,TEDDY_OU_SUBJ1235524891_MAG6,TEDDY_OU_SUBJ1653172796_MAG6	TEDDY_OU_SUBJ1807354746_MAG1	99.4	0	1668492	28	6	82910	20	25814	365895
GMS_818	d__Bacteria;p__Firmicutes_C;c__Negativicutes;o__Veillonellales;f__Megasphaeraceae;g__Anaeroglobus;s__Anaeroglobus micronuciformis	NO	YES	ERR525980_bin.7.fa	YES	ERS473315_16.hgm.fna	YES	BackhedF_2015__SID567_12M__bin.7.fa	54	54	TEDDY_OU_SUBJ1949420417_MAG84,TEDDY_OU_SUBJ1521080709_MAG68,TEDDY_OU_SUBJ1209695729_MAG71,TEDDY_OU_SUBJ1738064281_MAG40,TEDDY_OU_SUBJ1691612732_MAG40,TEDDY_OU_SUBJ1504420627_MAG134,TEDDY_OU_SUBJ1934759910_MAG35,TEDDY_OU_SUBJ1431448437_MAG9,TEDDY_OU_SUBJ1569946316_MAG96,TEDDY_OU_SUBJ1283384554_MAG82,TEDDY_OU_SUBJ1677598713_MAG21,TEDDY_OU_SUBJ1492852565_MAG25,TEDDY_OU_SUBJ1220135965_MAG35,TEDDY_OU_…	TEDDY_OU_SUBJ1825437602_MAG12	100	0	1771302	35	7	74661	22	25317	291691
GMS_819	d__Bacteria;p__Firmicutes_C;c__Negativicutes;o__Veillonellales;f__Megasphaeraceae;g__Megasphaera;s__Megasphaera elsdenii	NO	YES	ERR525956_bin.16.fa	YES	SRS294930_7.hgm.fna	YES	BackhedF_2015__SID544_12M__bin.24.fa	7	7	TEDDY_OU_SUBJ1491939283_MAG44,TEDDY_OU_SUBJ1279157655_MAG21,TEDDY_OU_SUBJ1485180854_MAG41,TEDDY_OU_SUBJ1570076016_MAG11,TEDDY_OU_SUBJ1539417543_MAG11,TEDDY_OU_SUBJ1623277209_MAG21,TEDDY_OU_SUBJ1540977477_MAG43	TEDDY_OU_SUBJ1540977477_MAG43	98.8	0	2119196	86	19	32817	57	12203	119570
GMS_82	d__Bacteria;p__Bacteroidota;c__Bacteroidia;o__Bacteroidales;f__Bacteroidaceae;g__Bacteroides;s__	NO	YES	SRR4305470_bin.18.fa	YES	SRS1719522_10.hgm.fna	YES	VatanenT_2016__G80309__bin.6.fa	8	8	TEDDY_OU_SUBJ1982356849_MAG51,TEDDY_OU_SUBJ1203939770_MAG8,TEDDY_OU_SUBJ1794675779_MAG7,TEDDY_OU_SUBJ1867634179_MAG75,TEDDY_OU_SUBJ1989837542_MAG43,TEDDY_OU_SUBJ1717521911_MAG44,TEDDY_OU_SUBJ1748509278_MAG42,TEDDY_OU_SUBJ1899872864_MAG2	TEDDY_OU_SUBJ1748509278_MAG42	98.55	0.24	6230330	83	16	131465	49	37469	315587
GMS_820	d__Bacteria;p__Firmicutes_C;c__Negativicutes;o__Veillonellales;f__Megasphaeraceae;g__Megasphaera;s__Megasphaera massiliensis	NO	YES	ERR1305889_bin.20.fa	YES	ERS396486_17.hgm.fna	YES	ZellerG_2014__CCIS81710917ST-20-0__bin.34.fa	3	3	TEDDY_OU_SUBJ1840148851_MAG29,TEDDY_OU_SUBJ1502215789_MAG97,TEDDY_OU_SUBJ1773713759_MAG86	TEDDY_OU_SUBJ1502215789_MAG97	98.8	0	2508041	39	9	102711	26	33179	242888
GMS_821	d__Bacteria;p__Firmicutes_C;c__Negativicutes;o__Veillonellales;f__Megasphaeraceae;g__Megasphaera;s__Megasphaera sp000417505	NO	YES	SRR5106288_bin.15.fa	YES	SRS476189_67.hgm.fna	YES	CosteaPI_2017__SID713B049-11-90-0__bin.26.fa	1	1	TEDDY_OU_SUBJ1851699291_MAG19	TEDDY_OU_SUBJ1851699291_MAG19	96.21	0	2111981	218	49	13762	153	4456	43334
GMS_822	d__Bacteria;p__Firmicutes_C;c__Negativicutes;o__Veillonellales;f__Megasphaeraceae;g__Megasphaera;s__Megasphaera sp001546855	NO	YES	SRR2912778_bin.38.fa	YES	SRS255876_1.hgm.fna	NO	NO	8	8	TEDDY_OU_SUBJ1572619582_MAG23,TEDDY_OU_SUBJ1250949712_MAG41,TEDDY_OU_SUBJ1542798437_MAG42,TEDDY_OU_SUBJ1358073094_MAG15,TEDDY_OU_SUBJ1303742534_MAG37,TEDDY_OU_SUBJ1566407758_MAG21,TEDDY_OU_SUBJ1334204373_MAG29,TEDDY_OU_SUBJ1723549661_MAG25	TEDDY_OU_SUBJ1542798437_MAG42	100	0	2347693	48	9	78256	31	20748	335536
GMS_823	d__Bacteria;p__Firmicutes_C;c__Negativicutes;o__Veillonellales;f__Megasphaeraceae;g__Megasphaera;s__Megasphaera sp002319965	NO	YES	SRR5057034_bin.27.fa	YES	ERS396476_46.hgm.fna	YES	LiJ_2014__V1.CD44-4__bin.6.fa	2	2	TEDDY_OU_SUBJ1354573462_MAG10,TEDDY_OU_SUBJ1679606622_MAG64	TEDDY_OU_SUBJ1354573462_MAG10	100	0	2302750	50	12	65794	34	23917	158115
GMS_824	d__Bacteria;p__Firmicutes_C;c__Negativicutes;o__Veillonellales;f__Megasphaeraceae;g__Megasphaera;s__Megasphaera stantonii	NO	YES	ERR1190934_bin.75.fa	YES	1965622.3.patric.fna	YES	LiJ_2014__MH0192__bin.14.fa	1	1	TEDDY_OU_SUBJ1398327253_MAG30	TEDDY_OU_SUBJ1398327253_MAG30	96.61	1.92	2308885	183	38	20049	119	5731	57676
GMS_825	d__Bacteria;p__Firmicutes_C;c__Negativicutes;o__Veillonellales;f__Megasphaeraceae;g__Megasphaera_B;s__Megasphaera_B sp900549385	NO	NO	NO	YES	ERS235560_32.hgm.fna	YES	ZeeviD_2015__PNP_Main_317__bin.32.fa	1	1	TEDDY_OU_SUBJ1999573232_MAG89	TEDDY_OU_SUBJ1999573232_MAG89	98.8	0	2083598	23	7	123979	15	79128	200855
GMS_826	d__Bacteria;p__Firmicutes_C;c__Negativicutes;o__Veillonellales;f__Negativicoccaceae;g__Negativicoccus;s__Negativicoccus succinicivorans	NO	YES	SRR3132441_bin.7.fa	NO	NO	YES	FerrettiP_2018__CA_C10034IS2595FE_t4M15__bin.10.fa	1	1	TEDDY_OU_SUBJ1812675350_MAG62	TEDDY_OU_SUBJ1812675350_MAG62	97.22	1.58	1272800	89	13	28669	54	5450	112290
GMS_827	d__Bacteria;p__Firmicutes_C;c__Negativicutes;o__Veillonellales;f__Veillonellaceae;g__Veillonella;s__Veillonella atypica	NO	YES	ERR525865_bin.14.fa	YES	1128111.23.patric.fna	YES	BackhedF_2015__SID12_4M__bin.10.fa	38	38	TEDDY_OU_SUBJ1709460425_MAG52,TEDDY_OU_SUBJ1358015183_MAG16,TEDDY_OU_SUBJ1782184727_MAG29,TEDDY_OU_SUBJ1738064281_MAG19,TEDDY_OU_SUBJ1282706628_MAG32,TEDDY_OU_SUBJ1472545676_MAG2,TEDDY_OU_SUBJ1940194251_MAG63,TEDDY_OU_SUBJ1687049547_MAG62,TEDDY_OU_SUBJ1830760891_MAG28,TEDDY_OU_SUBJ1597899947_MAG51,TEDDY_OU_SUBJ1846692091_MAG9,TEDDY_OU_SUBJ1982512306_MAG12,TEDDY_OU_SUBJ1410406160_MAG9,TEDDY_OU_SUB…	TEDDY_OU_SUBJ1518156842_MAG11	99.25	0	1940928	41	6	103061	26	22614	331601
GMS_828	d__Bacteria;p__Firmicutes_C;c__Negativicutes;o__Veillonellales;f__Veillonellaceae;g__Veillonella;s__Veillonella dispar_A	NO	YES	SRR1779108_bin.6.fa	YES	SRS373194_12.hgm.fna	YES	BackhedF_2015__SID598_M__bin.14.fa	9	9	TEDDY_OU_SUBJ1769964181_MAG2,TEDDY_OU_SUBJ1683690098_MAG15,TEDDY_OU_SUBJ1597899947_MAG44,TEDDY_OU_SUBJ1377822937_MAG16,TEDDY_OU_SUBJ1456937048_MAG55,TEDDY_OU_SUBJ1820119148_MAG72,TEDDY_OU_SUBJ1560559420_MAG69,TEDDY_OU_SUBJ1391609433_MAG24,TEDDY_OU_SUBJ1220546515_MAG17	TEDDY_OU_SUBJ1560559420_MAG69	100	0	2054955	53	8	70333	31	15629	231662
GMS_829	d__Bacteria;p__Firmicutes_C;c__Negativicutes;o__Veillonellales;f__Veillonellaceae;g__Veillonella;s__Veillonella parvula	NO	YES	ERR525769_bin.8.fa	YES	SRS043701_7.hgm.fna	YES	BackhedF_2015__SID224_4M__bin.10.fa	57	57	TEDDY_OU_SUBJ1325964899_MAG39,TEDDY_OU_SUBJ1525703925_MAG9,TEDDY_OU_SUBJ1243510805_MAG28,TEDDY_OU_SUBJ1287560689_MAG100,TEDDY_OU_SUBJ1543995373_MAG23,TEDDY_OU_SUBJ1747342927_MAG67,TEDDY_OU_SUBJ1568931410_MAG16,TEDDY_OU_SUBJ1369765219_MAG56,TEDDY_OU_SUBJ1838470437_MAG3,TEDDY_OU_SUBJ1828768537_MAG74,TEDDY_OU_SUBJ1793661521_MAG67,TEDDY_OU_SUBJ1380405716_MAG10,TEDDY_OU_SUBJ1262137252_MAG41,TEDDY_OU_S…	TEDDY_OU_SUBJ1354562324_MAG77	100	0	2142229	27	6	120670	17	33390	233940
GMS_83	d__Bacteria;p__Firmicutes;c__Bacilli;o__Erysipelotrichales;f__Erysipelotrichaceae;g__Merdibacter;s__	NO	NO	NO	NO	NO	YES	VogtmannE_2016__MMRS73787048ST-27-0-0__bin.27.fa	1	1	TEDDY_OU_SUBJ1897582388_MAG169	TEDDY_OU_SUBJ1897582388_MAG169	95.28	0.94	2243096	42	9	85390	25	32972	273382
GMS_830	d__Bacteria;p__Firmicutes_C;c__Negativicutes;o__Veillonellales;f__Veillonellaceae;g__Veillonella;s__Veillonella parvula_A	NO	NO	NO	YES	SRS043701_7.hgm.fna	YES	FerrettiP_2018__CA_C10007IS2113FE_t5M16__bin.7.fa	148	148	TEDDY_OU_SUBJ1867865604_MAG78,TEDDY_OU_SUBJ1969750490_MAG20,TEDDY_OU_SUBJ1743288251_MAG24,TEDDY_OU_SUBJ1521080709_MAG22,TEDDY_OU_SUBJ1840148851_MAG13,TEDDY_OU_SUBJ1516547689_MAG62,TEDDY_OU_SUBJ1732982250_MAG8,TEDDY_OU_SUBJ1890679305_MAG30,TEDDY_OU_SUBJ1491939283_MAG54,TEDDY_OU_SUBJ1934221956_MAG72,TEDDY_OU_SUBJ1671014240_MAG16,TEDDY_OU_SUBJ1366028512_MAG110,TEDDY_OU_SUBJ1209695729_MAG6,TEDDY_OU_S…	TEDDY_OU_SUBJ1453440355_MAG76	100	0	2167066	16	4	180135	12	82619	383376
GMS_831	d__Bacteria;p__Firmicutes_C;c__Negativicutes;o__Veillonellales;f__Veillonellaceae;g__Veillonella;s__Veillonella sp900550175	NO	NO	NO	NO	NO	YES	BackhedF_2015__SID504_12M__bin.13.fa	1	1	TEDDY_OU_SUBJ1816318750_MAG2	TEDDY_OU_SUBJ1816318750_MAG2	91.75	3.13	1815476	296	83	7746	225	3139	21721
GMS_832	d__Bacteria;p__Firmicutes_C;c__Negativicutes;o__Veillonellales;f__Veillonellaceae;g__Veillonella;s__Veillonella sp900550455	NO	NO	NO	YES	SRS255839_26.hgm.fna	NO	NO	2	2	TEDDY_OU_SUBJ1358015183_MAG80,TEDDY_OU_SUBJ1518156842_MAG16	TEDDY_OU_SUBJ1358015183_MAG80	98.5	0.2	1490534	12	3	175776	9	55461	350750
GMS_833	d__Bacteria;p__Firmicutes_C;c__Negativicutes;o__Veillonellales;f__Veillonellaceae;g__Veillonella_A;s__Veillonella_A seminalis	NO	YES	SRR3132195_bin.3.fa	YES	883156.3.patric.fna	YES	FerrettiP_2018__CA_C10019IS2329FE_t5M16__bin.3.fa	44	44	TEDDY_OU_SUBJ1321793540_MAG37,TEDDY_OU_SUBJ1591941576_MAG3,TEDDY_OU_SUBJ1201923829_MAG1,TEDDY_OU_SUBJ1472545676_MAG10,TEDDY_OU_SUBJ1584864839_MAG24,TEDDY_OU_SUBJ1742125317_MAG2,TEDDY_OU_SUBJ1264582496_MAG11,TEDDY_OU_SUBJ1539417543_MAG17,TEDDY_OU_SUBJ1670617337_MAG11,TEDDY_OU_SUBJ1699493968_MAG41,TEDDY_OU_SUBJ1477223770_MAG54,TEDDY_OU_SUBJ1277891000_MAG102,TEDDY_OU_SUBJ1746912636_MAG5,TEDDY_OU_SUB…	TEDDY_OU_SUBJ1367414889_MAG86	100	0	2218388	31	6	128084	20	37151	448109
GMS_834	d__Bacteria;p__Firmicutes_C;c__Negativicutes;o__Veillonellales;f__Veillonellaceae;g__Veillonella_A;s__Veillonella_A sp000431435	NO	YES	SRR1761683_bin.30.fa	YES	ERS396438_64.hgm.fna	YES	LiJ_2014__O2.UC37-1__bin.58.fa	41	41	TEDDY_OU_SUBJ1983400279_MAG70,TEDDY_OU_SUBJ1892724708_MAG18,TEDDY_OU_SUBJ1982356849_MAG167,TEDDY_OU_SUBJ1840148851_MAG9,TEDDY_OU_SUBJ1773467641_MAG17,TEDDY_OU_SUBJ1522347969_MAG69,TEDDY_OU_SUBJ1570981842_MAG36,TEDDY_OU_SUBJ1350449120_MAG87,TEDDY_OU_SUBJ1672377043_MAG68,TEDDY_OU_SUBJ1830760891_MAG22,TEDDY_OU_SUBJ1465523424_MAG30,TEDDY_OU_SUBJ1390958443_MAG92,TEDDY_OU_SUBJ1245377081_MAG39,TEDDY_OU_…	TEDDY_OU_SUBJ1556940978_MAG129	100	0	2490279	84	16	43689	53	16806	140795
GMS_835	d__Bacteria;p__Fusobacteriota;c__Fusobacteriia;o__Fusobacteriales;f__Fusobacteriaceae;g__Fusobacterium_A;s__Fusobacterium_A sp900543175	NO	YES	SRR5275410_bin.24.fa	YES	SRS294858_1.hgm.fna	YES	LoombaR_2017__SID5571_lgi__bin.33.fa	5	5	TEDDY_OU_SUBJ1481053656_MAG17,TEDDY_OU_SUBJ1512113898_MAG61,TEDDY_OU_SUBJ1793661521_MAG38,TEDDY_OU_SUBJ1471918229_MAG21,TEDDY_OU_SUBJ1853558835_MAG105	TEDDY_OU_SUBJ1471918229_MAG21	98.88	2.62	2548398	213	46	19101	145	5681	59176
GMS_836	d__Bacteria;p__Proteobacteria;c__Alphaproteobacteria;o__RF32;f__CAG-239;g__CAG-495;s__CAG-495 sp000432275	NO	YES	SRR2155326_bin.2.fa	YES	ERS396509_34.hgm.fna	YES	LeChatelierE_2013__MH0117__bin.40.fa	4	4	TEDDY_OU_SUBJ1214325983_MAG39,TEDDY_OU_SUBJ1354573462_MAG54,TEDDY_OU_SUBJ1897582388_MAG119,TEDDY_OU_SUBJ1361349376_MAG138	TEDDY_OU_SUBJ1897582388_MAG119	98.75	0	1783297	67	15	39365	45	11359	132849
GMS_837	d__Bacteria;p__Proteobacteria;c__Alphaproteobacteria;o__RF32;f__CAG-239;g__CAG-495;s__CAG-495 sp000436375	NO	YES	ERR414242_bin.33.fa	YES	SRS147346_89.hgm.fna	YES	LiJ_2014__MH0252__bin.57.fa	1	1	TEDDY_OU_SUBJ1221481172_MAG73	TEDDY_OU_SUBJ1221481172_MAG73	96.77	0	1756825	147	34	15632	105	5835	53245
GMS_838	d__Bacteria;p__Proteobacteria;c__Alphaproteobacteria;o__RF32;f__CAG-239;g__CAG-495;s__CAG-495 sp001917125	NO	YES	SRR5279221_bin.5.fa	YES	SRS015065_5.hgm.fna	YES	HMP_2012__SRS048164__bin.32.fa	5	5	TEDDY_OU_SUBJ1525703925_MAG24,TEDDY_OU_SUBJ1443072149_MAG79,TEDDY_OU_SUBJ1467849044_MAG124,TEDDY_OU_SUBJ1847282805_MAG44,TEDDY_OU_SUBJ1361349376_MAG20	TEDDY_OU_SUBJ1847282805_MAG44	95.7	0	1808840	63	14	43573	43	14142	182580
GMS_839	d__Bacteria;p__Proteobacteria;c__Gammaproteobacteria;o__Burkholderiales;f__Burkholderiaceae;g__Parasutterella;s__Parasutterella excrementihominis	NO	YES	ERR414474_bin.4.fa	NO	NO	YES	NielsenHB_2014__O2_UC34_2__bin.37.fa	45	45	TEDDY_OU_SUBJ1671014240_MAG61,TEDDY_OU_SUBJ1982356849_MAG6,TEDDY_OU_SUBJ1970655065_MAG50,TEDDY_OU_SUBJ1358015183_MAG67,TEDDY_OU_SUBJ1797243857_MAG24,TEDDY_OU_SUBJ1691612732_MAG76,TEDDY_OU_SUBJ1691426272_MAG76,TEDDY_OU_SUBJ1633570887_MAG86,TEDDY_OU_SUBJ1504420627_MAG101,TEDDY_OU_SUBJ1697595162_MAG61,TEDDY_OU_SUBJ1760263362_MAG20,TEDDY_OU_SUBJ1744859148_MAG38,TEDDY_OU_SUBJ1793661521_MAG119,TEDDY_OU…	TEDDY_OU_SUBJ1899872864_MAG29	100	0.11	2735577	106	20	43131	64	12904	118113
GMS_84	d__Bacteria;p__Firmicutes;c__Bacilli;o__Erysipelotrichales;f__Erysipelotrichaceae;g__Allobaculum;s__	YES	NO	NO	NO	NO	NO	NO	1	1	TEDDY_OU_SUBJ1762338144_MAG21	TEDDY_OU_SUBJ1762338144_MAG21	97.17	1.35	2310088	129	27	26719	85	8817	161678
GMS_840	d__Bacteria;p__Proteobacteria;c__Gammaproteobacteria;o__Burkholderiales;f__Burkholderiaceae;g__Parasutterella;s__Parasutterella sp000980495	NO	YES	SRR3582149_bin.14.fa	YES	ERS537180_31.hgm.fna	YES	HMP_2012__SRS043411__bin.37.fa	27	27	TEDDY_OU_SUBJ1690139183_MAG13,TEDDY_OU_SUBJ1366028512_MAG34,TEDDY_OU_SUBJ1821599308_MAG8,TEDDY_OU_SUBJ1218966320_MAG53,TEDDY_OU_SUBJ1934759910_MAG58,TEDDY_OU_SUBJ1584864839_MAG42,TEDDY_OU_SUBJ1477223770_MAG30,TEDDY_OU_SUBJ1350449120_MAG76,TEDDY_OU_SUBJ1296635662_MAG19,TEDDY_OU_SUBJ1554398684_MAG3,TEDDY_OU_SUBJ1504479905_MAG28,TEDDY_OU_SUBJ1963274055_MAG74,TEDDY_OU_SUBJ1556940978_MAG171,TEDDY_OU_S…	TEDDY_OU_SUBJ1456476394_MAG85	100	0	2339307	136	25	28750	84	8400	96783
GMS_841	d__Bacteria;p__Proteobacteria;c__Gammaproteobacteria;o__Burkholderiales;f__Burkholderiaceae;g__Parasutterella;s__Parasutterella sp900552195	NO	YES	ERR525792_bin.20.fa	NO	NO	YES	BackhedF_2015__SID256_12M__bin.12.fa	5	5	TEDDY_OU_SUBJ1697687747_MAG43,TEDDY_OU_SUBJ1841090184_MAG33,TEDDY_OU_SUBJ1392692929_MAG26,TEDDY_OU_SUBJ1841055722_MAG63,TEDDY_OU_SUBJ1665769895_MAG87	TEDDY_OU_SUBJ1665769895_MAG87	99.37	0	2645040	166	33	25529	110	7617	101191
GMS_842	d__Bacteria;p__Proteobacteria;c__Gammaproteobacteria;o__Burkholderiales;f__Burkholderiaceae;g__Sutterella;s__Sutterella wadsworthensis	NO	YES	SRR4033074_bin.20.fa	YES	742821.3.patric.fna	YES	LiJ_2014__V1.CD45-0__bin.26.fa	14	14	TEDDY_OU_SUBJ1611814882_MAG48,TEDDY_OU_SUBJ1402733862_MAG124,TEDDY_OU_SUBJ1420704859_MAG25,TEDDY_OU_SUBJ1940194251_MAG29,TEDDY_OU_SUBJ1979757208_MAG5,TEDDY_OU_SUBJ1665447745_MAG1,TEDDY_OU_SUBJ1561361742_MAG24,TEDDY_OU_SUBJ1401905929_MAG75,TEDDY_OU_SUBJ1820119148_MAG71,TEDDY_OU_SUBJ1307390055_MAG24,TEDDY_OU_SUBJ1673404214_MAG105,TEDDY_OU_SUBJ1806449452_MAG6,TEDDY_OU_SUBJ1428105472_MAG5,TEDDY_OU_SU…	TEDDY_OU_SUBJ1561361742_MAG24	99.38	0	2698111	135	23	29657	87	9123	197344
GMS_843	d__Bacteria;p__Proteobacteria;c__Gammaproteobacteria;o__Burkholderiales;f__Burkholderiaceae;g__Sutterella;s__Sutterella wadsworthensis_A	NO	YES	SRR4451631_bin.30.fa	YES	SRS1596807_67.hgm.fna	YES	CosteaPI_2017__pluto1-11-0-0__bin.44.fa	1	1	TEDDY_OU_SUBJ1467849044_MAG127	TEDDY_OU_SUBJ1467849044_MAG127	96.58	0.62	2119589	162	23	23051	99	4696	268219
GMS_844	d__Bacteria;p__Proteobacteria;c__Gammaproteobacteria;o__Enterobacterales;f__Enterobacteriaceae;g__Citrobacter;s__Citrobacter freundii	NO	YES	SRR4408094_bin.4.fa	NO	NO	YES	VatanenT_2016__G80508__bin.1.fa	9	9	TEDDY_OU_SUBJ1477050421_MAG9,TEDDY_OU_SUBJ1810598970_MAG27,TEDDY_OU_SUBJ1202133390_MAG21,TEDDY_OU_SUBJ1721701624_MAG10,TEDDY_OU_SUBJ1727110872_MAG42,TEDDY_OU_SUBJ1385464343_MAG9,TEDDY_OU_SUBJ1352055903_MAG70,TEDDY_OU_SUBJ1868714943_MAG59,TEDDY_OU_SUBJ1863097355_MAG12	TEDDY_OU_SUBJ1202133390_MAG21	99.31	0.02	4811696	51	9	195114	25	52381	426445
GMS_845	d__Bacteria;p__Proteobacteria;c__Gammaproteobacteria;o__Enterobacterales;f__Enterobacteriaceae;g__Citrobacter;s__Citrobacter portucalensis	NO	YES	SRR2912789_bin.24.fa	NO	NO	YES	BackhedF_2015__SID532_4M__bin.6.fa	1	1	TEDDY_OU_SUBJ1426799527_MAG61	TEDDY_OU_SUBJ1426799527_MAG61	98.09	1.1	4766199	128	16	75521	68	18178	334631
GMS_846	d__Bacteria;p__Proteobacteria;c__Gammaproteobacteria;o__Enterobacterales;f__Enterobacteriaceae;g__Citrobacter;s__Citrobacter youngae	YES	NO	NO	NO	NO	NO	NO	1	1	TEDDY_OU_SUBJ1830760891_MAG12	TEDDY_OU_SUBJ1830760891_MAG12	98.57	0.69	4509196	121	15	85021	58	15945	304293
GMS_847	d__Bacteria;p__Proteobacteria;c__Gammaproteobacteria;o__Enterobacterales;f__Enterobacteriaceae;g__Citrobacter_A;s__Citrobacter_A amalonaticus	YES	NO	NO	NO	NO	NO	NO	1	1	TEDDY_OU_SUBJ1810620863_MAG22	TEDDY_OU_SUBJ1810620863_MAG22	94	1.26	4525492	375	81	17419	251	5701	58482
GMS_848	d__Bacteria;p__Proteobacteria;c__Gammaproteobacteria;o__Enterobacterales;f__Enterobacteriaceae;g__Citrobacter_B;s__Citrobacter_B koseri	NO	YES	SRR3726379_bin.1.fa	NO	NO	NO	NO	1	1	TEDDY_OU_SUBJ1515277756_MAG31	TEDDY_OU_SUBJ1515277756_MAG31	98.48	0.72	4693323	40	8	191230	25	61952	466829
GMS_849	d__Bacteria;p__Proteobacteria;c__Gammaproteobacteria;o__Enterobacterales;f__Enterobacteriaceae;g__Enterobacter;s__Enterobacter asburiae	NO	YES	SRR1197531_bin.49.fa	NO	NO	YES	BackhedF_2015__SID549_12M__bin.10.fa	1	1	TEDDY_OU_SUBJ1965214998_MAG43	TEDDY_OU_SUBJ1965214998_MAG43	97.21	1.47	4348847	283	60	23833	184	7594	87243
GMS_85	d__Bacteria;p__Firmicutes;c__Bacilli;o__Erysipelotrichales;f__Erysipelotrichaceae;g__OEMR01;s__	YES	NO	NO	NO	NO	NO	NO	3	3	TEDDY_OU_SUBJ1671014240_MAG39,TEDDY_OU_SUBJ1925311395_MAG21,TEDDY_OU_SUBJ1232962451_MAG71	TEDDY_OU_SUBJ1925311395_MAG21	99.06	0	2150473	51	12	79480	32	21259	138608
GMS_850	d__Bacteria;p__Proteobacteria;c__Gammaproteobacteria;o__Enterobacterales;f__Enterobacteriaceae;g__Enterobacter;s__Enterobacter bugandensis	NO	NO	NO	YES	550.523.patric.fna	NO	NO	1	1	TEDDY_OU_SUBJ1535043125_MAG26	TEDDY_OU_SUBJ1535043125_MAG26	99.16	0.43	4529327	46	9	160437	28	41166	479082
GMS_851	d__Bacteria;p__Proteobacteria;c__Gammaproteobacteria;o__Enterobacterales;f__Enterobacteriaceae;g__Enterobacter;s__Enterobacter cloacae	NO	YES	SRR5275446_bin.24.fa	NO	NO	YES	LoombaR_2017__SID5161_prh__bin.4.fa	1	1	TEDDY_OU_SUBJ1834178900_MAG53	TEDDY_OU_SUBJ1834178900_MAG53	97.25	0.98	4844068	251	42	34627	152	7875	144348
GMS_852	d__Bacteria;p__Proteobacteria;c__Gammaproteobacteria;o__Enterobacterales;f__Enterobacteriaceae;g__Enterobacter;s__Enterobacter cloacae_M	NO	YES	SRR3131734_bin.4.fa	NO	NO	YES	BackhedF_2015__SID549_12M__bin.10.fa	1	1	TEDDY_OU_SUBJ1430463383_MAG51	TEDDY_OU_SUBJ1430463383_MAG51	93.59	2.39	4342683	374	65	17397	241	5028	123445
GMS_853	d__Bacteria;p__Proteobacteria;c__Gammaproteobacteria;o__Enterobacterales;f__Enterobacteriaceae;g__Enterobacter;s__Enterobacter himalayensis	NO	YES	SRR3132071_bin.4.fa	NO	NO	YES	FerrettiP_2018__CA_C10002IS2028FE_t4M15__bin.1.fa	18	18	TEDDY_OU_SUBJ1206891066_MAG59,TEDDY_OU_SUBJ1366028512_MAG105,TEDDY_OU_SUBJ1413473616_MAG147,TEDDY_OU_SUBJ1512113898_MAG29,TEDDY_OU_SUBJ1884425596_MAG60,TEDDY_OU_SUBJ1489569632_MAG19,TEDDY_OU_SUBJ1932913296_MAG5,TEDDY_OU_SUBJ1648736161_MAG51,TEDDY_OU_SUBJ1897798550_MAG5,TEDDY_OU_SUBJ1667947264_MAG12,TEDDY_OU_SUBJ1257259793_MAG17,TEDDY_OU_SUBJ1925311395_MAG75,TEDDY_OU_SUBJ1967724168_MAG41,TEDDY_OU_…	TEDDY_OU_SUBJ1366028512_MAG105	99.33	0.31	4705117	123	19	68322	71	17841	320144
GMS_854	d__Bacteria;p__Proteobacteria;c__Gammaproteobacteria;o__Enterobacterales;f__Enterobacteriaceae;g__Enterobacter;s__Enterobacter kobei	NO	YES	ERR525701_bin.5.fa	NO	NO	YES	BackhedF_2015__SID12_12M__bin.2.fa	1	1	TEDDY_OU_SUBJ1756379753_MAG33	TEDDY_OU_SUBJ1756379753_MAG33	98.77	0.42	4781109	58	12	122393	36	50177	382473
GMS_855	d__Bacteria;p__Proteobacteria;c__Gammaproteobacteria;o__Enterobacterales;f__Enterobacteriaceae;g__Enterobacter;s__Enterobacter ludwigii	NO	YES	ERR526053_bin.9.fa	NO	NO	YES	ZeeviD_2015__PNP_Main_487__bin.10.fa	1	1	TEDDY_OU_SUBJ1697733435_MAG7	TEDDY_OU_SUBJ1697733435_MAG7	97.2	1.07	4797079	142	24	61383	83	16385	209147
GMS_856	d__Bacteria;p__Proteobacteria;c__Gammaproteobacteria;o__Enterobacterales;f__Enterobacteriaceae;g__Enterobacter;s__Enterobacter roggenkampii	YES	NO	NO	NO	NO	NO	NO	7	7	TEDDY_OU_SUBJ1797348534_MAG24,TEDDY_OU_SUBJ1366697762_MAG6,TEDDY_OU_SUBJ1979908439_MAG48,TEDDY_OU_SUBJ1476824192_MAG19,TEDDY_OU_SUBJ1324671017_MAG14,TEDDY_OU_SUBJ1354234152_MAG102,TEDDY_OU_SUBJ1361349376_MAG63	TEDDY_OU_SUBJ1366697762_MAG6	99.1	0	3868931	692	185	6570	533	2890	28662
GMS_857	d__Bacteria;p__Proteobacteria;c__Gammaproteobacteria;o__Enterobacterales;f__Enterobacteriaceae;g__Escherichia;s__Escherichia coli	NO	YES	SRR3132133_bin.1.fa	NO	NO	YES	BackhedF_2015__SID224_B__bin.3.fa	255	255	TEDDY_OU_SUBJ1782184727_MAG7,TEDDY_OU_SUBJ1621134540_MAG34,TEDDY_OU_SUBJ1248247499_MAG3,TEDDY_OU_SUBJ1380175948_MAG7,TEDDY_OU_SUBJ1743288251_MAG22,TEDDY_OU_SUBJ1969750490_MAG40,TEDDY_OU_SUBJ1697687747_MAG103,TEDDY_OU_SUBJ1427155299_MAG14,TEDDY_OU_SUBJ1328137769_MAG49,TEDDY_OU_SUBJ1294958818_MAG31,TEDDY_OU_SUBJ1712338015_MAG1,TEDDY_OU_SUBJ1743280302_MAG9,TEDDY_OU_SUBJ1516547689_MAG39,TEDDY_OU_SUBJ…	TEDDY_OU_SUBJ1529047662_MAG7	99.97	0.04	4796642	29	7	248508	18	112962	448670
GMS_858	d__Bacteria;p__Proteobacteria;c__Gammaproteobacteria;o__Enterobacterales;f__Enterobacteriaceae;g__Escherichia;s__Escherichia coli_C	NO	YES	SRR5275429_bin.1.fa	NO	NO	YES	LoombaR_2017__SID5460_gix__bin.4.fa	1	1	TEDDY_OU_SUBJ1992757131_MAG12	TEDDY_OU_SUBJ1992757131_MAG12	99.4	0.56	4792512	57	11	169879	32	42348	363518
GMS_859	d__Bacteria;p__Proteobacteria;c__Gammaproteobacteria;o__Enterobacterales;f__Enterobacteriaceae;g__Escherichia;s__Escherichia coli_D	NO	YES	SRR4408136_bin.11.fa	NO	NO	YES	XieH_2016__YSZC12003_37652__bin.55.fa	76	76	TEDDY_OU_SUBJ1334414562_MAG122,TEDDY_OU_SUBJ1526086069_MAG12,TEDDY_OU_SUBJ1703854880_MAG105,TEDDY_OU_SUBJ1671014240_MAG47,TEDDY_OU_SUBJ1983211753_MAG26,TEDDY_OU_SUBJ1842268851_MAG53,TEDDY_OU_SUBJ1271923955_MAG13,TEDDY_OU_SUBJ1435681068_MAG13,TEDDY_OU_SUBJ1896759560_MAG9,TEDDY_OU_SUBJ1481053656_MAG47,TEDDY_OU_SUBJ1570981842_MAG14,TEDDY_OU_SUBJ1387717546_MAG131,TEDDY_OU_SUBJ1669403033_MAG5,TEDDY_OU…	TEDDY_OU_SUBJ1774426572_MAG9	99.9	0.04	5083732	65	9	187069	31	39168	450186
GMS_86	d__Bacteria;p__Firmicutes;c__Bacilli;o__Erysipelotrichales;f__Erysipelotrichaceae;g__Holdemania;s__	YES	NO	NO	NO	NO	NO	NO	1	1	TEDDY_OU_SUBJ1504420627_MAG91	TEDDY_OU_SUBJ1504420627_MAG91	91.74	0.48	1856191	289	79	7799	219	3281	30405
GMS_860	d__Bacteria;p__Proteobacteria;c__Gammaproteobacteria;o__Enterobacterales;f__Enterobacteriaceae;g__Escherichia;s__Escherichia dysenteriae	NO	YES	SRR6028625_bin.7.fa	YES	2562617057.img.fna	NO	NO	6	6	TEDDY_OU_SUBJ1303572077_MAG9,TEDDY_OU_SUBJ1492011160_MAG6,TEDDY_OU_SUBJ1626777573_MAG34,TEDDY_OU_SUBJ1203382400_MAG13,TEDDY_OU_SUBJ1540977477_MAG97,TEDDY_OU_SUBJ1816318750_MAG37	TEDDY_OU_SUBJ1303572077_MAG9	99.37	0.04	4711040	27	5	359199	16	91807	736339
GMS_861	d__Bacteria;p__Proteobacteria;c__Gammaproteobacteria;o__Enterobacterales;f__Enterobacteriaceae;g__Escherichia;s__Escherichia flexneri	NO	YES	ERR525811_bin.6.fa	YES	2562617057.img.fna	YES	BackhedF_2015__SID268_4M__bin.5.fa	130	130	TEDDY_OU_SUBJ1934221956_MAG74,TEDDY_OU_SUBJ1788716845_MAG55,TEDDY_OU_SUBJ1218440261_MAG18,TEDDY_OU_SUBJ1250897089_MAG14,TEDDY_OU_SUBJ1358015183_MAG82,TEDDY_OU_SUBJ1949420417_MAG108,TEDDY_OU_SUBJ1981675801_MAG88,TEDDY_OU_SUBJ1647875235_MAG31,TEDDY_OU_SUBJ1591941576_MAG6,TEDDY_OU_SUBJ1370580816_MAG67,TEDDY_OU_SUBJ1633336199_MAG57,TEDDY_OU_SUBJ1838470437_MAG28,TEDDY_OU_SUBJ1377560498_MAG50,TEDDY_OU_…	TEDDY_OU_SUBJ1965360942_MAG17	99.61	0.04	4621703	52	13	135020	33	44703	325768
GMS_862	d__Bacteria;p__Proteobacteria;c__Gammaproteobacteria;o__Enterobacterales;f__Enterobacteriaceae;g__Escherichia;s__Escherichia marmotae	NO	YES	ERR525745_bin.5.fa	NO	NO	YES	BackhedF_2015__SID181_B__bin.4.fa	2	2	TEDDY_OU_SUBJ1852658756_MAG6,TEDDY_OU_SUBJ1985043634_MAG14	TEDDY_OU_SUBJ1852658756_MAG6	98.7	0.08	4492899	90	16	87186	54	24683	274807
GMS_863	d__Bacteria;p__Proteobacteria;c__Gammaproteobacteria;o__Enterobacterales;f__Enterobacteriaceae;g__Hafnia;s__Hafnia alvei	NO	NO	NO	NO	NO	YES	ZellerG_2014__CCIS21278152ST-4-0__bin.7.fa	1	1	TEDDY_OU_SUBJ1456476394_MAG34	TEDDY_OU_SUBJ1456476394_MAG34	94.55	2	4112838	433	94	12887	307	4469	75024
GMS_864	d__Bacteria;p__Proteobacteria;c__Gammaproteobacteria;o__Enterobacterales;f__Enterobacteriaceae;g__Klebsiella;s__Klebsiella pneumoniae	NO	YES	SRR3132141_bin.1.fa	YES	573.1549.patric.fna	YES	VincentC_2016__MM057.11__bin.18.fa	25	25	TEDDY_OU_SUBJ1840148851_MAG21,TEDDY_OU_SUBJ1395000226_MAG39,TEDDY_OU_SUBJ1472545676_MAG23,TEDDY_OU_SUBJ1792633226_MAG5,TEDDY_OU_SUBJ1435681068_MAG3,TEDDY_OU_SUBJ1311779595_MAG21,TEDDY_OU_SUBJ1837572164_MAG43,TEDDY_OU_SUBJ1650596053_MAG7,TEDDY_OU_SUBJ1377822937_MAG15,TEDDY_OU_SUBJ1382674091_MAG1,TEDDY_OU_SUBJ1408249292_MAG108,TEDDY_OU_SUBJ1828433112_MAG81,TEDDY_OU_SUBJ1486882648_MAG59,TEDDY_OU_SUB…	TEDDY_OU_SUBJ1486882648_MAG59	99.02	0.36	5207332	54	12	162239	33	58526	306101
GMS_865	d__Bacteria;p__Proteobacteria;c__Gammaproteobacteria;o__Enterobacterales;f__Enterobacteriaceae;g__Klebsiella;s__Klebsiella quasipneumoniae	NO	YES	SRR3131886_bin.1.fa	NO	NO	YES	QinJ_2012__DLM028__bin.4.fa	4	4	TEDDY_OU_SUBJ1664402767_MAG53,TEDDY_OU_SUBJ1243519612_MAG11,TEDDY_OU_SUBJ1408421004_MAG19,TEDDY_OU_SUBJ1793480872_MAG15	TEDDY_OU_SUBJ1408421004_MAG19	98.44	1.28	5406323	73	16	107836	46	41406	336052
GMS_866	d__Bacteria;p__Proteobacteria;c__Gammaproteobacteria;o__Enterobacterales;f__Enterobacteriaceae;g__Klebsiella;s__Klebsiella variicola	NO	YES	SRR3132355_bin.1.fa	NO	NO	YES	NielsenHB_2014__O2_UC38_2__bin.18.fa	7	7	TEDDY_OU_SUBJ1892724708_MAG24,TEDDY_OU_SUBJ1782032164_MAG50,TEDDY_OU_SUBJ1727377145_MAG8,TEDDY_OU_SUBJ1752230798_MAG8,TEDDY_OU_SUBJ1940973217_MAG13,TEDDY_OU_SUBJ1575902253_MAG25,TEDDY_OU_SUBJ1560559420_MAG17	TEDDY_OU_SUBJ1892724708_MAG24	94.33	0.76	4600533	466	86	15528	316	4396	69490
GMS_867	d__Bacteria;p__Proteobacteria;c__Gammaproteobacteria;o__Enterobacterales;f__Enterobacteriaceae;g__Klebsiella_A;s__Klebsiella_A grimontii	NO	YES	ERR525937_bin.8.fa	NO	NO	YES	BackhedF_2015__SID103_4M__bin.5.fa	3	3	TEDDY_OU_SUBJ1281056545_MAG16,TEDDY_OU_SUBJ1662442258_MAG7,TEDDY_OU_SUBJ1458506518_MAG11	TEDDY_OU_SUBJ1281056545_MAG16	96.85	1.08	5663560	179	31	62769	103	15388	173981
GMS_868	d__Bacteria;p__Proteobacteria;c__Gammaproteobacteria;o__Enterobacterales;f__Enterobacteriaceae;g__Klebsiella_A;s__Klebsiella_A michiganensis	NO	YES	ERR525918_bin.5.fa	NO	NO	YES	VincentC_2016__MM026.1__bin.7.fa	7	7	TEDDY_OU_SUBJ1971202062_MAG32,TEDDY_OU_SUBJ1481912228_MAG101,TEDDY_OU_SUBJ1667947264_MAG16,TEDDY_OU_SUBJ1533472625_MAG28,TEDDY_OU_SUBJ1617196075_MAG77,TEDDY_OU_SUBJ1297296991_MAG28,TEDDY_OU_SUBJ1811740590_MAG51	TEDDY_OU_SUBJ1533472625_MAG28	97.52	0.18	5648631	115	22	93480	66	23656	279836
GMS_869	d__Bacteria;p__Proteobacteria;c__Gammaproteobacteria;o__Enterobacterales;f__Enterobacteriaceae;g__Klebsiella_A;s__Klebsiella_A oxytoca	NO	YES	SRR6257486_bin.8.fa	NO	NO	YES	KosticAD_2015__PRJNA231909.3102986__bin.12.fa	13	13	TEDDY_OU_SUBJ1516547689_MAG54,TEDDY_OU_SUBJ1697595162_MAG95,TEDDY_OU_SUBJ1666590487_MAG23,TEDDY_OU_SUBJ1672352115_MAG6,TEDDY_OU_SUBJ1650596053_MAG29,TEDDY_OU_SUBJ1415148111_MAG10,TEDDY_OU_SUBJ1211506076_MAG13,TEDDY_OU_SUBJ1201173889_MAG46,TEDDY_OU_SUBJ1376773497_MAG17,TEDDY_OU_SUBJ1818130211_MAG12,TEDDY_OU_SUBJ1492270738_MAG13,TEDDY_OU_SUBJ1203382400_MAG21,TEDDY_OU_SUBJ1643332533_MAG100	TEDDY_OU_SUBJ1672352115_MAG6	98.49	0.41	5689907	113	18	104108	62	23021	348595
GMS_87	d__Bacteria;p__Firmicutes_A;c__Clostridia;o__Lachnospirales;f__Lachnospiraceae;g__Mediterraneibacter;s__	YES	NO	NO	NO	NO	NO	NO	2	2	TEDDY_OU_SUBJ1278763099_MAG12,TEDDY_OU_SUBJ1806449452_MAG22	TEDDY_OU_SUBJ1806449452_MAG22	97.98	1.75	2883158	91	18	53954	58	17298	141414
GMS_870	d__Bacteria;p__Proteobacteria;c__Gammaproteobacteria;o__Enterobacterales;f__Enterobacteriaceae;g__Morganella;s__Morganella morganii	NO	YES	ERR1620301_bin.1.fa	YES	2540341130.img.fna	YES	HeQ_2017__SZAXPI029496-97__bin.27.fa	4	4	TEDDY_OU_SUBJ1917212604_MAG7,TEDDY_OU_SUBJ1917522162_MAG44,TEDDY_OU_SUBJ1392692929_MAG3,TEDDY_OU_SUBJ1231759300_MAG10	TEDDY_OU_SUBJ1917522162_MAG44	98.91	0	3894545	35	7	190550	19	65058	413003
GMS_871	d__Bacteria;p__Proteobacteria;c__Gammaproteobacteria;o__Enterobacterales;f__Enterobacteriaceae;g__Proteus;s__Proteus mirabilis	NO	YES	SRR648333_bin.2.fa	NO	NO	YES	HeQ_2017__SZAXPI029574-89__bin.4.fa	4	4	TEDDY_OU_SUBJ1983211753_MAG94,TEDDY_OU_SUBJ1917212604_MAG63,TEDDY_OU_SUBJ1405681775_MAG7,TEDDY_OU_SUBJ1712996455_MAG49	TEDDY_OU_SUBJ1983211753_MAG94	98.25	0	3658047	145	29	34513	92	12400	135853
GMS_872	d__Bacteria;p__Proteobacteria;c__Gammaproteobacteria;o__Enterobacterales;f__Pasteurellaceae;g__Haemophilus_A;s__Haemophilus_A paraphrohaemolyticus	NO	NO	NO	NO	NO	YES	HMP_2012__SRS063272__bin.7.fa	1	1	TEDDY_OU_SUBJ1996022191_MAG29	TEDDY_OU_SUBJ1996022191_MAG29	97.37	0.68	1951322	140	28	21982	90	6904	83972
GMS_873	d__Bacteria;p__Proteobacteria;c__Gammaproteobacteria;o__Enterobacterales;f__Pasteurellaceae;g__Haemophilus_D;s__Haemophilus_D parainfluenzae_K	NO	NO	NO	YES	1608898.3.patric.fna	YES	HMP_2012__SRS016529__bin.10.fa	5	5	TEDDY_OU_SUBJ1768041036_MAG15,TEDDY_OU_SUBJ1237890995_MAG60,TEDDY_OU_SUBJ1400136819_MAG22,TEDDY_OU_SUBJ1456937048_MAG19,TEDDY_OU_SUBJ1786817664_MAG52	TEDDY_OU_SUBJ1768041036_MAG15	99.66	0.08	1961091	29	6	100129	17	37888	305755
GMS_874	d__Bacteria;p__Proteobacteria;c__Gammaproteobacteria;o__Enterobacterales;f__Pasteurellaceae;g__Haemophilus_D;s__Haemophilus_D parainfluenzae_L	NO	YES	ERR525996_bin.1.fa	YES	ERS473331_29.hgm.fna	YES	FerrettiP_2018__CA_C10043MS2741SA_t0M16__bin.9.fa	3	3	TEDDY_OU_SUBJ1648736161_MAG3,TEDDY_OU_SUBJ1220546515_MAG113,TEDDY_OU_SUBJ1291970953_MAG1	TEDDY_OU_SUBJ1220546515_MAG113	95.95	0.24	1794822	72	8	79063	31	9546	221602
GMS_875	d__Bacteria;p__Proteobacteria;c__Gammaproteobacteria;o__Enterobacterales;f__Pasteurellaceae;g__Haemophilus_D;s__Haemophilus_D parainfluenzae_N	NO	YES	SRR3132477_bin.7.fa	NO	NO	NO	NO	1	1	TEDDY_OU_SUBJ1327005956_MAG85	TEDDY_OU_SUBJ1327005956_MAG85	93.7	0.98	1814922	227	47	11514	160	3560	44613
GMS_876	d__Bacteria;p__Proteobacteria;c__Gammaproteobacteria;o__Enterobacterales;f__Pasteurellaceae;g__Haemophilus_D;s__Haemophilus_D sp001679485	NO	YES	ERR209815_bin.19.fa	NO	NO	YES	CM_cf__CF_TNFC046IS_t2M15__bin.37.fa	1	1	TEDDY_OU_SUBJ1590854185_MAG30	TEDDY_OU_SUBJ1590854185_MAG30	90.41	0.59	1782465	261	61	8973	193	3300	40419
GMS_877	d__Bacteria;p__Proteobacteria;c__Gammaproteobacteria;o__Enterobacterales;f__Pasteurellaceae;g__Haemophilus_D;s__Haemophilus_D sp001815355	NO	YES	ERR525824_bin.11.fa	YES	ERS473331_29.hgm.fna	YES	BackhedF_2015__SID275_12M__bin.17.fa	4	4	TEDDY_OU_SUBJ1797348534_MAG26,TEDDY_OU_SUBJ1784460355_MAG39,TEDDY_OU_SUBJ1623277209_MAG19,TEDDY_OU_SUBJ1560559420_MAG21	TEDDY_OU_SUBJ1797348534_MAG26	99.32	0.45	1899109	117	24	24303	77	7864	66326
GMS_878	d__Bacteria;p__Proteobacteria;c__Gammaproteobacteria;o__Enterobacterales;f__Succinivibrionaceae;g__Succinivibrio;s__Succinivibrio sp000431835	NO	YES	SRR2912787_bin.47.fa	NO	NO	YES	ZeeviD_2015__PNP_Main_781__bin.6.fa	1	1	TEDDY_OU_SUBJ1853558835_MAG68	TEDDY_OU_SUBJ1853558835_MAG68	98.14	0.29	2256073	221	52	14200	154	4933	51388
GMS_879	d__Bacteria;p__Verrucomicrobiota;c__Verrucomicrobiae;o__Verrucomicrobiales;f__Akkermansiaceae;g__Akkermansia;s__Akkermansia muciniphila	NO	YES	ERR1190634_bin.47.fa	NO	NO	YES	VogtmannE_2016__MMRS71238091ST-27-0-0__bin.31.fa	291	291	TEDDY_OU_SUBJ1543995373_MAG34,TEDDY_OU_SUBJ1334414562_MAG3,TEDDY_OU_SUBJ1381855501_MAG39,TEDDY_OU_SUBJ1325964899_MAG45,TEDDY_OU_SUBJ1842268851_MAG11,TEDDY_OU_SUBJ1555475495_MAG26,TEDDY_OU_SUBJ1743280302_MAG27,TEDDY_OU_SUBJ1536752395_MAG10,TEDDY_OU_SUBJ1358015183_MAG40,TEDDY_OU_SUBJ1366028512_MAG82,TEDDY_OU_SUBJ1206891066_MAG23,TEDDY_OU_SUBJ1867865604_MAG19,TEDDY_OU_SUBJ1890679305_MAG79,TEDDY_OU_S…	TEDDY_OU_SUBJ1810598970_MAG23	97.96	0	2879635	48	8	105115	23	50436	436949
GMS_88	d__Bacteria;p__Firmicutes_A;c__Clostridia;o__Oscillospirales;f__Acutalibacteraceae;g__UBA4871;s__	YES	NO	NO	NO	NO	NO	NO	1	1	TEDDY_OU_SUBJ1949420417_MAG21	TEDDY_OU_SUBJ1949420417_MAG21	98.66	0	2844615	36	9	96500	24	46754	274166
GMS_880	d__Bacteria;p__Verrucomicrobiota;c__Verrucomicrobiae;o__Verrucomicrobiales;f__Akkermansiaceae;g__Akkermansia;s__Akkermansia muciniphila_B	NO	YES	SRR4408072_bin.5.fa	YES	ERS608548_42.hgm.fna	YES	VatanenT_2016__G80487__bin.8.fa	151	151	TEDDY_OU_SUBJ1321793540_MAG2,TEDDY_OU_SUBJ1279157655_MAG51,TEDDY_OU_SUBJ1498298724_MAG90,TEDDY_OU_SUBJ1750642946_MAG90,TEDDY_OU_SUBJ1525703925_MAG11,TEDDY_OU_SUBJ1491939283_MAG1,TEDDY_OU_SUBJ1209695729_MAG34,TEDDY_OU_SUBJ1840148851_MAG19,TEDDY_OU_SUBJ1427155299_MAG38,TEDDY_OU_SUBJ1572619582_MAG21,TEDDY_OU_SUBJ1328137769_MAG62,TEDDY_OU_SUBJ1983400279_MAG74,TEDDY_OU_SUBJ1612335273_MAG24,TEDDY_OU_SU…	TEDDY_OU_SUBJ1297843143_MAG24	97.96	0	3191489	55	8	122101	32	27801	313725
GMS_881	d__Bacteria;p__Verrucomicrobiota;c__Verrucomicrobiae;o__Verrucomicrobiales;f__Akkermansiaceae;g__Akkermansia;s__Akkermansia sp001580195	NO	YES	SRR5275461_bin.9.fa	YES	ERS608589_75.hgm.fna	YES	XieH_2016__YSZC12003_37461__bin.69.fa	54	54	TEDDY_OU_SUBJ1358015183_MAG59,TEDDY_OU_SUBJ1686419003_MAG57,TEDDY_OU_SUBJ1555310975_MAG23,TEDDY_OU_SUBJ1218966320_MAG24,TEDDY_OU_SUBJ1917212604_MAG36,TEDDY_OU_SUBJ1953899407_MAG46,TEDDY_OU_SUBJ1619061671_MAG45,TEDDY_OU_SUBJ1481053656_MAG37,TEDDY_OU_SUBJ1553620649_MAG38,TEDDY_OU_SUBJ1380405716_MAG54,TEDDY_OU_SUBJ1875431031_MAG93,TEDDY_OU_SUBJ1264582496_MAG98,TEDDY_OU_SUBJ1350449120_MAG44,TEDDY_OU_…	TEDDY_OU_SUBJ1651705093_MAG6	97.96	0	3116110	42	10	108003	27	38046	239262
GMS_882	d__Bacteria;p__Verrucomicrobiota;c__Verrucomicrobiae;o__Verrucomicrobiales;f__Akkermansiaceae;g__Akkermansia;s__Akkermansia sp004167605	NO	YES	SRR5057039_bin.91.fa	YES	ERS608607_23.hgm.fna	YES	FerrettiP_2018__CA_C10020MS2332FE_t0M15__bin.8.fa	13	13	TEDDY_OU_SUBJ1971202062_MAG90,TEDDY_OU_SUBJ1402733862_MAG57,TEDDY_OU_SUBJ1691612732_MAG80,TEDDY_OU_SUBJ1431448437_MAG73,TEDDY_OU_SUBJ1265950444_MAG2,TEDDY_OU_SUBJ1905023806_MAG88,TEDDY_OU_SUBJ1456014133_MAG72,TEDDY_OU_SUBJ1430657615_MAG38,TEDDY_OU_SUBJ1665447745_MAG83,TEDDY_OU_SUBJ1957923786_MAG63,TEDDY_OU_SUBJ1832643416_MAG66,TEDDY_OU_SUBJ1261646992_MAG48,TEDDY_OU_SUBJ1823039663_MAG110	TEDDY_OU_SUBJ1402733862_MAG57	95.92	0	3004260	66	15	72197	42	27882	155720
GMS_883	d__Bacteria;p__Verrucomicrobiota;c__Verrucomicrobiae;o__Verrucomicrobiales;f__Akkermansiaceae;g__Akkermansia;s__Akkermansia sp900545155	NO	YES	ERR209469_bin.29.fa	YES	SRS294966_17.hgm.fna	YES	NielsenHB_2014__MH0149__bin.5.fa	1	1	TEDDY_OU_SUBJ1893305062_MAG28	TEDDY_OU_SUBJ1893305062_MAG28	97.28	1.36	3103718	49	10	107884	31	32642	323683
GMS_89	d__Bacteria;p__Firmicutes_A;c__Clostridia;o__Lachnospirales;f__Lachnospiraceae;g__Faecalimonas;s__	YES	NO	NO	NO	NO	NO	NO	2	2	TEDDY_OU_SUBJ1446965511_MAG110,TEDDY_OU_SUBJ1975147851_MAG11	TEDDY_OU_SUBJ1446965511_MAG110	96.82	0	2609955	145	29	28398	93	8316	123412
GMS_9	d__Bacteria;p__Firmicutes;c__Bacilli;o__Lactobacillales;f__Lactobacillaceae;g__Limosilactobacillus;s__	NO	YES	ERR414348_bin.26.fa	NO	NO	YES	LiJ_2014__MH0400__bin.41.fa	1	1	TEDDY_OU_SUBJ1841055722_MAG34	TEDDY_OU_SUBJ1841055722_MAG34	98.37	0.54	1900365	180	41	13747	125	5357	48671
GMS_90	d__Bacteria;p__Firmicutes_A;c__Clostridia;o__Lachnospirales;f__Lachnospiraceae;g__Bariatricus;s__	NO	YES	SRR3582158_bin.25.fa	YES	1263070.3.patric.fna	NO	NO	1	1	TEDDY_OU_SUBJ1287560689_MAG42	TEDDY_OU_SUBJ1287560689_MAG42	93.11	2.44	2873735	359	79	10792	257	3738	55452
GMS_91	d__Bacteria;p__Firmicutes_A;c__Clostridia;o__Lachnospirales;f__Lachnospiraceae;g__Eubacterium_F;s__	YES	NO	NO	NO	NO	NO	NO	1	1	TEDDY_OU_SUBJ1897951711_MAG10	TEDDY_OU_SUBJ1897951711_MAG10	97.4	0	2501315	85	20	42069	55	18530	126206
GMS_92	d__Bacteria;p__Firmicutes_A;c__Clostridia;o__Oscillospirales;f__Acutalibacteraceae;g__UMGS403;s__	YES	NO	NO	NO	NO	NO	NO	2	2	TEDDY_OU_SUBJ1897951711_MAG86,TEDDY_OU_SUBJ1291970953_MAG3	TEDDY_OU_SUBJ1291970953_MAG3	96.64	0	2289923	47	10	89089	28	17765	179481
GMS_93	d__Bacteria;p__Bacteroidota;c__Bacteroidia;o__Bacteroidales;f__Bacteroidaceae;g__Bacteroides;s__	YES	NO	NO	NO	NO	NO	NO	1	1	TEDDY_OU_SUBJ1905023806_MAG3	TEDDY_OU_SUBJ1905023806_MAG3	95.25	2.63	4635125	145	30	54270	91	15825	122505
GMS_94	d__Bacteria;p__Firmicutes_A;c__Clostridia;o__Oscillospirales;f__Acutalibacteraceae;g__;s__	YES	NO	NO	NO	NO	NO	NO	2	2	TEDDY_OU_SUBJ1456937048_MAG104,TEDDY_OU_SUBJ1505295943_MAG15	TEDDY_OU_SUBJ1505295943_MAG15	94.91	0	2383997	188	41	18596	125	6090	67465
GMS_95	d__Bacteria;p__Firmicutes_A;c__Clostridia;o__Oscillospirales;f__Acutalibacteraceae;g__;s__	YES	NO	NO	NO	NO	NO	NO	10	10	TEDDY_OU_SUBJ1559962652_MAG8,TEDDY_OU_SUBJ1983211753_MAG54,TEDDY_OU_SUBJ1917212604_MAG4,TEDDY_OU_SUBJ1504420627_MAG85,TEDDY_OU_SUBJ1214227990_MAG56,TEDDY_OU_SUBJ1312925680_MAG27,TEDDY_OU_SUBJ1561602213_MAG26,TEDDY_OU_SUBJ1398327253_MAG96,TEDDY_OU_SUBJ1354562324_MAG106,TEDDY_OU_SUBJ1774772246_MAG26	TEDDY_OU_SUBJ1917212604_MAG4	97.99	0.67	2582052	128	28	32125	84	9820	99894
GMS_96	d__Bacteria;p__Firmicutes_A;c__Clostridia;o__Oscillospirales;f__Acutalibacteraceae;g__;s__	YES	NO	NO	NO	NO	NO	NO	3	3	TEDDY_OU_SUBJ1867865604_MAG108,TEDDY_OU_SUBJ1697531664_MAG49,TEDDY_OU_SUBJ1936818947_MAG22	TEDDY_OU_SUBJ1697531664_MAG49	97.99	0.67	2230497	47	10	61094	30	24586	214229
GMS_97	d__Bacteria;p__Firmicutes_A;c__Clostridia;o__Oscillospirales;f__Acutalibacteraceae;g__;s__	YES	NO	NO	NO	NO	NO	NO	1	1	TEDDY_OU_SUBJ1320820418_MAG153	TEDDY_OU_SUBJ1320820418_MAG153	97.53	2.68	2648662	99	21	37441	62	14802	110698
GMS_98	d__Bacteria;p__Firmicutes_A;c__Clostridia;o__Oscillospirales;f__Acutalibacteraceae;g__;s__	YES	NO	NO	NO	NO	NO	NO	1	1	TEDDY_OU_SUBJ1205695253_MAG9	TEDDY_OU_SUBJ1205695253_MAG9	93.29	2.03	2098089	272	68	9687	203	3856	46849
GMS_99	d__Bacteria;p__Firmicutes_A;c__Clostridia_A;o__Christensenellales;f__Christensenellaceae;g__;s__	YES	NO	NO	NO	NO	NO	NO	1	1	TEDDY_OU_SUBJ1228107378_MAG162	TEDDY_OU_SUBJ1228107378_MAG162	95.98	0.7	2218219	244	58	12260	172	4234	40329
