# Supplementary material for: Islet autoantibody seroconversion in type-1 diabetes is associated with metagenome-assembled genomes in infant gut microbiomes
Source: Nat Commun. 2022 Jun 21;13:3551. doi: 10.1038/s41467-022-31227-1 (PMC9213500; doi:10.1038/s41467-022-31227-1)
Supplement: Supplementary file 6 — Supplementary Data 4 [file 41467_2022_31227_MOESM6_ESM.xlsx]

## Sheet: Suppl. Data 4A
Supplementary Data 4: Longitudinal development of human gut microbiota
Supplementary Data 4A: Longitudinal clustering of microbiome species
Species	Cluster	Probabilities of Cluster Membership
GMS_106	1	0.947757
GMS_107	1	0.959616
GMS_112	1	0.910754
GMS_114	1	0.959532
GMS_126	1	0.994798
GMS_133	1	0.959628
GMS_141	1	0.503902
GMS_144	1	0.486735
GMS_146	1	0.954757
GMS_158	1	0.327982
GMS_170	1	0.982654
GMS_176	1	0.973799
GMS_18	1	0.959669
GMS_208	1	0.959553
GMS_234	1	0.916344
GMS_238	1	0.86392
GMS_245	1	0.337177
GMS_247	1	0.884663
GMS_254	1	0.969966
GMS_255	1	0.657592
GMS_259	1	0.979045
GMS_267	1	0.512552
GMS_268	1	0.406743
GMS_273	1	0.974154
GMS_287	1	0.606318
GMS_30	1	0.87598
GMS_322	1	0.628254
GMS_325	1	0.993617
GMS_329	1	0.989894
GMS_33	1	0.32669
GMS_334	1	0.63194
GMS_344	1	0.88388
GMS_357	1	0.885072
GMS_362	1	0.493995
GMS_406	1	0.246093
GMS_440	1	0.612901
GMS_441	1	0.803229
GMS_442	1	0.939183
GMS_445	1	0.975509
GMS_469	1	0.271667
GMS_530	1	0.597471
GMS_534	1	0.527164
GMS_54	1	0.959534
GMS_55	1	0.858403
GMS_587	1	0.7413
GMS_588	1	0.781634
GMS_605	1	0.905491
GMS_63	1	0.715148
GMS_672	1	0.697154
GMS_68	1	0.889226
GMS_688	1	0.487432
GMS_695	1	0.498656
GMS_698	1	0.5046
GMS_708	1	0.90093
GMS_710	1	0.579715
GMS_711	1	0.495552
GMS_713	1	0.436582
GMS_719	1	0.940182
GMS_724	1	0.978651
GMS_728	1	0.992908
GMS_740	1	0.993966
GMS_751	1	0.773779
GMS_757	1	0.980747
GMS_758	1	0.959694
GMS_759	1	0.979366
GMS_762	1	0.361992
GMS_763	1	0.955157
GMS_771	1	0.983616
GMS_773	1	0.919884
GMS_776	1	0.888215
GMS_788	1	0.992661
GMS_789	1	0.959269
GMS_790	1	0.966417
GMS_791	1	0.98177
GMS_798	1	0.948498
GMS_80	1	0.990065
GMS_802	1	0.992994
GMS_804	1	0.996537
GMS_808	1	0.872327
GMS_812	1	0.885955
GMS_815	1	0.994585
GMS_816	1	0.312447
GMS_83	1	0.959791
GMS_841	1	0.626451
GMS_87	1	0.961226
GMS_883	1	0.959547
GMS_97	1	0.849989
GMS_108	2	0.76793
GMS_110	2	0.971714
GMS_123	2	0.934441
GMS_132	2	0.43962
GMS_155	2	0.979644
GMS_164	2	0.570064
GMS_173	2	0.957917
GMS_183	2	0.969177
GMS_192	2	0.922231
GMS_196	2	0.496583
GMS_2	2	0.901253
GMS_202	2	0.839008
GMS_203	2	0.361505
GMS_206	2	0.624333
GMS_217	2	0.866869
GMS_219	2	0.963006
GMS_221	2	0.92349
GMS_226	2	0.286371
GMS_250	2	0.581723
GMS_252	2	0.562967
GMS_264	2	0.449955
GMS_270	2	0.875573
GMS_284	2	0.803651
GMS_29	2	0.748335
GMS_292	2	0.854174
GMS_295	2	0.464966
GMS_343	2	0.599628
GMS_350	2	0.512304
GMS_364	2	0.965383
GMS_369	2	0.602588
GMS_370	2	0.752104
GMS_372	2	0.452398
GMS_378	2	0.917894
GMS_380	2	0.919261
GMS_384	2	0.876406
GMS_385	2	0.939337
GMS_387	2	0.825028
GMS_402	2	0.966758
GMS_403	2	0.970408
GMS_404	2	0.963032
GMS_408	2	0.957095
GMS_409	2	0.246218
GMS_410	2	0.976365
GMS_412	2	0.902352
GMS_413	2	0.609483
GMS_418	2	0.962274
GMS_426	2	0.954252
GMS_458	2	0.347983
GMS_490	2	0.622396
GMS_495	2	0.801889
GMS_532	2	0.794762
GMS_561	2	0.569527
GMS_57	2	0.512052
GMS_571	2	0.364917
GMS_575	2	0.896217
GMS_576	2	0.940555
GMS_577	2	0.664935
GMS_580	2	0.972883
GMS_595	2	0.361637
GMS_596	2	0.845599
GMS_603	2	0.807578
GMS_606	2	0.974462
GMS_613	2	0.774862
GMS_634	2	0.888049
GMS_639	2	0.645414
GMS_67	2	0.419278
GMS_680	2	0.727208
GMS_7	2	0.983091
GMS_78	2	0.811575
GMS_780	2	0.954604
GMS_800	2	0.934004
GMS_818	2	0.546322
GMS_820	2	0.721146
GMS_822	2	0.780737
GMS_826	2	0.967933
GMS_827	2	0.904028
GMS_829	2	0.919309
GMS_830	2	0.938859
GMS_844	2	0.891722
GMS_845	2	0.902292
GMS_859	2	0.553817
GMS_873	2	0.978699
GMS_874	2	0.966984
GMS_875	2	0.935134
GMS_877	2	0.651085
GMS_88	2	0.978361
GMS_89	2	0.949577
GMS_91	2	0.926592
GMS_95	2	0.673525
GMS_117	3	0.951668
GMS_129	3	0.983778
GMS_178	3	0.974797
GMS_181	3	0.994504
GMS_182	3	0.987502
GMS_184	3	0.976283
GMS_185	3	0.940466
GMS_186	3	0.991615
GMS_188	3	0.955458
GMS_189	3	0.974678
GMS_190	3	0.677914
GMS_191	3	0.579181
GMS_193	3	0.865893
GMS_194	3	0.97074
GMS_195	3	0.231544
GMS_199	3	0.84326
GMS_201	3	0.978172
GMS_207	3	0.982067
GMS_209	3	0.973746
GMS_211	3	0.95566
GMS_214	3	0.988741
GMS_215	3	0.609042
GMS_216	3	0.967344
GMS_222	3	0.949291
GMS_227	3	0.826004
GMS_228	3	0.460871
GMS_229	3	0.545094
GMS_231	3	0.991861
GMS_232	3	0.504356
GMS_233	3	0.596547
GMS_237	3	0.23414
GMS_242	3	0.660624
GMS_243	3	0.444779
GMS_246	3	0.766997
GMS_251	3	0.961828
GMS_263	3	0.35561
GMS_27	3	0.456235
GMS_274	3	0.807143
GMS_275	3	0.759251
GMS_276	3	0.793332
GMS_281	3	0.580903
GMS_290	3	0.950618
GMS_291	3	0.528064
GMS_338	3	0.478746
GMS_340	3	0.921729
GMS_341	3	0.660787
GMS_342	3	0.461605
GMS_349	3	0.823971
GMS_361	3	0.938084
GMS_37	3	0.983641
GMS_376	3	0.990325
GMS_377	3	0.476186
GMS_381	3	0.490187
GMS_382	3	0.988052
GMS_383	3	0.422065
GMS_386	3	0.808197
GMS_391	3	0.979332
GMS_392	3	0.964244
GMS_398	3	0.995489
GMS_4	3	0.914336
GMS_400	3	0.984586
GMS_420	3	0.76335
GMS_421	3	0.996981
GMS_422	3	0.976657
GMS_424	3	0.793887
GMS_427	3	0.951021
GMS_429	3	0.875603
GMS_430	3	0.628297
GMS_431	3	0.992897
GMS_432	3	0.994247
GMS_434	3	0.993729
GMS_436	3	0.801917
GMS_438	3	0.980346
GMS_453	3	0.957601
GMS_454	3	0.99564
GMS_459	3	0.974819
GMS_461	3	0.875152
GMS_462	3	0.986021
GMS_473	3	0.94953
GMS_500	3	0.967059
GMS_504	3	0.448379
GMS_520	3	0.925223
GMS_53	3	0.990161
GMS_56	3	0.94698
GMS_567	3	0.997126
GMS_570	3	0.976078
GMS_572	3	0.969925
GMS_573	3	0.995031
GMS_574	3	0.311962
GMS_592	3	0.880159
GMS_601	3	0.597951
GMS_625	3	0.432915
GMS_632	3	0.555684
GMS_633	3	0.593817
GMS_637	3	0.974187
GMS_640	3	0.996243
GMS_65	3	0.856437
GMS_69	3	0.913414
GMS_752	3	0.26165
GMS_753	3	0.478468
GMS_782	3	0.980615
GMS_783	3	0.955401
GMS_795	3	0.991638
GMS_817	3	0.998839
GMS_823	3	0.972003
GMS_828	3	0.96431
GMS_832	3	0.985305
GMS_833	3	0.868705
GMS_843	3	0.283452
GMS_852	3	0.887421
GMS_857	3	0.947035
GMS_860	3	0.667688
GMS_861	3	0.734088
GMS_864	3	0.944952
GMS_865	3	0.599089
GMS_866	3	0.864266
GMS_867	3	0.967257
GMS_868	3	0.974591
GMS_869	3	0.983546
GMS_871	3	0.670826
GMS_92	3	0.965643
GMS_122	4	0.284023
GMS_124	4	0.634813
GMS_134	4	0.326039
GMS_136	4	0.627696
GMS_147	4	0.579907
GMS_149	4	0.814874
GMS_157	4	0.679825
GMS_197	4	0.825006
GMS_200	4	0.909445
GMS_204	4	0.461097
GMS_210	4	0.297661
GMS_213	4	0.307708
GMS_224	4	0.6971
GMS_23	4	0.424717
GMS_244	4	0.918584
GMS_248	4	0.581621
GMS_256	4	0.480064
GMS_261	4	0.809483
GMS_265	4	0.744714
GMS_279	4	0.400317
GMS_286	4	0.443142
GMS_288	4	0.430628
GMS_289	4	0.817217
GMS_296	4	0.596208
GMS_305	4	0.593192
GMS_31	4	0.559549
GMS_321	4	0.319093
GMS_323	4	0.858344
GMS_326	4	0.776828
GMS_328	4	0.738494
GMS_336	4	0.63909
GMS_348	4	0.882504
GMS_354	4	0.903483
GMS_355	4	0.925212
GMS_363	4	0.714662
GMS_366	4	0.652265
GMS_367	4	0.705852
GMS_368	4	0.969834
GMS_374	4	0.525175
GMS_375	4	0.439857
GMS_38	4	0.423162
GMS_394	4	0.77188
GMS_399	4	0.739105
GMS_415	4	0.424558
GMS_417	4	0.456815
GMS_42	4	0.267079
GMS_437	4	0.654968
GMS_439	4	0.466578
GMS_443	4	0.57873
GMS_455	4	0.430176
GMS_460	4	0.786002
GMS_466	4	0.855633
GMS_471	4	0.720225
GMS_474	4	0.656548
GMS_476	4	0.515479
GMS_479	4	0.322071
GMS_48	4	0.420965
GMS_480	4	0.944509
GMS_49	4	0.77207
GMS_494	4	0.337631
GMS_496	4	0.731599
GMS_507	4	0.767354
GMS_508	4	0.349753
GMS_511	4	0.645668
GMS_513	4	0.856859
GMS_514	4	0.596533
GMS_516	4	0.760279
GMS_518	4	0.321146
GMS_519	4	0.280098
GMS_523	4	0.805052
GMS_527	4	0.317849
GMS_531	4	0.728129
GMS_538	4	0.72891
GMS_539	4	0.793998
GMS_545	4	0.562349
GMS_547	4	0.573529
GMS_557	4	0.885803
GMS_560	4	0.840806
GMS_565	4	0.502486
GMS_566	4	0.601852
GMS_581	4	0.823248
GMS_591	4	0.695117
GMS_598	4	0.692131
GMS_607	4	0.284876
GMS_609	4	0.89841
GMS_616	4	0.653928
GMS_621	4	0.535404
GMS_629	4	0.468514
GMS_630	4	0.498733
GMS_631	4	0.843458
GMS_642	4	0.594116
GMS_649	4	0.502132
GMS_651	4	0.831036
GMS_656	4	0.372343
GMS_657	4	0.459749
GMS_658	4	0.569977
GMS_663	4	0.583019
GMS_665	4	0.475219
GMS_666	4	0.822743
GMS_670	4	0.521395
GMS_671	4	0.56363
GMS_691	4	0.590945
GMS_696	4	0.886525
GMS_697	4	0.900615
GMS_701	4	0.381607
GMS_705	4	0.793989
GMS_706	4	0.812792
GMS_715	4	0.623408
GMS_721	4	0.589902
GMS_722	4	0.470471
GMS_731	4	0.618562
GMS_732	4	0.449607
GMS_739	4	0.718515
GMS_74	4	0.40454
GMS_741	4	0.443133
GMS_744	4	0.916345
GMS_745	4	0.944302
GMS_749	4	0.878215
GMS_75	4	0.563409
GMS_766	4	0.578264
GMS_784	4	0.52168
GMS_792	4	0.968023
GMS_819	4	0.648375
GMS_831	4	0.344268
GMS_851	4	0.438072
GMS_856	4	0.287138
GMS_863	4	0.604235
GMS_880	4	0.847258
GMS_10	5	0.546084
GMS_102	5	0.367109
GMS_11	5	0.322081
GMS_119	5	0.471481
GMS_121	5	0.70831
GMS_125	5	0.5008
GMS_131	5	0.554942
GMS_140	5	0.266867
GMS_148	5	0.706709
GMS_162	5	0.913812
GMS_165	5	0.51662
GMS_169	5	0.574062
GMS_177	5	0.528246
GMS_220	5	0.491025
GMS_236	5	0.712943
GMS_253	5	0.498172
GMS_257	5	0.561623
GMS_258	5	0.555897
GMS_266	5	0.558968
GMS_271	5	0.948072
GMS_282	5	0.41225
GMS_283	5	0.56129
GMS_285	5	0.48278
GMS_301	5	0.620879
GMS_302	5	0.799556
GMS_308	5	0.749779
GMS_312	5	0.77385
GMS_313	5	0.966667
GMS_319	5	0.913896
GMS_320	5	0.955399
GMS_324	5	0.326336
GMS_327	5	0.756282
GMS_330	5	0.817538
GMS_331	5	0.933962
GMS_332	5	0.949513
GMS_337	5	0.608055
GMS_345	5	0.462347
GMS_352	5	0.548945
GMS_353	5	0.934884
GMS_356	5	0.805319
GMS_365	5	0.780827
GMS_405	5	0.308219
GMS_416	5	0.565295
GMS_433	5	0.315984
GMS_446	5	0.516413
GMS_447	5	0.532513
GMS_451	5	0.622211
GMS_452	5	0.526482
GMS_467	5	0.9613
GMS_468	5	0.597616
GMS_475	5	0.686558
GMS_477	5	0.808973
GMS_478	5	0.400777
GMS_481	5	0.906225
GMS_482	5	0.687039
GMS_483	5	0.641122
GMS_484	5	0.958855
GMS_487	5	0.639723
GMS_492	5	0.633955
GMS_501	5	0.559705
GMS_51	5	0.68226
GMS_517	5	0.55165
GMS_522	5	0.868055
GMS_524	5	0.442291
GMS_525	5	0.438843
GMS_535	5	0.541901
GMS_541	5	0.646834
GMS_542	5	0.946941
GMS_544	5	0.674686
GMS_546	5	0.757944
GMS_548	5	0.718931
GMS_549	5	0.787061
GMS_553	5	0.853952
GMS_554	5	0.737831
GMS_556	5	0.428094
GMS_558	5	0.465249
GMS_562	5	0.929535
GMS_578	5	0.354547
GMS_582	5	0.622506
GMS_584	5	0.423136
GMS_585	5	0.688416
GMS_586	5	0.58038
GMS_589	5	0.933033
GMS_590	5	0.472929
GMS_597	5	0.516629
GMS_619	5	0.508348
GMS_62	5	0.350762
GMS_620	5	0.642635
GMS_64	5	0.750501
GMS_643	5	0.571657
GMS_645	5	0.6552
GMS_646	5	0.733169
GMS_647	5	0.44727
GMS_648	5	0.733707
GMS_650	5	0.433411
GMS_669	5	0.809475
GMS_675	5	0.474725
GMS_676	5	0.971495
GMS_677	5	0.470075
GMS_679	5	0.94106
GMS_682	5	0.618934
GMS_683	5	0.796083
GMS_684	5	0.511262
GMS_685	5	0.988243
GMS_686	5	0.444216
GMS_687	5	0.435333
GMS_690	5	0.712985
GMS_692	5	0.559133
GMS_693	5	0.700033
GMS_694	5	0.914351
GMS_699	5	0.923941
GMS_703	5	0.916991
GMS_704	5	0.941926
GMS_707	5	0.576385
GMS_709	5	0.671198
GMS_712	5	0.618224
GMS_714	5	0.886539
GMS_716	5	0.530892
GMS_717	5	0.80356
GMS_718	5	0.886653
GMS_720	5	0.507892
GMS_723	5	0.473393
GMS_726	5	0.950328
GMS_727	5	0.650902
GMS_729	5	0.533784
GMS_730	5	0.713691
GMS_734	5	0.460056
GMS_737	5	0.796534
GMS_738	5	0.579563
GMS_747	5	0.553712
GMS_748	5	0.915393
GMS_756	5	0.524392
GMS_76	5	0.422394
GMS_760	5	0.959214
GMS_764	5	0.892318
GMS_768	5	0.457201
GMS_769	5	0.782606
GMS_775	5	0.744907
GMS_777	5	0.645836
GMS_778	5	0.603259
GMS_779	5	0.908486
GMS_781	5	0.634565
GMS_786	5	0.614605
GMS_793	5	0.436648
GMS_794	5	0.588209
GMS_799	5	0.815502
GMS_801	5	0.36393
GMS_803	5	0.704737
GMS_805	5	0.468996
GMS_81	5	0.339626
GMS_810	5	0.949532
GMS_813	5	0.780868
GMS_814	5	0.460836
GMS_835	5	0.322866
GMS_84	5	0.377562
GMS_85	5	0.498159
GMS_86	5	0.42718
GMS_94	5	0.794298
GMS_96	5	0.294873
GMS_99	5	0.648312
GMS_100	6	0.860365
GMS_105	6	0.510472
GMS_127	6	0.36999
GMS_138	6	0.938623
GMS_143	6	0.504411
GMS_150	6	0.590604
GMS_163	6	0.672626
GMS_167	6	0.920578
GMS_198	6	0.892967
GMS_21	6	0.928112
GMS_240	6	0.601338
GMS_241	6	0.856475
GMS_26	6	0.940183
GMS_269	6	0.940419
GMS_277	6	0.702849
GMS_278	6	0.301339
GMS_280	6	0.739714
GMS_293	6	0.512726
GMS_3	6	0.761563
GMS_309	6	0.696764
GMS_310	6	0.433332
GMS_317	6	0.444862
GMS_32	6	0.937872
GMS_333	6	0.936228
GMS_34	6	0.571672
GMS_346	6	0.882677
GMS_351	6	0.35967
GMS_389	6	0.551708
GMS_393	6	0.608525
GMS_44	6	0.913224
GMS_444	6	0.766171
GMS_448	6	0.821267
GMS_450	6	0.839983
GMS_456	6	0.774615
GMS_457	6	0.843792
GMS_463	6	0.663648
GMS_464	6	0.39016
GMS_465	6	0.87354
GMS_470	6	0.421937
GMS_512	6	0.352621
GMS_515	6	0.445957
GMS_528	6	0.549733
GMS_529	6	0.475459
GMS_537	6	0.699703
GMS_543	6	0.925056
GMS_550	6	0.393627
GMS_551	6	0.644019
GMS_552	6	0.877568
GMS_555	6	0.408241
GMS_559	6	0.842164
GMS_564	6	0.536283
GMS_583	6	0.515848
GMS_593	6	0.342811
GMS_600	6	0.67196
GMS_624	6	0.906532
GMS_627	6	0.362442
GMS_628	6	0.258316
GMS_635	6	0.326685
GMS_638	6	0.917827
GMS_644	6	0.35704
GMS_653	6	0.840968
GMS_660	6	0.460236
GMS_664	6	0.750407
GMS_667	6	0.934029
GMS_668	6	0.901002
GMS_673	6	0.650253
GMS_674	6	0.645103
GMS_678	6	0.535249
GMS_681	6	0.707911
GMS_689	6	0.699754
GMS_700	6	0.92806
GMS_702	6	0.903802
GMS_725	6	0.7861
GMS_733	6	0.85583
GMS_735	6	0.581308
GMS_736	6	0.585343
GMS_742	6	0.401515
GMS_743	6	0.764971
GMS_754	6	0.884686
GMS_755	6	0.942348
GMS_765	6	0.964752
GMS_767	6	0.858217
GMS_770	6	0.936937
GMS_772	6	0.957577
GMS_796	6	0.918032
GMS_797	6	0.371408
GMS_806	6	0.949918
GMS_82	6	0.765268
GMS_821	6	0.892356
GMS_824	6	0.781146
GMS_837	6	0.474479
GMS_878	6	0.542978
GMS_90	6	0.78359
GMS_93	6	0.970553
GMS_104	7	0.921822
GMS_109	7	0.561006
GMS_111	7	0.865781
GMS_116	7	0.985506
GMS_12	7	0.84855
GMS_13	7	0.553544
GMS_137	7	0.96871
GMS_151	7	0.941849
GMS_159	7	0.980522
GMS_171	7	0.973715
GMS_172	7	0.959847
GMS_174	7	0.993061
GMS_175	7	0.865607
GMS_180	7	0.958154
GMS_187	7	0.311736
GMS_19	7	0.814398
GMS_205	7	0.34527
GMS_22	7	0.48427
GMS_223	7	0.719002
GMS_230	7	0.403786
GMS_235	7	0.282948
GMS_25	7	0.96037
GMS_262	7	0.439102
GMS_272	7	0.296646
GMS_294	7	0.383306
GMS_297	7	0.964532
GMS_298	7	0.349906
GMS_303	7	0.26445
GMS_304	7	0.988535
GMS_306	7	0.961301
GMS_307	7	0.966994
GMS_314	7	0.90175
GMS_315	7	0.974639
GMS_316	7	0.488935
GMS_318	7	0.956311
GMS_335	7	0.504909
GMS_339	7	0.514594
GMS_359	7	0.989578
GMS_371	7	0.422407
GMS_373	7	0.85386
GMS_379	7	0.976021
GMS_395	7	0.926947
GMS_396	7	0.865781
GMS_397	7	0.344624
GMS_40	7	0.459046
GMS_401	7	0.934395
GMS_411	7	0.427555
GMS_414	7	0.942313
GMS_419	7	0.951893
GMS_46	7	0.690393
GMS_472	7	0.983802
GMS_486	7	0.489854
GMS_488	7	0.867469
GMS_489	7	0.608998
GMS_493	7	0.870984
GMS_497	7	0.799493
GMS_498	7	0.922636
GMS_499	7	0.87456
GMS_5	7	0.895209
GMS_503	7	0.760468
GMS_506	7	0.952758
GMS_509	7	0.501582
GMS_510	7	0.758156
GMS_521	7	0.990911
GMS_526	7	0.976542
GMS_533	7	0.379144
GMS_536	7	0.889489
GMS_540	7	0.695491
GMS_563	7	0.573167
GMS_568	7	0.988061
GMS_569	7	0.461669
GMS_579	7	0.979759
GMS_594	7	0.657084
GMS_608	7	0.896267
GMS_610	7	0.86195
GMS_611	7	0.484946
GMS_612	7	0.966953
GMS_614	7	0.442418
GMS_615	7	0.97075
GMS_617	7	0.87457
GMS_623	7	0.456407
GMS_626	7	0.961169
GMS_636	7	0.529177
GMS_641	7	0.544639
GMS_652	7	0.461117
GMS_654	7	0.403626
GMS_655	7	0.928504
GMS_659	7	0.450968
GMS_66	7	0.973616
GMS_662	7	0.925016
GMS_746	7	0.943322
GMS_761	7	0.9498
GMS_77	7	0.980668
GMS_79	7	0.883439
GMS_8	7	0.951367
GMS_807	7	0.977106
GMS_811	7	0.44296
GMS_834	7	0.6619
GMS_836	7	0.69031
GMS_838	7	0.36636
GMS_839	7	0.771077
GMS_840	7	0.742349
GMS_842	7	0.651897
GMS_853	7	0.354977
GMS_870	7	0.623276
GMS_879	7	0.79966
GMS_881	7	0.396795
GMS_882	7	0.800113
GMS_9	7	0.972119

## Sheet: Suppl. Data 4B
Supplementary Data 4: Longitudinal development of human gut microbiota
Supplementary Data 4B: Time-course abundances of microbiome species
Species	3 to 5 months (RPKM)	6 to 8 months	9 to 11 months	12 to 15 months	16 to 19 months	20 to 23 months	24 to 29 months	30 to 35 months
GMS_1	0.811693	6.56325	0.00140554	NA	NA	NA	NA	NA
GMS_10	0.0010998	0.00127719	0.00136062	0.0025468	0.767131	1.21798	1.16071	0.638322
GMS_100	0.000285737	0.000985996	0.0238652	0.131804	1.22852	2.10698	1.18941	1.13332
GMS_101	0.00154518	0.0163897	NA	0.00492643	20.3596	NA	NA	NA
GMS_102	0.000847088	0.0020451	0.00103853	0.00401717	0.0168455	2.29805	1.68598	2.27037
GMS_103	20.933	0.17855	0.0229057	0.00312714	0.00172434	NA	NA	NA
GMS_104	0.000695632	0.00273726	1.78655	0.106578	0.211698	0.0128662	0.0458683	0.49335
GMS_105	0.000135585	0.000499281	0.000346187	0.000849982	0.366483	0.879228	0.800978	0.458585
GMS_106	0.00819973	0.000642596	0.000929068	0.00163675	0.00118174	0.00495044	0.00339586	0.0468586
GMS_107	0.000146526	0.000153982	8.98608e-05	0.00173212	0.00324179	0.000266602	0.00285397	9.50664
GMS_108	0.00019947	4.61796	0.519851	3.62421	0.00105038	0.00107902	0.0020135	NA
GMS_109	0.412857	0.695441	1.12102	0.307792	0.000185614	0.000433554	0.00136637	NA
GMS_11	0.0026043	0.000917696	0.20516	1.39743	0.108889	0.12827	1.21767	0.990792
GMS_110	0	5.73995	0.213007	0.0177019	0.00380546	0.00893474	0.0036395	0.00489413
GMS_111	0.00338133	0.244753	5.04937	5.65801	0.41676	0.136935	0.0853756	0.0247487
GMS_112	NA	NA	0.000345143	0.00403166	0.0377242	0.741162	0.558234	7.4852
GMS_113	4.233e-05	NA	0.00032836	0.0124383	1.25268	1.31483	NA	NA
GMS_114	6.32817e-05	7.53918e-05	0.00363833	0.00106766	0.00284469	0.00175506	0.000923445	5.3078
GMS_115	NA	0.00173683	0.00153947	3.80684	0.00411912	0.482052	NA	NA
GMS_116	0.00189637	0.00697461	3.63143	1.54719	0.372148	0.0210726	0.0178637	NA
GMS_117	7.19947	1.12426	0.139924	0.344225	0.162365	0.197433	NA	NA
GMS_118	4.50714	0.101956	0.0418025	0.0314387	0.122939	NA	NA	NA
GMS_119	0.0319102	0.00981388	0.00673529	0.0371269	0.0396922	0.0184023	4.11793	0.0233504
GMS_12	0.00334438	0.00544046	3.12814	0.404949	1.62541	0.932471	0.000478133	0.00039186
GMS_120	0.00502971	0.00882711	0.03203	0.00601705	3.59791	NA	NA	NA
GMS_121	0.000625932	0.000457317	0.000629251	0.216321	0.696957	0.677494	0.667901	0.442982
GMS_122	NA	NA	0.0016444	4.43603	0.744415	0.00490592	0.00887612	0.00839028
GMS_123	0.00138249	3.57812	0.014444	0.0896153	0.00338751	0.686328	0.000897803	0.0136263
GMS_124	0.00259986	0.0014284	0.00137968	0.817996	5.11233	3.18295	0.749957	0.198615
GMS_125	0.00158453	0.00114798	0.00110058	0.20326	1.78751	1.04082	1.6382	0.411976
GMS_126	0.000472337	0.0002839	0.00044264	0.000566131	0.118159	0.111727	0.388579	0.879621
GMS_127	0.536043	1.1865	0.24009	0.559127	0.558671	1.23367	1.01943	0.321934
GMS_128	5.94493	3.27042	0.170189	NA	NA	NA	NA	NA
GMS_129	4.26145	0.327611	0.00586636	0.016833	0.077297	0.0198956	0.0139989	0.115219
GMS_13	0.000746017	0.000864999	2.80103	3.32241	1.81396	0.0118275	NA	NA
GMS_130	0.000415473	NA	2.53585	1.94838	0.179567	0.568446	NA	NA
GMS_131	0.00275232	0.008024	0.00385276	0.0180281	0.325282	1.85058	2.09386	0.930013
GMS_132	0.0944019	0.634067	0.252508	0.129024	0.131963	0.0903605	0.604588	0.287705
GMS_133	5.97812e-05	9.11044e-05	0.000226854	0.000535401	0.000248858	0.00109581	0.00026931	0.625165
GMS_134	0.00057243	0.00107873	0.00919645	5.0101	0.0185347	0.0362707	0.00881327	0.00882103
GMS_135	0.00197794	0.00895181	0.565799	5.09108	NA	NA	NA	NA
GMS_136	0.00106966	0.000242378	0.00243748	0.00150884	4.05731	0.194231	0.0163324	0.0158983
GMS_137	0.000551956	0.000349809	4.31281	0.600482	0.0435098	0.00264902	0.00525741	NA
GMS_138	0.000311677	0.00259934	0.00794949	0.0741183	0.0189296	2.09278	0.540134	0.592039
GMS_139	0.000199018	NA	0.000537184	0.000777513	0.140062	2.60123	NA	NA
GMS_14	0.0258571	45.1576	0.00323151	0.00294538	0.0274685	NA	NA	NA
GMS_140	0.408508	0.152459	0.0755081	0.381784	0.428217	0.432035	0.330008	0.503285
GMS_141	0.000179461	0.000433676	0.00271365	0.00277587	0.00459072	0.00693271	0.636324	0.478931
GMS_142	4.34085	6.2001	0.00187895	0.00127756	NA	NA	NA	NA
GMS_143	0.673332	0.0127231	0.00232918	0.0020012	0.232555	1.18381	1.07578	0.646824
GMS_144	0.00136661	0.000825704	0.00131683	1.09231	0.147626	0.318883	0.479843	1.12405
GMS_145	20.0288	1.05566	0.0634365	0.0868388	NA	NA	NA	NA
GMS_146	0.00963522	0.0159325	0.00620188	0.00898453	0.00766497	0.00667888	0.0087738	0.172193
GMS_147	0.000167717	0.000340189	0.000487782	0.140164	1.13613	0.355096	0.645466	0.186361
GMS_148	0.000319373	0.000739474	0.00237181	0.00421648	0.00647435	0.153782	0.38768	0.160328
GMS_149	0.000638308	0.0013967	0.0864446	0.314528	1.34681	0.432499	0.161919	0.0846006
GMS_15	1.12799	3.2072	4.80575	0.129598	0.0767805	NA	NA	NA
GMS_150	0.00292947	0.00465118	0.0035749	0.0066663	4.67342	4.58654	1.80571	0.99963
GMS_151	0.00197817	0.00692929	1.18835	0.750848	0.289864	0.353055	0.170067	NA
GMS_152	0.0031344	0.00426281	3.20212	3.27545	1.42817	NA	NA	NA
GMS_153	0.0147995	0.00475928	14.3342	NA	NA	NA	NA	NA
GMS_154	0.231752	33.6116	0.422491	0.371368	NA	NA	NA	NA
GMS_155	1.10905	3.28125	0.740565	0.178277	0.0807334	0.0278379	0.0529402	0.0248998
GMS_156	NA	2.72949	1.00096	0.317636	0.0246325	NA	NA	0.0283083
GMS_157	0.00238842	0.00241877	0.00466557	0.479434	2.89361	0.0154926	0.996247	NA
GMS_158	0.00386787	0.00720427	0.0148764	2.76618	0.173308	0.105098	1.14955	1.95121
GMS_159	0.00229304	0.0240752	4.09505	2.14527	0.314821	0.0867872	0.0146668	NA
GMS_16	0.00148588	0.00137663	3.09892	7.64674	2.12249	NA	NA	NA
GMS_160	0.000598123	4.95182	0.102703	NA	NA	NA	NA	NA
GMS_161	0.000175483	0.00283769	0.00206334	3.02163	0.33897	NA	NA	NA
GMS_162	0.000249088	0.0491041	0.0469201	0.90109	0.658699	1.04105	1.43615	1.12721
GMS_163	6.78006e-05	0.000571526	0.00193827	0.00165375	1.45329	1.7781	0.156665	0.152439
GMS_164	0.0543774	4.13848	1.8795	5.30705	0.370917	0.0596133	0.00665208	0.00844704
GMS_165	0.00023132	0	0.000277042	0.000615314	0.00104346	0.00038719	2.336	NA
GMS_166	NA	18.5321	3.02105	NA	NA	NA	NA	NA
GMS_167	0.000642271	0.00178508	0.0032255	0.00638271	1.08292	1.91329	0.499782	0.370726
GMS_168	0.000211938	0.00175907	0.00183786	2.48288	0.464778	NA	NA	NA
GMS_169	0.00053802	0.00658419	0.00404165	0.0928528	0.765939	0.758641	0.685461	0.459886
GMS_17	8.04657	0.780553	0.0914906	0.0345195	0.00537191	NA	NA	NA
GMS_170	0.00184359	0.000951024	0.00131846	0.00104291	0.00132996	0.00106335	0.0352794	0.296268
GMS_171	0.00017742	0.00087162	2.21689	0.17492	0.0267737	0.0174848	0.0173695	0.0233324
GMS_172	0.000224696	0.000937226	7.48744	0.0990065	0.0289942	0.00692922	0.0193673	0.00669253
GMS_173	0.00431636	5.64901	0.0341657	0.0957842	0.284531	0.194382	0.137109	0.120433
GMS_174	0.000272604	0.586047	3.89923	1.10781	0.198027	0.00365956	0.0030432	0.00185696
GMS_175	0.0176599	0.0350004	3.76342	4.16947	0.155018	0.186296	0.0326809	0.0201873
GMS_176	0.000914346	0.00355925	0.00323737	1.75028	1.48999	0.455712	2.05628	6.15893
GMS_177	0.00065933	0.0112186	0.00577293	0.0110056	0.0115315	0.00341836	0.806829	0.35736
GMS_178	8.39113	0.00726198	0.00542861	0.00172255	0.000438561	0.000553114	0.000329719	0.000394049
GMS_179	0.0175849	19.7456	0.31863	0.00165784	NA	NA	NA	NA
GMS_18	5.82761e-05	0.000413756	0.000827339	0.000819403	0.00357565	0.000747132	0.00100088	1.20308
GMS_180	0.00806072	0.00313569	3.45999	0.0267521	0.00453479	0.000207177	0	0.00421236
GMS_181	2.91774	1.54961	0.204259	0.0194123	0.00863134	0.000370998	0.000528046	0.000815801
GMS_182	21.1471	1.79687	0.353856	0.0125049	0.0102779	0.05126	0.00510367	0.00281038
GMS_183	1.2004	7.36241	0.177468	0.0520839	0.0231861	0.0311566	0.0114016	0.0255975
GMS_184	6.0091	1.45796	0.233077	0.168829	0.298767	0.329708	1.58051	0.0659087
GMS_185	3.73742	1.36055	2.2158	0.0115439	0.0371727	0.0123432	0.00423867	0.0182756
GMS_186	7.30619	4.33143	0.515698	0.638145	0.118542	0.0601773	0.0265972	0.0561583
GMS_187	0.61188	0.82468	2.30171	0.0496707	0.471133	0.0882951	0.0388476	2.43854
GMS_188	4.46943	0.000653881	0.0016973	0.00121178	0.000467034	0.000273746	0.000199206	NA
GMS_189	8.784	0.00191576	0.0103563	0.00137349	0.000452257	0.00112106	0.00134127	0.00133733
GMS_19	0.00392589	0.000325668	7.41473	9.2283	0.00267161	0.00171443	0.000652807	0.00151089
GMS_190	33.6309	31.5251	23.0065	23.0669	25.5724	19.6427	18.1865	11.5537
GMS_191	7.84788	7.39986	7.08561	2.8044	2.27241	2.25732	3.53978	1.71382
GMS_192	0.00311528	17.5984	2.34488	0.00298391	0.00990848	0.0110032	NA	NA
GMS_193	91.9703	82.1276	54.3219	38.2757	27.2078	23.5243	22.5433	23.4234
GMS_194	203.088	143.867	79.0925	29.7082	17.4394	17.4873	9.26988	8.18614
GMS_195	19.6426	17.1246	10.4192	20.9337	15.0316	19.7985	16.8527	15.1003
GMS_196	20.3747	23.4282	13.0671	4.60257	2.69817	2.97319	1.36603	1.47915
GMS_197	0.018423	0.026928	0.284807	16.0968	14.6203	0.531567	NA	NA
GMS_198	0.0440205	NA	0.149918	0.0136384	4.5942	17.3408	2.42298	1.93905
GMS_199	248.668	227.199	99.8283	54.9158	33.8527	9.11357	7.16919	9.11536
GMS_2	0.000574372	4.90272	0.0166956	0.00684522	0.00685186	0.0084196	NA	NA
GMS_20	1.50671	1.43714	0.136699	NA	NA	NA	NA	NA
GMS_200	18.9743	11.0557	31.2132	37.6424	52.0206	36.1378	26.0627	31.9981
GMS_201	103.044	74.2153	56.2258	41.5463	37.5971	32.103	26.74	21.2112
GMS_202	32.517	39.2831	34.151	28.4775	21.9483	21.3773	20.125	22.3712
GMS_203	140.061	130.822	167.335	81.3241	67.4571	0.468125	1.86193	14.1833
GMS_204	0.0588162	0.0829865	0.0901616	0.475228	0.925634	0.881658	0.616383	0.309381
GMS_205	0.145583	2.17089	10.9927	20.1412	1.67485	8.50519	NA	NA
GMS_206	0.00920881	23.917	0.0334561	9.36092	19.13	0.0156388	0.305052	0.00398099
GMS_207	9.277	0.436763	0.00106418	0.00994996	0.00463731	0.0544179	0.00167636	0.000795252
GMS_208	0.00297887	0.00547336	0.0010288	0.0025997	0.00510393	0.00491082	0.00335954	7.51302
GMS_209	4.51967	0.0259963	0.0330291	0.468769	0.0202799	0.0164491	0.00950893	0.00700464
GMS_21	0.000393587	0.000319187	0.0087689	0.00237521	0.00873503	13.6182	NA	NA
GMS_210	0.000613573	0.0430646	0.407549	2.90712	0.057431	0.0102392	0.0117203	0.0544855
GMS_211	6.42858	0.00650014	0.00243212	0.00220486	0.000444897	0.000535199	0.000496631	NA
GMS_212	1.6651	0.187548	0.019486	NA	NA	NA	NA	NA
GMS_213	0.0578036	0.0190155	1.02281	4.24575	0.461822	3.23143	0.877954	NA
GMS_214	27.4479	3.3354	1.54047	2.02834	2.37521	0.945882	0.0521418	0.0254727
GMS_215	5.47461	5.75753	0.587657	2.43493	0.91773	2.68389	2.11006	2.74876
GMS_216	20.9484	7.8043	6.52578	7.10116	5.34547	6.66482	8.88617	7.54765
GMS_217	10.2588	18.9273	17.0095	8.70733	5.30162	6.1975	4.19315	6.37136
GMS_218	22.3775	22.637	0.161011	1.88549	1.88359	NA	NA	NA
GMS_219	1.63971	5.11887	0.570975	0.00479268	0.00136243	0.00222853	0.00323922	0.00130408
GMS_22	8.632	8.30729	16.9585	2.3138	5.45383	3.46349	10.9202	NA
GMS_220	0.00783809	0.966886	1.14736	0.501245	0.258514	2.12444	2.72152	1.69283
GMS_221	3.90211	7.86092	5.30554	3.0992	2.16839	2.76792	4.09886	3.74005
GMS_222	19.3318	11.4511	2.66875	5.74452	2.18663	5.48058	8.40444	2.98857
GMS_223	0.598122	1.73428	3.54989	0.498573	0.0037585	0.00355558	NA	NA
GMS_224	7.79307	9.07851	3.85813	12.3918	24.5717	12.0894	5.42864	7.93075
GMS_225	46.7025	14.3296	7.6488	21.0867	11.9518	NA	NA	NA
GMS_226	14.5104	16.165	15.9218	22.6172	1.22146	2.80936	21.7731	4.71759
GMS_227	53.9971	36.1163	32.2404	35.3047	17.497	18.3301	21.6332	0.00974384
GMS_228	39.7403	0.708503	28.9594	34.1486	0.00938882	0.00472089	0.0160166	NA
GMS_229	15.6378	13.4233	12.4171	13.6042	2.04549	6.43079	4.66228	2.98175
GMS_23	0.177915	0.014899	0.0155456	0.00921828	4.83835	0.0115961	2.72385	1.61602
GMS_230	3.2846	11.3762	12.4664	6.76654	7.92118	9.54958	3.47731	0.925062
GMS_231	98.6036	21.6416	10.9371	13.0937	4.03055	5.36847	9.80298	12.9097
GMS_232	11.8966	13.2045	7.43896	5.09457	7.28767	5.05681	5.75736	6.18508
GMS_233	16.4582	14.6236	6.36449	13.3484	6.69694	12.81	11.212	7.45034
GMS_234	3.16349	3.99749	0.975872	2.17647	6.59737	3.71071	4.18158	14.7209
GMS_235	13.3334	5.97622	10.2832	19.9666	9.25848	0.103777	0.0118448	NA
GMS_236	1.66553	0.0109431	0.0186299	0.0100238	7.97819	3.43216	10.9127	8.51964
GMS_237	22.5283	6.50518	7.80717	6.43461	6.5956	6.43061	35.8473	4.10215
GMS_238	0.0235964	0.0770542	0.0971414	0.0521119	0.572466	3.0588	5.81957	8.31229
GMS_239	12.6487	15.0703	NA	NA	NA	NA	NA	NA
GMS_24	0.0309703	0.298883	8.83202	6.29772	12.4811	NA	NA	NA
GMS_240	17.932	16.0135	11.7221	21.3609	21.1149	31.5592	11.5839	NA
GMS_241	1.50779	5.46582	0.00901171	2.21421	7.40107	14.6423	5.39817	7.99611
GMS_242	10.5042	7.9592	2.83767	7.63953	7.03498	6.4038	6.9409	4.29843
GMS_243	13.3131	1.76895	2.79605	8.92171	7.76493	2.84449	0.436364	9.4672
GMS_244	0.00513506	0.0054392	0.00765867	3.0554	3.88854	2.29056	2.0061	NA
GMS_245	17.0573	15.143	1.72042	1.30962	0.0200186	8.1257	15.2275	18.2589
GMS_246	12.3763	10.351	10.3148	4.84433	5.62308	4.03724	4.91238	3.52654
GMS_247	0.00453782	0.00414694	0.00932673	0.0115388	0.0145291	1.61641	34.737	43.4163
GMS_248	0.741818	0.397697	0.349443	45.9608	17.7115	21.0204	0.330962	NA
GMS_249	7.91493	2.77504	8.76882	0.0059093	NA	NA	NA	NA
GMS_25	0.00694861	0.00713882	0.0162169	0.0130578	0.00623992	0.00778816	0.00758125	0.00835527
GMS_250	5.20021	20.117	23.5367	0.017365	0.0269162	0.0363187	NA	0.0265824
GMS_251	47.3162	20.3588	2.90208	0.492982	0.118056	0.166762	NA	NA
GMS_252	1.24093	2.56447	0.46853	1.24452	1.27399	1.15598	1.67029	1.319
GMS_253	0.00174542	0.10689	0.0711334	0.0313044	0.0109781	0.398736	1.66648	1.20265
GMS_254	0.000684475	0.00123831	0.00552125	0.00718764	0.0472466	0.843716	0.761531	2.38169
GMS_255	0.000807648	0.28639	0.85673	0.267231	0.315097	0.179426	0.339525	1.25632
GMS_256	0.00229714	0.047265	0.628036	1.02154	1.04716	1.02506	1.02367	0.91817
GMS_257	0.560596	0.965659	0.527874	0.770035	0.74514	1.25479	1.39614	1.13793
GMS_258	0.00405794	0.011883	0.224282	0.600678	2.07905	0.804397	2.40218	0.592424
GMS_259	0.00152805	0.0102943	0.00113036	0.000966622	0.0178188	0.0451405	0.0937227	1.06829
GMS_26	0.0366838	0.05837	0.660303	0.0348302	5.53396	24.8757	14.7775	NA
GMS_260	0.00163481	NA	0.00400739	0.0038516	2.40599	2.6414	NA	NA
GMS_261	1.9937	2.78485	3.26904	3.43168	4.48853	3.41593	3.20941	2.18649
GMS_262	0.241589	0.355449	1.46759	0.307101	0.00791958	0.507405	1.34385	0.463887
GMS_263	1.58855	1.4906	1.3469	0.021988	0.834684	0.160931	0.53059	1.67137
GMS_264	0.945173	1.70517	0.737354	0.735717	0.363697	0.525696	0.642127	1.61566
GMS_265	0.0128425	0.201973	0.87669	2.32396	1.81671	2.12455	0.474803	0.724484
GMS_266	0.00333937	0.00670926	0.0153526	0.0254923	0.302418	0.660059	1.79146	1.60606
GMS_267	0.00128066	0.00639284	0.00362071	0.765894	0.401257	0.7188	0.420628	1.23267
GMS_268	0.0972046	3.2553	0.0102377	0.0162098	0.0147667	0.966513	1.50965	3.01214
GMS_269	0.00233586	0.00250682	0.00281795	0.00365041	0.458377	1.65148	0.332048	0.0355297
GMS_27	28.0921	26.5628	10.3458	16.578	13.5822	25.1287	NA	NA
GMS_270	2.59031	6.60964	5.35707	3.94876	4.20239	2.93741	2.89096	2.99708
GMS_271	0.468934	1.42224	0.671723	1.8607	2.47748	3.1586	4.1087	3.1049
GMS_272	0.0024821	4.02155	5.13358	18.0269	1.55148	5.1068	1.26644	0.37126
GMS_273	0.00883631	0.485857	1.55589	1.38332	2.83964	0.909691	3.43095	8.23105
GMS_274	8.04122	3.89922	6.35683	3.25079	3.66849	4.34391	4.48555	2.88363
GMS_275	9.67442	7.79542	8.31062	5.34776	4.21563	4.04662	3.42382	2.65959
GMS_276	11.6549	9.13615	5.97801	6.99869	6.26721	6.01767	2.22209	1.13992
GMS_277	0.0240695	0.0782677	0.941414	0.924268	5.90374	6.76145	3.79556	2.60747
GMS_278	1.35841	2.32036	1.82781	0.00897233	1.19377	2.47173	1.95994	NA
GMS_279	1.93488	5.1861	9.00796	7.87021	7.75872	6.52333	6.60322	6.6696
GMS_28	NA	0.00640432	0.0150914	NA	6.7362	9.07108	12.9757	NA
GMS_280	0.00530425	0.97262	0.539168	0.70659	1.1303	2.4113	1.71229	1.57206
GMS_281	10.1483	4.88936	7.33123	3.99866	8.49935	0.00264043	1.03468	0.000713641
GMS_282	0.00119244	0.115052	0.432698	1.60949	1.03154	2.49428	1.46306	2.55811
GMS_283	0.684889	6.26109	3.50046	5.45236	4.95315	7.1046	8.17913	7.3748
GMS_284	3.9216	6.89307	6.63923	4.22474	4.18453	3.8761	3.48939	3.14372
GMS_285	1.73151	4.60234	6.46108	6.97548	8.24939	8.23689	7.66877	8.71329
GMS_286	1.33455	4.04988	8.81425	9.87834	8.37054	5.39818	3.34659	4.99523
GMS_287	0.00355368	0.315934	0.725694	1.10294	0.614665	0.700216	1.23909	1.70856
GMS_288	0.000808474	0.00223873	1.57954	0.929119	1.54392	0.928287	1.73276	0.407399
GMS_289	0.0123463	0.479918	1.26385	3.17105	2.25524	2.22779	1.13467	0.744917
GMS_29	10.6765	16.743	4.88369	2.23663	0.00669048	0.0223771	2.00351	NA
GMS_290	13.5203	0.171154	3.16724	1.74469	0.928568	1.70101	1.38582	0.908009
GMS_291	9.1071	8.88211	7.93342	7.15062	7.83745	7.25659	5.30793	5.53109
GMS_292	4.49546	7.12572	4.00429	4.5553	4.66321	3.7305	2.05347	1.7231
GMS_293	0.244486	1.50363	4.43043	6.65133	6.83498	12.2567	11.3529	1.4736
GMS_294	3.44566	0.00803512	7.39476	0.116322	2.10134	5.18902	0.92308	3.94673
GMS_295	0.0498194	7.18095	3.64959	6.05787	0.555827	4.21404	NA	NA
GMS_296	0.0216704	0.0903111	6.54671	5.02297	7.58301	1.89478	4.93321	4.53253
GMS_297	0.00623146	1.9992	25.387	19.4376	8.20936	0.654513	3.19608	0.859473
GMS_298	7.44953	19.1918	17.2932	29.33	9.91255	NA	0.0203519	0.028273
GMS_299	7.74932e-05	0.000267929	18.3099	1.83981	NA	NA	NA	NA
GMS_3	0.00153234	0.00193715	0.00146006	0.001495	0.0044787	0.755394	0.574283	0.0060655
GMS_30	17.5879	12.804	11.6649	7.71297	8.608	NA	NA	32.5772
GMS_300	0.000484338	0.00498807	0.00108587	8.2098	1.14436	NA	NA	NA
GMS_301	0.313992	0.605592	1.62145	10.5893	4.0675	8.6589	10.5992	8.81642
GMS_302	0.0183227	0.026737	0.42852	0.743448	1.31226	1.96134	3.64628	3.54134
GMS_303	3.85902	9.04756	9.58079	7.60289	7.29843	7.55516	9.0569	8.48913
GMS_304	0.00174724	1.26102	13.976	3.35928	3.76821	0.795407	0.485632	1.02403
GMS_305	2.00444	4.98372	16.1263	17.6783	15.7811	13.5167	17.065	11.9143
GMS_306	0.00126325	0.00931279	54.8178	14.9826	5.06708	0.221522	NA	NA
GMS_307	0.000741773	0.00078024	8.47981	0.360321	0.00129044	0.00142964	0.00113276	0.00700772
GMS_308	0.00219227	0.00320574	0.00294015	0.632475	3.41519	4.89233	4.82891	6.33804
GMS_309	0.003119	0.350503	0.00199249	0.00104752	0.00145691	7.38409	6.29323	0.00797105
GMS_31	0.0148528	0.00587857	0.0098966	13.4357	10.9586	0.0117003	11.7745	6.83795
GMS_310	0.00947757	0.000403858	0.000517635	0.000746632	0.000475159	2.06298	1.23969	1.96137
GMS_311	0.173039	0.264422	5.50465	4.72284	NA	NA	NA	NA
GMS_312	0.0516337	0.058695	0.24865	0.753898	0.88008	1.32879	1.48164	1.91769
GMS_313	0.00045873	0.00229874	0.00727761	0.176337	0.303301	0.42446	0.597186	0.350383
GMS_314	0.142388	0.543836	1.83648	0.136501	0.396736	0.325369	0.433992	0.195591
GMS_315	0.0650025	0.465719	8.21685	2.13303	0.82943	1.175	1.77811	1.33246
GMS_316	10.45	7.15177	16.429	30.9328	0.993749	0.00558694	0.0118646	0.00299002
GMS_317	0.000495108	0.00150243	1.92791	1.15123	0.278502	3.58425	0.0854223	2.97825
GMS_318	0.00205889	0.00391952	2.45737	0.712024	0.974235	0.362302	0.523966	0.322343
GMS_319	0.000730923	0.000148837	0.000511754	0.295075	0.627624	0.973221	1.14957	1.21486
GMS_32	0.00319329	0.00717836	0.0124189	0.00493926	0.00806215	11.8381	4.05819	NA
GMS_320	0.01037	0.0856094	0.0590276	0.175765	0.55448	0.560059	0.719328	0.622082
GMS_321	0.00486133	0.000242024	0.241514	5.47402	0.0112073	0.00341706	NA	NA
GMS_322	0.000463824	0.002449	0.00275043	1.49497	1.28023	1.15521	2.89758	3.73477
GMS_323	0.000260737	0.000253792	0.00014624	0.50362	1.4918	0.340276	0.162938	0.114993
GMS_324	0.330456	0.0672505	0.000599604	0.0841506	0.0471926	0.0606994	0.633109	0.327119
GMS_325	3.65156e-05	0.00059631	0.00151501	0.000455873	0.00141813	7.13069e-05	0.255492	0.68855
GMS_326	0.000725731	0.00127521	0.00072132	0.887786	0.661189	0.194729	0.301991	0.460314
GMS_327	0.0040727	0.000569029	0.00440586	0.000560976	3.45561	1.25309	4.43395	2.33673
GMS_328	0.500841	1.22778	2.17708	2.48858	4.41225	3.6781	2.90849	2.29851
GMS_329	0.0250518	0.000740378	0.00137903	0.000502514	0.235827	0.806564	0.967944	3.04061
GMS_33	3.18815	5.77466	3.32504	4.5788	6.16714	2.95745	6.42741	6.29321
GMS_330	0.389687	2.72224	2.39279	3.58822	3.83333	4.01369	5.34454	4.18626
GMS_331	0.157695	0.342415	0.980479	1.43155	2.73102	3.22825	3.23651	3.07268
GMS_332	0.00587967	0.0159892	0.202582	0.45691	1.99001	2.17808	4.11496	2.9524
GMS_333	0.000259689	0.000520305	0.00397939	0.00116346	0.827293	8.15641	NA	0.455443
GMS_334	0.148273	0.365379	0.123245	0.109534	0.228731	0.59873	0.955233	1.08856
GMS_335	0.291041	1.41345	2.22368	1.53437	2.00644	0.844595	1.62349	1.14582
GMS_336	0.000536945	0.000515444	0.000491638	0.411968	0.4716	0.340306	0.227141	0.423102
GMS_337	0.177856	0.0424752	0.0871463	0.583239	1.14141	2.04456	1.51485	1.93736
GMS_338	3.21497	3.2632	2.94216	2.42168	2.4685	2.11571	2.17234	1.90816
GMS_339	1.32094	0.975256	1.55784	1.5333	1.18073	0.400438	0.545111	0.36814
GMS_34	0.0336069	10.9615	0.00798939	6.23691	1.56816	19.8077	15.6096	1.44086
GMS_340	14.788	0.01029	0.109825	0.160668	0.115215	0.186465	NA	NA
GMS_341	2.17606	0.309443	0.0444975	0.424245	0.723881	1.147	0.872855	0.443513
GMS_342	2.83734	2.80536	1.47754	2.82614	2.24568	2.11246	1.97915	2.00575
GMS_343	4.5721	6.33333	1.731	0.485818	1.34624	1.37595	0.383076	NA
GMS_344	2.05382	0.164704	0.844694	0.6224	0.529076	0.449495	0.821046	5.4381
GMS_345	9.60525e-05	NA	0.000247859	8.81096e-05	0.000501424	0.0117681	2.07042	0.407348
GMS_346	0.0799163	0.00434209	0.0244786	0.0962988	0.00459306	78.0882	0.0168482	NA
GMS_347	0.0424018	0.0292074	0.00894359	5.7531	5.06406	NA	NA	NA
GMS_348	0.767804	0.53056	2.09649	6.52677	7.01402	6.25124	3.77151	1.68797
GMS_349	1.92435	1.50928	1.30327	0.914476	0.72851	0.687494	0.264121	0.171083
GMS_35	22.3376	37.2215	53.5083	NA	NA	NA	NA	NA
GMS_350	5.48466	6.97292	7.25021	6.41335	4.58513	3.35362	2.18212	1.79536
GMS_351	1.19079	0.0240653	0.372701	0.947887	2.39277	2.11848	1.4087	1.53008
GMS_352	0.133915	0.199027	1.11444	2.08067	2.28453	2.40663	2.2102	2.17719
GMS_353	0.0194609	0.269818	0.41935	0.933844	1.56109	1.26394	1.7239	1.54475
GMS_354	0.0269235	0.0026857	0.00344374	1.60929	1.51693	0.808483	0.779488	NA
GMS_355	0.159115	0.608939	0.958774	1.74216	1.65602	1.30337	1.1054	1.16376
GMS_356	0.0120666	0.0165233	0.018155	0.100823	0.623128	0.27901	1.09918	0.464513
GMS_357	0.00154798	0.014312	0.00327204	0.656081	0.415542	0.201578	0.445893	1.40638
GMS_358	0.011464	0.0184552	0.00835642	5.60896	0.630464	NA	NA	NA
GMS_359	0.00224172	0.155493	3.49991	1.56431	1.15324	0.149267	0.44929	0.0850532
GMS_36	6.91377	7.05028	13.3767	9.78233	1.09891	NA	NA	NA
GMS_360	0.140199	3.11355	0.143914	0.179897	0.524483	NA	NA	NA
GMS_361	13.4711	6.59931	5.27405	3.24893	0.0658168	0.0521924	NA	NA
GMS_362	0.309531	5.10791	1.32023	6.01055	0.0274767	0.0168902	3.74302	7.51581
GMS_363	0.447694	1.7496	5.77641	6.89307	6.23317	4.0814	3.69472	2.21187
GMS_364	9.40479e-05	3.14246	0.000573543	0.00360558	0.00965517	0.00166627	0.00485129	0.00434305
GMS_365	0.000945247	0.0504293	0.262774	0.525844	0.542412	0.524842	0.643264	0.585338
GMS_366	0.00333364	0.00315063	0.000748864	0.494925	0.626146	0.515023	0.393369	0.425066
GMS_367	0.0689796	0.0373905	0.192378	0.739687	0.609685	0.508979	0.520701	0.527331
GMS_368	0.814133	0.753104	1.0438	2.41945	3.0129	1.94697	1.63648	1.46856
GMS_369	1.05047	1.21737	0.970093	0.909406	0.288357	0.267638	0.0998032	0.177093
GMS_37	33.4876	19.5788	17.2351	5.85909	9.03035	8.4833	6.80226	5.94264
GMS_370	1.99312	3.61142	3.20543	2.7228	1.67452	1.38107	0.629277	0.42382
GMS_371	0.48792	1.81403	2.42244	1.48028	2.83095	0.203625	0.0969947	NA
GMS_372	2.43836	2.79948	2.84219	1.64117	2.69696	0.602557	0.612569	0.140002
GMS_373	0.000367311	1.08815	1.89335	0.681624	0.272106	0.451705	0.00539555	0.00572783
GMS_374	0.000652006	NA	0.00137249	0.879587	1.08865	0.10211	0.130724	0.912881
GMS_375	0.0145099	0.572644	0.40015	0.698146	1.09912	0.697453	0.917859	0.830221
GMS_376	7.84795	4.94097	1.37045	0.839806	0.985027	0.846937	0.528274	0.174747
GMS_377	3.46355	3.90259	1.72415	1.44475	1.65404	2.63775	0.877167	0.861307
GMS_378	0.0184134	23.6984	2.23521	0.000922845	0.00288766	0.0107778	NA	NA
GMS_379	0.148421	1.57725	16.4192	1.48451	1.45779	0.0623324	0.0205347	0.0852067
GMS_38	0.00367807	0.00463336	1.02514	8.94228	1.34869	1.88733	NA	NA
GMS_380	1.07112	2.88612	1.7574	1.87201	0.547566	0.91213	0.119219	0.188032
GMS_381	4.74923	4.97548	3.63534	2.00265	1.33015	1.1613	0.366438	0.265771
GMS_382	5.42919	2.20769	0.68262	1.4585	0.139759	1.46089	0.132327	0.316743
GMS_383	4.29008	1.2674	5.24697	0.0286941	0.018253	0.0542744	0.015497	1.51601
GMS_384	0.630969	4.42226	0.517331	3.19031	0.00102238	0.000895882	0.000840053	0.00381134
GMS_385	1.45205	4.77141	1.12893	1.81755	2.12986	0.0277047	0.00995982	0.000764044
GMS_386	4.58031	2.17665	2.26923	2.19461	2.86637	0.193481	0.436659	0.041987
GMS_387	0.593339	2.66468	2.317	0.523521	0.104111	0.529192	0.019789	0.719872
GMS_388	NA	2.63062	0.0663956	0.0308242	NA	NA	NA	NA
GMS_389	1.40538	0.431939	0.0797077	0.0857445	2.13285	2.79714	0.0668732	NA
GMS_39	3.41072	4.63772	8.99281	NA	NA	NA	NA	NA
GMS_390	0.000215767	0.00049015	4.45085	NA	NA	NA	NA	NA
GMS_391	8.08659	5.61428	1.67316	0.770057	0.0429466	0.198678	0.218702	0.528204
GMS_392	6.56952	4.88011	1.77327	0.421598	0.357016	0.185833	0.169118	0.0570172
GMS_393	0.052557	1.18863	1.15079	0.724102	1.7768	2.30554	0.851024	1.09744
GMS_394	0.0242622	0.373452	0.965368	0.943062	2.05106	1.43326	1.32541	0.6423
GMS_395	NA	9.16191e-05	2.81319	0.00336011	0	9.14186e-05	0.00100704	0.000526148
GMS_396	1.61776	0.000878655	4.0144	0.633151	0.872481	0.00269922	0.00335123	0.0170111
GMS_397	0.000912643	0.00198663	1.4316	0.621602	0.903345	1.02365	0.763796	0.663543
GMS_398	27.7514	4.56101	3.82105	1.53743	0.0309346	0.011618	0.00196224	0.00150283
GMS_399	0.005959	0.00480288	0.0617986	7.05273	5.43351	0.00162238	0.00358622	0.00963374
GMS_4	15.8256	13.0526	0.587993	4.24812	0.341305	0.0431423	0.316805	0.152304
GMS_40	3.10479	13.8408	18.7941	1.79144	1.62329	1.75671	2.67364	0.421908
GMS_400	5.17897	1.49717	1.5651	0.785851	1.47049	0.00163412	0.000872218	0.00119149
GMS_401	0.011301	0.00430003	6.099	0.784867	1.92358	0.271973	1.43095	0.624622
GMS_402	0.146508	5.94172	0.0250822	0.000350896	9.28832e-05	0.000111663	0.0401397	0.0124499
GMS_403	0.410129	3.91269	1.65204	0.401413	0.00035639	0.000253566	8.35855e-05	NA
GMS_404	1.75359	9.82132	0.000169746	0.000229984	0.00221609	0.000464747	0.000388489	0.000383504
GMS_405	0.000707002	0.00139449	0.884841	0.256898	1.42084	0.0120754	1.97406	0.000983972
GMS_406	0.0225493	3.62832	0.00395906	0.716311	0.0840253	0.0208418	4.62606	2.1934
GMS_407	0.0008889	0.000380973	5.4303	0.000535738	NA	NA	NA	NA
GMS_408	0.382243	8.42843	1.32629	3.33453	1.9806	1.14953	0.174394	0.00540961
GMS_409	0.00681447	8.98531	0.00144895	24.2236	0.000637411	0.000315933	0.000431286	NA
GMS_41	NA	13.218	NA	NA	NA	NA	NA	NA
GMS_410	1.47856	4.36307	2.45989	1.53333	0.0113184	0.0113278	0.00153852	0.00209607
GMS_411	0.00066558	1.42315	4.68594	NA	4.6247	2.77459	0.00297053	NA
GMS_412	2.30073	4.41629	3.01537	1.89004	0.00338952	0.00340787	0.00112131	0.00497082
GMS_413	0.672559	6.42902	4.0715	7.53909	0.00153377	0.000854143	0.00149599	0.0190098
GMS_414	1.20006	0.000691298	9.69034	0.294152	0.00126319	0.0013465	3.50727e-05	0.000478907
GMS_415	0.000444275	0.001436	0.00398745	0.00217561	4.2473	1.62826	1.0838	2.35269
GMS_416	0.0231191	0.0228634	0.00271523	0.00577226	0.726157	2.11289	5.7535	0.0531474
GMS_417	0.572202	0.143088	1.44366	1.07009	1.35575	0.978298	1.28814	0.762573
GMS_418	0.0050217	51.73	1.86377	1.00537	0.303774	0.0116695	2.57867	2.67677
GMS_419	0.00183637	0.00131284	10.4899	0.032054	1.12085	0.827712	0.00759319	0.0059289
GMS_42	0.121898	3.55533	10.4364	17.7734	3.36763	13.0428	NA	NA
GMS_420	1.7854	1.14954	0.108017	1.4814	0.0107799	0.00310131	0.00307073	0.00290861
GMS_421	48.1309	15.3435	0.0182078	0.0481043	0.121434	0.0345341	0.0355768	0.0195533
GMS_422	19.3458	0.226811	0.0812123	0.00650302	0.0269721	0.00958315	0.0226277	0.0382412
GMS_423	0.0896002	102.616	0.0626566	0.191216	0.201498	NA	NA	NA
GMS_424	7.76196	7.26374	3.60135	2.78104	1.20564	0.730766	0.468598	0.409417
GMS_425	25.4179	2.27751	0.129478	0.000961454	NA	NA	NA	NA
GMS_426	0.0922115	10.6503	0.979503	0.066826	0.0693645	0.134833	0.0472981	NA
GMS_427	7.17535	0.968257	0.332652	0.129874	0.136847	0.131406	NA	NA
GMS_428	37.9562	0.291562	0.0427812	0.148142	NA	NA	NA	NA
GMS_429	18.2669	16.2539	3.49392	6.40321	1.15491	1.6349	0.827788	0.480257
GMS_43	11.3091	3.21097	0.00834914	NA	0.380848	6.01082	NA	NA
GMS_430	7.40511	4.8286	6.99582	3.37355	0.812913	3.35026	0.722104	0.882269
GMS_431	9.33087	5.41091	3.1958	2.08764	2.12431	0.55414	0.573595	0.674759
GMS_432	15.1739	3.79691	2.21585	3.94552	1.27153	1.32642	0.522879	0.104989
GMS_433	0.212313	2.27937	12.3472	0.125854	0.15536	0.0719103	30.4178	0.0878258
GMS_434	8.41009	4.20502	0.0658739	0.0179817	0.0276194	0.0317295	0.02154	0.0364156
GMS_435	0.562671	17.0747	53.854	1.88126	0.01346	NA	NA	NA
GMS_436	10.2261	10.1168	0.300836	0.136672	0.162917	0.0888965	0.0738377	0.11336
GMS_437	0.878706	0.525976	3.67204	4.05612	5.02203	5.47491	3.03568	2.56334
GMS_438	60.2352	1.84991	1.32917	0.133592	0.0449583	0.132872	0.210611	0.138554
GMS_439	NA	0.000759308	0.00027997	0.00114183	8.49498	4.27615	1.35575	0.000872107
GMS_44	0.0187973	0.00873674	0.0104043	2.39053	5.21547	10.5723	6.76683	NA
GMS_440	0.00370925	0.00369289	0.00127864	0.00138219	0.30855	0.263283	6.32542	5.58138
GMS_441	0.021733	0.0122354	0.0101146	0.0801006	0.32932	5.99642	4.64316	10.4973
GMS_442	0.00416082	0.000579864	0.00139815	0.757496	2.78018	1.53973	5.58158	8.96865
GMS_443	0.00223305	0.00136547	0.000678912	0.00262518	16.4794	2.86142	6.77284	1.51983
GMS_444	0.000273539	0.000999785	0.00181662	0.228977	0.399644	2.15144	1.55444	1.12619
GMS_445	0.000590085	0.000848329	0.00172212	0.00193026	0.00213499	0.00405839	0.568743	0.992305
GMS_446	0.0005855	0	0.000516103	0.000221514	0.000336079	7.87446e-05	9.48129	NA
GMS_447	0.000380764	0.00150238	0.000774729	0.000960261	0.000912245	0.00120293	10.8789	2.3758
GMS_448	0.0176032	0.0329611	0.721863	1.53767	1.12073	3.58161	0.51735	0.845636
GMS_449	2.7494	0.0191304	0.00697237	NA	NA	NA	NA	NA
GMS_45	0.00701645	0.00511654	13.5374	14.559	NA	NA	NA	NA
GMS_450	5.64863	0.255319	0.0153643	0.0334767	0.00314307	45.1433	0.107115	NA
GMS_451	0.0357668	0.223942	12.2108	5.91978	2.14489	24.7953	60.5841	NA
GMS_452	0.0132057	0.0174454	0.0295525	0.0104814	0.0422304	3.91711	180.172	NA
GMS_453	7.063	5.38909	1.45309	0.327848	0.119262	0.00884546	0.00474451	0.00797248
GMS_454	11.3418	2.54673	0.108865	0.0811025	0.0534863	0.103518	0.0102313	0.0577348
GMS_455	0.00683211	0.120059	1.13783	5.54119	1.52384	0.128431	0.0402044	NA
GMS_456	0.00531837	0.0584741	1.14676	1.45558	0.600439	3.09953	1.64219	0.714309
GMS_457	NA	0.00501141	0.00347183	0.00865605	0.0715588	6.69915	0.440828	NA
GMS_458	0.0921353	3.37714	2.60351	4.27562	2.61722	0.973135	0.910438	0.124091
GMS_459	14.0957	0.0209459	0.00193199	0.00230952	0.00103703	0.0157478	0.00148154	0.00139803
GMS_46	7.64879	4.61441	12.7718	8.55035	0.00226449	0.116605	0.0030336	0.0407837
GMS_460	0.00301179	0.424205	0.22635	2.59382	2.68502	0.811026	2.15465	0.00206145
GMS_461	2.5131	2.12319	1.30422	0.518458	0.681041	0.789359	0.212512	0.274986
GMS_462	7.22792	1.28676	0.747411	0.968492	0.342755	0.0746777	1.2256	0.632462
GMS_463	1.82826	0.505372	0.263678	0.618647	0.405927	3.19156	1.84692	NA
GMS_464	0.0999897	0.0596545	0.169857	0.388476	1.716	1.48311	1.04187	0.421175
GMS_465	0.000280587	0.00200954	0.0392667	0.0078533	0.324867	1.01351	0.0114978	0.467182
GMS_466	0.011849	0.0780996	0.533915	1.40765	1.4165	0.714589	0.921541	1.12137
GMS_467	0.000337327	0.000893296	0.000842925	0.138198	0.516965	0.583891	0.985918	0.745568
GMS_468	0.000420521	0.000639068	0.0833484	0.133901	0.876584	0.580699	0.568214	0.774146
GMS_469	0.0018841	0.849801	1.6173	0.272422	1.34573	0.745338	1.07971	1.58852
GMS_47	63.6976	19.5959	24.5173	16.8609	8.91261	NA	NA	NA
GMS_470	0.0018878	0.154156	0.458048	2.35285	1.87616	3.47024	0.169249	0.00549321
GMS_471	0.000877404	1.00618	2.60178	2.62857	4.25537	1.29595	1.96483	0.00150169
GMS_472	0.000702399	0.000125522	3.60714	2.20918	0.0202315	0.00486975	0.00585971	0.00730307
GMS_473	4.53719	2.2441	0.0370192	0.000332874	0.00547157	0.000286726	NA	NA
GMS_474	0.0310552	0.0396447	0.128557	6.75966	4.71381	2.2608	5.67629	0.947854
GMS_475	0.0118337	0.152645	0.573403	1.28794	2.01577	2.1213	2.13453	1.33297
GMS_476	0.623094	0.845139	2.85216	3.2182	3.0411	2.70812	2.62863	3.33599
GMS_477	0.297708	0.893497	3.31588	4.95901	5.31399	5.70007	6.48484	7.41891
GMS_478	0.101638	0.951147	0.859311	1.59073	0.719242	1.78199	1.635	1.32986
GMS_479	0.00228566	0.0175378	0.0139337	11.9156	0.00600006	0.00975783	0.00915521	1.0768
GMS_48	0.164297	2.038	0.0727094	30.7525	14.1179	28.5404	7.97715	12.1911
GMS_480	0.00136067	0.062083	0.011421	12.3399	15.6337	6.46693	NA	NA
GMS_481	0.154729	0.244741	0.811743	1.52114	2.11713	2.09031	2.33907	2.55201
GMS_482	0.0510231	0.337159	1.38819	1.34888	1.85932	2.51038	2.13876	2.76218
GMS_483	0.00123538	0.235461	0.195172	0.0119125	0.00660264	0.926797	2.18173	1.07926
GMS_484	0.0377453	0.154403	0.787764	2.05296	2.16735	3.40524	4.00741	2.91016
GMS_485	0.000367829	0.0246723	7.07022	NA	NA	NA	NA	NA
GMS_486	1.09927	2.20615	2.51827	2.23213	1.11889	0.79415	0.45726	0.11806
GMS_487	0.489512	1.77509	3.71281	6.17794	7.59395	7.33655	7.3211	6.93766
GMS_488	3.67267	1.44911	9.40069	2.80037	0.316535	0.548739	2.87219	0.00440857
GMS_489	0.0116289	0.0200932	3.45463	2.72534	2.30676	2.16788	0.780428	0.102341
GMS_49	0.0142769	0.00867595	0.0394437	9.71269	13.4012	12.1072	6.12354	4.47905
GMS_490	0.602013	3.05214	2.41762	2.37679	1.84278	1.39133	1.01383	0.107719
GMS_491	0.0182531	0.0475865	0.0925756	10.4634	NA	NA	NA	NA
GMS_492	0.192482	0.64103	1.1854	1.54165	1.72249	1.92451	1.73456	1.99107
GMS_493	0.658608	0.806721	5.16537	3.23255	2.33161	2.87755	0.261082	0.0481668
GMS_494	0.0071631	0.114425	0.0304605	6.65048	0.25544	0.00778357	0.0107049	0.00977344
GMS_495	1.98255	2.64088	1.93838	1.7622	0.861579	0.602621	0.587533	0.555518
GMS_496	0.00272472	0.584582	0.287052	3.53363	4.80092	4.53907	2.18459	0.434967
GMS_497	1.52897	2.06966	5.63098	6.07867	3.5995	1.01876	0.657804	0.572032
GMS_498	0.179957	0.491254	2.38602	0.531874	0.30405	0.888957	0.22184	0.641824
GMS_499	1.13716	1.14666	2.74882	2.11269	1.77247	1.07514	0.590544	0.237956
GMS_5	0.0167317	2.2222	6.27146	0.293264	0.0257329	0.0679278	0.166188	0.0542495
GMS_50	22.5092	4.5923	0.108811	0.0215192	NA	NA	NA	NA
GMS_500	7.1594	4.12119	0.602614	NA	0.0131282	0.0479856	0.0152349	NA
GMS_501	0.0379348	0.0027557	0.0233985	NA	1.19305	NA	5.61511	0.0524648
GMS_502	0.0212573	1.08318	2.81445	2.58361	1.24707	NA	NA	NA
GMS_503	2.16737	1.9815	4.93975	5.19679	3.33173	2.97039	2.21639	1.27074
GMS_504	4.33212	3.40413	5.18873	0.506278	0.826601	0.0173904	0.00752671	0.00924333
GMS_505	7.2464	0.131571	0.0200327	2.7386	0.0550046	NA	NA	NA
GMS_506	0.0208536	0.855304	1.84275	0.962847	0.257048	0.235374	0.0247928	0.00944056
GMS_507	2.42425	3.16677	3.35372	4.93671	4.1705	3.22466	3.32961	3.07336
GMS_508	0.240237	0.22807	0.812862	1.86426	2.20504	2.63358	1.79158	1.65014
GMS_509	2.27202	3.39579	4.25521	5.21154	3.836	3.34429	1.96106	1.75482
GMS_51	0.0156106	0.0051339	0.00215426	0.0154014	0.00356181	2.39711	7.24383	3.45405
GMS_510	0.101868	1.29477	3.21106	2.87496	2.25266	1.21339	1.33736	1.48555
GMS_511	0.0257555	0.0266837	9.88563	4.55888	21.8227	1.73753	2.36929	NA
GMS_512	0.0223801	0.0155092	3.73295	3.05304	2.81898	5.26802	0.19525	NA
GMS_513	0.58859	1.02096	1.29043	1.85598	2.74563	1.90582	1.38363	2.04214
GMS_514	0.116987	0.902439	2.64186	3.66333	5.54606	5.33007	3.688	3.8755
GMS_515	0.0680381	3.30037	7.98165	6.20393	9.85024	12.257	8.31546	3.94856
GMS_516	0.00464937	0.00891312	1.3592	1.0225	3.04367	0.837749	0.901121	1.54426
GMS_517	0.000909757	0.000703439	0.00606242	0.0310198	0.121303	0.458436	1.55479	1.23724
GMS_518	0.0486116	0.0118756	0.0205383	7.19593	0.0465542	0.00338618	0.0805998	NA
GMS_519	1.73043	2.00607	1.5009	5.77425	2.31221	0.95392	0.235885	0.0207478
GMS_52	0.116837	0.000994652	0.00206211	0.413131	9.66161	NA	NA	NA
GMS_520	5.25178	2.78831	1.39798	3.08762	1.39136	0.313873	0.0257996	0.0245033
GMS_521	0.112548	0.773948	3.27641	1.876	0.72487	0.156345	0.136132	0.00581942
GMS_522	0.0215449	0.573026	2.53507	2.95314	4.17627	3.8838	5.90112	3.49963
GMS_523	4.14567	7.41136	11.7734	17.2566	17.9427	16.6528	16.0199	12.8636
GMS_524	0.00433452	0.0034473	0.0346654	0.303209	0.655542	1.30074	0.797192	1.52975
GMS_525	0.0108821	0.00320056	0.936388	0.125467	0.941731	1.30644	1.01277	1.32498
GMS_526	0.0104588	0.0250508	6.0871	0.525962	0.170191	0.00512801	0.00264287	0.00526422
GMS_527	0.00495041	0.0283252	2.03485	0.57572	1.749	1.48269	0.524838	0.963288
GMS_528	0.0567263	0.0618326	0.210413	1.29276	1.23838	2.58036	1.69224	1.86331
GMS_529	0.297807	0.390053	0.630508	0.548834	0.649343	0.77836	0.53031	0.568974
GMS_53	116.801	33.8215	0.246386	31.1526	7.20385	2.86099	1.5949	6.0194
GMS_530	0.003257	0.812854	0.654285	0.723447	0.916435	1.08347	0.857655	1.73799
GMS_531	0.0309634	1.19107	0.252097	1.78356	2.60531	0.398777	0.634078	0.804753
GMS_532	0.000795447	9.82717	0.0127511	0.0152114	0.870288	2.61867	2.59027	1.44339
GMS_533	0.00326811	0.00315111	1.56482	0.859418	1.45323	1.21755	0.129658	0.0427457
GMS_534	0.0123711	0.00235569	0.00391238	0.0352095	1.7722	0.857661	0.572129	2.33875
GMS_535	0.000341749	0.00115918	0.00429245	0.00770473	0.00424495	0.00408292	1.30385	0.455112
GMS_536	0.0385931	0.0188784	3.96155	3.06909	1.17241	1.06458	1.65382	0.727092
GMS_537	0.359522	0.679057	0.639012	0.692635	1.66699	1.86151	0.922009	0.944837
GMS_538	0.015967	0.537515	1.33972	2.15992	1.71271	0.870697	0.923743	0.392624
GMS_539	0.0814626	0.186189	0.282471	1.75035	1.46553	1.05511	1.20922	1.02584
GMS_54	0.00346159	0.00180284	0.00326299	0.00388935	0.00519191	0.0053338	0.00269385	3.62416
GMS_540	0.482884	1.20143	1.61889	1.66349	1.25514	0.864848	0.656865	0.446367
GMS_541	0.0128285	0.00386936	0.583155	0.837652	0.731592	0.922558	1.33588	1.6264
GMS_542	0.00633485	0.00784428	0.259259	1.23386	1.67655	1.88356	2.17216	2.24194
GMS_543	0.00958086	0.00108659	0.00320941	0.655963	0.00363606	5.35196	2.3251	NA
GMS_544	0.00517454	0.0279347	0.141475	0.552262	0.446018	0.808083	0.675075	0.632423
GMS_545	0.00466354	0.0456394	0.00863882	0.57224	1.86623	0.416219	0.573769	1.28798
GMS_546	0.21398	0.286428	0.520623	0.839555	1.22635	1.33193	1.19672	1.13052
GMS_547	NA	0.00548559	1.01459	0.741942	2.61608	0.548232	0.183108	NA
GMS_548	0.0440505	0.351901	0.914656	1.66584	2.53855	2.24301	2.21337	2.46302
GMS_549	0.187109	0.41745	0.716311	1.28116	1.84747	1.89162	1.72519	1.99292
GMS_55	0.176736	4.63248	0.00467156	0.0482067	0.0175305	0.0276566	13.2016	16.8762
GMS_550	0.000608891	0.270515	1.91637	0.834879	0.595912	2.23603	0.468057	NA
GMS_551	0.113541	0.274709	0.563936	0.40396	0.325467	0.981823	0.333062	0.713666
GMS_552	0.570926	0.462256	0.568265	0.868901	1.32339	1.96298	1.13288	0.63742
GMS_553	0.00694328	0.0352242	0.125464	0.376373	1.18871	0.627035	1.2982	0.936704
GMS_554	0.00815511	0.00658962	0.00546823	0.0108598	1.20938	1.38503	1.30037	1.5338
GMS_555	0.121992	0.151028	0.342673	0.909348	1.03694	1.36218	1.00144	0.880775
GMS_556	0.0194432	0.0315381	0.0302413	0.288019	0.625231	0.399018	0.347064	0.566247
GMS_557	0.00996956	0.00997578	0.530834	0.862407	2.40642	0.842962	1.03637	0.729929
GMS_558	0.00278225	0.00526065	0.00551471	0.0143772	0.489481	4.0069	3.65487	2.71513
GMS_559	0.0116496	0.512642	0.941998	0.564793	0.918513	2.61866	1.62699	1.61809
GMS_56	37.5275	2.30857	0.0301637	2.86943	2.52919	6.38961	5.30646	2.37041
GMS_560	1.13869	0.751973	1.52672	1.56308	2.14445	1.49723	1.36678	1.47415
GMS_561	1.69606	4.16526	4.30471	1.91296	0.874069	0.944441	2.68206	2.13968
GMS_562	0.119068	0.135652	0.706772	1.1411	1.48208	2.19494	2.23387	2.31271
GMS_563	0.0024956	2.1809	2.50623	3.03869	1.5819	0.413824	0.569377	0.857393
GMS_564	0.00159859	0.00201258	0.00160171	1.03511	2.00155	2.45748	1.5226	0.113861
GMS_565	0.0167387	0.0112438	2.30038	1.0007	2.96209	1.95357	0.109766	0.122079
GMS_566	1.01966	0.769112	1.73124	1.62919	2.24033	1.52077	0.997027	0.549244
GMS_567	5.44011	2.33779	2.03959	1.30466	0.90291	0.615146	0.531067	0.267421
GMS_568	0.00101674	0.340253	2.22763	1.13558	0.0444147	0.233012	0.280796	0.296853
GMS_569	1.43032	2.15735	2.39911	2.17009	1.33164	0.955972	0.641717	0.747738
GMS_57	9.58368	11.8218	4.84574	0.00563583	0.145126	0.256338	0.76277	0.838759
GMS_570	2.96868	1.68291	1.34943	0.719655	0.903753	0.134459	0.205011	0.1466
GMS_571	3.61749	3.38399	3.98073	2.48266	1.71079	1.26309	0.891321	0.242311
GMS_572	14.6779	8.51985	0.187437	1.324	0.00446931	0.0229473	0.184983	NA
GMS_573	13.1872	3.6174	0.847922	0.749859	1.95381	0.371227	0.281563	0.216087
GMS_574	1.48178	0.688404	1.35301	1.15901	1.2448	1.14537	0.926911	0.453942
GMS_575	0.141388	3.94048	2.76824	1.48372	1.05467	0.736503	0.982887	0.381963
GMS_576	0.0118597	13.7508	6.36962	5.32006	1.23772	0.222395	0.11075	NA
GMS_577	1.58088	6.85055	6.97717	3.70627	2.17315	1.21919	0.624874	0.375937
GMS_578	0.0233351	0.0193238	1.65834	0.138395	0.327918	1.80253	2.24852	0.700498
GMS_579	0.0810071	1.5775	3.69932	2.19553	1.19633	1.04246	0.755832	0.685658
GMS_58	0.0106538	24.929	54.6033	NA	NA	NA	NA	0.476372
GMS_580	3.48006	7.30046	2.94694	2.05332	2.19659	0.858357	0.508518	0.148049
GMS_581	0.000424035	0.00274749	0.00521204	1.44512	3.8493	0.359671	0.0472315	0.0466197
GMS_582	0.0027438	0.0128166	0.218201	0.398781	0.512338	0.759924	0.540027	0.804947
GMS_583	0.000945584	0.00112472	0.000377346	0.00295119	1.09803	1.01284	0.544415	0.525592
GMS_584	0.0013529	0.20221	0.269822	1.6439	1.05446	0.345239	1.92807	0.903399
GMS_585	0.0015725	0.00898641	0.00339916	0.00507296	0.894463	0.755786	0.902	0.495006
GMS_586	0.00158907	0.00171119	0.0494325	0.861984	0.339875	0.303028	1.09222	0.581466
GMS_587	0.00120113	0.00657468	0.00503632	1.13441	0.114947	0.00506617	0.886546	1.6607
GMS_588	0.00119381	0.00331215	0.00849428	0.0722281	0.415581	0.317423	0.471042	0.873419
GMS_589	0.0563892	0.0957276	0.327657	0.915003	1.1198	1.31733	1.40969	1.2542
GMS_59	0.0395394	13.5936	56.7159	NA	NA	NA	NA	NA
GMS_590	0.000741682	0.000520019	0.000805008	0.000494428	0.000720545	0.000656201	3.62835	0.031831
GMS_591	2.4671	4.50321	5.52151	7.69887	7.26395	5.34448	3.96712	2.62723
GMS_592	2.28936	1.15223	0.0174989	0.434183	0.709646	1.13322	0.0534923	0.0164214
GMS_593	0.0188706	0.310105	2.61574	1.29498	0.773499	3.41316	0.1773	0.0779624
GMS_594	2.88399	4.81749	8.08273	3.46242	0.0839499	0.0167999	0.0246301	NA
GMS_595	1.82639	2.26289	2.57349	1.87458	2.61894	0.125217	0.0385949	0.0398898
GMS_596	2.20864	3.91588	2.84406	2.25841	2.03967	0.535187	0.561211	0.0291161
GMS_597	1.46561	1.69383	3.18015	3.79182	4.22274	3.56837	4.18593	4.18972
GMS_598	0.00304675	0.0039521	0.00499011	0.977125	1.94201	1.37677	0.964526	1.01052
GMS_599	0.0341991	4.27373	2.44401	NA	NA	NA	NA	NA
GMS_6	0.00550987	0.0038112	2.88098	2.13838	1.55456	NA	NA	NA
GMS_60	7.9241	NA	NA	NA	NA	NA	NA	NA
GMS_600	0.00341182	0.741291	0.344037	0.258054	0.974891	1.2771	0.678981	0.51281
GMS_601	3.48738	3.06601	3.1483	1.65409	1.27678	1.02348	0.602803	0.469077
GMS_602	0.000188261	20.795	0.00866758	NA	NA	NA	NA	NA
GMS_603	3.40952	5.89457	0.964068	1.13817	0.40707	0.405021	1.87852	0.122367
GMS_604	0.00104579	0.0335372	6.60706	0.00773096	NA	NA	NA	NA
GMS_605	NA	0.00183839	0.0348459	0.0827417	0.306269	0.360397	0.582441	1.0501
GMS_606	0.127583	6.12365	0.426474	0.204544	0.119787	0.174129	0.16276	0.0584747
GMS_607	0.0986909	0.397499	2.03507	1.59949	1.5643	0.897131	1.3642	2.05791
GMS_608	NA	NA	32.1843	0.167891	0.00366971	0.0486327	1.25471	0.0137902
GMS_609	0.125369	0.246217	0.504995	0.785016	0.737693	0.492145	0.453851	0.276083
GMS_61	46.4887	8.74141	1.69531	5.96947	0.679292	NA	NA	NA
GMS_610	0.17659	0.0746147	7.89655	0.38628	0.696153	2.33452	1.09095	NA
GMS_611	0.369483	1.40384	2.29322	2.39768	1.7498	1.7634	1.2788	1.41647
GMS_612	0.0970728	2.11996	4.29041	2.42718	1.17033	0.904578	0.757024	0.771877
GMS_613	0.00872902	9.88361	0.447062	0.0381974	3.88258	0.0425459	NA	NA
GMS_614	0.0119224	3.64211	7.29386	0.0272977	0.327032	0.00856801	5.81796	NA
GMS_615	0.0158724	1.86883	4.17043	2.37033	1.43007	0.649122	0.500634	0.366413
GMS_616	0.172365	0.288476	2.08852	2.91344	2.22884	2.73381	1.30048	1.67132
GMS_617	0.00230475	0.596961	2.20518	1.8794	0.603591	0.1987	0.659761	1.10525
GMS_618	0.00541175	1.96153	9.63262	NA	NA	NA	NA	NA
GMS_619	1.63699	1.80323	3.27325	3.50922	3.73315	3.38137	3.84152	3.86377
GMS_62	0.0629203	2.83638	0.656216	1.63425	2.66869	2.7949	2.86149	NA
GMS_620	0.382393	1.13355	2.23432	2.87177	4.03983	4.43603	3.84755	3.76103
GMS_621	1.90908	1.73448	1.74444	2.67511	2.5732	2.81471	2.23939	1.88012
GMS_622	9.13961	0.0464838	0.446519	0.61623	NA	NA	0.0211366	NA
GMS_623	0.000783159	0.17094	0.916681	0.980682	0.707518	0.119038	0.397256	0.712227
GMS_624	0.00426773	0.0195912	0.0673473	0.412479	0.345462	1.11528	0.291171	0.16507
GMS_625	4.53525	4.43285	1.74009	1.82924	1.5516	0.0343031	0.00525131	4.74322
GMS_626	NA	1.26468	5.47191	1.81596	1.48401	0.00613445	0.00255481	0.0012939
GMS_627	0.00106976	2.57661	0.764751	0.795215	0.525814	2.84864	3.04502	0.0770164
GMS_628	0.186103	1.38575	1.22763	1.00308	0.993163	1.41528	0.984047	1.07256
GMS_629	0.162607	0.945704	2.59087	2.14947	2.28905	1.56834	1.69382	1.42325
GMS_63	0.00767526	0.00697254	0.013214	0.0128998	0.0286235	NA	12.6263	13.6655
GMS_630	0.0296085	0.150818	0.868645	2.44492	2.89623	1.95072	1.82194	3.13089
GMS_631	0.456491	1.11635	2.04812	2.4933	4.11453	1.62712	1.17676	0.747026
GMS_632	3.5367	1.14083	2.33358	2.92294	2.27233	0.541844	1.23984	0.699312
GMS_633	4.58741	0.105132	1.07314	2.27623	1.48977	2.52264	1.83447	0.27263
GMS_634	0.000844131	8.49834	0.204094	1.80515	1.03372	NA	NA	0.182294
GMS_635	1.26415	0.634502	1.33505	1.95807	1.88822	2.24972	1.80538	1.83558
GMS_636	8.52861	14.8677	16.7796	14.1702	11.0348	7.85884	5.49351	3.91447
GMS_637	75.5377	7.38201	1.70906	0.300965	0.0593871	0.0681319	0.0441292	NA
GMS_638	0	0.00056856	0.00368663	0.0340983	0.0374317	2.91598	0.294801	NA
GMS_639	0.177465	1.96193	0.360302	1.42305	1.04276	0.623207	0.807284	0.278227
GMS_64	0.0164916	0.0197831	1.35731	1.13666	2.76998	9.91435	12.6458	6.53705
GMS_640	6.56964	3.06869	1.75936	0.0366835	0.0502484	0.0244702	0.00750379	0.00930378
GMS_641	6.20802	2.83793	9.66403	1.67483	0.636128	0.656282	3.29211	0.0359461
GMS_642	0.71328	0.786955	1.01029	1.501	1.64108	1.68684	1.43774	1.31596
GMS_643	0.0071482	0.00243745	0.00808602	0.0440945	0.976661	1.9855	4.59309	0.00575743
GMS_644	0.000247117	0.000654867	0.000781135	0.00137389	0.0154273	0.244957	0.153207	0.256233
GMS_645	0.000225717	0.000330917	0.00882631	0.170124	0.107586	0.130789	0.628855	0.449086
GMS_646	0.00186694	0.00580136	0.0111944	0.0365226	1.24911	0.935324	1.41168	1.69852
GMS_647	0.000248267	0.000385027	0.00190512	0.292984	1.24713	0.753558	0.805589	0.624419
GMS_648	0.00203294	0.00153083	0.0428098	1.10215	0.657073	1.58276	1.87793	2.19396
GMS_649	0.0025209	0.00785837	0.301467	0.308904	1.27626	0.502825	1.07121	0.25817
GMS_65	17.6064	11.0553	10.7165	9.39157	7.18642	12.9471	6.28736	9.95968
GMS_650	0.00387223	0.00855292	0.231754	1.14558	0.884945	0.830593	0.963715	0.936219
GMS_651	0.0123268	0.0027752	0.00356739	0.585635	0.925873	0.00732753	0.0105238	0.0917502
GMS_652	0.00696269	0.083687	1.7907	2.37792	1.4786	0.390849	0.838777	0.262595
GMS_653	NA	0.00180973	0.053999	0.00917002	0.151486	3.67652	0.155192	NA
GMS_654	0.0403947	0.930558	2.0084	1.47804	1.93451	1.21216	1.21732	0.302457
GMS_655	0.000290561	2.21899	4.31751	1.84596	1.92217	0.630048	0.502637	0.5215
GMS_656	0.000721191	0.00201421	2.38343	0.825169	2.69945	0.00565517	NA	NA
GMS_657	0.000613506	0.000801937	0.00236388	0.973323	1.37863	1.04043	0.674258	1.34083
GMS_658	0.023468	1.52434	0.331613	2.23386	1.75249	0.984461	0.708057	0.77461
GMS_659	0.0992043	0.325155	1.66293	1.05698	0.590093	1.61062	0.74264	0.441213
GMS_66	0.0432334	0.0165765	19.5921	5.85743	2.88495	1.2267	2.39934	5.16285
GMS_660	0.00548734	0.00261986	0.0164569	0.022438	1.6815	2.1711	2.39547	0.144118
GMS_661	NA	10.2118	0.116299	NA	NA	NA	NA	NA
GMS_662	0.764084	0.11629	5.19237	0.00123889	0.00674858	0.00205658	0.00356971	0.00233165
GMS_663	0.000383102	0.000671462	0.000650738	0.00152338	1.98993	0.944808	0.220815	0.00282762
GMS_664	0.2442	0.157708	0.234746	0.220686	0.776359	1.66386	1.1092	1.18331
GMS_665	0.189348	0.216362	0.868733	0.958259	1.00463	1.09546	0.878756	0.956292
GMS_666	0.00170367	0.00166373	0.00270055	0.67501	1.81747	0.423043	0.0741378	0.651936
GMS_667	0.00195018	0.00235145	0.00308877	0.000764752	0.00351917	4.47016	1.45644	1.37632
GMS_668	7.66527e-05	4.71262e-05	0.000283756	0.533831	0.406236	1.82865	0.439512	0.0586177
GMS_669	0.00426962	0.00990662	0.0417719	0.250264	0.33534	1.28205	1.52713	1.13751
GMS_67	12.0268	13.5213	9.31885	5.5971	13.3872	8.14481	3.59676	0.306564
GMS_670	0.014282	0.00260531	0.0381162	0.691999	0.868597	0.461462	0.455092	0.879322
GMS_671	0.00172876	0.213811	0.445026	1.144	2.36968	1.14775	1.77126	1.39403
GMS_672	0.0976153	0.195236	0.229056	0.448045	0.891409	0.889459	0.633851	1.6472
GMS_673	0.0121385	0.00864308	2.10604	0.129375	0.777003	7.31935	4.05782	5.46813
GMS_674	0.333419	0.285768	2.17463	2.97671	6.01969	13.796	11.0236	7.97918
GMS_675	0	0.00633419	0.00509308	0.000478571	0.00075626	0.00159074	3.37061	0.0522346
GMS_676	0.252565	0.419874	1.56149	2.69244	4.52315	4.20971	5.5613	4.79283
GMS_677	0.000134607	0.000149305	0.000730935	0.0023375	0.0009809	0.000746891	3.01608	0.00246076
GMS_678	0.00155365	0.00136742	0.00745207	0.793696	3.10103	4.00565	3.40496	1.5142
GMS_679	0.144478	0.104636	0.140331	1.13983	1.43044	2.14068	2.58685	2.60428
GMS_68	0.00165454	0.00363562	0.00704702	0.00984349	0.00711252	0.00763315	9.99335	12.6111
GMS_680	2.39314	3.14784	2.22985	1.71481	0.310547	0.282789	0.0864377	0.0281213
GMS_681	1.59191	1.92001	1.25984	0.534353	3.8074	5.82467	1.69002	0.544477
GMS_682	0.00151482	0.00338805	0.00294005	0.00377323	0.00454295	1.27792	8.31933	3.02129
GMS_683	0.000707396	0.00124209	0.413077	0.603684	0.740849	1.47492	1.40987	1.06262
GMS_684	0.00250775	0.0740509	0.724469	0.171649	0.464718	0.292869	1.27883	0.522793
GMS_685	0.0753648	0.279525	0.726736	1.27478	1.98918	2.15909	2.83644	2.30416
GMS_686	0.00383816	0.00247635	0.0128266	0.363949	1.6251	2.37461	1.34809	2.68699
GMS_687	0.00333603	0.00377816	0.0591044	4.11114	0.00443174	0.0147047	13.5188	0.0197631
GMS_688	0.013665	0.0395757	0.0112729	0.0190882	7.66082	1.86651	6.93641	10.0522
GMS_689	0	0.00185964	0.00363233	0.00475908	0.00221525	4.1416	3.49597	NA
GMS_69	84.1222	66.2124	14.6832	19.6474	2.56474	14.0462	7.61101	NA
GMS_690	0.00228717	0.00607075	1.0778	0.281871	1.48236	0.722018	2.72384	1.64487
GMS_691	0.000105232	0.00114576	0.784965	0.0187569	4.39617	0.00426681	1.37413	0.00728227
GMS_692	0.00166073	0.00423622	0.27306	0.877761	0.90637	1.14696	0.865573	1.4834
GMS_693	0.230031	1.17534	8.87804	22.1137	15.4811	31.393	28.0535	25.1841
GMS_694	0.753927	1.12042	5.63241	14.721	18.4841	20.4423	21.9556	23.4282
GMS_695	0.00773764	0.00940291	3.49687	3.95281	0.0431962	0.337964	7.69624	6.83202
GMS_696	0.0637955	0.185547	1.58993	3.49136	5.18569	3.78262	3.25881	2.86378
GMS_697	0.00520761	0.114449	0.725835	1.65021	4.44859	2.04253	1.04766	1.15856
GMS_698	0.0376403	0.0505697	0.108167	0.90456	1.0296	1.62181	2.54873	3.29663
GMS_699	0.306452	1.04789	0.677168	3.1874	2.53736	3.54845	5.26089	4.1106
GMS_7	0.039989	11.0563	4.31038	0.0301381	0.016868	0.0405076	0.0250032	0.0116572
GMS_70	0.00265305	0.00222362	NA	0.00709649	3.32892	NA	6.07357	NA
GMS_700	0.00141632	0.00246487	0.0139987	0.00714741	0.00703999	9.73892	NA	NA
GMS_701	0.299258	0.405592	0.732483	2.19736	3.00577	2.65945	1.74054	3.14612
GMS_702	0.000359939	0.00168243	0.00412958	0.0125103	0.921234	3.93674	0.0184556	1.39334
GMS_703	0.0981209	0.0594342	0.155242	0.389403	0.584098	0.621366	0.696554	0.788471
GMS_704	0.0418158	0.114428	0.150949	0.404283	0.548917	0.646515	0.672946	0.693319
GMS_705	0.00445924	0.070867	5.36706	12.1655	9.02749	3.61261	2.0892	5.00845
GMS_706	0.194514	0.00563618	0.690591	3.76141	9.09925	4.85054	4.72484	NA
GMS_707	0.00524617	0.147597	0.820672	0.811442	0.906693	0.825696	1.06202	1.01223
GMS_708	0.000207312	0.000258919	0.00131015	0.00320458	0.00593583	0.767427	1.02847	1.82231
GMS_709	0.00320593	0.00428575	0.0060286	0.0103515	1.06849	3.56093	5.54075	NA
GMS_71	63.8034	48.1407	18.8573	5.96766	15.0649	NA	NA	NA
GMS_710	0.000238107	0.00156684	0.00228175	0.225493	1.14152	0.897096	0.193759	1.92349
GMS_711	0.00115719	0.00445051	0.00343213	0.0083095	0.956308	1.46229	3.89385	4.02145
GMS_712	0.0890203	0.0034219	0.00784792	0.0065667	0.0543243	2.10688	7.29628	NA
GMS_713	0.00104335	0.0285801	0.0273142	0.964798	0.444361	0.403121	0.785829	1.16086
GMS_714	0.0037411	0.00840546	0.0315323	0.668712	1.64749	3.48432	4.37285	2.55308
GMS_715	0.00410288	0.00235192	0.00821394	0.0567872	15.0704	4.75777	1.51123	2.40968
GMS_716	0.000459428	0.00425322	0.00483431	0.0375314	0.455043	0.129468	5.00621	0.396795
GMS_717	0.00463707	0.000915277	0.0582164	0.0294066	1.26789	1.27529	1.39686	1.55185
GMS_718	0.0250576	0.05775	0.187195	0.351669	1.00727	1.27393	1.24922	1.05749
GMS_719	0.00245266	0.0076312	0.00218336	0.0129354	0.0113801	0.0220427	1.63296	2.35472
GMS_72	6.16616	14.1524	14.141	3.59488	NA	NA	NA	NA
GMS_720	0.00390789	0.0119929	0.00297529	0.00233645	0.00219778	0.482513	3.48539	0.00432475
GMS_721	0.000286349	0.001555	0.0121527	0.0116632	0.0167258	0.00847215	0.00767225	0.0160782
GMS_722	0.890915	2.34971	3.03484	2.33243	4.44106	1.37728	1.51727	1.34245
GMS_723	0.00480946	0.86931	1.64567	1.6932	3.34478	3.25112	3.59149	1.51355
GMS_724	0.000493065	0.00521044	0.0111194	0.0194742	0.024817	0.0164176	1.10985	1.97664
GMS_725	0.158604	0.0413551	0.0352539	0.172218	1.09632	1.84586	1.03756	1.21225
GMS_726	0.049298	0.0182948	0.0822624	1.11052	1.68914	1.41178	2.22312	1.91221
GMS_727	0.000440518	NA	0.0138922	0.0105342	1.37019	1.79172	2.74209	2.41736
GMS_728	0.00138033	0.0103386	0.0211325	0.199236	0.0644659	0.0977286	0.463912	1.05683
GMS_729	0.182053	0.359067	0.523009	1.14024	1.42536	1.52732	1.55242	0.888952
GMS_73	15.05	0.0203526	NA	NA	NA	NA	NA	NA
GMS_730	0.000231711	0.0017345	0.00696709	0.0151761	0.0881932	0.489583	1.46973	0.809292
GMS_731	0.000388521	0.000147178	0.000206758	1.46146	0.853889	0.78642	0.939409	0.579414
GMS_732	0.000805891	0.0398096	0.097236	0.484842	1.26039	0.786744	0.674299	0.902795
GMS_733	0.00166068	0.0024131	0.0023801	0.147581	0.27931	1.10043	0.709478	0.588457
GMS_734	0.0508659	0.0123249	9.33303	12.1381	6.04393	9.60114	12.7253	10.182
GMS_735	0.0196893	0.0294364	12.2915	26.1823	20.9671	38.4681	NA	NA
GMS_736	0.874797	4.46133	14.0129	10.8788	10.6209	21.3176	7.23315	8.94794
GMS_737	0.822594	2.40639	6.63303	11.2073	13.8634	14.9342	14.3105	17.0165
GMS_738	0.00348836	0.0065687	6.60753	0.358261	9.93274	10.5784	15.4892	4.43895
GMS_739	0.690205	6.02012	18.0931	19.3136	21.5261	19.0833	18.0969	15.145
GMS_74	0.0176993	0.020198	13.8419	36.85	12.0899	8.42151	16.2932	22.3286
GMS_740	0.238825	0.0156883	0.0586312	0.763843	1.13487	0.207714	12.5428	31.3491
GMS_741	0.0418647	0.0268102	5.15101	10.2916	5.18506	5.00231	8.85212	5.28695
GMS_742	0.00736506	2.26451	2.32051	2.66214	6.72809	7.69374	3.75051	7.83102
GMS_743	0.229746	0.124677	1.93572	6.6281	9.4076	14.6594	6.88212	8.75843
GMS_744	0.0038632	0.00560051	2.28046	6.77846	17.3475	7.65267	5.26437	4.05972
GMS_745	0.0326009	0.526582	1.88945	5.29526	6.84354	2.43168	4.02727	1.29003
GMS_746	0.00126147	0.00343562	4.04871	0.56468	0.174565	0.0122267	NA	NA
GMS_747	1.48608	2.30705	1.79696	3.15551	3.60792	5.76033	5.35018	7.19728
GMS_748	0.0720778	0.357976	1.31655	3.32567	4.9566	5.78555	6.66607	7.82614
GMS_749	0.0454232	0.856063	1.33977	6.02298	8.04922	6.68404	2.89575	1.52768
GMS_75	0.00504555	0.0040731	3.5922	3.24341	3.50467	2.75507	2.22485	3.31923
GMS_750	0.0360803	5.71076	2.76801	10.0345	3.98686	NA	NA	NA
GMS_751	1.43254	0.00760657	0.0244284	6.96146	1.74152	4.78664	6.0362	12.0766
GMS_752	1.1617	0.692615	0.00214759	0.00238134	0.0666202	0.562813	1.32199	0.810105
GMS_753	4.15201	4.47697	3.35085	0.411412	0.00502639	0.0412172	0.00526266	0.00129609
GMS_754	7.96925e-05	0.000328899	0.00014471	0.000386241	0.51911	0.898509	0.469503	0.445085
GMS_755	0.000273114	0.000300091	0.00188852	0.0010265	0.100338	1.0624	0.53151	0.223694
GMS_756	0.19742	0.48854	0.369676	0.563327	1.52017	1.21874	1.07023	1.18258
GMS_757	0.00319151	0.00177535	0.0241281	0.082521	0.333339	0.435171	2.059	3.525
GMS_758	0.000351835	0.000286702	0.000906226	0.000303495	0.00845547	0.000469911	0.00113159	0.817716
GMS_759	0.0183009	0.00139194	0.128226	0.180195	0.332186	0.69471	0.801934	1.92894
GMS_76	0.00199049	0.00159205	0.0040806	1.2838	0.546486	1.19801	0.858708	1.37887
GMS_760	0.00168323	0.000784066	0.000937352	0.186095	0.716603	0.74542	1.01726	0.851456
GMS_761	NA	0.000581194	4.28398	2.84947	0.104663	0.00706136	0.00328331	0.00335726
GMS_762	0.00196162	0.00383666	1.49079	0.0818623	0.596346	1.08313	0.841515	1.64953
GMS_763	0.00161503	5.22444e-05	0.000233788	3.2517e-05	0.000153718	0.000473877	0.000677869	0.014571
GMS_764	0.0240079	0.206605	1.41312	1.38361	2.01886	2.26986	2.70799	2.19769
GMS_765	0.00100799	0.00153402	0.00123624	1.15832	3.7716	12.1131	6.92207	NA
GMS_766	2.64289	1.2422	2.28133	3.42365	3.58813	3.5847	2.59918	2.7702
GMS_767	0.00151965	0.00322728	0.0104449	0.34007	1.16437	6.79686	4.30766	3.38088
GMS_768	0.0659627	0.0260645	0.0579189	0.50605	1.13327	1.21358	0.696292	1.28151
GMS_769	0.17182	0.488854	0.339792	0.767197	1.30357	2.45611	2.30498	2.04372
GMS_77	0.161945	0.0262117	25.0582	11.1533	6.29746	0.0102972	0.0418681	NA
GMS_770	0.0027212	0.000362118	0.000398343	0.000468297	0.000905381	2.25458	0.56342	0.393044
GMS_771	0.019659	0.0132767	0.0191307	0.0147783	0.00955546	0.0164075	0.0510862	0.275031
GMS_772	0.00641909	0.0176955	0.0173462	0.619709	1.82043	4.3246	1.62567	2.25021
GMS_773	2.8705e-05	0.000438155	0.031419	0.0299071	0.712622	0.196532	0.574802	1.55843
GMS_774	0.000450946	1.06156	NA	0.758848	0.19294	0.198418	NA	NA
GMS_775	0.000485836	0.000574357	0.00246339	0.00182021	0.075822	0.464318	0.820945	0.579032
GMS_776	0.0045551	0.00525147	0.00463126	0.0445916	0.313023	0.351744	0.896081	1.28764
GMS_777	0.000184812	0.000169245	0.00151852	0.000319069	0.947374	0.315976	0.868446	0.854491
GMS_778	0.00111295	0.00154395	0.0841683	0.114656	0.320338	0.835004	0.729602	0.616242
GMS_779	0.0126286	0.0367489	0.0754604	0.324408	0.757419	1.23685	1.31912	1.35937
GMS_78	1.51757	2.36972	2.08955	1.30577	1.07652	0.46719	0.305133	0.617458
GMS_780	0.00850567	11.2973	0.64534	0.077819	0.00232373	0.00949316	NA	0.00658938
GMS_781	0.000515822	0.00457432	0.0158852	0.00364638	0.0140677	1.79696	3.37715	0.897416
GMS_782	1.6762	1.01104	0.881365	0.642172	0.861235	0.46559	0.555337	0.427523
GMS_783	12.4104	0.0074557	0.00610275	0.00961298	0.0118675	0.00257341	0.0111353	NA
GMS_784	0.172085	1.28126	1.29369	1.89723	1.39175	1.42146	1.20196	0.830374
GMS_785	5.71736	0.0696887	0.0193651	NA	NA	NA	NA	NA
GMS_786	0.00447295	0.72939	0.132457	0.322425	0.831806	0.679514	1.08019	0.820001
GMS_787	13.6468	NA	NA	0.00758527	NA	NA	NA	NA
GMS_788	0.00588183	0.00204973	0.0191489	0.31105	0.887304	0.0447584	2.75936	6.39875
GMS_789	0.0184665	0.0063374	0.00678098	0.0357861	0.0373712	0.0176108	0.0049371	8.53013
GMS_79	0.022539	9.67634	25.9141	24.7975	12.8184	7.75716	3.42844	5.21778
GMS_790	0.000748643	0.00204699	0.0037746	0.00307916	0.00371198	0.00402157	0.00606866	0.0108816
GMS_791	0.000134961	0.000111436	0.000353139	0.000561774	0.000462424	0.000821546	0.000756329	0.00248352
GMS_792	0.00311563	0.00269815	0.496699	3.01671	4.47596	1.98	NA	NA
GMS_793	0.00347407	0.00370458	0.0215901	0.239124	1.52854	1.04767	1.27785	2.26386
GMS_794	0.00378527	0.00969641	0.304574	1.09425	3.25494	3.20258	2.85813	4.93446
GMS_795	6.23982	1.04358	0.228208	0.294189	0.141553	0.297841	0.264855	0.161585
GMS_796	9.5041e-05	0.000118702	0.00242104	0.000345587	0.452023	0.956581	0.488026	0.491714
GMS_797	0.0570701	0.0574572	0.164479	0.169243	0.525545	0.490319	0.273318	0.429672
GMS_798	0	0.000409064	0.00165716	0.00132239	0.000840646	0.0633123	0.284033	0.424218
GMS_799	0.0456115	0.0087268	0.0285226	0.268349	0.716363	1.68289	1.79999	1.80853
GMS_8	0.000127437	0.000422223	2.38238	0.00347152	0.00158756	0.0290281	0.124153	0.00238268
GMS_80	0.000679914	0.18096	0.134933	0.0731783	0.024504	0.0438684	1.38845	3.19669
GMS_800	0.490506	5.41222	3.57037	2.3221	1.60761	0.638169	0.77592	1.07808
GMS_801	0.308758	1.06044	1.74354	2.29006	2.17	2.77266	2.39153	1.94545
GMS_802	0.000628056	0.000285587	0.000524677	0.000200308	0.00243299	NA	0.739772	2.69925
GMS_803	0.00666138	0.000508482	0.00125143	1.04289	1.07696	2.61122	3.16666	NA
GMS_804	0.000267661	0.000178706	0.000295743	0.040556	0.102295	0.12921	0.381932	1.36013
GMS_805	0.00137456	0.00113914	0.0240853	0.30541	1.22351	1.14985	0.773139	0.937253
GMS_806	0.000454589	0.000901476	0.000748987	0.23124	1.42537	2.90478	0.814466	0.486702
GMS_807	1.49075	2.78693	10.2203	6.1078	4.54036	3.5565	2.69683	4.36065
GMS_808	0.00171456	0.00947143	0.00759771	0.108807	0.00228076	1.01014	0.213404	2.23833
GMS_809	0.235894	1.69661	4.98887	0.039389	0.000642008	NA	NA	NA
GMS_81	0.000884016	0.000856859	0.00235698	0.113178	1.53669	0.542951	0.59423	1.2352
GMS_810	0.149925	0.14359	1.33867	3.39521	6.04436	6.75622	7.31297	6.01464
GMS_811	0.0296733	0.0889462	2.63554	0.240135	0.105442	0.421933	0.805698	2.09598
GMS_812	0.112579	1.59685	3.75751	2.16215	3.24674	0.0123452	0.00567478	17.9449
GMS_813	0.00941038	0.00982487	0.043392	0.7417	0.478796	1.86729	4.87392	2.02902
GMS_814	1.29054	0.240541	2.05993	3.1271	4.68722	3.17962	5.2023	2.28212
GMS_815	0.0011189	0.00121392	0.00182888	0.00638599	0.00127222	0.0648421	0.920603	3.09565
GMS_816	0.278029	0.618994	1.65198	3.10073	0.437978	1.05551	0.855254	2.75321
GMS_817	6.04774	1.99779	0.902851	0.0932684	0.00795184	0.0109886	0.000931467	0.000755527
GMS_818	0.401428	2.12589	2.40036	1.17148	0.284443	0.202815	0.109472	0.0167919
GMS_819	0.164712	2.55325	1.44601	3.47091	4.19634	2.29428	0.272672	1.35055
GMS_82	0.939296	1.76778	4.60391	1.23258	4.9052	9.79558	4.38093	7.07228
GMS_820	0.000569902	21.3728	7.88264	9.29437	11.362	8.46785	9.02112	1.81551
GMS_821	0.00205616	0.00710538	0.00294259	NA	3.74049	13.2114	0.282574	NA
GMS_822	3.54135	6.58417	6.22645	1.84096	0.639853	1.69447	1.25367	0.0105728
GMS_823	26.7558	4.76241	5.91875	9.17176	6.01442	3.33208	2.48305	1.75042
GMS_824	0.00411946	0.0110569	0.00035667	0.000551221	0.0559151	2.79028	0.646763	1.83666
GMS_825	0.0499191	6.28843	7.28168	0.00029224	0.000188354	NA	NA	NA
GMS_826	0.17638	8.28097	0.0713364	0.000777725	0.000651171	0.000720718	0.0200766	0.00536002
GMS_827	3.27638	7.02233	5.46804	2.8434	0.687833	0.121742	0.20821	0.0418543
GMS_828	10.6679	6.50523	5.33038	1.59187	0.273395	0.161675	0.434344	0.0461872
GMS_829	7.14538	12.3992	6.31529	2.85355	0.52448	0.234002	0.177383	0.246122
GMS_83	0.000236303	0.00152455	0.00212325	0.0011356	0.00260137	0.000875198	0.00141364	0.133995
GMS_830	3.77752	11.121	8.40051	3.82104	0.788941	0.520609	0.328701	0.563741
GMS_831	0.00820562	0.105007	0.0632625	14.4129	0.289494	NA	0.00932158	NA
GMS_832	11.7791	3.04259	0.0144362	0.033297	0.107285	0.0381089	0.00703186	NA
GMS_833	15.451	13.8089	5.30658	3.57272	0.832824	0.452504	0.127493	0.0109432
GMS_834	2.3386	5.98149	7.83364	6.35054	4.41622	2.69997	0.500111	0.306386
GMS_835	0.00177164	0.226683	0.885897	3.64636	1.13003	0.728084	4.90361	0.00115747
GMS_836	0.000192183	0.0677942	1.54643	2.00847	0.0779592	0.128605	0.82458	0.164148
GMS_837	0.00148748	0.0311482	0.319936	0.229332	2.00075	1.98071	0.392097	0.052665
GMS_838	0.397227	0.952897	0.922996	1.59682	0.176198	0.690138	0.426287	0.475093
GMS_839	0.0967985	0.883464	1.40742	1.03016	0.724592	0.720403	0.819968	0.747745
GMS_84	0.000311688	NA	0.00160246	1.68609	0.743194	0.773661	1.94508	0.511199
GMS_840	0.428982	1.24857	1.73098	1.54785	1.03497	1.02745	0.592814	0.262636
GMS_841	0.0063155	0.61518	0.787246	0.0014115	0.768882	0.209095	0.547362	1.40722
GMS_842	0.546655	1.06518	1.43046	0.692101	0.893611	0.399961	0.827027	0.330962
GMS_843	2.90673	1.87866	3.05767	1.07281	2.30725	2.3684	1.9758	2.40531
GMS_844	4.49644	13.0698	5.36736	0.365492	6.76243	0.115275	0.0186459	0.0596058
GMS_845	3.86862	57.3048	0.381738	0.323815	0.0482446	NA	0.0177133	NA
GMS_846	1.72501	33.5449	0.163112	0.0633264	NA	NA	NA	NA
GMS_847	0.00143782	0.428478	6.8644	NA	NA	NA	NA	NA
GMS_848	12.9296	3.1459	0.387584	0.00716771	NA	NA	NA	NA
GMS_849	0.347457	8.22205	6.8051	0.0409884	1.1653	NA	NA	NA
GMS_85	0.000657692	0.000530627	0.0752203	0.687777	0.787356	0.273409	1.16682	0.34005
GMS_850	0.0214124	27.3807	0.0201914	0.0868183	NA	NA	NA	NA
GMS_851	0.0634622	0.755267	5.82222	1.82115	9.0452	2.41202	1.64037	6.46461
GMS_852	30.2526	0.274604	9.84415	0.831991	0.196759	0.0161625	NA	NA
GMS_853	8.16483	8.27378	11.6884	4.71666	3.00112	5.05329	0.450581	0.040502
GMS_854	0.33415	28.3139	0.0076423	NA	NA	NA	NA	NA
GMS_855	27.4841	0.194939	NA	NA	NA	NA	NA	NA
GMS_856	2.79069	3.70559	1.51496	27.8036	2.36018	0.00328846	0.0259307	0.00542238
GMS_857	21.8671	17.2405	10.449	7.98583	4.5622	3.61277	3.04688	3.60966
GMS_858	8.66371	35.6392	3.08509	NA	NA	NA	NA	NA
GMS_859	14.7528	16.8332	10.1875	6.79948	5.50058	2.90011	4.37542	2.70937
GMS_86	0	0.000183702	0.000663893	0.000340104	0.325208	0.472969	0.59721	0.000486924
GMS_860	22.1536	20.1969	7.95511	16.4758	1.39803	0.416604	1.25201	0.43935
GMS_861	16.2472	15.5359	9.61543	6.96994	6.82978	4.2192	2.69879	2.75776
GMS_862	8.04922	5.04502	9.86155	2.04915	2.36398	NA	NA	NA
GMS_863	0.00627651	0.00772999	0.0104006	0.01105	2.95431	0.00764046	NA	NA
GMS_864	23.9975	17.3673	10.5999	4.20728	0.192364	0.0416831	0.00566133	0.0955053
GMS_865	26.024	0.87523	21.3628	1.74796	0.00474789	0.00603564	NA	NA
GMS_866	35.2182	7.2255	0.350247	23.4414	0.426003	0.0144638	0.0292111	0.0144313
GMS_867	74.4482	26.1263	0.410064	0.767158	0.313408	NA	NA	0.000391543
GMS_868	26.3648	6.47433	0.0945419	10.198	0.0389838	0.253775	0.0164011	0.0468584
GMS_869	31.3566	20.4197	6.22628	0.124116	0.899203	0.013382	0.0101404	0.00890709
GMS_87	0.00131452	0.00162387	0.00533772	0.00500702	0.00453369	0.00777267	0.0117313	1.53733
GMS_870	2.14945	0.00975643	11.8121	1.05774	0.0479836	2.35681	0.00992026	7.59642
GMS_871	2.50814	0.153738	0.205898	0.378654	0.120375	0.34736	0.343291	1.57621
GMS_872	NA	0.00181402	7.13828	0.0350103	0.00595528	NA	0.0404285	NA
GMS_873	0.979587	3.85477	1.53375	1.93353	0.128337	0.188952	0.117543	0.00417069
GMS_874	0.572699	7.46851	0.387224	0.312552	0.369031	0.339136	0.345365	0.392306
GMS_875	0.843344	2.61734	0.028437	0.0204003	0.097186	0.00569218	0.0839348	0.04568
GMS_876	0.793647	1.3492	3.60524	0.234761	2.9877	NA	NA	NA
GMS_877	1.11902	2.47387	2.74894	1.15255	0.198548	0.029702	0.00380502	0.0440433
GMS_878	0.0132062	0.000297726	0.000135895	1.21002	0.0579794	1.77937	0.000235142	5.63214e-05
GMS_879	5.13028	4.45894	10.7313	7.82359	7.31793	6.13397	8.16807	5.56196
GMS_88	0.00158502	7.61968	0.701035	0.000123554	0.00263094	0.00187143	0.0016177	0.00176955
GMS_880	3.88303	7.21582	8.71937	10.2887	12.2922	7.45722	8.32003	5.90414
GMS_881	1.48377	3.65449	6.44581	4.62636	5.31113	4.29629	2.4105	6.02983
GMS_882	1.32373	0.632177	4.85807	4.29205	3.27645	1.72476	0.969667	0.0742195
GMS_883	0.000177285	0.000250133	2.29986e-05	0.00017272	0.0001356	0.000399035	0.000299991	7.24768
GMS_89	0.00334094	11.3887	0.229995	1.56781	2.42443	0.66193	0.135864	0.0113643
GMS_9	6.86806e-05	0.00013776	3.29819	NA	0.000990582	0.000591807	0.000141418	NA
GMS_90	0.00165637	0.00318194	0.050766	0.00711493	0.450248	0.883009	0.249538	0.646856
GMS_91	0.00161879	5.56211	1.21208	0.00867167	0.020661	0.00844788	NA	NA
GMS_92	9.67017	0.727617	3.59495	0.0295144	0.0730098	0.0684947	0.0352523	0.0116669
GMS_93	0.00814929	0.0082004	0.321621	0.00180243	1.01334	5.37942	1.39906	NA
GMS_94	0.000459042	4.97523e-05	0.00381683	0.224852	1.40189	1.20867	1.37264	1.70358
GMS_95	0.0998495	3.27428	0.765135	0.966199	2.04284	1.30449	1.0844	0.377847
GMS_96	0.317466	1.39611	0.929441	1.25687	1.32948	1.52448	1.45221	1.09073
GMS_97	0.000481457	0.000474013	0.0901246	0.589617	0.447394	0.221204	0.670665	1.24919
GMS_98	NA	5.00311	0.676747	NA	NA	NA	NA	NA
GMS_99	0.000200405	9.5195e-05	0.0288686	0.130005	0.113407	0.0906121	0.166472	0.199308
