# Supplementary material for: Islet autoantibody seroconversion in type-1 diabetes is associated with metagenome-assembled genomes in infant gut microbiomes
Source: Nat Commun. 2022 Jun 21;13:3551. doi: 10.1038/s41467-022-31227-1 (PMC9213500; doi:10.1038/s41467-022-31227-1)
Supplement: Supplementary file 7 — Supplementary Data 5 [file 41467_2022_31227_MOESM7_ESM.xlsx]

## Sheet: Suppl. Data 5
Supplementary Data 5: Core protein families in the TEDDY microbiomes
Protein family ID	Number of Subjects	Number of Proteins	KEGG KO	KEGG Pathway	Taxonomy
ProteinFamily_1000066	379	563	NA	NA	Bacteria;Firmicutes;Clostridia;Clostridiales;
ProteinFamily_1000076	454	510	NA	NA	Bacteria;Firmicutes;Clostridia;Clostridiales;Lachnospiraceae;
ProteinFamily_1000108	378	492	NA	NA	Bacteria;Firmicutes;Clostridia;Clostridiales;Ruminococcaceae;Faecalibacterium;Faecalibacterium_prausnitzii;
ProteinFamily_1000112	732	3143	K01935	map00780,map01100	Bacteria;Proteobacteria;Gammaproteobacteria;Enterobacterales;Enterobacteriaceae;
ProteinFamily_1000165	667	1024	K00761	map00240,map01100	Bacteria;Actinobacteria;Actinobacteria;Bifidobacteriales;Bifidobacteriaceae;Bifidobacterium;
ProteinFamily_1000194	727	1659	K07186	NA	Bacteria;Proteobacteria;Gammaproteobacteria;Enterobacterales;Enterobacteriaceae;
ProteinFamily_1000197	561	617	K08591	map00561,map00564,map01100,map01110	Bacteria;Firmicutes;Clostridia;Clostridiales;Ruminococcaceae;
ProteinFamily_1000206	621	1379	K11068	NA	Bacteria;Firmicutes;Bacilli;Lactobacillales;Streptococcaceae;Streptococcus;
ProteinFamily_1000241	733	1969	K06997	NA	Bacteria;Proteobacteria;Gammaproteobacteria;Enterobacterales;Enterobacteriaceae;
ProteinFamily_1000327	698	2627	K02003	NA	Bacteria;Firmicutes;Clostridia;Clostridiales;
ProteinFamily_1000398	686	1424	K16927	NA	Bacteria;Firmicutes;Erysipelotrichia;Erysipelotrichales;Erysipelotrichaceae;
ProteinFamily_1000478	725	4478	K06997	NA	Bacteria;Firmicutes;Clostridia;Clostridiales;Lachnospiraceae;
ProteinFamily_1000518	726	1326	K02194	map02010	Bacteria;Proteobacteria;Gammaproteobacteria;Enterobacterales;Enterobacteriaceae;
ProteinFamily_1000554	538	1066	NA	NA	Bacteria;Firmicutes;Clostridia;Clostridiales;Ruminococcaceae;
ProteinFamily_1000644	373	524	K03497	NA	Bacteria;Firmicutes;Erysipelotrichia;Erysipelotrichales;Erysipelotrichaceae;
ProteinFamily_1000783	472	1065	NA	NA	Bacteria;Firmicutes;Clostridia;Clostridiales;Lachnospiraceae;Roseburia;
ProteinFamily_1000793	575	1135	K01752	map00260,map00270,map01100,map01110,map01130,map01200,map01230	Bacteria;Firmicutes;Bacilli;Lactobacillales;
ProteinFamily_1000821	634	684	NA	NA	Bacteria;Proteobacteria;Gammaproteobacteria;Enterobacterales;Enterobacteriaceae;Escherichia;Escherichia_coli;
ProteinFamily_1000943	732	9074	K03687	NA	Bacteria;Firmicutes;Clostridia;Clostridiales;Lachnospiraceae;
ProteinFamily_1000955	586	1145	NA	NA	Bacteria;Firmicutes;Negativicutes;Veillonellales;Veillonellaceae;Veillonella;
ProteinFamily_1000974	593	936	K04095	NA	Bacteria;Actinobacteria;Coriobacteriia;Eggerthellales;Eggerthellaceae;Eggerthella;
ProteinFamily_1000989	507	931	K02237	NA	Bacteria;Firmicutes;Bacilli;Lactobacillales;Streptococcaceae;Streptococcus;
ProteinFamily_1001044	449	455	NA	NA	Bacteria;Firmicutes;Clostridia;Clostridiales;Lachnospiraceae;unknown;[Eubacterium]_rectale;
ProteinFamily_1001046	491	622	K06387	NA	Bacteria;Firmicutes;Clostridia;Clostridiales;
ProteinFamily_1001047	713	3591	K02018	map02010	Bacteria;Firmicutes;Clostridia;Clostridiales;
ProteinFamily_100105	446	579	K03655	map03440	Bacteria;Firmicutes;Clostridia;Clostridiales;Lachnospiraceae;unknown;[Eubacterium]_rectale;
ProteinFamily_1001053	532	715	NA	NA	Bacteria;Verrucomicrobia;Verrucomicrobiae;Verrucomicrobiales;Akkermansiaceae;Akkermansia;Akkermansia_muciniphila;
ProteinFamily_1001054	396	413	NA	NA	Bacteria;Firmicutes;Clostridia;Clostridiales;Lachnospiraceae;Blautia;[Ruminococcus]_torques;
ProteinFamily_1001060	459	547	NA	NA	Bacteria;Bacteroidetes;Bacteroidia;Bacteroidales;Bacteroidaceae;Bacteroides;
ProteinFamily_1001066	721	1872	K03975	NA	Bacteria;Actinobacteria;Actinobacteria;Bifidobacteriales;Bifidobacteriaceae;Bifidobacterium;
ProteinFamily_1001069	721	3332	K02029	NA	Bacteria;Firmicutes;Negativicutes;Veillonellales;Veillonellaceae;Veillonella;
ProteinFamily_1001073	403	498	NA	NA	Bacteria;Firmicutes;Clostridia;Clostridiales;Lachnospiraceae;
ProteinFamily_1001088	508	508	NA	NA	Bacteria;Firmicutes;Clostridia;Clostridiales;
ProteinFamily_1001092	737	6706	K01807	map00030,map00710,map01100,map01110,map01120,map01130,map01200,map01230	Bacteria;
ProteinFamily_1001106	593	926	K03111	map03030,map03430,map03440	Bacteria;Actinobacteria;Actinobacteria;Bifidobacteriales;Bifidobacteriaceae;Bifidobacterium;Bifidobacterium_bifidum;
ProteinFamily_1001112	469	956	NA	NA	Bacteria;Firmicutes;Clostridia;Clostridiales;Peptostreptococcaceae;
ProteinFamily_1001113	648	1404	NA	NA	Bacteria;Firmicutes;Clostridia;Clostridiales;Lachnospiraceae;
ProteinFamily_1001123	724	2771	NA	NA	Bacteria;Firmicutes;Clostridia;Clostridiales;Lachnospiraceae;
ProteinFamily_100113	408	824	NA	NA	Bacteria;Firmicutes;Clostridia;Clostridiales;Lachnospiraceae;Lachnoclostridium;
ProteinFamily_1001134	381	517	NA	NA	Bacteria;Firmicutes;Clostridia;Clostridiales;
ProteinFamily_1001165	722	1926	K00939	map00230,map00730,map01100,map01110,map01130	Bacteria;Proteobacteria;Gammaproteobacteria;
ProteinFamily_100117	534	972	K03781	map00380,map00630,map01100,map01110,map01130,map01200,map04011,map04016,map04068,map04146,map04211,map04212,map04213,map05014	Bacteria;Proteobacteria;Gammaproteobacteria;Enterobacterales;Enterobacteriaceae;
ProteinFamily_1001176	504	655	NA	NA	Bacteria;Firmicutes;Clostridia;Clostridiales;Lachnospiraceae;Blautia;
ProteinFamily_1001191	466	674	K02316	map03030	Bacteria;Firmicutes;Clostridia;Clostridiales;
ProteinFamily_1001193	657	1221	NA	NA	Bacteria;Firmicutes;Erysipelotrichia;Erysipelotrichales;Erysipelotrichaceae;Erysipelatoclostridium;
ProteinFamily_100120	391	613	NA	NA	Bacteria;Proteobacteria;Gammaproteobacteria;Enterobacterales;Enterobacteriaceae;
ProteinFamily_1001205	722	1725	K10015,K02029	map02010,NA	Bacteria;Proteobacteria;Gammaproteobacteria;Enterobacterales;Enterobacteriaceae;
ProteinFamily_1001208	727	1587	K13938	map00670,map00790,map01100	Bacteria;Proteobacteria;Gammaproteobacteria;Enterobacterales;Enterobacteriaceae;
ProteinFamily_1001215	700	3009	NA	NA	Bacteria;Firmicutes;Clostridia;Clostridiales;Lachnospiraceae;
ProteinFamily_1001241	407	765	NA	NA	Bacteria;Firmicutes;Clostridia;Clostridiales;
ProteinFamily_1001249	731	5569	K06920	map00790,map01100	Bacteria;Firmicutes;
ProteinFamily_1001251	407	620	K16927	NA	Bacteria;Firmicutes;Clostridia;Clostridiales;
ProteinFamily_1001314	495	585	NA	NA	Bacteria;Firmicutes;Clostridia;Clostridiales;Ruminococcaceae;Flavonifractor;
ProteinFamily_1001324	641	1277	K03188	NA	Bacteria;Firmicutes;Bacilli;Lactobacillales;Streptococcaceae;Streptococcus;
ProteinFamily_1001367	413	427	NA	NA	Bacteria;Bacteroidetes;Bacteroidia;Bacteroidales;Bacteroidaceae;Bacteroides;Bacteroides_fragilis;
ProteinFamily_1001375	603	1268	K01992	NA	Bacteria;Firmicutes;Clostridia;Clostridiales;Ruminococcaceae;Ruminococcus;
ProteinFamily_100147	621	1543	K05989	NA	Bacteria;Bacteroidetes;Bacteroidia;Bacteroidales;Bacteroidaceae;Bacteroides;
ProteinFamily_1001512	571	599	K05995	NA	Bacteria;Firmicutes;Clostridia;Clostridiales;Lachnospiraceae;Blautia;[Ruminococcus]_gnavus;
ProteinFamily_1001539	523	958	K01591	map00240,map01100	Bacteria;Firmicutes;Clostridia;Clostridiales;Peptostreptococcaceae;
ProteinFamily_1001542	562	1487	K22293	NA	Bacteria;Firmicutes;Clostridia;Clostridiales;Peptostreptococcaceae;
ProteinFamily_1001548	522	1060	K06196	NA	Bacteria;Firmicutes;Bacilli;Lactobacillales;Streptococcaceae;Streptococcus;
ProteinFamily_1001564	729	4628	K11068	NA	Bacteria;Firmicutes;Clostridia;Clostridiales;
ProteinFamily_1001570	715	1451	NA	NA	Bacteria;Firmicutes;Clostridia;Clostridiales;Lachnospiraceae;Blautia;
ProteinFamily_1001580	647	783	NA	NA	Bacteria;Firmicutes;Clostridia;Clostridiales;Lachnospiraceae;Blautia;[Ruminococcus]_gnavus;
ProteinFamily_1001581	388	746	NA	NA	Bacteria;Firmicutes;Clostridia;Clostridiales;Ruminococcaceae;Ruminococcus;
ProteinFamily_1001584	417	646	NA	NA	Bacteria;Firmicutes;Clostridia;Clostridiales;
ProteinFamily_1001604	528	613	NA	NA	Bacteria;Firmicutes;
ProteinFamily_1001612	689	2265	K17195	map00051,map01100,map01120	Bacteria;Firmicutes;Bacilli;
ProteinFamily_1001709	731	1704	K19803	map00540	Bacteria;Proteobacteria;Gammaproteobacteria;Enterobacterales;Enterobacteriaceae;
ProteinFamily_1001716	673	799	NA	NA	Bacteria;Firmicutes;Erysipelotrichia;Erysipelotrichales;Erysipelotrichaceae;
ProteinFamily_1001728	552	893	NA	NA	Bacteria;Firmicutes;Clostridia;Clostridiales;Lachnospiraceae;
ProteinFamily_1001729	472	717	NA	NA	Bacteria;Actinobacteria;Coriobacteriia;Eggerthellales;Eggerthellaceae;Eggerthella;
ProteinFamily_1001739	688	2120	K01788	map00520,map01100	Bacteria;Actinobacteria;Actinobacteria;
ProteinFamily_1001764	468	651	NA	NA	Bacteria;Firmicutes;Clostridia;Clostridiales;Lachnospiraceae;Blautia;[Ruminococcus]_torques;
ProteinFamily_1001823	505	818	K02475	NA	Bacteria;Firmicutes;Bacilli;Lactobacillales;
ProteinFamily_1001832	734	10380	K02039	NA	Bacteria;Firmicutes;Clostridia;Clostridiales;
ProteinFamily_1001866	453	573	NA	NA	Bacteria;Bacteroidetes;Bacteroidia;Bacteroidales;Bacteroidaceae;Bacteroides;
ProteinFamily_1001877	442	573	K07149	NA	Bacteria;Actinobacteria;Actinobacteria;Bifidobacteriales;Bifidobacteriaceae;Bifidobacterium;
ProteinFamily_1001882	676	986	K02029	NA	Bacteria;Firmicutes;Erysipelotrichia;Erysipelotrichales;Erysipelotrichaceae;
ProteinFamily_1001896	552	1062	NA	NA	Bacteria;Bacteroidetes;Bacteroidia;Bacteroidales;Bacteroidaceae;Bacteroides;
ProteinFamily_1001921	488	542	K02520	NA	Bacteria;Actinobacteria;Actinobacteria;Bifidobacteriales;Bifidobacteriaceae;Bifidobacterium;Bifidobacterium_longum;
ProteinFamily_1002000	380	542	NA	NA	Bacteria;Bacteroidetes;Bacteroidia;Bacteroidales;Bacteroidaceae;Bacteroides;Bacteroides_fragilis;
ProteinFamily_1002051	387	974	NA	NA	Bacteria;Firmicutes;Clostridia;Clostridiales;
ProteinFamily_1002070	371	508	NA	NA	Bacteria;Firmicutes;Clostridia;Clostridiales;
ProteinFamily_1002157	548	882	NA	NA	Bacteria;Firmicutes;Erysipelotrichia;Erysipelotrichales;Erysipelotrichaceae;
ProteinFamily_100216	586	754	K17686,K01533	map01524,map04016,NA	Bacteria;Firmicutes;Bacilli;Lactobacillales;Streptococcaceae;Streptococcus;
ProteinFamily_1002160	460	771	NA	NA	Bacteria;Firmicutes;Clostridia;Clostridiales;Lachnospiraceae;
ProteinFamily_1002163	682	1445	K01091	map00630,map01100,map01110,map01130	Bacteria;Firmicutes;Clostridia;Clostridiales;
ProteinFamily_100217	416	533	NA	NA	Bacteria;Firmicutes;Clostridia;Clostridiales;Lachnospiraceae;Lachnoclostridium;
ProteinFamily_1002174	728	1529	NA	NA	Bacteria;Actinobacteria;Actinobacteria;Bifidobacteriales;Bifidobacteriaceae;Bifidobacterium;Bifidobacterium_longum;
ProteinFamily_1002219	522	522	NA	NA	Bacteria;Actinobacteria;Actinobacteria;Bifidobacteriales;Bifidobacteriaceae;Bifidobacterium;Bifidobacterium_breve;
ProteinFamily_1002238	386	762	NA	NA	Bacteria;Firmicutes;Clostridia;Clostridiales;Peptostreptococcaceae;
ProteinFamily_1002312	670	1162	NA	NA	Bacteria;Firmicutes;Clostridia;Clostridiales;
ProteinFamily_1002314	735	8603	NA	NA	Bacteria;Firmicutes;
ProteinFamily_1002338	380	394	NA	NA	Bacteria;Verrucomicrobia;Verrucomicrobiae;Verrucomicrobiales;Akkermansiaceae;Akkermansia;Akkermansia_muciniphila;
ProteinFamily_1002473	588	1720	K03394	map00860,map01100	Bacteria;Firmicutes;Clostridia;Clostridiales;Ruminococcaceae;Faecalibacterium;
ProteinFamily_1002518	450	462	NA	NA	Bacteria;Firmicutes;Clostridia;Clostridiales;
ProteinFamily_1002522	586	1995	K06973	NA	Bacteria;Firmicutes;Clostridia;Clostridiales;Lachnospiraceae;Roseburia;
ProteinFamily_1002579	588	1760	NA	NA	Bacteria;Firmicutes;
ProteinFamily_1002645	446	767	NA	NA	Bacteria;Firmicutes;Clostridia;Clostridiales;
ProteinFamily_1002707	614	1183	NA	NA	Bacteria;Firmicutes;Clostridia;Clostridiales;
ProteinFamily_1002711	732	4477	K02018	map02010	Bacteria;Firmicutes;Clostridia;Clostridiales;Ruminococcaceae;
ProteinFamily_1002755	736	7575	K02072	map02010	Bacteria;Firmicutes;Clostridia;Clostridiales;
ProteinFamily_100284	369	410	NA	NA	Bacteria;Firmicutes;unknown;unknown;unknown;unknown;
ProteinFamily_1002844	664	2992	K05595	NA	Bacteria;Bacteroidetes;Bacteroidia;Bacteroidales;Bacteroidaceae;Bacteroides;
ProteinFamily_1002876	530	690	NA	NA	Bacteria;Actinobacteria;Actinobacteria;Bifidobacteriales;Bifidobacteriaceae;Bifidobacterium;
ProteinFamily_1002908	718	3870	NA	NA	Bacteria;Firmicutes;Clostridia;Clostridiales;
ProteinFamily_1002931	671	671	NA	NA	Bacteria;Firmicutes;Erysipelotrichia;Erysipelotrichales;Erysipelotrichaceae;
ProteinFamily_1002939	730	1452	K04014	NA	Bacteria;Proteobacteria;Gammaproteobacteria;Enterobacterales;Enterobacteriaceae;
ProteinFamily_1003003	460	768	NA	NA	Bacteria;Actinobacteria;Coriobacteriia;Coriobacteriales;Coriobacteriaceae;Collinsella;
ProteinFamily_1003127	725	4446	NA	NA	Bacteria;Firmicutes;
ProteinFamily_1003224	597	1471	K03612	NA	Bacteria;Bacteroidetes;Bacteroidia;Bacteroidales;Bacteroidaceae;Bacteroides;
ProteinFamily_1003237	478	929	K00761	map00240,map01100	Bacteria;Firmicutes;Clostridia;Clostridiales;
ProteinFamily_1003272	410	421	K02237	NA	Bacteria;Firmicutes;Clostridia;Clostridiales;unknown;unknown;unknown;
ProteinFamily_1003305	483	643	NA	NA	Bacteria;Firmicutes;Clostridia;Clostridiales;Ruminococcaceae;Ruminococcus;
ProteinFamily_100336	730	8323	K05349	map00460,map00500,map00940,map01100,map01110	Bacteria;Firmicutes;Clostridia;Clostridiales;
ProteinFamily_1003392	701	1633	K10026	map00790,map01100	Bacteria;Proteobacteria;Gammaproteobacteria;Enterobacterales;Enterobacteriaceae;
ProteinFamily_1003412	710	871	K01034	map00310,map00627,map00640,map00650,map01100,map01120,map02020	Bacteria;Proteobacteria;Gammaproteobacteria;Enterobacterales;Enterobacteriaceae;Escherichia;Escherichia_coli;
ProteinFamily_100343	660	813	NA	NA	Bacteria;Firmicutes;Erysipelotrichia;Erysipelotrichales;Erysipelotrichaceae;
ProteinFamily_1003432	522	728	NA	NA	Bacteria;Actinobacteria;Actinobacteria;Bifidobacteriales;Bifidobacteriaceae;Bifidobacterium;
ProteinFamily_1003505	582	1376	K03710	NA	Bacteria;Firmicutes;Bacilli;Lactobacillales;
ProteinFamily_100351	436	742	NA	NA	Bacteria;Firmicutes;Clostridia;Clostridiales;
ProteinFamily_100355	452	826	NA	NA	Bacteria;Firmicutes;Clostridia;Clostridiales;Clostridiaceae;Clostridium;Clostridium_sp._AT4;
ProteinFamily_100370	555	992	NA	NA	Bacteria;Firmicutes;Erysipelotrichia;Erysipelotrichales;Erysipelotrichaceae;
ProteinFamily_1003732	385	457	NA	NA	Bacteria;Actinobacteria;Coriobacteriia;Coriobacteriales;Coriobacteriaceae;Collinsella;
ProteinFamily_1003761	733	2031	K06890	NA	Bacteria;Proteobacteria;Gammaproteobacteria;Enterobacterales;Enterobacteriaceae;
ProteinFamily_1003821	736	3869	K02029,K10009	map02010	Bacteria;
ProteinFamily_1003879	441	781	NA	NA	Bacteria;Firmicutes;
ProteinFamily_1003884	715	1283	K19776	NA	Bacteria;Proteobacteria;Gammaproteobacteria;Enterobacterales;Enterobacteriaceae;
ProteinFamily_1003935	696	1124	K07150	NA	Bacteria;Proteobacteria;Gammaproteobacteria;Enterobacterales;Enterobacteriaceae;Escherichia;Escherichia_coli;
ProteinFamily_1003972	628	1400	K22293	NA	Bacteria;Firmicutes;Clostridia;Clostridiales;Lachnospiraceae;
ProteinFamily_1004076	399	631	NA	NA	Bacteria;Firmicutes;Clostridia;Clostridiales;Lachnospiraceae;Dorea;Dorea_formicigenerans;
ProteinFamily_1004082	708	2761	K00943	map00240,map01100	Bacteria;Firmicutes;Negativicutes;Veillonellales;Veillonellaceae;Veillonella;
ProteinFamily_1004109	675	1026	K07497	NA	Bacteria;Firmicutes;Clostridia;Clostridiales;
ProteinFamily_1004114	380	514	NA	NA	Bacteria;Firmicutes;Clostridia;Clostridiales;
ProteinFamily_1004175	487	959	K09765	NA	Bacteria;Firmicutes;Clostridia;Clostridiales;Lachnospiraceae;
ProteinFamily_1004185	557	1443	NA	NA	Bacteria;Firmicutes;Clostridia;Clostridiales;
ProteinFamily_1004198	462	585	NA	NA	Bacteria;Firmicutes;Bacilli;Lactobacillales;Streptococcaceae;Streptococcus;
ProteinFamily_1004204	580	1273	K03785	map00400,map01100,map01110,map01130,map01230	Bacteria;Firmicutes;Bacilli;Lactobacillales;Streptococcaceae;Streptococcus;
ProteinFamily_100422	412	590	K07012	NA	Bacteria;Bacteroidetes;Bacteroidia;Bacteroidales;Bacteroidaceae;Bacteroides;
ProteinFamily_1004256	655	887	K16511	NA	Bacteria;Firmicutes;Clostridia;Clostridiales;Lachnospiraceae;Anaerostipes;
ProteinFamily_1004405	664	3084	K00945	map00240,map01100	Bacteria;Firmicutes;Clostridia;Clostridiales;
ProteinFamily_1004437	722	7166	K03685	map03008,map05205	Bacteria;Firmicutes;Clostridia;Clostridiales;
ProteinFamily_100449	522	544	NA	NA	Bacteria;Actinobacteria;Actinobacteria;Bifidobacteriales;Bifidobacteriaceae;Bifidobacterium;Bifidobacterium_bifidum;
ProteinFamily_1004515	369	721	K06397	NA	Bacteria;Firmicutes;Clostridia;Clostridiales;Peptostreptococcaceae;
ProteinFamily_1004573	390	587	K14742	NA	Bacteria;Firmicutes;Clostridia;Clostridiales;Eubacteriaceae;Eubacterium;
ProteinFamily_1004607	434	457	NA	NA	Bacteria;Actinobacteria;Coriobacteriia;Eggerthellales;Eggerthellaceae;Eggerthella;
ProteinFamily_1004629	405	744	K14983	map02020,map02024	Bacteria;Firmicutes;Bacilli;Lactobacillales;Enterococcaceae;Enterococcus;
ProteinFamily_1004700	375	531	NA	NA	Bacteria;Firmicutes;Clostridia;Clostridiales;Lachnospiraceae;Blautia;
ProteinFamily_100471	675	706	NA	NA	Bacteria;Proteobacteria;Gammaproteobacteria;Enterobacterales;Enterobacteriaceae;Escherichia;Escherichia_coli;
ProteinFamily_1004719	500	503	NA	NA	Bacteria;Firmicutes;Clostridia;Clostridiales;Ruminococcaceae;Ruminococcus;
ProteinFamily_1004738	550	1005	NA	NA	Bacteria;Firmicutes;Clostridia;Clostridiales;Lachnospiraceae;
ProteinFamily_1004752	547	1350	K02029	NA	Bacteria;Firmicutes;
ProteinFamily_100480	388	585	NA	NA	Bacteria;Bacteroidetes;Bacteroidia;Bacteroidales;Bacteroidaceae;Bacteroides;
ProteinFamily_100482	381	868	K03581	map03440	Bacteria;Firmicutes;Clostridia;Clostridiales;
ProteinFamily_100483	396	533	K08384	map00550	Bacteria;Firmicutes;
ProteinFamily_100484	399	575	NA	NA	Bacteria;Firmicutes;Clostridia;Clostridiales;Clostridiaceae;Hungatella;Hungatella_hathewayi;
ProteinFamily_1004847	530	1177	NA	NA	Bacteria;Firmicutes;Clostridia;Clostridiales;Lachnospiraceae;
ProteinFamily_1004853	640	1694	K22293	NA	Bacteria;Firmicutes;Clostridia;Clostridiales;Ruminococcaceae;Faecalibacterium;Faecalibacterium_prausnitzii;
ProteinFamily_100486	480	806	NA	NA	Bacteria;Firmicutes;Clostridia;Clostridiales;Lachnospiraceae;
ProteinFamily_10049	609	965	NA	NA	Bacteria;Firmicutes;Clostridia;Clostridiales;Lachnospiraceae;Blautia;[Ruminococcus]_gnavus;
ProteinFamily_1004902	490	504	NA	NA	Bacteria;Firmicutes;Clostridia;Clostridiales;Lachnospiraceae;Blautia;[Ruminococcus]_gnavus;
ProteinFamily_1004937	677	1076	K03499	NA	Bacteria;Firmicutes;Erysipelotrichia;Erysipelotrichales;Erysipelotrichaceae;
ProteinFamily_100496	443	536	NA	NA	Bacteria;Bacteroidetes;Bacteroidia;Bacteroidales;Bacteroidaceae;Bacteroides;
ProteinFamily_1005062	605	1669	K00991	map00900,map01100,map01110,map01130	Bacteria;Firmicutes;Clostridia;Clostridiales;
ProteinFamily_1005090	656	1585	NA	NA	Bacteria;Firmicutes;Clostridia;Clostridiales;Lachnospiraceae;
ProteinFamily_1005096	381	720	NA	NA	Bacteria;Firmicutes;Clostridia;Clostridiales;Ruminococcaceae;unknown;[Clostridium]_leptum;
ProteinFamily_1005127	588	1976	NA	NA	Bacteria;Firmicutes;Clostridia;Clostridiales;
ProteinFamily_1005166	641	1546	NA	NA	Bacteria;Firmicutes;
ProteinFamily_1005207	399	457	K01449	NA	Bacteria;Firmicutes;Clostridia;Clostridiales;
ProteinFamily_1005257	477	935	NA	NA	Bacteria;Firmicutes;Clostridia;Clostridiales;
ProteinFamily_1005276	477	1041	NA	NA	Bacteria;Firmicutes;Clostridia;Clostridiales;Lachnospiraceae;Roseburia;
ProteinFamily_1005358	597	891	NA	NA	Bacteria;Actinobacteria;Coriobacteriia;Eggerthellales;Eggerthellaceae;Eggerthella;
ProteinFamily_1005391	527	562	NA	NA	Bacteria;Firmicutes;Clostridia;Clostridiales;Lachnospiraceae;
ProteinFamily_1005555	424	956	NA	NA	Bacteria;Firmicutes;Clostridia;Clostridiales;
ProteinFamily_1005561	737	4700	K01243	map00270,map01100,map01230	Bacteria;Firmicutes;Bacilli;Lactobacillales;
ProteinFamily_1005575	556	1323	K03439	NA	Bacteria;Firmicutes;Clostridia;Clostridiales;
ProteinFamily_1005602	690	1496	NA	NA	Bacteria;Firmicutes;Clostridia;Clostridiales;Lachnospiraceae;
ProteinFamily_1005625	710	3756	K02072	map02010	Bacteria;Firmicutes;
ProteinFamily_100565	468	925	K05366	map00550,map01100,map01501	Bacteria;Firmicutes;Clostridia;Clostridiales;Eubacteriaceae;Eubacterium;[Eubacterium]_eligens;
ProteinFamily_1005697	393	663	NA	NA	Bacteria;Firmicutes;Clostridia;Clostridiales;Lachnospiraceae;
ProteinFamily_1005776	410	692	K01788	map00520,map01100	Bacteria;Firmicutes;Bacilli;Lactobacillales;
ProteinFamily_1005963	378	379	NA	NA	Bacteria;Actinobacteria;Coriobacteriia;Eggerthellales;Eggerthellaceae;Eggerthella;Eggerthella_lenta;
ProteinFamily_1006011	494	862	K07507	NA	Bacteria;Firmicutes;Bacilli;Lactobacillales;Enterococcaceae;Enterococcus;
ProteinFamily_1006064	621	1743	NA	NA	Bacteria;Firmicutes;
ProteinFamily_100608	386	628	K05989	NA	Bacteria;Firmicutes;Clostridia;Clostridiales;Lachnospiraceae;
ProteinFamily_1006101	560	695	K16959,K02029	map02010,NA	Bacteria;Firmicutes;Negativicutes;Veillonellales;Veillonellaceae;Veillonella;
ProteinFamily_1006122	402	485	NA	NA	Bacteria;Actinobacteria;Coriobacteriia;Eggerthellales;Eggerthellaceae;Eggerthella;
ProteinFamily_100616	719	2970	K03655	map03440	Bacteria;
ProteinFamily_1006194	434	497	NA	NA	Bacteria;Bacteroidetes;Bacteroidia;Bacteroidales;Bacteroidaceae;Bacteroides;Bacteroides_fragilis;
ProteinFamily_1006196	540	720	NA	NA	Bacteria;Verrucomicrobia;Verrucomicrobiae;Verrucomicrobiales;Akkermansiaceae;Akkermansia;Akkermansia_muciniphila;
ProteinFamily_1006197	435	607	NA	NA	Bacteria;Firmicutes;Clostridia;Clostridiales;Clostridiaceae;Clostridium;
ProteinFamily_1006201	680	689	NA	NA	Bacteria;Firmicutes;Erysipelotrichia;Erysipelotrichales;Erysipelotrichaceae;unknown;unknown;
ProteinFamily_1006209	378	442	NA	NA	Bacteria;Firmicutes;Clostridia;Clostridiales;
ProteinFamily_1006220	373	432	NA	NA	Bacteria;Firmicutes;Bacilli;Lactobacillales;Streptococcaceae;Streptococcus;Streptococcus_thermophilus;
ProteinFamily_1006233	392	534	NA	NA	Bacteria;Firmicutes;Clostridia;Clostridiales;Lachnospiraceae;Roseburia;
ProteinFamily_1006238	710	1141	K07782	map02020,map02024,map02026	Bacteria;Proteobacteria;Gammaproteobacteria;Enterobacterales;Enterobacteriaceae;
ProteinFamily_1006243	501	659	NA	NA	Bacteria;Firmicutes;Bacilli;Lactobacillales;Streptococcaceae;Streptococcus;
ProteinFamily_1006246	683	4051	K01358	map04112,map04212	Bacteria;Bacteroidetes;Bacteroidia;Bacteroidales;Bacteroidaceae;
ProteinFamily_1006256	376	514	K06133	map00770	Bacteria;Firmicutes;Clostridia;Clostridiales;Lachnospiraceae;Roseburia;
ProteinFamily_1006279	401	403	K01071	map00061,map01100	Bacteria;Proteobacteria;Gammaproteobacteria;Enterobacterales;Enterobacteriaceae;Escherichia;Escherichia_coli;
ProteinFamily_1006280	421	448	NA	NA	Bacteria;Bacteroidetes;Bacteroidia;Bacteroidales;Bacteroidaceae;Bacteroides;Bacteroides_fragilis;
ProteinFamily_1006281	690	4718	NA	NA	Bacteria;Bacteroidetes;Bacteroidia;Bacteroidales;Bacteroidaceae;Bacteroides;
ProteinFamily_1006283	630	1871	NA	NA	Bacteria;Bacteroidetes;Bacteroidia;Bacteroidales;Bacteroidaceae;Bacteroides;
ProteinFamily_1006284	406	410	NA	NA	Bacteria;Firmicutes;Clostridia;Clostridiales;Ruminococcaceae;Ruminococcus;
ProteinFamily_1006287	384	618	NA	NA	Bacteria;Firmicutes;Clostridia;Clostridiales;Ruminococcaceae;Faecalibacterium;
ProteinFamily_1006292	604	1103	K22293	NA	Bacteria;Firmicutes;Negativicutes;Veillonellales;Veillonellaceae;Veillonella;
ProteinFamily_1006300	416	528	K02372	map00061,map00780,map01100,map01212	Bacteria;Firmicutes;Clostridia;Clostridiales;Ruminococcaceae;Flavonifractor;Flavonifractor_plautii;
ProteinFamily_1006303	398	483	NA	NA	Bacteria;Firmicutes;Clostridia;Clostridiales;
ProteinFamily_1006304	721	3405	K04069	NA	Bacteria;Firmicutes;Clostridia;Clostridiales;
ProteinFamily_1006306	736	17285	K00616	map00030,map01100,map01110,map01120,map01130,map01200,map01230	Bacteria;Firmicutes;Clostridia;Clostridiales;
ProteinFamily_1006311	568	675	K06384	NA	Bacteria;Firmicutes;Clostridia;Clostridiales;Ruminococcaceae;Ruminococcus;
ProteinFamily_1006334	521	1079	NA	NA	Bacteria;Firmicutes;Clostridia;Clostridiales;
ProteinFamily_1006384	429	429	NA	NA	Bacteria;Actinobacteria;Actinobacteria;Bifidobacteriales;Bifidobacteriaceae;Bifidobacterium;Bifidobacterium_bifidum;
ProteinFamily_1006395	404	491	NA	NA	Bacteria;Firmicutes;
ProteinFamily_1006404	732	10903	K03648	map03410,map05340	Bacteria;Bacteroidetes;Bacteroidia;Bacteroidales;
ProteinFamily_1006470	391	623	NA	NA	Bacteria;Firmicutes;Clostridia;Clostridiales;Clostridiaceae;Clostridium;
ProteinFamily_1006478	420	634	NA	NA	Bacteria;Firmicutes;Clostridia;Clostridiales;
ProteinFamily_1006514	458	458	NA	NA	Bacteria;Actinobacteria;Actinobacteria;Bifidobacteriales;Bifidobacteriaceae;Bifidobacterium;Bifidobacterium_breve;
ProteinFamily_1006597	406	712	NA	NA	Bacteria;Actinobacteria;Coriobacteriia;Coriobacteriales;Coriobacteriaceae;Collinsella;
ProteinFamily_1006679	509	509	NA	NA	Bacteria;Actinobacteria;Actinobacteria;Bifidobacteriales;Bifidobacteriaceae;Bifidobacterium;Bifidobacterium_longum;
ProteinFamily_1006685	543	1164	NA	NA	Bacteria;Firmicutes;Bacilli;Lactobacillales;
ProteinFamily_1006716	717	1626	NA	NA	Bacteria;Firmicutes;Clostridia;Clostridiales;
ProteinFamily_1006728	454	744	K07507	NA	Bacteria;Firmicutes;Bacilli;Lactobacillales;Streptococcaceae;Streptococcus;
ProteinFamily_1006735	551	1621	NA	NA	Bacteria;Firmicutes;Clostridia;Clostridiales;Lachnospiraceae;
ProteinFamily_1006749	517	1469	K07706	map02020,map02024	Bacteria;Firmicutes;Clostridia;Clostridiales;
ProteinFamily_1006776	677	1226	K07053	NA	Bacteria;Firmicutes;Erysipelotrichia;Erysipelotrichales;Erysipelotrichaceae;
ProteinFamily_1006791	448	544	NA	NA	Bacteria;Firmicutes;Erysipelotrichia;Erysipelotrichales;Erysipelotrichaceae;
ProteinFamily_100681	505	1020	K00525	map00230,map00240,map01100	Bacteria;Firmicutes;Clostridia;Clostridiales;Clostridiaceae;Clostridium;
ProteinFamily_1006835	438	635	K06988	NA	Bacteria;Firmicutes;Bacilli;Lactobacillales;Lactobacillaceae;Lactobacillus;
ProteinFamily_1006893	504	1006	NA	NA	Bacteria;Firmicutes;Clostridia;Clostridiales;Lachnospiraceae;Dorea;
ProteinFamily_100690	583	771	NA	NA	Bacteria;Firmicutes;Clostridia;Clostridiales;Ruminococcaceae;Ruminococcus;
ProteinFamily_1006907	619	1740	K15460	NA	Bacteria;Bacteroidetes;Bacteroidia;Bacteroidales;Bacteroidaceae;Bacteroides;
ProteinFamily_1006912	433	840	K03394	map00860,map01100	Bacteria;Firmicutes;Clostridia;Clostridiales;
ProteinFamily_1006926	594	652	NA	NA	Bacteria;Firmicutes;Erysipelotrichia;Erysipelotrichales;Erysipelotrichaceae;
ProteinFamily_1006943	720	1100	K02411	map02040	Bacteria;Proteobacteria;Gammaproteobacteria;Enterobacterales;Enterobacteriaceae;
ProteinFamily_1006984	536	625	NA	NA	Bacteria;Bacteroidetes;Bacteroidia;Bacteroidales;Bacteroidaceae;Bacteroides;
ProteinFamily_1006999	425	969	NA	NA	Bacteria;Bacteroidetes;Bacteroidia;Bacteroidales;Rikenellaceae;Alistipes;
ProteinFamily_1007045	551	1365	K10353	map00230,map01100	Bacteria;Firmicutes;Bacilli;Lactobacillales;
ProteinFamily_1007046	486	727	K01430,K01429,K14048	map00220,map00230,map00791,map01100,map01120,map05120	Bacteria;Firmicutes;Clostridia;Clostridiales;Ruminococcaceae;Ruminococcus;
ProteinFamily_1007053	712	5326	NA	NA	Bacteria;Firmicutes;Clostridia;Clostridiales;
ProteinFamily_1007055	401	534	NA	NA	Bacteria;Firmicutes;Clostridia;Clostridiales;
ProteinFamily_1007134	600	1224	NA	NA	Bacteria;Firmicutes;Negativicutes;Veillonellales;Veillonellaceae;Veillonella;
ProteinFamily_100721	683	3509	NA	NA	Bacteria;Bacteroidetes;Bacteroidia;Bacteroidales;Bacteroidaceae;Bacteroides;
ProteinFamily_1007283	634	637	NA	NA	Bacteria;Firmicutes;Erysipelotrichia;Erysipelotrichales;Erysipelotrichaceae;
ProteinFamily_1007299	444	445	NA	NA	Bacteria;Actinobacteria;Coriobacteriia;Eggerthellales;Eggerthellaceae;Eggerthella;
ProteinFamily_1007337	408	699	NA	NA	Bacteria;Firmicutes;Clostridia;Clostridiales;Lachnospiraceae;Lachnoclostridium;
ProteinFamily_1007350	514	515	NA	NA	Bacteria;Actinobacteria;Actinobacteria;Bifidobacteriales;Bifidobacteriaceae;Bifidobacterium;Bifidobacterium_bifidum;
ProteinFamily_1007469	566	1421	K01814	map00340,map01100,map01110,map01230	Bacteria;Firmicutes;Clostridia;Clostridiales;
ProteinFamily_1007473	675	1086	K01448	map01503	Bacteria;Firmicutes;Erysipelotrichia;Erysipelotrichales;Erysipelotrichaceae;
ProteinFamily_1007516	512	1034	NA	NA	Bacteria;Firmicutes;Clostridia;Clostridiales;Ruminococcaceae;Faecalibacterium;Faecalibacterium_prausnitzii;
ProteinFamily_1007526	723	3341	NA	NA	Bacteria;Actinobacteria;
ProteinFamily_100753	520	607	NA	NA	Bacteria;Firmicutes;Clostridia;Clostridiales;Lachnospiraceae;Blautia;[Ruminococcus]_gnavus;
ProteinFamily_100762	372	638	K02034	map02024	Bacteria;Firmicutes;Negativicutes;Veillonellales;Veillonellaceae;Veillonella;
ProteinFamily_1007626	541	765	K07025	NA	Bacteria;Firmicutes;
ProteinFamily_1007632	691	2072	NA	NA	Bacteria;Firmicutes;Bacilli;Lactobacillales;Enterococcaceae;Enterococcus;
ProteinFamily_1007635	471	807	NA	NA	Bacteria;Firmicutes;Bacilli;Lactobacillales;Enterococcaceae;Enterococcus;
ProteinFamily_1007646	676	1415	K03492	NA	Bacteria;Firmicutes;
ProteinFamily_1007662	380	455	NA	NA	Bacteria;Firmicutes;Negativicutes;Veillonellales;Veillonellaceae;Dialister;
ProteinFamily_1007713	476	857	NA	NA	Bacteria;Firmicutes;Clostridia;Clostridiales;
ProteinFamily_100773	456	556	NA	NA	Bacteria;Bacteroidetes;Bacteroidia;Bacteroidales;Bacteroidaceae;Bacteroides;Bacteroides_fragilis;
ProteinFamily_1007749	638	1807	NA	NA	Bacteria;Firmicutes;Clostridia;Clostridiales;Lachnospiraceae;
ProteinFamily_1007761	549	1282	NA	NA	Bacteria;Firmicutes;Clostridia;Clostridiales;
ProteinFamily_1007790	629	707	K06967	NA	Bacteria;Firmicutes;Clostridia;Clostridiales;Lachnospiraceae;
ProteinFamily_1007796	722	1577	K22293	NA	Bacteria;Firmicutes;Clostridia;Clostridiales;
ProteinFamily_100789	438	969	K03327	NA	Bacteria;Firmicutes;Clostridia;Clostridiales;
ProteinFamily_1007905	733	7632	K07464	NA	Bacteria;Firmicutes;Clostridia;Clostridiales;
ProteinFamily_1007958	379	604	K18344	map01502,map02020	Bacteria;Firmicutes;Clostridia;Clostridiales;
ProteinFamily_1007982	735	5108	K07657	map02020	Bacteria;
ProteinFamily_1008001	727	9923	NA	NA	Bacteria;Firmicutes;Clostridia;Clostridiales;
ProteinFamily_1008014	736	6611	K02029	NA	Bacteria;Firmicutes;Clostridia;Clostridiales;
ProteinFamily_100813	732	3768	NA	NA	Bacteria;Actinobacteria;Actinobacteria;Bifidobacteriales;Bifidobacteriaceae;Bifidobacterium;
ProteinFamily_1008133	474	739	NA	NA	Bacteria;Firmicutes;Clostridia;Clostridiales;Lachnospiraceae;
ProteinFamily_1008147	471	697	K07483	NA	Bacteria;Firmicutes;Clostridia;Clostridiales;Lachnospiraceae;Anaerobutyricum;Anaerobutyricum_hallii;
ProteinFamily_1008203	441	787	K02108	map00190,map00195,map01100	Bacteria;Firmicutes;Clostridia;Clostridiales;Clostridiaceae;Clostridium;
ProteinFamily_100821	711	2687	K03581	map03440	Bacteria;Firmicutes;Erysipelotrichia;Erysipelotrichales;Erysipelotrichaceae;
ProteinFamily_100826	398	919	K03205	map03070	Bacteria;Firmicutes;Clostridia;Clostridiales;
ProteinFamily_1008308	562	687	K07322	NA	Bacteria;Bacteroidetes;Bacteroidia;Bacteroidales;Bacteroidaceae;Bacteroides;
ProteinFamily_1008423	532	1221	K01448	map01503	Bacteria;Firmicutes;Clostridia;Clostridiales;
ProteinFamily_1008471	525	528	NA	NA	Bacteria;Actinobacteria;Actinobacteria;Bifidobacteriales;Bifidobacteriaceae;Bifidobacterium;Bifidobacterium_bifidum;
ProteinFamily_100848	731	3147	NA	NA	Bacteria;Actinobacteria;Actinobacteria;Bifidobacteriales;Bifidobacteriaceae;Bifidobacterium;
ProteinFamily_100849	434	1014	K03590	map04112	Bacteria;Firmicutes;Clostridia;Clostridiales;Lachnospiraceae;
ProteinFamily_100852	597	638	K20444	NA	Bacteria;Firmicutes;Erysipelotrichia;Erysipelotrichales;Erysipelotrichaceae;
ProteinFamily_1008543	667	2667	NA	NA	Bacteria;Firmicutes;
ProteinFamily_1008621	508	985	K16959	map02010	Bacteria;Firmicutes;Bacilli;Lactobacillales;Streptococcaceae;Streptococcus;
ProteinFamily_1008665	712	2439	NA	NA	Bacteria;Firmicutes;Clostridia;Clostridiales;Lachnospiraceae;
ProteinFamily_100867	566	1212	NA	NA	Bacteria;Firmicutes;Clostridia;Clostridiales;
ProteinFamily_1008700	389	609	K09125	NA	Bacteria;
ProteinFamily_1008720	624	1019	NA	NA	Bacteria;Firmicutes;Erysipelotrichia;Erysipelotrichales;Erysipelotrichaceae;Erysipelatoclostridium;
ProteinFamily_1008768	428	468	NA	NA	Bacteria;Bacteroidetes;Bacteroidia;Bacteroidales;Bacteroidaceae;Bacteroides;
ProteinFamily_100880	576	1194	NA	NA	Bacteria;Bacteroidetes;Bacteroidia;Bacteroidales;Bacteroidaceae;Bacteroides;
ProteinFamily_100884	480	1047	NA	NA	Bacteria;Firmicutes;Clostridia;Clostridiales;
ProteinFamily_1008886	400	582	NA	NA	Bacteria;Bacteroidetes;Bacteroidia;Bacteroidales;Bacteroidaceae;Bacteroides;
ProteinFamily_1008901	566	958	NA	NA	Bacteria;Bacteroidetes;Bacteroidia;Bacteroidales;Bacteroidaceae;Bacteroides;
ProteinFamily_1008977	715	1440	K23123	map00480,map01100	Bacteria;Proteobacteria;Gammaproteobacteria;Enterobacterales;Enterobacteriaceae;
ProteinFamily_1008993	727	2187	K05995	NA	Bacteria;Proteobacteria;Gammaproteobacteria;Enterobacterales;Enterobacteriaceae;
ProteinFamily_1009003	522	592	K03558	NA	Bacteria;Firmicutes;Clostridia;Clostridiales;
ProteinFamily_1009012	414	825	K02039	NA	Bacteria;Firmicutes;Clostridia;Clostridiales;Ruminococcaceae;unknown;
ProteinFamily_1009043	696	1139	NA	NA	Bacteria;Proteobacteria;Gammaproteobacteria;Enterobacterales;Enterobacteriaceae;
ProteinFamily_100918	732	15268	K21636	map00230,map00240,map01100	Bacteria;Firmicutes;Clostridia;Clostridiales;
ProteinFamily_1009272	474	587	NA	NA	Bacteria;Firmicutes;Clostridia;Clostridiales;Ruminococcaceae;Faecalibacterium;
ProteinFamily_1009329	734	5161	NA	NA	Bacteria;Firmicutes;Clostridia;Clostridiales;
ProteinFamily_1009379	729	8097	NA	NA	Bacteria;Firmicutes;Clostridia;Clostridiales;
ProteinFamily_1009457	691	1519	NA	NA	Bacteria;Firmicutes;Erysipelotrichia;Erysipelotrichales;Erysipelotrichaceae;
ProteinFamily_1009507	498	754	NA	NA	Bacteria;Bacteroidetes;Bacteroidia;Bacteroidales;Bacteroidaceae;Bacteroides;
ProteinFamily_1009561	370	451	NA	NA	Bacteria;Bacteroidetes;Bacteroidia;Bacteroidales;
ProteinFamily_1009572	647	1766	K07507	NA	Bacteria;Firmicutes;Clostridia;Clostridiales;
ProteinFamily_1009589	403	579	K07816	map00230,map01100	Bacteria;Firmicutes;Clostridia;Clostridiales;
ProteinFamily_1009609	373	513	NA	NA	Bacteria;Firmicutes;Clostridia;Clostridiales;Ruminococcaceae;Ruminococcus;
ProteinFamily_1009632	719	1361	K07816	map00230,map01100	Bacteria;Firmicutes;Clostridia;Clostridiales;Lachnospiraceae;Blautia;[Ruminococcus]_gnavus;
ProteinFamily_100964	697	3548	NA	NA	Bacteria;Firmicutes;Clostridia;Clostridiales;
ProteinFamily_1009664	520	564	NA	NA	Bacteria;Firmicutes;
ProteinFamily_100976	735	7021	K03798	NA	Bacteria;
ProteinFamily_1009824	653	1583	K06967	NA	Bacteria;Firmicutes;Clostridia;Clostridiales;Lachnospiraceae;
ProteinFamily_1009866	621	1839	K06973	NA	Bacteria;Firmicutes;Clostridia;Clostridiales;
ProteinFamily_100994	522	1368	NA	NA	Bacteria;Firmicutes;Clostridia;Clostridiales;
ProteinFamily_100997	558	1550	K08884,K12132	NA	Bacteria;Firmicutes;Clostridia;Clostridiales;
ProteinFamily_101006	409	630	NA	NA	Bacteria;Firmicutes;Clostridia;Clostridiales;Clostridiaceae;Hungatella;Hungatella_hathewayi;
ProteinFamily_1010255	714	968	NA	NA	Bacteria;Firmicutes;Clostridia;Clostridiales;Lachnospiraceae;Blautia;[Ruminococcus]_gnavus;
ProteinFamily_1010258	399	451	K03824	NA	Bacteria;Firmicutes;Clostridia;Clostridiales;
ProteinFamily_1010285	425	616	K05846	map02010	Bacteria;Firmicutes;Bacilli;Lactobacillales;Enterococcaceae;Enterococcus;
ProteinFamily_1010299	502	635	K06999	NA	Bacteria;Actinobacteria;Actinobacteria;Bifidobacteriales;Bifidobacteriaceae;Bifidobacterium;Bifidobacterium_pseudocatenulatum;
ProteinFamily_1010416	429	660	K01779	map00250,map01054,map01100	Bacteria;Firmicutes;Clostridia;Clostridiales;
ProteinFamily_1010456	626	1130	K03749	NA	Bacteria;Proteobacteria;Gammaproteobacteria;Enterobacterales;Enterobacteriaceae;
ProteinFamily_101046	686	4544	NA	NA	Bacteria;Bacteroidetes;Bacteroidia;Bacteroidales;Bacteroidaceae;Bacteroides;
ProteinFamily_1010584	733	1756	NA	NA	Bacteria;Proteobacteria;Gammaproteobacteria;Enterobacterales;Enterobacteriaceae;
ProteinFamily_101069	546	1255	NA	NA	Bacteria;Verrucomicrobia;Verrucomicrobiae;Verrucomicrobiales;Akkermansiaceae;Akkermansia;Akkermansia_muciniphila;
ProteinFamily_10107	500	1090	NA	NA	Bacteria;Bacteroidetes;Bacteroidia;Bacteroidales;Bacteroidaceae;Bacteroides;
ProteinFamily_101074	376	488	K05366	map00550,map01100,map01501	Bacteria;Actinobacteria;Coriobacteriia;Coriobacteriales;Coriobacteriaceae;Collinsella;
ProteinFamily_1010804	660	1306	K10002,K02029	map02010,map02020,NA	Bacteria;Proteobacteria;Gammaproteobacteria;Enterobacterales;Enterobacteriaceae;
ProteinFamily_101090	629	1959	NA	NA	Bacteria;Firmicutes;Clostridia;Clostridiales;
ProteinFamily_1010902	691	1569	K06950	NA	Bacteria;Proteobacteria;Gammaproteobacteria;Enterobacterales;Enterobacteriaceae;
ProteinFamily_101091	512	1629	NA	NA	Bacteria;Firmicutes;Clostridia;Clostridiales;
ProteinFamily_1010945	376	519	NA	NA	Bacteria;Firmicutes;Bacilli;Lactobacillales;Lactobacillaceae;Lactobacillus;
ProteinFamily_1011056	433	526	K03630	NA	Bacteria;Firmicutes;Clostridia;Clostridiales;Ruminococcaceae;
ProteinFamily_1011082	534	965	K07149	NA	Bacteria;Bacteroidetes;Bacteroidia;Bacteroidales;Bacteroidaceae;Bacteroides;
ProteinFamily_101111	690	2123	K02004	NA	Bacteria;Firmicutes;Erysipelotrichia;Erysipelotrichales;Erysipelotrichaceae;
ProteinFamily_101132	473	1066	NA	NA	Bacteria;
ProteinFamily_101135	713	3123	K04066	map03440	Bacteria;Firmicutes;Erysipelotrichia;Erysipelotrichales;Erysipelotrichaceae;
ProteinFamily_1011384	499	656	K00240	map00020,map00190,map00650,map00720,map01100,map01110,map01120,map01130,map01200	Bacteria;Actinobacteria;Coriobacteriia;Eggerthellales;Eggerthellaceae;
ProteinFamily_101139	379	460	K01206	map00511	Bacteria;Verrucomicrobia;Verrucomicrobiae;Verrucomicrobiales;Akkermansiaceae;Akkermansia;Akkermansia_muciniphila;
ProteinFamily_101140	393	952	NA	NA	Bacteria;Bacteroidetes;Bacteroidia;Bacteroidales;Rikenellaceae;Alistipes;
ProteinFamily_1011451	675	833	NA	NA	Bacteria;Firmicutes;Erysipelotrichia;Erysipelotrichales;Erysipelotrichaceae;
ProteinFamily_1011455	390	526	NA	NA	Bacteria;Firmicutes;Clostridia;Clostridiales;Clostridiaceae;Clostridium;
ProteinFamily_1011461	504	824	K22900	NA	Bacteria;Firmicutes;Clostridia;Clostridiales;Lachnospiraceae;unknown;[Eubacterium]_rectale;
ProteinFamily_1011466	522	683	K07164	NA	Bacteria;Verrucomicrobia;Verrucomicrobiae;Verrucomicrobiales;Akkermansiaceae;Akkermansia;Akkermansia_muciniphila;
ProteinFamily_1011470	432	511	NA	NA	Bacteria;Verrucomicrobia;Verrucomicrobiae;Verrucomicrobiales;Akkermansiaceae;Akkermansia;Akkermansia_muciniphila;
ProteinFamily_1011473	375	379	NA	NA	Bacteria;Firmicutes;Clostridia;Clostridiales;Lachnospiraceae;unknown;[Eubacterium]_rectale;
ProteinFamily_1011474	432	439	K06397	NA	Bacteria;Firmicutes;Clostridia;Clostridiales;Lachnospiraceae;
ProteinFamily_1011478	672	984	NA	NA	Bacteria;Firmicutes;Clostridia;Clostridiales;Lachnospiraceae;
ProteinFamily_1011482	732	1546	K02477	NA	Bacteria;Proteobacteria;Gammaproteobacteria;Enterobacterales;Enterobacteriaceae;
ProteinFamily_1011494	419	541	NA	NA	Bacteria;Firmicutes;Clostridia;Clostridiales;Lachnospiraceae;Lachnoclostridium;
ProteinFamily_1011497	567	591	NA	NA	Bacteria;Firmicutes;Clostridia;Clostridiales;Lachnospiraceae;
ProteinFamily_1011503	386	571	K05934	map00860,map01100	Bacteria;Firmicutes;Clostridia;Clostridiales;Eubacteriaceae;Eubacterium;
ProteinFamily_1011527	396	548	K07164	NA	Bacteria;Actinobacteria;Coriobacteriia;Coriobacteriales;Coriobacteriaceae;Collinsella;
ProteinFamily_1011532	628	1530	NA	NA	Bacteria;Firmicutes;Clostridia;Clostridiales;Ruminococcaceae;Faecalibacterium;Faecalibacterium_prausnitzii;
ProteinFamily_1011537	491	547	NA	NA	Bacteria;Firmicutes;
ProteinFamily_101154	668	2360	K03168	NA	Bacteria;Firmicutes;Clostridia;Clostridiales;Ruminococcaceae;Faecalibacterium;Faecalibacterium_prausnitzii;
ProteinFamily_1011542	403	522	K06962	NA	Bacteria;Actinobacteria;Coriobacteriia;Coriobacteriales;Coriobacteriaceae;Collinsella;
ProteinFamily_1011553	404	404	NA	NA	Bacteria;Firmicutes;Clostridia;Clostridiales;unknown;unknown;unknown;
ProteinFamily_1011581	422	680	NA	NA	Bacteria;Firmicutes;Bacilli;Lactobacillales;Lactobacillaceae;Lactobacillus;
ProteinFamily_1011583	399	615	NA	NA	Bacteria;Firmicutes;Clostridia;Clostridiales;Lachnospiraceae;Blautia;
ProteinFamily_1011640	381	499	NA	NA	Bacteria;Firmicutes;Erysipelotrichia;Erysipelotrichales;Erysipelotrichaceae;Erysipelatoclostridium;Erysipelatoclostridium_ramosum;
ProteinFamily_1011647	618	988	NA	NA	Bacteria;Firmicutes;
ProteinFamily_1011656	663	3415	NA	NA	Bacteria;Firmicutes;Clostridia;Clostridiales;
ProteinFamily_1011657	410	475	K03486	NA	Bacteria;Actinobacteria;Coriobacteriia;Coriobacteriales;Coriobacteriaceae;Collinsella;
ProteinFamily_1011662	660	1774	NA	NA	Bacteria;Bacteroidetes;Bacteroidia;Bacteroidales;Bacteroidaceae;Bacteroides;
ProteinFamily_1011668	420	503	K02405	map02020,map02025,map02026,map02040,map05111	Bacteria;Proteobacteria;Gammaproteobacteria;Enterobacterales;Enterobacteriaceae;Escherichia;Escherichia_coli;
ProteinFamily_1011678	369	427	NA	NA	Bacteria;Firmicutes;Clostridia;Clostridiales;Lachnospiraceae;Roseburia;
ProteinFamily_1011679	729	2143	K01358	map04112,map04212	Bacteria;Actinobacteria;Actinobacteria;Bifidobacteriales;Bifidobacteriaceae;Bifidobacterium;
ProteinFamily_1011691	372	513	NA	NA	Bacteria;Firmicutes;Clostridia;Clostridiales;Lachnospiraceae;Roseburia;
ProteinFamily_1011759	452	606	NA	NA	Bacteria;Firmicutes;Clostridia;Clostridiales;Ruminococcaceae;
ProteinFamily_1011834	547	593	NA	NA	Bacteria;Actinobacteria;Coriobacteriia;Eggerthellales;Eggerthellaceae;
ProteinFamily_1011845	527	1136	NA	NA	Bacteria;Bacteroidetes;Bacteroidia;Bacteroidales;Bacteroidaceae;Bacteroides;
ProteinFamily_1011852	698	1690	NA	NA	Bacteria;Proteobacteria;Gammaproteobacteria;Enterobacterales;Enterobacteriaceae;
ProteinFamily_1011854	454	665	NA	NA	Bacteria;Firmicutes;Clostridia;Clostridiales;Ruminococcaceae;Flavonifractor;
ProteinFamily_1011883	715	1847	K02003,K09810	map02010	Bacteria;Proteobacteria;Gammaproteobacteria;Enterobacterales;Enterobacteriaceae;
ProteinFamily_1011885	693	1875	K02428	map00230,map01100	Bacteria;Actinobacteria;Actinobacteria;Bifidobacteriales;Bifidobacteriaceae;Bifidobacterium;
ProteinFamily_1011896	436	477	NA	NA	Bacteria;Firmicutes;
ProteinFamily_1011924	473	682	NA	NA	Bacteria;Firmicutes;Clostridia;Clostridiales;Ruminococcaceae;Ruminococcus;Ruminococcus_lactaris;
ProteinFamily_1011938	641	691	NA	NA	Bacteria;Proteobacteria;Gammaproteobacteria;Enterobacterales;Enterobacteriaceae;Escherichia;Escherichia_coli;
ProteinFamily_1011968	527	720	NA	NA	Bacteria;Firmicutes;
ProteinFamily_1011969	444	720	NA	NA	Bacteria;Firmicutes;Clostridia;Clostridiales;Ruminococcaceae;Ruminococcus;
ProteinFamily_1011982	708	2389	NA	NA	Bacteria;Firmicutes;Clostridia;Clostridiales;
ProteinFamily_1012043	483	542	NA	NA	Bacteria;Firmicutes;Erysipelotrichia;Erysipelotrichales;Erysipelotrichaceae;Erysipelatoclostridium;[Clostridium]_innocuum;
ProteinFamily_1012050	456	741	K06967	NA	Bacteria;Firmicutes;Clostridia;Clostridiales;
ProteinFamily_1012112	498	565	NA	NA	Bacteria;Firmicutes;
ProteinFamily_1012162	552	735	NA	NA	Bacteria;Verrucomicrobia;Verrucomicrobiae;Verrucomicrobiales;Akkermansiaceae;Akkermansia;Akkermansia_muciniphila;
ProteinFamily_1012313	523	946	NA	NA	Bacteria;Firmicutes;Bacilli;Lactobacillales;
ProteinFamily_1012375	374	697	K01838,K01091	map00500,map00630,map01100,map01110,map01130	Bacteria;Bacteroidetes;Bacteroidia;Bacteroidales;Rikenellaceae;Alistipes;
ProteinFamily_1012385	727	2385	K01673	map00910,map01100	Bacteria;Actinobacteria;Actinobacteria;Bifidobacteriales;Bifidobacteriaceae;Bifidobacterium;
ProteinFamily_1012389	385	497	NA	NA	Bacteria;Firmicutes;Clostridia;Clostridiales;
ProteinFamily_101240	516	584	NA	NA	Bacteria;Firmicutes;Clostridia;Clostridiales;
ProteinFamily_101248	701	3318	NA	NA	Bacteria;Firmicutes;Clostridia;Clostridiales;
ProteinFamily_1012483	506	711	NA	NA	Bacteria;Actinobacteria;Actinobacteria;Bifidobacteriales;Bifidobacteriaceae;Bifidobacterium;
ProteinFamily_101249	413	600	K03406	map02020,map02030	Bacteria;Firmicutes;Clostridia;Clostridiales;Lachnospiraceae;Roseburia;Roseburia_intestinalis;
ProteinFamily_1012501	444	647	K06188	NA	Bacteria;Bacteroidetes;Bacteroidia;Bacteroidales;Bacteroidaceae;Bacteroides;
ProteinFamily_1012542	528	964	NA	NA	Bacteria;Firmicutes;Clostridia;Clostridiales;Ruminococcaceae;
ProteinFamily_1012553	414	648	NA	NA	Bacteria;Firmicutes;Clostridia;Clostridiales;Ruminococcaceae;Ruminococcus;
ProteinFamily_101256	404	720	K03657	map03420,map03430	Bacteria;Firmicutes;Clostridia;Clostridiales;Ruminococcaceae;Flavonifractor;Flavonifractor_plautii;
ProteinFamily_1012570	716	1999	K03574	NA	Bacteria;Firmicutes;Clostridia;Clostridiales;
ProteinFamily_1012572	722	939	NA	NA	Bacteria;Proteobacteria;Gammaproteobacteria;Enterobacterales;Enterobacteriaceae;Escherichia;Escherichia_coli;
ProteinFamily_1012575	545	1073	NA	NA	Bacteria;Firmicutes;Clostridia;Clostridiales;
ProteinFamily_1012583	447	799	NA	NA	Bacteria;Firmicutes;Clostridia;Clostridiales;Lachnospiraceae;
ProteinFamily_1012591	453	650	K01449	NA	Bacteria;Firmicutes;Clostridia;Clostridiales;Lachnospiraceae;
ProteinFamily_1012604	540	713	NA	NA	Bacteria;Actinobacteria;Actinobacteria;Bifidobacteriales;Bifidobacteriaceae;Bifidobacterium;Bifidobacterium_adolescentis;
ProteinFamily_1012617	392	660	NA	NA	Bacteria;Firmicutes;Clostridia;Clostridiales;
ProteinFamily_1012651	550	1550	NA	NA	Bacteria;Firmicutes;Clostridia;Clostridiales;
ProteinFamily_1012728	410	889	NA	NA	Bacteria;Bacteroidetes;Bacteroidia;Bacteroidales;Rikenellaceae;Alistipes;
ProteinFamily_1012754	375	486	NA	NA	Bacteria;Firmicutes;Bacilli;Lactobacillales;Enterococcaceae;Enterococcus;Enterococcus_faecalis;
ProteinFamily_1012759	371	444	K01449	NA	Bacteria;Firmicutes;unknown;unknown;unknown;unknown;
ProteinFamily_1012816	434	452	NA	NA	Bacteria;Bacteroidetes;Bacteroidia;Bacteroidales;Bacteroidaceae;Bacteroides;Bacteroides_fragilis;
ProteinFamily_1012832	613	2508	NA	NA	Bacteria;Firmicutes;Clostridia;Clostridiales;Lachnospiraceae;
ProteinFamily_1012859	519	595	NA	NA	Bacteria;Firmicutes;
ProteinFamily_101286	453	1039	K08384,K03587	map00550,map01501	Bacteria;Firmicutes;Clostridia;Clostridiales;Ruminococcaceae;unknown;[Clostridium]_leptum;
ProteinFamily_1012885	690	3781	K01304	NA	Bacteria;Firmicutes;
ProteinFamily_1012890	683	1177	K07346	NA	Bacteria;Proteobacteria;Gammaproteobacteria;Enterobacterales;Enterobacteriaceae;Escherichia;Escherichia_coli;
ProteinFamily_1012946	567	910	K01448	map01503	Bacteria;Firmicutes;Clostridia;Clostridiales;Ruminococcaceae;Ruminococcus;
ProteinFamily_1012959	729	1766	K03981	NA	Bacteria;Proteobacteria;Gammaproteobacteria;Enterobacterales;Enterobacteriaceae;
ProteinFamily_1012979	684	2227	K07507	NA	Bacteria;Firmicutes;Clostridia;Clostridiales;
ProteinFamily_1013167	390	624	NA	NA	Bacteria;Proteobacteria;Gammaproteobacteria;Enterobacterales;Enterobacteriaceae;
ProteinFamily_10133	448	981	NA	NA	Bacteria;Firmicutes;Erysipelotrichia;Erysipelotrichales;Erysipelotrichaceae;Erysipelatoclostridium;[Clostridium]_spiroforme;
ProteinFamily_1013345	699	4255	K07667	map02020,map02024	Bacteria;Firmicutes;Clostridia;Clostridiales;
ProteinFamily_101336	680	3729	K04079	map04141,map04151,map04217,map04612,map04621,map04626,map04657,map04659,map04914,map04915,map05132,map05200,map05215,map05418	Bacteria;Bacteroidetes;Bacteroidia;Bacteroidales;Bacteroidaceae;Bacteroides;
ProteinFamily_1013372	657	1191	NA	NA	Bacteria;Actinobacteria;Actinobacteria;Bifidobacteriales;Bifidobacteriaceae;Bifidobacterium;
ProteinFamily_1013401	454	799	K03470	map03030	Bacteria;Firmicutes;Clostridia;Clostridiales;
ProteinFamily_1013413	689	1335	NA	NA	Bacteria;Actinobacteria;Coriobacteriia;
ProteinFamily_1013560	497	1130	NA	NA	Bacteria;Firmicutes;Clostridia;Clostridiales;
ProteinFamily_1013589	395	626	K02086	NA	Bacteria;Firmicutes;Bacilli;Lactobacillales;Enterococcaceae;Enterococcus;
ProteinFamily_1013600	718	1282	K09020	map00240,map01100	Bacteria;Proteobacteria;Gammaproteobacteria;Enterobacterales;Enterobacteriaceae;
ProteinFamily_1013617	722	1801	K21965	NA	Bacteria;Proteobacteria;Gammaproteobacteria;Enterobacterales;Enterobacteriaceae;
ProteinFamily_1013648	642	1347	K06079	map01503	Bacteria;Proteobacteria;Gammaproteobacteria;Enterobacterales;Enterobacteriaceae;
ProteinFamily_101365	415	634	NA	NA	Bacteria;Firmicutes;Bacilli;Lactobacillales;Streptococcaceae;Streptococcus;Streptococcus_salivarius;
ProteinFamily_1013664	482	1137	NA	NA	Bacteria;Bacteroidetes;Bacteroidia;Bacteroidales;Bacteroidaceae;Bacteroides;
ProteinFamily_1013735	734	9319	K03413	map02020,map02030	Bacteria;Firmicutes;Clostridia;Clostridiales;
ProteinFamily_1013752	425	636	NA	NA	Bacteria;Bacteroidetes;Bacteroidia;Bacteroidales;
ProteinFamily_1013811	446	887	NA	NA	Bacteria;Firmicutes;Clostridia;Clostridiales;
ProteinFamily_1013893	673	1301	NA	NA	Bacteria;Proteobacteria;Gammaproteobacteria;Enterobacterales;Enterobacteriaceae;Escherichia;Escherichia_coli;
ProteinFamily_1013926	512	965	K20488	map02020,map02024	Bacteria;Firmicutes;Clostridia;Clostridiales;
ProteinFamily_101393	734	16633	K01915	map00220,map00250,map00630,map00910,map01100,map01120,map01230,map02020,map04217,map04724,map04727	Bacteria;Firmicutes;
ProteinFamily_1013947	477	826	NA	NA	Bacteria;Bacteroidetes;Bacteroidia;Bacteroidales;Bacteroidaceae;Bacteroides;
ProteinFamily_1014021	477	687	K22293	NA	Bacteria;Actinobacteria;Coriobacteriia;Coriobacteriales;Coriobacteriaceae;Collinsella;
ProteinFamily_1014031	555	1028	K03685	map03008,map05205	Bacteria;Firmicutes;
ProteinFamily_1014113	550	1236	NA	NA	Bacteria;Firmicutes;Clostridia;Clostridiales;Lachnospiraceae;unknown;
ProteinFamily_1014222	610	1477	NA	NA	Bacteria;Bacteroidetes;Bacteroidia;Bacteroidales;Bacteroidaceae;Bacteroides;
ProteinFamily_1014224	394	491	NA	NA	Bacteria;Firmicutes;Clostridia;Clostridiales;Lachnospiraceae;Blautia;
ProteinFamily_101424	464	1289	K03324	NA	Bacteria;Firmicutes;Clostridia;Clostridiales;Ruminococcaceae;Faecalibacterium;Faecalibacterium_prausnitzii;
ProteinFamily_1014244	548	964	NA	NA	Bacteria;Firmicutes;Negativicutes;Veillonellales;Veillonellaceae;Veillonella;
ProteinFamily_1014261	451	532	NA	NA	Bacteria;Bacteroidetes;Bacteroidia;Bacteroidales;Bacteroidaceae;Bacteroides;
ProteinFamily_1014262	714	1050	K03630	NA	Bacteria;Proteobacteria;Gammaproteobacteria;Enterobacterales;Enterobacteriaceae;
ProteinFamily_1014307	638	2380	K03499	NA	Bacteria;Firmicutes;Clostridia;Clostridiales;
ProteinFamily_1014367	711	4125	NA	NA	Bacteria;Firmicutes;Clostridia;Clostridiales;
ProteinFamily_1014373	432	684	K11068	NA	Bacteria;Bacteroidetes;Bacteroidia;Bacteroidales;
ProteinFamily_1014400	535	957	NA	NA	Bacteria;Firmicutes;Clostridia;Clostridiales;Ruminococcaceae;Flavonifractor;
ProteinFamily_1014403	638	1797	K07059	NA	Bacteria;Bacteroidetes;Bacteroidia;Bacteroidales;Bacteroidaceae;Bacteroides;
ProteinFamily_1014443	730	1466	NA	NA	Bacteria;Proteobacteria;Gammaproteobacteria;Enterobacterales;Enterobacteriaceae;
ProteinFamily_1014465	665	973	K20490	map02010,map02020,map02024	Bacteria;Firmicutes;Clostridia;Clostridiales;Lachnospiraceae;Blautia;
ProteinFamily_1014485	582	1721	K00949	map00730,map01100	Bacteria;Firmicutes;Clostridia;Clostridiales;Lachnospiraceae;
ProteinFamily_1014493	583	1574	K22293	NA	Bacteria;Firmicutes;Clostridia;Clostridiales;
ProteinFamily_1014571	434	439	K17103	map00260,map00564,map01100,map01110	Bacteria;Firmicutes;Clostridia;Clostridiales;Lachnospiraceae;unknown;[Eubacterium]_rectale;
ProteinFamily_1014579	523	781	K06973	NA	Bacteria;Firmicutes;Erysipelotrichia;Erysipelotrichales;Erysipelotrichaceae;
ProteinFamily_1014619	715	6089	NA	NA	Bacteria;Firmicutes;Clostridia;Clostridiales;
ProteinFamily_101478	408	425	K12373	map00511,map00513,map00520,map00531,map00603,map00604,map01100,map04142	Bacteria;Bacteroidetes;Bacteroidia;Bacteroidales;Bacteroidaceae;Bacteroides;
ProteinFamily_1014783	374	598	K02316	map03030	Bacteria;Firmicutes;Clostridia;Clostridiales;
ProteinFamily_1014806	713	1123	NA	NA	Bacteria;Proteobacteria;Gammaproteobacteria;Enterobacterales;Enterobacteriaceae;Escherichia;
ProteinFamily_1014846	403	831	K02003	NA	Bacteria;Firmicutes;Clostridia;Clostridiales;Eubacteriaceae;Eubacterium;[Eubacterium]_eligens;
ProteinFamily_101486	538	840	K09384	NA	Bacteria;Actinobacteria;Actinobacteria;Bifidobacteriales;Bifidobacteriaceae;Bifidobacterium;
ProteinFamily_101498	536	858	K03169	NA	Bacteria;Firmicutes;Erysipelotrichia;Erysipelotrichales;Erysipelotrichaceae;
ProteinFamily_1015000	560	706	NA	NA	Bacteria;Actinobacteria;Coriobacteriia;Eggerthellales;Eggerthellaceae;Eggerthella;Eggerthella_lenta;
ProteinFamily_101512	737	21412	NA	NA	Bacteria;Firmicutes;Clostridia;Clostridiales;
ProteinFamily_101523	694	1238	K07126	NA	Bacteria;Firmicutes;Erysipelotrichia;Erysipelotrichales;Erysipelotrichaceae;
ProteinFamily_1015244	418	674	K01448	map01503	Bacteria;Firmicutes;Clostridia;Clostridiales;
ProteinFamily_1015275	551	1238	NA	NA	Bacteria;Firmicutes;
ProteinFamily_1015323	457	759	K01575	map00650,map00660	Bacteria;Firmicutes;Bacilli;Lactobacillales;Enterococcaceae;Enterococcus;
ProteinFamily_1015438	480	676	K00762	map00240,map01100	Bacteria;Firmicutes;Clostridia;Clostridiales;Lachnospiraceae;unknown;[Eubacterium]_rectale;
ProteinFamily_101544	633	1511	K00169	map00010,map00020,map00620,map00633,map00640,map00650,map00680,map00720,map01100,map01110,map01120,map01130,map01200	Bacteria;Firmicutes;Clostridia;Clostridiales;
ProteinFamily_1015452	664	2796	NA	NA	Bacteria;Bacteroidetes;Bacteroidia;Bacteroidales;Bacteroidaceae;Bacteroides;
ProteinFamily_1015476	501	667	K18234	NA	Bacteria;Firmicutes;Clostridia;Clostridiales;
ProteinFamily_1015491	421	498	NA	NA	Bacteria;Firmicutes;Clostridia;Clostridiales;
ProteinFamily_1015519	636	1610	K06042	map00860,map01100	Bacteria;Firmicutes;Clostridia;Clostridiales;Lachnospiraceae;
ProteinFamily_1015529	576	1029	NA	NA	Bacteria;Firmicutes;Bacilli;Lactobacillales;Streptococcaceae;Streptococcus;
ProteinFamily_1015558	696	3776	NA	NA	Bacteria;Firmicutes;Clostridia;Clostridiales;
ProteinFamily_1015584	720	1633	K06911	NA	Bacteria;Proteobacteria;Gammaproteobacteria;Enterobacterales;Enterobacteriaceae;
ProteinFamily_1015600	726	3100	K07665	map02020	Bacteria;Proteobacteria;Gammaproteobacteria;Enterobacterales;Enterobacteriaceae;
ProteinFamily_1015604	540	1145	K03630	NA	Bacteria;Firmicutes;Clostridia;Clostridiales;Lachnospiraceae;unknown;[Eubacterium]_rectale;
ProteinFamily_1015726	375	718	NA	NA	Bacteria;Firmicutes;Clostridia;Clostridiales;Ruminococcaceae;
ProteinFamily_1015728	688	1176	NA	NA	Bacteria;Firmicutes;Erysipelotrichia;Erysipelotrichales;Erysipelotrichaceae;
ProteinFamily_1015740	626	1556	K07056	NA	Bacteria;
ProteinFamily_101579	509	1028	K03205	map03070	Bacteria;Firmicutes;Clostridia;Clostridiales;Lachnospiraceae;Blautia;[Ruminococcus]_gnavus;
ProteinFamily_1015813	427	694	NA	NA	Bacteria;Proteobacteria;Gammaproteobacteria;Enterobacterales;Enterobacteriaceae;
ProteinFamily_1015882	488	567	K01356	NA	Bacteria;Firmicutes;Clostridia;Clostridiales;Ruminococcaceae;Ruminococcus;
ProteinFamily_1015957	389	483	NA	NA	Bacteria;Firmicutes;Clostridia;Clostridiales;Lachnospiraceae;Anaerobutyricum;Anaerobutyricum_hallii;
ProteinFamily_1016084	386	398	NA	NA	Bacteria;Actinobacteria;Coriobacteriia;Eggerthellales;Eggerthellaceae;
ProteinFamily_1016092	564	1237	K10822	NA	Bacteria;Firmicutes;Bacilli;Lactobacillales;
ProteinFamily_1016112	732	9333	K20488	map02020,map02024	Bacteria;Firmicutes;Clostridia;Clostridiales;
ProteinFamily_1016132	634	1856	K07118	NA	Bacteria;Bacteroidetes;Bacteroidia;Bacteroidales;Bacteroidaceae;Bacteroides;
ProteinFamily_101632	592	1595	K01205	map00531,map01100,map04142	Bacteria;Bacteroidetes;Bacteroidia;Bacteroidales;Bacteroidaceae;Bacteroides;
ProteinFamily_101636	673	2618	K08352	map00920,map01100,map01120	Bacteria;Actinobacteria;Coriobacteriia;Eggerthellales;Eggerthellaceae;
ProteinFamily_101641	730	8597	K00937	map00190,map03018	Bacteria;Firmicutes;
ProteinFamily_101650	706	5324	K19005	map00561,map01100	Bacteria;Firmicutes;Bacilli;Lactobacillales;
ProteinFamily_1016535	735	7514	NA	NA	Bacteria;Firmicutes;Clostridia;Clostridiales;
ProteinFamily_101657	645	2778	NA	NA	Bacteria;Firmicutes;Clostridia;Clostridiales;Ruminococcaceae;Faecalibacterium;Faecalibacterium_prausnitzii;
ProteinFamily_101666	622	1978	K02238	NA	Bacteria;Firmicutes;Bacilli;Lactobacillales;Streptococcaceae;Streptococcus;
ProteinFamily_1016671	472	798	K03439	NA	Bacteria;Firmicutes;Bacilli;Lactobacillales;Enterococcaceae;Enterococcus;
ProteinFamily_1016688	715	1756	NA	NA	Bacteria;Firmicutes;Clostridia;Clostridiales;Lachnospiraceae;
ProteinFamily_1016762	691	2058	NA	NA	Bacteria;Firmicutes;Clostridia;Clostridiales;Lachnospiraceae;Blautia;
ProteinFamily_1016815	559	761	NA	NA	Bacteria;Firmicutes;Clostridia;Clostridiales;
ProteinFamily_1016857	570	836	NA	NA	Bacteria;Actinobacteria;Coriobacteriia;Eggerthellales;Eggerthellaceae;
ProteinFamily_1016863	492	574	NA	NA	Bacteria;Firmicutes;Clostridia;Clostridiales;
ProteinFamily_1016873	523	1278	NA	NA	Bacteria;Firmicutes;Clostridia;Clostridiales;
ProteinFamily_101688	737	21775	K02355	NA	Bacteria;Firmicutes;Clostridia;Clostridiales;
ProteinFamily_1016883	550	688	NA	NA	Bacteria;Verrucomicrobia;Verrucomicrobiae;Verrucomicrobiales;Akkermansiaceae;Akkermansia;Akkermansia_muciniphila;
ProteinFamily_1016886	732	1379	K03597	NA	Bacteria;Proteobacteria;Gammaproteobacteria;Enterobacterales;Enterobacteriaceae;
ProteinFamily_1016888	482	1345	NA	NA	Bacteria;Firmicutes;Clostridia;Clostridiales;Ruminococcaceae;
ProteinFamily_1016889	524	612	NA	NA	Bacteria;Firmicutes;
ProteinFamily_1016892	689	1108	K00240	map00020,map00190,map00650,map00720,map01100,map01110,map01120,map01130,map01200	Bacteria;Proteobacteria;Gammaproteobacteria;Enterobacterales;Enterobacteriaceae;
ProteinFamily_1016916	694	2500	NA	NA	Bacteria;Firmicutes;Clostridia;Clostridiales;Ruminococcaceae;
ProteinFamily_1016921	720	1686	K07010	NA	Bacteria;Actinobacteria;Actinobacteria;Bifidobacteriales;Bifidobacteriaceae;Bifidobacterium;Bifidobacterium_longum;
ProteinFamily_1016922	390	656	NA	NA	Bacteria;Firmicutes;Clostridia;Clostridiales;Eubacteriaceae;Eubacterium;[Eubacterium]_eligens;
ProteinFamily_1016934	678	690	K06024	NA	Bacteria;Actinobacteria;Actinobacteria;Bifidobacteriales;Bifidobacteriaceae;Bifidobacterium;Bifidobacterium_longum;
ProteinFamily_1016935	482	484	K01992	NA	Bacteria;Firmicutes;Clostridia;Clostridiales;Ruminococcaceae;
ProteinFamily_1016944	551	609	NA	NA	Bacteria;Actinobacteria;Actinobacteria;Bifidobacteriales;Bifidobacteriaceae;Bifidobacterium;
ProteinFamily_1016953	584	1077	K03630	NA	Bacteria;Firmicutes;Clostridia;Clostridiales;Ruminococcaceae;Ruminococcus;
ProteinFamily_1016965	418	677	K21086	map02026	Bacteria;Proteobacteria;Gammaproteobacteria;Enterobacterales;Enterobacteriaceae;Klebsiella;
ProteinFamily_1016974	441	572	NA	NA	Bacteria;Verrucomicrobia;Verrucomicrobiae;Verrucomicrobiales;Akkermansiaceae;Akkermansia;Akkermansia_muciniphila;
ProteinFamily_1016979	437	446	NA	NA	Bacteria;Firmicutes;Clostridia;Clostridiales;Lachnospiraceae;Blautia;
ProteinFamily_1016981	567	1084	K03091	NA	Bacteria;Firmicutes;
ProteinFamily_1016986	420	659	NA	NA	Bacteria;Firmicutes;Clostridia;Clostridiales;
ProteinFamily_1016989	606	673	NA	NA	Bacteria;Firmicutes;Clostridia;Clostridiales;Lachnospiraceae;Anaerostipes;Anaerostipes_hadrus;
ProteinFamily_1016990	558	772	NA	NA	Bacteria;Firmicutes;Bacilli;Lactobacillales;Streptococcaceae;Streptococcus;
ProteinFamily_1017006	562	726	NA	NA	Bacteria;Firmicutes;Bacilli;Lactobacillales;Streptococcaceae;Streptococcus;
ProteinFamily_101701	598	1660	K22015	NA	Bacteria;Proteobacteria;Gammaproteobacteria;Enterobacterales;Enterobacteriaceae;
ProteinFamily_1017015	417	418	NA	NA	Bacteria;Firmicutes;Clostridia;Clostridiales;Ruminococcaceae;Flavonifractor;Flavonifractor_plautii;
ProteinFamily_1017016	650	1240	K03470	map03030	Bacteria;Actinobacteria;Actinobacteria;Bifidobacteriales;Bifidobacteriaceae;Bifidobacterium;
ProteinFamily_1017024	431	533	NA	NA	Bacteria;Proteobacteria;Gammaproteobacteria;Enterobacterales;Enterobacteriaceae;Escherichia;Escherichia_coli;
ProteinFamily_1017054	584	711	K07053	NA	Bacteria;Firmicutes;Clostridia;Clostridiales;Lachnospiraceae;
ProteinFamily_1017070	680	1328	NA	NA	Bacteria;Firmicutes;Erysipelotrichia;Erysipelotrichales;Erysipelotrichaceae;
ProteinFamily_101708	390	733	NA	NA	Bacteria;Bacteroidetes;Bacteroidia;Bacteroidales;Rikenellaceae;Alistipes;
ProteinFamily_1017095	690	1469	K01126	map00564	Bacteria;Firmicutes;Erysipelotrichia;Erysipelotrichales;Erysipelotrichaceae;
ProteinFamily_101710	379	417	K16087	NA	Bacteria;Proteobacteria;Gammaproteobacteria;Enterobacterales;Enterobacteriaceae;Escherichia;Escherichia_coli;
ProteinFamily_1017141	680	1959	NA	NA	Bacteria;Firmicutes;
ProteinFamily_1017145	372	378	NA	NA	Bacteria;Firmicutes;Clostridia;Clostridiales;Ruminococcaceae;Faecalibacterium;Faecalibacterium_prausnitzii;
ProteinFamily_1017230	671	3029	K03499	NA	Bacteria;Bacteroidetes;Bacteroidia;Bacteroidales;Bacteroidaceae;Bacteroides;
ProteinFamily_1017235	433	657	K03394	map00860,map01100	Bacteria;Firmicutes;Clostridia;Clostridiales;Ruminococcaceae;Flavonifractor;
ProteinFamily_1017257	460	873	NA	NA	Bacteria;Firmicutes;Clostridia;Clostridiales;
ProteinFamily_1017265	522	1537	K00588	map00940,map00941,map00945,map01100,map01110	Bacteria;Firmicutes;Clostridia;Clostridiales;
ProteinFamily_1017292	553	910	K03584	map03440	Bacteria;Firmicutes;Negativicutes;Veillonellales;Veillonellaceae;Veillonella;
ProteinFamily_1017293	408	626	NA	NA	Bacteria;Firmicutes;Clostridia;Clostridiales;
ProteinFamily_1017306	572	987	NA	NA	Bacteria;Firmicutes;Clostridia;Clostridiales;Lachnospiraceae;
ProteinFamily_101731	580	983	K04561	map00910,map01100,map01120	Bacteria;Firmicutes;Negativicutes;Veillonellales;Veillonellaceae;Veillonella;
ProteinFamily_1017321	458	491	NA	NA	Bacteria;Bacteroidetes;Bacteroidia;Bacteroidales;Bacteroidaceae;Bacteroides;
ProteinFamily_101736	593	1644	K00700	map00500,map01100,map01110	Bacteria;Firmicutes;Clostridia;Clostridiales;
ProteinFamily_1017369	491	874	K07450	NA	Bacteria;Firmicutes;Clostridia;Clostridiales;
ProteinFamily_1017389	396	717	NA	NA	Bacteria;Firmicutes;Clostridia;Clostridiales;Clostridiaceae;Clostridium;
ProteinFamily_1017501	566	1618	NA	NA	Bacteria;Firmicutes;Clostridia;Clostridiales;
ProteinFamily_1017531	607	2025	K03271	map00540,map01100	Bacteria;Firmicutes;Clostridia;Clostridiales;
ProteinFamily_1017535	730	5795	K02003	NA	Bacteria;Firmicutes;Clostridia;Clostridiales;
ProteinFamily_1017557	388	598	K02108	map00190,map00195,map01100	Bacteria;Firmicutes;Bacilli;Lactobacillales;Lactobacillaceae;Lactobacillus;
ProteinFamily_1017565	716	7866	NA	NA	Bacteria;Firmicutes;Clostridia;Clostridiales;
ProteinFamily_1017575	641	2323	K01807	map00030,map00710,map01100,map01110,map01120,map01130,map01200,map01230	Bacteria;Bacteroidetes;Bacteroidia;Bacteroidales;Bacteroidaceae;Bacteroides;
ProteinFamily_10176	673	703	NA	NA	Bacteria;Firmicutes;Erysipelotrichia;Erysipelotrichales;Erysipelotrichaceae;
ProteinFamily_1017649	421	568	NA	NA	Bacteria;Actinobacteria;Coriobacteriia;Coriobacteriales;Coriobacteriaceae;Collinsella;
ProteinFamily_1017672	458	914	K00949	map00730,map01100	Bacteria;Firmicutes;Clostridia;Clostridiales;Lachnospiraceae;Roseburia;
ProteinFamily_1017700	720	9110	K02863	map03010	Bacteria;Firmicutes;Clostridia;Clostridiales;
ProteinFamily_1017754	424	711	K07322	NA	Bacteria;Bacteroidetes;Bacteroidia;Bacteroidales;Tannerellaceae;Parabacteroides;
ProteinFamily_1017762	666	3746	K03832	NA	Bacteria;Bacteroidetes;Bacteroidia;Bacteroidales;Bacteroidaceae;Bacteroides;
ProteinFamily_1017776	537	1227	K01091	map00630,map01100,map01110,map01130	Bacteria;Firmicutes;Clostridia;Clostridiales;
ProteinFamily_1017786	390	391	NA	NA	Bacteria;Firmicutes;Clostridia;Clostridiales;Lachnospiraceae;unknown;[Eubacterium]_rectale;
ProteinFamily_1017805	396	451	NA	NA	Bacteria;Actinobacteria;Coriobacteriia;Coriobacteriales;Coriobacteriaceae;Collinsella;
ProteinFamily_1017832	608	1840	NA	NA	Bacteria;Firmicutes;Negativicutes;Veillonellales;Veillonellaceae;Veillonella;
ProteinFamily_1017835	570	817	K22132	NA	Bacteria;Firmicutes;Negativicutes;Veillonellales;Veillonellaceae;Veillonella;
ProteinFamily_101785	379	660	NA	NA	Bacteria;Bacteroidetes;Bacteroidia;Bacteroidales;Bacteroidaceae;Bacteroides;
ProteinFamily_1017858	642	1833	K03499	NA	Bacteria;Firmicutes;Bacilli;Lactobacillales;Enterococcaceae;Enterococcus;
ProteinFamily_101797	466	783	NA	NA	Bacteria;Actinobacteria;Coriobacteriia;Eggerthellales;Eggerthellaceae;Eggerthella;Eggerthella_lenta;
ProteinFamily_1018000	515	518	NA	NA	Bacteria;Firmicutes;Clostridia;Clostridiales;Lachnospiraceae;Anaerostipes;Anaerostipes_hadrus;
ProteinFamily_1018002	439	780	K19125	NA	Bacteria;Firmicutes;Clostridia;Clostridiales;Ruminococcaceae;Faecalibacterium;Faecalibacterium_prausnitzii;
ProteinFamily_1018157	509	635	NA	NA	Bacteria;Firmicutes;Clostridia;Clostridiales;Lachnospiraceae;Blautia;
ProteinFamily_1018186	383	463	NA	NA	Bacteria;Firmicutes;Bacilli;Lactobacillales;Enterococcaceae;Enterococcus;Enterococcus_faecalis;
ProteinFamily_1018214	561	1139	K03710	NA	Bacteria;Firmicutes;Clostridia;Clostridiales;Lachnospiraceae;
ProteinFamily_1018244	370	799	NA	NA	Bacteria;Bacteroidetes;Bacteroidia;Bacteroidales;Rikenellaceae;Alistipes;
ProteinFamily_1018274	383	479	NA	NA	Bacteria;Firmicutes;Bacilli;Lactobacillales;Enterococcaceae;Enterococcus;Enterococcus_faecalis;
ProteinFamily_1018296	681	1597	NA	NA	Bacteria;Firmicutes;Clostridia;Clostridiales;Lachnospiraceae;
ProteinFamily_101834	538	640	NA	NA	Bacteria;Actinobacteria;Actinobacteria;Bifidobacteriales;Bifidobacteriaceae;Bifidobacterium;Bifidobacterium_bifidum;
ProteinFamily_1018346	425	428	NA	NA	Bacteria;Firmicutes;Clostridia;Clostridiales;Lachnospiraceae;Tyzzerella;Tyzzerella_nexilis;
ProteinFamily_1018371	672	4216	K09163	NA	Bacteria;Firmicutes;Clostridia;Clostridiales;
ProteinFamily_1018380	684	1344	NA	NA	Bacteria;Firmicutes;Clostridia;Clostridiales;
ProteinFamily_1018431	705	5405	K01926	NA	Bacteria;Firmicutes;Clostridia;Clostridiales;
ProteinFamily_1018457	466	490	NA	NA	Bacteria;Firmicutes;Clostridia;Clostridiales;Lachnospiraceae;Blautia;
ProteinFamily_1018563	453	612	NA	NA	Bacteria;Firmicutes;Clostridia;Clostridiales;Lachnospiraceae;unknown;[Eubacterium]_rectale;
ProteinFamily_1018605	732	3097	K16789	NA	Bacteria;Firmicutes;Clostridia;Clostridiales;Lachnospiraceae;
ProteinFamily_1018606	472	840	K05879	map00561,map01100	Bacteria;Firmicutes;Erysipelotrichia;Erysipelotrichales;Erysipelotrichaceae;
ProteinFamily_1018645	373	709	NA	NA	Bacteria;Firmicutes;Clostridia;Clostridiales;Peptostreptococcaceae;
ProteinFamily_1018683	400	517	NA	NA	Bacteria;Actinobacteria;Coriobacteriia;Coriobacteriales;Coriobacteriaceae;Collinsella;
ProteinFamily_101875	642	2429	K01303	NA	Bacteria;Bacteroidetes;Bacteroidia;Bacteroidales;
ProteinFamily_1018758	477	560	K07096	NA	Bacteria;Firmicutes;Clostridia;Clostridiales;
ProteinFamily_1018793	652	1372	K03788	map00740,map01100	Bacteria;Proteobacteria;Gammaproteobacteria;Enterobacterales;Enterobacteriaceae;
ProteinFamily_101881	495	683	NA	NA	Bacteria;Firmicutes;Clostridia;Clostridiales;Lachnospiraceae;Blautia;
ProteinFamily_1018842	734	3524	K00275	map00750,map01100,map01120	Bacteria;Bacteroidetes;Bacteroidia;Bacteroidales;Bacteroidaceae;Bacteroides;
ProteinFamily_1018870	526	1084	NA	NA	Bacteria;Firmicutes;Clostridia;Clostridiales;Lachnospiraceae;
ProteinFamily_101890	436	673	NA	NA	Bacteria;Firmicutes;Clostridia;Clostridiales;Clostridiaceae;Clostridium;
ProteinFamily_101896	637	1134	K02014	NA	Bacteria;Proteobacteria;Gammaproteobacteria;Enterobacterales;Enterobacteriaceae;
ProteinFamily_1018987	433	680	K16962,K02029	map02010,NA	Bacteria;Firmicutes;Clostridia;Clostridiales;Lachnospiraceae;
ProteinFamily_1019033	454	1031	NA	NA	Bacteria;Firmicutes;Clostridia;Clostridiales;Lachnospiraceae;
ProteinFamily_1019039	728	1581	K03613	NA	Bacteria;Proteobacteria;Gammaproteobacteria;Enterobacterales;Enterobacteriaceae;
ProteinFamily_1019041	458	675	NA	NA	Bacteria;Firmicutes;Clostridia;Clostridiales;
ProteinFamily_1019043	440	777	K03499	NA	Bacteria;Firmicutes;Clostridia;Clostridiales;
ProteinFamily_1019048	703	1928	K00240	map00020,map00190,map00650,map00720,map01100,map01110,map01120,map01130,map01200	Bacteria;Firmicutes;Clostridia;Clostridiales;
ProteinFamily_1019095	534	1088	NA	NA	Bacteria;Firmicutes;Clostridia;Clostridiales;
ProteinFamily_1019125	369	553	K10037,K02029	map02010,NA	Bacteria;Proteobacteria;Gammaproteobacteria;Enterobacterales;Enterobacteriaceae;
ProteinFamily_1019199	611	1684	K06967	NA	Bacteria;Firmicutes;Clostridia;Clostridiales;Ruminococcaceae;Faecalibacterium;Faecalibacterium_prausnitzii;
ProteinFamily_1019238	598	650	K07025	NA	Bacteria;Firmicutes;Erysipelotrichia;Erysipelotrichales;Erysipelotrichaceae;
ProteinFamily_1019333	419	657	K00059	map00061,map00333,map00780,map01100,map01110,map01130,map01212	Bacteria;Firmicutes;Clostridia;Clostridiales;
ProteinFamily_1019456	393	914	NA	NA	Bacteria;Firmicutes;Erysipelotrichia;Erysipelotrichales;Erysipelotrichaceae;
ProteinFamily_1019471	521	524	NA	NA	Bacteria;Firmicutes;Clostridia;Clostridiales;Ruminococcaceae;
ProteinFamily_1019654	600	1223	NA	NA	Bacteria;Bacteroidetes;Bacteroidia;Bacteroidales;Bacteroidaceae;Bacteroides;
ProteinFamily_1019680	443	923	K03091	NA	Bacteria;Firmicutes;Clostridia;Clostridiales;Lachnospiraceae;
ProteinFamily_1019722	399	526	NA	NA	Bacteria;Firmicutes;Clostridia;Clostridiales;
ProteinFamily_1019738	525	1449	K03613	NA	Bacteria;Firmicutes;Clostridia;Clostridiales;Ruminococcaceae;
ProteinFamily_1019810	414	535	K12410	NA	Bacteria;Firmicutes;Bacilli;Lactobacillales;Enterococcaceae;Enterococcus;
ProteinFamily_1019817	397	567	K15984	NA	Bacteria;Actinobacteria;Coriobacteriia;Coriobacteriales;Coriobacteriaceae;Collinsella;
ProteinFamily_1019818	440	540	K03811	NA	Bacteria;Bacteroidetes;Bacteroidia;Bacteroidales;Bacteroidaceae;Bacteroides;
ProteinFamily_1019869	398	518	K19119	NA	Bacteria;Bacteroidetes;Bacteroidia;Bacteroidales;Bacteroidaceae;Bacteroides;
ProteinFamily_1019922	666	2897	NA	NA	Bacteria;Bacteroidetes;Bacteroidia;Bacteroidales;Bacteroidaceae;Bacteroides;
ProteinFamily_1019972	478	489	K11755	map00340,map01100,map01110,map01230	Bacteria;Firmicutes;Clostridia;Clostridiales;Ruminococcaceae;
ProteinFamily_1019980	558	1219	NA	NA	Bacteria;Firmicutes;Clostridia;Clostridiales;
ProteinFamily_1019993	653	1666	NA	NA	Bacteria;Firmicutes;Clostridia;Clostridiales;Lachnospiraceae;
ProteinFamily_1020138	402	622	K07507	NA	Bacteria;Firmicutes;Clostridia;Clostridiales;Lachnospiraceae;Roseburia;Roseburia_inulinivorans;
ProteinFamily_1020142	484	642	NA	NA	Bacteria;Firmicutes;Erysipelotrichia;Erysipelotrichales;Erysipelotrichaceae;Erysipelatoclostridium;[Clostridium]_innocuum;
ProteinFamily_1020247	550	732	K02456	map03070,map05111	Bacteria;Verrucomicrobia;Verrucomicrobiae;Verrucomicrobiales;Akkermansiaceae;Akkermansia;Akkermansia_muciniphila;
ProteinFamily_1020262	654	1370	K02316	map03030	Bacteria;Firmicutes;Clostridia;Clostridiales;
ProteinFamily_1020310	633	2620	K02003	NA	Bacteria;Bacteroidetes;Bacteroidia;Bacteroidales;Bacteroidaceae;Bacteroides;
ProteinFamily_1020387	689	1503	K03077	map00040,map00053,map01100,map01120	Bacteria;Proteobacteria;Gammaproteobacteria;Enterobacterales;Enterobacteriaceae;
ProteinFamily_102041	541	781	K02035	map02024	Bacteria;Verrucomicrobia;Verrucomicrobiae;Verrucomicrobiales;Akkermansiaceae;Akkermansia;Akkermansia_muciniphila;
ProteinFamily_1020419	581	849	NA	NA	Bacteria;Firmicutes;Clostridia;Clostridiales;
ProteinFamily_1020500	455	640	K09807	NA	Bacteria;Firmicutes;Clostridia;Clostridiales;
ProteinFamily_102053	489	744	K03587	map00550,map01501	Bacteria;Firmicutes;Clostridia;Clostridiales;Lachnospiraceae;Blautia;
ProteinFamily_1020648	580	772	NA	NA	Bacteria;Firmicutes;Clostridia;Clostridiales;Lachnospiraceae;Anaerostipes;Anaerostipes_hadrus;
ProteinFamily_1020665	395	963	NA	NA	Bacteria;Firmicutes;Clostridia;Clostridiales;Ruminococcaceae;Faecalibacterium;Faecalibacterium_prausnitzii;
ProteinFamily_1020684	653	834	NA	NA	Bacteria;Firmicutes;Erysipelotrichia;Erysipelotrichales;Erysipelotrichaceae;Erysipelatoclostridium;
ProteinFamily_1020688	424	612	K07150	NA	Bacteria;Firmicutes;Bacilli;Lactobacillales;Lactobacillaceae;Lactobacillus;
ProteinFamily_1020704	695	4737	NA	NA	Bacteria;Firmicutes;Clostridia;Clostridiales;Ruminococcaceae;Faecalibacterium;
ProteinFamily_1020744	639	2237	NA	NA	Bacteria;Firmicutes;Clostridia;Clostridiales;
ProteinFamily_1020797	736	11106	K01619	map00030,map01100	Bacteria;Firmicutes;Clostridia;Clostridiales;
ProteinFamily_1020804	468	484	NA	NA	Bacteria;Bacteroidetes;Bacteroidia;Bacteroidales;Bacteroidaceae;Bacteroides;
ProteinFamily_102087	695	5494	K03654	map03018	Bacteria;Bacteroidetes;Bacteroidia;Bacteroidales;Bacteroidaceae;
ProteinFamily_1020889	666	1081	K00765	map00340,map01100,map01110,map01230	Bacteria;Firmicutes;Clostridia;Clostridiales;
ProteinFamily_1020909	596	1851	NA	NA	Bacteria;Firmicutes;Clostridia;Clostridiales;
ProteinFamily_102092	457	583	NA	NA	Bacteria;Firmicutes;Erysipelotrichia;Erysipelotrichales;Erysipelotrichaceae;
ProteinFamily_1020936	496	1189	K07707	map02020,map02024	Bacteria;Firmicutes;Clostridia;Clostridiales;
ProteinFamily_1020990	728	8106	K08591	map00561,map00564,map01100,map01110	Bacteria;Firmicutes;Clostridia;Clostridiales;
ProteinFamily_1021050	481	820	K16905	map02010	Bacteria;Firmicutes;Clostridia;Clostridiales;
ProteinFamily_1021132	429	723	NA	NA	Bacteria;Firmicutes;Clostridia;Clostridiales;
ProteinFamily_1021139	660	2480	NA	NA	Bacteria;Bacteroidetes;Bacteroidia;Bacteroidales;Bacteroidaceae;Bacteroides;
ProteinFamily_1021224	638	1850	NA	NA	Bacteria;Firmicutes;Clostridia;Clostridiales;
ProteinFamily_1021232	688	4001	K02003	NA	Bacteria;Firmicutes;
ProteinFamily_1021256	550	1049	NA	NA	Bacteria;Firmicutes;Clostridia;Clostridiales;
ProteinFamily_1021257	536	623	K00241	map00020,map00190,map00650,map00720,map01100,map01110,map01120,map01130,map01200	Bacteria;Verrucomicrobia;Verrucomicrobiae;Verrucomicrobiales;Akkermansiaceae;Akkermansia;Akkermansia_muciniphila;
ProteinFamily_1021259	552	611	NA	NA	Bacteria;Verrucomicrobia;Verrucomicrobiae;Verrucomicrobiales;Akkermansiaceae;Akkermansia;Akkermansia_muciniphila;
ProteinFamily_1021306	723	1989	NA	NA	Bacteria;Firmicutes;Clostridia;Clostridiales;
ProteinFamily_102141	535	1056	NA	NA	Bacteria;Actinobacteria;Coriobacteriia;Eggerthellales;Eggerthellaceae;
ProteinFamily_1021411	714	1803	K10773	map03410	Bacteria;Bacteroidetes;Bacteroidia;Bacteroidales;Bacteroidaceae;Bacteroides;
ProteinFamily_1021445	726	1541	K05368	map00740,map00860,map01100	Bacteria;Proteobacteria;Gammaproteobacteria;Enterobacterales;Enterobacteriaceae;
ProteinFamily_1021452	656	1493	NA	NA	Bacteria;Actinobacteria;Actinobacteria;Bifidobacteriales;Bifidobacteriaceae;Bifidobacterium;
ProteinFamily_1021488	375	548	K02242	NA	Bacteria;Firmicutes;Clostridia;Clostridiales;Ruminococcaceae;Flavonifractor;
ProteinFamily_102149	459	980	K06381	NA	Bacteria;Firmicutes;Clostridia;Clostridiales;Lachnospiraceae;Roseburia;
ProteinFamily_1021518	631	1751	NA	NA	Bacteria;Firmicutes;Bacilli;Lactobacillales;Streptococcaceae;Streptococcus;
ProteinFamily_1021538	591	1559	K03534	NA	Bacteria;Firmicutes;Clostridia;Clostridiales;
ProteinFamily_1021784	538	949	NA	NA	Bacteria;Proteobacteria;Gammaproteobacteria;Enterobacterales;Enterobacteriaceae;Klebsiella;
ProteinFamily_1022028	681	1883	K16785	map02010	Bacteria;Firmicutes;Negativicutes;Veillonellales;Veillonellaceae;Veillonella;
ProteinFamily_102208	406	425	NA	NA	Bacteria;Bacteroidetes;Bacteroidia;Bacteroidales;Bacteroidaceae;Bacteroides;
ProteinFamily_102214	716	1446	K02014	NA	Bacteria;Proteobacteria;Gammaproteobacteria;Enterobacterales;Enterobacteriaceae;Escherichia;Escherichia_coli;
ProteinFamily_1022199	649	1034	K01091	map00630,map01100,map01110,map01130	Bacteria;Actinobacteria;Actinobacteria;Bifidobacteriales;Bifidobacteriaceae;Bifidobacterium;
ProteinFamily_1022227	734	6400	K00788	map00730,map01100	Bacteria;Firmicutes;Clostridia;Clostridiales;
ProteinFamily_1022246	515	619	K01807	map00030,map00710,map01100,map01110,map01120,map01130,map01200,map01230	Bacteria;Firmicutes;Erysipelotrichia;Erysipelotrichales;Erysipelotrichaceae;
ProteinFamily_1022256	620	1703	NA	NA	Bacteria;Firmicutes;Clostridia;Clostridiales;
ProteinFamily_1022284	559	1557	NA	NA	Bacteria;Firmicutes;Clostridia;Clostridiales;
ProteinFamily_1022325	701	3330	K00788	map00730,map01100	Bacteria;Firmicutes;Clostridia;Clostridiales;
ProteinFamily_1022328	643	1227	K03111	map03030,map03430,map03440	Bacteria;Firmicutes;Clostridia;Clostridiales;
ProteinFamily_1022331	651	846	NA	NA	Bacteria;Firmicutes;Clostridia;Clostridiales;Ruminococcaceae;
ProteinFamily_1022332	535	1012	NA	NA	Bacteria;Firmicutes;Clostridia;Clostridiales;
ProteinFamily_1022339	734	11182	K22293	NA	Bacteria;Firmicutes;Clostridia;Clostridiales;
ProteinFamily_1022343	631	1737	NA	NA	Bacteria;Bacteroidetes;Bacteroidia;Bacteroidales;Bacteroidaceae;Bacteroides;
ProteinFamily_1022349	378	441	NA	NA	Bacteria;Firmicutes;Clostridia;Clostridiales;
ProteinFamily_1022354	467	586	NA	NA	Bacteria;Firmicutes;Clostridia;Clostridiales;
ProteinFamily_1022355	523	534	NA	NA	Bacteria;Firmicutes;unknown;unknown;unknown;unknown;unknown;
ProteinFamily_1022358	543	636	NA	NA	Bacteria;Proteobacteria;Gammaproteobacteria;Enterobacterales;Enterobacteriaceae;Escherichia;Escherichia_coli;
ProteinFamily_1022374	660	4113	K00943	map00240,map01100	Bacteria;Firmicutes;Clostridia;Clostridiales;Ruminococcaceae;
ProteinFamily_1022397	590	816	NA	NA	Bacteria;Actinobacteria;Actinobacteria;Bifidobacteriales;Bifidobacteriaceae;Bifidobacterium;
ProteinFamily_1022417	642	1557	NA	NA	Bacteria;Firmicutes;Clostridia;Clostridiales;Lachnospiraceae;
ProteinFamily_1022421	488	809	K16165	map00350,map01100,map01120	Bacteria;Proteobacteria;Gammaproteobacteria;Enterobacterales;Enterobacteriaceae;
ProteinFamily_1022434	536	714	NA	NA	Bacteria;Actinobacteria;Actinobacteria;Bifidobacteriales;Bifidobacteriaceae;Bifidobacterium;Bifidobacterium_bifidum;
ProteinFamily_1022440	626	2054	NA	NA	Bacteria;Firmicutes;Clostridia;Clostridiales;
ProteinFamily_1022447	384	762	K07816	map00230,map01100	Bacteria;Firmicutes;Clostridia;Clostridiales;Lachnospiraceae;
ProteinFamily_1022475	400	403	NA	NA	Bacteria;Firmicutes;Clostridia;Clostridiales;Ruminococcaceae;Subdoligranulum;
ProteinFamily_1022485	658	1213	K07816	map00230,map01100	Bacteria;Firmicutes;Erysipelotrichia;Erysipelotrichales;Erysipelotrichaceae;Erysipelatoclostridium;
ProteinFamily_1022489	580	1656	K01243	map00270,map01100,map01230	Bacteria;Firmicutes;Clostridia;Clostridiales;Lachnospiraceae;unknown;[Eubacterium]_rectale;
ProteinFamily_1022498	379	595	NA	NA	Bacteria;Firmicutes;Clostridia;Clostridiales;
ProteinFamily_1022506	574	1330	K19302	map00550	Bacteria;Bacteroidetes;Bacteroidia;Bacteroidales;Bacteroidaceae;Bacteroides;
ProteinFamily_1022524	377	450	NA	NA	Bacteria;Firmicutes;Bacilli;Lactobacillales;Streptococcaceae;Streptococcus;
ProteinFamily_1022529	608	1154	K01243	map00270,map01100,map01230	Bacteria;Firmicutes;Clostridia;Clostridiales;Ruminococcaceae;Ruminococcus;
ProteinFamily_1022537	723	1669	K06999	NA	Bacteria;Actinobacteria;Actinobacteria;Bifidobacteriales;Bifidobacteriaceae;Bifidobacterium;
ProteinFamily_102260	522	755	K02014	NA	Bacteria;Verrucomicrobia;Verrucomicrobiae;Verrucomicrobiales;Akkermansiaceae;Akkermansia;Akkermansia_muciniphila;
ProteinFamily_1022659	481	856	NA	NA	Bacteria;Firmicutes;Clostridia;Clostridiales;Lachnospiraceae;
ProteinFamily_1022700	700	3263	K00793	map00740,map01100,map01110	Bacteria;Firmicutes;Clostridia;Clostridiales;
ProteinFamily_1022704	623	1570	K06890	NA	Bacteria;Firmicutes;Bacilli;Lactobacillales;Streptococcaceae;Streptococcus;
ProteinFamily_1022716	683	1106	K03524	map00780,map01100	Bacteria;Firmicutes;Erysipelotrichia;Erysipelotrichales;Erysipelotrichaceae;
ProteinFamily_1022825	376	543	K13012	NA	Bacteria;Firmicutes;Clostridia;Clostridiales;
ProteinFamily_102285	398	449	NA	NA	Bacteria;Actinobacteria;Coriobacteriia;Coriobacteriales;Coriobacteriaceae;Collinsella;
ProteinFamily_1022867	370	512	K06967	NA	Bacteria;Firmicutes;Bacilli;Lactobacillales;Lactobacillaceae;Lactobacillus;
ProteinFamily_1022871	719	3239	K02945	map03010	Bacteria;Firmicutes;Clostridia;Clostridiales;Lachnospiraceae;
ProteinFamily_1022877	736	16027	K01783	map00030,map00040,map00710,map01100,map01110,map01120,map01130,map01200,map01230	Bacteria;Firmicutes;Clostridia;Clostridiales;
ProteinFamily_102289	427	648	K07407	map00052,map00561,map00600,map00603,map01100	Bacteria;Firmicutes;Clostridia;Clostridiales;
ProteinFamily_1022965	427	733	K07149	NA	Bacteria;Firmicutes;Clostridia;Clostridiales;
ProteinFamily_102300	683	1238	K13788	map00430,map00620,map00640,map00680,map00720,map01100,map01120,map01200	Bacteria;Proteobacteria;Gammaproteobacteria;Enterobacterales;Enterobacteriaceae;
ProteinFamily_1023020	653	1228	NA	NA	Bacteria;Actinobacteria;Actinobacteria;Bifidobacteriales;Bifidobacteriaceae;Bifidobacterium;
ProteinFamily_1023044	497	892	NA	NA	Bacteria;Firmicutes;Bacilli;Lactobacillales;Enterococcaceae;Enterococcus;
ProteinFamily_1023119	733	1860	NA	NA	Bacteria;Proteobacteria;Gammaproteobacteria;Enterobacterales;Enterobacteriaceae;
ProteinFamily_1023135	620	1592	K19271	NA	Bacteria;Bacteroidetes;Bacteroidia;Bacteroidales;Bacteroidaceae;Bacteroides;
ProteinFamily_1023155	526	1128	K22293	NA	Bacteria;Firmicutes;Clostridia;Clostridiales;
ProteinFamily_1023210	618	1478	NA	NA	Bacteria;Firmicutes;Clostridia;Clostridiales;
ProteinFamily_1023243	676	3212	K10822,K01996	map02010,map02024	Bacteria;Firmicutes;
ProteinFamily_1023298	613	1420	NA	NA	Bacteria;Firmicutes;Clostridia;Clostridiales;
ProteinFamily_1023336	689	744	K03558	NA	Bacteria;Firmicutes;Clostridia;Clostridiales;
ProteinFamily_102343	496	705	NA	NA	Bacteria;Bacteroidetes;Bacteroidia;Bacteroidales;Bacteroidaceae;Bacteroides;
ProteinFamily_1023448	496	1026	K19126	NA	Bacteria;Firmicutes;Clostridia;Clostridiales;Ruminococcaceae;Faecalibacterium;Faecalibacterium_prausnitzii;
ProteinFamily_1023505	497	1316	K02072	map02010	Bacteria;Firmicutes;Clostridia;Clostridiales;
ProteinFamily_1023534	477	793	NA	NA	Bacteria;Firmicutes;Clostridia;Clostridiales;
ProteinFamily_1023577	716	1566	NA	NA	Bacteria;Proteobacteria;Gammaproteobacteria;Enterobacterales;Enterobacteriaceae;
ProteinFamily_10236	538	562	K12373	map00511,map00513,map00520,map00531,map00603,map00604,map01100,map04142	Bacteria;Firmicutes;Erysipelotrichia;Erysipelotrichales;Erysipelotrichaceae;
ProteinFamily_1023615	401	705	NA	NA	Bacteria;Firmicutes;Clostridia;Clostridiales;
ProteinFamily_1023651	385	765	NA	NA	Bacteria;Firmicutes;Clostridia;Clostridiales;
ProteinFamily_1023676	407	536	K11068	NA	Bacteria;Firmicutes;Bacilli;Lactobacillales;Enterococcaceae;Enterococcus;Enterococcus_faecalis;
ProteinFamily_1023750	550	1005	K06042	map00860,map01100	Bacteria;Firmicutes;Clostridia;Clostridiales;Ruminococcaceae;
ProteinFamily_1023761	465	793	NA	NA	Bacteria;Firmicutes;Clostridia;Clostridiales;Lachnospiraceae;
ProteinFamily_1023780	470	806	K03394	map00860,map01100	Bacteria;Firmicutes;Clostridia;Clostridiales;
ProteinFamily_102384	376	478	K11927	map03018	Bacteria;Actinobacteria;Coriobacteriia;Coriobacteriales;Coriobacteriaceae;Collinsella;
ProteinFamily_1023894	734	1722	K20881	map00230,map00240,map00760,map01100,map01110	Bacteria;Proteobacteria;Gammaproteobacteria;Enterobacterales;Enterobacteriaceae;
ProteinFamily_1023904	632	777	K07313,K07314	NA	Bacteria;Proteobacteria;Gammaproteobacteria;Enterobacterales;Enterobacteriaceae;Escherichia;Escherichia_coli;
ProteinFamily_1023950	559	1486	NA	NA	Bacteria;Firmicutes;Clostridia;Clostridiales;
ProteinFamily_1023977	494	522	NA	NA	Bacteria;Proteobacteria;Gammaproteobacteria;Enterobacterales;Enterobacteriaceae;Escherichia;Escherichia_coli;
ProteinFamily_102407	729	1942	NA	NA	Bacteria;Proteobacteria;Gammaproteobacteria;Enterobacterales;Enterobacteriaceae;
ProteinFamily_1024145	571	1884	NA	NA	Bacteria;Firmicutes;Clostridia;Clostridiales;Ruminococcaceae;Faecalibacterium;Faecalibacterium_prausnitzii;
ProteinFamily_1024173	523	532	K07770	map02020	Bacteria;Firmicutes;Clostridia;Clostridiales;Ruminococcaceae;Flavonifractor;
ProteinFamily_102422	571	1296	K02004	NA	Bacteria;Firmicutes;Clostridia;Clostridiales;
ProteinFamily_1024235	629	758	NA	NA	Bacteria;Proteobacteria;Gammaproteobacteria;Enterobacterales;Enterobacteriaceae;Escherichia;Escherichia_coli;
ProteinFamily_1024243	564	832	K03630	NA	Bacteria;Firmicutes;Erysipelotrichia;Erysipelotrichales;Erysipelotrichaceae;
ProteinFamily_1024252	664	1322	K05780	map00440,map01100	Bacteria;Proteobacteria;Gammaproteobacteria;Enterobacterales;Enterobacteriaceae;
ProteinFamily_1024254	646	1014	NA	NA	Bacteria;Actinobacteria;Coriobacteriia;
ProteinFamily_1024263	418	600	K21030	map00040,map01100	Bacteria;Firmicutes;Clostridia;Clostridiales;Ruminococcaceae;Ruminococcus;
ProteinFamily_1024291	498	636	NA	NA	Bacteria;Firmicutes;Bacilli;Lactobacillales;Streptococcaceae;Streptococcus;
ProteinFamily_1024305	446	939	NA	NA	Bacteria;Firmicutes;Clostridia;Clostridiales;Lachnospiraceae;
ProteinFamily_1024457	387	581	K07053	NA	Bacteria;Firmicutes;Clostridia;Clostridiales;
ProteinFamily_1024476	559	1264	K03630	NA	Bacteria;Firmicutes;Clostridia;Clostridiales;Ruminococcaceae;Flavonifractor;
ProteinFamily_1024629	590	838	K00241	map00020,map00190,map00650,map00720,map01100,map01110,map01120,map01130,map01200	Bacteria;Bacteroidetes;Bacteroidia;Bacteroidales;
ProteinFamily_1024645	397	416	NA	NA	Bacteria;Firmicutes;Clostridia;Clostridiales;Ruminococcaceae;
ProteinFamily_1024653	536	1619	NA	NA	Bacteria;Firmicutes;Clostridia;Clostridiales;Lachnospiraceae;
ProteinFamily_1024698	605	907	K01069	map00620,map01100	Bacteria;Actinobacteria;Coriobacteriia;Eggerthellales;Eggerthellaceae;
ProteinFamily_1024733	382	575	NA	NA	Bacteria;Firmicutes;Bacilli;Lactobacillales;Lactobacillaceae;Lactobacillus;
ProteinFamily_1024779	610	1445	K01625	map00030,map00630,map01100,map01120,map01200	Bacteria;Firmicutes;Clostridia;Clostridiales;
ProteinFamily_1024787	698	1607	NA	NA	Bacteria;Proteobacteria;Gammaproteobacteria;Enterobacterales;Enterobacteriaceae;Escherichia;Escherichia_coli;
ProteinFamily_102483	383	400	NA	NA	Bacteria;Firmicutes;Clostridia;Clostridiales;
ProteinFamily_1024835	606	1540	K01628	map00051,map01100,map01120	Bacteria;Firmicutes;
ProteinFamily_1024892	410	461	NA	NA	Bacteria;Actinobacteria;Coriobacteriia;Eggerthellales;Eggerthellaceae;Eggerthella;Eggerthella_lenta;
ProteinFamily_1024896	544	861	K03465	map00240,map00670,map01100	Bacteria;Actinobacteria;Coriobacteriia;Eggerthellales;Eggerthellaceae;
ProteinFamily_102490	548	753	K03086	NA	Bacteria;Verrucomicrobia;Verrucomicrobiae;Verrucomicrobiales;Akkermansiaceae;Akkermansia;Akkermansia_muciniphila;
ProteinFamily_102500	484	1027	NA	NA	Bacteria;Firmicutes;Clostridia;Clostridiales;
ProteinFamily_1025011	473	1019	K06196	NA	Bacteria;Firmicutes;Clostridia;Clostridiales;
ProteinFamily_1025027	456	749	NA	NA	Bacteria;Firmicutes;Clostridia;Clostridiales;Ruminococcaceae;Ruminococcus;
ProteinFamily_1025095	660	2133	NA	NA	Bacteria;
ProteinFamily_1025101	574	664	NA	NA	Bacteria;Actinobacteria;Coriobacteriia;Eggerthellales;Eggerthellaceae;Eggerthella;Eggerthella_lenta;
ProteinFamily_1025118	395	705	NA	NA	Bacteria;Firmicutes;Clostridia;Clostridiales;
ProteinFamily_102517	617	1639	K02238	NA	Bacteria;Firmicutes;Clostridia;Clostridiales;Ruminococcaceae;Faecalibacterium;Faecalibacterium_prausnitzii;
ProteinFamily_1025171	687	688	NA	NA	Bacteria;Firmicutes;Clostridia;Clostridiales;
ProteinFamily_1025201	507	893	NA	NA	Bacteria;Firmicutes;Clostridia;Clostridiales;Ruminococcaceae;Flavonifractor;
ProteinFamily_1025221	535	830	K06967	NA	Bacteria;Firmicutes;
ProteinFamily_1025285	589	1325	NA	NA	Bacteria;Firmicutes;Clostridia;Clostridiales;
ProteinFamily_1025328	369	405	NA	NA	Bacteria;Firmicutes;Clostridia;Clostridiales;
ProteinFamily_1025345	452	1149	NA	NA	Bacteria;Bacteroidetes;Bacteroidia;Bacteroidales;Rikenellaceae;Alistipes;
ProteinFamily_1025346	677	690	K06950	NA	Bacteria;Actinobacteria;Actinobacteria;Bifidobacteriales;Bifidobacteriaceae;Bifidobacterium;Bifidobacterium_longum;
ProteinFamily_1025389	682	2182	K00788	map00730,map01100	Bacteria;Firmicutes;Bacilli;Lactobacillales;Enterococcaceae;Enterococcus;
ProteinFamily_102539	393	586	K00527	map00230,map00240,map01100	Bacteria;Firmicutes;Bacilli;Lactobacillales;Lactobacillaceae;Lactobacillus;
ProteinFamily_1025430	398	494	NA	NA	Bacteria;Firmicutes;Clostridia;Clostridiales;
ProteinFamily_102550	718	2981	K15533	NA	Bacteria;Actinobacteria;Actinobacteria;Bifidobacteriales;Bifidobacteriaceae;Bifidobacterium;Bifidobacterium_bifidum;
ProteinFamily_102551	371	383	NA	NA	Bacteria;Actinobacteria;Actinobacteria;Bifidobacteriales;Bifidobacteriaceae;Bifidobacterium;Bifidobacterium_adolescentis;
ProteinFamily_102552	426	1051	NA	NA	Bacteria;Firmicutes;Clostridia;Clostridiales;Peptostreptococcaceae;
ProteinFamily_1025598	497	924	K16958	map02010	Bacteria;Firmicutes;Bacilli;Lactobacillales;Streptococcaceae;Streptococcus;
ProteinFamily_102561	388	733	K16710	NA	Bacteria;Firmicutes;Clostridia;
ProteinFamily_1025679	535	1038	K21562	NA	Bacteria;Firmicutes;Bacilli;Lactobacillales;Lactobacillaceae;Lactobacillus;
ProteinFamily_1025696	731	8190	K01752	map00260,map00270,map01100,map01110,map01130,map01200,map01230	Bacteria;Firmicutes;Clostridia;Clostridiales;
ProteinFamily_102571	591	747	K00694	map00500,map01100,map02026	Bacteria;Firmicutes;Bacilli;Lactobacillales;Streptococcaceae;Streptococcus;
ProteinFamily_1025719	590	1115	NA	NA	Bacteria;Firmicutes;Negativicutes;Veillonellales;Veillonellaceae;Veillonella;
ProteinFamily_1025720	732	1648	K19416	NA	Bacteria;Proteobacteria;Gammaproteobacteria;Enterobacterales;Enterobacteriaceae;
ProteinFamily_102578	398	547	K02014,K16091	NA	Bacteria;Bacteroidetes;Bacteroidia;Bacteroidales;Bacteroidaceae;Bacteroides;Bacteroides_fragilis;
ProteinFamily_102579	664	715	NA	NA	Bacteria;Firmicutes;Clostridia;Clostridiales;Lachnospiraceae;Blautia;
ProteinFamily_102580	508	1346	K05349	map00460,map00500,map00940,map01100,map01110	Bacteria;Firmicutes;Clostridia;Clostridiales;Lachnospiraceae;
ProteinFamily_102588	674	2799	K07407	map00052,map00561,map00600,map00603,map01100	Bacteria;Firmicutes;Clostridia;Clostridiales;
ProteinFamily_1025895	516	748	NA	NA	Bacteria;Firmicutes;
ProteinFamily_102602	470	500	K07720	map02020	Bacteria;Firmicutes;Clostridia;Clostridiales;Ruminococcaceae;
ProteinFamily_1026100	700	801	K03969	NA	Bacteria;Proteobacteria;Gammaproteobacteria;Enterobacterales;Enterobacteriaceae;Escherichia;Escherichia_coli;
ProteinFamily_102619	675	1859	NA	NA	Bacteria;Actinobacteria;Coriobacteriia;Eggerthellales;Eggerthellaceae;Eggerthella;
ProteinFamily_102628	622	900	NA	NA	Bacteria;Proteobacteria;Gammaproteobacteria;Enterobacterales;Enterobacteriaceae;Escherichia;Escherichia_coli;
ProteinFamily_1026366	416	893	K00554	NA	Bacteria;Firmicutes;Clostridia;Clostridiales;Peptostreptococcaceae;
ProteinFamily_102642	711	3896	K21636	map00230,map00240,map01100	Bacteria;Firmicutes;Bacilli;Lactobacillales;
ProteinFamily_102645	663	10565	NA	NA	Bacteria;Bacteroidetes;Bacteroidia;Bacteroidales;Bacteroidaceae;Bacteroides;
ProteinFamily_1026488	648	2406	NA	NA	Bacteria;Firmicutes;Clostridia;Clostridiales;
ProteinFamily_102651	536	576	NA	NA	Bacteria;Firmicutes;Clostridia;Clostridiales;Ruminococcaceae;Ruminococcus;
ProteinFamily_102655	702	1582	K06382	NA	Bacteria;Firmicutes;Erysipelotrichia;Erysipelotrichales;Erysipelotrichaceae;
ProteinFamily_1026600	435	480	NA	NA	Bacteria;Verrucomicrobia;Verrucomicrobiae;Verrucomicrobiales;Akkermansiaceae;Akkermansia;Akkermansia_muciniphila;
ProteinFamily_1026604	552	745	K08591	map00561,map00564,map01100,map01110	Bacteria;Verrucomicrobia;Verrucomicrobiae;Verrucomicrobiales;Akkermansiaceae;Akkermansia;Akkermansia_muciniphila;
ProteinFamily_1026606	530	672	NA	NA	Bacteria;Verrucomicrobia;Verrucomicrobiae;Verrucomicrobiales;Akkermansiaceae;Akkermansia;Akkermansia_muciniphila;
ProteinFamily_1026629	567	803	NA	NA	Bacteria;Actinobacteria;Actinobacteria;Bifidobacteriales;Bifidobacteriaceae;Bifidobacterium;Bifidobacterium_pseudocatenulatum;
ProteinFamily_1026685	732	3593	K13919	map00640,map01100	Bacteria;Firmicutes;
ProteinFamily_1026750	458	508	NA	NA	Bacteria;Actinobacteria;Actinobacteria;Bifidobacteriales;Bifidobacteriaceae;Bifidobacterium;
ProteinFamily_1026797	678	1548	K03499	NA	Bacteria;Firmicutes;
ProteinFamily_1026805	726	1115	K03773	NA	Bacteria;Proteobacteria;Gammaproteobacteria;Enterobacterales;Enterobacteriaceae;
ProteinFamily_1026833	651	2252	NA	NA	Bacteria;Firmicutes;Clostridia;Clostridiales;Ruminococcaceae;Ruminococcus;
ProteinFamily_1026845	611	1508	NA	NA	Bacteria;Bacteroidetes;Bacteroidia;Bacteroidales;Bacteroidaceae;Bacteroides;
ProteinFamily_1026857	406	632	K02072	map02010	Bacteria;Proteobacteria;Gammaproteobacteria;Enterobacterales;Enterobacteriaceae;
ProteinFamily_1026885	492	522	K13483	map00230,map01100,map01120	Bacteria;Proteobacteria;Gammaproteobacteria;Enterobacterales;Enterobacteriaceae;Escherichia;Escherichia_coli;
ProteinFamily_102690	667	2112	NA	NA	Bacteria;Firmicutes;Clostridia;Clostridiales;
ProteinFamily_1026909	484	1049	NA	NA	Bacteria;Firmicutes;Clostridia;Clostridiales;Peptostreptococcaceae;
ProteinFamily_1026923	547	733	NA	NA	Bacteria;Firmicutes;
ProteinFamily_1026926	655	982	NA	NA	Bacteria;Firmicutes;Clostridia;Clostridiales;Lachnospiraceae;Anaerostipes;
ProteinFamily_102694	608	650	NA	NA	Bacteria;Firmicutes;Clostridia;Clostridiales;Lachnospiraceae;
ProteinFamily_1026981	507	831	K02003	NA	Bacteria;Firmicutes;Clostridia;Clostridiales;
ProteinFamily_1026983	425	560	K00969	map00760,map01100	Bacteria;Actinobacteria;Coriobacteriia;Coriobacteriales;Coriobacteriaceae;Collinsella;
ProteinFamily_1027007	522	843	NA	NA	Bacteria;Bacteroidetes;Bacteroidia;Bacteroidales;
ProteinFamily_1027010	385	554	NA	NA	Bacteria;Proteobacteria;Gammaproteobacteria;Enterobacterales;Enterobacteriaceae;Klebsiella;
ProteinFamily_1027090	664	1364	K07346	NA	Bacteria;Proteobacteria;Gammaproteobacteria;Enterobacterales;Enterobacteriaceae;Escherichia;
ProteinFamily_1027125	402	524	NA	NA	Bacteria;Firmicutes;Clostridia;Clostridiales;
ProteinFamily_1027129	411	641	K00655	map00561,map00564,map01100,map01110	Bacteria;Firmicutes;Clostridia;Clostridiales;
ProteinFamily_1027168	728	2362	K01658	map00400,map00405,map01100,map01110,map01130,map01230,map02024,map02025	Bacteria;Actinobacteria;Actinobacteria;Bifidobacteriales;Bifidobacteriaceae;Bifidobacterium;
ProteinFamily_102721	426	811	K05989	NA	Bacteria;Bacteroidetes;Bacteroidia;Bacteroidales;Tannerellaceae;Parabacteroides;
ProteinFamily_1027270	517	651	NA	NA	Bacteria;Firmicutes;Clostridia;Clostridiales;Lachnospiraceae;Tyzzerella;Tyzzerella_nexilis;
ProteinFamily_1027279	454	832	K06042	map00860,map01100	Bacteria;Firmicutes;Clostridia;Clostridiales;
ProteinFamily_1027375	437	559	K03565	NA	Bacteria;Actinobacteria;Coriobacteriia;Coriobacteriales;Coriobacteriaceae;Collinsella;
ProteinFamily_102749	397	536	K07009	map00550,map01100	Bacteria;Actinobacteria;Coriobacteriia;Eggerthellales;Eggerthellaceae;Eggerthella;
ProteinFamily_1027704	381	388	K00339	map00190,map01100	Bacteria;Verrucomicrobia;Verrucomicrobiae;Verrucomicrobiales;Akkermansiaceae;Akkermansia;Akkermansia_muciniphila;
ProteinFamily_1027712	727	1161	K02389	map02040	Bacteria;Proteobacteria;Gammaproteobacteria;Enterobacterales;Enterobacteriaceae;
ProteinFamily_1027717	707	777	NA	NA	Bacteria;Proteobacteria;Gammaproteobacteria;Enterobacterales;Enterobacteriaceae;Escherichia;Escherichia_coli;
ProteinFamily_1027718	428	791	NA	NA	Bacteria;Firmicutes;Clostridia;Clostridiales;
ProteinFamily_1027722	730	2282	K03648	map03410,map05340	Bacteria;Actinobacteria;Actinobacteria;Bifidobacteriales;Bifidobacteriaceae;Bifidobacterium;
ProteinFamily_1027726	430	619	K02066	map02010	Bacteria;Firmicutes;Negativicutes;Veillonellales;Veillonellaceae;Veillonella;
ProteinFamily_1027738	446	749	NA	NA	Bacteria;Firmicutes;Clostridia;Clostridiales;Lachnospiraceae;Roseburia;
ProteinFamily_1027751	490	901	K17195	map00051,map01100,map01120	Bacteria;Actinobacteria;Actinobacteria;Bifidobacteriales;Bifidobacteriaceae;Bifidobacterium;
ProteinFamily_1027755	718	2044	NA	NA	Bacteria;Actinobacteria;Actinobacteria;Bifidobacteriales;Bifidobacteriaceae;Bifidobacterium;
ProteinFamily_1027759	581	1828	K15669	map00540	Bacteria;Firmicutes;Clostridia;Clostridiales;
ProteinFamily_1027766	405	483	K07096	NA	Bacteria;Actinobacteria;Coriobacteriia;Coriobacteriales;Coriobacteriaceae;Collinsella;
ProteinFamily_1027779	501	516	NA	NA	Bacteria;Proteobacteria;Gammaproteobacteria;Enterobacterales;Enterobacteriaceae;Escherichia;Escherichia_coli;
ProteinFamily_1027788	715	5104	K03111	map03030,map03430,map03440	Bacteria;Firmicutes;Clostridia;Clostridiales;
ProteinFamily_1027795	396	438	K07025	NA	Bacteria;Firmicutes;Clostridia;Clostridiales;Lachnospiraceae;Blautia;
ProteinFamily_1027798	590	1337	K19225	NA	Bacteria;Firmicutes;Bacilli;Lactobacillales;
ProteinFamily_1027804	533	568	K02242	NA	Bacteria;Actinobacteria;Actinobacteria;Bifidobacteriales;Bifidobacteriaceae;Bifidobacterium;Bifidobacterium_breve;
ProteinFamily_1027813	511	729	K07706	map02020,map02024	Bacteria;Firmicutes;Clostridia;Clostridiales;Lachnospiraceae;
ProteinFamily_1027834	588	1895	K00640	map00270,map00920,map01100,map01110,map01120,map01200,map01230,map05111	Bacteria;Firmicutes;Clostridia;Clostridiales;Lachnospiraceae;
ProteinFamily_1027850	536	721	K01091	map00630,map01100,map01110,map01130	Bacteria;Verrucomicrobia;Verrucomicrobiae;Verrucomicrobiales;Akkermansiaceae;Akkermansia;Akkermansia_muciniphila;
ProteinFamily_1027858	513	678	NA	NA	Bacteria;Verrucomicrobia;Verrucomicrobiae;Verrucomicrobiales;Akkermansiaceae;Akkermansia;Akkermansia_muciniphila;
ProteinFamily_1027870	565	1812	K06206	NA	Bacteria;Firmicutes;Clostridia;Clostridiales;Ruminococcaceae;
ProteinFamily_1027875	567	741	K07141	map00790	Bacteria;Firmicutes;Clostridia;Clostridiales;Ruminococcaceae;Ruminococcus;
ProteinFamily_1027920	641	1569	K16789	NA	Bacteria;Firmicutes;Clostridia;Clostridiales;
ProteinFamily_1027925	605	872	K03523	map02010	Bacteria;Actinobacteria;Actinobacteria;Bifidobacteriales;Bifidobacteriaceae;Bifidobacterium;Bifidobacterium_longum;
ProteinFamily_1027938	683	1205	NA	NA	Bacteria;Proteobacteria;Gammaproteobacteria;Enterobacterales;Enterobacteriaceae;Escherichia;Escherichia_coli;
ProteinFamily_1027947	536	894	K03424	NA	Bacteria;Bacteroidetes;Bacteroidia;Bacteroidales;Bacteroidaceae;Bacteroides;
ProteinFamily_1027950	650	1825	NA	NA	Bacteria;Bacteroidetes;Bacteroidia;Bacteroidales;Bacteroidaceae;Bacteroides;
ProteinFamily_1027986	516	1050	K10804	map01040	Bacteria;Firmicutes;Clostridia;Clostridiales;Lachnospiraceae;Blautia;
ProteinFamily_1027995	493	995	K03613	NA	Bacteria;Bacteroidetes;Bacteroidia;Bacteroidales;
ProteinFamily_1028102	737	20807	K00939	map00230,map00730,map01100,map01110,map01130	Bacteria;Firmicutes;Clostridia;Clostridiales;
ProteinFamily_1028116	577	1232	K07483	NA	Bacteria;Firmicutes;
ProteinFamily_1028124	518	538	K22041	NA	Bacteria;Proteobacteria;Gammaproteobacteria;Enterobacterales;Enterobacteriaceae;Escherichia;Escherichia_coli;
ProteinFamily_1028134	402	571	NA	NA	Bacteria;Firmicutes;
ProteinFamily_1028161	487	576	NA	NA	Bacteria;Firmicutes;
ProteinFamily_1028165	486	860	K15899	map00520,map01100	Bacteria;Bacteroidetes;Bacteroidia;Bacteroidales;Bacteroidaceae;Bacteroides;
ProteinFamily_1028173	539	784	K02108	map00190,map00195,map01100	Bacteria;Firmicutes;
ProteinFamily_1028174	613	1182	NA	NA	Bacteria;Proteobacteria;Gammaproteobacteria;Enterobacterales;Enterobacteriaceae;
ProteinFamily_1028300	423	660	K03465	map00240,map00670,map01100	Bacteria;Firmicutes;Clostridia;Clostridiales;Lachnospiraceae;Roseburia;
ProteinFamily_1028322	551	688	K16926	NA	Bacteria;Actinobacteria;Coriobacteriia;Eggerthellales;Eggerthellaceae;
ProteinFamily_1028425	429	639	NA	NA	Bacteria;Firmicutes;Clostridia;Clostridiales;
ProteinFamily_1028439	628	1477	NA	NA	Bacteria;Firmicutes;
ProteinFamily_1028443	419	740	NA	NA	Bacteria;Firmicutes;Clostridia;Clostridiales;Clostridiaceae;
ProteinFamily_1028445	544	971	NA	NA	Bacteria;Bacteroidetes;Bacteroidia;Bacteroidales;Bacteroidaceae;Bacteroides;
ProteinFamily_1028486	582	1006	NA	NA	Bacteria;Firmicutes;
ProteinFamily_1028509	729	1558	K09921	NA	Bacteria;Proteobacteria;Gammaproteobacteria;Enterobacterales;Enterobacteriaceae;
ProteinFamily_1028512	598	1720	NA	NA	Bacteria;Firmicutes;Clostridia;Clostridiales;
ProteinFamily_1028514	393	613	NA	NA	Bacteria;Firmicutes;Clostridia;Clostridiales;
ProteinFamily_1028545	501	616	K19302	map00550	Bacteria;Bacteroidetes;Bacteroidia;Bacteroidales;Bacteroidaceae;Bacteroides;
ProteinFamily_1028551	551	628	NA	NA	Bacteria;Bacteroidetes;Bacteroidia;Bacteroidales;Bacteroidaceae;Bacteroides;
ProteinFamily_1028553	558	661	K07043	NA	Bacteria;Bacteroidetes;Bacteroidia;Bacteroidales;Bacteroidaceae;Bacteroides;
ProteinFamily_1028590	617	2236	NA	NA	Bacteria;Firmicutes;Clostridia;Clostridiales;Lachnospiraceae;
ProteinFamily_1028604	387	573	NA	NA	Bacteria;Firmicutes;Clostridia;Clostridiales;Lachnospiraceae;Roseburia;Roseburia_inulinivorans;
ProteinFamily_1028659	511	771	NA	NA	Bacteria;Firmicutes;Clostridia;Clostridiales;
ProteinFamily_1028675	432	852	K03188	NA	Bacteria;Proteobacteria;Gammaproteobacteria;Enterobacterales;Enterobacteriaceae;
ProteinFamily_1028681	516	1013	NA	NA	Bacteria;Firmicutes;Clostridia;Clostridiales;
ProteinFamily_1028761	558	1025	K01704	map00290,map00660,map01100,map01110,map01210,map01230	Bacteria;Actinobacteria;Actinobacteria;Bifidobacteriales;Bifidobacteriaceae;Bifidobacterium;
ProteinFamily_1028812	417	685	K09817	map02010	Bacteria;Firmicutes;Clostridia;Clostridiales;Peptostreptococcaceae;Intestinibacter;Intestinibacter_bartlettii;
ProteinFamily_1028819	439	439	NA	NA	Unknown
ProteinFamily_1028838	706	1644	K03685	map03008,map05205	Bacteria;Firmicutes;Erysipelotrichia;Erysipelotrichales;Erysipelotrichaceae;
ProteinFamily_1028863	488	770	K04074	NA	Bacteria;Firmicutes;Bacilli;Lactobacillales;Enterococcaceae;Enterococcus;
ProteinFamily_1028867	681	882	K16326	NA	Bacteria;Proteobacteria;Gammaproteobacteria;Enterobacterales;Enterobacteriaceae;Escherichia;Escherichia_coli;
ProteinFamily_102889	716	1523	K09955	NA	Bacteria;Actinobacteria;Actinobacteria;Bifidobacteriales;Bifidobacteriaceae;Bifidobacterium;
ProteinFamily_1028891	730	4077	K07507	NA	Bacteria;Actinobacteria;
ProteinFamily_1028934	519	1257	K14591	NA	Bacteria;Firmicutes;Clostridia;Clostridiales;
ProteinFamily_1029034	452	596	NA	NA	Bacteria;Firmicutes;Clostridia;Clostridiales;
ProteinFamily_1029041	425	723	K19271	NA	Bacteria;Firmicutes;Clostridia;Clostridiales;
ProteinFamily_1029047	500	528	K06373	NA	Bacteria;Firmicutes;Clostridia;Clostridiales;Lachnospiraceae;
ProteinFamily_1029055	645	1081	NA	NA	Bacteria;Firmicutes;Erysipelotrichia;Erysipelotrichales;Erysipelotrichaceae;
ProteinFamily_1029058	404	634	NA	NA	Bacteria;Bacteroidetes;Bacteroidia;Bacteroidales;Bacteroidaceae;Bacteroides;
ProteinFamily_102915	734	742	NA	NA	Bacteria;Actinobacteria;Actinobacteria;Bifidobacteriales;Bifidobacteriaceae;Bifidobacterium;
ProteinFamily_102923	665	3135	K02014	NA	Bacteria;Bacteroidetes;Bacteroidia;Bacteroidales;Bacteroidaceae;Bacteroides;
ProteinFamily_1029230	582	1242	K03707	map00730,map01100	Bacteria;Firmicutes;Bacilli;Lactobacillales;
ProteinFamily_1029290	686	1463	K02029	NA	Bacteria;Firmicutes;Clostridia;Clostridiales;Lachnospiraceae;Anaerostipes;
ProteinFamily_1029298	572	1189	K07217	NA	Bacteria;Firmicutes;
ProteinFamily_1029332	541	1140	NA	NA	Bacteria;Bacteroidetes;Bacteroidia;Bacteroidales;Bacteroidaceae;Bacteroides;
ProteinFamily_1029377	611	1592	K03832	NA	Bacteria;Bacteroidetes;Bacteroidia;Bacteroidales;Bacteroidaceae;Bacteroides;
ProteinFamily_1029400	708	4065	NA	NA	Bacteria;Firmicutes;Clostridia;Clostridiales;
ProteinFamily_102943	438	842	NA	NA	Bacteria;Firmicutes;Clostridia;Clostridiales;Lachnospiraceae;Roseburia;
ProteinFamily_102945	733	2736	K03738	map00030,map01100,map01120,map01200	Bacteria;
ProteinFamily_1029458	433	837	NA	NA	Bacteria;Firmicutes;Clostridia;Clostridiales;Lachnospiraceae;
ProteinFamily_1029473	631	1258	NA	NA	Bacteria;Bacteroidetes;Bacteroidia;Bacteroidales;Bacteroidaceae;Bacteroides;
ProteinFamily_1029485	651	2036	NA	NA	Bacteria;Firmicutes;
ProteinFamily_1029537	490	1096	NA	NA	Bacteria;Firmicutes;Clostridia;Clostridiales;
ProteinFamily_1029561	527	826	NA	NA	Bacteria;Firmicutes;Clostridia;Clostridiales;Lachnospiraceae;
ProteinFamily_1029570	456	798	K07025	NA	Bacteria;Firmicutes;Clostridia;Clostridiales;
ProteinFamily_1029605	472	634	K21929	map03410	Bacteria;Actinobacteria;Coriobacteriia;Eggerthellales;Eggerthellaceae;
ProteinFamily_1029609	421	792	K01937	map00240,map01100	Bacteria;Proteobacteria;Gammaproteobacteria;Enterobacterales;Enterobacteriaceae;
ProteinFamily_102964	609	1300	K12573	map03018	Bacteria;Firmicutes;Erysipelotrichia;Erysipelotrichales;Erysipelotrichaceae;
ProteinFamily_1029641	720	5529	K01752	map00260,map00270,map01100,map01110,map01130,map01200,map01230	Bacteria;Firmicutes;
ProteinFamily_1029699	683	1371	NA	NA	Bacteria;Firmicutes;Erysipelotrichia;Erysipelotrichales;Erysipelotrichaceae;
ProteinFamily_102974	464	581	NA	NA	Bacteria;Actinobacteria;Coriobacteriia;Eggerthellales;Eggerthellaceae;Eggerthella;
ProteinFamily_1029792	732	1884	K03561,K03562	NA	Bacteria;Proteobacteria;Gammaproteobacteria;Enterobacterales;Enterobacteriaceae;
ProteinFamily_1029823	499	538	NA	NA	Bacteria;Firmicutes;Clostridia;Clostridiales;
ProteinFamily_1029832	715	5919	K18234	NA	Bacteria;
ProteinFamily_1029855	519	676	NA	NA	Bacteria;Firmicutes;
ProteinFamily_102988	620	1478	K02014	NA	Bacteria;Proteobacteria;Gammaproteobacteria;Enterobacterales;Enterobacteriaceae;
ProteinFamily_102991	429	919	K02238	NA	Bacteria;Firmicutes;Clostridia;Clostridiales;Lachnospiraceae;
ProteinFamily_1029922	734	3785	K06920	map00790,map01100	Bacteria;
ProteinFamily_1029937	523	793	NA	NA	Bacteria;Bacteroidetes;Bacteroidia;Bacteroidales;Bacteroidaceae;Bacteroides;
ProteinFamily_1029949	621	1589	NA	NA	Bacteria;Bacteroidetes;Bacteroidia;Bacteroidales;Bacteroidaceae;Bacteroides;
ProteinFamily_103006	699	1430	K01825	map00071,map00280,map00281,map00310,map00362,map00380,map00410,map00640,map00650,map00903,map00930,map01100,map01110,map01120,map01130,map01200,map01212	Bacteria;Proteobacteria;Gammaproteobacteria;Enterobacterales;Enterobacteriaceae;
ProteinFamily_103008	654	1012	NA	NA	Bacteria;Actinobacteria;Actinobacteria;Bifidobacteriales;Bifidobacteriaceae;Bifidobacterium;
ProteinFamily_1030124	390	523	NA	NA	Bacteria;Firmicutes;Clostridia;Clostridiales;
ProteinFamily_1030159	448	1011	K03091	NA	Bacteria;Firmicutes;Clostridia;Clostridiales;Ruminococcaceae;
ProteinFamily_1030181	402	432	NA	NA	Bacteria;Firmicutes;
ProteinFamily_1030201	638	2091	K07171	NA	Bacteria;Firmicutes;Clostridia;Clostridiales;Ruminococcaceae;Faecalibacterium;Faecalibacterium_prausnitzii;
ProteinFamily_1030334	418	797	NA	NA	Bacteria;Firmicutes;Clostridia;Clostridiales;Peptostreptococcaceae;
ProteinFamily_1030363	436	565	K07497	NA	Bacteria;Firmicutes;Clostridia;Clostridiales;
ProteinFamily_1030427	687	2052	K10037,K02029	map02010,NA	Bacteria;Firmicutes;Negativicutes;Veillonellales;Veillonellaceae;Veillonella;
ProteinFamily_103045	688	4365	NA	NA	Bacteria;Bacteroidetes;Bacteroidia;Bacteroidales;Bacteroidaceae;Bacteroides;
ProteinFamily_1030460	715	1647	K03573	map03430	Bacteria;Proteobacteria;Gammaproteobacteria;Enterobacterales;Enterobacteriaceae;
ProteinFamily_1030469	446	570	NA	NA	Bacteria;Firmicutes;Clostridia;Clostridiales;Lachnospiraceae;Lachnoclostridium;
ProteinFamily_1030478	618	643	NA	NA	Bacteria;Actinobacteria;Coriobacteriia;Eggerthellales;Eggerthellaceae;Eggerthella;unknown;
ProteinFamily_10305	550	2921	NA	NA	Bacteria;Firmicutes;Clostridia;Clostridiales;Ruminococcaceae;
ProteinFamily_1030549	457	774	NA	NA	Bacteria;Firmicutes;Clostridia;Clostridiales;Lachnospiraceae;Lachnoclostridium;
ProteinFamily_1030568	408	796	K03610	NA	Bacteria;Firmicutes;Clostridia;Clostridiales;Peptostreptococcaceae;
ProteinFamily_1030574	715	1262	K01673	map00910,map01100	Bacteria;Proteobacteria;Gammaproteobacteria;Enterobacterales;Enterobacteriaceae;
ProteinFamily_1030703	724	3183	NA	NA	Bacteria;Firmicutes;
ProteinFamily_1030706	734	15062	K00761	map00240,map01100	Bacteria;Firmicutes;Clostridia;Clostridiales;
ProteinFamily_1030743	534	563	NA	NA	Bacteria;Bacteroidetes;Bacteroidia;Bacteroidales;Bacteroidaceae;Bacteroides;
ProteinFamily_1030749	556	1027	K01992	NA	Bacteria;Firmicutes;
ProteinFamily_1030750	390	512	NA	NA	Bacteria;Firmicutes;Clostridia;Clostridiales;
ProteinFamily_1030829	659	3037	K10773	map03410	Bacteria;Bacteroidetes;Bacteroidia;Bacteroidales;Bacteroidaceae;Bacteroides;
ProteinFamily_1030846	732	2602	K07667	map02020,map02024	Bacteria;Proteobacteria;Gammaproteobacteria;Enterobacterales;Enterobacteriaceae;
ProteinFamily_1030908	394	526	NA	NA	Bacteria;Bacteroidetes;Bacteroidia;Bacteroidales;Bacteroidaceae;Bacteroides;
ProteinFamily_1030911	420	689	K01069	map00620,map01100	Bacteria;Firmicutes;Clostridia;Clostridiales;Lachnospiraceae;
ProteinFamily_1030922	396	423	NA	NA	Bacteria;Firmicutes;Clostridia;Clostridiales;Lachnospiraceae;Lachnoclostridium;
ProteinFamily_1030940	536	539	NA	NA	Bacteria;Actinobacteria;Actinobacteria;Bifidobacteriales;Bifidobacteriaceae;Bifidobacterium;Bifidobacterium_longum;
ProteinFamily_1030955	675	678	NA	NA	Bacteria;Firmicutes;Erysipelotrichia;Erysipelotrichales;Erysipelotrichaceae;
ProteinFamily_1031022	592	1006	NA	NA	Bacteria;Actinobacteria;Actinobacteria;Bifidobacteriales;Bifidobacteriaceae;Bifidobacterium;
ProteinFamily_103121	462	748	NA	NA	Bacteria;Firmicutes;Clostridia;Clostridiales;Clostridiaceae;Hungatella;Hungatella_hathewayi;
ProteinFamily_1031220	600	1604	NA	NA	Bacteria;Firmicutes;Clostridia;Clostridiales;Ruminococcaceae;Faecalibacterium;Faecalibacterium_prausnitzii;
ProteinFamily_1031253	552	592	K03558	NA	Bacteria;Firmicutes;Clostridia;Clostridiales;Ruminococcaceae;Ruminococcus;
ProteinFamily_1031295	510	807	NA	NA	Bacteria;Firmicutes;Bacilli;Lactobacillales;Streptococcaceae;Streptococcus;
ProteinFamily_1031308	446	1242	K07507	NA	Bacteria;Firmicutes;Clostridia;Clostridiales;
ProteinFamily_103137	579	1681	K15255	NA	Bacteria;Bacteroidetes;Bacteroidia;Bacteroidales;Bacteroidaceae;Bacteroides;
ProteinFamily_1031470	669	3015	K03559	NA	Bacteria;Bacteroidetes;Bacteroidia;Bacteroidales;Bacteroidaceae;Bacteroides;
ProteinFamily_1031606	608	1738	K01091	map00630,map01100,map01110,map01130	Bacteria;Firmicutes;Clostridia;Clostridiales;Ruminococcaceae;
ProteinFamily_103179	649	1939	K01205	map00531,map01100,map04142	Bacteria;Bacteroidetes;Bacteroidia;Bacteroidales;Bacteroidaceae;Bacteroides;
ProteinFamily_103180	444	591	NA	NA	Bacteria;Firmicutes;Negativicutes;Veillonellales;Veillonellaceae;Veillonella;
ProteinFamily_1031803	628	1755	K23265	map00220,map00230,map00250,map00471,map01100,map01110	Bacteria;Firmicutes;Bacilli;Lactobacillales;
ProteinFamily_103193	497	989	NA	NA	Bacteria;Firmicutes;Clostridia;Clostridiales;
ProteinFamily_103201	736	12493	K04759	NA	Bacteria;Firmicutes;Clostridia;Clostridiales;
ProteinFamily_1032063	422	678	NA	NA	Bacteria;Firmicutes;Clostridia;Clostridiales;
ProteinFamily_1032105	639	1393	NA	NA	Bacteria;Firmicutes;Clostridia;Clostridiales;
ProteinFamily_1032159	413	501	K02395	NA	Bacteria;Firmicutes;Bacilli;Lactobacillales;Streptococcaceae;Streptococcus;
ProteinFamily_1032182	376	632	NA	NA	Bacteria;Firmicutes;Clostridia;Clostridiales;
ProteinFamily_1032268	479	805	NA	NA	Bacteria;Firmicutes;Clostridia;Clostridiales;
ProteinFamily_1032312	691	2594	K01783	map00030,map00040,map00710,map01100,map01110,map01120,map01130,map01200,map01230	Bacteria;Firmicutes;
ProteinFamily_1032323	620	2091	K09002	NA	Bacteria;Firmicutes;Clostridia;Clostridiales;Lachnospiraceae;
ProteinFamily_103240	629	1380	K08884,K12132	NA	Bacteria;Firmicutes;Clostridia;Clostridiales;Ruminococcaceae;Ruminococcus;
ProteinFamily_1032474	612	2047	K10773	map03410	Bacteria;Firmicutes;Clostridia;Clostridiales;
ProteinFamily_1032480	531	1270	K07507	NA	Bacteria;Firmicutes;Clostridia;Clostridiales;Eubacteriaceae;Eubacterium;
ProteinFamily_103254	514	854	K03798	NA	Bacteria;Firmicutes;Clostridia;Clostridiales;Ruminococcaceae;
ProteinFamily_1032572	417	555	NA	NA	Bacteria;Firmicutes;Erysipelotrichia;Erysipelotrichales;Erysipelotrichaceae;
ProteinFamily_103259	484	1389	NA	NA	Bacteria;Firmicutes;Clostridia;Clostridiales;
ProteinFamily_1032637	455	793	K02852	NA	Bacteria;Bacteroidetes;Bacteroidia;Bacteroidales;
ProteinFamily_103265	682	1603	NA	NA	Bacteria;Firmicutes;Bacilli;Lactobacillales;
ProteinFamily_1032693	697	1926	K01838	map00500	Bacteria;Firmicutes;Erysipelotrichia;Erysipelotrichales;Erysipelotrichaceae;
ProteinFamily_103271	708	2269	K04066	map03440	Bacteria;Actinobacteria;Actinobacteria;Bifidobacteriales;Bifidobacteriaceae;Bifidobacterium;
ProteinFamily_1032726	684	707	NA	NA	Bacteria;Proteobacteria;Gammaproteobacteria;Enterobacterales;Enterobacteriaceae;Escherichia;Escherichia_coli;
ProteinFamily_103275	577	886	NA	NA	Bacteria;Firmicutes;
ProteinFamily_1032851	617	1604	K01091	map00630,map01100,map01110,map01130	Bacteria;Bacteroidetes;Bacteroidia;Bacteroidales;Bacteroidaceae;Bacteroides;
ProteinFamily_103293	670	3098	NA	NA	Bacteria;Bacteroidetes;Bacteroidia;Bacteroidales;Bacteroidaceae;Bacteroides;
ProteinFamily_1032946	430	462	NA	NA	Bacteria;Bacteroidetes;Bacteroidia;Bacteroidales;Bacteroidaceae;Bacteroides;Bacteroides_fragilis;
ProteinFamily_103296	704	1213	K08884,K12132	NA	Bacteria;Firmicutes;Clostridia;Clostridiales;
ProteinFamily_1033052	623	1913	K00640	map00270,map00920,map01100,map01110,map01120,map01200,map01230,map05111	Bacteria;Firmicutes;Clostridia;Clostridiales;
ProteinFamily_103307	619	1985	K15534	NA	Bacteria;Firmicutes;Clostridia;Clostridiales;
ProteinFamily_103310	448	845	K03657	map03420,map03430	Bacteria;Firmicutes;Clostridia;Clostridiales;
ProteinFamily_1033136	720	1923	K17103	map00260,map00564,map01100,map01110	Bacteria;Firmicutes;Clostridia;Clostridiales;Lachnospiraceae;Blautia;
ProteinFamily_1033219	685	851	K07149	NA	Bacteria;Firmicutes;Erysipelotrichia;Erysipelotrichales;Erysipelotrichaceae;
ProteinFamily_1033232	393	415	NA	NA	Bacteria;Bacteroidetes;Bacteroidia;Bacteroidales;
ProteinFamily_1033233	399	405	NA	NA	Bacteria;Bacteroidetes;Bacteroidia;Bacteroidales;Bacteroidaceae;Bacteroides;
ProteinFamily_1033237	626	626	NA	NA	Bacteria;Firmicutes;Erysipelotrichia;Erysipelotrichales;Erysipelotrichaceae;unknown;unknown;
ProteinFamily_1033238	441	442	K02237	NA	Bacteria;Firmicutes;Clostridia;Clostridiales;Lachnospiraceae;unknown;[Eubacterium]_rectale;
ProteinFamily_1033239	526	557	NA	NA	Bacteria;Bacteroidetes;Bacteroidia;Bacteroidales;Bacteroidaceae;Bacteroides;
ProteinFamily_1033240	730	9559	K00793	map00740,map01100,map01110	Bacteria;Firmicutes;Clostridia;Clostridiales;
ProteinFamily_1033241	547	725	K23265	map00220,map00230,map00250,map00471,map01100,map01110	Bacteria;Verrucomicrobia;Verrucomicrobiae;Verrucomicrobiales;Akkermansiaceae;Akkermansia;Akkermansia_muciniphila;
ProteinFamily_1033243	453	707	K06403	NA	Bacteria;Firmicutes;Clostridia;Clostridiales;Lachnospiraceae;
ProteinFamily_1033244	690	1018	NA	NA	Bacteria;Firmicutes;Erysipelotrichia;Erysipelotrichales;Erysipelotrichaceae;
ProteinFamily_1033248	370	438	NA	NA	Bacteria;Firmicutes;Negativicutes;Veillonellales;Veillonellaceae;Dialister;
ProteinFamily_1033251	547	734	K03499	NA	Bacteria;Verrucomicrobia;Verrucomicrobiae;Verrucomicrobiales;Akkermansiaceae;Akkermansia;Akkermansia_muciniphila;
ProteinFamily_1033255	495	1172	NA	NA	Bacteria;Bacteroidetes;Bacteroidia;Bacteroidales;
ProteinFamily_1033257	502	714	NA	NA	Bacteria;Firmicutes;Clostridia;Clostridiales;Lachnospiraceae;
ProteinFamily_1033264	436	644	NA	NA	Bacteria;Firmicutes;Clostridia;Clostridiales;Lachnospiraceae;Roseburia;
ProteinFamily_1033272	537	543	K01788	map00520,map01100	Bacteria;Firmicutes;
ProteinFamily_1033285	444	534	NA	NA	Bacteria;Firmicutes;
ProteinFamily_1033287	669	2338	K01243	map00270,map01100,map01230	Bacteria;Firmicutes;Clostridia;Clostridiales;Ruminococcaceae;Faecalibacterium;Faecalibacterium_prausnitzii;
ProteinFamily_103329	551	1391	K07290	NA	Bacteria;Proteobacteria;Gammaproteobacteria;Enterobacterales;Enterobacteriaceae;
ProteinFamily_1033291	421	504	K01658	map00400,map00405,map01100,map01110,map01130,map01230,map02024,map02025	Bacteria;Firmicutes;Clostridia;Clostridiales;
ProteinFamily_1033294	595	1134	NA	NA	Bacteria;Firmicutes;Negativicutes;Veillonellales;Veillonellaceae;Veillonella;
ProteinFamily_1033295	669	2471	NA	NA	Bacteria;Firmicutes;Clostridia;Clostridiales;Ruminococcaceae;Faecalibacterium;Faecalibacterium_prausnitzii;
ProteinFamily_1033296	599	1124	NA	NA	Bacteria;Proteobacteria;Gammaproteobacteria;Enterobacterales;Enterobacteriaceae;Escherichia;Escherichia_coli;
ProteinFamily_1033300	423	619	NA	NA	Bacteria;Firmicutes;Clostridia;Clostridiales;Lachnospiraceae;Roseburia;Roseburia_inulinivorans;
ProteinFamily_1033304	735	3440	NA	NA	Bacteria;Actinobacteria;Actinobacteria;Bifidobacteriales;Bifidobacteriaceae;Bifidobacterium;
ProteinFamily_1033318	599	614	NA	NA	Bacteria;Firmicutes;Clostridia;Clostridiales;Ruminococcaceae;Faecalibacterium;
ProteinFamily_1033333	473	770	NA	NA	Bacteria;Bacteroidetes;Bacteroidia;Bacteroidales;Bacteroidaceae;Bacteroides;Bacteroides_fragilis;
ProteinFamily_1033335	666	714	NA	NA	Bacteria;Firmicutes;Erysipelotrichia;Erysipelotrichales;Erysipelotrichaceae;
ProteinFamily_1033340	370	720	NA	NA	Bacteria;Bacteroidetes;Bacteroidia;Bacteroidales;Bacteroidaceae;Bacteroides;
ProteinFamily_1033341	428	473	K01992	NA	Bacteria;Firmicutes;Clostridia;Clostridiales;
ProteinFamily_1033348	383	402	K01752	map00260,map00270,map01100,map01110,map01130,map01200,map01230	Bacteria;Firmicutes;Bacilli;Lactobacillales;Enterococcaceae;Enterococcus;Enterococcus_faecalis;
ProteinFamily_1033354	489	489	K02342	map03030,map03430,map03440	Bacteria;Actinobacteria;Actinobacteria;Bifidobacteriales;Bifidobacteriaceae;Bifidobacterium;
ProteinFamily_103336	390	481	NA	NA	Bacteria;Bacteroidetes;Bacteroidia;Bacteroidales;Bacteroidaceae;Bacteroides;Bacteroides_fragilis;
ProteinFamily_1033364	530	600	K03613	NA	Bacteria;Actinobacteria;Coriobacteriia;Eggerthellales;Eggerthellaceae;
ProteinFamily_1033401	601	996	NA	NA	Bacteria;Bacteroidetes;Bacteroidia;Bacteroidales;Bacteroidaceae;Bacteroides;
ProteinFamily_1033408	657	3408	NA	NA	Bacteria;Firmicutes;Clostridia;Clostridiales;Lachnospiraceae;
ProteinFamily_1033416	726	4038	NA	NA	Bacteria;Firmicutes;Clostridia;Clostridiales;
ProteinFamily_1033437	378	612	NA	NA	Bacteria;Firmicutes;Clostridia;Clostridiales;Ruminococcaceae;Ruminococcus;
ProteinFamily_1033455	391	541	K09807	NA	Bacteria;Firmicutes;Clostridia;Clostridiales;
ProteinFamily_1033463	606	1329	NA	NA	Bacteria;Firmicutes;Clostridia;Clostridiales;Ruminococcaceae;Faecalibacterium;Faecalibacterium_prausnitzii;
ProteinFamily_103355	505	687	K12373	map00511,map00513,map00520,map00531,map00603,map00604,map01100,map04142	Bacteria;Verrucomicrobia;Verrucomicrobiae;Verrucomicrobiales;Akkermansiaceae;Akkermansia;Akkermansia_muciniphila;
ProteinFamily_1033728	604	1548	NA	NA	Bacteria;Firmicutes;Bacilli;Lactobacillales;
ProteinFamily_1033759	580	1105	K07507	NA	Bacteria;Firmicutes;Erysipelotrichia;Erysipelotrichales;Erysipelotrichaceae;
ProteinFamily_1033762	446	698	K01091	map00630,map01100,map01110,map01130	Bacteria;Actinobacteria;Coriobacteriia;Coriobacteriales;Coriobacteriaceae;Collinsella;
ProteinFamily_103377	453	921	K02014	NA	Bacteria;Proteobacteria;Gammaproteobacteria;Enterobacterales;Enterobacteriaceae;
ProteinFamily_1033804	556	1325	K07816	map00230,map01100	Bacteria;Firmicutes;Clostridia;Clostridiales;
ProteinFamily_1033818	716	1462	K07304	NA	Bacteria;Proteobacteria;Gammaproteobacteria;Enterobacterales;Enterobacteriaceae;
ProteinFamily_1033822	471	494	NA	NA	Bacteria;Actinobacteria;Coriobacteriia;Eggerthellales;Eggerthellaceae;Eggerthella;
ProteinFamily_1033829	438	464	K03217	map02024,map03060,map03070	Bacteria;Firmicutes;Clostridia;Clostridiales;Peptostreptococcaceae;Romboutsia;
ProteinFamily_1033883	612	1242	NA	NA	Bacteria;Firmicutes;Clostridia;Clostridiales;
ProteinFamily_1033965	453	787	NA	NA	Bacteria;Firmicutes;Clostridia;Clostridiales;
ProteinFamily_1033970	552	758	NA	NA	Bacteria;Verrucomicrobia;Verrucomicrobiae;Verrucomicrobiales;Akkermansiaceae;Akkermansia;Akkermansia_muciniphila;
ProteinFamily_1033983	419	649	K02050	NA	Bacteria;Firmicutes;Clostridia;Clostridiales;Lachnospiraceae;Dorea;
ProteinFamily_1033994	533	1101	NA	NA	Bacteria;Firmicutes;Clostridia;Clostridiales;
ProteinFamily_103401	617	1590	K07462	map03410,map03430,map03440	Bacteria;Firmicutes;Bacilli;Lactobacillales;Streptococcaceae;Streptococcus;
ProteinFamily_1034046	693	1547	K05982	NA	Bacteria;Proteobacteria;Gammaproteobacteria;Enterobacterales;Enterobacteriaceae;
ProteinFamily_1034102	554	669	NA	NA	Bacteria;Firmicutes;Clostridia;Clostridiales;Lachnospiraceae;
ProteinFamily_1034123	544	742	K00949	map00730,map01100	Bacteria;Bacteroidetes;Bacteroidia;Bacteroidales;Bacteroidaceae;Bacteroides;
ProteinFamily_1034148	398	696	K19271	NA	Bacteria;Firmicutes;Clostridia;Clostridiales;Lachnospiraceae;Dorea;
ProteinFamily_1034154	403	586	NA	NA	Bacteria;Firmicutes;Clostridia;Clostridiales;Lachnospiraceae;
ProteinFamily_1034180	648	2167	NA	NA	Bacteria;Firmicutes;
ProteinFamily_1034209	734	3882	K03975	NA	Bacteria;
ProteinFamily_1034300	452	605	NA	NA	Bacteria;Firmicutes;Clostridia;Clostridiales;Ruminococcaceae;
ProteinFamily_1034349	481	716	NA	NA	Bacteria;Proteobacteria;Gammaproteobacteria;Enterobacterales;Enterobacteriaceae;Klebsiella;
ProteinFamily_1034350	375	440	K03832	NA	Bacteria;Firmicutes;Negativicutes;Veillonellales;Veillonellaceae;Dialister;
ProteinFamily_1034362	664	1981	K21471	NA	Bacteria;Firmicutes;Clostridia;Clostridiales;Lachnospiraceae;
ProteinFamily_1034377	573	1661	NA	NA	Bacteria;Firmicutes;Clostridia;Clostridiales;Ruminococcaceae;Faecalibacterium;
ProteinFamily_1034379	606	709	K19271	NA	Bacteria;Firmicutes;Clostridia;Clostridiales;
ProteinFamily_1034411	390	727	NA	NA	Bacteria;Bacteroidetes;Bacteroidia;Bacteroidales;Rikenellaceae;Alistipes;
ProteinFamily_1034412	423	423	K07238	NA	Bacteria;Bacteroidetes;Bacteroidia;Bacteroidales;Bacteroidaceae;Bacteroides;
ProteinFamily_1034437	574	1240	NA	NA	Bacteria;Firmicutes;Clostridia;Clostridiales;
ProteinFamily_1034476	373	383	NA	NA	Bacteria;Firmicutes;Clostridia;Clostridiales;Lachnospiraceae;Lachnoclostridium;
ProteinFamily_1034506	369	549	K10218	map00362,map00660,map01100,map01120	Bacteria;Firmicutes;Clostridia;Clostridiales;Lachnospiraceae;Lachnoclostridium;
ProteinFamily_1034578	459	897	NA	NA	Bacteria;Bacteroidetes;Bacteroidia;Bacteroidales;Bacteroidaceae;Bacteroides;Bacteroides_fragilis;
ProteinFamily_1034589	518	533	NA	NA	Bacteria;Actinobacteria;Actinobacteria;Bifidobacteriales;Bifidobacteriaceae;Bifidobacterium;Bifidobacterium_bifidum;
ProteinFamily_1034603	440	472	NA	NA	Bacteria;Firmicutes;Clostridia;Clostridiales;Lachnospiraceae;Blautia;[Ruminococcus]_gnavus;
ProteinFamily_1034616	433	593	NA	NA	Bacteria;Firmicutes;Clostridia;Clostridiales;Ruminococcaceae;
ProteinFamily_1034618	736	8673	K02029	NA	Bacteria;Firmicutes;
ProteinFamily_1034640	678	2426	NA	NA	Bacteria;Firmicutes;Clostridia;Clostridiales;Lachnospiraceae;
ProteinFamily_1034684	570	1399	NA	NA	Bacteria;Firmicutes;Clostridia;Clostridiales;
ProteinFamily_1034827	543	688	NA	NA	Bacteria;Firmicutes;Clostridia;Clostridiales;Lachnospiraceae;
ProteinFamily_1034848	500	1397	K06334	NA	Bacteria;Firmicutes;Clostridia;Clostridiales;Ruminococcaceae;
ProteinFamily_1034878	551	709	NA	NA	Bacteria;Actinobacteria;Actinobacteria;Bifidobacteriales;Bifidobacteriaceae;Bifidobacterium;Bifidobacterium_bifidum;
ProteinFamily_1034901	711	4203	K06940	NA	Bacteria;Firmicutes;Clostridia;Clostridiales;
ProteinFamily_1034934	600	2119	NA	NA	Bacteria;Firmicutes;Clostridia;Clostridiales;
ProteinFamily_1034947	726	1381	K07689	map02020,map02025,map02026,map05111	Bacteria;Proteobacteria;Gammaproteobacteria;Enterobacterales;Enterobacteriaceae;
ProteinFamily_1035019	516	590	NA	NA	Bacteria;Firmicutes;
ProteinFamily_103504	536	1161	NA	NA	Bacteria;Firmicutes;Clostridia;Clostridiales;
ProteinFamily_1035102	500	552	NA	NA	Bacteria;Actinobacteria;Coriobacteriia;Eggerthellales;Eggerthellaceae;Eggerthella;Eggerthella_lenta;
ProteinFamily_1035103	644	1290	K07126	NA	Bacteria;Proteobacteria;Gammaproteobacteria;Enterobacterales;Enterobacteriaceae;
ProteinFamily_1035227	571	1628	NA	NA	Bacteria;Firmicutes;Clostridia;Clostridiales;Ruminococcaceae;Faecalibacterium;Faecalibacterium_prausnitzii;
ProteinFamily_1035252	451	652	NA	NA	Bacteria;Bacteroidetes;Bacteroidia;Bacteroidales;Bacteroidaceae;Bacteroides;
ProteinFamily_1035277	397	495	K11175	map00230,map00670,map01100,map01110,map01130	Bacteria;Actinobacteria;Coriobacteriia;Coriobacteriales;Coriobacteriaceae;Collinsella;
ProteinFamily_1035281	707	2429	K00374	map00910,map01100,map01120,map02020	Bacteria;Proteobacteria;Gammaproteobacteria;Enterobacterales;Enterobacteriaceae;
ProteinFamily_1035282	711	1528	NA	NA	Bacteria;Firmicutes;
ProteinFamily_1035309	409	1057	K01091	map00630,map01100,map01110,map01130	Bacteria;Firmicutes;Clostridia;Clostridiales;
ProteinFamily_1035339	481	957	NA	NA	Bacteria;Firmicutes;
ProteinFamily_1035360	567	823	NA	NA	Bacteria;Firmicutes;Erysipelotrichia;Erysipelotrichales;Erysipelotrichaceae;
ProteinFamily_1035513	580	846	NA	NA	Bacteria;Actinobacteria;Actinobacteria;Bifidobacteriales;Bifidobacteriaceae;Bifidobacterium;
ProteinFamily_1035532	636	2712	K00616	map00030,map01100,map01110,map01120,map01130,map01200,map01230	Bacteria;Firmicutes;Clostridia;Clostridiales;
ProteinFamily_1035557	487	1017	NA	NA	Bacteria;Firmicutes;Clostridia;Clostridiales;
ProteinFamily_1035575	640	1684	K07450	NA	Bacteria;Firmicutes;Clostridia;Clostridiales;
ProteinFamily_1035613	692	1116	NA	NA	Bacteria;Proteobacteria;Gammaproteobacteria;Enterobacterales;Enterobacteriaceae;
ProteinFamily_1035639	680	3037	K03499	NA	Bacteria;Firmicutes;Clostridia;Clostridiales;Ruminococcaceae;Faecalibacterium;Faecalibacterium_prausnitzii;
ProteinFamily_1035706	532	1200	K22293	NA	Bacteria;Firmicutes;Clostridia;Clostridiales;
ProteinFamily_1035722	672	2671	K02108	map00190,map00195,map01100	Bacteria;Firmicutes;Clostridia;Clostridiales;Ruminococcaceae;Faecalibacterium;
ProteinFamily_1035796	710	2123	K01838	map00500	Bacteria;
ProteinFamily_1035839	728	1647	NA	NA	Bacteria;Proteobacteria;Gammaproteobacteria;Enterobacterales;Enterobacteriaceae;
ProteinFamily_1035970	581	793	K03100	map03060	Bacteria;Firmicutes;Clostridia;Clostridiales;Ruminococcaceae;Ruminococcus;
ProteinFamily_1035973	697	2059	K20488	map02020,map02024	Bacteria;Firmicutes;
ProteinFamily_1035983	464	605	NA	NA	Bacteria;Verrucomicrobia;Verrucomicrobiae;Verrucomicrobiales;Akkermansiaceae;Akkermansia;Akkermansia_muciniphila;
ProteinFamily_103599	387	390	NA	NA	Bacteria;Firmicutes;Clostridia;Clostridiales;Lachnospiraceae;Blautia;[Ruminococcus]_gnavus;
ProteinFamily_1036048	446	564	NA	NA	Bacteria;Bacteroidetes;Bacteroidia;Bacteroidales;
ProteinFamily_1036064	597	1438	K01356	NA	Bacteria;Actinobacteria;Coriobacteriia;Coriobacteriales;Coriobacteriaceae;Collinsella;
ProteinFamily_1036177	730	1466	K03607	NA	Bacteria;Proteobacteria;Gammaproteobacteria;Enterobacterales;Enterobacteriaceae;
ProteinFamily_1036195	404	483	K07727	NA	Bacteria;Proteobacteria;Gammaproteobacteria;Enterobacterales;Enterobacteriaceae;Escherichia;Escherichia_coli;
ProteinFamily_1036259	725	5316	K02120	map00190,map01100	Bacteria;Firmicutes;Clostridia;Clostridiales;
ProteinFamily_1036263	394	726	K03748	NA	Bacteria;Firmicutes;Clostridia;Clostridiales;
ProteinFamily_1036307	399	855	NA	NA	Bacteria;Firmicutes;Clostridia;Clostridiales;
ProteinFamily_103636	385	666	NA	NA	Bacteria;Firmicutes;Clostridia;Clostridiales;Lachnospiraceae;
ProteinFamily_1036373	555	1650	NA	NA	Bacteria;Firmicutes;
ProteinFamily_1036423	385	598	NA	NA	Bacteria;Firmicutes;Clostridia;Clostridiales;
ProteinFamily_1036478	449	697	NA	NA	Bacteria;Firmicutes;Bacilli;Lactobacillales;Enterococcaceae;Enterococcus;
ProteinFamily_1036611	708	2912	NA	NA	Bacteria;Firmicutes;Erysipelotrichia;Erysipelotrichales;Erysipelotrichaceae;
ProteinFamily_1036673	468	861	K06927	NA	Bacteria;Firmicutes;Clostridia;Clostridiales;
ProteinFamily_1036748	447	867	NA	NA	Bacteria;Firmicutes;Clostridia;Clostridiales;Ruminococcaceae;Ruminococcus;
ProteinFamily_1036794	662	830	NA	NA	Bacteria;Firmicutes;Clostridia;Clostridiales;Lachnospiraceae;Blautia;[Ruminococcus]_gnavus;
ProteinFamily_1036933	377	649	NA	NA	Bacteria;Firmicutes;Bacilli;
ProteinFamily_1037022	374	504	K10040,K02029	map02010,NA	Bacteria;Firmicutes;Bacilli;Lactobacillales;Lactobacillaceae;Lactobacillus;
ProteinFamily_1037032	735	7572	K01783	map00030,map00040,map00710,map01100,map01110,map01120,map01130,map01200,map01230	Bacteria;Firmicutes;
ProteinFamily_1037064	546	548	NA	NA	Bacteria;Firmicutes;Clostridia;Clostridiales;Ruminococcaceae;Ruminococcus;
ProteinFamily_103709	405	443	NA	NA	Bacteria;Firmicutes;Clostridia;Clostridiales;Ruminococcaceae;
ProteinFamily_1037111	674	1368	NA	NA	Bacteria;Actinobacteria;Actinobacteria;Bifidobacteriales;Bifidobacteriaceae;Bifidobacterium;Bifidobacterium_longum;
ProteinFamily_1037115	623	1053	K00859	map00770,map01100	Bacteria;Actinobacteria;Actinobacteria;Bifidobacteriales;Bifidobacteriaceae;Bifidobacterium;
ProteinFamily_103723	437	1051	K01951	map00230,map00983,map01100	Bacteria;Firmicutes;Clostridia;Clostridiales;Lachnospiraceae;Roseburia;
ProteinFamily_1037312	705	705	NA	NA	Bacteria;Firmicutes;Clostridia;Clostridiales;Lachnospiraceae;Blautia;[Ruminococcus]_gnavus;
ProteinFamily_103736	536	748	NA	NA	Bacteria;Verrucomicrobia;Verrucomicrobiae;Verrucomicrobiales;Akkermansiaceae;Akkermansia;Akkermansia_muciniphila;
ProteinFamily_1037465	437	717	NA	NA	Bacteria;Firmicutes;
ProteinFamily_1037488	727	1528	K06993	NA	Bacteria;Firmicutes;Clostridia;Clostridiales;
ProteinFamily_1037515	423	648	NA	NA	Bacteria;Firmicutes;Clostridia;Clostridiales;Lachnospiraceae;Lachnoclostridium;
ProteinFamily_1037552	471	790	NA	NA	Bacteria;Firmicutes;Clostridia;Clostridiales;Lachnospiraceae;Dorea;
ProteinFamily_1037614	733	2473	K03499	NA	Bacteria;Actinobacteria;Actinobacteria;Bifidobacteriales;Bifidobacteriaceae;Bifidobacterium;
ProteinFamily_1037682	421	594	K01243	map00270,map01100,map01230	Bacteria;Firmicutes;Clostridia;Clostridiales;Lachnospiraceae;Lachnoclostridium;
ProteinFamily_1037756	372	498	K07043	NA	Bacteria;Bacteroidetes;Bacteroidia;Bacteroidales;Tannerellaceae;Parabacteroides;
ProteinFamily_1037773	569	1069	K01035	map00310,map00627,map00640,map00650,map01100,map01120,map02020	Bacteria;Firmicutes;Clostridia;Clostridiales;
ProteinFamily_1037829	633	1727	K03630	NA	Bacteria;Firmicutes;Bacilli;Lactobacillales;Streptococcaceae;Streptococcus;
ProteinFamily_1037849	438	656	NA	NA	Bacteria;Firmicutes;Clostridia;Clostridiales;Eubacteriaceae;Eubacterium;[Eubacterium]_eligens;
ProteinFamily_1037857	473	642	NA	NA	Bacteria;Firmicutes;Clostridia;Clostridiales;Lachnospiraceae;Blautia;
ProteinFamily_1037879	650	771	K07448	NA	Bacteria;Firmicutes;Erysipelotrichia;Erysipelotrichales;Erysipelotrichaceae;
ProteinFamily_1037937	552	1057	K00788	map00730,map01100	Bacteria;Bacteroidetes;Bacteroidia;Bacteroidales;Bacteroidaceae;Bacteroides;
ProteinFamily_1038042	723	7530	NA	NA	Bacteria;Firmicutes;Clostridia;Clostridiales;
ProteinFamily_1038096	517	541	NA	NA	Bacteria;Firmicutes;Clostridia;Clostridiales;Lachnospiraceae;
ProteinFamily_1038130	510	812	NA	NA	Bacteria;Firmicutes;Clostridia;Clostridiales;
ProteinFamily_1038166	630	1580	NA	NA	Bacteria;Firmicutes;Bacilli;Lactobacillales;Streptococcaceae;Streptococcus;
ProteinFamily_1038191	489	1417	K10773	map03410	Bacteria;Firmicutes;Clostridia;Clostridiales;
ProteinFamily_1038230	733	1591	K07025,K08723	map00230,map00240,map00760,map01100,map01110	Bacteria;Proteobacteria;Gammaproteobacteria;Enterobacterales;Enterobacteriaceae;
ProteinFamily_1038247	659	1375	K02003	NA	Bacteria;Firmicutes;Bacilli;Lactobacillales;Lactobacillaceae;Lactobacillus;
ProteinFamily_103825	725	2692	K04079	map04141,map04151,map04217,map04612,map04621,map04626,map04657,map04659,map04914,map04915,map05132,map05200,map05215,map05418	Bacteria;Firmicutes;Clostridia;Clostridiales;
ProteinFamily_1038306	610	1751	NA	NA	Bacteria;Firmicutes;Clostridia;Clostridiales;Lachnospiraceae;
ProteinFamily_1038307	561	766	NA	NA	Bacteria;Firmicutes;Clostridia;Clostridiales;
ProteinFamily_1038371	732	4995	K00616	map00030,map01100,map01110,map01120,map01130,map01200,map01230	Bacteria;Firmicutes;
ProteinFamily_1038374	380	572	K03470	map03030	Bacteria;Firmicutes;Clostridia;Clostridiales;Ruminococcaceae;Ruminococcus;
ProteinFamily_103842	390	419	NA	NA	Bacteria;Firmicutes;Clostridia;Clostridiales;Lachnospiraceae;
ProteinFamily_1038478	718	2462	K00969	map00760,map01100	Bacteria;Firmicutes;Clostridia;Clostridiales;Lachnospiraceae;
ProteinFamily_1038489	392	516	NA	NA	Bacteria;Proteobacteria;Gammaproteobacteria;Enterobacterales;Enterobacteriaceae;
ProteinFamily_1038577	666	718	NA	NA	Bacteria;Firmicutes;Erysipelotrichia;Erysipelotrichales;Erysipelotrichaceae;unknown;unknown;
ProteinFamily_1038578	427	484	K03814	map00550	Bacteria;Bacteroidetes;Bacteroidia;Bacteroidales;Bacteroidaceae;Bacteroides;
ProteinFamily_1038582	408	918	K00943	map00240,map01100	Bacteria;Bacteroidetes;Bacteroidia;Bacteroidales;Rikenellaceae;Alistipes;
ProteinFamily_1038583	537	717	NA	NA	Bacteria;Verrucomicrobia;Verrucomicrobiae;Verrucomicrobiales;Akkermansiaceae;Akkermansia;Akkermansia_muciniphila;
ProteinFamily_1038586	675	1879	K14983	map02020,map02024	Bacteria;Verrucomicrobia;Verrucomicrobiae;Verrucomicrobiales;Akkermansiaceae;Akkermansia;
ProteinFamily_1038587	728	10891	K03499	NA	Bacteria;Firmicutes;Clostridia;Clostridiales;
ProteinFamily_1038600	461	492	K06336	NA	Bacteria;Firmicutes;Clostridia;Clostridiales;Lachnospiraceae;
ProteinFamily_1038601	377	390	NA	NA	Bacteria;Firmicutes;Clostridia;Clostridiales;Lachnospiraceae;
ProteinFamily_1038617	370	428	NA	NA	Bacteria;Firmicutes;Negativicutes;Veillonellales;Veillonellaceae;Dialister;
ProteinFamily_1038618	526	1542	K06346	NA	Bacteria;Firmicutes;Clostridia;Clostridiales;
ProteinFamily_1038622	506	574	NA	NA	Bacteria;Firmicutes;
ProteinFamily_1038624	490	738	NA	NA	Bacteria;Firmicutes;Clostridia;Clostridiales;
ProteinFamily_1038626	563	709	NA	NA	Bacteria;Proteobacteria;Gammaproteobacteria;Enterobacterales;Enterobacteriaceae;Escherichia;Escherichia_coli;
ProteinFamily_1038631	735	13836	K00588	map00940,map00941,map00945,map01100,map01110	Bacteria;Firmicutes;Clostridia;Clostridiales;
ProteinFamily_1038637	682	683	NA	NA	Bacteria;Firmicutes;Erysipelotrichia;Erysipelotrichales;Erysipelotrichaceae;
ProteinFamily_103864	732	2625	K08884,K12132	NA	Bacteria;Actinobacteria;Actinobacteria;Bifidobacteriales;Bifidobacteriaceae;Bifidobacterium;
ProteinFamily_1038640	400	400	NA	NA	Bacteria;Firmicutes;Clostridia;Clostridiales;Ruminococcaceae;Flavonifractor;Flavonifractor_plautii;
ProteinFamily_1038656	715	831	K22105	NA	Bacteria;Proteobacteria;Gammaproteobacteria;Enterobacterales;Enterobacteriaceae;Escherichia;Escherichia_coli;
ProteinFamily_1038673	452	511	NA	NA	Bacteria;Firmicutes;Clostridia;Clostridiales;unknown;unknown;
ProteinFamily_1038679	431	651	NA	NA	Bacteria;Firmicutes;Clostridia;Clostridiales;Lachnospiraceae;Lachnoclostridium;
ProteinFamily_1038680	524	702	NA	NA	Bacteria;Firmicutes;Erysipelotrichia;Erysipelotrichales;Erysipelotrichaceae;
ProteinFamily_1038720	536	701	K01462	NA	Bacteria;Verrucomicrobia;Verrucomicrobiae;Verrucomicrobiales;Akkermansiaceae;Akkermansia;Akkermansia_muciniphila;
ProteinFamily_1038722	395	769	K08591	map00561,map00564,map01100,map01110	Bacteria;Bacteroidetes;Bacteroidia;Bacteroidales;Rikenellaceae;Alistipes;
ProteinFamily_1038723	652	1597	NA	NA	Bacteria;Firmicutes;Clostridia;Clostridiales;
ProteinFamily_1038725	533	702	K01091	map00630,map01100,map01110,map01130	Bacteria;Verrucomicrobia;Verrucomicrobiae;Verrucomicrobiales;Akkermansiaceae;Akkermansia;Akkermansia_muciniphila;
ProteinFamily_1038759	478	1014	K00991	map00900,map01100,map01110,map01130	Bacteria;Firmicutes;Clostridia;Clostridiales;
ProteinFamily_1038763	613	2053	K01625	map00030,map00630,map01100,map01120,map01200	Bacteria;Firmicutes;
ProteinFamily_1038785	432	438	NA	NA	Bacteria;Firmicutes;Clostridia;Clostridiales;Lachnospiraceae;Blautia;[Ruminococcus]_gnavus;
ProteinFamily_1038795	721	2394	NA	NA	Bacteria;Firmicutes;Clostridia;Clostridiales;Lachnospiraceae;
ProteinFamily_1038831	691	1611	NA	NA	Bacteria;Firmicutes;Clostridia;Clostridiales;
ProteinFamily_1038845	401	671	K05879	map00561,map01100	Bacteria;Firmicutes;Clostridia;Clostridiales;Lachnospiraceae;
ProteinFamily_1038854	399	566	NA	NA	Bacteria;Bacteroidetes;Bacteroidia;Bacteroidales;Bacteroidaceae;Bacteroides;Bacteroides_fragilis;
ProteinFamily_1038857	729	4777	K01619	map00030,map01100	Bacteria;Firmicutes;
ProteinFamily_1038863	564	752	K08316	NA	Bacteria;Actinobacteria;Actinobacteria;Bifidobacteriales;Bifidobacteriaceae;Bifidobacterium;Bifidobacterium_bifidum;
ProteinFamily_1038892	422	601	NA	NA	Bacteria;Actinobacteria;Coriobacteriia;Coriobacteriales;Coriobacteriaceae;Collinsella;
ProteinFamily_103893	483	903	NA	NA	Bacteria;Firmicutes;Clostridia;Clostridiales;Lachnospiraceae;
ProteinFamily_1038949	555	831	NA	NA	Bacteria;Actinobacteria;Coriobacteriia;Eggerthellales;Eggerthellaceae;Eggerthella;
ProteinFamily_1038977	720	2608	NA	NA	Bacteria;Firmicutes;Clostridia;Clostridiales;Lachnospiraceae;
ProteinFamily_1038978	382	557	NA	NA	Bacteria;Bacteroidetes;Bacteroidia;Bacteroidales;Bacteroidaceae;Bacteroides;
ProteinFamily_103898	636	1887	K03316	NA	Bacteria;Firmicutes;Bacilli;Lactobacillales;Streptococcaceae;Streptococcus;
ProteinFamily_1038990	381	510	K06950	NA	Bacteria;Firmicutes;Bacilli;Lactobacillales;Lactobacillaceae;Lactobacillus;
ProteinFamily_1038991	408	624	K02108	map00190,map00195,map01100	Bacteria;Firmicutes;Clostridia;Clostridiales;
ProteinFamily_10390	370	637	K01206	map00511	Bacteria;Firmicutes;Clostridia;Clostridiales;Ruminococcaceae;Ruminococcus;
ProteinFamily_1039021	462	875	NA	NA	Bacteria;Firmicutes;Clostridia;Clostridiales;
ProteinFamily_103905	478	917	K07001	NA	Bacteria;Bacteroidetes;Bacteroidia;Bacteroidales;
ProteinFamily_1039050	714	2963	NA	NA	Bacteria;Firmicutes;Clostridia;Clostridiales;
ProteinFamily_1039120	712	3691	NA	NA	Bacteria;Firmicutes;Clostridia;Clostridiales;
ProteinFamily_103913	371	506	K06147	NA	Bacteria;Firmicutes;Clostridia;Clostridiales;Ruminococcaceae;Ruminococcus;
ProteinFamily_1039146	600	1820	NA	NA	Bacteria;Firmicutes;Clostridia;Clostridiales;
ProteinFamily_1039158	553	686	K22278	NA	Bacteria;Firmicutes;Clostridia;Clostridiales;Lachnospiraceae;
ProteinFamily_1039197	554	691	NA	NA	Bacteria;Firmicutes;Clostridia;Clostridiales;Ruminococcaceae;Faecalibacterium;Faecalibacterium_prausnitzii;
ProteinFamily_1039237	558	1170	NA	NA	Bacteria;Firmicutes;Clostridia;Clostridiales;
ProteinFamily_1039249	390	436	K06940	NA	Bacteria;Firmicutes;Clostridia;Clostridiales;
ProteinFamily_103926	699	3287	NA	NA	Bacteria;Firmicutes;Clostridia;Clostridiales;Lachnospiraceae;
ProteinFamily_1039264	542	658	NA	NA	Bacteria;Firmicutes;Erysipelotrichia;Erysipelotrichales;Erysipelotrichaceae;
ProteinFamily_1039289	409	606	NA	NA	Bacteria;Firmicutes;Clostridia;Clostridiales;
ProteinFamily_1039377	498	770	NA	NA	Bacteria;Firmicutes;Clostridia;Clostridiales;Lachnospiraceae;Lachnoclostridium;
ProteinFamily_1039387	382	497	NA	NA	Bacteria;Firmicutes;Clostridia;Clostridiales;
ProteinFamily_1039400	372	377	K09772	NA	Bacteria;Firmicutes;Bacilli;Lactobacillales;Enterococcaceae;Enterococcus;Enterococcus_faecalis;
ProteinFamily_1039418	684	3387	K00991	map00900,map01100,map01110,map01130	Bacteria;Bacteroidetes;Bacteroidia;Bacteroidales;Bacteroidaceae;Bacteroides;
ProteinFamily_1039445	424	1054	NA	NA	Bacteria;Bacteroidetes;Bacteroidia;Bacteroidales;Rikenellaceae;Alistipes;
ProteinFamily_1039446	652	1343	NA	NA	Bacteria;Firmicutes;Clostridia;Clostridiales;Lachnospiraceae;
ProteinFamily_1039453	649	2178	K19119	NA	Bacteria;Firmicutes;Clostridia;Clostridiales;
ProteinFamily_1039501	581	1518	NA	NA	Bacteria;Bacteroidetes;Bacteroidia;Bacteroidales;
ProteinFamily_1039512	587	892	NA	NA	Bacteria;Actinobacteria;Actinobacteria;Bifidobacteriales;Bifidobacteriaceae;Bifidobacterium;
ProteinFamily_1039521	477	940	NA	NA	Bacteria;Firmicutes;Clostridia;Clostridiales;
ProteinFamily_1039613	676	962	K01143	NA	Bacteria;Proteobacteria;Gammaproteobacteria;Enterobacterales;Enterobacteriaceae;Escherichia;
ProteinFamily_1039628	418	426	NA	NA	Bacteria;Actinobacteria;Actinobacteria;Bifidobacteriales;Bifidobacteriaceae;Bifidobacterium;Bifidobacterium_longum;
ProteinFamily_1039633	554	675	K01992	NA	Bacteria;Firmicutes;Clostridia;Clostridiales;
ProteinFamily_1039674	429	430	NA	NA	Bacteria;Firmicutes;Clostridia;Clostridiales;Lachnospiraceae;
ProteinFamily_1039732	387	421	NA	NA	Bacteria;Firmicutes;Bacilli;Lactobacillales;Streptococcaceae;Streptococcus;Streptococcus_salivarius;
ProteinFamily_103976	465	792	NA	NA	Bacteria;Firmicutes;Clostridia;Clostridiales;
ProteinFamily_103978	642	1344	NA	NA	Bacteria;Actinobacteria;Coriobacteriia;
ProteinFamily_1039804	399	450	NA	NA	Bacteria;Firmicutes;Clostridia;Clostridiales;
ProteinFamily_1039824	690	1449	NA	NA	Bacteria;Firmicutes;Erysipelotrichia;Erysipelotrichales;Erysipelotrichaceae;
ProteinFamily_1039856	700	1619	K03574	NA	Bacteria;Actinobacteria;Actinobacteria;Bifidobacteriales;Bifidobacteriaceae;Bifidobacterium;
ProteinFamily_1039866	666	3250	NA	NA	Bacteria;Firmicutes;Clostridia;Clostridiales;
ProteinFamily_103987	697	1426	K01874	map00450,map00970,map01100	Bacteria;Firmicutes;Clostridia;Clostridiales;
ProteinFamily_1039893	401	820	NA	NA	Bacteria;Bacteroidetes;Bacteroidia;Bacteroidales;Rikenellaceae;Alistipes;
ProteinFamily_1040032	484	510	K02573	NA	Bacteria;Actinobacteria;Coriobacteriia;Eggerthellales;Eggerthellaceae;Eggerthella;
ProteinFamily_1040060	570	895	K02068	NA	Bacteria;Firmicutes;Negativicutes;Veillonellales;Veillonellaceae;Veillonella;
ProteinFamily_1040117	735	12901	K00945	map00240,map01100	Bacteria;Firmicutes;
ProteinFamily_1040144	381	543	K20866,K21063	map00010,map01120,map00740,map01100,map01110	Bacteria;Bacteroidetes;Bacteroidia;Bacteroidales;Tannerellaceae;Parabacteroides;
ProteinFamily_1040145	639	1747	K01817	map00400,map01100,map01110,map01130,map01230	Bacteria;Firmicutes;Clostridia;Clostridiales;
ProteinFamily_1040149	565	829	NA	NA	Bacteria;Firmicutes;Clostridia;Clostridiales;Lachnospiraceae;
ProteinFamily_1040190	466	467	NA	NA	Bacteria;Firmicutes;Clostridia;Clostridiales;Ruminococcaceae;Subdoligranulum;
ProteinFamily_1040205	494	768	NA	NA	Bacteria;Firmicutes;Clostridia;Clostridiales;Lachnospiraceae;unknown;[Eubacterium]_rectale;
ProteinFamily_104027	502	1047	NA	NA	Bacteria;Firmicutes;Clostridia;Clostridiales;Ruminococcaceae;Flavonifractor;Flavonifractor_plautii;
ProteinFamily_1040285	710	1376	NA	NA	Bacteria;Firmicutes;Clostridia;Clostridiales;Lachnospiraceae;
ProteinFamily_1040287	392	482	NA	NA	Bacteria;Firmicutes;Clostridia;Clostridiales;Lachnospiraceae;Coprococcus;
ProteinFamily_1040334	504	575	K16785	map02010	Bacteria;Firmicutes;Clostridia;Clostridiales;
ProteinFamily_1040341	631	1222	K03978	NA	Bacteria;Firmicutes;Negativicutes;Veillonellales;Veillonellaceae;Veillonella;
ProteinFamily_1040384	662	2369	NA	NA	Bacteria;Bacteroidetes;Bacteroidia;Bacteroidales;Bacteroidaceae;Bacteroides;
ProteinFamily_104041	513	1127	K07277	NA	Bacteria;Firmicutes;Negativicutes;Veillonellales;Veillonellaceae;Veillonella;
ProteinFamily_1040452	413	541	K01358	map04112,map04212	Bacteria;Firmicutes;Negativicutes;Veillonellales;Veillonellaceae;
ProteinFamily_1040478	736	6163	K09812	map02010	Bacteria;
ProteinFamily_1040496	436	909	NA	NA	Bacteria;Firmicutes;Clostridia;Clostridiales;
ProteinFamily_1040637	560	1082	K21556	NA	Bacteria;Bacteroidetes;Bacteroidia;Bacteroidales;Bacteroidaceae;Bacteroides;
ProteinFamily_1040708	714	3612	NA	NA	Bacteria;Firmicutes;
ProteinFamily_1040969	664	2195	NA	NA	Bacteria;Firmicutes;Clostridia;Clostridiales;
ProteinFamily_1041006	644	1510	NA	NA	Bacteria;Firmicutes;Clostridia;Clostridiales;
ProteinFamily_1041017	705	1863	K09988	map00040	Bacteria;Proteobacteria;Gammaproteobacteria;Enterobacterales;Enterobacteriaceae;
ProteinFamily_1041032	668	1389	NA	NA	Bacteria;Firmicutes;Clostridia;Clostridiales;Lachnospiraceae;Anaerostipes;Anaerostipes_hadrus;
ProteinFamily_1041063	469	668	K00588	map00940,map00941,map00945,map01100,map01110	Bacteria;Bacteroidetes;Bacteroidia;Bacteroidales;Bacteroidaceae;Bacteroides;
ProteinFamily_1041093	617	946	K00661	NA	Bacteria;Actinobacteria;Actinobacteria;Bifidobacteriales;Bifidobacteriaceae;Bifidobacterium;
ProteinFamily_1041129	722	3842	K02906	map03010	Bacteria;Bacteroidetes;Bacteroidia;Bacteroidales;
ProteinFamily_1041225	457	638	NA	NA	Bacteria;Firmicutes;
ProteinFamily_1041424	536	853	NA	NA	Bacteria;Firmicutes;Clostridia;Clostridiales;
ProteinFamily_1041441	574	1221	NA	NA	Bacteria;Firmicutes;Bacilli;Lactobacillales;Streptococcaceae;Streptococcus;
ProteinFamily_1041535	444	774	K06042	map00860,map01100	Bacteria;Proteobacteria;Gammaproteobacteria;Enterobacterales;Enterobacteriaceae;
ProteinFamily_1041572	596	1171	K03439	NA	Bacteria;Firmicutes;Clostridia;Clostridiales;Ruminococcaceae;Ruminococcus;
ProteinFamily_1041576	385	525	K01091	map00630,map01100,map01110,map01130	Bacteria;Firmicutes;Clostridia;Clostridiales;
ProteinFamily_1041612	552	742	NA	NA	Bacteria;Verrucomicrobia;Verrucomicrobiae;Verrucomicrobiales;Akkermansiaceae;Akkermansia;Akkermansia_muciniphila;
ProteinFamily_1041721	378	406	NA	NA	Bacteria;Firmicutes;Clostridia;Clostridiales;Lachnospiraceae;
ProteinFamily_1041770	688	1317	NA	NA	Bacteria;Firmicutes;Clostridia;Clostridiales;Ruminococcaceae;Ruminococcus;
ProteinFamily_1041778	698	1446	K06999	NA	Bacteria;Proteobacteria;Gammaproteobacteria;Enterobacterales;Enterobacteriaceae;
ProteinFamily_1041787	665	2433	NA	NA	Bacteria;Bacteroidetes;Bacteroidia;Bacteroidales;Bacteroidaceae;Bacteroides;
ProteinFamily_1041797	379	438	NA	NA	Bacteria;Firmicutes;Negativicutes;Veillonellales;Veillonellaceae;Dialister;
ProteinFamily_1041810	388	553	NA	NA	Bacteria;Firmicutes;Clostridia;Clostridiales;Clostridiaceae;Clostridium;
ProteinFamily_104199	411	981	K01915	map00220,map00250,map00630,map00910,map01100,map01120,map01230,map02020,map04217,map04724,map04727	Bacteria;Firmicutes;Clostridia;Clostridiales;
ProteinFamily_1042053	511	565	NA	NA	Bacteria;Firmicutes;
ProteinFamily_1042055	370	582	NA	NA	Bacteria;Firmicutes;Clostridia;Clostridiales;
ProteinFamily_1042065	434	568	NA	NA	Bacteria;Firmicutes;Clostridia;Clostridiales;
ProteinFamily_1042179	588	1988	K01548	map02020	Bacteria;Firmicutes;Clostridia;Clostridiales;
ProteinFamily_104218	554	783	NA	NA	Bacteria;Verrucomicrobia;Verrucomicrobiae;Verrucomicrobiales;Akkermansiaceae;Akkermansia;Akkermansia_muciniphila;
ProteinFamily_104220	576	581	NA	NA	Bacteria;Firmicutes;Erysipelotrichia;Erysipelotrichales;Erysipelotrichaceae;
ProteinFamily_1042212	524	549	NA	NA	Bacteria;Firmicutes;Clostridia;Clostridiales;Lachnospiraceae;
ProteinFamily_104223	692	1293	K05349	map00460,map00500,map00940,map01100,map01110	Bacteria;Firmicutes;
ProteinFamily_1042230	419	498	K01069	map00620,map01100	Bacteria;Actinobacteria;Coriobacteriia;Coriobacteriales;Coriobacteriaceae;Collinsella;
ProteinFamily_1042365	694	1512	NA	NA	Bacteria;Firmicutes;Erysipelotrichia;Erysipelotrichales;Erysipelotrichaceae;
ProteinFamily_1042569	640	2159	NA	NA	Bacteria;Actinobacteria;Coriobacteriia;
ProteinFamily_1042603	434	577	NA	NA	Bacteria;Firmicutes;Clostridia;Clostridiales;
ProteinFamily_1042640	727	1240	K22650	NA	Bacteria;Proteobacteria;Gammaproteobacteria;Enterobacterales;Enterobacteriaceae;
ProteinFamily_1042698	433	1003	NA	NA	Bacteria;Bacteroidetes;Bacteroidia;Bacteroidales;Rikenellaceae;Alistipes;
ProteinFamily_104275	695	2839	K20107,K20108	map00500,map02060	Bacteria;Firmicutes;Bacilli;Lactobacillales;
ProteinFamily_104281	663	2620	K19689	NA	Bacteria;Firmicutes;Clostridia;Clostridiales;Lachnospiraceae;
ProteinFamily_1042891	668	876	NA	NA	Bacteria;Firmicutes;Erysipelotrichia;Erysipelotrichales;Erysipelotrichaceae;
ProteinFamily_1042934	426	633	K22293	NA	Bacteria;Firmicutes;Clostridia;Clostridiales;Lachnospiraceae;Coprococcus;Coprococcus_comes;
ProteinFamily_1042949	551	1094	K03709	NA	Bacteria;Firmicutes;Bacilli;Lactobacillales;Enterococcaceae;Enterococcus;
ProteinFamily_104295	684	2414	K02004	NA	Bacteria;Firmicutes;Clostridia;Clostridiales;
ProteinFamily_104299	726	2383	NA	NA	Bacteria;Actinobacteria;Actinobacteria;Bifidobacteriales;Bifidobacteriaceae;Bifidobacterium;
ProteinFamily_1043053	448	966	K07076	NA	Bacteria;Firmicutes;Clostridia;Clostridiales;Clostridiaceae;
ProteinFamily_1043116	420	788	K01091	map00630,map01100,map01110,map01130	Bacteria;Firmicutes;Clostridia;Clostridiales;Clostridiaceae;
ProteinFamily_1043132	733	8024	K01091	map00630,map01100,map01110,map01130	Bacteria;Firmicutes;Clostridia;
ProteinFamily_104315	626	1511	NA	NA	Bacteria;Firmicutes;Clostridia;Clostridiales;
ProteinFamily_1043278	736	2339	K01628	map00051,map01100,map01120	Bacteria;Proteobacteria;Gammaproteobacteria;Enterobacterales;Enterobacteriaceae;
ProteinFamily_104329	530	1536	K08384,K03587	map00550,map01501	Bacteria;Firmicutes;Clostridia;Clostridiales;Lachnospiraceae;
ProteinFamily_1043384	614	2605	NA	NA	Bacteria;Firmicutes;Clostridia;Clostridiales;Lachnospiraceae;
ProteinFamily_1043407	428	695	NA	NA	Bacteria;Firmicutes;Bacilli;Lactobacillales;Enterococcaceae;Enterococcus;
ProteinFamily_1043439	395	545	NA	NA	Bacteria;Firmicutes;Bacilli;Lactobacillales;Enterococcaceae;Enterococcus;Enterococcus_faecalis;
ProteinFamily_1043540	570	944	NA	NA	Bacteria;Firmicutes;Bacilli;Lactobacillales;Streptococcaceae;Streptococcus;
ProteinFamily_1043571	434	497	K06287	NA	Bacteria;Actinobacteria;Coriobacteriia;Eggerthellales;Eggerthellaceae;
ProteinFamily_104360	575	1435	NA	NA	Bacteria;Firmicutes;Erysipelotrichia;Erysipelotrichales;Erysipelotrichaceae;
ProteinFamily_1043671	516	875	K01091	map00630,map01100,map01110,map01130	Bacteria;Firmicutes;Clostridia;Clostridiales;Lachnospiraceae;
ProteinFamily_1043673	628	908	NA	NA	Bacteria;Firmicutes;Clostridia;Clostridiales;Lachnospiraceae;Anaerostipes;
ProteinFamily_1043718	609	1896	NA	NA	Bacteria;Firmicutes;Clostridia;Clostridiales;
ProteinFamily_104373	575	776	NA	NA	Bacteria;Bacteroidetes;Bacteroidia;Bacteroidales;Bacteroidaceae;Bacteroides;
ProteinFamily_1043850	515	1139	NA	NA	Bacteria;Firmicutes;Clostridia;Clostridiales;Peptostreptococcaceae;
ProteinFamily_1043899	474	533	K01091	map00630,map01100,map01110,map01130	Bacteria;Firmicutes;Erysipelotrichia;Erysipelotrichales;Erysipelotrichaceae;Erysipelatoclostridium;[Clostridium]_innocuum;
ProteinFamily_1043920	409	533	NA	NA	Bacteria;Actinobacteria;Actinobacteria;Bifidobacteriales;Bifidobacteriaceae;Bifidobacterium;
ProteinFamily_1043931	476	645	NA	NA	Bacteria;Bacteroidetes;Bacteroidia;Bacteroidales;Bacteroidaceae;Bacteroides;
ProteinFamily_1043957	502	1135	NA	NA	Bacteria;Firmicutes;Clostridia;Clostridiales;
ProteinFamily_104396	371	437	NA	NA	Bacteria;Firmicutes;Clostridia;Clostridiales;Peptostreptococcaceae;Romboutsia;
ProteinFamily_1043960	612	1854	NA	NA	Bacteria;Bacteroidetes;Bacteroidia;Bacteroidales;Bacteroidaceae;Bacteroides;
ProteinFamily_1043966	420	597	NA	NA	Bacteria;Firmicutes;Clostridia;Clostridiales;
ProteinFamily_1044010	500	732	NA	NA	Bacteria;Bacteroidetes;Bacteroidia;Bacteroidales;
ProteinFamily_1044011	576	590	NA	NA	Bacteria;Firmicutes;Erysipelotrichia;Erysipelotrichales;Erysipelotrichaceae;
ProteinFamily_1044021	638	638	NA	NA	Bacteria;Firmicutes;Erysipelotrichia;Erysipelotrichales;Erysipelotrichaceae;Coprobacillus;
ProteinFamily_1044027	640	1220	NA	NA	Bacteria;Actinobacteria;Actinobacteria;Bifidobacteriales;Bifidobacteriaceae;Bifidobacterium;
ProteinFamily_104405	432	504	K02004	NA	Bacteria;Bacteroidetes;Bacteroidia;Bacteroidales;Bacteroidaceae;Bacteroides;Bacteroides_fragilis;
ProteinFamily_1044051	602	1116	K07319,K00571	NA	Bacteria;Proteobacteria;Gammaproteobacteria;Enterobacterales;Enterobacteriaceae;
ProteinFamily_1044054	498	499	NA	NA	Bacteria;Firmicutes;Clostridia;Clostridiales;Ruminococcaceae;Ruminococcus;
ProteinFamily_1044060	462	519	NA	NA	Bacteria;Firmicutes;Clostridia;Clostridiales;Ruminococcaceae;Flavonifractor;Flavonifractor_plautii;
ProteinFamily_1044068	523	577	NA	NA	Bacteria;Firmicutes;
ProteinFamily_1044111	557	763	NA	NA	Bacteria;Firmicutes;
ProteinFamily_1044112	486	659	NA	NA	Bacteria;Firmicutes;
ProteinFamily_104414	551	842	K04066	map03440	Bacteria;Verrucomicrobia;Verrucomicrobiae;Verrucomicrobiales;Akkermansiaceae;Akkermansia;Akkermansia_muciniphila;
ProteinFamily_1044177	441	606	NA	NA	Bacteria;Firmicutes;Clostridia;Clostridiales;Eubacteriaceae;Eubacterium;
ProteinFamily_1044179	372	576	NA	NA	Bacteria;Firmicutes;Clostridia;Clostridiales;
ProteinFamily_1044189	431	536	NA	NA	Bacteria;Firmicutes;Clostridia;Clostridiales;Ruminococcaceae;Flavonifractor;Flavonifractor_plautii;
ProteinFamily_104420	394	804	NA	NA	Bacteria;Bacteroidetes;Bacteroidia;Bacteroidales;
ProteinFamily_1044212	422	536	NA	NA	Bacteria;Firmicutes;Clostridia;Clostridiales;Lachnospiraceae;Lachnoclostridium;
ProteinFamily_1044230	570	1118	K10026	map00790,map01100	Bacteria;Firmicutes;
ProteinFamily_104424	703	3832	K20118,K20117	map00010,map00520,map01100,map02060,NA	Bacteria;Firmicutes;Clostridia;Clostridiales;
ProteinFamily_1044263	397	556	NA	NA	Bacteria;Bacteroidetes;Bacteroidia;Bacteroidales;Tannerellaceae;Parabacteroides;
ProteinFamily_1044268	532	1129	K02242	NA	Bacteria;Bacteroidetes;Bacteroidia;Bacteroidales;
ProteinFamily_1044333	419	496	NA	NA	Bacteria;Firmicutes;Clostridia;Clostridiales;Lachnospiraceae;
ProteinFamily_104440	736	13211	K22927	NA	Bacteria;Firmicutes;Clostridia;Clostridiales;
ProteinFamily_1044457	705	3263	NA	NA	Bacteria;Firmicutes;Clostridia;Clostridiales;
ProteinFamily_104446	464	1156	K01972	map03030,map03410,map03420,map03430	Bacteria;
ProteinFamily_1044497	725	3286	NA	NA	Bacteria;Firmicutes;Clostridia;Clostridiales;Lachnospiraceae;
ProteinFamily_1044530	721	2231	NA	NA	Bacteria;Firmicutes;Bacilli;Lactobacillales;Lactobacillaceae;Lactobacillus;
ProteinFamily_1044594	654	1800	K01807	map00030,map00710,map01100,map01110,map01120,map01130,map01200,map01230	Bacteria;Firmicutes;
ProteinFamily_1044622	424	472	NA	NA	Bacteria;Firmicutes;Clostridia;Clostridiales;
ProteinFamily_1044666	680	2048	K02316	map03030	Bacteria;Firmicutes;Clostridia;Clostridiales;
ProteinFamily_1044668	687	2872	NA	NA	Bacteria;Firmicutes;Clostridia;Clostridiales;Ruminococcaceae;Faecalibacterium;
ProteinFamily_104467	685	7117	K01284	NA	Bacteria;Bacteroidetes;Bacteroidia;Bacteroidales;Bacteroidaceae;Bacteroides;
ProteinFamily_1044671	482	572	NA	NA	Bacteria;Firmicutes;Clostridia;Clostridiales;Lachnospiraceae;Blautia;
ProteinFamily_1044730	704	3869	NA	NA	Bacteria;Firmicutes;Clostridia;Clostridiales;Lachnospiraceae;
ProteinFamily_104474	736	7767	K01547	map02020	Bacteria;
ProteinFamily_1044783	539	1281	NA	NA	Bacteria;Bacteroidetes;Bacteroidia;Bacteroidales;
ProteinFamily_1044802	460	799	NA	NA	Bacteria;Firmicutes;Clostridia;Clostridiales;
ProteinFamily_1044805	478	845	K02237	NA	Bacteria;Firmicutes;Clostridia;Clostridiales;Lachnospiraceae;
ProteinFamily_1044810	714	5270	NA	NA	Bacteria;Firmicutes;Clostridia;Clostridiales;
ProteinFamily_1044823	682	3586	NA	NA	Bacteria;Bacteroidetes;Bacteroidia;Bacteroidales;Bacteroidaceae;Bacteroides;
ProteinFamily_104487	380	506	K02014	NA	Bacteria;Bacteroidetes;Bacteroidia;Bacteroidales;Tannerellaceae;Parabacteroides;
ProteinFamily_1044922	700	713	K03100	map03060	Bacteria;Actinobacteria;Actinobacteria;Bifidobacteriales;Bifidobacteriaceae;Bifidobacterium;Bifidobacterium_longum;
ProteinFamily_1044930	516	863	NA	NA	Bacteria;Firmicutes;Negativicutes;Veillonellales;Veillonellaceae;Veillonella;
ProteinFamily_1044955	369	433	NA	NA	Bacteria;Firmicutes;Negativicutes;Veillonellales;Veillonellaceae;Dialister;Dialister_invisus;
ProteinFamily_1045022	553	586	NA	NA	Bacteria;Firmicutes;Clostridia;Clostridiales;Lachnospiraceae;
ProteinFamily_1045077	480	747	K10218	map00362,map00660,map01100,map01120	Bacteria;
ProteinFamily_1045149	503	694	NA	NA	Bacteria;Firmicutes;Erysipelotrichia;Erysipelotrichales;Erysipelotrichaceae;
ProteinFamily_1045168	724	5074	NA	NA	Bacteria;Firmicutes;Clostridia;Clostridiales;
ProteinFamily_1045240	418	676	K13012	NA	Bacteria;Bacteroidetes;Bacteroidia;Bacteroidales;Bacteroidaceae;Bacteroides;
ProteinFamily_1045278	414	571	K07149	NA	Bacteria;Firmicutes;Clostridia;Clostridiales;
ProteinFamily_1045292	520	635	NA	NA	Bacteria;Actinobacteria;Coriobacteriia;Eggerthellales;Eggerthellaceae;
ProteinFamily_1045320	475	667	NA	NA	Bacteria;Firmicutes;Clostridia;Clostridiales;
ProteinFamily_1045424	669	2108	NA	NA	Bacteria;Firmicutes;Clostridia;Clostridiales;
ProteinFamily_104544	454	1093	NA	NA	Bacteria;Firmicutes;Clostridia;Clostridiales;
ProteinFamily_1045447	446	765	NA	NA	Bacteria;Firmicutes;Clostridia;Clostridiales;Lachnospiraceae;
ProteinFamily_1045485	519	583	K01448	map01503	Bacteria;Firmicutes;Erysipelotrichia;Erysipelotrichales;Erysipelotrichaceae;
ProteinFamily_1045493	608	1599	K03499	NA	Bacteria;Firmicutes;
ProteinFamily_1045500	417	615	K06387	NA	Bacteria;Firmicutes;Clostridia;Clostridiales;Ruminococcaceae;Ruminococcus;
ProteinFamily_1045612	675	2012	K04652	NA	Bacteria;
ProteinFamily_1045669	638	1588	NA	NA	Bacteria;Firmicutes;Clostridia;Clostridiales;Ruminococcaceae;Faecalibacterium;Faecalibacterium_prausnitzii;
ProteinFamily_1045723	441	754	NA	NA	Bacteria;Firmicutes;Clostridia;Clostridiales;
ProteinFamily_1045749	394	659	NA	NA	Bacteria;Proteobacteria;Gammaproteobacteria;Enterobacterales;Enterobacteriaceae;
ProteinFamily_1045758	412	736	NA	NA	Bacteria;Firmicutes;Clostridia;Clostridiales;Clostridiaceae;
ProteinFamily_104576	608	1459	NA	NA	Bacteria;Bacteroidetes;Bacteroidia;Bacteroidales;Bacteroidaceae;Bacteroides;
ProteinFamily_1045777	478	1079	K06397	NA	Bacteria;Firmicutes;Clostridia;Clostridiales;Lachnospiraceae;
ProteinFamily_1045803	498	807	NA	NA	Bacteria;Firmicutes;Clostridia;Clostridiales;Lachnospiraceae;
ProteinFamily_1045832	597	1692	NA	NA	Bacteria;Bacteroidetes;Bacteroidia;Bacteroidales;Bacteroidaceae;Bacteroides;
ProteinFamily_1045847	564	568	NA	NA	Bacteria;Firmicutes;Clostridia;Clostridiales;Lachnospiraceae;
ProteinFamily_1045903	398	624	K02008	map02010	Bacteria;Proteobacteria;Gammaproteobacteria;Enterobacterales;Enterobacteriaceae;Klebsiella;
ProteinFamily_1046016	441	496	NA	NA	Bacteria;
ProteinFamily_1046094	702	2052	NA	NA	Bacteria;Firmicutes;Clostridia;Clostridiales;
ProteinFamily_1046098	469	754	NA	NA	Bacteria;Firmicutes;Clostridia;Clostridiales;
ProteinFamily_1046107	555	628	K08641	map01502,map02020	Bacteria;Bacteroidetes;Bacteroidia;Bacteroidales;Bacteroidaceae;Bacteroides;
ProteinFamily_1046224	463	469	NA	NA	Bacteria;Firmicutes;Clostridia;Clostridiales;Ruminococcaceae;Flavonifractor;Flavonifractor_plautii;
ProteinFamily_1046225	704	1604	K06967	NA	Bacteria;Firmicutes;Erysipelotrichia;Erysipelotrichales;Erysipelotrichaceae;
ProteinFamily_1046263	696	7433	K00939	map00230,map00730,map01100,map01110,map01130	Bacteria;Firmicutes;Clostridia;Clostridiales;Ruminococcaceae;
ProteinFamily_1046266	687	1121	NA	NA	Bacteria;Firmicutes;Clostridia;Clostridiales;Lachnospiraceae;
ProteinFamily_104631	670	2466	K03581	map03440	Bacteria;Firmicutes;Clostridia;Clostridiales;Lachnospiraceae;Blautia;
ProteinFamily_1046316	427	716	K07150	NA	Bacteria;Firmicutes;Bacilli;Lactobacillales;Lactobacillaceae;Lactobacillus;
ProteinFamily_104632	469	483	NA	NA	Bacteria;Bacteroidetes;Bacteroidia;Bacteroidales;Bacteroidaceae;Bacteroides;
ProteinFamily_104636	641	666	K11740	NA	Bacteria;Proteobacteria;Gammaproteobacteria;Enterobacterales;Enterobacteriaceae;Escherichia;Escherichia_coli;
ProteinFamily_104637	679	1611	K01421	NA	Bacteria;Actinobacteria;Actinobacteria;Bifidobacteriales;Bifidobacteriaceae;Bifidobacterium;
ProteinFamily_1046476	397	509	K01104	map02020	Bacteria;Actinobacteria;Actinobacteria;Bifidobacteriales;Bifidobacteriaceae;Bifidobacterium;
ProteinFamily_104654	737	24357	K06959	NA	Bacteria;Firmicutes;
ProteinFamily_1046546	498	996	K01091	map00630,map01100,map01110,map01130	Bacteria;Firmicutes;Clostridia;Clostridiales;
ProteinFamily_1046600	454	541	K00661	NA	Bacteria;Actinobacteria;Actinobacteria;Bifidobacteriales;Bifidobacteriaceae;Bifidobacterium;Bifidobacterium_longum;
ProteinFamily_104701	571	1930	K07012	NA	Bacteria;Firmicutes;Clostridia;Clostridiales;
ProteinFamily_1047013	642	1348	K07816	map00230,map01100	Bacteria;Firmicutes;Bacilli;Lactobacillales;Streptococcaceae;Streptococcus;
ProteinFamily_104705	604	1215	K03657	map03420,map03430	Bacteria;Proteobacteria;Gammaproteobacteria;Enterobacterales;Enterobacteriaceae;
ProteinFamily_1047053	388	554	K02003	NA	Bacteria;Firmicutes;Bacilli;Lactobacillales;Streptococcaceae;Streptococcus;
ProteinFamily_1047207	403	578	NA	NA	Bacteria;Firmicutes;Clostridia;Clostridiales;
ProteinFamily_1047224	379	618	K10040,K02029	map02010,NA	Bacteria;Firmicutes;Bacilli;Lactobacillales;Enterococcaceae;Enterococcus;
ProteinFamily_1047245	652	652	NA	NA	Bacteria;Actinobacteria;Actinobacteria;Bifidobacteriales;Bifidobacteriaceae;Bifidobacterium;Bifidobacterium_longum;
ProteinFamily_104725	549	755	NA	NA	Bacteria;Verrucomicrobia;Verrucomicrobiae;Verrucomicrobiales;Akkermansiaceae;Akkermansia;Akkermansia_muciniphila;
ProteinFamily_1047311	506	961	NA	NA	Bacteria;Firmicutes;Clostridia;Clostridiales;
ProteinFamily_1047450	731	1539	K07663	map02020	Bacteria;Proteobacteria;Gammaproteobacteria;Enterobacterales;Enterobacteriaceae;
ProteinFamily_104746	732	2016	K03628	map03018	Bacteria;Actinobacteria;Actinobacteria;Bifidobacteriales;Bifidobacteriaceae;Bifidobacterium;
ProteinFamily_1047466	529	748	NA	NA	Bacteria;Firmicutes;Bacilli;
ProteinFamily_104753	436	900	K02470	NA	Bacteria;Actinobacteria;Coriobacteriia;Coriobacteriales;Coriobacteriaceae;Collinsella;
ProteinFamily_1047615	564	659	NA	NA	Bacteria;Firmicutes;Clostridia;Clostridiales;Ruminococcaceae;Ruminococcus;
ProteinFamily_1047642	542	574	NA	NA	Bacteria;Bacteroidetes;Bacteroidia;Bacteroidales;Bacteroidaceae;Bacteroides;
ProteinFamily_1047660	426	515	NA	NA	Bacteria;Firmicutes;
ProteinFamily_104784	408	557	NA	NA	Bacteria;Bacteroidetes;Bacteroidia;Bacteroidales;Bacteroidaceae;Bacteroides;
ProteinFamily_1048033	395	620	NA	NA	Bacteria;Firmicutes;Clostridia;Clostridiales;
ProteinFamily_1048041	735	3514	K03975	NA	Bacteria;Proteobacteria;Gammaproteobacteria;Enterobacterales;Enterobacteriaceae;
ProteinFamily_1048098	635	1184	NA	NA	Bacteria;Firmicutes;
ProteinFamily_1048191	638	1851	NA	NA	Bacteria;Bacteroidetes;Bacteroidia;Bacteroidales;Bacteroidaceae;Bacteroides;
ProteinFamily_1048195	369	620	NA	NA	Bacteria;Firmicutes;Clostridia;Clostridiales;Lachnospiraceae;Blautia;
ProteinFamily_1048264	540	575	K01838	map00500	Bacteria;Firmicutes;Clostridia;Clostridiales;Lachnospiraceae;
ProteinFamily_1048282	717	1633	NA	NA	Bacteria;Proteobacteria;Gammaproteobacteria;Enterobacterales;Enterobacteriaceae;
ProteinFamily_1048291	544	717	K14742	NA	Bacteria;Verrucomicrobia;Verrucomicrobiae;Verrucomicrobiales;Akkermansiaceae;Akkermansia;Akkermansia_muciniphila;
ProteinFamily_1048302	717	1115	K05595	NA	Bacteria;Proteobacteria;Gammaproteobacteria;Enterobacterales;Enterobacteriaceae;
ProteinFamily_1048447	550	717	K03088	NA	Bacteria;Verrucomicrobia;Verrucomicrobiae;Verrucomicrobiales;Akkermansiaceae;Akkermansia;Akkermansia_muciniphila;
ProteinFamily_1048585	399	535	K03652	map03410	Bacteria;Firmicutes;Bacilli;Lactobacillales;Enterococcaceae;Enterococcus;Enterococcus_faecalis;
ProteinFamily_1048589	461	811	K06336	NA	Bacteria;Firmicutes;Clostridia;Clostridiales;
ProteinFamily_104869	411	998	K05515	map00550,map01501	Bacteria;Firmicutes;Clostridia;Clostridiales;Ruminococcaceae;unknown;
ProteinFamily_1048702	603	616	NA	NA	Bacteria;Firmicutes;Erysipelotrichia;Erysipelotrichales;Erysipelotrichaceae;
ProteinFamily_104873	737	13425	K01208	map00500,map01100,map01110	Bacteria;Firmicutes;Clostridia;Clostridiales;
ProteinFamily_104875	641	2194	K23269	map00230,map01100,map01110	Bacteria;Firmicutes;Bacilli;Lactobacillales;
ProteinFamily_1048779	735	2357	K02926	map03010	Bacteria;Actinobacteria;Actinobacteria;Bifidobacteriales;Bifidobacteriaceae;Bifidobacterium;
ProteinFamily_1048799	719	1411	K03969	NA	Bacteria;Proteobacteria;Gammaproteobacteria;Enterobacterales;Enterobacteriaceae;
ProteinFamily_104899	413	729	NA	NA	Bacteria;Bacteroidetes;Bacteroidia;Bacteroidales;Tannerellaceae;Parabacteroides;
ProteinFamily_1049398	643	1075	K03499	NA	Bacteria;Actinobacteria;Coriobacteriia;Eggerthellales;Eggerthellaceae;
ProteinFamily_1049413	734	3019	K00995	map00564,map01100	Bacteria;Actinobacteria;Actinobacteria;Bifidobacteriales;Bifidobacteriaceae;Bifidobacterium;
ProteinFamily_1049455	470	653	NA	NA	Bacteria;Bacteroidetes;Bacteroidia;Bacteroidales;Bacteroidaceae;Bacteroides;
ProteinFamily_1049507	705	2634	K10773	map03410	Bacteria;Firmicutes;Negativicutes;Veillonellales;Veillonellaceae;Veillonella;
ProteinFamily_1049551	571	1043	NA	NA	Bacteria;Bacteroidetes;Bacteroidia;Bacteroidales;Bacteroidaceae;Bacteroides;
ProteinFamily_1049606	545	549	NA	NA	Bacteria;Firmicutes;Erysipelotrichia;Erysipelotrichales;Erysipelotrichaceae;
ProteinFamily_1049607	689	2012	NA	NA	Bacteria;Firmicutes;Clostridia;Clostridiales;
ProteinFamily_1049618	731	1753	K03501	NA	Bacteria;Actinobacteria;Actinobacteria;Bifidobacteriales;Bifidobacteriaceae;Bifidobacterium;
ProteinFamily_1049620	547	589	NA	NA	Bacteria;Bacteroidetes;Bacteroidia;Bacteroidales;Bacteroidaceae;Bacteroides;
ProteinFamily_1049625	389	554	NA	NA	Bacteria;Firmicutes;Clostridia;Clostridiales;
ProteinFamily_1049629	615	616	NA	NA	Bacteria;Firmicutes;Erysipelotrichia;Erysipelotrichales;Erysipelotrichaceae;
ProteinFamily_1049636	468	1844	NA	NA	Bacteria;Proteobacteria;Gammaproteobacteria;Enterobacterales;Enterobacteriaceae;Klebsiella;
ProteinFamily_1049640	724	2415	NA	NA	Bacteria;Firmicutes;Clostridia;Clostridiales;Ruminococcaceae;Faecalibacterium;Faecalibacterium_prausnitzii;
ProteinFamily_1049649	606	949	NA	NA	Bacteria;Actinobacteria;Actinobacteria;Bifidobacteriales;Bifidobacteriaceae;Bifidobacterium;
ProteinFamily_1049655	656	1227	NA	NA	Bacteria;Actinobacteria;Actinobacteria;Bifidobacteriales;Bifidobacteriaceae;Bifidobacterium;
ProteinFamily_1049657	469	938	NA	NA	Bacteria;Firmicutes;Clostridia;Clostridiales;
ProteinFamily_1049677	721	1628	K19270	NA	Bacteria;Proteobacteria;Gammaproteobacteria;Enterobacterales;Enterobacteriaceae;
ProteinFamily_1049683	371	690	NA	NA	Bacteria;Firmicutes;Clostridia;Clostridiales;
ProteinFamily_1049694	397	427	K07149	NA	Bacteria;Firmicutes;Clostridia;Clostridiales;
ProteinFamily_1049700	579	1054	NA	NA	Bacteria;Firmicutes;Clostridia;Clostridiales;Ruminococcaceae;Ruminococcus;
ProteinFamily_1049703	641	731	NA	NA	Bacteria;Firmicutes;Clostridia;Clostridiales;Ruminococcaceae;Ruminococcus;
ProteinFamily_1049705	551	773	K00655	map00561,map00564,map01100,map01110	Bacteria;Firmicutes;Erysipelotrichia;Erysipelotrichales;Erysipelotrichaceae;
ProteinFamily_1049706	412	527	NA	NA	Bacteria;Bacteroidetes;Bacteroidia;Bacteroidales;
ProteinFamily_1049710	595	1978	K01625	map00030,map00630,map01100,map01120,map01200	Bacteria;Firmicutes;
ProteinFamily_1049712	629	2009	K09702	NA	Bacteria;Bacteroidetes;Bacteroidia;Bacteroidales;Bacteroidaceae;Bacteroides;
ProteinFamily_1049720	604	1333	K02086	NA	Bacteria;Firmicutes;Bacilli;Lactobacillales;Streptococcaceae;Streptococcus;
ProteinFamily_1049753	395	541	K19270,K01091	map00630,map01100,map01110,map01130	Bacteria;Proteobacteria;Gammaproteobacteria;Enterobacterales;Enterobacteriaceae;Klebsiella;
ProteinFamily_1049771	570	927	NA	NA	Bacteria;Firmicutes;Erysipelotrichia;Erysipelotrichales;Erysipelotrichaceae;
ProteinFamily_1049796	676	1340	NA	NA	Bacteria;Firmicutes;Erysipelotrichia;Erysipelotrichales;Erysipelotrichaceae;
ProteinFamily_104980	517	1185	NA	NA	Bacteria;Firmicutes;Clostridia;Clostridiales;
ProteinFamily_1049801	650	1125	NA	NA	Bacteria;Firmicutes;Erysipelotrichia;Erysipelotrichales;Erysipelotrichaceae;
ProteinFamily_1049837	401	602	NA	NA	Bacteria;Actinobacteria;Coriobacteriia;Coriobacteriales;Coriobacteriaceae;Collinsella;
ProteinFamily_104987	736	4030	K00705	map00500,map01100,map01110	Bacteria;Actinobacteria;Actinobacteria;Bifidobacteriales;Bifidobacteriaceae;Bifidobacterium;
ProteinFamily_1049884	430	492	K07053	NA	Bacteria;Firmicutes;Clostridia;Clostridiales;Ruminococcaceae;
ProteinFamily_104991	664	1995	K12574	map03018	Bacteria;Firmicutes;Negativicutes;Veillonellales;Veillonellaceae;Veillonella;
ProteinFamily_1049928	688	3963	NA	NA	Bacteria;Bacteroidetes;Bacteroidia;Bacteroidales;Bacteroidaceae;Bacteroides;
ProteinFamily_104993	625	2232	K03655	map03440	Bacteria;Firmicutes;Clostridia;Clostridiales;Ruminococcaceae;Ruminococcus;
ProteinFamily_1049944	620	1738	K03499	NA	Bacteria;Firmicutes;Clostridia;Clostridiales;
ProteinFamily_1050000	579	2543	K22900	NA	Bacteria;Firmicutes;Clostridia;Clostridiales;
ProteinFamily_1050009	414	644	NA	NA	Bacteria;Firmicutes;Clostridia;Clostridiales;
ProteinFamily_1050060	437	518	K02304	map00860,map01100,map01110,map01120	Bacteria;Firmicutes;Clostridia;Clostridiales;Lachnospiraceae;unknown;[Eubacterium]_rectale;
ProteinFamily_1050098	688	1390	K07275	NA	Bacteria;Proteobacteria;Gammaproteobacteria;Enterobacterales;Enterobacteriaceae;
ProteinFamily_105012	599	1187	NA	NA	Bacteria;Actinobacteria;Actinobacteria;Bifidobacteriales;Bifidobacteriaceae;Bifidobacterium;Bifidobacterium_bifidum;
ProteinFamily_1050128	668	2479	NA	NA	Bacteria;Firmicutes;
ProteinFamily_1050134	432	638	K21977	map00770	Bacteria;Firmicutes;Bacilli;Lactobacillales;Streptococcaceae;Streptococcus;
ProteinFamily_1050147	516	671	NA	NA	Bacteria;Actinobacteria;
ProteinFamily_1050155	561	1142	K14983	map02020,map02024	Bacteria;Firmicutes;Bacilli;Lactobacillales;Streptococcaceae;
ProteinFamily_1050163	720	748	NA	NA	Bacteria;Firmicutes;Clostridia;Clostridiales;Lachnospiraceae;Blautia;[Ruminococcus]_gnavus;
ProteinFamily_1050167	372	743	K03768	NA	Bacteria;Firmicutes;Clostridia;Clostridiales;
ProteinFamily_1050168	677	1129	K03811	NA	Bacteria;Firmicutes;Clostridia;Clostridiales;Lachnospiraceae;
ProteinFamily_105017	446	524	K22927	NA	Bacteria;Firmicutes;Clostridia;Clostridiales;Lachnospiraceae;unknown;[Eubacterium]_rectale;
ProteinFamily_1050175	457	612	NA	NA	Bacteria;Actinobacteria;Coriobacteriia;Eggerthellales;Eggerthellaceae;Eggerthella;
ProteinFamily_1050208	465	867	NA	NA	Bacteria;Firmicutes;Clostridia;Clostridiales;Lachnospiraceae;Roseburia;
ProteinFamily_1050215	504	555	NA	NA	Bacteria;Firmicutes;Erysipelotrichia;Erysipelotrichales;Erysipelotrichaceae;
ProteinFamily_1050217	500	750	NA	NA	Bacteria;Firmicutes;Clostridia;Clostridiales;Lachnospiraceae;unknown;[Eubacterium]_rectale;
ProteinFamily_1050221	517	568	NA	NA	Bacteria;Firmicutes;Erysipelotrichia;Erysipelotrichales;Erysipelotrichaceae;
ProteinFamily_105025	674	3673	K12573	map03018	Bacteria;Firmicutes;Clostridia;Clostridiales;Ruminococcaceae;Faecalibacterium;
ProteinFamily_1050250	701	1558	K22293	NA	Bacteria;Firmicutes;Erysipelotrichia;Erysipelotrichales;Erysipelotrichaceae;
ProteinFamily_1050275	404	432	K18476	NA	Bacteria;Actinobacteria;Coriobacteriia;Eggerthellales;Eggerthellaceae;Eggerthella;
ProteinFamily_1050327	543	657	K13038	map00770,map01100	Bacteria;Verrucomicrobia;Verrucomicrobiae;Verrucomicrobiales;Akkermansiaceae;Akkermansia;Akkermansia_muciniphila;
ProteinFamily_1050352	612	2128	K00939	map00230,map00730,map01100,map01110,map01130	Bacteria;Firmicutes;Clostridia;Clostridiales;
ProteinFamily_105038	642	2529	K01847	map00280,map00630,map00640,map00720,map01100,map01120,map01200	Bacteria;
ProteinFamily_1050435	377	503	K03634	NA	Bacteria;Bacteroidetes;Bacteroidia;Bacteroidales;Tannerellaceae;Parabacteroides;
ProteinFamily_1050443	694	1549	K02029	NA	Bacteria;Firmicutes;Erysipelotrichia;Erysipelotrichales;Erysipelotrichaceae;
ProteinFamily_1050540	617	1677	K02003	NA	Bacteria;Verrucomicrobia;Verrucomicrobiae;Verrucomicrobiales;Akkermansiaceae;Akkermansia;
ProteinFamily_1050544	714	2611	K07770	map02020	Bacteria;Firmicutes;Erysipelotrichia;Erysipelotrichales;Erysipelotrichaceae;
ProteinFamily_105072	470	1148	K12573	map03018	Bacteria;Firmicutes;Clostridia;Clostridiales;Lachnospiraceae;Blautia;
ProteinFamily_1050729	636	2154	K09789	map00780,map01100	Bacteria;Bacteroidetes;Bacteroidia;Bacteroidales;Bacteroidaceae;Bacteroides;
ProteinFamily_1050752	697	1191	K00788	map00730,map01100	Bacteria;Firmicutes;
ProteinFamily_1050837	657	1466	NA	NA	Bacteria;Proteobacteria;Gammaproteobacteria;Enterobacterales;Enterobacteriaceae;
ProteinFamily_1050842	376	407	NA	NA	Bacteria;Actinobacteria;Coriobacteriia;Eggerthellales;Eggerthellaceae;
ProteinFamily_105085	403	792	NA	NA	Bacteria;Firmicutes;Clostridia;Clostridiales;Clostridiaceae;Hungatella;
ProteinFamily_105087	543	952	K01533	NA	Bacteria;Firmicutes;
ProteinFamily_1050888	690	5975	NA	NA	Bacteria;Firmicutes;Clostridia;Clostridiales;Ruminococcaceae;Faecalibacterium;
ProteinFamily_1050940	420	593	NA	NA	Bacteria;Firmicutes;Clostridia;Clostridiales;
ProteinFamily_1050944	391	563	NA	NA	Bacteria;Firmicutes;Clostridia;Clostridiales;Ruminococcaceae;
ProteinFamily_1050958	660	2327	K11068	NA	Bacteria;Bacteroidetes;Bacteroidia;Bacteroidales;Bacteroidaceae;Bacteroides;
ProteinFamily_1051038	662	673	NA	NA	Bacteria;Firmicutes;Erysipelotrichia;Erysipelotrichales;Erysipelotrichaceae;
ProteinFamily_105107	412	540	K02014	NA	Bacteria;Bacteroidetes;Bacteroidia;Bacteroidales;Tannerellaceae;Parabacteroides;
ProteinFamily_1051102	568	600	NA	NA	Bacteria;Actinobacteria;Coriobacteriia;Eggerthellales;Eggerthellaceae;Eggerthella;
ProteinFamily_1051154	392	417	NA	NA	Bacteria;Firmicutes;Clostridia;Clostridiales;Lachnospiraceae;Blautia;
ProteinFamily_1051159	394	508	NA	NA	Bacteria;Firmicutes;Clostridia;Clostridiales;Ruminococcaceae;Faecalibacterium;Faecalibacterium_prausnitzii;
ProteinFamily_1051173	398	707	K01834	map00010,map00260,map00680,map01100,map01110,map01120,map01130,map01200,map01230,map04922,map05230	Bacteria;Firmicutes;Bacilli;Lactobacillales;
ProteinFamily_1051182	380	504	K19302	map00550	Bacteria;Bacteroidetes;Bacteroidia;Bacteroidales;Tannerellaceae;Parabacteroides;
ProteinFamily_105122	472	967	K02014	NA	Bacteria;Proteobacteria;Gammaproteobacteria;Enterobacterales;Enterobacteriaceae;
ProteinFamily_1051258	679	3524	K06187	map03440	Bacteria;Bacteroidetes;Bacteroidia;Bacteroidales;Bacteroidaceae;Bacteroides;
ProteinFamily_1051298	716	4297	K01069	map00620,map01100	Bacteria;Firmicutes;Clostridia;Clostridiales;
ProteinFamily_1051347	447	846	NA	NA	Bacteria;Bacteroidetes;Bacteroidia;Bacteroidales;Bacteroidaceae;Bacteroides;
ProteinFamily_105137	478	601	NA	NA	Bacteria;Verrucomicrobia;Verrucomicrobiae;Verrucomicrobiales;Akkermansiaceae;Akkermansia;Akkermansia_muciniphila;
ProteinFamily_1051396	480	569	NA	NA	Bacteria;Firmicutes;Erysipelotrichia;Erysipelotrichales;Erysipelotrichaceae;
ProteinFamily_1051412	418	457	NA	NA	Bacteria;Proteobacteria;Gammaproteobacteria;Enterobacterales;Enterobacteriaceae;Escherichia;Escherichia_coli;
ProteinFamily_105148	417	633	K03406	map02020,map02030	Bacteria;Firmicutes;Clostridia;Clostridiales;
ProteinFamily_1051484	522	919	K01056	NA	Bacteria;Firmicutes;Clostridia;Clostridiales;
ProteinFamily_1051495	542	1299	NA	NA	Bacteria;Firmicutes;Clostridia;Clostridiales;
ProteinFamily_105153	544	971	K02238	NA	Bacteria;Firmicutes;Negativicutes;Veillonellales;Veillonellaceae;Veillonella;
ProteinFamily_1051554	675	3490	K01926	NA	Bacteria;Bacteroidetes;Bacteroidia;Bacteroidales;Bacteroidaceae;Bacteroides;
ProteinFamily_1051565	648	3014	K06973	NA	Bacteria;Bacteroidetes;Bacteroidia;Bacteroidales;Bacteroidaceae;Bacteroides;
ProteinFamily_1051626	637	1153	K03565	NA	Bacteria;Actinobacteria;Actinobacteria;Bifidobacteriales;Bifidobacteriaceae;Bifidobacterium;
ProteinFamily_1051633	374	398	NA	NA	Bacteria;Firmicutes;Clostridia;Clostridiales;Lachnospiraceae;
ProteinFamily_10518	688	1349	K12373	map00511,map00513,map00520,map00531,map00603,map00604,map01100,map04142	Bacteria;Actinobacteria;Actinobacteria;Bifidobacteriales;Bifidobacteriaceae;Bifidobacterium;Bifidobacterium_bifidum;
ProteinFamily_1051879	689	1534	NA	NA	Bacteria;Firmicutes;Clostridia;Clostridiales;Ruminococcaceae;Ruminococcus;
ProteinFamily_1051890	496	1109	K03801	map00785,map01100	Bacteria;Bacteroidetes;Bacteroidia;Bacteroidales;
ProteinFamily_1051936	733	7435	K02039	NA	Bacteria;Firmicutes;Clostridia;Clostridiales;
ProteinFamily_1052120	638	2117	NA	NA	Bacteria;Firmicutes;Clostridia;Clostridiales;Ruminococcaceae;Faecalibacterium;Faecalibacterium_prausnitzii;
ProteinFamily_1052133	494	528	K01243	map00270,map01100,map01230	Bacteria;Firmicutes;Clostridia;Clostridiales;Lachnospiraceae;Blautia;[Ruminococcus]_gnavus;
ProteinFamily_1052171	596	1029	NA	NA	Bacteria;Firmicutes;Clostridia;Clostridiales;
ProteinFamily_1052207	675	2159	K07096	NA	Bacteria;Firmicutes;Clostridia;Clostridiales;Ruminococcaceae;Faecalibacterium;Faecalibacterium_prausnitzii;
ProteinFamily_1052278	545	1176	NA	NA	Bacteria;Firmicutes;
ProteinFamily_1052284	686	3568	K01091	map00630,map01100,map01110,map01130	Bacteria;Firmicutes;Clostridia;Clostridiales;
ProteinFamily_105229	385	702	NA	NA	Bacteria;Bacteroidetes;Bacteroidia;Bacteroidales;Rikenellaceae;Alistipes;
ProteinFamily_1052316	561	573	NA	NA	Unknown
ProteinFamily_1052470	601	1266	NA	NA	Bacteria;Firmicutes;Bacilli;Lactobacillales;Streptococcaceae;Streptococcus;
ProteinFamily_1052508	627	2315	K18234	NA	Bacteria;Firmicutes;
ProteinFamily_1052513	684	3816	K01069	map00620,map01100	Bacteria;Bacteroidetes;Bacteroidia;Bacteroidales;Bacteroidaceae;Bacteroides;
ProteinFamily_1052561	560	1008	NA	NA	Bacteria;Firmicutes;Clostridia;Clostridiales;
ProteinFamily_1052638	625	2253	K10773	map03410	Bacteria;Firmicutes;Clostridia;Clostridiales;
ProteinFamily_1052772	407	492	K22278	NA	Bacteria;Firmicutes;Clostridia;Clostridiales;Lachnospiraceae;Roseburia;
ProteinFamily_1052778	438	541	NA	NA	Bacteria;Firmicutes;Erysipelotrichia;Erysipelotrichales;Erysipelotrichaceae;Erysipelatoclostridium;Erysipelatoclostridium_ramosum;
ProteinFamily_1052807	708	1880	NA	NA	Bacteria;Firmicutes;Erysipelotrichia;Erysipelotrichales;Erysipelotrichaceae;
ProteinFamily_1052927	660	1440	NA	NA	Bacteria;Firmicutes;
ProteinFamily_1053119	400	439	NA	NA	Bacteria;Actinobacteria;Coriobacteriia;Coriobacteriales;Coriobacteriaceae;Collinsella;
ProteinFamily_1053319	563	1111	NA	NA	Bacteria;Firmicutes;Clostridia;Clostridiales;
ProteinFamily_105332	436	608	NA	NA	Bacteria;Firmicutes;Clostridia;Clostridiales;
ProteinFamily_105335	369	568	NA	NA	Bacteria;Firmicutes;Clostridia;Clostridiales;Eubacteriaceae;Eubacterium;[Eubacterium]_eligens;
ProteinFamily_105351	423	857	K08384,K03587	map00550,map01501	Bacteria;Firmicutes;Clostridia;Clostridiales;
ProteinFamily_1053532	571	1232	K03550	map03440	Bacteria;Firmicutes;Clostridia;Clostridiales;
ProteinFamily_105357	370	426	NA	NA	Bacteria;Actinobacteria;Coriobacteriia;Eggerthellales;Eggerthellaceae;Eggerthella;Eggerthella_lenta;
ProteinFamily_105359	450	711	K08884,K12132	NA	Bacteria;Firmicutes;Clostridia;Clostridiales;Lachnospiraceae;unknown;[Eubacterium]_rectale;
ProteinFamily_105360	438	447	NA	NA	Bacteria;Firmicutes;Clostridia;Clostridiales;Lachnospiraceae;Blautia;
ProteinFamily_105364	375	497	NA	NA	Bacteria;Firmicutes;Bacilli;Lactobacillales;Lactobacillaceae;Lactobacillus;
ProteinFamily_1053645	670	770	K07149	NA	Bacteria;Firmicutes;Clostridia;Clostridiales;Lachnospiraceae;Blautia;[Ruminococcus]_gnavus;
ProteinFamily_1053659	388	398	NA	NA	Bacteria;Firmicutes;Erysipelotrichia;Erysipelotrichales;Erysipelotrichaceae;Erysipelatoclostridium;[Clostridium]_innocuum;
ProteinFamily_105372	671	1041	NA	NA	Bacteria;Firmicutes;Clostridia;Clostridiales;
ProteinFamily_105381	439	793	NA	NA	Bacteria;Firmicutes;Clostridia;Clostridiales;
ProteinFamily_1053821	714	2788	K02029	NA	Bacteria;
ProteinFamily_105384	481	1075	NA	NA	Bacteria;Firmicutes;Clostridia;Clostridiales;
ProteinFamily_105388	460	1510	K08384,K03587	map00550,map01501	Bacteria;Firmicutes;Clostridia;Clostridiales;Clostridiaceae;Clostridium;
ProteinFamily_1054016	552	770	K00788	map00730,map01100	Bacteria;Verrucomicrobia;Verrucomicrobiae;Verrucomicrobiales;Akkermansiaceae;Akkermansia;Akkermansia_muciniphila;
ProteinFamily_1054071	576	1262	NA	NA	Bacteria;Firmicutes;Bacilli;Lactobacillales;Streptococcaceae;Streptococcus;
ProteinFamily_105408	573	621	K05515	map00550,map01501	Bacteria;Firmicutes;Clostridia;Clostridiales;Ruminococcaceae;Flavonifractor;Flavonifractor_plautii;
ProteinFamily_105413	427	486	K22452	NA	Bacteria;Firmicutes;Clostridia;Clostridiales;
ProteinFamily_105418	466	966	K07452	NA	Bacteria;
ProteinFamily_1054295	694	1370	K06997	NA	Bacteria;Firmicutes;Erysipelotrichia;Erysipelotrichales;Erysipelotrichaceae;
ProteinFamily_1054404	426	911	NA	NA	Bacteria;Firmicutes;Clostridia;Clostridiales;
ProteinFamily_1054415	725	1543	K09017	NA	Bacteria;Proteobacteria;Gammaproteobacteria;Enterobacterales;Enterobacteriaceae;
ProteinFamily_1054421	715	3942	K03780	map00630,map01100	Bacteria;Firmicutes;Clostridia;Clostridiales;
ProteinFamily_1054422	582	880	K10773	map03410	Bacteria;Actinobacteria;Coriobacteriia;Eggerthellales;Eggerthellaceae;
ProteinFamily_1054441	648	1007	K15735	NA	Bacteria;Proteobacteria;Gammaproteobacteria;Enterobacterales;Enterobacteriaceae;
ProteinFamily_1054495	470	929	NA	NA	Bacteria;Firmicutes;Clostridia;Clostridiales;Ruminococcaceae;Faecalibacterium;
ProteinFamily_105456	641	660	NA	NA	Bacteria;Firmicutes;Erysipelotrichia;Erysipelotrichales;Erysipelotrichaceae;
ProteinFamily_105461	729	6446	K00656	map00620,map00640,map00650,map01100,map01120	Bacteria;Firmicutes;Clostridia;Clostridiales;
ProteinFamily_1054683	683	2818	NA	NA	Bacteria;Firmicutes;Clostridia;Clostridiales;
ProteinFamily_1054872	668	1641	NA	NA	Bacteria;Firmicutes;Clostridia;Clostridiales;Ruminococcaceae;
ProteinFamily_1054885	700	1077	NA	NA	Bacteria;Firmicutes;Clostridia;Clostridiales;Lachnospiraceae;Blautia;[Ruminococcus]_gnavus;
ProteinFamily_1055031	695	7307	K02501	map00340,map01100,map01110,map01230	Bacteria;Firmicutes;Clostridia;Clostridiales;Lachnospiraceae;
ProteinFamily_1055074	393	727	NA	NA	Bacteria;Bacteroidetes;Bacteroidia;Bacteroidales;Tannerellaceae;Parabacteroides;
ProteinFamily_1055094	419	798	NA	NA	Bacteria;Firmicutes;Clostridia;Clostridiales;Lachnospiraceae;Roseburia;
ProteinFamily_1055125	547	750	K01091	map00630,map01100,map01110,map01130	Bacteria;Verrucomicrobia;Verrucomicrobiae;Verrucomicrobiales;Akkermansiaceae;Akkermansia;Akkermansia_muciniphila;
ProteinFamily_1055130	547	750	NA	NA	Bacteria;Verrucomicrobia;Verrucomicrobiae;Verrucomicrobiales;Akkermansiaceae;Akkermansia;Akkermansia_muciniphila;
ProteinFamily_1055131	537	702	K00991	map00900,map01100,map01110,map01130	Bacteria;Verrucomicrobia;Verrucomicrobiae;Verrucomicrobiales;Akkermansiaceae;Akkermansia;Akkermansia_muciniphila;
ProteinFamily_1055136	470	681	NA	NA	Bacteria;Bacteroidetes;Bacteroidia;Bacteroidales;Bacteroidaceae;Bacteroides;
ProteinFamily_1055138	643	2409	NA	NA	Bacteria;Bacteroidetes;Bacteroidia;Bacteroidales;Bacteroidaceae;Bacteroides;
ProteinFamily_1055139	422	960	K00949	map00730,map01100	Bacteria;Firmicutes;Clostridia;Clostridiales;Ruminococcaceae;unknown;
ProteinFamily_1055140	547	1019	K16785	map02010	Bacteria;Firmicutes;Clostridia;Clostridiales;
ProteinFamily_1055145	720	810	K02573	NA	Bacteria;Proteobacteria;Gammaproteobacteria;Enterobacterales;Enterobacteriaceae;Escherichia;Escherichia_coli;
ProteinFamily_1055162	403	420	NA	NA	Bacteria;Firmicutes;Erysipelotrichia;Erysipelotrichales;Erysipelotrichaceae;Erysipelatoclostridium;
ProteinFamily_1055164	616	1189	NA	NA	Bacteria;Firmicutes;Negativicutes;Veillonellales;Veillonellaceae;Veillonella;
ProteinFamily_1055174	553	777	K02242	NA	Bacteria;Firmicutes;Negativicutes;Veillonellales;Veillonellaceae;Veillonella;
ProteinFamily_1055177	461	850	K01817	map00400,map01100,map01110,map01130,map01230	Bacteria;Firmicutes;Clostridia;Clostridiales;Lachnospiraceae;Roseburia;
ProteinFamily_1055179	706	707	NA	NA	Bacteria;Actinobacteria;Actinobacteria;Bifidobacteriales;Bifidobacteriaceae;Bifidobacterium;Bifidobacterium_longum;
ProteinFamily_1055184	710	1306	NA	NA	Bacteria;Firmicutes;Clostridia;Clostridiales;
ProteinFamily_1055187	637	2153	K10037,K02029	map02010,NA	Bacteria;Firmicutes;Clostridia;Clostridiales;
ProteinFamily_1055188	601	602	K02108	map00190,map00195,map01100	Bacteria;Actinobacteria;Coriobacteriia;Eggerthellales;Eggerthellaceae;
ProteinFamily_1055198	400	531	K01449	NA	Bacteria;Firmicutes;Clostridia;Clostridiales;Lachnospiraceae;Lachnoclostridium;
ProteinFamily_1055199	404	411	NA	NA	Bacteria;Firmicutes;Clostridia;Clostridiales;Lachnospiraceae;
ProteinFamily_1055209	733	2883	K07230	NA	Bacteria;Actinobacteria;Actinobacteria;Bifidobacteriales;Bifidobacteriaceae;Bifidobacterium;
ProteinFamily_1055214	497	499	NA	NA	Bacteria;Actinobacteria;Actinobacteria;Bifidobacteriales;Bifidobacteriaceae;Bifidobacterium;Bifidobacterium_bifidum;
ProteinFamily_1055228	428	527	NA	NA	Bacteria;Verrucomicrobia;Verrucomicrobiae;Verrucomicrobiales;Akkermansiaceae;Akkermansia;Akkermansia_muciniphila;
ProteinFamily_1055229	370	381	NA	NA	Bacteria;Firmicutes;Clostridia;Clostridiales;unknown;unknown;unknown;
ProteinFamily_1055234	674	2982	NA	NA	Bacteria;Firmicutes;Clostridia;Clostridiales;Ruminococcaceae;Faecalibacterium;Faecalibacterium_prausnitzii;
ProteinFamily_1055246	482	1057	NA	NA	Bacteria;Firmicutes;Clostridia;Clostridiales;
ProteinFamily_105527	727	4904	K01421	NA	Bacteria;Firmicutes;Clostridia;Clostridiales;Lachnospiraceae;
ProteinFamily_1055278	393	633	NA	NA	Bacteria;Firmicutes;Clostridia;Clostridiales;Lachnospiraceae;Blautia;[Ruminococcus]_gnavus;
ProteinFamily_1055298	604	658	NA	NA	Bacteria;Actinobacteria;Actinobacteria;Bifidobacteriales;Bifidobacteriaceae;Bifidobacterium;
ProteinFamily_1055326	559	1104	NA	NA	Bacteria;Firmicutes;Bacilli;Lactobacillales;Streptococcaceae;Streptococcus;
ProteinFamily_1055331	549	783	K05822	map00300,map01100,map01110,map01230	Bacteria;Firmicutes;
ProteinFamily_1055338	391	524	NA	NA	Bacteria;Bacteroidetes;Bacteroidia;Bacteroidales;Tannerellaceae;Parabacteroides;
ProteinFamily_1055340	643	1531	NA	NA	Bacteria;Bacteroidetes;Bacteroidia;Bacteroidales;Bacteroidaceae;Bacteroides;
ProteinFamily_1055348	397	473	NA	NA	Bacteria;Firmicutes;Clostridia;Clostridiales;
ProteinFamily_105538	590	1075	K05349	map00460,map00500,map00940,map01100,map01110	Bacteria;
ProteinFamily_1055401	382	519	K07025	NA	Bacteria;Bacteroidetes;Bacteroidia;Bacteroidales;Tannerellaceae;Parabacteroides;
ProteinFamily_1055437	609	1603	NA	NA	Bacteria;Firmicutes;
ProteinFamily_1055446	496	1613	NA	NA	Bacteria;Firmicutes;Clostridia;Clostridiales;
ProteinFamily_1055506	696	2667	K01926	NA	Bacteria;Firmicutes;Bacilli;Lactobacillales;
ProteinFamily_1055649	473	613	NA	NA	Bacteria;Firmicutes;Bacilli;Lactobacillales;Streptococcaceae;Streptococcus;
ProteinFamily_1055653	596	2608	K00640	map00270,map00920,map01100,map01110,map01120,map01200,map01230,map05111	Bacteria;Firmicutes;Clostridia;Clostridiales;
ProteinFamily_1055657	399	546	K17195	map00051,map01100,map01120	Bacteria;Proteobacteria;Gammaproteobacteria;Enterobacterales;Enterobacteriaceae;Klebsiella;
ProteinFamily_1055694	492	864	K05846	map02010	Bacteria;Firmicutes;Bacilli;Lactobacillales;Lactobacillaceae;
ProteinFamily_1055728	484	589	K03748	NA	Bacteria;Actinobacteria;Coriobacteriia;Eggerthellales;Eggerthellaceae;
ProteinFamily_1055754	527	1191	NA	NA	Bacteria;Firmicutes;Clostridia;Clostridiales;Ruminococcaceae;Ruminococcus;
ProteinFamily_105576	397	615	K01992	NA	Bacteria;Firmicutes;Clostridia;Clostridiales;
ProteinFamily_1055805	528	1047	NA	NA	Bacteria;Firmicutes;Clostridia;Clostridiales;Lachnospiraceae;Lachnoclostridium;
ProteinFamily_1055818	735	2858	K00943	map00240,map01100	Bacteria;Actinobacteria;Actinobacteria;Bifidobacteriales;Bifidobacteriaceae;Bifidobacterium;
ProteinFamily_1055852	703	4441	NA	NA	Bacteria;Firmicutes;Clostridia;Clostridiales;
ProteinFamily_1055865	570	1848	NA	NA	Bacteria;Firmicutes;Clostridia;Clostridiales;Lachnospiraceae;
ProteinFamily_1055894	723	1615	K11250	NA	Bacteria;Proteobacteria;Gammaproteobacteria;Enterobacterales;Enterobacteriaceae;
ProteinFamily_105592	401	666	NA	NA	Bacteria;Firmicutes;Clostridia;Clostridiales;Lachnospiraceae;Lachnoclostridium;
ProteinFamily_1055934	676	3089	NA	NA	Bacteria;Bacteroidetes;Bacteroidia;Bacteroidales;Bacteroidaceae;Bacteroides;
ProteinFamily_1055966	392	653	NA	NA	Bacteria;Firmicutes;Clostridia;Clostridiales;
ProteinFamily_105597	607	922	K20265	map02024	Bacteria;Actinobacteria;Coriobacteriia;Eggerthellales;Eggerthellaceae;
ProteinFamily_1055995	660	2187	NA	NA	Bacteria;Bacteroidetes;Bacteroidia;Bacteroidales;Bacteroidaceae;Bacteroides;
ProteinFamily_1056031	651	1872	NA	NA	Bacteria;Firmicutes;Clostridia;Clostridiales;
ProteinFamily_105614	725	9965	K02400	map02040	Bacteria;Firmicutes;Clostridia;Clostridiales;
ProteinFamily_1056291	696	1945	K03816	map00230,map01100,map01110	Bacteria;Firmicutes;Clostridia;Clostridiales;
ProteinFamily_1056305	603	646	NA	NA	Bacteria;Proteobacteria;Gammaproteobacteria;Enterobacterales;Enterobacteriaceae;Escherichia;Escherichia_coli;
ProteinFamily_1056328	531	822	K01243	map00270,map01100,map01230	Bacteria;Firmicutes;
ProteinFamily_1056362	627	1165	NA	NA	Bacteria;Firmicutes;Clostridia;Clostridiales;Lachnospiraceae;
ProteinFamily_1056375	564	1212	K07816	map00230,map01100	Bacteria;Firmicutes;Clostridia;Clostridiales;Lachnospiraceae;
ProteinFamily_1056415	411	768	NA	NA	Bacteria;Firmicutes;Clostridia;Clostridiales;Ruminococcaceae;Ruminococcus;
ProteinFamily_1056459	555	1182	K11068	NA	Bacteria;
ProteinFamily_1056466	646	1455	NA	NA	Bacteria;Firmicutes;Clostridia;Clostridiales;Ruminococcaceae;
ProteinFamily_1056496	685	1737	K11068	NA	Bacteria;Firmicutes;
ProteinFamily_1056502	480	810	NA	NA	Bacteria;Firmicutes;Clostridia;Clostridiales;
ProteinFamily_1056535	728	2970	K01783	map00030,map00040,map00710,map01100,map01110,map01120,map01130,map01200,map01230	Bacteria;Actinobacteria;Actinobacteria;Bifidobacteriales;Bifidobacteriaceae;Bifidobacterium;
ProteinFamily_105658	591	829	K13735	map05100,map05135	Bacteria;Proteobacteria;Gammaproteobacteria;Enterobacterales;Enterobacteriaceae;Escherichia;Escherichia_coli;
ProteinFamily_105664	436	458	NA	NA	Bacteria;Firmicutes;Clostridia;Clostridiales;Ruminococcaceae;
ProteinFamily_1056653	558	1448	K01091	map00630,map01100,map01110,map01130	Bacteria;Firmicutes;Clostridia;Clostridiales;Lachnospiraceae;unknown;[Eubacterium]_rectale;
ProteinFamily_1056667	629	896	K03768	NA	Bacteria;Firmicutes;Clostridia;Clostridiales;Ruminococcaceae;Ruminococcus;
ProteinFamily_1056689	623	1462	K19225	NA	Bacteria;Firmicutes;Bacilli;Lactobacillales;Streptococcaceae;Streptococcus;
ProteinFamily_105673	399	489	NA	NA	Bacteria;Firmicutes;Negativicutes;Veillonellales;Veillonellaceae;Veillonella;
ProteinFamily_1056816	681	1330	K00943	map00240,map01100	Bacteria;Firmicutes;Clostridia;Clostridiales;Lachnospiraceae;
ProteinFamily_1056847	732	1544	K09125	NA	Bacteria;Proteobacteria;Gammaproteobacteria;Enterobacterales;Enterobacteriaceae;
ProteinFamily_105686	711	2784	K21467	NA	Bacteria;Firmicutes;Clostridia;Clostridiales;Lachnospiraceae;
ProteinFamily_1056878	536	684	K06904	NA	Bacteria;Proteobacteria;Gammaproteobacteria;Enterobacterales;Enterobacteriaceae;Escherichia;
ProteinFamily_1056987	708	1593	NA	NA	Bacteria;Actinobacteria;Actinobacteria;Bifidobacteriales;Bifidobacteriaceae;Bifidobacterium;Bifidobacterium_longum;
ProteinFamily_1057022	734	5040	K02072	map02010	Bacteria;Firmicutes;
ProteinFamily_1057090	468	698	NA	NA	Bacteria;Bacteroidetes;Bacteroidia;Bacteroidales;Bacteroidaceae;Bacteroides;
ProteinFamily_1057096	722	10812	NA	NA	Bacteria;Firmicutes;Clostridia;Clostridiales;
ProteinFamily_1057113	699	1730	K06895	NA	Bacteria;Actinobacteria;Actinobacteria;Bifidobacteriales;Bifidobacteriaceae;Bifidobacterium;
ProteinFamily_1057183	594	1029	NA	NA	Bacteria;Firmicutes;
ProteinFamily_1057228	408	625	K03630	NA	Bacteria;Proteobacteria;Gammaproteobacteria;Enterobacterales;Enterobacteriaceae;
ProteinFamily_1057286	542	1085	NA	NA	Bacteria;Firmicutes;Bacilli;Lactobacillales;Streptococcaceae;Streptococcus;
ProteinFamily_105733	665	1380	K02031,K02032	map02024	Bacteria;Actinobacteria;Actinobacteria;Bifidobacteriales;Bifidobacteriaceae;Bifidobacterium;
ProteinFamily_1057334	654	2219	K01069	map00620,map01100	Bacteria;Firmicutes;Bacilli;Lactobacillales;Streptococcaceae;Streptococcus;
ProteinFamily_1057399	386	681	NA	NA	Bacteria;Bacteroidetes;Bacteroidia;Bacteroidales;Rikenellaceae;Alistipes;
ProteinFamily_10574	533	822	NA	NA	Bacteria;Verrucomicrobia;Verrucomicrobiae;Verrucomicrobiales;Akkermansiaceae;Akkermansia;Akkermansia_muciniphila;
ProteinFamily_105741	456	635	K02004	NA	Bacteria;Firmicutes;Clostridia;Clostridiales;
ProteinFamily_105742	527	1144	K12556	map00550,map01100,map01501	Bacteria;Firmicutes;Bacilli;Lactobacillales;Enterococcaceae;Enterococcus;
ProteinFamily_1057449	568	718	K11892	map03070	Bacteria;Proteobacteria;Gammaproteobacteria;Enterobacterales;Enterobacteriaceae;Escherichia;Escherichia_coli;
ProteinFamily_1057462	392	625	K01817	map00400,map01100,map01110,map01130,map01230	Bacteria;Firmicutes;Clostridia;Clostridiales;
ProteinFamily_1057475	673	1079	K09765	NA	Bacteria;Firmicutes;Erysipelotrichia;Erysipelotrichales;Erysipelotrichaceae;
ProteinFamily_1057714	512	1115	NA	NA	Bacteria;Firmicutes;Clostridia;Clostridiales;
ProteinFamily_105781	553	1520	K08884,K12132	NA	Bacteria;Firmicutes;Clostridia;Clostridiales;
ProteinFamily_1057849	714	3608	K01625	map00030,map00630,map01100,map01120,map01200	Bacteria;Firmicutes;
ProteinFamily_1057860	542	710	NA	NA	Bacteria;Firmicutes;Clostridia;Clostridiales;
ProteinFamily_1057870	430	644	K03470	map03030	Bacteria;Bacteroidetes;Bacteroidia;Bacteroidales;Bacteroidaceae;Bacteroides;
ProteinFamily_105798	544	1638	NA	NA	Bacteria;Actinobacteria;Actinobacteria;Bifidobacteriales;Bifidobacteriaceae;Bifidobacterium;
ProteinFamily_1057995	460	963	NA	NA	Bacteria;Bacteroidetes;Bacteroidia;Bacteroidales;Bacteroidaceae;Bacteroides;
ProteinFamily_105805	456	575	NA	NA	Bacteria;Bacteroidetes;Bacteroidia;Bacteroidales;Bacteroidaceae;Bacteroides;
ProteinFamily_1058065	689	2775	K07118	NA	Bacteria;Firmicutes;
ProteinFamily_1058101	676	1796	K03091	NA	Bacteria;Firmicutes;Negativicutes;Veillonellales;Veillonellaceae;Veillonella;
ProteinFamily_105812	634	1089	K03549	NA	Bacteria;Actinobacteria;Actinobacteria;Bifidobacteriales;Bifidobacteriaceae;Bifidobacterium;
ProteinFamily_105822	427	702	NA	NA	Bacteria;Bacteroidetes;Bacteroidia;Bacteroidales;Bacteroidaceae;Bacteroides;
ProteinFamily_1058224	732	8630	K10773	map03410	Bacteria;Firmicutes;Clostridia;Clostridiales;
ProteinFamily_1058283	563	1079	NA	NA	Bacteria;Actinobacteria;Coriobacteriia;Eggerthellales;Eggerthellaceae;Eggerthella;
ProteinFamily_1058380	508	1088	NA	NA	Bacteria;Firmicutes;Clostridia;Clostridiales;
ProteinFamily_1058403	712	809	NA	NA	Bacteria;Firmicutes;Clostridia;Clostridiales;Lachnospiraceae;Blautia;[Ruminococcus]_gnavus;
ProteinFamily_105850	736	13071	K03655	map03440	Bacteria;Firmicutes;Clostridia;Clostridiales;
ProteinFamily_105858	407	606	K00694	map00500,map01100,map02026	Bacteria;Proteobacteria;Gammaproteobacteria;Enterobacterales;Enterobacteriaceae;Klebsiella;
ProteinFamily_1058580	711	4213	K01091	map00630,map01100,map01110,map01130	Bacteria;Firmicutes;Clostridia;Clostridiales;Ruminococcaceae;Ruminococcus;
ProteinFamily_105859	611	1260	K03657,K03656	map03420,map03430,NA	Bacteria;Proteobacteria;Gammaproteobacteria;Enterobacterales;Enterobacteriaceae;
ProteinFamily_105862	421	726	NA	NA	Bacteria;Firmicutes;
ProteinFamily_105872	400	729	K01810	map00010,map00030,map00500,map00520,map01100,map01110,map01120,map01130,map01200	Bacteria;Firmicutes;Clostridia;Clostridiales;Ruminococcaceae;Ruminococcus;
ProteinFamily_105878	663	675	NA	NA	Bacteria;Firmicutes;Erysipelotrichia;Erysipelotrichales;Erysipelotrichaceae;
ProteinFamily_105880	612	2473	K10797	map00360,map01100,map01120	Bacteria;Firmicutes;Clostridia;Clostridiales;
ProteinFamily_1058919	598	1438	NA	NA	Bacteria;Firmicutes;Clostridia;Clostridiales;Ruminococcaceae;Ruminococcus;
ProteinFamily_1058944	550	595	NA	NA	Bacteria;Bacteroidetes;Bacteroidia;Bacteroidales;Bacteroidaceae;Bacteroides;
ProteinFamily_105905	422	686	K05989	NA	Bacteria;Firmicutes;Clostridia;Clostridiales;Lachnospiraceae;Roseburia;
ProteinFamily_1059054	729	7386	NA	NA	Bacteria;Firmicutes;Clostridia;Clostridiales;
ProteinFamily_1059065	500	1386	NA	NA	Bacteria;Firmicutes;
ProteinFamily_1059068	538	829	NA	NA	Bacteria;Firmicutes;Bacilli;Lactobacillales;Streptococcaceae;Streptococcus;
ProteinFamily_1059120	671	4553	NA	NA	Bacteria;Firmicutes;Clostridia;Clostridiales;Lachnospiraceae;
ProteinFamily_1059161	411	424	K01495	map00790,map01100	Bacteria;Actinobacteria;Actinobacteria;Bifidobacteriales;Bifidobacteriaceae;Bifidobacterium;
ProteinFamily_1059176	553	1598	K02003	NA	Bacteria;Firmicutes;Clostridia;Clostridiales;
ProteinFamily_1059187	658	2209	NA	NA	Bacteria;Firmicutes;Clostridia;Clostridiales;Ruminococcaceae;Faecalibacterium;
ProteinFamily_1059216	436	588	K03573	map03430	Bacteria;Firmicutes;Clostridia;Clostridiales;Lachnospiraceae;
ProteinFamily_1059233	589	1182	NA	NA	Bacteria;Bacteroidetes;Bacteroidia;Bacteroidales;Bacteroidaceae;Bacteroides;
ProteinFamily_1059275	377	444	K07038	NA	Bacteria;Firmicutes;Clostridia;Clostridiales;
ProteinFamily_105933	726	3168	K01897	map00061,map00071,map01100,map01212,map02024,map03320,map04146,map04216,map04714,map04920	Bacteria;Actinobacteria;Actinobacteria;Bifidobacteriales;Bifidobacteriaceae;Bifidobacterium;
ProteinFamily_1059351	394	517	K16785	map02010	Bacteria;Firmicutes;Clostridia;Clostridiales;
ProteinFamily_1059365	577	588	K07688	map02020	Bacteria;Proteobacteria;Gammaproteobacteria;Enterobacterales;Enterobacteriaceae;Escherichia;Escherichia_coli;
ProteinFamily_1059403	514	529	NA	NA	Bacteria;Actinobacteria;Actinobacteria;Bifidobacteriales;Bifidobacteriaceae;Bifidobacterium;Bifidobacterium_bifidum;
ProteinFamily_1059457	661	2439	NA	NA	Bacteria;Bacteroidetes;Bacteroidia;Bacteroidales;Bacteroidaceae;Bacteroides;
ProteinFamily_1059505	437	449	K11068	NA	Bacteria;Bacteroidetes;Bacteroidia;Bacteroidales;Bacteroidaceae;Bacteroides;
ProteinFamily_105953	513	588	NA	NA	Bacteria;Actinobacteria;Actinobacteria;Bifidobacteriales;Bifidobacteriaceae;Bifidobacterium;Bifidobacterium_bifidum;
ProteinFamily_1059601	639	1985	NA	NA	Bacteria;Bacteroidetes;Bacteroidia;Bacteroidales;Bacteroidaceae;Bacteroides;
ProteinFamily_1059685	567	1704	K20488	map02020,map02024	Bacteria;Firmicutes;Clostridia;Clostridiales;Ruminococcaceae;Faecalibacterium;Faecalibacterium_prausnitzii;
ProteinFamily_1059908	409	635	NA	NA	Bacteria;Bacteroidetes;Bacteroidia;Bacteroidales;Bacteroidaceae;Bacteroides;
ProteinFamily_1060061	675	3789	NA	NA	Bacteria;Bacteroidetes;Bacteroidia;Bacteroidales;Bacteroidaceae;Bacteroides;
ProteinFamily_1060118	387	410	K01817	map00400,map01100,map01110,map01130,map01230	Bacteria;Firmicutes;Clostridia;Clostridiales;Lachnospiraceae;unknown;[Eubacterium]_rectale;
ProteinFamily_106019	388	922	K03629	map03440	Bacteria;Proteobacteria;Gammaproteobacteria;Enterobacterales;Enterobacteriaceae;
ProteinFamily_1060294	439	448	NA	NA	Bacteria;Firmicutes;Clostridia;Clostridiales;Peptostreptococcaceae;Romboutsia;
ProteinFamily_1060348	400	534	K03286	NA	Bacteria;Bacteroidetes;Bacteroidia;Bacteroidales;Tannerellaceae;Parabacteroides;
ProteinFamily_106036	385	706	K01813	map00051,map01100,map01120	Bacteria;Proteobacteria;Gammaproteobacteria;Enterobacterales;Enterobacteriaceae;
ProteinFamily_1060371	638	881	K06993	NA	Bacteria;Firmicutes;Clostridia;Clostridiales;Lachnospiraceae;
ProteinFamily_1060569	519	525	NA	NA	Bacteria;Firmicutes;Clostridia;Clostridiales;Ruminococcaceae;Ruminococcus;
ProteinFamily_1060570	733	8735	K01926	NA	Bacteria;Firmicutes;Clostridia;Clostridiales;
ProteinFamily_1060590	535	780	K03424	NA	Bacteria;Verrucomicrobia;Verrucomicrobiae;Verrucomicrobiales;Akkermansiaceae;Akkermansia;Akkermansia_muciniphila;
ProteinFamily_1060639	439	473	NA	NA	Bacteria;Bacteroidetes;Bacteroidia;Bacteroidales;Bacteroidaceae;Bacteroides;
ProteinFamily_1060663	531	651	NA	NA	Bacteria;Firmicutes;
ProteinFamily_1060664	670	686	NA	NA	Bacteria;Firmicutes;Clostridia;Clostridiales;
ProteinFamily_1060675	377	701	K03610	NA	Bacteria;Firmicutes;
ProteinFamily_1060676	463	536	NA	NA	Bacteria;Firmicutes;Clostridia;Clostridiales;
ProteinFamily_1060678	657	2241	K01838	map00500	Bacteria;Firmicutes;Clostridia;Clostridiales;
ProteinFamily_1060685	554	555	NA	NA	Bacteria;Firmicutes;Clostridia;Clostridiales;Ruminococcaceae;Ruminococcus;
ProteinFamily_1060692	376	816	NA	NA	Bacteria;Firmicutes;Clostridia;Clostridiales;Clostridiaceae;Clostridium;
ProteinFamily_1060694	448	449	NA	NA	Bacteria;Firmicutes;Clostridia;Clostridiales;Lachnospiraceae;
ProteinFamily_1060695	373	374	NA	NA	Bacteria;Actinobacteria;Actinobacteria;Bifidobacteriales;Bifidobacteriaceae;Bifidobacterium;
ProteinFamily_1060696	557	573	K03748	NA	Bacteria;Proteobacteria;Gammaproteobacteria;Enterobacterales;Enterobacteriaceae;Escherichia;Escherichia_coli;
ProteinFamily_1060698	506	507	NA	NA	Bacteria;Firmicutes;Clostridia;Clostridiales;Ruminococcaceae;Ruminococcus;
ProteinFamily_1060711	522	524	K12510	NA	Bacteria;Actinobacteria;Actinobacteria;Bifidobacteriales;Bifidobacteriaceae;Bifidobacterium;Bifidobacterium_bifidum;
ProteinFamily_1060733	683	2743	K03824	NA	Bacteria;Firmicutes;
ProteinFamily_1060739	675	2627	NA	NA	Bacteria;Firmicutes;Clostridia;Clostridiales;
ProteinFamily_106074	443	467	NA	NA	Bacteria;Firmicutes;Clostridia;Clostridiales;Ruminococcaceae;Subdoligranulum;
ProteinFamily_1060743	521	617	NA	NA	Bacteria;Firmicutes;
ProteinFamily_1060744	584	1173	K06920	map00790,map01100	Bacteria;Verrucomicrobia;Verrucomicrobiae;Verrucomicrobiales;Akkermansiaceae;Akkermansia;
ProteinFamily_1060749	384	419	NA	NA	Bacteria;Firmicutes;Erysipelotrichia;Erysipelotrichales;Erysipelotrichaceae;
ProteinFamily_106077	653	2432	K02821	map00053,map01100,map01120,map02060	Bacteria;Firmicutes;Clostridia;Clostridiales;Lachnospiraceae;
ProteinFamily_1060773	477	968	K01817	map00400,map01100,map01110,map01130,map01230	Bacteria;Firmicutes;Clostridia;Clostridiales;Eubacteriaceae;Eubacterium;
ProteinFamily_1060776	575	1410	K07149	NA	Bacteria;Firmicutes;Clostridia;Clostridiales;Lachnospiraceae;
ProteinFamily_1060778	557	719	NA	NA	Bacteria;Firmicutes;Clostridia;Clostridiales;Lachnospiraceae;Blautia;[Ruminococcus]_gnavus;
ProteinFamily_1060779	596	1439	K01838	map00500	Bacteria;Firmicutes;Bacilli;Lactobacillales;Lactobacillaceae;Lactobacillus;
ProteinFamily_106078	616	1545	K03455	NA	Bacteria;Bacteroidetes;Bacteroidia;Bacteroidales;Bacteroidaceae;Bacteroides;
ProteinFamily_1060789	502	665	K01934	map00670,map01100	Bacteria;Actinobacteria;Actinobacteria;Bifidobacteriales;Bifidobacteriaceae;Bifidobacterium;Bifidobacterium_bifidum;
ProteinFamily_1060805	714	736	K12510	NA	Bacteria;Actinobacteria;Actinobacteria;Bifidobacteriales;Bifidobacteriaceae;Bifidobacterium;Bifidobacterium_longum;
ProteinFamily_1060809	726	1804	K10016	map02010	Bacteria;Proteobacteria;Gammaproteobacteria;Enterobacterales;Enterobacteriaceae;
ProteinFamily_106082	459	1045	K01421	NA	Bacteria;Firmicutes;Clostridia;Clostridiales;
ProteinFamily_1060821	433	582	NA	NA	Bacteria;Firmicutes;Clostridia;Clostridiales;
ProteinFamily_1060830	547	1004	K06187	map03440	Bacteria;Firmicutes;Bacilli;Lactobacillales;Streptococcaceae;Streptococcus;
ProteinFamily_1060836	522	1048	NA	NA	Bacteria;Proteobacteria;Gammaproteobacteria;Enterobacterales;Enterobacteriaceae;
ProteinFamily_1060837	715	5889	NA	NA	Bacteria;Firmicutes;Clostridia;Clostridiales;Ruminococcaceae;
ProteinFamily_106084	679	3523	K07003	NA	Bacteria;Firmicutes;Clostridia;Clostridiales;Ruminococcaceae;Faecalibacterium;Faecalibacterium_prausnitzii;
ProteinFamily_106085	602	2280	K21636	map00230,map00240,map01100	Bacteria;Bacteroidetes;Bacteroidia;Bacteroidales;
ProteinFamily_1060854	553	603	K02039	NA	Bacteria;Firmicutes;Clostridia;Clostridiales;Ruminococcaceae;Ruminococcus;
ProteinFamily_106086	690	1664	NA	NA	Bacteria;Actinobacteria;Actinobacteria;Bifidobacteriales;Bifidobacteriaceae;Bifidobacterium;
ProteinFamily_1060874	697	3295	K03091	NA	Bacteria;Firmicutes;Clostridia;Clostridiales;
ProteinFamily_1060880	376	577	NA	NA	Bacteria;Actinobacteria;Coriobacteriia;Eggerthellales;Eggerthellaceae;
ProteinFamily_1060884	490	606	NA	NA	Bacteria;Firmicutes;Clostridia;Clostridiales;Ruminococcaceae;Faecalibacterium;Faecalibacterium_prausnitzii;
ProteinFamily_106092	385	504	NA	NA	Bacteria;Bacteroidetes;Bacteroidia;Bacteroidales;Bacteroidaceae;Bacteroides;
ProteinFamily_1060921	622	2213	K00949	map00730,map01100	Bacteria;Firmicutes;Clostridia;Clostridiales;
ProteinFamily_1060932	546	723	K05810	NA	Bacteria;Verrucomicrobia;Verrucomicrobiae;Verrucomicrobiales;Akkermansiaceae;Akkermansia;Akkermansia_muciniphila;
ProteinFamily_1060942	530	530	NA	NA	Bacteria;Actinobacteria;Actinobacteria;Bifidobacteriales;Bifidobacteriaceae;Bifidobacterium;Bifidobacterium_bifidum;
ProteinFamily_1060960	371	397	NA	NA	Bacteria;Firmicutes;Clostridia;Clostridiales;Ruminococcaceae;
ProteinFamily_1060966	426	757	NA	NA	Bacteria;Firmicutes;Clostridia;Clostridiales;Peptostreptococcaceae;
ProteinFamily_1060970	519	538	NA	NA	Bacteria;Firmicutes;Clostridia;Clostridiales;Lachnospiraceae;unknown;unknown;
ProteinFamily_1060973	599	1213	NA	NA	Bacteria;Firmicutes;Negativicutes;Veillonellales;Veillonellaceae;Veillonella;
ProteinFamily_1061080	603	955	K09689	map02010	Bacteria;Proteobacteria;Gammaproteobacteria;Enterobacterales;Enterobacteriaceae;Escherichia;Escherichia_coli;
ProteinFamily_1061081	627	1454	K05846	map02010	Bacteria;Firmicutes;Clostridia;Clostridiales;Lachnospiraceae;
ProteinFamily_1061113	428	720	K06403	NA	Bacteria;Firmicutes;Clostridia;Clostridiales;
ProteinFamily_1061115	436	615	NA	NA	Bacteria;Firmicutes;Clostridia;Clostridiales;Lachnospiraceae;
ProteinFamily_1061118	577	1509	K02428	map00230,map01100	Bacteria;Firmicutes;Clostridia;Clostridiales;Ruminococcaceae;Faecalibacterium;Faecalibacterium_prausnitzii;
ProteinFamily_1061120	501	1368	NA	NA	Bacteria;Firmicutes;Clostridia;Clostridiales;Lachnospiraceae;Lachnoclostridium;
ProteinFamily_1061121	677	1028	NA	NA	Bacteria;Firmicutes;Erysipelotrichia;Erysipelotrichales;Erysipelotrichaceae;Coprobacillus;
ProteinFamily_1061122	721	4152	NA	NA	Bacteria;Firmicutes;
ProteinFamily_106114	567	750	K03169	NA	Bacteria;Actinobacteria;Actinobacteria;Bifidobacteriales;Bifidobacteriaceae;Bifidobacterium;Bifidobacterium_longum;
ProteinFamily_1061168	370	506	NA	NA	Bacteria;Bacteroidetes;Bacteroidia;Bacteroidales;Tannerellaceae;Parabacteroides;
ProteinFamily_1061182	378	594	NA	NA	Bacteria;Firmicutes;Erysipelotrichia;Erysipelotrichales;Erysipelotrichaceae;
ProteinFamily_1061203	626	948	NA	NA	Bacteria;Firmicutes;Erysipelotrichia;Erysipelotrichales;Erysipelotrichaceae;
ProteinFamily_1061211	420	421	NA	NA	Bacteria;Firmicutes;Clostridia;Clostridiales;Lachnospiraceae;
ProteinFamily_1061280	524	825	K07149	NA	Bacteria;Firmicutes;Clostridia;Clostridiales;
ProteinFamily_1061285	630	1207	K00374	map00910,map01100,map01120,map02020	Bacteria;Firmicutes;Negativicutes;Veillonellales;Veillonellaceae;Veillonella;
ProteinFamily_1061356	546	729	NA	NA	Bacteria;Verrucomicrobia;Verrucomicrobiae;Verrucomicrobiales;Akkermansiaceae;Akkermansia;Akkermansia_muciniphila;
ProteinFamily_106138	573	808	NA	NA	Bacteria;Bacteroidetes;Bacteroidia;Bacteroidales;Bacteroidaceae;Bacteroides;
ProteinFamily_1061398	551	615	NA	NA	Bacteria;Bacteroidetes;Bacteroidia;Bacteroidales;Bacteroidaceae;Bacteroides;
ProteinFamily_1061406	395	515	NA	NA	Bacteria;Firmicutes;Clostridia;Clostridiales;Lachnospiraceae;Lachnoclostridium;
ProteinFamily_1061488	533	1079	NA	NA	Bacteria;Firmicutes;Clostridia;Clostridiales;Lachnospiraceae;
ProteinFamily_1061550	397	833	NA	NA	Bacteria;Bacteroidetes;Bacteroidia;Bacteroidales;Rikenellaceae;Alistipes;
ProteinFamily_1061562	561	1140	NA	NA	Bacteria;Bacteroidetes;Bacteroidia;Bacteroidales;Bacteroidaceae;Bacteroides;
ProteinFamily_1061607	517	1458	K03501	NA	Bacteria;Bacteroidetes;Bacteroidia;Bacteroidales;
ProteinFamily_1061688	584	770	NA	NA	Bacteria;Firmicutes;Clostridia;Clostridiales;Ruminococcaceae;Faecalibacterium;Faecalibacterium_prausnitzii;
ProteinFamily_1061767	581	998	K06133	map00770	Bacteria;Bacteroidetes;Bacteroidia;Bacteroidales;Bacteroidaceae;Bacteroides;
ProteinFamily_1061788	437	682	K09880	map00270,map01100	Bacteria;Proteobacteria;Gammaproteobacteria;Enterobacterales;Enterobacteriaceae;
ProteinFamily_1061810	433	651	K19428	NA	Bacteria;Firmicutes;Clostridia;Clostridiales;Lachnospiraceae;
ProteinFamily_1061840	692	2040	NA	NA	Bacteria;Firmicutes;Erysipelotrichia;Erysipelotrichales;Erysipelotrichaceae;
ProteinFamily_1061844	654	2326	NA	NA	Bacteria;Bacteroidetes;Bacteroidia;Bacteroidales;Bacteroidaceae;Bacteroides;
ProteinFamily_1061950	561	580	NA	NA	Bacteria;Firmicutes;Clostridia;Clostridiales;Lachnospiraceae;Blautia;[Ruminococcus]_gnavus;
ProteinFamily_1061951	590	714	K18697	map00564	Bacteria;Proteobacteria;Gammaproteobacteria;Enterobacterales;Enterobacteriaceae;Escherichia;Escherichia_coli;
ProteinFamily_106203	718	4591	K03169	NA	Bacteria;Firmicutes;Clostridia;Clostridiales;
ProteinFamily_1062032	671	2725	NA	NA	Bacteria;Bacteroidetes;Bacteroidia;Bacteroidales;Bacteroidaceae;Bacteroides;
ProteinFamily_1062045	497	1171	NA	NA	Bacteria;Firmicutes;Clostridia;Clostridiales;
ProteinFamily_1062084	462	659	K01091	map00630,map01100,map01110,map01130	Bacteria;Firmicutes;Clostridia;Clostridiales;Lachnospiraceae;
ProteinFamily_1062124	614	1903	NA	NA	Bacteria;Bacteroidetes;Bacteroidia;Bacteroidales;Bacteroidaceae;Bacteroides;
ProteinFamily_1062139	370	419	NA	NA	Bacteria;Actinobacteria;Coriobacteriia;Eggerthellales;Eggerthellaceae;Eggerthella;Eggerthella_lenta;
ProteinFamily_1062211	530	829	NA	NA	Bacteria;Firmicutes;Clostridia;Clostridiales;
ProteinFamily_1062270	555	1207	K00616	map00030,map01100,map01110,map01120,map01130,map01200,map01230	Bacteria;Firmicutes;Clostridia;Clostridiales;Lachnospiraceae;
ProteinFamily_1062302	667	1979	K00969	map00760,map01100	Bacteria;Firmicutes;Bacilli;Lactobacillales;Streptococcaceae;Streptococcus;
ProteinFamily_1062386	518	874	NA	NA	Bacteria;Firmicutes;Clostridia;Clostridiales;
ProteinFamily_106239	674	1529	NA	NA	Bacteria;Firmicutes;Clostridia;Clostridiales;Lachnospiraceae;
ProteinFamily_1062396	626	2106	NA	NA	Bacteria;Firmicutes;Clostridia;Clostridiales;
ProteinFamily_1062426	701	1281	K07687	map02020,map02026	Bacteria;Proteobacteria;Gammaproteobacteria;Enterobacterales;Enterobacteriaceae;
ProteinFamily_1062539	705	3451	NA	NA	Bacteria;Firmicutes;Erysipelotrichia;Erysipelotrichales;Erysipelotrichaceae;
ProteinFamily_106254	726	5114	K00937	map00190,map03018	Bacteria;Firmicutes;Clostridia;Clostridiales;
ProteinFamily_1062591	725	1166	NA	NA	Bacteria;Proteobacteria;Gammaproteobacteria;Enterobacterales;Enterobacteriaceae;
ProteinFamily_1062718	446	732	NA	NA	Bacteria;Firmicutes;Clostridia;Clostridiales;Lachnospiraceae;
ProteinFamily_1062773	373	482	NA	NA	Bacteria;Firmicutes;Clostridia;Clostridiales;
ProteinFamily_1062782	673	2867	NA	NA	Bacteria;Firmicutes;Clostridia;Clostridiales;
ProteinFamily_1062830	422	550	NA	NA	Bacteria;Firmicutes;Clostridia;Clostridiales;Lachnospiraceae;
ProteinFamily_1062902	513	657	NA	NA	Bacteria;Firmicutes;Clostridia;Clostridiales;Lachnospiraceae;
ProteinFamily_1062953	671	4032	NA	NA	Bacteria;Actinobacteria;Coriobacteriia;Eggerthellales;Eggerthellaceae;
ProteinFamily_1062989	730	3231	K01035	map00310,map00627,map00640,map00650,map01100,map01120,map02020	Bacteria;Proteobacteria;Gammaproteobacteria;Enterobacterales;Enterobacteriaceae;
ProteinFamily_1063067	388	449	K01356	NA	Bacteria;Firmicutes;Clostridia;Clostridiales;Ruminococcaceae;Flavonifractor;
ProteinFamily_106312	531	804	K07407	map00052,map00561,map00600,map00603,map01100	Bacteria;Verrucomicrobia;Verrucomicrobiae;Verrucomicrobiales;Akkermansiaceae;Akkermansia;Akkermansia_muciniphila;
ProteinFamily_1063170	384	401	NA	NA	Bacteria;Firmicutes;Clostridia;Clostridiales;
ProteinFamily_1063289	611	611	NA	NA	Bacteria;Actinobacteria;Actinobacteria;Bifidobacteriales;Bifidobacteriaceae;Bifidobacterium;Bifidobacterium_longum;
ProteinFamily_1063388	722	3198	NA	NA	Bacteria;Firmicutes;Clostridia;Clostridiales;
ProteinFamily_106343	695	2022	NA	NA	Bacteria;Firmicutes;Erysipelotrichia;Erysipelotrichales;Erysipelotrichaceae;
ProteinFamily_1063458	486	867	NA	NA	Bacteria;Firmicutes;Clostridia;Clostridiales;
ProteinFamily_1063471	514	777	K07010	NA	Bacteria;Firmicutes;Clostridia;Clostridiales;Ruminococcaceae;Faecalibacterium;Faecalibacterium_prausnitzii;
ProteinFamily_1063479	523	1007	NA	NA	Bacteria;Firmicutes;Bacilli;Lactobacillales;Streptococcaceae;Streptococcus;
ProteinFamily_1063560	561	1181	K07507	NA	Bacteria;Firmicutes;Clostridia;Clostridiales;
ProteinFamily_1063625	511	828	NA	NA	Bacteria;Firmicutes;Clostridia;Clostridiales;
ProteinFamily_1063630	515	791	K01091	map00630,map01100,map01110,map01130	Bacteria;Actinobacteria;Coriobacteriia;Eggerthellales;Eggerthellaceae;Eggerthella;
ProteinFamily_1063717	394	645	NA	NA	Bacteria;Bacteroidetes;Bacteroidia;Bacteroidales;
ProteinFamily_1063720	660	1260	NA	NA	Bacteria;Actinobacteria;Actinobacteria;Bifidobacteriales;Bifidobacteriaceae;Bifidobacterium;
ProteinFamily_106377	675	2958	NA	NA	Bacteria;Firmicutes;Clostridia;Clostridiales;Ruminococcaceae;Faecalibacterium;
ProteinFamily_1063793	647	2041	K03773	NA	Bacteria;Bacteroidetes;Bacteroidia;Bacteroidales;Bacteroidaceae;Bacteroides;
ProteinFamily_1063908	722	1272	K03790	NA	Bacteria;Actinobacteria;Actinobacteria;Bifidobacteriales;Bifidobacteriaceae;Bifidobacterium;Bifidobacterium_longum;
ProteinFamily_106391	428	466	NA	NA	Bacteria;Firmicutes;Clostridia;Clostridiales;Lachnospiraceae;Blautia;
ProteinFamily_106401	506	800	K01091	map00630,map01100,map01110,map01130	Bacteria;Firmicutes;Clostridia;Clostridiales;Lachnospiraceae;unknown;[Eubacterium]_rectale;
ProteinFamily_1064014	690	2933	K07816	map00230,map01100	Bacteria;Firmicutes;Clostridia;Clostridiales;Lachnospiraceae;
ProteinFamily_106403	400	537	K19052	NA	Bacteria;Bacteroidetes;Bacteroidia;Bacteroidales;Bacteroidaceae;Bacteroides;
ProteinFamily_1064084	553	1216	NA	NA	Bacteria;Firmicutes;Clostridia;Clostridiales;
ProteinFamily_1064113	729	5560	K06042	map00860,map01100	Bacteria;Firmicutes;Clostridia;Clostridiales;Lachnospiraceae;
ProteinFamily_1064216	655	1294	K06177	NA	Bacteria;Proteobacteria;Gammaproteobacteria;Enterobacterales;Enterobacteriaceae;
ProteinFamily_1064244	401	654	NA	NA	Bacteria;Firmicutes;Clostridia;Clostridiales;
ProteinFamily_1064357	557	1553	K03091	NA	Bacteria;Firmicutes;Clostridia;Clostridiales;Peptostreptococcaceae;
ProteinFamily_1064360	411	1109	K03832	NA	Bacteria;Bacteroidetes;Bacteroidia;Bacteroidales;Rikenellaceae;Alistipes;
ProteinFamily_1064374	517	801	K03550	map03440	Bacteria;Firmicutes;Bacilli;Lactobacillales;Enterococcaceae;Enterococcus;Enterococcus_faecalis;
ProteinFamily_1064375	709	1650	NA	NA	Bacteria;Proteobacteria;Gammaproteobacteria;Enterobacterales;Enterobacteriaceae;
ProteinFamily_1064497	389	507	K01926	NA	Bacteria;Firmicutes;Clostridia;Clostridiales;Clostridiaceae;
ProteinFamily_1064513	414	818	K03439	NA	Bacteria;Firmicutes;Clostridia;Clostridiales;Ruminococcaceae;Ruminococcus;
ProteinFamily_1064622	417	429	NA	NA	Bacteria;Bacteroidetes;Bacteroidia;Bacteroidales;Bacteroidaceae;Bacteroides;
ProteinFamily_1064639	552	739	NA	NA	Bacteria;Verrucomicrobia;Verrucomicrobiae;Verrucomicrobiales;Akkermansiaceae;Akkermansia;Akkermansia_muciniphila;
ProteinFamily_106479	493	1080	NA	NA	Bacteria;Firmicutes;Clostridia;Clostridiales;Clostridiaceae;
ProteinFamily_106484	572	808	NA	NA	Bacteria;Bacteroidetes;Bacteroidia;Bacteroidales;Bacteroidaceae;Bacteroides;
ProteinFamily_1064892	436	837	NA	NA	Bacteria;Firmicutes;Clostridia;Clostridiales;
ProteinFamily_1064994	548	709	K01091	map00630,map01100,map01110,map01130	Bacteria;Firmicutes;
ProteinFamily_1065039	697	1651	K14591	NA	Bacteria;Proteobacteria;Gammaproteobacteria;Enterobacterales;Enterobacteriaceae;
ProteinFamily_1065062	657	882	NA	NA	Bacteria;Firmicutes;Clostridia;Clostridiales;Lachnospiraceae;
ProteinFamily_1065094	559	741	NA	NA	Bacteria;Proteobacteria;Gammaproteobacteria;Enterobacterales;Enterobacteriaceae;Escherichia;Escherichia_coli;
ProteinFamily_1065143	570	996	NA	NA	Bacteria;Firmicutes;Erysipelotrichia;Erysipelotrichales;Erysipelotrichaceae;
ProteinFamily_1065212	490	729	NA	NA	Bacteria;Firmicutes;Negativicutes;Veillonellales;Veillonellaceae;Veillonella;
ProteinFamily_1065233	413	685	K00588	map00940,map00941,map00945,map01100,map01110	Bacteria;Proteobacteria;Gammaproteobacteria;Enterobacterales;Enterobacteriaceae;Klebsiella;
ProteinFamily_1065246	644	1186	NA	NA	Bacteria;Firmicutes;Clostridia;Clostridiales;Lachnospiraceae;
ProteinFamily_10653	667	699	NA	NA	Bacteria;Firmicutes;Erysipelotrichia;Erysipelotrichales;Erysipelotrichaceae;
ProteinFamily_1065307	591	1128	K01091	map00630,map01100,map01110,map01130	Bacteria;Firmicutes;Clostridia;Clostridiales;
ProteinFamily_1065384	452	1035	K08591	map00561,map00564,map01100,map01110	Bacteria;Firmicutes;Clostridia;Clostridiales;Ruminococcaceae;
ProteinFamily_1065386	495	514	NA	NA	Bacteria;Firmicutes;
ProteinFamily_1065399	695	5467	K02029	NA	Bacteria;Firmicutes;Clostridia;Clostridiales;
ProteinFamily_1065423	735	1655	K00969	map00760,map01100	Bacteria;Proteobacteria;Gammaproteobacteria;Enterobacterales;Enterobacteriaceae;
ProteinFamily_106553	370	538	K03724	NA	Bacteria;Proteobacteria;Gammaproteobacteria;Enterobacterales;Enterobacteriaceae;
ProteinFamily_1065625	732	8082	K02120	map00190,map01100	Bacteria;Firmicutes;Clostridia;Clostridiales;
ProteinFamily_106575	641	1600	K01534	NA	Bacteria;Proteobacteria;Gammaproteobacteria;Enterobacterales;Enterobacteriaceae;
ProteinFamily_1065873	675	2579	NA	NA	Bacteria;Firmicutes;Clostridia;Clostridiales;Ruminococcaceae;Faecalibacterium;
ProteinFamily_106589	453	548	K12308	map00052	Bacteria;Firmicutes;Clostridia;Clostridiales;
ProteinFamily_1065948	720	3778	K01304	NA	Bacteria;Firmicutes;Bacilli;Lactobacillales;
ProteinFamily_1065982	466	634	NA	NA	Bacteria;Bacteroidetes;Bacteroidia;Bacteroidales;Bacteroidaceae;Bacteroides;
ProteinFamily_1066000	542	722	NA	NA	Bacteria;Verrucomicrobia;Verrucomicrobiae;Verrucomicrobiales;Akkermansiaceae;Akkermansia;Akkermansia_muciniphila;
ProteinFamily_1066057	688	1167	NA	NA	Bacteria;Firmicutes;Erysipelotrichia;Erysipelotrichales;Erysipelotrichaceae;
ProteinFamily_1066060	610	1299	NA	NA	Bacteria;Firmicutes;Clostridia;Clostridiales;
ProteinFamily_10661	500	519	K01205	map00531,map01100,map04142	Bacteria;Firmicutes;Clostridia;Clostridiales;Lachnospiraceae;Tyzzerella;Tyzzerella_nexilis;
ProteinFamily_1066100	596	1232	NA	NA	Bacteria;Firmicutes;Clostridia;Clostridiales;Ruminococcaceae;Faecalibacterium;Faecalibacterium_prausnitzii;
ProteinFamily_1066102	703	1707	K03499	NA	Bacteria;Firmicutes;Erysipelotrichia;Erysipelotrichales;Erysipelotrichaceae;
ProteinFamily_1066103	394	399	NA	NA	Bacteria;Actinobacteria;Coriobacteriia;Eggerthellales;Eggerthellaceae;Eggerthella;unknown;
ProteinFamily_1066128	529	862	K06024	NA	Bacteria;Firmicutes;Clostridia;Clostridiales;Lachnospiraceae;
ProteinFamily_1066139	535	1094	NA	NA	Bacteria;Bacteroidetes;Bacteroidia;Bacteroidales;Bacteroidaceae;Bacteroides;
ProteinFamily_1066148	495	1034	K01838	map00500	Bacteria;Firmicutes;Bacilli;Lactobacillales;Enterococcaceae;Enterococcus;
ProteinFamily_106615	486	1000	K05349	map00460,map00500,map00940,map01100,map01110	Bacteria;Firmicutes;Bacilli;Lactobacillales;Enterococcaceae;Enterococcus;
ProteinFamily_1066151	410	622	NA	NA	Bacteria;Firmicutes;Clostridia;Clostridiales;
ProteinFamily_1066156	515	1040	K01091	map00630,map01100,map01110,map01130	Bacteria;Firmicutes;Clostridia;Clostridiales;Lachnospiraceae;Lachnoclostridium;
ProteinFamily_1066160	401	402	K03558	NA	Bacteria;Firmicutes;Clostridia;Clostridiales;Lachnospiraceae;Blautia;
ProteinFamily_1066173	648	2022	K00949	map00730,map01100	Bacteria;Firmicutes;Clostridia;Clostridiales;Ruminococcaceae;Faecalibacterium;Faecalibacterium_prausnitzii;
ProteinFamily_1066184	549	737	K16925	NA	Bacteria;Actinobacteria;Actinobacteria;Bifidobacteriales;Bifidobacteriaceae;Bifidobacterium;
ProteinFamily_1066187	547	631	NA	NA	Bacteria;Firmicutes;
ProteinFamily_1066190	596	898	NA	NA	Bacteria;Firmicutes;Clostridia;Clostridiales;Lachnospiraceae;
ProteinFamily_1066193	728	2220	NA	NA	Bacteria;Actinobacteria;Actinobacteria;Bifidobacteriales;Bifidobacteriaceae;Bifidobacterium;
ProteinFamily_1066201	684	728	NA	NA	Bacteria;Actinobacteria;Actinobacteria;Bifidobacteriales;Bifidobacteriaceae;Bifidobacterium;Bifidobacterium_longum;
ProteinFamily_1066211	391	776	NA	NA	Bacteria;Firmicutes;Clostridia;Clostridiales;
ProteinFamily_1066213	725	4053	NA	NA	Bacteria;Firmicutes;
ProteinFamily_1066222	523	1014	K22293	NA	Bacteria;Firmicutes;Clostridia;Clostridiales;Lachnospiraceae;unknown;[Eubacterium]_rectale;
ProteinFamily_1066233	409	920	K03439	NA	Bacteria;Firmicutes;Clostridia;Clostridiales;Peptostreptococcaceae;
ProteinFamily_1066244	480	582	K02279	NA	Bacteria;Actinobacteria;Actinobacteria;Bifidobacteriales;Bifidobacteriaceae;Bifidobacterium;Bifidobacterium_pseudocatenulatum;
ProteinFamily_1066248	664	1203	NA	NA	Bacteria;Actinobacteria;Actinobacteria;Bifidobacteriales;Bifidobacteriaceae;Bifidobacterium;
ProteinFamily_1066266	378	452	NA	NA	Bacteria;Bacteroidetes;Bacteroidia;Bacteroidales;Bacteroidaceae;Bacteroides;
ProteinFamily_1066282	393	533	NA	NA	Bacteria;Firmicutes;Clostridia;Clostridiales;Lachnospiraceae;Blautia;
ProteinFamily_1066284	523	713	NA	NA	Bacteria;Firmicutes;Erysipelotrichia;Erysipelotrichales;Erysipelotrichaceae;
ProteinFamily_1066292	721	2562	NA	NA	Bacteria;Firmicutes;Clostridia;Clostridiales;
ProteinFamily_1066350	454	716	NA	NA	Bacteria;Firmicutes;Clostridia;Clostridiales;Lachnospiraceae;Roseburia;
ProteinFamily_1066431	709	3958	K00949	map00730,map01100	Bacteria;Firmicutes;Clostridia;Clostridiales;Lachnospiraceae;
ProteinFamily_1066520	704	3066	K01628	map00051,map01100,map01120	Bacteria;Firmicutes;
ProteinFamily_1066553	717	3558	NA	NA	Bacteria;Firmicutes;
ProteinFamily_106657	603	1686	K01972	map03030,map03410,map03420,map03430	Bacteria;Firmicutes;Clostridia;Clostridiales;
ProteinFamily_1066584	449	684	NA	NA	Bacteria;Firmicutes;Clostridia;Clostridiales;Ruminococcaceae;Flavonifractor;Flavonifractor_plautii;
ProteinFamily_1066586	513	965	NA	NA	Bacteria;Firmicutes;Clostridia;Clostridiales;
ProteinFamily_1066591	433	535	NA	NA	Bacteria;Bacteroidetes;Bacteroidia;Bacteroidales;Bacteroidaceae;Bacteroides;
ProteinFamily_1066598	593	1469	K01079	map00260,map00680,map01100,map01110,map01120,map01130,map01200,map01230	Bacteria;Firmicutes;Bacilli;Lactobacillales;Streptococcaceae;Streptococcus;
ProteinFamily_1066612	567	1190	NA	NA	Bacteria;Firmicutes;Bacilli;Lactobacillales;Streptococcaceae;Streptococcus;
ProteinFamily_1066650	678	3092	K07507	NA	Bacteria;Bacteroidetes;Bacteroidia;Bacteroidales;Bacteroidaceae;Bacteroides;
ProteinFamily_1066677	727	1299	K00331	map00190,map01100	Bacteria;Proteobacteria;Gammaproteobacteria;Enterobacterales;Enterobacteriaceae;
ProteinFamily_1066688	453	516	K22507	NA	Bacteria;Proteobacteria;Gammaproteobacteria;Enterobacterales;Enterobacteriaceae;Escherichia;Escherichia_coli;
ProteinFamily_1066720	601	1874	NA	NA	Bacteria;Firmicutes;Clostridia;Clostridiales;
ProteinFamily_1066751	389	457	K00588	map00940,map00941,map00945,map01100,map01110	Bacteria;Firmicutes;unknown;unknown;unknown;unknown;
ProteinFamily_106678	700	1252	NA	NA	Bacteria;Firmicutes;Clostridia;Clostridiales;
ProteinFamily_1066785	604	2448	NA	NA	Bacteria;Firmicutes;Clostridia;Clostridiales;Lachnospiraceae;
ProteinFamily_106680	586	1198	NA	NA	Bacteria;Proteobacteria;Gammaproteobacteria;Enterobacterales;Enterobacteriaceae;Escherichia;Escherichia_coli;
ProteinFamily_106682	618	1297	K01868	map00970	Bacteria;Firmicutes;Negativicutes;Veillonellales;Veillonellaceae;Veillonella;
ProteinFamily_1066942	718	1632	K03610	NA	Bacteria;Firmicutes;Clostridia;Clostridiales;Lachnospiraceae;Blautia;
ProteinFamily_1066975	434	511	NA	NA	Bacteria;Proteobacteria;Gammaproteobacteria;Enterobacterales;Enterobacteriaceae;Escherichia;
ProteinFamily_1066982	670	2827	NA	NA	Bacteria;Bacteroidetes;Bacteroidia;Bacteroidales;Bacteroidaceae;Bacteroides;
ProteinFamily_1067061	638	2655	K01356	NA	Bacteria;Firmicutes;Clostridia;Clostridiales;Ruminococcaceae;Faecalibacterium;
ProteinFamily_1067073	661	2096	K06997	NA	Bacteria;Firmicutes;Bacilli;Lactobacillales;Streptococcaceae;
ProteinFamily_1067082	716	3319	K02120	map00190,map01100	Bacteria;Firmicutes;Clostridia;Clostridiales;
ProteinFamily_1067130	626	1609	K00876	map00240,map00983,map01100	Bacteria;Firmicutes;
ProteinFamily_1067172	441	500	NA	NA	Bacteria;Firmicutes;Clostridia;Clostridiales;Ruminococcaceae;
ProteinFamily_1067189	653	1185	K03091	NA	Bacteria;Firmicutes;Clostridia;Clostridiales;Ruminococcaceae;
ProteinFamily_1067190	519	708	K07043	NA	Bacteria;Firmicutes;unknown;unknown;unknown;unknown;unknown;
ProteinFamily_1067303	380	471	NA	NA	Bacteria;Bacteroidetes;Bacteroidia;Bacteroidales;Tannerellaceae;Parabacteroides;
ProteinFamily_1067333	380	574	K22293	NA	Bacteria;Firmicutes;Clostridia;Clostridiales;
ProteinFamily_1067387	726	2545	K11068	NA	Bacteria;Proteobacteria;Gammaproteobacteria;Enterobacterales;Enterobacteriaceae;
ProteinFamily_1067402	586	1014	K10037,K02029	map02010,NA	Bacteria;Proteobacteria;Gammaproteobacteria;Enterobacterales;Enterobacteriaceae;
ProteinFamily_106745	370	651	K03657	map03420,map03430	Bacteria;Firmicutes;Clostridia;Clostridiales;
ProteinFamily_1067472	730	1954	K08681	map00750	Bacteria;Actinobacteria;Actinobacteria;Bifidobacteriales;Bifidobacteriaceae;Bifidobacterium;
ProteinFamily_1067482	407	473	NA	NA	Bacteria;Verrucomicrobia;Verrucomicrobiae;Verrucomicrobiales;Akkermansiaceae;Akkermansia;Akkermansia_muciniphila;
ProteinFamily_106760	670	838	NA	NA	Bacteria;Firmicutes;Erysipelotrichia;Erysipelotrichales;Erysipelotrichaceae;
ProteinFamily_1067651	545	1037	NA	NA	Bacteria;Bacteroidetes;Bacteroidia;Bacteroidales;Bacteroidaceae;Bacteroides;
ProteinFamily_1067693	685	1254	NA	NA	Bacteria;Firmicutes;Erysipelotrichia;Erysipelotrichales;Erysipelotrichaceae;
ProteinFamily_106771	650	2477	NA	NA	Bacteria;Bacteroidetes;Bacteroidia;Bacteroidales;Bacteroidaceae;Bacteroides;
ProteinFamily_1067760	407	470	NA	NA	Bacteria;Actinobacteria;Coriobacteriia;Coriobacteriales;Coriobacteriaceae;Collinsella;
ProteinFamily_1067812	541	718	K00939	map00230,map00730,map01100,map01110,map01130	Bacteria;Verrucomicrobia;Verrucomicrobiae;Verrucomicrobiales;Akkermansiaceae;Akkermansia;Akkermansia_muciniphila;
[truncated: 62,144 more rows]
