# Supplementary material for: Islet autoantibody seroconversion in type-1 diabetes is associated with metagenome-assembled genomes in infant gut microbiomes
Source: Nat Commun. 2022 Jun 21;13:3551. doi: 10.1038/s41467-022-31227-1 (PMC9213500; doi:10.1038/s41467-022-31227-1)
Supplement: Supplementary file 8 — Supplementary Data 6 [file 41467_2022_31227_MOESM8_ESM.xlsx]

## Sheet: Suppl. Data 6
Supplementary Data 6: Enrichment analysis for core protein families. Enricher method in clusterProfiler (two-sided), Benjamini-Hochberg adjusted.
Module	Description	GeneRatio	BgRatio	p.adjust	Count	Summary
M00025	Tyrosine biosynthesis, chorismate => HPP => tyrosine	42/5227	276/55399	0.0122249	42	Amino acid metabolism
M00032	Lysine degradation, lysine => saccharopine => acetoacetyl-CoA	17/5227	82/55399	0.0124665	17	Amino acid metabolism
M00033	Ectoine biosynthesis, aspartate => ectoine	19/5227	104/55399	0.0251878	19	Amino acid metabolism
M00040	Tyrosine biosynthesis, chorismate => arogenate => tyrosine	13/5227	57/55399	0.0166382	13	Amino acid metabolism
M00432	Leucine biosynthesis, 2-oxoisovalerate => 2-oxoisocaproate	42/5227	265/55399	0.00769746	42	Amino acid metabolism
M00526	Lysine biosynthesis, DAP dehydrogenase pathway, aspartate => lysine	80/5227	495/55399	5.18e-05	80	Amino acid metabolism
M00535	Isoleucine biosynthesis, pyruvate => 2-oxobutanoate	30/5227	191/55399	0.0251878	30	Amino acid metabolism; Carbohydrate metabolism
M00740	Methylaspartate cycle	22/5227	102/55399	0.00289961	22	Amino acid metabolism; Carbohydrate metabolism
M00019	Valine/isoleucine biosynthesis, pyruvate => valine / 2-oxobutanoate => isoleucine	72/5227	496/55399	0.00289961	72	Amino acid metabolism; Metabolism of cofactors and vitamins
M00010	Citrate cycle, first carbon oxidation, oxaloacetate => 2-oxoglutarate	22/5227	123/55399	0.0177642	22	Carbohydrate metabolism
M00014	Glucuronate pathway (uronate pathway)	32/5227	200/55399	0.0166382	32	Carbohydrate metabolism
M00549	Nucleotide sugar biosynthesis, glucose => UDP-glucose	56/5227	352/55399	0.00171838	56	Carbohydrate metabolism
M00579	Phosphate acetyltransferase-acetate kinase pathway, acetyl-CoA => acetate	32/5227	212/55399	0.0327191	32	Carbohydrate metabolism; Energy metabolism; Metabolism of other amino acids
M00652	Vancomycin resistance, D-Ala-D-Ser type	25/5227	137/55399	0.0104893	25	Drug resistance: antimicrobial; Signal transduction
M00144	NADH:quinone oxidoreductase, prokaryotes	60/5227	290/55399	9.2e-07	60	Energy metabolism
M00376	3-Hydroxypropionate bi-cycle	73/5227	495/55399	0.00180902	73	Energy metabolism
M00620	Incomplete reductive citrate cycle, acetyl-CoA => oxoglutarate	60/5227	403/55399	0.00418058	60	Energy metabolism
M00083	Fatty acid biosynthesis, elongation	77/5227	429/55399	2.74e-06	77	Lipid metabolism
M00123	Biotin biosynthesis, pimeloyl-ACP/CoA => biotin	40/5227	256/55399	0.0104893	40	Metabolism of cofactors and vitamins
M00572	Pimeloyl-ACP biosynthesis, BioC-BioH pathway, malonyl-ACP => pimeloyl-ACP	73/5227	432/55399	3.42e-05	73	Metabolism of cofactors and vitamins
M00573	Biotin biosynthesis, BioI pathway, long-chain-acyl-ACP => pimeloyl-ACP => biotin	35/5227	225/55399	0.0166823	35	Metabolism of cofactors and vitamins
M00577	Biotin biosynthesis, BioW pathway, pimelate => pimeloyl-CoA => biotin	41/5227	261/55399	0.00989096	41	Metabolism of cofactors and vitamins
M00841	Tetrahydrofolate biosynthesis, mediated by PTPS, GTP => THF	46/5227	327/55399	0.0260167	46	Metabolism of cofactors and vitamins
M00896	Thiamine biosynthesis, archaea, AIR (+ NAD+) => TMP/TPP	51/5227	351/55399	0.0122249	51	Metabolism of cofactors and vitamins
M00899	Thiamine salvage pathway, HMP/HET => TMP	50/5227	238/55399	3.31785e-06	50	Metabolism of cofactors and vitamins
M00046	Pyrimidine degradation, uracil => beta-alanine, thymine => 3-aminoisobutanoate	15/5227	66/55399	0.0104893	15	Nucleotide metabolism
M00616	Sulfate-sulfur assimilation	15/5227	60/55399	0.00479681	15
M00718	Multidrug resistance, efflux pump MexAB-OprM	10/5227	22/55399	0.000359171	10
