# Supplementary material for: Islet autoantibody seroconversion in type-1 diabetes is associated with metagenome-assembled genomes in infant gut microbiomes
Source: Nat Commun. 2022 Jun 21;13:3551. doi: 10.1038/s41467-022-31227-1 (PMC9213500; doi:10.1038/s41467-022-31227-1)
Supplement: Supplementary file 9 — Supplementary Data 7 [file 41467_2022_31227_MOESM9_ESM.xlsx]

## Sheet: clustering
Supplementary Data 7: Longitudinal development of protein families with KEGG KO annotation
Supplementary Data 7A: longitudinal clustering of protein families with KEGG KO annotation
Protein Famlies	Cluster	Probabilities of Cluster Membership
ProteinFamily_1000112	7	0.999955
ProteinFamily_1000165	7	0.999986
ProteinFamily_1000197	10	0.936727
ProteinFamily_1000518	7	0.99887
ProteinFamily_1000793	7	0.998877
ProteinFamily_1001047	2	0.929789
ProteinFamily_100105	9	0.79151
ProteinFamily_1001092	7	0.999984
ProteinFamily_1001106	7	0.999109
ProteinFamily_1001165	7	0.968284
ProteinFamily_100117	7	0.99997
ProteinFamily_1001191	2	0.888924
ProteinFamily_1001205	7	0.999994
ProteinFamily_1001208	7	0.999983
ProteinFamily_1001249	8	0.745225
ProteinFamily_1001539	8	0.5218
ProteinFamily_1001612	9	0.348421
ProteinFamily_1001709	7	0.999961
ProteinFamily_1001739	7	0.999929
ProteinFamily_100216	7	0.992424
ProteinFamily_1002163	1	0.993582
ProteinFamily_1002473	2	0.99771
ProteinFamily_1002711	1	0.827782
ProteinFamily_1002755	5	0.960181
ProteinFamily_1003237	2	0.62116
ProteinFamily_100336	1	0.981407
ProteinFamily_1003392	7	0.999986
ProteinFamily_1003412	7	0.999523
ProteinFamily_1003821	7	0.998861
ProteinFamily_1004082	8	0.283695
ProteinFamily_1004204	7	0.997621
ProteinFamily_1004405	1	0.816963
ProteinFamily_1004437	2	0.688109
ProteinFamily_1004629	4	0.887964
ProteinFamily_100482	9	0.963168
ProteinFamily_100483	2	0.824894
ProteinFamily_1005062	1	0.655134
ProteinFamily_1005561	7	0.999994
ProteinFamily_1005625	4	0.993081
ProteinFamily_100565	5	0.444433
ProteinFamily_1005776	7	0.987775
ProteinFamily_1006101	4	0.998976
ProteinFamily_100616	9	0.666929
ProteinFamily_1006238	7	0.999898
ProteinFamily_1006246	2	0.521144
ProteinFamily_1006256	3	0.444086
ProteinFamily_1006279	7	0.999981
ProteinFamily_1006300	10	0.99058
ProteinFamily_1006306	1	0.980333
ProteinFamily_1006404	8	0.920979
ProteinFamily_1006749	2	0.92006
ProteinFamily_100681	6	0.741009
ProteinFamily_1006912	1	0.647163
ProteinFamily_1006943	7	0.999123
ProteinFamily_1007045	7	0.999816
ProteinFamily_1007046	7	0.999325
ProteinFamily_1007469	9	0.98542
ProteinFamily_1007473	6	0.997589
ProteinFamily_100762	4	0.992854
ProteinFamily_1007958	2	0.886137
ProteinFamily_1007982	7	0.997826
ProteinFamily_1008203	5	0.36429
ProteinFamily_100821	10	0.62461
ProteinFamily_100826	8	0.66205
ProteinFamily_1008423	10	0.493727
ProteinFamily_100849	2	0.722827
ProteinFamily_1008621	7	0.998627
ProteinFamily_1008977	7	0.999933
ProteinFamily_100918	9	0.992002
ProteinFamily_1009589	2	0.691882
ProteinFamily_1009632	6	0.992636
ProteinFamily_1010285	7	0.999397
ProteinFamily_1010416	3	0.432489
ProteinFamily_101074	7	0.994729
ProteinFamily_1010804	7	0.999971
ProteinFamily_101135	10	0.659688
ProteinFamily_1011384	5	0.979225
ProteinFamily_101139	5	0.629918
ProteinFamily_1011503	5	0.348228
ProteinFamily_1011668	7	0.984647
ProteinFamily_1011679	7	0.999977
ProteinFamily_1011883	7	0.999498
ProteinFamily_1011885	7	0.991005
ProteinFamily_1012375	9	0.970213
ProteinFamily_1012385	7	0.999995
ProteinFamily_101249	1	0.374158
ProteinFamily_101256	8	0.94023
ProteinFamily_101286	9	0.991319
ProteinFamily_1012946	9	0.992511
ProteinFamily_1013345	10	0.96113
ProteinFamily_101336	8	0.892153
ProteinFamily_1013401	6	0.707485
ProteinFamily_1013600	7	0.999968
ProteinFamily_1013648	7	0.99991
ProteinFamily_1013735	2	0.840869
ProteinFamily_1013926	10	0.99784
ProteinFamily_101393	2	0.982625
ProteinFamily_1014031	6	0.562431
ProteinFamily_1014465	6	0.999939
ProteinFamily_1014485	1	0.928045
ProteinFamily_1014571	9	0.75664
ProteinFamily_101478	2	0.721663
ProteinFamily_1014783	2	0.863741
ProteinFamily_1015244	9	0.941422
ProteinFamily_1015323	7	0.99949
ProteinFamily_1015438	9	0.628309
ProteinFamily_101544	6	0.991645
ProteinFamily_1015519	2	0.783233
ProteinFamily_1015600	7	0.999979
ProteinFamily_101579	5	0.83056
ProteinFamily_1016112	2	0.881569
ProteinFamily_101632	8	0.871433
ProteinFamily_101636	5	0.89682
ProteinFamily_101641	2	0.835599
ProteinFamily_101650	7	0.999916
ProteinFamily_1016892	7	0.999816
ProteinFamily_1016965	7	0.998206
ProteinFamily_1017016	7	0.997854
ProteinFamily_1017095	6	0.673942
ProteinFamily_1017235	10	0.6914
ProteinFamily_1017265	5	0.494467
ProteinFamily_1017292	4	0.999482
ProteinFamily_101731	4	0.998958
ProteinFamily_101736	10	0.88179
ProteinFamily_1017531	2	0.998836
ProteinFamily_1017557	7	0.997329
ProteinFamily_1017575	8	0.956445
ProteinFamily_1017672	2	0.847669
ProteinFamily_1017700	9	0.998333
ProteinFamily_1017776	2	0.953985
ProteinFamily_1018606	6	0.988803
ProteinFamily_1018793	7	0.999989
ProteinFamily_1018842	7	0.898863
ProteinFamily_1018987	1	0.779245
ProteinFamily_1019048	2	0.995213
ProteinFamily_1019125	7	0.999889
ProteinFamily_1019333	9	0.947003
ProteinFamily_1019972	1	0.449865
ProteinFamily_1020247	3	0.999435
ProteinFamily_1020262	2	0.973613
ProteinFamily_1020387	7	0.999606
ProteinFamily_102041	3	0.99754
ProteinFamily_102053	1	0.432012
ProteinFamily_1020797	2	0.967263
ProteinFamily_102087	2	0.642771
ProteinFamily_1020889	2	0.894948
ProteinFamily_1020936	2	0.88258
ProteinFamily_1020990	1	0.998686
ProteinFamily_1021050	6	0.990856
ProteinFamily_1021257	3	0.999378
ProteinFamily_1021411	10	0.971361
ProteinFamily_1021445	7	0.999832
ProteinFamily_1022028	4	0.791542
ProteinFamily_1022199	7	0.999857
ProteinFamily_1022227	2	0.939295
ProteinFamily_1022246	6	0.977391
ProteinFamily_1022325	2	0.791684
ProteinFamily_1022328	2	0.944759
ProteinFamily_1022374	9	0.99744
ProteinFamily_1022421	7	0.999866
ProteinFamily_1022447	2	0.936108
ProteinFamily_1022485	6	0.997767
ProteinFamily_1022489	9	0.974829
ProteinFamily_1022506	8	0.956451
ProteinFamily_1022529	9	0.901651
ProteinFamily_1022700	8	0.367841
ProteinFamily_1022716	6	0.997126
ProteinFamily_1022871	10	0.897642
ProteinFamily_1022877	1	0.971151
ProteinFamily_102289	1	0.981769
ProteinFamily_102300	7	0.999987
ProteinFamily_1023243	7	0.960192
ProteinFamily_1023505	2	0.81595
ProteinFamily_10236	6	0.999674
ProteinFamily_1023750	1	0.519059
ProteinFamily_1023780	9	0.91566
ProteinFamily_102384	7	0.985082
ProteinFamily_1023894	7	0.999871
ProteinFamily_1024173	10	0.988799
ProteinFamily_1024252	7	0.999933
ProteinFamily_1024263	2	0.918514
ProteinFamily_1024629	8	0.971669
ProteinFamily_1024698	1	0.758901
ProteinFamily_1024779	1	0.741452
ProteinFamily_1024835	10	0.977835
ProteinFamily_1024896	5	0.396897
ProteinFamily_1025389	9	0.222567
ProteinFamily_102539	7	0.999227
ProteinFamily_1025598	7	0.999658
ProteinFamily_1025696	1	0.969307
ProteinFamily_102571	7	0.999111
ProteinFamily_102580	6	0.341044
ProteinFamily_102588	1	0.651033
ProteinFamily_102602	1	0.436536
ProteinFamily_102642	7	0.999342
ProteinFamily_1026604	3	0.99947
ProteinFamily_1026685	4	0.566503
ProteinFamily_1026857	9	0.954073
ProteinFamily_1026885	7	0.990682
ProteinFamily_1026983	7	0.96878
ProteinFamily_1027129	9	0.979418
ProteinFamily_1027168	7	0.999993
ProteinFamily_1027279	5	0.753986
ProteinFamily_102749	5	0.771099
ProteinFamily_1027704	3	0.884019
ProteinFamily_1027712	7	0.998738
ProteinFamily_1027722	7	0.999989
ProteinFamily_1027726	4	0.998354
ProteinFamily_1027751	7	0.77616
ProteinFamily_1027759	6	0.994423
ProteinFamily_1027788	1	0.562155
ProteinFamily_1027813	2	0.579158
ProteinFamily_1027834	2	0.484523
ProteinFamily_1027850	3	0.998616
ProteinFamily_1027875	1	0.979181
ProteinFamily_1027925	7	0.99881
ProteinFamily_1027986	9	0.699932
ProteinFamily_1028102	1	0.851609
ProteinFamily_1028165	2	0.79605
ProteinFamily_1028173	10	0.667044
ProteinFamily_1028300	2	0.868718
ProteinFamily_1028545	8	0.774689
ProteinFamily_1028761	7	0.999343
ProteinFamily_1028812	2	0.954751
ProteinFamily_1028838	10	0.637991
ProteinFamily_1029230	7	0.999111
ProteinFamily_102945	10	0.499785
ProteinFamily_1029605	5	0.753572
ProteinFamily_1029609	7	0.999773
ProteinFamily_102964	5	0.951507
ProteinFamily_1029641	8	0.775593
ProteinFamily_1029922	7	0.999998
ProteinFamily_103006	7	0.999934
ProteinFamily_1030427	4	0.341624
ProteinFamily_1030460	7	0.999889
ProteinFamily_1030574	7	0.999905
ProteinFamily_1030706	2	0.97315
ProteinFamily_1030829	2	0.559222
ProteinFamily_1030846	7	0.978722
ProteinFamily_1030911	2	0.504009
ProteinFamily_1031606	9	0.812245
ProteinFamily_103179	4	0.732815
ProteinFamily_1031803	7	0.999219
ProteinFamily_1032312	9	0.978963
ProteinFamily_1032474	9	0.992999
ProteinFamily_1032693	6	0.990191
ProteinFamily_103271	7	0.987631
ProteinFamily_1032851	10	0.672395
ProteinFamily_1033052	9	0.996834
ProteinFamily_103310	5	0.85976
ProteinFamily_1033136	10	0.988709
ProteinFamily_1033240	2	0.999273
ProteinFamily_1033241	3	0.998638
ProteinFamily_1033272	6	0.989905
ProteinFamily_1033287	2	0.911408
ProteinFamily_1033291	3	0.845881
ProteinFamily_1033348	7	0.995961
ProteinFamily_1033354	7	0.999858
ProteinFamily_103355	3	0.954438
ProteinFamily_1033762	7	0.964146
ProteinFamily_1033804	2	0.634058
ProteinFamily_1033829	5	0.506341
ProteinFamily_103401	7	0.994532
ProteinFamily_1034123	8	0.903286
ProteinFamily_1034506	6	0.989348
ProteinFamily_1034947	7	0.999952
ProteinFamily_1035277	7	0.960174
ProteinFamily_1035281	7	0.999998
ProteinFamily_1035309	9	0.647607
ProteinFamily_1035532	10	0.720086
ProteinFamily_1035722	2	0.993451
ProteinFamily_1035796	7	0.999752
ProteinFamily_1035970	9	0.921618
ProteinFamily_1035973	2	0.852787
ProteinFamily_1036259	2	0.995959
ProteinFamily_1037022	7	0.999463
ProteinFamily_1037032	2	0.994158
ProteinFamily_1037115	7	0.997774
ProteinFamily_103723	2	0.995909
ProteinFamily_1037682	10	0.666577
ProteinFamily_1037773	2	0.498313
ProteinFamily_1037937	8	0.555805
ProteinFamily_1038191	6	0.982437
ProteinFamily_1038230	7	0.999841
ProteinFamily_103825	10	0.995379
ProteinFamily_1038371	4	0.331228
ProteinFamily_1038374	9	0.985811
ProteinFamily_1038478	10	0.977283
ProteinFamily_1038578	2	0.861733
ProteinFamily_1038582	9	0.993422
ProteinFamily_1038586	3	0.817673
ProteinFamily_1038631	1	0.983785
ProteinFamily_1038722	9	0.990064
ProteinFamily_1038725	3	0.996761
ProteinFamily_1038759	9	0.976333
ProteinFamily_1038763	6	0.926585
ProteinFamily_1038845	6	0.857151
ProteinFamily_1038857	7	0.935854
ProteinFamily_1038991	5	0.638097
ProteinFamily_10390	2	0.917486
ProteinFamily_1039418	8	0.995582
ProteinFamily_103987	1	0.993258
ProteinFamily_1040117	2	0.930061
ProteinFamily_1040144	6	0.541484
ProteinFamily_1040145	10	0.816668
ProteinFamily_1040334	1	0.844542
ProteinFamily_1040452	9	0.974883
ProteinFamily_1040478	7	0.64841
ProteinFamily_1041017	7	0.9992
ProteinFamily_1041063	2	0.856683
ProteinFamily_1041129	8	0.998806
ProteinFamily_1041535	7	0.999856
ProteinFamily_1041576	5	0.504245
ProteinFamily_104199	2	0.512776
ProteinFamily_1042179	2	0.771537
ProteinFamily_104223	6	0.994928
ProteinFamily_1042230	7	0.975214
ProteinFamily_104275	7	0.999392
ProteinFamily_1043116	10	0.787602
ProteinFamily_1043132	5	0.710118
ProteinFamily_1043278	7	0.99994
ProteinFamily_104329	2	0.994352
ProteinFamily_1043671	2	0.907647
ProteinFamily_1043899	6	0.935447
ProteinFamily_104414	3	0.998594
ProteinFamily_1044230	9	0.899662
ProteinFamily_104424	2	0.998813
ProteinFamily_104446	9	0.954773
ProteinFamily_1044594	5	0.833068
ProteinFamily_1044666	2	0.995349
ProteinFamily_104474	7	0.566803
ProteinFamily_1044922	7	0.998083
ProteinFamily_1045077	7	0.999806
ProteinFamily_1045485	6	0.953307
ProteinFamily_1045903	7	0.999633
ProteinFamily_1046107	8	0.661038
ProteinFamily_1046263	9	0.998111
ProteinFamily_104631	10	0.990562
ProteinFamily_1046476	7	0.999993
ProteinFamily_1046546	9	0.973403
ProteinFamily_1047013	7	0.991605
ProteinFamily_104705	7	0.99999
ProteinFamily_1047224	7	0.994368
ProteinFamily_1047450	7	0.999884
ProteinFamily_104746	7	0.999969
ProteinFamily_1048264	2	0.881093
ProteinFamily_1048585	7	0.999386
ProteinFamily_104869	9	0.971561
ProteinFamily_104873	1	0.999013
ProteinFamily_104875	7	0.998722
ProteinFamily_1048779	7	0.99999
ProteinFamily_1049413	7	0.999973
ProteinFamily_1049507	10	0.225152
ProteinFamily_1049705	6	0.904442
ProteinFamily_1049710	6	0.969727
ProteinFamily_1049753	7	0.999754
ProteinFamily_104987	7	0.999987
ProteinFamily_104991	4	0.997936
ProteinFamily_104993	9	0.99377
ProteinFamily_1050060	9	0.776278
ProteinFamily_1050134	7	0.960254
ProteinFamily_1050155	7	0.999793
ProteinFamily_105025	2	0.853999
ProteinFamily_1050327	3	0.999207
ProteinFamily_1050352	9	0.590858
ProteinFamily_105038	9	0.690361
ProteinFamily_1050544	10	0.902789
ProteinFamily_105072	5	0.847328
ProteinFamily_1050729	8	0.996818
ProteinFamily_1050752	6	0.994713
ProteinFamily_1051173	7	0.970112
ProteinFamily_1051182	4	0.456087
ProteinFamily_1051258	8	0.982328
ProteinFamily_1051298	1	0.996432
ProteinFamily_105148	2	0.758552
ProteinFamily_10518	7	0.999301
ProteinFamily_1051890	9	0.511719
ProteinFamily_1052133	6	0.929258
ProteinFamily_1052284	10	0.981667
ProteinFamily_1052513	8	0.917279
ProteinFamily_1052638	9	0.994059
ProteinFamily_105351	8	0.536054
ProteinFamily_1053532	6	0.945261
ProteinFamily_105388	5	0.954459
ProteinFamily_1054016	3	0.999427
ProteinFamily_105408	10	0.957031
ProteinFamily_1054421	1	0.622607
ProteinFamily_1054422	5	0.71065
ProteinFamily_105461	10	0.422531
ProteinFamily_1055031	2	0.786597
ProteinFamily_1055125	3	0.999469
ProteinFamily_1055131	3	0.999474
ProteinFamily_1055139	9	0.990661
ProteinFamily_1055140	9	0.919856
ProteinFamily_1055177	1	0.516393
ProteinFamily_1055187	2	0.832895
ProteinFamily_1055188	5	0.963789
ProteinFamily_1055331	6	0.87809
ProteinFamily_105538	6	0.734632
ProteinFamily_1055653	9	0.998663
ProteinFamily_1055657	7	0.999591
ProteinFamily_1055694	7	0.999056
ProteinFamily_1055818	7	0.999968
ProteinFamily_105597	5	0.925851
ProteinFamily_105614	8	0.829857
ProteinFamily_1056291	1	0.963503
ProteinFamily_1056328	10	0.665464
ProteinFamily_1056375	2	0.985118
ProteinFamily_1056535	7	0.999986
ProteinFamily_105658	7	0.998947
ProteinFamily_1056653	9	0.706996
ProteinFamily_1056816	2	0.926645
ProteinFamily_1057022	6	0.638568
ProteinFamily_105733	7	0.999922
ProteinFamily_1057334	7	0.998347
ProteinFamily_105742	7	0.99936
ProteinFamily_1057449	7	0.999998
ProteinFamily_1057462	2	0.977512
ProteinFamily_1057849	7	0.991772
ProteinFamily_1057870	4	0.405295
ProteinFamily_1058224	10	0.775193
ProteinFamily_105850	1	0.996709
ProteinFamily_105858	7	0.999481
ProteinFamily_1058580	2	0.733111
ProteinFamily_105859	7	0.999995
ProteinFamily_105872	1	0.98061
ProteinFamily_105880	9	0.997663
ProteinFamily_1059161	7	0.99985
ProteinFamily_1059216	1	0.765794
ProteinFamily_105933	7	0.999987
ProteinFamily_1059351	9	0.740706
ProteinFamily_1059365	7	0.986818
ProteinFamily_1059685	9	0.882493
ProteinFamily_1060118	9	0.856978
ProteinFamily_106019	7	0.977662
ProteinFamily_106036	7	0.996659
ProteinFamily_1060678	1	0.821895
ProteinFamily_1060744	3	0.285999
ProteinFamily_106077	2	0.687513
ProteinFamily_1060773	8	0.759859
ProteinFamily_1060779	7	0.998846
ProteinFamily_1060789	7	0.99825
ProteinFamily_1060809	7	0.999987
ProteinFamily_1060830	7	0.970006
ProteinFamily_106085	9	0.495251
ProteinFamily_1060921	6	0.86255
ProteinFamily_1061080	7	0.999944
ProteinFamily_1061081	5	0.877571
ProteinFamily_1061118	2	0.97943
ProteinFamily_1061285	4	0.999585
ProteinFamily_1061767	8	0.869085
ProteinFamily_1061788	7	0.999689
ProteinFamily_1061951	7	0.997943
ProteinFamily_1062084	1	0.560795
ProteinFamily_1062270	2	0.877194
ProteinFamily_1062302	7	0.999191
ProteinFamily_1062426	7	0.999971
ProteinFamily_106254	8	0.843135
ProteinFamily_1062989	7	0.998298
ProteinFamily_106312	3	0.997394
ProteinFamily_1063630	1	0.935891
ProteinFamily_106401	2	0.688377
ProteinFamily_1064014	2	0.882547
ProteinFamily_1064113	1	0.868703
ProteinFamily_1064374	7	0.997462
ProteinFamily_1064994	5	0.893936
ProteinFamily_1065233	7	0.99976
ProteinFamily_1065307	2	0.995757
ProteinFamily_1065384	9	0.992691
ProteinFamily_1065423	7	0.999925
ProteinFamily_1065625	2	0.838598
ProteinFamily_106589	1	0.712767
ProteinFamily_10661	5	0.874198
ProteinFamily_1066148	4	0.795229
ProteinFamily_106615	7	0.999888
ProteinFamily_1066156	6	0.644386
ProteinFamily_1066173	2	0.994035
ProteinFamily_1066431	5	0.803312
ProteinFamily_1066520	5	0.985956
ProteinFamily_106657	9	0.805318
ProteinFamily_1066598	7	0.988476
ProteinFamily_1066677	7	0.999943
ProteinFamily_1066751	2	0.887207
ProteinFamily_106682	4	0.999492
ProteinFamily_1067082	1	0.995818
ProteinFamily_1067130	10	0.748635
ProteinFamily_1067402	7	0.999977
ProteinFamily_106745	2	0.761304
ProteinFamily_1067472	7	0.999957
ProteinFamily_1067812	3	0.999304
ProteinFamily_10679	7	0.999779
ProteinFamily_1068028	6	0.815958
ProteinFamily_106813	5	0.802948
ProteinFamily_1068256	10	0.497743
ProteinFamily_1068329	8	0.616649
ProteinFamily_1068422	6	0.759488
ProteinFamily_1068620	6	0.919403
ProteinFamily_1069002	2	0.935836
ProteinFamily_1069008	7	0.356906
ProteinFamily_106915	8	0.480478
ProteinFamily_106933	7	0.999914
ProteinFamily_106934	1	0.95386
ProteinFamily_1069446	10	0.918306
ProteinFamily_106959	2	0.871923
ProteinFamily_1069667	6	0.489374
ProteinFamily_1069826	9	0.997533
ProteinFamily_1069891	2	0.573913
ProteinFamily_1069999	1	0.694266
ProteinFamily_1070284	2	0.990525
ProteinFamily_1070323	1	0.929445
ProteinFamily_1070395	10	0.801511
ProteinFamily_107041	9	0.628217
ProteinFamily_107086	9	0.552355
ProteinFamily_1071153	10	0.866331
ProteinFamily_1071243	1	0.421164
ProteinFamily_107125	2	0.505465
ProteinFamily_1071262	8	0.840486
ProteinFamily_107143	9	0.902586
ProteinFamily_1071567	6	0.982998
ProteinFamily_1071572	10	0.878552
ProteinFamily_107161	7	0.999945
ProteinFamily_1071653	3	0.99851
ProteinFamily_1071687	9	0.982272
ProteinFamily_1071705	7	0.981663
ProteinFamily_1071720	3	0.999516
ProteinFamily_1072012	7	0.998897
ProteinFamily_1072044	1	0.993534
ProteinFamily_1072089	6	0.755678
ProteinFamily_1072142	8	0.877673
ProteinFamily_1072170	1	0.964971
ProteinFamily_1072214	7	0.99506
ProteinFamily_1072227	9	0.985737
ProteinFamily_1072407	7	0.999169
ProteinFamily_1072494	9	0.803121
ProteinFamily_1072610	4	0.997373
ProteinFamily_1072644	4	0.999726
ProteinFamily_1072652	7	0.998761
ProteinFamily_1072779	10	0.255976
ProteinFamily_1072804	2	0.910451
ProteinFamily_1073020	7	0.990501
ProteinFamily_1073127	1	0.987881
ProteinFamily_1073605	6	0.699909
ProteinFamily_1073717	4	0.933767
ProteinFamily_1074241	10	0.937077
ProteinFamily_107430	1	0.999629
ProteinFamily_1074431	10	0.728527
ProteinFamily_1074476	9	0.82248
ProteinFamily_1074587	2	0.948238
ProteinFamily_1074672	2	0.947689
ProteinFamily_107507	8	0.460001
ProteinFamily_1075266	7	0.996336
ProteinFamily_107530	9	0.992944
ProteinFamily_1075395	8	0.507157
ProteinFamily_1075398	5	0.8953
ProteinFamily_107572	2	0.523894
ProteinFamily_1075778	9	0.853484
ProteinFamily_1075796	7	0.994672
ProteinFamily_1075820	7	0.999944
ProteinFamily_107590	9	0.949672
ProteinFamily_1076003	3	0.996608
ProteinFamily_107607	1	0.550755
ProteinFamily_1076241	3	0.916947
ProteinFamily_1076452	9	0.997053
ProteinFamily_1076489	8	0.957397
ProteinFamily_107660	2	0.609239
ProteinFamily_1077228	3	0.307776
ProteinFamily_1077240	6	0.981429
ProteinFamily_1077272	2	0.993589
ProteinFamily_1077322	7	0.999966
ProteinFamily_1077339	7	0.999989
ProteinFamily_107739	7	0.999992
ProteinFamily_1077394	9	0.678681
ProteinFamily_1077571	2	0.998599
ProteinFamily_107773	10	0.963907
ProteinFamily_1077733	9	0.989549
ProteinFamily_1077822	10	0.863649
ProteinFamily_1077911	1	0.436952
ProteinFamily_1077915	7	0.99987
ProteinFamily_1077934	8	0.973968
ProteinFamily_1077942	4	0.827035
ProteinFamily_1078013	9	0.986614
ProteinFamily_1078072	5	0.452342
ProteinFamily_1078219	9	0.936854
ProteinFamily_107825	3	0.997756
ProteinFamily_1078858	1	0.945405
ProteinFamily_107886	3	0.999574
ProteinFamily_1079125	7	0.998113
ProteinFamily_1079204	6	0.996798
ProteinFamily_1079216	7	0.999976
ProteinFamily_1079239	2	0.997146
ProteinFamily_1079373	2	0.935764
ProteinFamily_107939	2	0.718775
ProteinFamily_107956	6	0.673583
ProteinFamily_107957	3	0.999296
ProteinFamily_1079580	2	0.801257
ProteinFamily_1079582	9	0.992754
ProteinFamily_1079809	7	0.999968
ProteinFamily_1079977	1	0.515986
ProteinFamily_1080087	6	0.986819
ProteinFamily_1080226	1	0.924402
ProteinFamily_1080259	2	0.917482
ProteinFamily_1080330	9	0.534512
ProteinFamily_1080344	10	0.858931
ProteinFamily_1080963	7	0.99146
ProteinFamily_1080979	9	0.976936
ProteinFamily_1081048	8	0.714685
ProteinFamily_108111	7	0.997785
ProteinFamily_1081244	7	0.999971
ProteinFamily_1081504	1	0.810747
ProteinFamily_1081807	9	0.942464
ProteinFamily_1081907	7	0.999994
ProteinFamily_1081910	6	0.989526
ProteinFamily_1082362	2	0.988512
ProteinFamily_108265	7	0.999934
ProteinFamily_108275	7	0.913452
ProteinFamily_1082865	10	0.833536
ProteinFamily_1082922	2	0.969146
ProteinFamily_1082940	2	0.698135
ProteinFamily_1082960	6	0.696158
ProteinFamily_1082983	10	0.812993
ProteinFamily_1083098	1	0.790912
ProteinFamily_1083189	7	0.995024
ProteinFamily_1083215	2	0.67875
ProteinFamily_1083265	5	0.89691
ProteinFamily_1083295	2	0.932266
ProteinFamily_1083297	10	0.758829
ProteinFamily_1083396	7	0.99947
ProteinFamily_1084015	9	0.781564
ProteinFamily_1084135	7	0.999993
ProteinFamily_10846	1	0.683427
ProteinFamily_1084676	5	0.845131
ProteinFamily_1084777	9	0.938462
ProteinFamily_1084927	5	0.736945
ProteinFamily_1085012	2	0.949558
ProteinFamily_1085189	2	0.434555
ProteinFamily_108531	5	0.274922
ProteinFamily_1085553	7	0.999936
ProteinFamily_108625	7	0.689316
ProteinFamily_108661	2	0.612871
ProteinFamily_1086845	9	0.950779
ProteinFamily_108741	7	0.999221
ProteinFamily_1087781	7	0.999793
ProteinFamily_1087859	5	0.425022
ProteinFamily_1088141	9	0.998686
ProteinFamily_1088162	7	0.999168
ProteinFamily_1088190	7	0.999935
ProteinFamily_108836	1	0.482268
ProteinFamily_1088580	2	0.789603
ProteinFamily_108862	1	0.723998
ProteinFamily_1088649	7	0.999851
ProteinFamily_1088658	7	0.999063
ProteinFamily_1088769	1	0.5169
ProteinFamily_1088919	7	0.943143
ProteinFamily_1089207	7	0.999965
ProteinFamily_1089349	7	0.999982
ProteinFamily_1089511	2	0.839546
ProteinFamily_1089630	7	0.999183
ProteinFamily_1089683	9	0.628791
ProteinFamily_1089983	7	0.983178
ProteinFamily_109018	7	0.998402
ProteinFamily_1090347	1	0.512435
ProteinFamily_1090349	7	0.999983
ProteinFamily_1090361	9	0.962781
ProteinFamily_109054	4	0.999729
ProteinFamily_1090551	9	0.61349
ProteinFamily_1090607	3	0.478882
ProteinFamily_109061	8	0.706307
ProteinFamily_1090664	1	0.486397
ProteinFamily_1090709	8	0.856075
ProteinFamily_1091212	2	0.619126
ProteinFamily_109132	7	0.617071
ProteinFamily_1091517	7	0.884876
ProteinFamily_1091607	7	0.995348
ProteinFamily_1092061	7	0.915226
ProteinFamily_1092197	8	0.949125
ProteinFamily_109237	3	0.850705
ProteinFamily_109240	7	0.993533
ProteinFamily_1092532	7	0.999986
ProteinFamily_109263	2	0.683769
ProteinFamily_1092664	8	0.678826
ProteinFamily_1093044	7	0.999905
ProteinFamily_109318	7	0.999911
ProteinFamily_109320	2	0.672788
ProteinFamily_109343	7	0.999978
ProteinFamily_1093511	6	0.99794
ProteinFamily_1093760	7	0.99992
ProteinFamily_1094094	2	0.9724
ProteinFamily_1094107	8	0.777065
ProteinFamily_109423	5	0.898787
ProteinFamily_1094252	10	0.896508
ProteinFamily_1094306	7	0.999872
ProteinFamily_1094347	5	0.969108
ProteinFamily_1094414	5	0.960574
ProteinFamily_1094524	6	0.705828
ProteinFamily_1094551	1	0.562609
ProteinFamily_1094665	9	0.991589
ProteinFamily_1094677	7	0.999865
ProteinFamily_1094681	7	0.999966
ProteinFamily_1094730	7	0.948806
ProteinFamily_1094816	9	0.882877
ProteinFamily_109501	10	0.489527
ProteinFamily_1095193	7	0.999974
ProteinFamily_1095327	2	0.537748
ProteinFamily_1095531	7	0.962664
ProteinFamily_1095665	7	0.783275
ProteinFamily_1095732	9	0.97925
ProteinFamily_1095735	6	0.944156
ProteinFamily_1095894	4	0.999393
ProteinFamily_109597	2	0.501796
ProteinFamily_1095978	7	0.999847
ProteinFamily_109600	2	0.995992
ProteinFamily_109605	7	0.999735
ProteinFamily_1096118	8	0.518583
ProteinFamily_109615	7	0.999667
ProteinFamily_109635	9	0.998989
ProteinFamily_1096867	6	0.994648
ProteinFamily_1097043	10	0.525547
ProteinFamily_1097056	10	0.962478
ProteinFamily_109706	2	0.788915
ProteinFamily_1097397	2	0.524051
ProteinFamily_109758	7	0.999856
ProteinFamily_1097585	1	0.992844
ProteinFamily_1097723	6	0.622694
ProteinFamily_1097819	9	0.938061
ProteinFamily_109784	8	0.279823
ProteinFamily_1097882	2	0.992834
ProteinFamily_1097912	7	0.345079
ProteinFamily_1097946	7	0.999852
ProteinFamily_1098356	1	0.654806
ProteinFamily_109846	7	0.999628
ProteinFamily_1098798	1	0.990032
ProteinFamily_109899	9	0.780902
ProteinFamily_109916	9	0.998887
ProteinFamily_109929	10	0.613047
ProteinFamily_1099544	5	0.971657
ProteinFamily_1099824	7	0.999803
ProteinFamily_1100017	3	0.999107
ProteinFamily_1100057	7	0.99987
ProteinFamily_1100109	7	0.998387
ProteinFamily_1100132	7	0.999158
ProteinFamily_1100249	7	0.999525
ProteinFamily_1100384	5	0.879812
ProteinFamily_1100387	10	0.922671
ProteinFamily_1100395	2	0.901038
ProteinFamily_1100513	7	0.999944
ProteinFamily_1100807	7	0.999908
ProteinFamily_1101012	6	0.966131
ProteinFamily_110106	7	0.999779
ProteinFamily_110107	7	0.999958
ProteinFamily_110126	10	0.485938
ProteinFamily_1101438	7	0.999634
ProteinFamily_1101554	1	0.912634
ProteinFamily_110168	9	0.898656
ProteinFamily_1101822	6	0.366049
ProteinFamily_110216	9	0.963051
ProteinFamily_1102224	9	0.926815
ProteinFamily_110273	2	0.940673
ProteinFamily_1103108	7	0.999471
ProteinFamily_1103278	9	0.911332
ProteinFamily_1103328	7	0.999984
ProteinFamily_110345	7	0.765892
ProteinFamily_110375	2	0.739951
ProteinFamily_1103802	9	0.900344
ProteinFamily_1103811	5	0.436291
ProteinFamily_1103953	7	0.999791
ProteinFamily_1104178	4	0.998469
ProteinFamily_110466	2	0.89995
ProteinFamily_1104845	5	0.977196
ProteinFamily_1104903	7	0.999079
ProteinFamily_110503	8	0.949473
ProteinFamily_1105181	3	0.99937
ProteinFamily_110580	7	0.999436
ProteinFamily_1106191	7	0.999843
ProteinFamily_1106192	2	0.986741
ProteinFamily_110621	7	0.999954
ProteinFamily_1106297	6	0.675852
ProteinFamily_1106305	9	0.533049
ProteinFamily_1106434	10	0.856528
ProteinFamily_1106682	7	0.989856
ProteinFamily_1106701	7	0.996225
ProteinFamily_1106933	4	0.687074
ProteinFamily_1107055	2	0.754354
ProteinFamily_1107157	3	0.997079
ProteinFamily_1107162	5	0.978947
ProteinFamily_1107287	9	0.455642
ProteinFamily_1107379	9	0.653455
ProteinFamily_110743	7	0.960317
ProteinFamily_1107885	1	0.670693
ProteinFamily_1108222	7	0.999092
ProteinFamily_110832	10	0.97276
ProteinFamily_110835	7	0.373293
ProteinFamily_1108460	6	0.965239
ProteinFamily_1108599	2	0.705412
ProteinFamily_1109127	7	0.989798
ProteinFamily_110952	9	0.947925
ProteinFamily_1109583	5	0.397672
ProteinFamily_1109637	9	0.986739
ProteinFamily_1109769	7	0.99928
ProteinFamily_1109794	9	0.975074
ProteinFamily_110983	9	0.925851
ProteinFamily_1109979	6	0.915405
ProteinFamily_111072	7	0.999977
ProteinFamily_1110735	3	0.358581
ProteinFamily_111085	9	0.912281
ProteinFamily_1111064	9	0.450219
ProteinFamily_1111067	4	0.971969
ProteinFamily_1111111	1	0.753725
ProteinFamily_111137	7	0.999927
ProteinFamily_111147	3	0.370648
ProteinFamily_1111507	4	0.542977
ProteinFamily_1111594	2	0.899299
ProteinFamily_1111730	4	0.677196
ProteinFamily_111188	9	0.758589
ProteinFamily_111189	7	0.999939
ProteinFamily_1111996	1	0.760807
ProteinFamily_1112208	7	0.997841
ProteinFamily_1112251	2	0.817303
ProteinFamily_111233	10	0.786576
ProteinFamily_111236	5	0.946039
ProteinFamily_1112363	8	0.995183
ProteinFamily_111262	7	0.999997
ProteinFamily_1112646	1	0.937508
ProteinFamily_1112809	9	0.671187
ProteinFamily_111294	2	0.997721
ProteinFamily_1113238	9	0.877686
ProteinFamily_1113302	7	0.999975
ProteinFamily_1113606	1	0.994183
ProteinFamily_111367	2	0.781601
ProteinFamily_1113727	7	0.999206
ProteinFamily_1113979	7	0.999964
ProteinFamily_111428	9	0.996032
ProteinFamily_1114917	5	0.955241
ProteinFamily_1115141	8	0.755519
ProteinFamily_1115266	7	0.993588
ProteinFamily_111560	7	0.996811
ProteinFamily_111603	5	0.995512
ProteinFamily_1116043	9	0.945485
ProteinFamily_1116316	6	0.973505
ProteinFamily_1116507	4	0.985684
ProteinFamily_1116711	7	0.995851
ProteinFamily_1116988	7	0.999938
ProteinFamily_1117131	1	0.998966
ProteinFamily_1117206	9	0.953658
ProteinFamily_1117286	3	0.860863
ProteinFamily_1117315	6	0.99232
ProteinFamily_1117341	8	0.682916
ProteinFamily_1117380	7	0.924326
ProteinFamily_1117438	7	0.999986
ProteinFamily_1117510	6	0.62095
ProteinFamily_1117614	9	0.98944
ProteinFamily_1117665	2	0.882259
ProteinFamily_111825	7	0.887723
ProteinFamily_1118345	6	0.958927
ProteinFamily_111837	7	0.999881
ProteinFamily_1118407	9	0.574493
ProteinFamily_111847	4	0.2296
ProteinFamily_1118512	6	0.892659
ProteinFamily_1118580	7	0.999661
ProteinFamily_111874	9	0.938957
ProteinFamily_111877	7	0.999213
ProteinFamily_111896	8	0.898578
ProteinFamily_1119250	9	0.925077
ProteinFamily_1119481	10	0.972272
ProteinFamily_1120094	7	0.999922
ProteinFamily_1120433	2	0.781822
ProteinFamily_1120580	9	0.997958
ProteinFamily_1120771	9	0.977367
ProteinFamily_1120794	8	0.982103
ProteinFamily_1120921	2	0.523571
ProteinFamily_1121129	7	0.999868
ProteinFamily_1121145	8	0.20263
ProteinFamily_1121164	2	0.980506
ProteinFamily_112157	7	0.999882
ProteinFamily_1121752	7	0.999784
ProteinFamily_1121920	3	0.998744
ProteinFamily_1122348	9	0.541022
ProteinFamily_1122403	8	0.956183
ProteinFamily_112258	1	0.697661
ProteinFamily_1122671	6	0.997345
ProteinFamily_1122751	7	0.999982
ProteinFamily_1122948	5	0.970621
ProteinFamily_1123013	2	0.901613
ProteinFamily_1123017	7	0.999732
ProteinFamily_1123119	9	0.997306
ProteinFamily_1123125	9	0.98586
ProteinFamily_1124290	1	0.754045
ProteinFamily_1124461	3	0.999731
ProteinFamily_1124498	10	0.642844
ProteinFamily_1124583	7	0.999987
ProteinFamily_1124737	7	0.7502
ProteinFamily_1124741	7	0.999939
ProteinFamily_1124797	2	0.960067
ProteinFamily_112485	5	0.310842
ProteinFamily_112499	8	0.657567
ProteinFamily_112516	9	0.994247
ProteinFamily_1125168	4	0.999735
ProteinFamily_1125211	6	0.99716
ProteinFamily_112523	1	0.501101
ProteinFamily_1125337	7	0.997613
ProteinFamily_112534	1	0.99534
ProteinFamily_1125365	8	0.523085
ProteinFamily_1125465	7	0.9998
ProteinFamily_1125468	7	0.999235
ProteinFamily_1125555	4	0.473985
ProteinFamily_1125584	7	0.998466
ProteinFamily_112578	2	0.998368
ProteinFamily_1125876	9	0.8008
ProteinFamily_112610	1	0.999063
ProteinFamily_112617	3	0.9992
ProteinFamily_1126219	5	0.413333
ProteinFamily_1126238	7	0.997386
ProteinFamily_1126314	8	0.414628
ProteinFamily_1126718	7	0.99977
ProteinFamily_112707	2	0.944531
ProteinFamily_112718	3	0.951557
ProteinFamily_112724	4	0.815831
ProteinFamily_1127752	3	0.999553
ProteinFamily_112819	7	0.9988
ProteinFamily_112825	8	0.902231
ProteinFamily_1128376	5	0.972441
ProteinFamily_1128968	6	0.698261
ProteinFamily_1129025	8	0.997486
ProteinFamily_1129109	8	0.778193
ProteinFamily_1129152	6	0.996406
ProteinFamily_1129299	9	0.966793
ProteinFamily_112937	7	0.999991
ProteinFamily_112966	2	0.943597
ProteinFamily_112976	9	0.940251
ProteinFamily_1129842	7	0.998552
ProteinFamily_1129880	7	0.999031
ProteinFamily_1129899	2	0.859142
ProteinFamily_1130000	7	0.999737
ProteinFamily_1130074	7	0.999064
ProteinFamily_1130129	7	0.906882
ProteinFamily_1130138	2	0.994112
ProteinFamily_1130568	5	0.497893
ProteinFamily_113067	7	0.999695
ProteinFamily_1130938	10	0.651208
ProteinFamily_1131066	2	0.843302
ProteinFamily_1131384	7	0.998221
ProteinFamily_113139	9	0.991304
ProteinFamily_1131396	8	0.998855
ProteinFamily_1131428	4	0.8711
ProteinFamily_113154	6	0.922335
ProteinFamily_113164	7	0.999967
ProteinFamily_1131711	7	0.999848
ProteinFamily_113185	2	0.627487
ProteinFamily_1131874	7	0.995506
ProteinFamily_113189	1	0.993024
ProteinFamily_1131905	2	0.919814
ProteinFamily_1132155	5	0.967796
ProteinFamily_1132299	5	0.339683
ProteinFamily_1132309	3	0.966806
ProteinFamily_113233	7	0.99918
ProteinFamily_1132410	7	0.952151
ProteinFamily_1132431	1	0.998776
ProteinFamily_1132607	7	0.999949
ProteinFamily_113271	1	0.910209
ProteinFamily_1132728	6	0.995861
ProteinFamily_113309	8	0.657052
ProteinFamily_1133149	9	0.998744
ProteinFamily_113321	7	0.999962
ProteinFamily_1133692	6	0.519256
ProteinFamily_1133927	2	0.943981
ProteinFamily_1134018	2	0.984087
ProteinFamily_1134036	9	0.892519
ProteinFamily_113406	3	0.360441
ProteinFamily_113429	7	0.999917
ProteinFamily_113445	7	0.9998
ProteinFamily_1134588	2	0.96653
ProteinFamily_113486	1	0.665225
ProteinFamily_1134865	4	0.839057
ProteinFamily_1134940	5	0.717024
ProteinFamily_1134994	7	0.999948
ProteinFamily_1135000	4	0.429184
ProteinFamily_1135006	7	0.999683
ProteinFamily_1135082	9	0.984502
ProteinFamily_1135086	7	0.999184
ProteinFamily_1135216	6	0.957541
ProteinFamily_1135239	7	0.986764
ProteinFamily_1135332	5	0.442797
ProteinFamily_1135387	10	0.630986
ProteinFamily_1135508	10	0.505802
ProteinFamily_1135547	7	0.999885
ProteinFamily_1135681	6	0.84059
ProteinFamily_113582	2	0.956313
ProteinFamily_113593	7	0.999862
ProteinFamily_1135930	8	0.712415
ProteinFamily_113609	9	0.972566
ProteinFamily_1136188	7	0.999932
ProteinFamily_1136246	2	0.75107
ProteinFamily_1136431	1	0.981109
ProteinFamily_1136447	2	0.639736
ProteinFamily_1136481	5	0.301219
ProteinFamily_113652	9	0.519381
ProteinFamily_1136573	9	0.901304
ProteinFamily_1136626	6	0.812255
ProteinFamily_1136805	5	0.472902
ProteinFamily_1136947	9	0.917614
ProteinFamily_1137202	6	0.807198
ProteinFamily_113728	1	0.857815
ProteinFamily_1137312	9	0.990888
ProteinFamily_1137628	8	0.890247
ProteinFamily_113763	4	0.962821
ProteinFamily_1137689	7	0.524304
ProteinFamily_1137969	2	0.999488
ProteinFamily_113803	3	0.99847
ProteinFamily_113820	1	0.953518
ProteinFamily_1138217	2	0.973333
ProteinFamily_1138230	8	0.888431
ProteinFamily_1138474	9	0.94196
ProteinFamily_113851	1	0.830413
ProteinFamily_1138762	4	0.999679
ProteinFamily_113891	9	0.916569
ProteinFamily_113893	7	0.999865
ProteinFamily_1139263	8	0.469303
ProteinFamily_113942	9	0.525399
ProteinFamily_113953	8	0.469422
ProteinFamily_113958	4	0.784213
ProteinFamily_1139730	9	0.99453
ProteinFamily_113976	8	0.614614
ProteinFamily_1139912	7	0.957924
ProteinFamily_113992	7	0.998454
ProteinFamily_1139947	8	0.990638
ProteinFamily_1139997	7	0.999117
ProteinFamily_1140033	5	0.935299
ProteinFamily_1140417	1	0.9977
ProteinFamily_1140529	7	0.999977
ProteinFamily_1140532	2	0.571907
ProteinFamily_114084	9	0.542248
ProteinFamily_1140879	1	0.635191
ProteinFamily_1140994	6	0.991867
ProteinFamily_114102	2	0.98316
ProteinFamily_1141070	1	0.423306
ProteinFamily_1141085	6	0.62063
ProteinFamily_1141090	10	0.976768
ProteinFamily_1141113	9	0.988743
ProteinFamily_114121	7	0.999912
ProteinFamily_1141279	7	0.95565
ProteinFamily_1141492	2	0.87518
ProteinFamily_114180	7	0.999989
ProteinFamily_1141813	5	0.85878
ProteinFamily_1141865	7	0.999997
ProteinFamily_114219	8	0.554274
ProteinFamily_1142301	9	0.987715
ProteinFamily_1143220	7	0.999999
ProteinFamily_1143233	9	0.894816
ProteinFamily_1143354	9	0.824107
ProteinFamily_114341	7	0.999962
ProteinFamily_1143608	2	0.700986
ProteinFamily_1143704	7	0.999965
ProteinFamily_114377	4	0.62393
ProteinFamily_1143799	9	0.834742
ProteinFamily_114409	7	0.999967
ProteinFamily_1144325	1	0.994033
ProteinFamily_114437	7	0.999883
ProteinFamily_114454	6	0.955858
ProteinFamily_1144696	7	0.459781
ProteinFamily_1144777	7	0.999957
ProteinFamily_114483	7	0.999968
ProteinFamily_1145180	7	0.99994
ProteinFamily_1145392	3	0.302012
ProteinFamily_1145663	1	0.678436
ProteinFamily_1145849	1	0.515744
ProteinFamily_1145926	10	0.968778
ProteinFamily_114646	10	0.665532
ProteinFamily_1146502	6	0.827136
ProteinFamily_1146644	2	0.906884
ProteinFamily_1146784	6	0.942155
ProteinFamily_1146797	5	0.981965
ProteinFamily_1146821	9	0.645856
ProteinFamily_114691	4	0.999619
ProteinFamily_1146970	3	0.99854
ProteinFamily_1146994	9	0.996239
ProteinFamily_1147011	6	0.969018
ProteinFamily_1147036	4	0.999286
ProteinFamily_1147061	9	0.368485
ProteinFamily_114710	7	0.956199
ProteinFamily_1147139	5	0.734164
ProteinFamily_1147198	2	0.916199
ProteinFamily_114735	7	0.987346
ProteinFamily_1147372	10	0.995533
ProteinFamily_114756	3	0.621169
ProteinFamily_114762	9	0.969193
ProteinFamily_1147724	7	0.998281
ProteinFamily_1147894	7	0.819783
ProteinFamily_1147911	8	0.934092
ProteinFamily_1147925	4	0.999549
ProteinFamily_114802	8	0.928205
ProteinFamily_114831	7	0.908723
ProteinFamily_1148332	7	0.999823
ProteinFamily_1148409	9	0.977408
ProteinFamily_1148670	9	0.923379
ProteinFamily_114869	6	0.974648
ProteinFamily_1149044	6	0.761954
ProteinFamily_1149062	5	0.86445
ProteinFamily_1149364	6	0.706036
ProteinFamily_114945	9	0.967653
ProteinFamily_1150647	7	0.999578
ProteinFamily_1150670	8	0.876867
ProteinFamily_1150808	9	0.959544
ProteinFamily_11509	6	0.995571
ProteinFamily_1151094	7	0.999846
ProteinFamily_1151218	9	0.937139
ProteinFamily_1151312	7	0.999742
ProteinFamily_1151636	1	0.972034
ProteinFamily_1152082	2	0.589781
ProteinFamily_115219	5	0.678699
ProteinFamily_1152230	7	0.99934
ProteinFamily_115251	2	0.899981
ProteinFamily_1152728	8	0.990972
ProteinFamily_1152906	7	0.999916
ProteinFamily_1152962	3	0.979612
ProteinFamily_115297	7	0.999938
ProteinFamily_115299	9	0.993769
ProteinFamily_1153077	7	0.999708
ProteinFamily_1153135	9	0.705067
ProteinFamily_1153239	2	0.960575
ProteinFamily_115326	2	0.622533
ProteinFamily_1153384	1	0.448799
ProteinFamily_1153418	9	0.773204
ProteinFamily_1153467	9	0.978032
ProteinFamily_115353	8	0.762008
ProteinFamily_1153943	9	0.912714
ProteinFamily_115397	2	0.899853
ProteinFamily_1154100	9	0.556593
ProteinFamily_1154176	4	0.823945
ProteinFamily_1154343	4	0.99968
ProteinFamily_1154445	7	0.988164
ProteinFamily_115446	8	0.782962
ProteinFamily_115470	7	0.937304
ProteinFamily_115479	4	0.999429
ProteinFamily_1154829	7	0.975284
ProteinFamily_1155083	2	0.958254
ProteinFamily_1155194	7	0.999966
ProteinFamily_1155289	7	0.999985
ProteinFamily_1155417	9	0.996132
ProteinFamily_1155503	8	0.99833
ProteinFamily_115555	5	0.387507
ProteinFamily_1155677	9	0.99093
ProteinFamily_1155880	1	0.893208
ProteinFamily_1156323	9	0.900462
ProteinFamily_115642	8	0.972389
ProteinFamily_1156455	7	0.999695
ProteinFamily_115668	9	0.953068
ProteinFamily_1157093	8	0.532671
ProteinFamily_1157202	1	0.80875
ProteinFamily_1157221	8	0.416045
ProteinFamily_1157325	2	0.833386
ProteinFamily_1157348	2	0.985837
ProteinFamily_1157391	9	0.996934
ProteinFamily_1158242	9	0.766466
ProteinFamily_115831	2	0.924096
ProteinFamily_1159202	7	0.999954
ProteinFamily_1159268	6	0.943199
ProteinFamily_1159276	3	0.996057
ProteinFamily_1159280	6	0.806957
ProteinFamily_1159287	3	0.999529
ProteinFamily_1159299	2	0.997213
ProteinFamily_1159354	9	0.990812
ProteinFamily_1159356	1	0.277945
ProteinFamily_1159365	2	0.858825
ProteinFamily_1159433	3	0.297367
ProteinFamily_1159970	1	0.969652
ProteinFamily_1159974	9	0.949608
ProteinFamily_1160731	1	0.843058
ProteinFamily_1160808	7	0.999971
ProteinFamily_1160932	9	0.989077
ProteinFamily_1160951	7	0.965061
ProteinFamily_1161306	9	0.568452
ProteinFamily_1161587	9	0.941701
ProteinFamily_1161591	5	0.619627
ProteinFamily_1161879	8	0.845096
ProteinFamily_1162109	7	0.963826
ProteinFamily_1162111	1	0.727226
ProteinFamily_1162118	3	0.99808
ProteinFamily_116221	7	0.99957
ProteinFamily_1162448	4	0.647701
ProteinFamily_116245	4	0.999558
ProteinFamily_1162453	8	0.827706
ProteinFamily_1162565	7	0.998425
ProteinFamily_1162634	4	0.734191
ProteinFamily_116298	2	0.763953
ProteinFamily_116339	9	0.970484
ProteinFamily_1163514	9	0.966831
ProteinFamily_116361	9	0.992406
ProteinFamily_1163616	2	0.554055
ProteinFamily_1164032	9	0.409343
ProteinFamily_1164146	7	0.999943
ProteinFamily_1164166	5	0.697411
ProteinFamily_1164229	3	0.999787
ProteinFamily_1164292	9	0.979473
ProteinFamily_1164390	9	0.767785
ProteinFamily_1164422	7	0.999957
ProteinFamily_116473	5	0.953057
ProteinFamily_116484	7	0.999614
ProteinFamily_1165085	9	0.971391
ProteinFamily_1165330	3	0.996432
ProteinFamily_1165354	9	0.999891
ProteinFamily_1165480	2	0.63931
ProteinFamily_1165521	7	0.956172
ProteinFamily_1165532	2	0.866575
ProteinFamily_1165563	7	0.3456
ProteinFamily_1165596	6	0.960483
ProteinFamily_1165619	8	0.997412
ProteinFamily_1165721	9	0.787885
ProteinFamily_1165786	9	0.90801
ProteinFamily_1166079	7	0.999996
ProteinFamily_116614	2	0.902999
ProteinFamily_1166209	10	0.954821
ProteinFamily_116622	2	0.894812
ProteinFamily_1166249	10	0.693581
ProteinFamily_1166251	10	0.802911
ProteinFamily_116627	10	0.776093
ProteinFamily_1166470	3	0.999757
ProteinFamily_116664	2	0.688165
ProteinFamily_116672	7	0.935279
ProteinFamily_1166755	7	0.999047
ProteinFamily_1166852	1	0.971613
ProteinFamily_116687	5	0.980705
ProteinFamily_1167234	9	0.996404
ProteinFamily_1167285	4	0.788304
ProteinFamily_1167471	9	0.993863
ProteinFamily_1167708	7	0.99995
ProteinFamily_116791	6	0.973048
ProteinFamily_1167925	8	0.321633
ProteinFamily_1168007	7	0.996479
ProteinFamily_11682	1	0.551868
ProteinFamily_1168295	4	0.999253
ProteinFamily_1168407	2	0.879238
ProteinFamily_1168468	7	0.720434
ProteinFamily_1168711	4	0.369787
ProteinFamily_1168787	8	0.562048
ProteinFamily_116910	9	0.965591
ProteinFamily_116913	10	0.981903
ProteinFamily_1169307	6	0.736012
ProteinFamily_116943	9	0.99977
ProteinFamily_116950	1	0.973706
ProteinFamily_116951	6	0.709919
ProteinFamily_116958	6	0.941128
ProteinFamily_1169667	9	0.991008
ProteinFamily_116967	8	0.889571
ProteinFamily_1169711	4	0.613622
ProteinFamily_1169746	9	0.962242
ProteinFamily_1170000	7	0.999423
ProteinFamily_1170366	7	0.524214
ProteinFamily_117048	2	0.857978
ProteinFamily_1170511	7	0.999979
ProteinFamily_1170798	9	0.85876
ProteinFamily_1170981	8	0.898619
ProteinFamily_117099	3	0.526418
ProteinFamily_117108	7	0.999957
ProteinFamily_1171649	9	0.875465
ProteinFamily_1171690	6	0.977052
ProteinFamily_1171759	7	0.999987
ProteinFamily_1171848	10	0.758081
ProteinFamily_117185	7	0.958132
ProteinFamily_1171881	2	0.956854
ProteinFamily_1171920	7	0.340346
ProteinFamily_1171998	2	0.791489
ProteinFamily_1172278	9	0.981302
ProteinFamily_1172513	1	0.648672
ProteinFamily_117257	9	0.995493
ProteinFamily_1172614	6	0.71663
ProteinFamily_1172622	6	0.975189
ProteinFamily_117275	2	0.902706
ProteinFamily_117279	7	0.999527
ProteinFamily_117280	7	0.999611
ProteinFamily_117337	5	0.760464
ProteinFamily_1173738	9	0.979391
ProteinFamily_1173744	9	0.975562
ProteinFamily_117405	8	0.695146
ProteinFamily_1174065	9	0.468803
ProteinFamily_1174182	5	0.809716
ProteinFamily_1174342	2	0.974401
ProteinFamily_1174489	1	0.657697
ProteinFamily_1174736	8	0.5494
ProteinFamily_1174908	8	0.966746
ProteinFamily_117534	2	0.781309
ProteinFamily_1175499	10	0.534293
ProteinFamily_117603	8	0.781826
ProteinFamily_1176177	2	0.981913
ProteinFamily_1176255	9	0.998177
ProteinFamily_1176279	8	0.614605
ProteinFamily_117629	9	0.507747
ProteinFamily_1176390	6	0.517985
ProteinFamily_1176581	7	0.932226
ProteinFamily_1176587	6	0.754141
ProteinFamily_117669	7	0.844298
ProteinFamily_117718	2	0.960708
ProteinFamily_1177221	7	0.999208
ProteinFamily_117724	7	0.999966
ProteinFamily_1177802	7	0.999864
ProteinFamily_1177884	9	0.530634
ProteinFamily_1177903	7	0.999974
ProteinFamily_1178039	10	0.320127
ProteinFamily_1178152	5	0.651063
ProteinFamily_1178201	2	0.510869
ProteinFamily_117823	9	0.922833
ProteinFamily_1178240	7	0.996532
ProteinFamily_1178273	6	0.997637
ProteinFamily_1178283	9	0.981312
ProteinFamily_117830	9	0.944255
ProteinFamily_1178462	6	0.971567
ProteinFamily_117854	7	0.967252
ProteinFamily_1178563	6	0.998042
ProteinFamily_1178614	9	0.831545
ProteinFamily_1178650	7	0.999735
ProteinFamily_1178921	4	0.999635
ProteinFamily_117909	7	0.999955
ProteinFamily_117967	2	0.691636
ProteinFamily_117971	7	0.95129
ProteinFamily_117980	10	0.949626
ProteinFamily_1180087	1	0.702807
ProteinFamily_1180268	1	0.733525
ProteinFamily_1180328	2	0.726101
ProteinFamily_1180366	5	0.189127
ProteinFamily_118061	7	0.999989
ProteinFamily_1180969	9	0.932885
ProteinFamily_1181333	7	0.999854
ProteinFamily_1181680	7	0.999861
ProteinFamily_118175	3	0.999209
ProteinFamily_118179	1	0.406381
ProteinFamily_1181801	1	0.693589
ProteinFamily_1181943	8	0.997378
ProteinFamily_1182126	7	0.99957
ProteinFamily_118213	7	0.999809
ProteinFamily_1182199	5	0.406865
ProteinFamily_1182220	2	0.894966
ProteinFamily_1182253	7	0.998633
ProteinFamily_1182334	6	0.662902
ProteinFamily_1182462	7	0.999691
ProteinFamily_118256	8	0.650716
ProteinFamily_118288	1	0.993297
ProteinFamily_118323	6	0.949024
ProteinFamily_1183286	1	0.636961
ProteinFamily_118344	6	0.96777
ProteinFamily_1183568	6	0.998051
ProteinFamily_1183755	10	0.895169
ProteinFamily_118392	2	0.882435
ProteinFamily_1183945	9	0.995258
ProteinFamily_118395	9	0.883408
ProteinFamily_1184067	9	0.475555
ProteinFamily_1184070	9	0.887333
ProteinFamily_1184118	9	0.909275
ProteinFamily_1184187	4	0.999544
ProteinFamily_1184292	1	0.983681
ProteinFamily_1184432	10	0.711859
ProteinFamily_1184462	1	0.97329
ProteinFamily_1184632	5	0.714687
ProteinFamily_1184636	7	0.999934
ProteinFamily_118482	7	0.999953
ProteinFamily_118495	8	0.993061
ProteinFamily_1185665	6	0.951244
ProteinFamily_1185847	10	0.414013
ProteinFamily_118589	7	0.999826
ProteinFamily_1185954	7	0.888158
ProteinFamily_1185998	8	0.310431
ProteinFamily_118650	10	0.987685
ProteinFamily_1186550	7	0.999565
ProteinFamily_1186667	9	0.917686
ProteinFamily_1186905	8	0.986946
ProteinFamily_118708	9	0.962152
ProteinFamily_1187138	1	0.452176
ProteinFamily_1187525	7	0.998428
ProteinFamily_1188301	8	0.968487
ProteinFamily_1188825	2	0.992879
ProteinFamily_118935	8	0.800754
ProteinFamily_1189835	6	0.712867
ProteinFamily_119014	7	0.999872
ProteinFamily_1190438	4	0.864205
ProteinFamily_1190461	2	0.565641
ProteinFamily_1190478	10	0.826544
ProteinFamily_1190515	7	0.99765
ProteinFamily_1190581	6	0.986529
ProteinFamily_119067	4	0.998869
ProteinFamily_1190784	8	0.834089
ProteinFamily_119095	8	0.413099
ProteinFamily_119099	2	0.696176
ProteinFamily_1191112	2	0.549714
ProteinFamily_1191588	5	0.817634
ProteinFamily_1191660	4	0.804704
ProteinFamily_119187	2	0.719624
ProteinFamily_1192324	1	0.738866
ProteinFamily_1192430	8	0.978203
ProteinFamily_1192440	8	0.595566
ProteinFamily_11928	2	0.999922
ProteinFamily_119294	5	0.981706
ProteinFamily_1193542	9	0.998029
ProteinFamily_1193768	6	0.969587
ProteinFamily_119380	8	0.955557
ProteinFamily_119394	10	0.832427
ProteinFamily_1193947	7	0.992856
ProteinFamily_119436	7	0.999676
ProteinFamily_119490	9	0.800485
ProteinFamily_1195269	7	0.999888
ProteinFamily_1195387	9	0.993204
ProteinFamily_1196253	8	0.923977
ProteinFamily_1196472	10	0.932317
ProteinFamily_1196476	6	0.964067
ProteinFamily_119661	7	0.999731
ProteinFamily_1196709	10	0.652802
ProteinFamily_1196738	9	0.570059
ProteinFamily_1196902	2	0.901053
ProteinFamily_1196918	2	0.950812
ProteinFamily_1196925	6	0.994099
ProteinFamily_1196974	9	0.991033
ProteinFamily_119708	6	0.985077
ProteinFamily_1197408	2	0.875186
ProteinFamily_1197510	8	0.993139
ProteinFamily_1197729	4	0.340009
ProteinFamily_119796	1	0.890387
ProteinFamily_119804	5	0.418312
ProteinFamily_119806	3	0.62904
ProteinFamily_119808	2	0.788559
ProteinFamily_1198202	1	0.984552
ProteinFamily_119836	6	0.997384
ProteinFamily_1198530	8	0.656748
ProteinFamily_119936	9	0.925507
ProteinFamily_1199689	9	0.977291
ProteinFamily_119983	7	0.84236
ProteinFamily_120004	7	0.999376
ProteinFamily_120078	2	0.947399
ProteinFamily_1201035	7	0.999632
ProteinFamily_1201112	4	0.74081
ProteinFamily_120153	9	0.996608
ProteinFamily_1201940	1	0.583002
ProteinFamily_1201970	6	0.999922
ProteinFamily_1202039	1	0.860615
ProteinFamily_1202199	8	0.562079
ProteinFamily_120256	2	0.642368
ProteinFamily_120291	3	0.367524
ProteinFamily_120294	9	0.975369
ProteinFamily_120305	7	0.999987
ProteinFamily_1203056	3	0.999131
ProteinFamily_1203108	2	0.546707
ProteinFamily_1203114	7	0.999581
ProteinFamily_1203165	7	0.941167
ProteinFamily_1203231	9	0.987438
ProteinFamily_1203402	6	0.90086
ProteinFamily_1203487	7	0.999992
ProteinFamily_1203512	6	0.995064
ProteinFamily_120357	2	0.990964
ProteinFamily_120363	2	0.432901
ProteinFamily_120364	1	0.596208
ProteinFamily_1203900	9	0.891386
ProteinFamily_1203964	7	0.997606
ProteinFamily_1203970	9	0.8269
ProteinFamily_1204190	7	0.999988
ProteinFamily_1204325	6	0.999684
ProteinFamily_120439	10	0.557923
ProteinFamily_1204427	7	0.999042
ProteinFamily_120452	7	0.297687
ProteinFamily_1204599	7	0.974417
ProteinFamily_120461	8	0.818247
ProteinFamily_120477	6	0.318557
ProteinFamily_1204843	5	0.386204
ProteinFamily_1205300	6	0.785984
ProteinFamily_1205405	1	0.589855
ProteinFamily_1205411	1	0.932852
ProteinFamily_1205766	7	0.981927
ProteinFamily_120582	1	0.956907
ProteinFamily_120602	9	0.886036
ProteinFamily_1206104	7	0.999499
ProteinFamily_1206242	7	0.999971
ProteinFamily_1206254	9	0.999444
ProteinFamily_1206311	2	0.83586
ProteinFamily_120702	7	0.993007
ProteinFamily_1207488	4	0.999375
ProteinFamily_1207640	7	0.999955
ProteinFamily_1208010	7	0.997841
ProteinFamily_120803	1	0.933829
ProteinFamily_1208430	9	0.697838
ProteinFamily_1208443	7	0.997267
ProteinFamily_1208542	7	0.999999
ProteinFamily_1208558	9	0.965494
ProteinFamily_120885	7	0.836322
ProteinFamily_1208868	5	0.853974
ProteinFamily_1208904	8	0.387712
ProteinFamily_1209320	4	0.999596
ProteinFamily_120945	6	0.996032
ProteinFamily_1209460	9	0.980534
ProteinFamily_1209537	6	0.702279
ProteinFamily_1209615	5	0.953869
ProteinFamily_1209699	7	0.999896
ProteinFamily_1209817	6	0.906289
ProteinFamily_120986	2	0.756798
ProteinFamily_1210025	7	0.999974
ProteinFamily_1210080	7	0.995992
ProteinFamily_1210236	2	0.846465
ProteinFamily_1210337	7	0.999945
ProteinFamily_1210410	7	0.999857
ProteinFamily_1210437	2	0.595481
ProteinFamily_1210646	4	0.998846
ProteinFamily_121065	1	0.916559
ProteinFamily_121077	1	0.885828
ProteinFamily_1211170	1	0.95512
ProteinFamily_1211594	4	0.9984
ProteinFamily_1211801	9	0.970639
ProteinFamily_1211868	9	0.973777
ProteinFamily_1211898	7	0.999971
ProteinFamily_1212391	10	0.962724
ProteinFamily_121258	2	0.994396
ProteinFamily_1212588	2	0.88548
ProteinFamily_1212705	7	0.939684
ProteinFamily_121317	10	0.934443
ProteinFamily_121318	1	0.657913
ProteinFamily_1213311	5	0.923487
ProteinFamily_1213405	7	0.989738
ProteinFamily_1213733	7	0.999914
ProteinFamily_121375	7	0.998977
ProteinFamily_1213751	1	0.987164
ProteinFamily_1213902	7	0.99997
ProteinFamily_121392	7	0.988211
ProteinFamily_1214037	7	0.997417
ProteinFamily_1214263	4	0.999397
ProteinFamily_121428	2	0.597894
ProteinFamily_121429	8	0.838527
ProteinFamily_121439	7	0.939685
ProteinFamily_121525	10	0.957207
ProteinFamily_1215438	9	0.981467
ProteinFamily_121546	1	0.941552
ProteinFamily_1215750	8	0.980262
ProteinFamily_121590	5	0.975785
ProteinFamily_1215959	1	0.933512
ProteinFamily_1216073	7	0.999616
ProteinFamily_1216193	10	0.991867
ProteinFamily_1216201	7	0.996824
ProteinFamily_1216224	5	0.539085
ProteinFamily_121629	7	0.438487
ProteinFamily_1216378	8	0.385551
ProteinFamily_1216438	7	0.999246
ProteinFamily_121675	2	0.590997
ProteinFamily_1217371	3	0.786545
ProteinFamily_1217642	7	0.999169
ProteinFamily_121784	7	0.999936
ProteinFamily_1217862	2	0.698842
ProteinFamily_1218504	6	0.314894
ProteinFamily_1218577	9	0.993244
ProteinFamily_1218681	6	0.995282
ProteinFamily_1218809	7	0.999683
ProteinFamily_1219053	1	0.912005
ProteinFamily_1219200	2	0.833581
ProteinFamily_121991	4	0.810358
ProteinFamily_121994	7	0.999991
ProteinFamily_1220201	10	0.989561
ProteinFamily_1220612	9	0.928071
ProteinFamily_122067	4	0.498943
ProteinFamily_1220777	3	0.999159
ProteinFamily_1220779	3	0.994066
ProteinFamily_1221048	5	0.754909
ProteinFamily_1221293	5	0.686658
ProteinFamily_122136	7	0.999992
ProteinFamily_1221524	5	0.563155
ProteinFamily_122170	2	0.91129
ProteinFamily_1221801	9	0.98693
ProteinFamily_122184	1	0.993943
ProteinFamily_1222059	9	0.994124
ProteinFamily_1222102	7	0.999555
ProteinFamily_1222124	4	0.999525
ProteinFamily_1222234	5	0.923681
ProteinFamily_1222343	1	0.51015
ProteinFamily_1222477	8	0.502492
ProteinFamily_1222606	9	0.653658
ProteinFamily_1222636	6	0.826686
ProteinFamily_1222670	9	0.711868
ProteinFamily_1222720	2	0.552827
ProteinFamily_1222746	9	0.995079
ProteinFamily_122315	2	0.834377
ProteinFamily_1223549	7	0.429605
ProteinFamily_122371	9	0.989363
ProteinFamily_1223849	2	0.937441
ProteinFamily_1223880	2	0.564023
ProteinFamily_1223890	7	0.995599
ProteinFamily_122411	3	0.998467
ProteinFamily_1224116	2	0.439223
ProteinFamily_122412	3	0.997609
ProteinFamily_1224175	4	0.77751
ProteinFamily_1224365	9	0.492968
ProteinFamily_122523	9	0.959328
ProteinFamily_1226024	7	0.992265
ProteinFamily_1226131	6	0.960545
ProteinFamily_122645	10	0.808419
ProteinFamily_1226657	7	0.915801
ProteinFamily_122691	2	0.527941
ProteinFamily_1227286	3	0.999835
ProteinFamily_1227459	7	0.99987
ProteinFamily_1227992	3	0.999582
ProteinFamily_1228087	9	0.987669
ProteinFamily_1228409	1	0.728644
ProteinFamily_1228666	2	0.99523
ProteinFamily_1228703	9	0.997245
ProteinFamily_1228704	9	0.788795
ProteinFamily_1228718	8	0.657742
ProteinFamily_1228723	7	0.999976
ProteinFamily_1228796	2	0.771227
ProteinFamily_122884	9	0.989936
ProteinFamily_122896	7	0.999786
ProteinFamily_1228960	5	0.436115
ProteinFamily_1229040	7	0.524697
ProteinFamily_122923	2	0.451845
ProteinFamily_1229246	6	0.842406
ProteinFamily_1229300	9	0.824837
ProteinFamily_1229319	1	0.847646
ProteinFamily_122934	2	0.979911
ProteinFamily_1229468	8	0.642061
ProteinFamily_1229547	4	0.756789
ProteinFamily_122965	1	0.978304
ProteinFamily_1229695	2	0.596105
ProteinFamily_1230494	2	0.661991
ProteinFamily_1230534	7	0.999989
ProteinFamily_1230774	7	0.999936
ProteinFamily_123099	7	0.982584
ProteinFamily_1231083	2	0.996657
ProteinFamily_12316	9	0.880467
ProteinFamily_1231924	6	0.779397
ProteinFamily_123197	7	0.999949
ProteinFamily_1232303	2	0.968958
ProteinFamily_1232317	6	0.525823
ProteinFamily_123348	7	0.999976
ProteinFamily_1234043	7	0.999968
ProteinFamily_1234422	1	0.51104
ProteinFamily_1234466	7	0.998915
ProteinFamily_1234654	2	0.999524
ProteinFamily_1234948	6	0.978704
ProteinFamily_1235217	3	0.99899
ProteinFamily_1235250	10	0.970355
ProteinFamily_1235270	7	0.979942
ProteinFamily_1235274	7	0.998103
ProteinFamily_1235305	9	0.984191
ProteinFamily_1235461	9	0.891296
ProteinFamily_1235543	8	0.662151
ProteinFamily_1235593	9	0.956951
ProteinFamily_1235620	9	0.999665
ProteinFamily_1235719	4	0.998544
ProteinFamily_1235779	6	0.658933
ProteinFamily_123584	3	0.998397
ProteinFamily_1235895	7	0.997855
ProteinFamily_123590	8	0.915009
ProteinFamily_1235915	7	0.999453
ProteinFamily_1235938	7	0.999978
ProteinFamily_123617	7	0.999793
ProteinFamily_1236579	7	0.992336
ProteinFamily_123681	4	0.394407
ProteinFamily_1237028	3	0.999431
ProteinFamily_123712	6	0.94689
ProteinFamily_1237127	9	0.99662
ProteinFamily_1237189	5	0.57097
ProteinFamily_123719	8	0.998803
ProteinFamily_1237260	7	0.999485
ProteinFamily_1237309	9	0.994454
ProteinFamily_1237784	2	0.749248
ProteinFamily_123785	8	0.53322
ProteinFamily_1238034	1	0.669933
ProteinFamily_1238139	7	0.997742
ProteinFamily_1238149	1	0.883518
ProteinFamily_1238489	1	0.890069
ProteinFamily_123948	8	0.640017
ProteinFamily_123960	7	0.997617
ProteinFamily_123979	7	0.924359
ProteinFamily_123997	2	0.917457
ProteinFamily_124107	6	0.626699
ProteinFamily_124136	7	0.998079
ProteinFamily_1241930	7	0.96067
ProteinFamily_1241937	4	0.850022
ProteinFamily_1241978	7	0.999836
ProteinFamily_1242019	1	0.697857
ProteinFamily_1242181	10	0.980171
ProteinFamily_1242233	6	0.979074
ProteinFamily_124227	9	0.976831
ProteinFamily_124230	9	0.948031
ProteinFamily_124270	6	0.933669
ProteinFamily_1242870	9	0.257764
ProteinFamily_1242981	10	0.984312
ProteinFamily_124354	2	0.779897
ProteinFamily_1243542	5	0.764267
ProteinFamily_1244187	7	0.988702
ProteinFamily_1244579	2	0.994831
ProteinFamily_124468	10	0.506904
ProteinFamily_1244722	7	0.999911
ProteinFamily_1245045	6	0.961645
ProteinFamily_1245143	9	0.997387
ProteinFamily_1245321	7	0.914811
ProteinFamily_1245478	3	0.999006
ProteinFamily_1245624	9	0.926751
ProteinFamily_1247101	8	0.994434
ProteinFamily_124729	9	0.993209
ProteinFamily_1247382	1	0.926648
ProteinFamily_124751	9	0.994773
ProteinFamily_1247896	7	0.998858
ProteinFamily_1248345	7	0.99999
ProteinFamily_1248454	4	0.854894
ProteinFamily_1248533	6	0.913507
ProteinFamily_1248574	9	0.543196
ProteinFamily_1248599	2	0.625405
ProteinFamily_1248619	10	0.842949
ProteinFamily_1248630	7	0.999942
ProteinFamily_1248639	1	0.94454
ProteinFamily_124889	5	0.779616
ProteinFamily_124891	2	0.532713
ProteinFamily_1248974	1	0.882681
ProteinFamily_124903	1	0.441922
ProteinFamily_1249163	2	0.73929
ProteinFamily_1249210	6	0.986208
ProteinFamily_124927	5	0.945928
ProteinFamily_1249368	6	0.998784
ProteinFamily_1249498	7	0.784391
ProteinFamily_124962	7	0.999993
ProteinFamily_124994	9	0.761144
ProteinFamily_1249952	1	0.994969
ProteinFamily_1249990	2	0.471242
ProteinFamily_125016	2	0.943821
ProteinFamily_1250203	7	0.999193
ProteinFamily_1250219	2	0.904088
ProteinFamily_12507	5	0.832815
ProteinFamily_1250858	1	0.892679
ProteinFamily_1250871	7	0.999994
ProteinFamily_1251102	8	0.700151
ProteinFamily_1251558	1	0.7156
ProteinFamily_125168	7	0.999822
ProteinFamily_1251851	2	0.587175
ProteinFamily_1252233	7	0.999947
ProteinFamily_1252369	9	0.960174
ProteinFamily_125252	2	0.945812
ProteinFamily_1252553	5	0.522541
ProteinFamily_1252686	7	0.998924
ProteinFamily_125272	7	0.991972
ProteinFamily_12532	7	0.98194
ProteinFamily_1253209	5	0.691638
ProteinFamily_1253713	3	0.996665
ProteinFamily_125383	7	0.999961
ProteinFamily_125394	5	0.965315
ProteinFamily_125402	2	0.689206
ProteinFamily_1254439	7	0.999811
ProteinFamily_1254478	9	0.976785
ProteinFamily_1254503	7	0.999981
ProteinFamily_1255118	4	0.612082
ProteinFamily_1255246	9	0.993817
ProteinFamily_1255271	6	0.980098
ProteinFamily_1255301	5	0.643655
ProteinFamily_125532	9	0.83393
ProteinFamily_1255460	7	0.963046
ProteinFamily_1255527	1	0.51363
ProteinFamily_1255610	6	0.49543
ProteinFamily_1255626	4	0.999044
ProteinFamily_1255662	10	0.874717
ProteinFamily_1255921	5	0.683769
ProteinFamily_125631	9	0.885142
ProteinFamily_125641	9	0.867625
ProteinFamily_125648	5	0.674873
ProteinFamily_1256623	9	0.517117
ProteinFamily_1256885	9	0.952643
ProteinFamily_125725	2	0.619115
ProteinFamily_1257678	2	0.547806
ProteinFamily_1257732	6	0.485433
ProteinFamily_1257833	7	0.999845
ProteinFamily_125809	9	0.987438
ProteinFamily_125854	5	0.839659
ProteinFamily_125962	1	0.664552
ProteinFamily_126011	1	0.538002
ProteinFamily_1260561	3	0.999515
ProteinFamily_126058	2	0.542122
ProteinFamily_1260826	4	0.937097
ProteinFamily_1261789	3	0.867367
ProteinFamily_1261868	9	0.974345
ProteinFamily_1261869	4	0.659546
ProteinFamily_1261926	10	0.376252
ProteinFamily_1261927	9	0.699925
ProteinFamily_1262125	10	0.999208
ProteinFamily_1262171	2	0.760828
ProteinFamily_1262205	5	0.436261
ProteinFamily_1262337	7	0.999964
ProteinFamily_1262449	6	0.985083
ProteinFamily_1262472	7	0.999986
ProteinFamily_1262615	2	0.903387
ProteinFamily_1262751	8	0.352935
ProteinFamily_1262765	8	0.999391
ProteinFamily_1263123	1	0.401342
ProteinFamily_1263422	7	0.998688
ProteinFamily_1263605	7	0.998543
ProteinFamily_1263761	5	0.570175
ProteinFamily_1263847	7	0.973785
ProteinFamily_1263885	2	0.626506
ProteinFamily_1264029	9	0.97746
ProteinFamily_1264187	5	0.996909
ProteinFamily_1264920	9	0.225143
ProteinFamily_126496	2	0.90238
ProteinFamily_126508	10	0.900945
ProteinFamily_1265180	5	0.956156
ProteinFamily_1265794	7	0.998886
ProteinFamily_126587	2	0.92677
ProteinFamily_1266164	10	0.937411
ProteinFamily_1266664	10	0.937397
ProteinFamily_126737	9	0.815069
ProteinFamily_1267962	4	0.190412
ProteinFamily_126833	9	0.986263
ProteinFamily_1268524	2	0.979132
ProteinFamily_126856	1	0.999432
ProteinFamily_1268637	6	0.986098
ProteinFamily_1268639	3	0.998749
ProteinFamily_1268702	6	0.73768
ProteinFamily_1268786	7	0.998453
ProteinFamily_1268947	5	0.40001
ProteinFamily_1269447	9	0.713613
ProteinFamily_126946	5	0.996484
ProteinFamily_1269465	9	0.39255
ProteinFamily_1269533	8	0.916636
ProteinFamily_1269658	8	0.984126
ProteinFamily_1269674	7	0.933727
ProteinFamily_126971	5	0.492754
ProteinFamily_1269887	9	0.417145
ProteinFamily_1270277	7	0.999498
ProteinFamily_1270302	7	0.998924
ProteinFamily_1270320	3	0.157565
ProteinFamily_1270466	1	0.366155
ProteinFamily_1270512	6	0.937083
ProteinFamily_1270561	9	0.742402
ProteinFamily_1270674	7	0.99975
ProteinFamily_1270717	5	0.956684
ProteinFamily_127075	4	0.574829
ProteinFamily_127099	7	0.999957
ProteinFamily_1271	7	0.999991
ProteinFamily_1271028	1	0.368743
ProteinFamily_1271508	9	0.926988
ProteinFamily_1271591	8	0.357127
ProteinFamily_1271678	7	0.99998
ProteinFamily_1271788	8	0.981849
ProteinFamily_1272077	5	0.975962
ProteinFamily_1272102	6	0.962935
ProteinFamily_127220	9	0.753085
ProteinFamily_127224	1	0.499752
ProteinFamily_1272289	7	0.986362
ProteinFamily_1272340	10	0.975477
ProteinFamily_127237	9	0.98352
ProteinFamily_1272438	3	0.999107
ProteinFamily_1272539	7	0.994413
ProteinFamily_1273429	7	0.998397
ProteinFamily_1273927	7	0.998182
ProteinFamily_1274040	1	0.989947
ProteinFamily_1274415	6	0.938758
ProteinFamily_1274815	9	0.98629
ProteinFamily_127495	5	0.941534
ProteinFamily_1275438	7	0.990245
ProteinFamily_1275560	2	0.965157
ProteinFamily_127557	4	0.971539
ProteinFamily_1275629	3	0.999501
ProteinFamily_1275782	2	0.939572
ProteinFamily_127580	6	0.897385
ProteinFamily_12760	7	0.976247
ProteinFamily_127601	1	0.549419
ProteinFamily_127612	5	0.988456
ProteinFamily_127623	9	0.506458
ProteinFamily_127625	2	0.727893
ProteinFamily_1276719	9	0.973332
ProteinFamily_1276840	2	0.870766
ProteinFamily_127705	2	0.995917
ProteinFamily_1277289	7	0.999989
ProteinFamily_127730	2	0.999015
ProteinFamily_1277307	7	0.763097
ProteinFamily_1277498	6	0.94185
ProteinFamily_1277642	7	0.999973
ProteinFamily_127773	9	0.988687
ProteinFamily_1277788	2	0.976169
ProteinFamily_1278031	2	0.494158
ProteinFamily_1278046	1	0.704267
ProteinFamily_127814	9	0.775168
ProteinFamily_127817	7	0.99916
ProteinFamily_1278309	10	0.887469
ProteinFamily_127849	5	0.683513
ProteinFamily_1278646	9	0.735919
ProteinFamily_1278761	5	0.564951
ProteinFamily_127922	8	0.829158
ProteinFamily_1279404	2	0.682557
ProteinFamily_127949	5	0.697802
ProteinFamily_128005	7	0.999275
ProteinFamily_128027	6	0.923012
ProteinFamily_128028	10	0.892614
ProteinFamily_128085	9	0.586577
ProteinFamily_128096	3	0.998846
ProteinFamily_128108	1	0.555641
ProteinFamily_1281726	6	0.991843
ProteinFamily_128205	1	0.684522
ProteinFamily_1282218	8	0.44283
ProteinFamily_1282233	2	0.722825
ProteinFamily_1282240	8	0.932956
ProteinFamily_1282274	7	0.999834
ProteinFamily_1282276	9	0.168349
ProteinFamily_128242	2	0.923797
ProteinFamily_1282559	2	0.976914
ProteinFamily_1282578	7	0.998975
ProteinFamily_128287	9	0.718699
ProteinFamily_1283431	7	0.999689
ProteinFamily_1283884	6	0.994737
ProteinFamily_1284526	9	0.838475
ProteinFamily_1284554	7	0.999419
ProteinFamily_128522	7	0.999725
ProteinFamily_1285951	7	0.999422
ProteinFamily_1286314	7	0.999962
ProteinFamily_128665	10	0.44734
ProteinFamily_1286950	1	0.595053
ProteinFamily_1287044	2	0.974363
ProteinFamily_1287200	9	0.930406
ProteinFamily_1287288	7	0.997743
ProteinFamily_128747	4	0.999527
ProteinFamily_12876	7	0.988686
ProteinFamily_1287992	2	0.823575
ProteinFamily_1288759	7	0.997217
ProteinFamily_128877	1	0.924821
ProteinFamily_1289081	3	0.995471
ProteinFamily_1289093	2	0.746533
ProteinFamily_1289101	9	0.916956
ProteinFamily_1289144	2	0.986107
ProteinFamily_1289148	6	0.989495
ProteinFamily_1289163	2	0.997928
ProteinFamily_1289209	7	0.73787
ProteinFamily_128921	2	0.708092
ProteinFamily_1289223	7	0.998576
ProteinFamily_1289253	7	0.999827
ProteinFamily_128940	7	0.905446
ProteinFamily_1289560	9	0.996546
ProteinFamily_1289691	7	0.999983
ProteinFamily_128999	8	0.670189
ProteinFamily_1290145	8	0.983319
ProteinFamily_1290234	4	0.880453
ProteinFamily_1290261	1	0.954851
ProteinFamily_1290353	7	0.995113
ProteinFamily_129039	9	0.475914
ProteinFamily_129053	9	0.982592
ProteinFamily_1290647	1	0.730563
ProteinFamily_1290811	9	0.980074
ProteinFamily_1290855	6	0.99942
ProteinFamily_129089	7	0.999845
ProteinFamily_1290951	9	0.993463
ProteinFamily_129098	2	0.81185
ProteinFamily_129102	7	0.997233
ProteinFamily_1291087	7	0.999961
ProteinFamily_129140	3	0.999675
ProteinFamily_1291566	2	0.95104
ProteinFamily_129203	10	0.987554
ProteinFamily_1292056	6	0.798302
ProteinFamily_1292495	1	0.512883
ProteinFamily_1292537	1	0.885288
ProteinFamily_1292584	1	0.464019
ProteinFamily_1292585	9	0.923555
ProteinFamily_12928	5	0.927272
ProteinFamily_129287	1	0.980685
ProteinFamily_129293	8	0.633528
ProteinFamily_1292946	2	0.610018
ProteinFamily_129316	9	0.936574
ProteinFamily_129339	4	0.999688
ProteinFamily_129353	2	0.996809
ProteinFamily_1293740	7	0.581163
ProteinFamily_1294029	1	0.968997
ProteinFamily_1294627	3	0.998709
ProteinFamily_1295335	6	0.971102
ProteinFamily_1295475	7	0.999901
ProteinFamily_129555	1	0.993028
ProteinFamily_129582	7	0.999905
ProteinFamily_1296287	7	0.99963
ProteinFamily_1296306	1	0.818739
ProteinFamily_1296325	7	0.995524
ProteinFamily_1296451	9	0.998043
ProteinFamily_129673	6	0.799668
ProteinFamily_1296810	6	0.76169
ProteinFamily_1296832	7	0.999976
ProteinFamily_1296949	5	0.339458
ProteinFamily_129699	9	0.581083
ProteinFamily_1297074	1	0.985419
ProteinFamily_1297428	8	0.988713
ProteinFamily_1297450	9	0.997553
ProteinFamily_129768	9	0.973094
ProteinFamily_129771	5	0.79737
ProteinFamily_129832	9	0.961931
ProteinFamily_129852	2	0.939526
ProteinFamily_1298534	9	0.984307
ProteinFamily_1298870	3	0.999045
ProteinFamily_1299391	1	0.960851
ProteinFamily_12996	7	0.997948
ProteinFamily_129969	2	0.793746
ProteinFamily_129976	8	0.478253
ProteinFamily_1299835	7	0.983192
ProteinFamily_1299953	1	0.979143
ProteinFamily_1299971	8	0.737871
ProteinFamily_1300056	7	0.999788
ProteinFamily_130012	2	0.58483
ProteinFamily_13002	5	0.808125
ProteinFamily_1300323	7	0.992088
ProteinFamily_130035	6	0.999131
ProteinFamily_130041	10	0.868149
ProteinFamily_130184	5	0.957744
ProteinFamily_1301842	1	0.426172
ProteinFamily_1301949	7	0.99999
ProteinFamily_1302	7	0.999992
ProteinFamily_1302051	6	0.569345
ProteinFamily_1302331	7	0.999951
ProteinFamily_130240	7	0.778286
ProteinFamily_1302601	5	0.936308
[truncated: 13,550 more rows]

## Sheet: module enrichment
Supplementary Data 7B: KEGG Module enrichment analysis for each cluster. Enricher method in clusterProfiler (two-sided), Benjamini-Hochberg adjusted.
Clusters	ID	Description	GeneRatio	BgRatio	P.adjust	Count
cluster 1
	M00377	Reductive acetyl-CoA pathway (Wood-Ljungdahl pathway)	12/512	34/5208	0.00799027	12
	M00627	beta-Lactam resistance, Bla system	18/512	73/5208	0.0134076	18
cluster 2
	no significant modules
cluster 3
	M00144	NADH:quinone oxidoreductase, prokaryotes	11/211	60/5208	0.00281547	11
	M00866	KDO2-lipid A biosynthesis, Raetz pathway, non-LpxL-LpxM type	9/211	45/5208	0.00391155	9
	M00079	Keratan sulfate degradation	9/211	61/5208	0.029053	9
	M00060	KDO2-lipid A biosynthesis, Raetz pathway, LpxL-LpxM type	7/211	42/5208	0.0354146	7
	M00122	Cobalamin biosynthesis, cobyrinate a,c-diamide => cobalamin	12/211	109/5208	0.0354146	12
cluster 4
	M00116	Menaquinone biosynthesis, chorismate (+ polyprenyl-PP) => menaquinol	9/274	46/5208	0.0432755	9
	M00932	Phylloquinone biosynthesis, chorismate (+ phytyl-PP) => phylloquinol	7/274	29/5208	0.0432755	7
cluster 5
	M00150	Fumarate reductase, prokaryotes	10/293	20/5208	4.24346e-06	10
	M00011	Citrate cycle, second carbon oxidation, 2-oxoglutarate => oxaloacetate	18/293	110/5208	0.00233458	18
	M00009	Citrate cycle (TCA cycle, Krebs cycle)	18/293	132/5208	0.0172934	18
cluster 6
	M00846	Siroheme biosynthesis, glutamyl-tRNA => siroheme	17/344	65/5208	8.04416e-05	17
	M00926	Heme biosynthesis, bacteria, glutamyl-tRNA => coproporphyrin III => heme	15/344	62/5208	0.000537112	15
	M00550	Ascorbate degradation, ascorbate => D-xylulose-5P	16/344	81/5208	0.00271743	16
	M00868	Heme biosynthesis, animals and fungi, glycine => heme	11/344	46/5208	0.00427939	11
	M00924	Cobalamin biosynthesis, anaerobic, uroporphyrinogen III => sirohydrochlorin => cobyrinate a,c-diamide	23/344	154/5208	0.00427939	23
	M00651	Vancomycin resistance, D-Ala-D-Lac type	12/344	55/5208	0.00427939	12
	M00121	Heme biosynthesis, plants and bacteria, glutamate => heme	16/344	91/5208	0.00491392	16
	M00008	Entner-Doudoroff pathway, glucose-6P => glyceraldehyde-3P + pyruvate	10/344	47/5208	0.013588	10
	M00114	Ascorbate biosynthesis, plants, fructose-6P => ascorbate	7/344	27/5208	0.0220011	7
	M00925	Cobalamin biosynthesis, aerobic, uroporphyrinogen III => precorrin 2 => cobyrinate a,c-diamide	14/344	91/5208	0.0319246	14
cluster 7
	M00939	Pyrimidine degradation, uracil => 3-hydroxypropanoate	9/1310	11/5208	0.0230936	9
	M00012	Glyoxylate cycle	10/1310	14/5208	0.0313248	10
	M00095	C5 isoprenoid biosynthesis, mevalonate pathway	19/1310	38/5208	0.0478294	19
cluster 8
	M00081	Pectin degradation	6/409	11/5208	0.0113791	6
	M00078	Heparan sulfate degradation	8/409	26/5208	0.0456172	8
	M00741	Propanoyl-CoA metabolism, propanoyl-CoA => succinyl-CoA	5/409	11/5208	0.0461502	5
cluster 9
	no significant modules
cluster 10
	no significant modules
