# Supplementary material for: Islet autoantibody seroconversion in type-1 diabetes is associated with metagenome-assembled genomes in infant gut microbiomes
Source: Nat Commun. 2022 Jun 21;13:3551. doi: 10.1038/s41467-022-31227-1 (PMC9213500; doi:10.1038/s41467-022-31227-1)
Supplement: Supplementary file 10 — Supplementary Data 8 [file 41467_2022_31227_MOESM10_ESM.xlsx]

## Sheet: Suppl. Data 8
Supplementary Data 8: core protein families with significant association with seroconversion. Generalized linear mixed modeling (two-sided), Benjamini-Hochberg adjusted.
Protein family ID	Effect size	Pvalue	Qvalue	Associated with seroconversion	KEGG KO	KEGG Pathway	Taxonomy
ProteinFamily_635636	0.451757	6.24581e-07	7.33062e-06	positive	K16786	map02010	Bacteria;Firmicutes;Clostridia;Clostridiales;Ruminococcaceae;Faecalibacterium;Faecalibacterium_prausnitzii;
ProteinFamily_1598782	0.53302	5.88049e-07	6.98752e-06	positive	NA	NA	Bacteria;Firmicutes;Clostridia;Clostridiales;Lachnospiraceae;
ProteinFamily_155390	-0.378807	1.72405e-08	3.75243e-07	negative	K03072	map03060,map03070	Bacteria;Proteobacteria;Gammaproteobacteria;Enterobacterales;Enterobacteriaceae;
ProteinFamily_251650	-0.381946	2.77309e-10	1.30134e-08	negative	K02600	NA	Bacteria;Proteobacteria;Gammaproteobacteria;Enterobacterales;Enterobacteriaceae;
ProteinFamily_2620112	0.495611	4.59978e-07	5.68585e-06	positive	NA	NA	Unknown
ProteinFamily_1970545	0.600233	2.41726e-08	4.97585e-07	positive	NA	NA	Bacteria;Bacteroidetes;Bacteroidia;Bacteroidales;Bacteroidaceae;Bacteroides;
ProteinFamily_1079175	-0.410932	9.04859e-08	1.49625e-06	negative	K07336	NA	Bacteria;Proteobacteria;Gammaproteobacteria;Enterobacterales;Enterobacteriaceae;
ProteinFamily_1437774	-0.650081	8.66863e-07	9.64314e-06	negative	NA	NA	Bacteria;Proteobacteria;Gammaproteobacteria;Enterobacterales;Enterobacteriaceae;Escherichia;Escherichia_coli;
ProteinFamily_1885588	-0.857126	6.53452e-08	1.14484e-06	negative	NA	NA	Bacteria;Firmicutes;Bacilli;Lactobacillales;Enterococcaceae;Enterococcus;
ProteinFamily_114023	-0.389093	1.54366e-07	2.31394e-06	negative	K15547	NA	Bacteria;Proteobacteria;Gammaproteobacteria;Enterobacterales;Enterobacteriaceae;Escherichia;Escherichia_coli;
ProteinFamily_289373	0.70287	2.387e-08	4.92464e-07	positive	NA	NA	Bacteria;Firmicutes;Clostridia;Clostridiales;Lachnospiraceae;Blautia;
ProteinFamily_2285765	-0.436801	1.91226e-10	9.95218e-09	negative	K03116	map03060,map03070	Unknown
ProteinFamily_376965	-0.68053	9.6133e-10	3.41616e-08	negative	K09471	map00330,map01100	Bacteria;Proteobacteria;Gammaproteobacteria;Enterobacterales;Enterobacteriaceae;
ProteinFamily_264577	-0.441809	4.69097e-10	1.94767e-08	negative	K03182	map00130,map01100,map01110	Bacteria;Proteobacteria;Gammaproteobacteria;Enterobacterales;Enterobacteriaceae;
ProteinFamily_48168	-0.439718	8.31128e-09	2.0599e-07	negative	NA	NA	Bacteria;Proteobacteria;Gammaproteobacteria;Enterobacterales;Enterobacteriaceae;Escherichia;Escherichia_coli;
ProteinFamily_888314	-0.393926	4.04703e-07	5.11901e-06	negative	K05522	map03410	Bacteria;Proteobacteria;Gammaproteobacteria;Enterobacterales;Enterobacteriaceae;
ProteinFamily_1377064	-0.58334	2.57723e-07	3.50081e-06	negative	NA	NA	Bacteria;Proteobacteria;Gammaproteobacteria;Enterobacterales;Enterobacteriaceae;
ProteinFamily_2036629	0.62604	4.73598e-08	8.72667e-07	positive	NA	NA	Bacteria;Bacteroidetes;Bacteroidia;Bacteroidales;Bacteroidaceae;Bacteroides;Bacteroides_uniformis;
ProteinFamily_2626491	-0.47951	3.08029e-11	3.30948e-09	negative	NA	NA	Unknown
ProteinFamily_1208542	-0.401819	1.86755e-08	4.01435e-07	negative	K00799	map00480,map00980,map00982,map00983,map01100,map01524,map04212,map05200,map05204,map05225,map05418	Bacteria;Proteobacteria;Gammaproteobacteria;Enterobacterales;Enterobacteriaceae;
ProteinFamily_1028659	0.48629	1.72291e-07	2.52597e-06	positive	NA	NA	Bacteria;Firmicutes;Clostridia;Clostridiales;
ProteinFamily_1400067	0.663308	1.11156e-08	2.60689e-07	positive	K02278	NA	Bacteria;Firmicutes;Clostridia;Clostridiales;Lachnospiraceae;Blautia;
ProteinFamily_2503599	-0.508644	9.64503e-12	1.93329e-09	negative	NA	NA	Unknown
ProteinFamily_60958	-0.770411	7.76636e-08	1.32065e-06	negative	K07012	NA	Bacteria;Proteobacteria;Gammaproteobacteria;Enterobacterales;Enterobacteriaceae;Escherichia;Escherichia_coli;
ProteinFamily_507286	0.723279	4.42904e-08	8.25212e-07	positive	K09815	map02010	Bacteria;Firmicutes;Clostridia;Clostridiales;Ruminococcaceae;Ruminococcus;
ProteinFamily_1719422	-0.403983	2.49425e-09	7.4795e-08	negative	K06866	NA	Bacteria;Proteobacteria;Gammaproteobacteria;Enterobacterales;Enterobacteriaceae;
ProteinFamily_208114	-0.412548	2.82477e-10	1.31518e-08	negative	K03217	map02024,map03060,map03070	Bacteria;Proteobacteria;Gammaproteobacteria;Enterobacterales;Enterobacteriaceae;
ProteinFamily_671539	0.643734	1.81478e-07	2.63238e-06	positive	NA	NA	Bacteria;Bacteroidetes;Bacteroidia;Bacteroidales;
ProteinFamily_1680683	-0.927789	2.53647e-07	3.45864e-06	negative	NA	NA	Bacteria;Firmicutes;Bacilli;Lactobacillales;Enterococcaceae;Enterococcus;
ProteinFamily_762879	0.559624	4.81899e-08	8.85418e-07	positive	NA	NA	Bacteria;Bacteroidetes;Bacteroidia;Bacteroidales;Bacteroidaceae;Bacteroides;
ProteinFamily_83682	-0.42677	7.99841e-08	1.35116e-06	negative	NA	NA	Bacteria;Proteobacteria;Gammaproteobacteria;Enterobacterales;Enterobacteriaceae;Escherichia;Escherichia_coli;
ProteinFamily_1771153	-0.443236	2.36918e-10	1.15552e-08	negative	K07136	NA	Bacteria;Proteobacteria;Gammaproteobacteria;Enterobacterales;Enterobacteriaceae;
ProteinFamily_448839	0.531839	6.41457e-07	7.50535e-06	positive	NA	NA	NA
ProteinFamily_1101355	-0.417266	3.86313e-11	3.72614e-09	negative	K02427	NA	Bacteria;Proteobacteria;Gammaproteobacteria;Enterobacterales;Enterobacteriaceae;
ProteinFamily_2076925	0.446217	3.95019e-07	5.01729e-06	positive	NA	NA	Bacteria;Firmicutes;Clostridia;Clostridiales;Ruminococcaceae;Faecalibacterium;Faecalibacterium_prausnitzii;
ProteinFamily_2065379	0.427864	2.42149e-07	3.33061e-06	positive	NA	NA	Bacteria;Firmicutes;Clostridia;Clostridiales;Lachnospiraceae;Anaerostipes;Anaerostipes_hadrus;
ProteinFamily_155027	-0.704903	7.03492e-09	1.79346e-07	negative	K12058	NA	Bacteria;Proteobacteria;Gammaproteobacteria;Enterobacterales;Enterobacteriaceae;Escherichia;Escherichia_coli;
ProteinFamily_612825	0.579654	2.12483e-07	2.98818e-06	positive	NA	NA	Bacteria;Firmicutes;Clostridia;Clostridiales;Lachnospiraceae;
ProteinFamily_231328	-0.451348	1.27135e-10	7.55762e-09	negative	K01638	map00620,map00630,map01100,map01110,map01120,map01200	Bacteria;Proteobacteria;Gammaproteobacteria;Enterobacterales;Enterobacteriaceae;
ProteinFamily_231329	-0.436692	1.23566e-10	7.43741e-09	negative	K03670	NA	Bacteria;Proteobacteria;Gammaproteobacteria;Enterobacterales;Enterobacteriaceae;
ProteinFamily_1461814	-0.40933	1.87447e-09	5.88222e-08	negative	K13695	NA	Bacteria;Proteobacteria;Gammaproteobacteria;Enterobacterales;Enterobacteriaceae;
ProteinFamily_1545697	0.488391	1.55759e-07	2.33001e-06	positive	NA	NA	Bacteria;Firmicutes;Clostridia;Clostridiales;
ProteinFamily_975594	-0.462392	1.53587e-11	2.48678e-09	negative	K16704	NA	Bacteria;Proteobacteria;Gammaproteobacteria;Enterobacterales;Enterobacteriaceae;
ProteinFamily_51771	0.828371	1.40162e-10	8.04858e-09	positive	K01192	map00511,map04142	Bacteria;Bacteroidetes;Bacteroidia;Bacteroidales;Bacteroidaceae;Bacteroides;
ProteinFamily_169809	-0.79182	2.58398e-09	7.70532e-08	negative	NA	NA	Bacteria;Firmicutes;Bacilli;Lactobacillales;Enterococcaceae;Enterococcus;
ProteinFamily_1815269	0.473386	2.54199e-08	5.18819e-07	positive	NA	NA	Bacteria;Firmicutes;Clostridia;Clostridiales;Lachnospiraceae;
ProteinFamily_2630058	-0.527352	2.35244e-12	9.25708e-10	negative	NA	NA	Unknown
ProteinFamily_563169	-0.44289	8.82424e-09	2.1595e-07	negative	K07058	NA	Bacteria;Proteobacteria;Gammaproteobacteria;Enterobacterales;Enterobacteriaceae;
ProteinFamily_966807	-0.453807	6.95728e-11	5.13526e-09	negative	K03811	NA	Bacteria;Proteobacteria;Gammaproteobacteria;Enterobacterales;Enterobacteriaceae;
ProteinFamily_1736888	0.552725	1.71927e-07	2.52178e-06	positive	NA	NA	Bacteria;Bacteroidetes;Bacteroidia;Bacteroidales;Bacteroidaceae;Bacteroides;
ProteinFamily_1304037	-0.458246	2.30989e-08	4.79331e-07	negative	K21908	NA	Bacteria;Proteobacteria;Gammaproteobacteria;Enterobacterales;Enterobacteriaceae;Escherichia;Escherichia_coli;
ProteinFamily_616612	-0.752812	4.17766e-08	7.8674e-07	negative	K11753	map00740,map01100,map01110	Bacteria;Firmicutes;Bacilli;Lactobacillales;
ProteinFamily_1249799	-0.849658	1.78472e-08	3.86872e-07	negative	K00661	NA	Bacteria;Firmicutes;Bacilli;Lactobacillales;Enterococcaceae;Enterococcus;Enterococcus_faecalis;
ProteinFamily_80058	-0.512091	5.23355e-14	1.29112e-10	negative	K08348	map02020	Bacteria;Proteobacteria;Gammaproteobacteria;Enterobacterales;Enterobacteriaceae;
ProteinFamily_72252	0.67297	1.27927e-07	1.98304e-06	positive	K10822	NA	Bacteria;Firmicutes;Clostridia;Clostridiales;Lachnospiraceae;
ProteinFamily_353263	0.701208	2.26155e-08	4.70669e-07	positive	NA	NA	Bacteria;Firmicutes;Clostridia;Clostridiales;
ProteinFamily_1422156	0.42287	6.60423e-07	7.68521e-06	positive	NA	NA	Bacteria;Firmicutes;Clostridia;Clostridiales;Ruminococcaceae;Faecalibacterium;Faecalibacterium_prausnitzii;
ProteinFamily_378774	0.580932	1.55269e-07	2.32476e-06	positive	K02004	NA	Bacteria;Bacteroidetes;Bacteroidia;Bacteroidales;Bacteroidaceae;Bacteroides;
ProteinFamily_1499201	0.425974	9.37726e-09	2.26034e-07	positive	NA	NA	Bacteria;Firmicutes;Clostridia;Clostridiales;
ProteinFamily_356160	0.495904	2.88828e-08	5.76596e-07	positive	NA	NA	Bacteria;Firmicutes;Clostridia;Clostridiales;Ruminococcaceae;Faecalibacterium;Faecalibacterium_prausnitzii;
ProteinFamily_2246547	0.91291	2.50469e-07	3.42441e-06	positive	NA	NA	Unknown
ProteinFamily_405870	-0.9105	2.0999e-07	2.96025e-06	negative	NA	NA	Bacteria;Firmicutes;Bacilli;Lactobacillales;Enterococcaceae;Enterococcus;
ProteinFamily_187617	-0.929122	2.90537e-07	3.86471e-06	negative	K02799,K02800	map00051,map01100,map02060	Bacteria;Firmicutes;Bacilli;Lactobacillales;Enterococcaceae;Enterococcus;
ProteinFamily_247447	-0.518136	2.52308e-12	9.80821e-10	negative	K00130	map00260,map01100	Bacteria;Proteobacteria;Gammaproteobacteria;Enterobacterales;Enterobacteriaceae;
ProteinFamily_1614364	0.628432	5.429e-08	9.79818e-07	positive	K18843	NA	Bacteria;Firmicutes;Clostridia;Clostridiales;
ProteinFamily_2201087	-0.417788	1.50556e-07	2.26903e-06	negative	NA	NA	Unknown
ProteinFamily_488593	-0.428292	5.27486e-09	1.40507e-07	negative	K02574	NA	Bacteria;Proteobacteria;Gammaproteobacteria;Enterobacterales;Enterobacteriaceae;Escherichia;Escherichia_coli;
ProteinFamily_1599089	-0.87294	2.9937e-08	5.94496e-07	negative	NA	NA	Bacteria;Firmicutes;Bacilli;Lactobacillales;Enterococcaceae;Enterococcus;
ProteinFamily_359075	-0.660749	5.16229e-11	4.28912e-09	negative	K03628	map03018	Bacteria;Firmicutes;Bacilli;Lactobacillales;Enterococcaceae;Enterococcus;
ProteinFamily_449429	-0.424194	1.47644e-10	8.34829e-09	negative	K02851	map00572,map01100	Bacteria;Proteobacteria;Gammaproteobacteria;Enterobacterales;Enterobacteriaceae;
ProteinFamily_252375	-0.960983	1.78353e-07	2.59467e-06	negative	K01911	map00130,map01100,map01110	Bacteria;Firmicutes;Bacilli;Lactobacillales;Enterococcaceae;Enterococcus;Enterococcus_faecalis;
ProteinFamily_1023676	-1.12629	9.39026e-10	3.34989e-08	negative	K11068	NA	Bacteria;Firmicutes;Bacilli;Lactobacillales;Enterococcaceae;Enterococcus;Enterococcus_faecalis;
ProteinFamily_428441	-0.393036	5.67025e-07	6.78041e-06	negative	NA	NA	Bacteria;Proteobacteria;Gammaproteobacteria;Enterobacterales;Enterobacteriaceae;Escherichia;Escherichia_coli;
ProteinFamily_1300056	-0.447711	1.59928e-10	8.80526e-09	negative	K00339	map00190,map01100	Bacteria;Proteobacteria;Gammaproteobacteria;Enterobacterales;Enterobacteriaceae;
ProteinFamily_1235536	-0.439436	1.39443e-09	4.62709e-08	negative	K05501	NA	Bacteria;Proteobacteria;Gammaproteobacteria;Enterobacterales;Enterobacteriaceae;
ProteinFamily_1404860	0.482525	4.31857e-07	5.3986e-06	positive	K02601	NA	Bacteria;Firmicutes;Clostridia;Clostridiales;
ProteinFamily_2260993	0.382131	4.70064e-07	5.78822e-06	positive	NA	NA	Unknown
ProteinFamily_336189	-0.607826	6.10905e-14	1.31937e-10	negative	K09016	NA	Bacteria;Proteobacteria;Gammaproteobacteria;Enterobacterales;Enterobacteriaceae;
ProteinFamily_1655166	-0.460898	1.55855e-11	2.48678e-09	negative	NA	NA	Bacteria;Proteobacteria;Gammaproteobacteria;Enterobacterales;Enterobacteriaceae;
ProteinFamily_1242541	0.587547	3.02069e-07	3.99557e-06	positive	NA	NA	Bacteria;Firmicutes;Clostridia;Clostridiales;Lachnospiraceae;
ProteinFamily_2170521	0.535854	2.74311e-07	3.69407e-06	positive	NA	NA	Unknown
ProteinFamily_2675981	0.388225	2.72835e-07	3.67729e-06	positive	K02651	map04112	Unknown
ProteinFamily_1700527	0.545373	4.12764e-07	5.2025e-06	positive	K09790	NA	Bacteria;Firmicutes;Clostridia;Clostridiales;Lachnospiraceae;
ProteinFamily_341750	0.538556	7.85899e-07	8.87954e-06	positive	K03699	NA	Bacteria;Firmicutes;Clostridia;Clostridiales;Ruminococcaceae;Ruminococcus;
ProteinFamily_1737855	-1.06039	1.62536e-07	2.4066e-06	negative	NA	NA	Bacteria;Firmicutes;Bacilli;Lactobacillales;Enterococcaceae;Enterococcus;Enterococcus_faecalis;
ProteinFamily_1967232	-0.496681	5.73013e-08	1.02522e-06	negative	K07484	NA	Bacteria;Proteobacteria;Gammaproteobacteria;Enterobacterales;Enterobacteriaceae;Escherichia;
ProteinFamily_1001866	0.603954	3.99961e-08	7.5833e-07	positive	NA	NA	Bacteria;Bacteroidetes;Bacteroidia;Bacteroidales;Bacteroidaceae;Bacteroides;
ProteinFamily_1204190	-0.456905	2.54464e-10	1.21787e-08	negative	K19221	map00860,map01100	Bacteria;Proteobacteria;Gammaproteobacteria;Enterobacterales;Enterobacteriaceae;
ProteinFamily_620495	0.448722	7.69859e-09	1.93345e-07	positive	NA	NA	Bacteria;Firmicutes;Clostridia;Clostridiales;
ProteinFamily_1481382	-0.45646	6.20632e-11	4.83983e-09	negative	K09858	NA	Bacteria;Proteobacteria;Gammaproteobacteria;Enterobacterales;Enterobacteriaceae;
ProteinFamily_498412	-0.47022	5.05837e-09	1.35698e-07	negative	K01775	map00473,map01100,map01502	Bacteria;Proteobacteria;Gammaproteobacteria;Enterobacterales;Enterobacteriaceae;
ProteinFamily_1405577	0.534582	8.37696e-07	9.37e-06	positive	K03088	NA	Bacteria;Bacteroidetes;Bacteroidia;Bacteroidales;Bacteroidaceae;Bacteroides;
ProteinFamily_692732	-0.452845	1.83677e-11	2.58932e-09	negative	K03595	NA	Bacteria;Proteobacteria;Gammaproteobacteria;Enterobacterales;Enterobacteriaceae;
ProteinFamily_975916	0.438296	4.98393e-07	6.08334e-06	positive	K02237	NA	Bacteria;Firmicutes;Clostridia;Clostridiales;
ProteinFamily_1250400	-0.445925	1.62233e-10	8.894e-09	negative	NA	NA	Bacteria;Proteobacteria;Gammaproteobacteria;Enterobacterales;Enterobacteriaceae;
ProteinFamily_1644701	-0.388325	1.81912e-08	3.9278e-07	negative	K13638	NA	Bacteria;Proteobacteria;Gammaproteobacteria;Enterobacterales;Enterobacteriaceae;
ProteinFamily_61106	-0.848213	1.47536e-07	2.23191e-06	negative	NA	NA	Bacteria;Firmicutes;Bacilli;Lactobacillales;Enterococcaceae;Enterococcus;
ProteinFamily_988368	-0.465806	4.34478e-11	3.9642e-09	negative	K22293	NA	Bacteria;Proteobacteria;Gammaproteobacteria;Enterobacterales;Enterobacteriaceae;
ProteinFamily_819948	-0.458571	2.01866e-11	2.70315e-09	negative	K03772	NA	Bacteria;Proteobacteria;Gammaproteobacteria;Enterobacterales;Enterobacteriaceae;
ProteinFamily_1587786	0.480532	2.92212e-08	5.82445e-07	positive	NA	NA	Bacteria;Firmicutes;Clostridia;Clostridiales;Ruminococcaceae;Faecalibacterium;Faecalibacterium_prausnitzii;
ProteinFamily_1503199	0.419091	2.65986e-07	3.59859e-06	positive	NA	NA	Bacteria;Firmicutes;Clostridia;Clostridiales;
ProteinFamily_2116474	0.412696	5.09375e-07	6.20086e-06	positive	NA	NA	Bacteria;Firmicutes;Clostridia;Clostridiales;
ProteinFamily_413827	0.684855	1.90154e-09	5.96133e-08	positive	K06921	NA	Bacteria;Bacteroidetes;Bacteroidia;Bacteroidales;Bacteroidaceae;Bacteroides;
ProteinFamily_66342	-0.487353	2.88555e-11	3.22448e-09	negative	K07347	map05133	Bacteria;Proteobacteria;Gammaproteobacteria;Enterobacterales;Enterobacteriaceae;Escherichia;Escherichia_coli;
ProteinFamily_544860	-0.6562	3.42394e-09	9.7869e-08	negative	K02613	map00360,map01100,map01120	Bacteria;Proteobacteria;Gammaproteobacteria;Enterobacterales;Enterobacteriaceae;
ProteinFamily_2099868	-0.406441	1.74235e-08	3.78968e-07	negative	K07461	NA	Bacteria;Proteobacteria;Gammaproteobacteria;Enterobacterales;Enterobacteriaceae;Escherichia;Escherichia_coli;
ProteinFamily_606966	-0.392312	1.15757e-07	1.82834e-06	negative	K03779	map00630,map01100	Bacteria;Proteobacteria;Gammaproteobacteria;Enterobacterales;Enterobacteriaceae;Escherichia;Escherichia_coli;
ProteinFamily_749128	-0.412785	1.09435e-09	3.79633e-08	negative	K01433	map00630,map00670	Bacteria;Proteobacteria;Gammaproteobacteria;Enterobacterales;Enterobacteriaceae;
ProteinFamily_2414346	-0.912702	1.21571e-07	1.90394e-06	negative	NA	NA	Unknown
ProteinFamily_321820	-0.419067	3.8264e-10	1.65721e-08	negative	K03215	NA	Bacteria;Proteobacteria;Gammaproteobacteria;Enterobacterales;Enterobacteriaceae;
ProteinFamily_132525	0.495512	9.32157e-08	1.53387e-06	positive	K07646	map02020	Bacteria;Firmicutes;Clostridia;Clostridiales;
ProteinFamily_984731	-0.833041	3.48615e-10	1.53824e-08	negative	K02108	map00190,map00195,map01100	Bacteria;Firmicutes;Bacilli;Lactobacillales;Enterococcaceae;Enterococcus;
ProteinFamily_220308	-0.484838	5.8872e-09	1.54381e-07	negative	K11738	NA	Bacteria;Proteobacteria;Gammaproteobacteria;Enterobacterales;Enterobacteriaceae;
ProteinFamily_270464	-0.390425	4.94361e-07	6.03872e-06	negative	K06132	map00564,map01100	Bacteria;Proteobacteria;Gammaproteobacteria;Enterobacterales;Enterobacteriaceae;Escherichia;Escherichia_coli;
ProteinFamily_1236731	0.609233	5.01376e-09	1.34783e-07	positive	K16926	NA	Bacteria;Firmicutes;Clostridia;Clostridiales;
ProteinFamily_1500508	0.624135	2.67229e-07	3.61184e-06	positive	NA	NA	Bacteria;Firmicutes;Clostridia;Clostridiales;Lachnospiraceae;Blautia;
ProteinFamily_2260796	0.444181	5.84368e-07	6.95409e-06	positive	NA	NA	Unknown
ProteinFamily_1153548	-0.44884	1.55268e-11	2.48678e-09	negative	K03634	NA	Bacteria;Proteobacteria;Gammaproteobacteria;Enterobacterales;Enterobacteriaceae;
ProteinFamily_140878	0.591923	1.39835e-09	4.63528e-08	positive	NA	NA	Bacteria;Firmicutes;Clostridia;Clostridiales;Ruminococcaceae;Faecalibacterium;Faecalibacterium_prausnitzii;
ProteinFamily_738445	-0.800132	1.62998e-09	5.25379e-08	negative	NA	NA	Bacteria;Firmicutes;Bacilli;Lactobacillales;Enterococcaceae;Enterococcus;
ProteinFamily_1658675	0.438249	2.77516e-07	3.72895e-06	positive	NA	NA	Bacteria;Firmicutes;Clostridia;Clostridiales;Ruminococcaceae;Faecalibacterium;Faecalibacterium_prausnitzii;
ProteinFamily_64852	0.604107	1.34391e-07	2.06569e-06	positive	K07456	map03430	Bacteria;Bacteroidetes;Bacteroidia;Bacteroidales;Bacteroidaceae;Bacteroides;
ProteinFamily_568094	-0.465946	1.92858e-11	2.63759e-09	negative	K02048	map00920,map02010	Bacteria;Proteobacteria;Gammaproteobacteria;Enterobacterales;Enterobacteriaceae;
ProteinFamily_1435358	-0.436212	2.61278e-08	5.30177e-07	negative	K03828	NA	Bacteria;Proteobacteria;Gammaproteobacteria;Enterobacterales;Enterobacteriaceae;
ProteinFamily_1066266	0.640269	1.57197e-08	3.4661e-07	positive	NA	NA	Bacteria;Bacteroidetes;Bacteroidia;Bacteroidales;Bacteroidaceae;Bacteroides;
ProteinFamily_282157	-0.453042	4.21636e-08	7.92863e-07	negative	K01911	map00130,map01100,map01110	Bacteria;Proteobacteria;Gammaproteobacteria;Enterobacterales;Enterobacteriaceae;
ProteinFamily_1471095	-0.441803	1.36419e-10	7.93306e-09	negative	K03600	NA	Bacteria;Proteobacteria;Gammaproteobacteria;Enterobacterales;Enterobacteriaceae;
ProteinFamily_1193774	-0.407954	1.10982e-08	2.60565e-07	negative	NA	NA	Bacteria;Proteobacteria;Gammaproteobacteria;Enterobacterales;Enterobacteriaceae;
ProteinFamily_315626	0.462682	6.52877e-08	1.14418e-06	positive	K03086	NA	Bacteria;Firmicutes;Clostridia;Clostridiales;Ruminococcaceae;Faecalibacterium;Faecalibacterium_prausnitzii;
ProteinFamily_2055050	-0.678862	8.9345e-07	9.89769e-06	negative	NA	NA	Bacteria;Firmicutes;Bacilli;Lactobacillales;
ProteinFamily_289451	0.620094	1.46952e-07	2.22464e-06	positive	K03545	NA	Bacteria;Firmicutes;Clostridia;Clostridiales;Lachnospiraceae;Blautia;
ProteinFamily_1155194	-0.523168	2.47794e-13	2.71674e-10	negative	K01631	map00052,map01100	Bacteria;Proteobacteria;Gammaproteobacteria;Enterobacterales;Enterobacteriaceae;
ProteinFamily_242173	-0.415431	1.58498e-08	3.48761e-07	negative	K10109	map02010	Bacteria;Proteobacteria;Gammaproteobacteria;Enterobacterales;Enterobacteriaceae;
ProteinFamily_268730	-0.409841	1.78585e-09	5.66229e-08	negative	K06131	map00564,map01100	Bacteria;Proteobacteria;Gammaproteobacteria;Enterobacterales;Enterobacteriaceae;
ProteinFamily_1193193	-0.448849	3.83869e-08	7.33457e-07	negative	K09934	NA	Bacteria;Proteobacteria;Gammaproteobacteria;Enterobacterales;Enterobacteriaceae;Escherichia;Escherichia_coli;
ProteinFamily_30082	0.822834	1.85167e-10	9.74319e-09	positive	NA	NA	Bacteria;Firmicutes;Clostridia;Clostridiales;Lachnospiraceae;
ProteinFamily_112819	-0.392717	8.56319e-07	9.54073e-06	negative	K02015,K23228	map02010	Bacteria;Proteobacteria;Gammaproteobacteria;Enterobacterales;Enterobacteriaceae;
ProteinFamily_72423	0.691117	9.78176e-08	1.59204e-06	positive	K17108	map00511,map00600,map01100	Bacteria;Bacteroidetes;Bacteroidia;Bacteroidales;Bacteroidaceae;Bacteroides;
ProteinFamily_2083141	-0.417482	5.17827e-10	2.09952e-08	negative	K03764	NA	Bacteria;Proteobacteria;Gammaproteobacteria;Enterobacterales;Enterobacteriaceae;
ProteinFamily_2473586	0.651352	1.12451e-08	2.62834e-07	positive	NA	NA	Unknown
ProteinFamily_446174	0.6207	8.86555e-09	2.16713e-07	positive	NA	NA	Bacteria;Bacteroidetes;Bacteroidia;Bacteroidales;Bacteroidaceae;Bacteroides;
ProteinFamily_2384470	0.650801	2.96708e-08	5.89939e-07	positive	NA	NA	Unknown
ProteinFamily_1149082	-0.473903	3.05499e-11	3.30443e-09	negative	K03497	NA	Bacteria;Proteobacteria;Gammaproteobacteria;Enterobacterales;Enterobacteriaceae;
ProteinFamily_299438	-0.463873	1.74545e-11	2.54446e-09	negative	K04753	NA	Bacteria;Proteobacteria;Gammaproteobacteria;Enterobacterales;Enterobacteriaceae;
ProteinFamily_476439	-0.457149	7.21271e-11	5.24465e-09	negative	K06194	NA	Bacteria;Proteobacteria;Gammaproteobacteria;Enterobacterales;Enterobacteriaceae;
ProteinFamily_926299	-0.411555	5.76199e-08	1.02863e-06	negative	K11474,K05799	NA	Bacteria;Proteobacteria;Gammaproteobacteria;Enterobacterales;Enterobacteriaceae;Escherichia;Escherichia_coli;
ProteinFamily_899749	-0.443426	9.26512e-09	2.24089e-07	negative	K00598	NA	Bacteria;Proteobacteria;Gammaproteobacteria;Enterobacterales;Enterobacteriaceae;
ProteinFamily_1106544	-0.75372	6.53613e-08	1.14484e-06	negative	NA	NA	Bacteria;Proteobacteria;Gammaproteobacteria;Enterobacterales;Enterobacteriaceae;
ProteinFamily_285012	-0.430864	3.36158e-11	3.44989e-09	negative	K02313	map02020,map04112	Bacteria;Proteobacteria;Gammaproteobacteria;Enterobacterales;Enterobacteriaceae;
ProteinFamily_2273638	-0.453235	5.18504e-11	4.29689e-09	negative	K03676	NA	Unknown
ProteinFamily_1236076	0.474907	2.0679e-07	2.92479e-06	positive	NA	NA	Bacteria;Firmicutes;Clostridia;Clostridiales;
ProteinFamily_198666	-0.873678	4.45282e-09	1.22057e-07	negative	K00627	map00010,map00020,map00620,map01100,map01110,map01120,map01130,map01200	Bacteria;Firmicutes;Bacilli;Lactobacillales;Enterococcaceae;Enterococcus;
ProteinFamily_286663	-0.457896	3.20663e-11	3.3963e-09	negative	K19304	NA	Bacteria;Proteobacteria;Gammaproteobacteria;Enterobacterales;Enterobacteriaceae;
ProteinFamily_1277336	-0.982246	4.3089e-09	1.18976e-07	negative	NA	NA	Bacteria;Firmicutes;Bacilli;Lactobacillales;Enterococcaceae;Enterococcus;
ProteinFamily_236411	-0.455886	4.263e-11	3.90625e-09	negative	NA	NA	Bacteria;Proteobacteria;Gammaproteobacteria;Enterobacterales;Enterobacteriaceae;
ProteinFamily_1886835	-0.441161	3.88801e-10	1.67781e-08	negative	K00247	map00020,map00190,map00620,map00650,map00720,map01100,map01110,map01120,map01130,map01200,map02020	Bacteria;Proteobacteria;Gammaproteobacteria;Enterobacterales;Enterobacteriaceae;
ProteinFamily_277474	0.546916	6.98168e-07	8.04561e-06	positive	NA	NA	Unknown
ProteinFamily_700718	-0.390394	3.70287e-08	7.11745e-07	negative	K07319,K00571	NA	Bacteria;Proteobacteria;Gammaproteobacteria;Enterobacterales;Enterobacteriaceae;Escherichia;Escherichia_coli;
ProteinFamily_445899	0.616225	3.21409e-07	4.20302e-06	positive	NA	NA	Bacteria;Firmicutes;Clostridia;Clostridiales;Lachnospiraceae;Blautia;
ProteinFamily_487151	-0.487593	6.08571e-12	1.49559e-09	negative	K11744	NA	Bacteria;Proteobacteria;Gammaproteobacteria;Enterobacterales;Enterobacteriaceae;
ProteinFamily_1247611	-0.518984	3.7957e-13	3.49901e-10	negative	K07109	NA	Bacteria;Proteobacteria;Gammaproteobacteria;Enterobacterales;Enterobacteriaceae;
ProteinFamily_208529	0.568998	1.25917e-07	1.95748e-06	positive	NA	NA	Bacteria;Bacteroidetes;Bacteroidia;Bacteroidales;Bacteroidaceae;Bacteroides;
ProteinFamily_2041113	0.690174	1.24997e-09	4.2309e-08	positive	NA	NA	Bacteria;Bacteroidetes;Bacteroidia;Bacteroidales;Bacteroidaceae;Bacteroides;unknown;
ProteinFamily_626983	-0.876552	2.22535e-08	4.64493e-07	negative	K02016	NA	Bacteria;Firmicutes;Bacilli;Lactobacillales;Enterococcaceae;Enterococcus;
ProteinFamily_515367	-0.458025	2.97112e-08	5.9041e-07	negative	K03548	NA	Bacteria;Proteobacteria;Gammaproteobacteria;Enterobacterales;Enterobacteriaceae;
ProteinFamily_1805484	-0.414166	7.41149e-10	2.76388e-08	negative	NA	NA	NA
ProteinFamily_2672602	-0.395576	8.62458e-08	1.43762e-06	negative	K03563	map02020,map02025,map02026,map05111	Unknown
ProteinFamily_72001	-0.935295	2.03375e-09	6.28972e-08	negative	NA	NA	Bacteria;Firmicutes;Bacilli;Lactobacillales;Enterococcaceae;Enterococcus;
ProteinFamily_1573434	-0.452713	3.91711e-11	3.74581e-09	negative	K03071	map02024,map03060,map03070	Bacteria;Proteobacteria;Gammaproteobacteria;Enterobacterales;Enterobacteriaceae;
ProteinFamily_1981608	-0.447919	1.95867e-10	1.00991e-08	negative	K02681	NA	Bacteria;Proteobacteria;Gammaproteobacteria;Enterobacterales;Enterobacteriaceae;
ProteinFamily_774412	0.63423	1.02673e-07	1.65428e-06	positive	NA	NA	Bacteria;Firmicutes;Clostridia;Clostridiales;Lachnospiraceae;Blautia;
ProteinFamily_1132607	-0.417304	1.02747e-09	3.61711e-08	negative	K11175	map00230,map00670,map01100,map01110,map01130	Bacteria;Proteobacteria;Gammaproteobacteria;Enterobacterales;Enterobacteriaceae;
ProteinFamily_1177637	0.527011	6.70571e-07	7.77533e-06	positive	K07052	NA	Bacteria;Bacteroidetes;Bacteroidia;Bacteroidales;Bacteroidaceae;Bacteroides;
ProteinFamily_18200	0.672856	2.24267e-08	4.67651e-07	positive	NA	NA	Bacteria;Bacteroidetes;Bacteroidia;Bacteroidales;Bacteroidaceae;Bacteroides;
ProteinFamily_1018274	-1.14042	2.21772e-08	4.63156e-07	negative	NA	NA	Bacteria;Firmicutes;Bacilli;Lactobacillales;Enterococcaceae;Enterococcus;Enterococcus_faecalis;
ProteinFamily_856515	0.674767	2.03757e-08	4.32331e-07	positive	NA	NA	Bacteria;Firmicutes;Clostridia;Clostridiales;Lachnospiraceae;Coprococcus;Coprococcus_comes;
ProteinFamily_1402167	-0.442584	6.65253e-09	1.71093e-07	negative	K01507	map00190	Bacteria;Proteobacteria;Gammaproteobacteria;Enterobacterales;Enterobacteriaceae;
ProteinFamily_681199	0.748118	3.82817e-11	3.70309e-09	positive	NA	NA	Bacteria;Firmicutes;Clostridia;Clostridiales;Ruminococcaceae;Faecalibacterium;Faecalibacterium_prausnitzii;
ProteinFamily_459529	-0.428392	9.75068e-09	2.33718e-07	negative	K01424	map00250,map00460,map01100,map01110	Bacteria;Proteobacteria;Gammaproteobacteria;Enterobacterales;Enterobacteriaceae;
ProteinFamily_945757	0.487753	6.21202e-07	7.30299e-06	positive	NA	NA	Bacteria;Firmicutes;Clostridia;Clostridiales;Ruminococcaceae;Faecalibacterium;Faecalibacterium_prausnitzii;
ProteinFamily_367582	-0.450645	1.87423e-10	9.82966e-09	negative	K16053	NA	Bacteria;Proteobacteria;Gammaproteobacteria;Enterobacterales;Enterobacteriaceae;
ProteinFamily_307178	-0.435576	1.80029e-07	2.6149e-06	negative	K07799	map02020	Bacteria;Proteobacteria;Gammaproteobacteria;Enterobacterales;Enterobacteriaceae;Escherichia;Escherichia_coli;
ProteinFamily_1539177	-0.39445	2.16791e-07	3.04076e-06	negative	K19334	NA	Bacteria;Proteobacteria;Gammaproteobacteria;Enterobacterales;Enterobacteriaceae;
ProteinFamily_311103	-0.488744	7.52262e-11	5.37922e-09	negative	K00600	map00260,map00460,map00630,map00670,map00680,map01100,map01110,map01120,map01130,map01200,map01230,map01523	Bacteria;Proteobacteria;Gammaproteobacteria;Enterobacterales;Enterobacteriaceae;
ProteinFamily_849588	-0.467484	3.93184e-10	1.69259e-08	negative	K07090	NA	Bacteria;Proteobacteria;Gammaproteobacteria;Enterobacterales;Enterobacteriaceae;
ProteinFamily_362067	-0.409978	1.25382e-07	1.95158e-06	negative	K00112	map00564,map01110	Bacteria;Proteobacteria;Gammaproteobacteria;Enterobacterales;Enterobacteriaceae;
ProteinFamily_109706	0.755697	1.5254e-09	4.98177e-08	positive	K05349	map00460,map00500,map00940,map01100,map01110	Bacteria;Bacteroidetes;Bacteroidia;Bacteroidales;Bacteroidaceae;Bacteroides;
ProteinFamily_130483	-0.68784	7.02136e-07	8.07973e-06	negative	NA	NA	Bacteria;Firmicutes;Bacilli;Lactobacillales;
ProteinFamily_453840	0.622135	2.4987e-08	5.11397e-07	positive	NA	NA	Bacteria;Firmicutes;Clostridia;Clostridiales;Lachnospiraceae;
ProteinFamily_2158769	-0.485581	3.75912e-11	3.66998e-09	negative	K03557	map05111	Unknown
ProteinFamily_792684	0.64346	1.09986e-07	1.75448e-06	positive	NA	NA	Bacteria;Firmicutes;Clostridia;Clostridiales;Lachnospiraceae;Blautia;
ProteinFamily_230170	0.615456	7.52174e-09	1.89423e-07	positive	K03427	NA	Bacteria;Firmicutes;Clostridia;Clostridiales;
ProteinFamily_158352	0.610116	7.03491e-08	1.21725e-06	positive	NA	NA	Bacteria;Bacteroidetes;Bacteroidia;Bacteroidales;Bacteroidaceae;Bacteroides;
ProteinFamily_2345449	-0.463595	6.51271e-11	4.96605e-09	negative	K12148	NA	Unknown
ProteinFamily_808561	0.415544	8.31658e-07	9.3134e-06	positive	NA	NA	Bacteria;Bacteroidetes;Bacteroidia;Bacteroidales;Bacteroidaceae;Bacteroides;
ProteinFamily_1055653	0.459022	6.84241e-08	1.18972e-06	positive	K00640	map00270,map00920,map01100,map01110,map01120,map01200,map01230,map05111	Bacteria;Firmicutes;Clostridia;Clostridiales;
ProteinFamily_56409	0.707353	4.81562e-09	1.30386e-07	positive	NA	NA	Bacteria;Firmicutes;Clostridia;Clostridiales;Lachnospiraceae;Blautia;
ProteinFamily_1680517	0.569259	5.44413e-08	9.81996e-07	positive	NA	NA	Bacteria;Bacteroidetes;Bacteroidia;Bacteroidales;Bacteroidaceae;Bacteroides;
ProteinFamily_206269	-0.419095	1.34982e-08	3.05398e-07	negative	K15580,K02035	map01501,map02010,map02024	Bacteria;Proteobacteria;Gammaproteobacteria;Enterobacterales;Enterobacteriaceae;
ProteinFamily_1083096	0.539497	2.33018e-09	7.08016e-08	positive	NA	NA	Bacteria;Firmicutes;Clostridia;Clostridiales;Ruminococcaceae;Faecalibacterium;Faecalibacterium_prausnitzii;
ProteinFamily_291834	-0.888057	3.96408e-07	5.03294e-06	negative	NA	NA	Bacteria;Firmicutes;Bacilli;Lactobacillales;Enterococcaceae;Enterococcus;Enterococcus_faecalis;
ProteinFamily_2404467	-0.440866	1.10382e-10	6.87944e-09	negative	K09898	NA	Unknown
ProteinFamily_567970	-0.494118	3.2717e-08	6.40774e-07	negative	K02015	NA	Bacteria;Firmicutes;Bacilli;Lactobacillales;Enterococcaceae;Enterococcus;
ProteinFamily_88967	0.681215	6.17246e-09	1.60745e-07	positive	K15923	map00511	Bacteria;Bacteroidetes;Bacteroidia;Bacteroidales;Bacteroidaceae;Bacteroides;
ProteinFamily_1156514	-0.46106	1.3911e-11	2.36053e-09	negative	K03612	NA	Bacteria;Proteobacteria;Gammaproteobacteria;Enterobacterales;Enterobacteriaceae;
ProteinFamily_85514	-0.383265	2.86138e-09	8.40361e-08	negative	K01890	map00970	Bacteria;Proteobacteria;Gammaproteobacteria;Enterobacterales;Enterobacteriaceae;
ProteinFamily_298583	0.472734	5.80137e-08	1.03422e-06	positive	NA	NA	Bacteria;Firmicutes;Clostridia;Clostridiales;Ruminococcaceae;Faecalibacterium;Faecalibacterium_prausnitzii;
ProteinFamily_755570	-0.452823	7.28222e-11	5.27196e-09	negative	K02108	map00190,map00195,map01100	Bacteria;Proteobacteria;Gammaproteobacteria;Enterobacterales;Enterobacteriaceae;
ProteinFamily_577609	-1.29277	1.83272e-10	9.69108e-09	negative	K01785	map00010,map00052,map01100,map01110,map01120,map01130	Bacteria;Firmicutes;Bacilli;Lactobacillales;Enterococcaceae;Enterococcus;Enterococcus_faecalis;
ProteinFamily_734622	0.441212	4.29858e-07	5.37885e-06	positive	K03570	NA	Bacteria;Firmicutes;Clostridia;Clostridiales;Ruminococcaceae;Faecalibacterium;Faecalibacterium_prausnitzii;
ProteinFamily_1793070	-0.563761	4.27186e-13	3.70278e-10	negative	K11926	NA	Bacteria;Proteobacteria;Gammaproteobacteria;Enterobacterales;Enterobacteriaceae;
ProteinFamily_1575672	-0.386925	2.3304e-07	3.22635e-06	negative	K02348	NA	Bacteria;Proteobacteria;Gammaproteobacteria;Enterobacterales;Enterobacteriaceae;
ProteinFamily_1034412	0.738387	1.57763e-09	5.11071e-08	positive	K07238	NA	Bacteria;Bacteroidetes;Bacteroidia;Bacteroidales;Bacteroidaceae;Bacteroides;
ProteinFamily_375728	-1.01552	4.97722e-10	2.03603e-08	negative	NA	NA	Bacteria;Firmicutes;Bacilli;Lactobacillales;Enterococcaceae;Enterococcus;
ProteinFamily_215181	0.644353	1.2233e-09	4.16038e-08	positive	K21572	NA	Bacteria;Bacteroidetes;Bacteroidia;Bacteroidales;Bacteroidaceae;Bacteroides;
ProteinFamily_287777	0.552515	2.09972e-08	4.42591e-07	positive	NA	NA	Bacteria;Firmicutes;Clostridia;Clostridiales;Lachnospiraceae;
ProteinFamily_2278988	0.486993	2.20958e-07	3.08907e-06	positive	NA	NA	Unknown
ProteinFamily_790532	-1.08099	1.94411e-07	2.77974e-06	negative	NA	NA	Bacteria;Firmicutes;Bacilli;Lactobacillales;Enterococcaceae;Enterococcus;Enterococcus_faecalis;
ProteinFamily_2752558	0.462477	1.47434e-08	3.28928e-07	positive	NA	NA	Unknown
ProteinFamily_205959	0.822056	2.39054e-13	2.69007e-10	positive	K00853	map00040,map01100	Bacteria;Bacteroidetes;Bacteroidia;Bacteroidales;Bacteroidaceae;Bacteroides;
ProteinFamily_201915	-0.403886	5.30967e-08	9.63361e-07	negative	K06159	map02010	Bacteria;Proteobacteria;Gammaproteobacteria;Enterobacterales;Enterobacteriaceae;
ProteinFamily_66179	0.479776	7.23236e-08	1.24603e-06	positive	K01534	NA	Bacteria;Firmicutes;Clostridia;Clostridiales;Lachnospiraceae;
ProteinFamily_280810	0.474269	2.58457e-07	3.50857e-06	positive	K03327	NA	Bacteria;Firmicutes;Clostridia;Clostridiales;Lachnospiraceae;
ProteinFamily_149450	0.393085	1.17692e-08	2.7257e-07	positive	K06200	NA	Bacteria;Firmicutes;Clostridia;Clostridiales;
ProteinFamily_50878	0.384944	1.66085e-09	5.31589e-08	positive	K03070	map02024,map03060,map03070	Bacteria;Firmicutes;Clostridia;Clostridiales;Ruminococcaceae;
ProteinFamily_1702728	0.534855	7.9227e-07	8.93264e-06	positive	K18843	NA	Bacteria;Firmicutes;Clostridia;Clostridiales;
ProteinFamily_647123	-1.01855	6.0499e-07	7.14778e-06	negative	NA	NA	Bacteria;Firmicutes;Bacilli;Lactobacillales;Enterococcaceae;Enterococcus;
ProteinFamily_746126	0.495085	6.11977e-08	1.08255e-06	positive	K10118,K02025	map02010,NA	Bacteria;Firmicutes;Clostridia;Clostridiales;
ProteinFamily_1742296	-0.454527	3.04244e-11	3.302e-09	negative	K06080	map02020	Bacteria;Proteobacteria;Gammaproteobacteria;Enterobacterales;Enterobacteriaceae;
ProteinFamily_792395	-0.398773	4.68624e-08	8.64993e-07	negative	K03618	NA	Bacteria;Proteobacteria;Gammaproteobacteria;Enterobacterales;Enterobacteriaceae;Escherichia;Escherichia_coli;
ProteinFamily_750736	-0.423017	3.87714e-09	1.0855e-07	negative	K00575	map02020,map02030	Bacteria;Proteobacteria;Gammaproteobacteria;Enterobacterales;Enterobacteriaceae;
ProteinFamily_687827	0.464021	4.16436e-07	5.23643e-06	positive	NA	NA	Bacteria;Firmicutes;Clostridia;Clostridiales;
ProteinFamily_1084007	-0.819539	4.83553e-09	1.30704e-07	negative	K02395	NA	Bacteria;Firmicutes;Bacilli;Lactobacillales;
ProteinFamily_1346540	-0.424301	1.31786e-10	7.74084e-09	negative	K09774	NA	Bacteria;Proteobacteria;Gammaproteobacteria;Enterobacterales;Enterobacteriaceae;
ProteinFamily_207948	0.719178	1.76232e-07	2.57491e-06	positive	K03641	NA	Bacteria;Firmicutes;Clostridia;Clostridiales;Lachnospiraceae;Blautia;
ProteinFamily_266860	-0.849919	2.30008e-07	3.1961e-06	negative	K04019	map00564,map01100	Bacteria;Firmicutes;Bacilli;Lactobacillales;Enterococcaceae;Enterococcus;Enterococcus_faecalis;
ProteinFamily_1109507	0.553074	5.71947e-07	6.82908e-06	positive	NA	NA	Bacteria;Firmicutes;Clostridia;Clostridiales;Lachnospiraceae;Blautia;
ProteinFamily_478984	-0.447853	1.03353e-10	6.61755e-09	negative	K06968	NA	Bacteria;Proteobacteria;Gammaproteobacteria;Enterobacterales;Enterobacteriaceae;
ProteinFamily_293672	-0.831874	2.79189e-07	3.74717e-06	negative	NA	NA	Bacteria;Firmicutes;Bacilli;Lactobacillales;Enterococcaceae;Enterococcus;
ProteinFamily_1088190	-0.466023	2.62799e-13	2.76336e-10	negative	K02858	map00740,map01100,map01110	Bacteria;Proteobacteria;Gammaproteobacteria;Enterobacterales;Enterobacteriaceae;
ProteinFamily_1895738	0.488037	3.6329e-07	4.66416e-06	positive	NA	NA	Bacteria;Firmicutes;Clostridia;Clostridiales;Ruminococcaceae;Faecalibacterium;Faecalibacterium_prausnitzii;
ProteinFamily_1765936	0.421796	5.52192e-07	6.63644e-06	positive	NA	NA	Bacteria;Firmicutes;Clostridia;Clostridiales;Ruminococcaceae;Faecalibacterium;Faecalibacterium_prausnitzii;
ProteinFamily_1013589	-1.08802	5.71436e-08	1.02354e-06	negative	K02086	NA	Bacteria;Firmicutes;Bacilli;Lactobacillales;Enterococcaceae;Enterococcus;
ProteinFamily_612337	0.473232	4.20483e-07	5.27904e-06	positive	NA	NA	Bacteria;Firmicutes;Clostridia;Clostridiales;Ruminococcaceae;Faecalibacterium;Faecalibacterium_prausnitzii;
ProteinFamily_1618941	-1.05731	1.06296e-07	1.70293e-06	negative	NA	NA	Bacteria;Firmicutes;Bacilli;Lactobacillales;Enterococcaceae;Enterococcus;
ProteinFamily_382576	0.567896	5.2788e-07	6.39077e-06	positive	NA	NA	Bacteria;Bacteroidetes;Bacteroidia;Bacteroidales;Bacteroidaceae;Bacteroides;
ProteinFamily_243834	0.641305	3.16325e-07	4.14838e-06	positive	NA	NA	Bacteria;Firmicutes;Clostridia;Clostridiales;Lachnospiraceae;Blautia;
ProteinFamily_490613	0.497944	4.10852e-08	7.75768e-07	positive	NA	NA	Bacteria;Firmicutes;Clostridia;Clostridiales;Ruminococcaceae;Faecalibacterium;Faecalibacterium_prausnitzii;
ProteinFamily_495068	-0.390854	5.55203e-09	1.47156e-07	negative	K01626	map00400,map01100,map01110,map01130,map01230,map02024	Bacteria;Proteobacteria;Gammaproteobacteria;Enterobacterales;Enterobacteriaceae;
ProteinFamily_2151539	-0.432333	6.23657e-10	2.42069e-08	negative	NA	NA	Unknown
ProteinFamily_1437815	0.493347	1.84472e-08	3.97061e-07	positive	NA	NA	Bacteria;Firmicutes;Clostridia;Clostridiales;Ruminococcaceae;Faecalibacterium;Faecalibacterium_prausnitzii;
ProteinFamily_816499	0.54616	3.22192e-08	6.32377e-07	positive	K06933	NA	Bacteria;Firmicutes;Clostridia;Clostridiales;
ProteinFamily_1091508	0.401792	1.32825e-07	2.04505e-06	positive	NA	NA	Bacteria;Firmicutes;Clostridia;Clostridiales;Ruminococcaceae;Faecalibacterium;Faecalibacterium_prausnitzii;
ProteinFamily_183182	0.453126	2.95562e-07	3.92423e-06	positive	NA	NA	Bacteria;Firmicutes;Clostridia;Clostridiales;Ruminococcaceae;Faecalibacterium;Faecalibacterium_prausnitzii;
ProteinFamily_147810	0.452382	6.28211e-07	7.36514e-06	positive	K00179	NA	Bacteria;Firmicutes;Clostridia;Clostridiales;Lachnospiraceae;
ProteinFamily_550224	-0.395762	1.51075e-09	4.94283e-08	negative	K07082	NA	Bacteria;Proteobacteria;Gammaproteobacteria;Enterobacterales;Enterobacteriaceae;
ProteinFamily_1639395	0.392965	3.76493e-07	4.81151e-06	positive	NA	NA	Bacteria;Firmicutes;Clostridia;Clostridiales;
ProteinFamily_1150874	-0.474367	2.3427e-11	2.91829e-09	negative	K07153	NA	Bacteria;Proteobacteria;Gammaproteobacteria;Enterobacterales;Enterobacteriaceae;
ProteinFamily_200874	-0.390029	8.98557e-09	2.18813e-07	negative	K03980	NA	Bacteria;Proteobacteria;Gammaproteobacteria;Enterobacterales;Enterobacteriaceae;
ProteinFamily_253602	0.658536	4.50297e-08	8.36217e-07	positive	NA	NA	Bacteria;Firmicutes;Clostridia;Clostridiales;Lachnospiraceae;Blautia;
ProteinFamily_636207	-0.403102	4.97011e-09	1.33778e-07	negative	K13634	NA	Bacteria;Proteobacteria;Gammaproteobacteria;Enterobacterales;Enterobacteriaceae;
ProteinFamily_350709	-0.482959	3.82973e-12	1.17827e-09	negative	K03112	NA	Bacteria;Proteobacteria;Gammaproteobacteria;Enterobacterales;Enterobacteriaceae;
ProteinFamily_34242	0.585598	9.08018e-10	3.25193e-08	positive	K16899	NA	Bacteria;Firmicutes;Clostridia;Clostridiales;Ruminococcaceae;Faecalibacterium;Faecalibacterium_prausnitzii;
ProteinFamily_293887	-0.682918	1.65869e-09	5.31428e-08	negative	K00074	map00360,map00362,map00650,map01100,map01120,map01200	Bacteria;Proteobacteria;Gammaproteobacteria;Enterobacterales;Enterobacteriaceae;
ProteinFamily_566376	-0.486494	1.43928e-11	2.37834e-09	negative	NA	NA	Bacteria;Proteobacteria;Gammaproteobacteria;Enterobacterales;Enterobacteriaceae;
ProteinFamily_458431	0.451532	3.24087e-07	4.23028e-06	positive	NA	NA	Bacteria;Firmicutes;Clostridia;Clostridiales;Ruminococcaceae;Faecalibacterium;Faecalibacterium_prausnitzii;
ProteinFamily_1331126	-0.515534	1.32641e-10	7.76975e-09	negative	K00567	NA	Bacteria;Proteobacteria;Gammaproteobacteria;Enterobacterales;Enterobacteriaceae;
ProteinFamily_1064375	-0.530212	1.61342e-13	2.06976e-10	negative	NA	NA	Bacteria;Proteobacteria;Gammaproteobacteria;Enterobacterales;Enterobacteriaceae;
ProteinFamily_530969	-0.435485	1.27585e-08	2.91552e-07	negative	K22230	map00562,map01100,map01120	Bacteria;Proteobacteria;Gammaproteobacteria;Enterobacterales;Enterobacteriaceae;Escherichia;Escherichia_coli;
ProteinFamily_1401588	-0.473926	3.42977e-11	3.46615e-09	negative	K04565	map04146,map04213,map05014,map05016,map05020	Bacteria;Proteobacteria;Gammaproteobacteria;Enterobacterales;Enterobacteriaceae;
ProteinFamily_920985	0.505663	1.90238e-07	2.7292e-06	positive	K04074	NA	Bacteria;Firmicutes;Clostridia;Clostridiales;Ruminococcaceae;Faecalibacterium;Faecalibacterium_prausnitzii;
ProteinFamily_586204	-1.01535	9.39756e-08	1.54282e-06	negative	K00869	map00900,map01100,map01110,map01130,map04146	Bacteria;Firmicutes;Bacilli;Lactobacillales;Enterococcaceae;Enterococcus;
ProteinFamily_49634	0.636656	1.39994e-09	4.63817e-08	positive	K03070	map02024,map03060,map03070	Bacteria;Firmicutes;Clostridia;Clostridiales;Ruminococcaceae;Ruminococcus;
ProteinFamily_379093	0.712186	3.21966e-07	4.20773e-06	positive	K12996	NA	Bacteria;Firmicutes;Clostridia;Clostridiales;
ProteinFamily_532617	0.551104	1.25333e-07	1.95158e-06	positive	NA	NA	Bacteria;Firmicutes;Clostridia;Clostridiales;
ProteinFamily_1129880	-0.395144	3.71631e-08	7.13687e-07	negative	K03414	map02030	Bacteria;Proteobacteria;Gammaproteobacteria;Enterobacterales;Enterobacteriaceae;
ProteinFamily_594635	-0.406689	1.16514e-07	1.83622e-06	negative	K03276	map00540,map01100	Bacteria;Proteobacteria;Gammaproteobacteria;Enterobacterales;Enterobacteriaceae;Escherichia;Escherichia_coli;
ProteinFamily_915977	0.634091	7.94697e-10	2.92447e-08	positive	K16959,K02029	map02010,NA	Bacteria;Firmicutes;Clostridia;Clostridiales;Lachnospiraceae;
ProteinFamily_531379	0.609401	2.72352e-08	5.48322e-07	positive	NA	NA	Bacteria;Firmicutes;Clostridia;Clostridiales;Ruminococcaceae;Ruminococcus;
ProteinFamily_751600	0.640301	1.8078e-08	3.9095e-07	positive	NA	NA	Bacteria;Firmicutes;Clostridia;Clostridiales;Lachnospiraceae;Blautia;
ProteinFamily_1238503	0.517914	6.24228e-07	7.32917e-06	positive	NA	NA	Bacteria;Firmicutes;Clostridia;Clostridiales;Ruminococcaceae;Faecalibacterium;
ProteinFamily_286200	0.593783	6.19523e-07	7.28993e-06	positive	K01585	map00330,map01100	Bacteria;Firmicutes;Clostridia;Clostridiales;Ruminococcaceae;Ruminococcus;
ProteinFamily_913388	0.557436	1.60022e-07	2.37982e-06	positive	NA	NA	Bacteria;Bacteroidetes;Bacteroidia;Bacteroidales;Bacteroidaceae;Bacteroides;
ProteinFamily_522495	0.68036	3.0824e-08	6.09468e-07	positive	K00648	map00061,map01100,map01212	Bacteria;Bacteroidetes;Bacteroidia;Bacteroidales;Bacteroidaceae;Bacteroides;
ProteinFamily_1159331	0.439693	3.25219e-07	4.23996e-06	positive	K01926	NA	Bacteria;Firmicutes;Clostridia;Clostridiales;Ruminococcaceae;Faecalibacterium;Faecalibacterium_prausnitzii;
ProteinFamily_21616	0.726443	1.42351e-09	4.70169e-08	positive	K07720	map02020	Bacteria;Bacteroidetes;Bacteroidia;Bacteroidales;Bacteroidaceae;Bacteroides;
ProteinFamily_374303	-0.635049	1.07719e-08	2.54207e-07	negative	K00100	map00650,map01100,map01120	Bacteria;Firmicutes;Bacilli;Lactobacillales;Enterococcaceae;Enterococcus;
ProteinFamily_111455	-0.441413	1.93661e-10	1.00256e-08	negative	NA	NA	Bacteria;Proteobacteria;Gammaproteobacteria;Enterobacterales;Enterobacteriaceae;
ProteinFamily_490483	0.525177	8.69592e-08	1.44726e-06	positive	NA	NA	Bacteria;Firmicutes;Clostridia;Clostridiales;Ruminococcaceae;Faecalibacterium;Faecalibacterium_prausnitzii;
ProteinFamily_1271008	0.758092	1.64582e-09	5.29418e-08	positive	NA	NA	Bacteria;Firmicutes;Clostridia;Clostridiales;Lachnospiraceae;
ProteinFamily_793102	0.577071	2.42227e-07	3.33061e-06	positive	K03832	NA	Bacteria;Bacteroidetes;Bacteroidia;Bacteroidales;Bacteroidaceae;Bacteroides;
ProteinFamily_2369791	0.449443	1.22788e-09	4.17374e-08	positive	K03073	map02024,map03060,map03070	Unknown
ProteinFamily_1037937	0.465752	9.43305e-08	1.54746e-06	positive	K00788	map00730,map01100	Bacteria;Bacteroidetes;Bacteroidia;Bacteroidales;Bacteroidaceae;Bacteroides;
ProteinFamily_2345739	-0.411122	6.14443e-07	7.24166e-06	negative	K03075	map02024,map03060,map03070	Unknown
ProteinFamily_163583	0.446403	4.27593e-07	5.35572e-06	positive	NA	NA	Bacteria;Firmicutes;Clostridia;Clostridiales;Ruminococcaceae;Faecalibacterium;Faecalibacterium_prausnitzii;
ProteinFamily_593621	-0.431535	6.78761e-08	1.18243e-06	negative	K00344	NA	Bacteria;Proteobacteria;Gammaproteobacteria;Enterobacterales;Enterobacteriaceae;
ProteinFamily_661551	0.603302	3.27936e-08	6.41971e-07	positive	K02040	map02010,map02020,map05152	Bacteria;Firmicutes;Clostridia;Clostridiales;Ruminococcaceae;Ruminococcus;
ProteinFamily_1969316	-0.464767	1.78996e-11	2.56275e-09	negative	K03926	NA	Bacteria;Proteobacteria;Gammaproteobacteria;Enterobacterales;Enterobacteriaceae;
ProteinFamily_870295	0.489464	7.95144e-07	8.95403e-06	positive	NA	NA	Bacteria;Actinobacteria;Actinobacteria;Bifidobacteriales;Bifidobacteriaceae;Bifidobacterium;
ProteinFamily_81941	0.622588	1.44278e-07	2.19348e-06	positive	NA	NA	Bacteria;Bacteroidetes;Bacteroidia;Bacteroidales;Bacteroidaceae;Bacteroides;
ProteinFamily_751442	0.60581	5.49142e-08	9.89968e-07	positive	NA	NA	Bacteria;Bacteroidetes;Bacteroidia;Bacteroidales;Bacteroidaceae;Bacteroides;
ProteinFamily_708470	-0.610202	9.51571e-12	1.93195e-09	negative	K05517	NA	Bacteria;Proteobacteria;Gammaproteobacteria;Enterobacterales;Enterobacteriaceae;
ProteinFamily_398957	-0.429418	1.16905e-08	2.70998e-07	negative	K18702	NA	Bacteria;Proteobacteria;Gammaproteobacteria;Enterobacterales;Enterobacteriaceae;Escherichia;Escherichia_coli;
ProteinFamily_99216	0.504723	6.19044e-07	7.28563e-06	positive	NA	NA	Bacteria;Bacteroidetes;Bacteroidia;Bacteroidales;
ProteinFamily_938342	0.410632	8.07673e-07	9.07759e-06	positive	K02029	NA	Bacteria;Firmicutes;Clostridia;Clostridiales;Ruminococcaceae;Faecalibacterium;Faecalibacterium_prausnitzii;
ProteinFamily_1134063	0.700509	5.12081e-09	1.36972e-07	positive	NA	NA	Bacteria;Bacteroidetes;Bacteroidia;Bacteroidales;Bacteroidaceae;Bacteroides;
ProteinFamily_1289253	-0.382266	1.77198e-07	2.58373e-06	negative	K02191	map00860,map01100	Bacteria;Proteobacteria;Gammaproteobacteria;Enterobacterales;Enterobacteriaceae;
ProteinFamily_68052	0.586915	1.44352e-07	2.19393e-06	positive	K02014	NA	Bacteria;Bacteroidetes;Bacteroidia;Bacteroidales;Bacteroidaceae;Bacteroides;
ProteinFamily_852402	-0.444713	3.04861e-09	8.8924e-08	negative	K19230	map01503,map02010	Bacteria;Proteobacteria;Gammaproteobacteria;Enterobacterales;Enterobacteriaceae;
ProteinFamily_1006011	-0.800235	3.54347e-07	4.56868e-06	negative	K07507	NA	Bacteria;Firmicutes;Bacilli;Lactobacillales;Enterococcaceae;Enterococcus;
ProteinFamily_1727462	-0.40789	6.81291e-09	1.74379e-07	negative	K15034	NA	Bacteria;Proteobacteria;Gammaproteobacteria;Enterobacterales;Enterobacteriaceae;
ProteinFamily_1540021	-0.434629	1.57313e-09	5.09874e-08	negative	K01483	map00230,map01100	Bacteria;Proteobacteria;Gammaproteobacteria;Enterobacterales;Enterobacteriaceae;Escherichia;Escherichia_coli;
ProteinFamily_72353	0.515155	1.40229e-07	2.14208e-06	positive	K12952	NA	Bacteria;Firmicutes;Clostridia;Clostridiales;Ruminococcaceae;Ruminococcus;
ProteinFamily_615437	-0.436518	1.08347e-09	3.77286e-08	negative	K07393	NA	Bacteria;Proteobacteria;Gammaproteobacteria;Enterobacterales;Enterobacteriaceae;
ProteinFamily_173845	0.713404	1.53864e-08	3.4072e-07	positive	K07718	map02020	Bacteria;Firmicutes;Clostridia;Clostridiales;Lachnospiraceae;Dorea;
ProteinFamily_636250	0.636335	1.17141e-08	2.71448e-07	positive	NA	NA	Bacteria;Bacteroidetes;Bacteroidia;Bacteroidales;Bacteroidaceae;Bacteroides;
ProteinFamily_212684	-0.444935	2.44896e-10	1.18373e-08	negative	K09456	NA	Bacteria;Proteobacteria;Gammaproteobacteria;Enterobacterales;Enterobacteriaceae;
ProteinFamily_94112	-0.553162	4.59344e-12	1.29225e-09	negative	K05367	map00550	Bacteria;Proteobacteria;Gammaproteobacteria;Enterobacterales;Enterobacteriaceae;
ProteinFamily_957600	0.579888	7.52887e-08	1.28778e-06	positive	NA	NA	Bacteria;Bacteroidetes;Bacteroidia;Bacteroidales;Bacteroidaceae;Bacteroides;
ProteinFamily_102588	0.413759	7.14712e-08	1.23341e-06	positive	K07407	map00052,map00561,map00600,map00603,map01100	Bacteria;Firmicutes;Clostridia;Clostridiales;
ProteinFamily_1342074	-0.436234	4.08928e-10	1.74282e-08	negative	K03645	NA	Bacteria;Proteobacteria;Gammaproteobacteria;Enterobacterales;Enterobacteriaceae;
ProteinFamily_2781456	0.505408	1.33015e-07	2.04747e-06	positive	NA	NA	Unknown
ProteinFamily_1088608	-0.424471	8.69389e-09	2.13451e-07	negative	NA	NA	Bacteria;Proteobacteria;Gammaproteobacteria;Enterobacterales;Enterobacteriaceae;Escherichia;Escherichia_coli;
ProteinFamily_540049	0.547701	4.46113e-07	5.5385e-06	positive	K03284	NA	Bacteria;Bacteroidetes;Bacteroidia;Bacteroidales;Bacteroidaceae;Bacteroides;
ProteinFamily_1846983	0.635861	7.91443e-07	8.92645e-06	positive	NA	NA	Bacteria;Bacteroidetes;Bacteroidia;Bacteroidales;Bacteroidaceae;Bacteroides;
ProteinFamily_232803	0.421929	3.99057e-08	7.57063e-07	positive	K19294	NA	Bacteria;Firmicutes;Clostridia;Clostridiales;Ruminococcaceae;Faecalibacterium;Faecalibacterium_prausnitzii;
ProteinFamily_882716	-0.40072	1.38588e-09	4.6061e-08	negative	K05807	NA	Bacteria;Proteobacteria;Gammaproteobacteria;Enterobacterales;Enterobacteriaceae;
ProteinFamily_2059115	0.539268	3.23547e-07	4.22409e-06	positive	NA	NA	Unknown
ProteinFamily_605951	-0.444677	8.04535e-11	5.61529e-09	negative	K00145	map00220,map01100,map01110,map01130,map01210,map01230	Bacteria;Proteobacteria;Gammaproteobacteria;Enterobacterales;Enterobacteriaceae;
ProteinFamily_888924	-0.400795	3.75286e-08	7.192e-07	negative	K00068	map00051,map01100	Bacteria;Proteobacteria;Gammaproteobacteria;Enterobacterales;Enterobacteriaceae;
ProteinFamily_197043	-0.443517	1.92173e-08	4.10743e-07	negative	K07700	map02020	Bacteria;Proteobacteria;Gammaproteobacteria;Enterobacterales;Enterobacteriaceae;
ProteinFamily_197045	-0.451081	1.53571e-08	3.40371e-07	negative	K00108	map00260,map01100	Bacteria;Proteobacteria;Gammaproteobacteria;Enterobacterales;Enterobacteriaceae;
ProteinFamily_199537	-0.44924	2.2537e-07	3.1405e-06	negative	NA	NA	Bacteria;Proteobacteria;Gammaproteobacteria;Enterobacterales;Enterobacteriaceae;Escherichia;Escherichia_coli;
ProteinFamily_1445775	0.47965	1.59123e-07	2.36974e-06	positive	NA	NA	Bacteria;Firmicutes;Clostridia;Clostridiales;Ruminococcaceae;Faecalibacterium;Faecalibacterium_prausnitzii;
ProteinFamily_371118	-0.776841	2.28433e-10	1.12536e-08	negative	NA	NA	Bacteria;Proteobacteria;Gammaproteobacteria;Enterobacterales;Enterobacteriaceae;Escherichia;Escherichia_coli;
ProteinFamily_371115	-0.444344	1.08741e-09	3.78042e-08	negative	NA	NA	Bacteria;Proteobacteria;Gammaproteobacteria;Enterobacterales;Enterobacteriaceae;Escherichia;Escherichia_coli;
ProteinFamily_473146	-0.555297	6.51081e-09	1.68123e-07	negative	NA	NA	Bacteria;Firmicutes;Bacilli;Lactobacillales;
ProteinFamily_653617	-0.414883	6.82575e-09	1.7459e-07	negative	NA	NA	Bacteria;Proteobacteria;Gammaproteobacteria;Enterobacterales;Enterobacteriaceae;
ProteinFamily_204220	0.420715	1.34775e-08	3.05036e-07	positive	NA	NA	Bacteria;Firmicutes;Clostridia;Clostridiales;Ruminococcaceae;Faecalibacterium;
ProteinFamily_763865	-0.463365	4.67515e-10	1.94471e-08	negative	K01776	map00471,map01100	Bacteria;Proteobacteria;Gammaproteobacteria;Enterobacterales;Enterobacteriaceae;
ProteinFamily_398900	-0.42336	1.3275e-09	4.45103e-08	negative	K08159	NA	Bacteria;Proteobacteria;Gammaproteobacteria;Enterobacterales;Enterobacteriaceae;
ProteinFamily_415822	-0.472761	3.44156e-07	4.44609e-06	negative	K08305	NA	Bacteria;Proteobacteria;Gammaproteobacteria;Enterobacterales;Enterobacteriaceae;
ProteinFamily_410759	0.688696	1.8536e-10	9.7454e-09	positive	NA	NA	Bacteria;Bacteroidetes;Bacteroidia;Bacteroidales;Bacteroidaceae;Bacteroides;
ProteinFamily_1612493	-0.452235	1.32659e-09	4.45033e-08	negative	K02568	map00910,map01100,map01120	Bacteria;Proteobacteria;Gammaproteobacteria;Enterobacterales;Enterobacteriaceae;Escherichia;Escherichia_coli;
ProteinFamily_501916	0.551864	4.318e-07	5.3986e-06	positive	NA	NA	Bacteria;Firmicutes;Clostridia;Clostridiales;Ruminococcaceae;Subdoligranulum;
ProteinFamily_459858	-1.05965	3.74905e-10	1.63364e-08	negative	K02851	map00572,map01100	Bacteria;Firmicutes;Bacilli;Lactobacillales;Enterococcaceae;Enterococcus;
ProteinFamily_1072216	-0.427322	3.64743e-07	4.67533e-06	negative	NA	NA	Bacteria;Proteobacteria;Gammaproteobacteria;Enterobacterales;Enterobacteriaceae;Escherichia;Escherichia_coli;
ProteinFamily_1787310	-0.446575	6.88776e-11	5.10243e-09	negative	NA	NA	Bacteria;Proteobacteria;Gammaproteobacteria;Enterobacterales;Enterobacteriaceae;
ProteinFamily_229468	0.472248	7.95095e-08	1.34385e-06	positive	NA	NA	Bacteria;Firmicutes;Clostridia;Clostridiales;Ruminococcaceae;Faecalibacterium;Faecalibacterium_prausnitzii;
ProteinFamily_745353	-0.455043	7.63099e-11	5.43249e-09	negative	K01489	map00240,map00983,map01100	Bacteria;Proteobacteria;Gammaproteobacteria;Enterobacterales;Enterobacteriaceae;
ProteinFamily_858997	0.582535	9.25608e-09	2.24089e-07	positive	NA	NA	Bacteria;Firmicutes;Clostridia;Clostridiales;
ProteinFamily_79252	0.430466	2.06096e-08	4.36139e-07	positive	K02519	NA	Bacteria;Firmicutes;Clostridia;Clostridiales;
ProteinFamily_742434	-0.684787	3.5402e-08	6.84788e-07	negative	K03217	map02024,map03060,map03070	Bacteria;Firmicutes;Bacilli;Lactobacillales;
ProteinFamily_2070021	-0.401207	1.51856e-08	3.37385e-07	negative	K02398	map02020,map02025,map02026,map02040	Bacteria;Proteobacteria;Gammaproteobacteria;Enterobacterales;Enterobacteriaceae;
ProteinFamily_813007	0.631754	7.26399e-08	1.24989e-06	positive	NA	NA	Bacteria;Firmicutes;Clostridia;Clostridiales;Lachnospiraceae;Blautia;
ProteinFamily_448449	-0.460945	7.65883e-10	2.8429e-08	negative	K00626,K00632	map00071,map00072,map00280,map00310,map00362,map00380,map00620,map00630,map00640,map00650,map00720,map00900,map01100,map01110,map01120,map01130,map01200,map01212,map02020,map00281,map00592,map00642	Bacteria;Proteobacteria;Gammaproteobacteria;Enterobacterales;Enterobacteriaceae;
ProteinFamily_1254439	-0.418327	3.83345e-11	3.70309e-09	negative	K03271,K12961	map00540,map01100,NA	Bacteria;Proteobacteria;Gammaproteobacteria;Enterobacterales;Enterobacteriaceae;
ProteinFamily_513832	0.484868	6.67113e-08	1.16562e-06	positive	NA	NA	Bacteria;Firmicutes;Clostridia;Clostridiales;Ruminococcaceae;Faecalibacterium;Faecalibacterium_prausnitzii;
ProteinFamily_227281	0.459925	2.04254e-10	1.04476e-08	positive	NA	NA	Bacteria;Firmicutes;Clostridia;Clostridiales;
ProteinFamily_1643592	0.55501	3.12916e-07	4.11208e-06	positive	NA	NA	Bacteria;Bacteroidetes;Bacteroidia;Bacteroidales;Bacteroidaceae;Bacteroides;unknown;
ProteinFamily_932444	-0.503956	1.71974e-11	2.53021e-09	negative	NA	NA	Bacteria;Proteobacteria;Gammaproteobacteria;Enterobacterales;Enterobacteriaceae;
ProteinFamily_1767699	-0.446614	4.58711e-10	1.91554e-08	negative	NA	NA	Bacteria;Proteobacteria;Gammaproteobacteria;Enterobacterales;Enterobacteriaceae;
ProteinFamily_208208	-0.98582	7.20066e-10	2.70254e-08	negative	K09758	map00250,map00270,map01100,map01230	Bacteria;Firmicutes;Bacilli;Lactobacillales;Enterococcaceae;Enterococcus;
ProteinFamily_467195	-0.426929	2.97919e-10	1.36735e-08	negative	K00965	map00052,map00520,map01100,map04917	Bacteria;Proteobacteria;Gammaproteobacteria;Enterobacterales;Enterobacteriaceae;
ProteinFamily_629931	-0.47553	1.60331e-11	2.51441e-09	negative	K13051	map00250,map00460,map01100,map01110	Bacteria;Proteobacteria;Gammaproteobacteria;Enterobacterales;Enterobacteriaceae;
ProteinFamily_380698	-0.407842	1.18807e-09	4.06795e-08	negative	K00113	map00564,map01110	Bacteria;Proteobacteria;Gammaproteobacteria;Enterobacterales;Enterobacteriaceae;
ProteinFamily_875278	0.60734	6.34996e-09	1.64565e-07	positive	NA	NA	Bacteria;Firmicutes;Clostridia;Clostridiales;Ruminococcaceae;Faecalibacterium;Faecalibacterium_prausnitzii;
ProteinFamily_697141	-0.525458	1.02033e-13	1.5767e-10	negative	NA	NA	Bacteria;
ProteinFamily_1188825	0.451788	1.60584e-07	2.38595e-06	positive	K01515	map00230,map01100	Bacteria;Firmicutes;Clostridia;Clostridiales;Ruminococcaceae;Faecalibacterium;Faecalibacterium_prausnitzii;
ProteinFamily_913772	0.540258	8.40261e-07	9.38955e-06	positive	NA	NA	Bacteria;Bacteroidetes;Bacteroidia;Bacteroidales;Bacteroidaceae;Bacteroides;
ProteinFamily_349165	-0.411109	2.37078e-10	1.15552e-08	negative	K03545	NA	Bacteria;Proteobacteria;Gammaproteobacteria;Enterobacterales;Enterobacteriaceae;
ProteinFamily_606841	-0.441459	4.30167e-11	3.93606e-09	negative	K00616	map00030,map01100,map01110,map01120,map01130,map01200,map01230	Bacteria;Proteobacteria;Gammaproteobacteria;Enterobacterales;Enterobacteriaceae;
ProteinFamily_384288	0.677635	3.56885e-07	4.5948e-06	positive	NA	NA	Bacteria;Firmicutes;Clostridia;Clostridiales;Ruminococcaceae;Faecalibacterium;Faecalibacterium_prausnitzii;
ProteinFamily_511300	0.544676	4.7822e-07	5.87287e-06	positive	K02033	map02024	Bacteria;Firmicutes;Clostridia;Clostridiales;Lachnospiraceae;
ProteinFamily_2673431	-0.426505	1.49626e-09	4.90911e-08	negative	K02911	map03010	Unknown
ProteinFamily_2564936	0.393763	1.21907e-07	1.90855e-06	positive	NA	NA	Unknown
ProteinFamily_84636	0.630084	8.97235e-08	1.48632e-06	positive	K01421	NA	Bacteria;Firmicutes;Clostridia;Clostridiales;Ruminococcaceae;Ruminococcus;
ProteinFamily_2163782	0.713382	1.3283e-09	4.45139e-08	positive	NA	NA	Unknown
ProteinFamily_1545185	-0.833061	9.42518e-08	1.54656e-06	negative	K03625	NA	Bacteria;Firmicutes;Bacilli;Lactobacillales;Enterococcaceae;Enterococcus;
ProteinFamily_2114800	0.617676	4.24349e-10	1.79843e-08	positive	NA	NA	Bacteria;Bacteroidetes;Bacteroidia;Bacteroidales;Bacteroidaceae;Bacteroides;unknown;
ProteinFamily_1511155	-0.398005	4.79863e-08	8.82073e-07	negative	K02572	NA	Bacteria;Proteobacteria;Gammaproteobacteria;Enterobacterales;Enterobacteriaceae;Escherichia;
ProteinFamily_164546	0.840865	4.14629e-13	3.64317e-10	positive	NA	NA	Bacteria;Firmicutes;Clostridia;Clostridiales;Lachnospiraceae;
ProteinFamily_1304818	-0.430623	2.87798e-08	5.75077e-07	negative	K02167	NA	Bacteria;Proteobacteria;Gammaproteobacteria;Enterobacterales;Enterobacteriaceae;
ProteinFamily_406843	-0.453507	6.09733e-10	2.38101e-08	negative	K21021	map02025	Bacteria;Proteobacteria;Gammaproteobacteria;Enterobacterales;Enterobacteriaceae;
ProteinFamily_354506	-0.482518	6.98523e-10	2.64959e-08	negative	NA	NA	Bacteria;Proteobacteria;Gammaproteobacteria;Enterobacterales;Enterobacteriaceae;
ProteinFamily_210186	0.440012	6.83551e-07	7.9013e-06	positive	NA	NA	Bacteria;Firmicutes;Clostridia;Clostridiales;Ruminococcaceae;Faecalibacterium;Faecalibacterium_prausnitzii;
ProteinFamily_169657	0.491622	6.34962e-08	1.11644e-06	positive	NA	NA	Bacteria;Firmicutes;Clostridia;Clostridiales;
ProteinFamily_451922	-0.40742	2.73314e-08	5.49904e-07	negative	K06048	map00480,map01100	Bacteria;Proteobacteria;Gammaproteobacteria;Enterobacterales;Enterobacteriaceae;
ProteinFamily_806321	-0.416557	7.64788e-10	2.84102e-08	negative	NA	NA	Bacteria;Proteobacteria;Gammaproteobacteria;Enterobacterales;Enterobacteriaceae;
ProteinFamily_1353990	-0.380948	2.04019e-08	4.326e-07	negative	K06190	NA	Bacteria;Proteobacteria;Gammaproteobacteria;Enterobacterales;Enterobacteriaceae;
ProteinFamily_162129	-0.457678	6.6788e-11	5.04584e-09	negative	K03455	NA	Bacteria;Proteobacteria;Gammaproteobacteria;Enterobacterales;Enterobacteriaceae;
ProteinFamily_1023894	-0.462835	1.30353e-11	2.30259e-09	negative	K20881	map00230,map00240,map00760,map01100,map01110	Bacteria;Proteobacteria;Gammaproteobacteria;Enterobacterales;Enterobacteriaceae;
ProteinFamily_2447040	-0.630885	1.11292e-08	2.6091e-07	negative	NA	NA	Unknown
ProteinFamily_2044065	-0.445627	9.33148e-11	6.23479e-09	negative	K05527	NA	Bacteria;Proteobacteria;Gammaproteobacteria;Enterobacterales;Enterobacteriaceae;
ProteinFamily_1184802	-0.483065	1.32723e-08	3.01563e-07	negative	NA	NA	Bacteria;Proteobacteria;Gammaproteobacteria;Enterobacterales;Enterobacteriaceae;
ProteinFamily_202326	0.629911	3.19904e-08	6.29234e-07	positive	NA	NA	Bacteria;Bacteroidetes;Bacteroidia;Bacteroidales;Bacteroidaceae;Bacteroides;
ProteinFamily_2384282	0.569885	1.3228e-08	3.00979e-07	positive	K02914	map03010	Unknown
ProteinFamily_71091	-0.509447	1.09266e-10	6.83763e-09	negative	K08483,K11201	map02060,NA	Bacteria;Proteobacteria;Gammaproteobacteria;Enterobacterales;Enterobacteriaceae;
ProteinFamily_1105913	0.418475	8.12611e-08	1.36804e-06	positive	K01926	NA	Bacteria;Firmicutes;Clostridia;Clostridiales;
ProteinFamily_495402	0.549053	9.61003e-08	1.56926e-06	positive	NA	NA	Bacteria;Firmicutes;Clostridia;Clostridiales;Ruminococcaceae;Faecalibacterium;Faecalibacterium_prausnitzii;
ProteinFamily_2123629	0.646629	2.3235e-08	4.81842e-07	positive	NA	NA	Bacteria;Firmicutes;
ProteinFamily_733137	-0.795535	2.86624e-08	5.73088e-07	negative	NA	NA	Bacteria;Firmicutes;Bacilli;Lactobacillales;Enterococcaceae;Enterococcus;
ProteinFamily_1905075	-0.879178	4.99861e-08	9.14492e-07	negative	NA	NA	Bacteria;Firmicutes;Bacilli;Lactobacillales;Lactobacillaceae;Lactobacillus;
ProteinFamily_1303347	0.469067	7.27044e-08	1.25024e-06	positive	NA	NA	Bacteria;Firmicutes;Clostridia;Clostridiales;Ruminococcaceae;Faecalibacterium;Faecalibacterium_prausnitzii;
ProteinFamily_1303340	0.585898	4.41991e-07	5.50062e-06	positive	K06384	NA	Bacteria;Firmicutes;Clostridia;Clostridiales;Lachnospiraceae;Blautia;
ProteinFamily_2610950	-0.436154	2.39522e-10	1.16566e-08	negative	K21695	NA	Unknown
ProteinFamily_486128	0.417869	6.57476e-07	7.65647e-06	positive	K11749	map04112	Bacteria;Firmicutes;Clostridia;Clostridiales;Ruminococcaceae;
ProteinFamily_322326	0.47042	1.72625e-08	3.75595e-07	positive	NA	NA	Bacteria;Firmicutes;Clostridia;Clostridiales;Ruminococcaceae;Faecalibacterium;
ProteinFamily_69382	-0.461169	4.04284e-12	1.18409e-09	negative	K05366	map00550,map01100,map01501	Bacteria;Proteobacteria;Gammaproteobacteria;Enterobacterales;Enterobacteriaceae;
ProteinFamily_961457	0.501695	5.43538e-07	6.54962e-06	positive	K09125	NA	Bacteria;Firmicutes;Clostridia;Clostridiales;Ruminococcaceae;Ruminococcus;
ProteinFamily_2371266	0.52553	1.7025e-07	2.50004e-06	positive	NA	NA	Unknown
ProteinFamily_409102	-0.506011	3.53524e-13	3.48858e-10	negative	K17938	NA	Bacteria;Proteobacteria;Gammaproteobacteria;Enterobacterales;Enterobacteriaceae;
ProteinFamily_343272	0.448924	9.1331e-08	1.50789e-06	positive	NA	NA	Bacteria;Firmicutes;Clostridia;Clostridiales;Lachnospiraceae;
ProteinFamily_445990	-0.712129	9.55541e-11	6.31859e-09	negative	NA	NA	Bacteria;Firmicutes;Bacilli;Lactobacillales;
ProteinFamily_184958	-0.447459	3.43404e-11	3.46615e-09	negative	K16012	map02010	Bacteria;Proteobacteria;Gammaproteobacteria;Enterobacterales;Enterobacteriaceae;
ProteinFamily_392984	0.65067	5.88785e-07	6.99108e-06	positive	NA	NA	Bacteria;Firmicutes;Clostridia;Clostridiales;Ruminococcaceae;Ruminococcus;
ProteinFamily_528598	-0.49737	2.44599e-11	2.97893e-09	negative	K02523	map00900,map01110	Bacteria;Proteobacteria;Gammaproteobacteria;Enterobacterales;Enterobacteriaceae;Escherichia;Escherichia_coli;
ProteinFamily_1340579	-0.464475	1.37536e-09	4.58515e-08	negative	K03111	map03030,map03430,map03440	Bacteria;Proteobacteria;Gammaproteobacteria;Enterobacterales;Enterobacteriaceae;
ProteinFamily_131480	0.79509	4.8083e-11	4.13299e-09	positive	K06400	NA	Bacteria;Firmicutes;Clostridia;Clostridiales;Ruminococcaceae;Faecalibacterium;Faecalibacterium_prausnitzii;
ProteinFamily_348365	-0.574234	8.67068e-13	5.58753e-10	negative	K11102	NA	Bacteria;Proteobacteria;Gammaproteobacteria;Enterobacterales;Enterobacteriaceae;
ProteinFamily_1011482	-0.456051	9.06852e-11	6.12949e-09	negative	K02477	NA	Bacteria;Proteobacteria;Gammaproteobacteria;Enterobacterales;Enterobacteriaceae;
ProteinFamily_1372656	-0.477475	4.63567e-07	5.7214e-06	negative	K11906	map03070	Bacteria;Proteobacteria;Gammaproteobacteria;Enterobacterales;Enterobacteriaceae;
ProteinFamily_2115639	0.406286	7.86347e-07	8.8824e-06	positive	K07574	NA	Bacteria;Firmicutes;Clostridia;Clostridiales;Ruminococcaceae;
ProteinFamily_669164	-0.444622	3.97143e-10	1.70392e-08	negative	K16370	map00010,map00030,map00051,map00052,map00680,map01100,map01110,map01120,map01130,map01200,map01230	Bacteria;Proteobacteria;Gammaproteobacteria;Enterobacterales;Enterobacteriaceae;
ProteinFamily_905303	-0.687253	4.70185e-07	5.78861e-06	negative	NA	NA	Bacteria;Proteobacteria;Gammaproteobacteria;Enterobacterales;Enterobacteriaceae;Escherichia;Escherichia_coli;
ProteinFamily_2839	0.574242	1.00677e-07	1.62866e-06	positive	K04784	map01053	Bacteria;Firmicutes;Clostridia;Clostridiales;Lachnospiraceae;
ProteinFamily_395008	-0.632751	1.12188e-07	1.78206e-06	negative	K18015	map05132	Bacteria;Proteobacteria;Gammaproteobacteria;Enterobacterales;Enterobacteriaceae;Escherichia;Escherichia_coli;
ProteinFamily_715321	-0.556743	1.11652e-12	6.01365e-10	negative	K07029	map00561,map00564,map01100,map01110	Bacteria;Proteobacteria;Gammaproteobacteria;Enterobacterales;Enterobacteriaceae;
ProteinFamily_1978913	0.493937	4.10418e-08	7.75177e-07	positive	NA	NA	Bacteria;Firmicutes;Clostridia;Clostridiales;Ruminococcaceae;Faecalibacterium;Faecalibacterium_prausnitzii;
ProteinFamily_906564	-0.472725	8.57995e-10	3.10748e-08	negative	K12519	NA	Bacteria;Proteobacteria;Gammaproteobacteria;Enterobacterales;Enterobacteriaceae;Escherichia;Escherichia_coli;
ProteinFamily_304229	0.447721	6.16111e-07	7.25511e-06	positive	NA	NA	Bacteria;Firmicutes;Clostridia;Clostridiales;Ruminococcaceae;Faecalibacterium;Faecalibacterium_prausnitzii;
ProteinFamily_866687	-0.417501	4.78073e-09	1.29825e-07	negative	K08299,K01692	map00071,map00280,map00281,map00310,map00360,map00362,map00380,map00410,map00627,map00640,map00650,map00903,map00930,map01100,map01110,map01120,map01130,map01212	Bacteria;Proteobacteria;Gammaproteobacteria;Enterobacterales;Enterobacteriaceae;Escherichia;Escherichia_coli;
ProteinFamily_1354146	-0.428542	7.63559e-10	2.8392e-08	negative	K00851	map00030,map01100,map01110,map01120,map01130,map01200	Bacteria;Proteobacteria;Gammaproteobacteria;Enterobacterales;Enterobacteriaceae;
ProteinFamily_1379601	-0.408221	1.40894e-09	4.66246e-08	negative	K07173	map00270,map01100,map01230,map02024,map02026,map05111	Bacteria;Proteobacteria;Gammaproteobacteria;Enterobacterales;Enterobacteriaceae;
ProteinFamily_344242	-0.658462	1.36548e-07	2.09483e-06	negative	NA	NA	Bacteria;Proteobacteria;Gammaproteobacteria;Enterobacterales;Enterobacteriaceae;Escherichia;Escherichia_coli;
ProteinFamily_2112171	0.504104	2.1621e-08	4.538e-07	positive	NA	NA	Bacteria;Firmicutes;Clostridia;Clostridiales;Ruminococcaceae;Faecalibacterium;Faecalibacterium_prausnitzii;
ProteinFamily_1555223	0.470682	3.91175e-08	7.44533e-07	positive	K13993	map04141	Bacteria;Firmicutes;Clostridia;Clostridiales;Ruminococcaceae;Faecalibacterium;Faecalibacterium_prausnitzii;
ProteinFamily_1318740	0.553027	3.87655e-08	7.39588e-07	positive	NA	NA	Bacteria;Firmicutes;Clostridia;Clostridiales;Lachnospiraceae;
ProteinFamily_1421975	0.521999	1.16858e-08	2.70987e-07	positive	NA	NA	Bacteria;Firmicutes;Clostridia;Clostridiales;
ProteinFamily_343731	-0.405453	7.15645e-07	8.21014e-06	negative	K01093	map00562,map00740,map01100	Bacteria;Proteobacteria;Gammaproteobacteria;Enterobacterales;Enterobacteriaceae;Escherichia;Escherichia_coli;
ProteinFamily_143249	-0.502998	6.50283e-13	4.79431e-10	negative	K05515	map00550,map01501	Bacteria;Proteobacteria;Gammaproteobacteria;Enterobacterales;Enterobacteriaceae;
ProteinFamily_674728	-0.468662	2.45217e-11	2.97893e-09	negative	K07001	NA	Bacteria;Proteobacteria;Gammaproteobacteria;Enterobacterales;Enterobacteriaceae;
ProteinFamily_257316	-0.476052	1.09312e-11	2.08056e-09	negative	K03305	NA	Bacteria;Proteobacteria;Gammaproteobacteria;Enterobacterales;Enterobacteriaceae;
ProteinFamily_1361142	-0.421117	3.60101e-09	1.0206e-07	negative	K02425	map02026	Bacteria;Proteobacteria;Gammaproteobacteria;Enterobacterales;Enterobacteriaceae;Escherichia;
ProteinFamily_1258989	-0.478844	9.55532e-11	6.31859e-09	negative	K04065	NA	Bacteria;Proteobacteria;Gammaproteobacteria;Enterobacterales;Enterobacteriaceae;
ProteinFamily_1258988	-0.461354	1.30263e-10	7.69367e-09	negative	K03775	NA	Bacteria;Proteobacteria;Gammaproteobacteria;Enterobacterales;Enterobacteriaceae;Escherichia;
ProteinFamily_1391994	-1.08084	2.82449e-11	3.20652e-09	negative	NA	NA	Bacteria;Firmicutes;Bacilli;Lactobacillales;Enterococcaceae;Enterococcus;
ProteinFamily_132893	0.571141	3.02031e-07	3.99557e-06	positive	NA	NA	Bacteria;Bacteroidetes;Bacteroidia;Bacteroidales;Bacteroidaceae;Bacteroides;
ProteinFamily_1474844	-0.464968	3.41334e-11	3.46324e-09	negative	NA	NA	Bacteria;Proteobacteria;Gammaproteobacteria;Enterobacterales;Enterobacteriaceae;
ProteinFamily_1117774	-0.438232	8.11335e-10	2.96697e-08	negative	NA	NA	Bacteria;Proteobacteria;Gammaproteobacteria;Enterobacterales;Enterobacteriaceae;
ProteinFamily_148844	0.864449	9.79134e-15	4.95039e-11	positive	NA	NA	Bacteria;Firmicutes;Clostridia;Clostridiales;
ProteinFamily_263231	0.382939	3.31347e-07	4.30838e-06	positive	NA	NA	Bacteria;Firmicutes;Erysipelotrichia;Erysipelotrichales;Erysipelotrichaceae;
ProteinFamily_251260	0.684545	4.42374e-07	5.50431e-06	positive	K03328	NA	Bacteria;Firmicutes;Clostridia;Clostridiales;
ProteinFamily_1302331	-0.426261	1.33566e-08	3.02943e-07	negative	K00299	map00740,map00920,map01100	Bacteria;Proteobacteria;Gammaproteobacteria;Enterobacterales;Enterobacteriaceae;
ProteinFamily_1019810	-1.16571	5.87193e-10	2.31634e-08	negative	K12410	NA	Bacteria;Firmicutes;Bacilli;Lactobacillales;Enterococcaceae;Enterococcus;
ProteinFamily_1019818	0.639774	9.66113e-09	2.31744e-07	positive	K03811	NA	Bacteria;Bacteroidetes;Bacteroidia;Bacteroidales;Bacteroidaceae;Bacteroides;
ProteinFamily_175058	-0.402244	2.0105e-09	6.23915e-08	negative	K02769,K02770	map00051,map01100,map01120,map02060	Bacteria;Proteobacteria;Gammaproteobacteria;Enterobacterales;Enterobacteriaceae;
ProteinFamily_2209998	-0.391946	5.8642e-08	1.0431e-06	negative	NA	NA	Unknown
ProteinFamily_784138	-0.535	1.8586e-12	7.89499e-10	negative	K12410	NA	Bacteria;Proteobacteria;Gammaproteobacteria;Enterobacterales;Enterobacteriaceae;
ProteinFamily_933471	0.583514	2.54967e-08	5.20168e-07	positive	NA	NA	Bacteria;Bacteroidetes;Bacteroidia;Bacteroidales;
ProteinFamily_84385	0.784754	2.15332e-09	6.60221e-08	positive	NA	NA	Bacteria;Firmicutes;Clostridia;Clostridiales;Lachnospiraceae;
ProteinFamily_950574	-0.730744	5.94192e-11	4.69368e-09	negative	K11922,K03710	NA	Bacteria;Proteobacteria;Gammaproteobacteria;Enterobacterales;Enterobacteriaceae;
ProteinFamily_245607	-0.484973	1.77017e-11	2.54589e-09	negative	K03319	NA	Bacteria;Proteobacteria;Gammaproteobacteria;Enterobacterales;Enterobacteriaceae;
ProteinFamily_2259677	0.53054	2.58923e-07	3.51414e-06	positive	NA	NA	Unknown
ProteinFamily_1712988	0.507094	4.45756e-09	1.22134e-07	positive	NA	NA	Bacteria;Firmicutes;Clostridia;Clostridiales;
ProteinFamily_255025	0.677338	2.70384e-07	3.64731e-06	positive	K03327	NA	Bacteria;Firmicutes;Clostridia;Clostridiales;Lachnospiraceae;Blautia;
ProteinFamily_2537730	0.412023	1.17534e-07	1.85048e-06	positive	NA	NA	Unknown
ProteinFamily_1011532	0.440143	7.04217e-07	8.10223e-06	positive	NA	NA	Bacteria;Firmicutes;Clostridia;Clostridiales;Ruminococcaceae;Faecalibacterium;Faecalibacterium_prausnitzii;
ProteinFamily_31493	0.66102	8.0035e-09	1.99518e-07	positive	K02014	NA	Bacteria;Bacteroidetes;Bacteroidia;Bacteroidales;Bacteroidaceae;Bacteroides;
ProteinFamily_1605165	0.497004	2.9149e-08	5.81366e-07	positive	K01489	map00240,map00983,map01100	Bacteria;Firmicutes;Clostridia;Clostridiales;Lachnospiraceae;
ProteinFamily_731226	-0.459166	1.16576e-11	2.13032e-09	negative	K10805	map01040	Bacteria;Proteobacteria;Gammaproteobacteria;Enterobacterales;Enterobacteriaceae;
ProteinFamily_672932	0.552853	5.29425e-07	6.40219e-06	positive	K02548	map00130,map01100,map01110	Bacteria;Bacteroidetes;Bacteroidia;Bacteroidales;Bacteroidaceae;Bacteroides;
ProteinFamily_1607458	-0.39494	7.71443e-08	1.31391e-06	negative	NA	NA	Bacteria;Proteobacteria;Gammaproteobacteria;Enterobacterales;Enterobacteriaceae;Escherichia;Escherichia_coli;
ProteinFamily_1446874	-0.473109	9.54735e-12	1.93195e-09	negative	NA	NA	Bacteria;Proteobacteria;Gammaproteobacteria;Enterobacterales;Enterobacteriaceae;
ProteinFamily_297125	-1.28525	5.52492e-12	1.42258e-09	negative	NA	NA	Bacteria;Firmicutes;Bacilli;Lactobacillales;Enterococcaceae;Enterococcus;Enterococcus_faecalis;
ProteinFamily_247754	0.633727	3.18157e-08	6.26566e-07	positive	K02481	NA	Bacteria;Bacteroidetes;Bacteroidia;Bacteroidales;Bacteroidaceae;Bacteroides;
ProteinFamily_527662	-0.743445	4.31825e-07	5.3986e-06	negative	NA	NA	Bacteria;Firmicutes;Bacilli;Lactobacillales;Lactobacillaceae;Lactobacillus;
ProteinFamily_1653116	-0.423988	8.42258e-11	5.79658e-09	negative	NA	NA	Bacteria;Proteobacteria;Gammaproteobacteria;Enterobacterales;Enterobacteriaceae;
ProteinFamily_1260187	-0.452658	1.33572e-11	2.31279e-09	negative	K03806	NA	Bacteria;Proteobacteria;Gammaproteobacteria;Enterobacterales;Enterobacteriaceae;
ProteinFamily_365171	-0.433726	7.15136e-10	2.68719e-08	negative	K03808	NA	Bacteria;Proteobacteria;Gammaproteobacteria;Enterobacterales;Enterobacteriaceae;
ProteinFamily_1494664	0.660446	1.33058e-08	3.02218e-07	positive	NA	NA	Bacteria;Firmicutes;Clostridia;Clostridiales;Lachnospiraceae;Blautia;
ProteinFamily_594073	-0.42338	3.73191e-07	4.77702e-06	negative	K03487,K02529	NA	Bacteria;Proteobacteria;Gammaproteobacteria;Enterobacterales;Enterobacteriaceae;Escherichia;Escherichia_coli;
ProteinFamily_283229	0.658293	5.79935e-09	1.52475e-07	positive	NA	NA	Bacteria;Bacteroidetes;Bacteroidia;Bacteroidales;Bacteroidaceae;Bacteroides;
ProteinFamily_900674	0.696006	1.85394e-07	2.67527e-06	positive	NA	NA	Bacteria;Firmicutes;
ProteinFamily_1951852	0.461669	1.24386e-08	2.85564e-07	positive	K04751	map02020	Bacteria;Firmicutes;Clostridia;Clostridiales;Lachnospiraceae;
ProteinFamily_895058	-0.433154	1.55419e-08	3.43517e-07	negative	K15540	NA	Bacteria;Proteobacteria;Gammaproteobacteria;Enterobacterales;Enterobacteriaceae;Escherichia;Escherichia_coli;
ProteinFamily_274190	-0.472858	1.21098e-11	2.18187e-09	negative	K00854	map00040,map01100	Bacteria;Proteobacteria;Gammaproteobacteria;Enterobacterales;Enterobacteriaceae;
ProteinFamily_774844	-0.988627	2.71123e-10	1.28247e-08	negative	NA	NA	Bacteria;Firmicutes;Bacilli;Lactobacillales;Enterococcaceae;Enterococcus;
ProteinFamily_1794922	-0.409486	3.68353e-08	7.08665e-07	negative	NA	NA	Bacteria;Proteobacteria;Gammaproteobacteria;Enterobacterales;Enterobacteriaceae;Escherichia;Escherichia_coli;
ProteinFamily_528978	0.725981	5.60687e-08	1.0071e-06	positive	NA	NA	Bacteria;Firmicutes;Clostridia;Clostridiales;
ProteinFamily_1794921	0.518146	3.06012e-08	6.05996e-07	positive	NA	NA	Bacteria;Firmicutes;Clostridia;Clostridiales;Ruminococcaceae;Faecalibacterium;Faecalibacterium_prausnitzii;
ProteinFamily_883656	0.470547	7.96134e-10	2.9269e-08	positive	K02108	map00190,map00195,map01100	Bacteria;Firmicutes;Clostridia;Clostridiales;Ruminococcaceae;Faecalibacterium;
ProteinFamily_332680	-0.476284	1.01622e-12	5.8723e-10	negative	K11103	map02020	Bacteria;Proteobacteria;Gammaproteobacteria;Enterobacterales;Enterobacteriaceae;
ProteinFamily_624354	-0.940486	2.24545e-10	1.11218e-08	negative	K05847	map02010	Bacteria;Firmicutes;Bacilli;Lactobacillales;Enterococcaceae;Enterococcus;
ProteinFamily_334453	0.449865	2.21288e-10	1.10286e-08	positive	K14059	NA	Bacteria;Firmicutes;Clostridia;Clostridiales;
ProteinFamily_1400920	-0.433736	2.02548e-09	6.27322e-08	negative	K00891	map00400,map01100,map01110,map01130,map01230	Bacteria;Proteobacteria;Gammaproteobacteria;Enterobacterales;Enterobacteriaceae;
ProteinFamily_2518539	0.397111	7.5617e-07	8.60274e-06	positive	NA	NA	Unknown
ProteinFamily_622982	-0.455844	6.13572e-10	2.38954e-08	negative	K05526	map00330,map01100	Bacteria;Proteobacteria;Gammaproteobacteria;Enterobacterales;Enterobacteriaceae;Escherichia;
ProteinFamily_588592	-0.476358	6.85608e-12	1.59334e-09	negative	K02485	NA	Bacteria;Proteobacteria;Gammaproteobacteria;Enterobacterales;Enterobacteriaceae;
ProteinFamily_209323	0.754957	1.16678e-08	2.70668e-07	positive	NA	NA	Bacteria;Firmicutes;Clostridia;Clostridiales;Ruminococcaceae;Ruminococcus;
ProteinFamily_719608	-0.713777	2.59549e-08	5.2782e-07	negative	NA	NA	Bacteria;Proteobacteria;Gammaproteobacteria;Enterobacterales;Enterobacteriaceae;Escherichia;Escherichia_coli;
ProteinFamily_311485	-1.26321	6.44864e-14	1.31937e-10	negative	NA	NA	Bacteria;Firmicutes;Bacilli;Lactobacillales;Enterococcaceae;Enterococcus;Enterococcus_faecalis;
ProteinFamily_2657110	-0.446849	1.30186e-09	4.37881e-08	negative	NA	NA	Unknown
ProteinFamily_38521	0.622918	1.44441e-07	2.19439e-06	positive	NA	NA	Bacteria;Bacteroidetes;Bacteroidia;Bacteroidales;Bacteroidaceae;Bacteroides;
ProteinFamily_428742	-0.418293	7.23114e-09	1.83455e-07	negative	K09808,K02004	map02010,NA	Bacteria;Proteobacteria;Gammaproteobacteria;Enterobacterales;Enterobacteriaceae;
ProteinFamily_375383	-0.460888	1.79107e-08	3.87986e-07	negative	K08156	NA	Bacteria;Proteobacteria;Gammaproteobacteria;Enterobacterales;Enterobacteriaceae;
ProteinFamily_688856	-0.414681	8.9169e-09	2.17553e-07	negative	K02854	NA	Bacteria;Proteobacteria;Gammaproteobacteria;Enterobacterales;Enterobacteriaceae;Escherichia;Escherichia_coli;
ProteinFamily_337482	0.424254	1.60013e-07	2.37982e-06	positive	NA	NA	Bacteria;Firmicutes;Clostridia;Clostridiales;Ruminococcaceae;Faecalibacterium;
ProteinFamily_2111312	-0.408208	2.34574e-09	7.11061e-08	negative	K03666	map02024,map03018,map05111	Bacteria;Proteobacteria;Gammaproteobacteria;Enterobacterales;Enterobacteriaceae;
ProteinFamily_131693	-0.473096	3.17737e-10	1.43019e-08	negative	NA	NA	Bacteria;Proteobacteria;Gammaproteobacteria;Enterobacterales;Enterobacteriaceae;
ProteinFamily_998661	-0.443128	1.00007e-10	6.50258e-09	negative	K20862	map00740,map01100,map01110	Bacteria;Proteobacteria;Gammaproteobacteria;Enterobacterales;Enterobacteriaceae;
ProteinFamily_1032726	-0.382384	2.36527e-07	3.26686e-06	negative	NA	NA	Bacteria;Proteobacteria;Gammaproteobacteria;Enterobacterales;Enterobacteriaceae;Escherichia;Escherichia_coli;
ProteinFamily_711268	-0.436788	2.88752e-13	2.93986e-10	negative	K10439	map02010,map02030	Bacteria;Proteobacteria;Gammaproteobacteria;Enterobacterales;Enterobacteriaceae;
ProteinFamily_622969	-0.479164	2.7915e-12	1.02832e-09	negative	NA	NA	Bacteria;Proteobacteria;Gammaproteobacteria;Enterobacterales;Enterobacteriaceae;
ProteinFamily_2564746	-0.458816	7.59945e-11	5.42207e-09	negative	K14761	NA	Unknown
ProteinFamily_919870	0.62246	1.21642e-09	4.148e-08	positive	NA	NA	Bacteria;Firmicutes;Clostridia;Clostridiales;Ruminococcaceae;Ruminococcus;
ProteinFamily_1142342	0.634915	7.31983e-07	8.36914e-06	positive	NA	NA	Bacteria;Firmicutes;Clostridia;Clostridiales;Lachnospiraceae;
ProteinFamily_1103328	-0.427255	1.38169e-10	7.98021e-09	negative	K10773	map03410	Bacteria;Proteobacteria;Gammaproteobacteria;Enterobacterales;Enterobacteriaceae;
ProteinFamily_916690	-0.417857	2.49204e-10	1.2009e-08	negative	K00991	map00900,map01100,map01110,map01130	Bacteria;Proteobacteria;Gammaproteobacteria;Enterobacterales;Enterobacteriaceae;
ProteinFamily_465192	-0.506427	1.10341e-12	6.01365e-10	negative	K03621	map00561,map01100,map01110	Bacteria;Proteobacteria;Gammaproteobacteria;Enterobacterales;Enterobacteriaceae;
ProteinFamily_140430	0.589568	1.27879e-07	1.98304e-06	positive	NA	NA	Bacteria;Bacteroidetes;Bacteroidia;Bacteroidales;Bacteroidaceae;Bacteroides;
ProteinFamily_140434	-0.443865	3.46676e-07	4.47685e-06	negative	K03169	NA	Bacteria;Proteobacteria;Gammaproteobacteria;Enterobacterales;Enterobacteriaceae;
ProteinFamily_2395615	0.41973	6.14647e-07	7.24166e-06	positive	NA	NA	Unknown
ProteinFamily_134810	-0.462818	1.34754e-11	2.31727e-09	negative	K18765	NA	Bacteria;Proteobacteria;Gammaproteobacteria;Enterobacterales;Enterobacteriaceae;
ProteinFamily_71061	0.654015	8.84709e-08	1.46937e-06	positive	K05349	map00460,map00500,map00940,map01100,map01110	Bacteria;Bacteroidetes;Bacteroidia;Bacteroidales;Bacteroidaceae;Bacteroides;
ProteinFamily_85853	-0.391137	1.36434e-08	3.08247e-07	negative	K01584	map00330,map01100	Bacteria;Proteobacteria;Gammaproteobacteria;Enterobacterales;Enterobacteriaceae;Escherichia;Escherichia_coli;
ProteinFamily_410974	-0.517552	7.39014e-12	1.68092e-09	negative	NA	NA	Bacteria;Proteobacteria;Gammaproteobacteria;Enterobacterales;Enterobacteriaceae;
ProteinFamily_698310	-0.566419	3.82585e-12	1.17827e-09	negative	K05845	map02010	Bacteria;Proteobacteria;Gammaproteobacteria;Enterobacterales;Enterobacteriaceae;
ProteinFamily_1644405	-0.481581	2.76436e-10	1.29898e-08	negative	K11932	NA	Bacteria;Proteobacteria;Gammaproteobacteria;Enterobacterales;Enterobacteriaceae;
ProteinFamily_1777017	-0.512286	1.25416e-11	2.24079e-09	negative	K03574	NA	Bacteria;Proteobacteria;Gammaproteobacteria;Enterobacterales;Enterobacteriaceae;
ProteinFamily_106084	0.424082	1.6647e-08	3.64426e-07	positive	K07003	NA	Bacteria;Firmicutes;Clostridia;Clostridiales;Ruminococcaceae;Faecalibacterium;Faecalibacterium_prausnitzii;
ProteinFamily_349459	-0.983579	7.97047e-09	1.98849e-07	negative	NA	NA	Bacteria;Firmicutes;Bacilli;Lactobacillales;Enterococcaceae;Enterococcus;
ProteinFamily_646861	-0.422526	1.38154e-09	4.59619e-08	negative	K05786	NA	Bacteria;Proteobacteria;Gammaproteobacteria;Enterobacterales;Enterobacteriaceae;
ProteinFamily_1197236	0.646425	6.88363e-10	2.6188e-08	positive	NA	NA	Bacteria;Firmicutes;Clostridia;Clostridiales;
ProteinFamily_1166755	-0.415882	2.3926e-09	7.23557e-08	negative	K00799	map00480,map00980,map00982,map00983,map01100,map01524,map04212,map05200,map05204,map05225,map05418	Bacteria;Proteobacteria;Gammaproteobacteria;Enterobacterales;Enterobacteriaceae;
ProteinFamily_1933268	0.627555	7.82611e-09	1.95628e-07	positive	NA	NA	Bacteria;Bacteroidetes;Bacteroidia;Bacteroidales;Bacteroidaceae;Bacteroides;
ProteinFamily_647739	-0.482726	9.62624e-12	1.93329e-09	negative	K16135	NA	Bacteria;Proteobacteria;Gammaproteobacteria;Enterobacterales;Enterobacteriaceae;
ProteinFamily_1895028	0.422416	5.59079e-07	6.70288e-06	positive	K21903	NA	Bacteria;Firmicutes;Clostridia;Clostridiales;Ruminococcaceae;Faecalibacterium;Faecalibacterium_prausnitzii;
ProteinFamily_901024	-0.406324	1.65802e-09	5.31428e-08	negative	K00655	map00561,map00564,map01100,map01110	Bacteria;Proteobacteria;Gammaproteobacteria;Enterobacterales;Enterobacteriaceae;
ProteinFamily_207633	-0.861861	8.72109e-09	2.13915e-07	negative	K15580,K02035	map01501,map02010,map02024	Bacteria;Firmicutes;Bacilli;Lactobacillales;Enterococcaceae;Enterococcus;
ProteinFamily_1061951	-0.410926	1.32195e-07	2.03828e-06	negative	K18697	map00564	Bacteria;Proteobacteria;Gammaproteobacteria;Enterobacterales;Enterobacteriaceae;Escherichia;Escherichia_coli;
ProteinFamily_157481	-0.458766	6.33581e-11	4.90219e-09	negative	K21470	NA	Bacteria;Proteobacteria;Gammaproteobacteria;Enterobacterales;Enterobacteriaceae;
ProteinFamily_523069	-0.439339	2.33425e-10	1.14463e-08	negative	K03614	NA	Bacteria;Proteobacteria;Gammaproteobacteria;Enterobacterales;Enterobacteriaceae;
ProteinFamily_3428	0.704006	8.04008e-08	1.35748e-06	positive	NA	NA	Bacteria;Firmicutes;Clostridia;Clostridiales;Ruminococcaceae;Ruminococcus;
ProteinFamily_477948	0.912093	6.82188e-11	5.0878e-09	positive	K19419	NA	Bacteria;Firmicutes;Clostridia;Clostridiales;Lachnospiraceae;Blautia;
ProteinFamily_1627274	-0.617264	1.11124e-08	2.60689e-07	negative	K12145	NA	Bacteria;Proteobacteria;Gammaproteobacteria;Enterobacterales;Enterobacteriaceae;Escherichia;Escherichia_coli;
ProteinFamily_707367	-1.14424	8.81379e-12	1.82956e-09	negative	NA	NA	Bacteria;Firmicutes;Bacilli;Lactobacillales;Enterococcaceae;Enterococcus;
ProteinFamily_1749125	-0.380274	2.76171e-07	3.71444e-06	negative	K08989	NA	Bacteria;Proteobacteria;Gammaproteobacteria;Enterobacterales;Enterobacteriaceae;Escherichia;Escherichia_coli;
ProteinFamily_1414271	-0.445971	1.22998e-10	7.42267e-09	negative	K15974	NA	Bacteria;Proteobacteria;Gammaproteobacteria;Enterobacterales;Enterobacteriaceae;
ProteinFamily_322016	0.64244	1.67221e-08	3.65572e-07	positive	NA	NA	Bacteria;Bacteroidetes;Bacteroidia;Bacteroidales;Bacteroidaceae;Bacteroides;
ProteinFamily_186187	0.556176	7.32332e-09	1.85518e-07	positive	K02005	NA	Bacteria;Firmicutes;Clostridia;Clostridiales;Ruminococcaceae;Faecalibacterium;Faecalibacterium_prausnitzii;
ProteinFamily_410567	-0.471083	9.4051e-12	1.92122e-09	negative	K03291	NA	Bacteria;Proteobacteria;Gammaproteobacteria;Enterobacterales;Enterobacteriaceae;
ProteinFamily_1572218	-0.470484	1.40271e-11	2.36149e-09	negative	K11924	NA	Bacteria;Proteobacteria;Gammaproteobacteria;Enterobacterales;Enterobacteriaceae;
ProteinFamily_2288559	0.584217	1.34306e-08	3.04298e-07	positive	NA	NA	Unknown
ProteinFamily_360633	-0.452885	1.48167e-10	8.3614e-09	negative	K07639	map02020	Bacteria;Proteobacteria;Gammaproteobacteria;Enterobacterales;Enterobacteriaceae;
ProteinFamily_228551	-0.544743	9.08896e-13	5.58753e-10	negative	K21090	map02026	Bacteria;Proteobacteria;Gammaproteobacteria;Enterobacterales;Enterobacteriaceae;
ProteinFamily_68173	-0.656902	1.87896e-08	4.03213e-07	negative	K07347	map05133	Bacteria;Proteobacteria;Gammaproteobacteria;Enterobacterales;Enterobacteriaceae;Klebsiella;
ProteinFamily_398326	0.403031	6.89611e-07	7.96131e-06	positive	NA	NA	Bacteria;Firmicutes;Clostridia;Clostridiales;Ruminococcaceae;Faecalibacterium;Faecalibacterium_prausnitzii;
ProteinFamily_67957	-0.528471	2.59811e-08	5.28035e-07	negative	NA	NA	Bacteria;Proteobacteria;Gammaproteobacteria;Enterobacterales;Enterobacteriaceae;Escherichia;Escherichia_coli;
ProteinFamily_275787	0.519695	4.3807e-07	5.46277e-06	positive	NA	NA	Bacteria;Firmicutes;Clostridia;Clostridiales;Lachnospiraceae;Blautia;
ProteinFamily_281383	-0.476934	7.77215e-11	5.49032e-09	negative	K05591	NA	Bacteria;Proteobacteria;Gammaproteobacteria;Enterobacterales;Enterobacteriaceae;
ProteinFamily_366678	-0.408456	1.84095e-08	3.96514e-07	negative	NA	NA	Bacteria;Proteobacteria;Gammaproteobacteria;Enterobacterales;Enterobacteriaceae;
ProteinFamily_1959826	-0.474097	1.59718e-11	2.51441e-09	negative	NA	NA	Bacteria;Proteobacteria;Gammaproteobacteria;Enterobacterales;Enterobacteriaceae;
ProteinFamily_1361235	-0.94127	4.06368e-09	1.12983e-07	negative	K01095	map00564,map01100	Bacteria;Firmicutes;Bacilli;Lactobacillales;Enterococcaceae;Enterococcus;
ProteinFamily_548981	-0.527637	9.02401e-08	1.49334e-06	negative	NA	NA	Bacteria;Proteobacteria;Gammaproteobacteria;Enterobacterales;Enterobacteriaceae;
ProteinFamily_519710	-0.940334	1.5267e-08	3.39077e-07	negative	K01785	map00010,map00052,map01100,map01110,map01120,map01130	Bacteria;Firmicutes;Bacilli;Lactobacillales;Enterococcaceae;Enterococcus;
ProteinFamily_259909	-0.726093	1.37852e-10	7.97306e-09	negative	K02040	map02010,map02020,map05152	Bacteria;Proteobacteria;Gammaproteobacteria;Enterobacterales;Enterobacteriaceae;Escherichia;Escherichia_coli;
ProteinFamily_144738	-0.665217	1.46606e-07	2.22045e-06	negative	K15738	NA	Bacteria;Firmicutes;Bacilli;Lactobacillales;
ProteinFamily_438232	0.457384	6.14856e-07	7.24166e-06	positive	K06923	NA	Bacteria;Firmicutes;Clostridia;Clostridiales;Ruminococcaceae;
ProteinFamily_2117791	-0.800728	4.33223e-07	5.41145e-06	negative	NA	NA	Bacteria;Firmicutes;Bacilli;Lactobacillales;Enterococcaceae;Enterococcus;
ProteinFamily_2340953	0.461866	5.10753e-07	6.21292e-06	positive	NA	NA	NA
ProteinFamily_596621	-0.462993	5.70448e-11	4.57371e-09	negative	K02623	NA	Bacteria;Proteobacteria;Gammaproteobacteria;Enterobacterales;Enterobacteriaceae;
ProteinFamily_726522	0.450716	1.73479e-07	2.53874e-06	positive	K09811	map02010	Bacteria;Firmicutes;Clostridia;Clostridiales;Ruminococcaceae;Faecalibacterium;Faecalibacterium_prausnitzii;
ProteinFamily_848850	0.700975	2.77225e-08	5.56898e-07	positive	NA	NA	Bacteria;Firmicutes;Clostridia;Clostridiales;Lachnospiraceae;Blautia;
ProteinFamily_1708657	-0.465138	2.02994e-11	2.70855e-09	negative	NA	NA	Bacteria;Proteobacteria;Gammaproteobacteria;Enterobacterales;Enterobacteriaceae;
ProteinFamily_1874656	0.668612	4.95453e-09	1.33414e-07	positive	NA	NA	Bacteria;Firmicutes;Clostridia;Clostridiales;
ProteinFamily_278695	-0.404202	3.35441e-08	6.53978e-07	negative	NA	NA	Bacteria;Proteobacteria;Gammaproteobacteria;Enterobacterales;Enterobacteriaceae;Escherichia;Escherichia_coli;
ProteinFamily_1466803	-0.397356	3.02108e-08	5.9882e-07	negative	K03408	map02020,map02030	Bacteria;Proteobacteria;Gammaproteobacteria;Enterobacterales;Enterobacteriaceae;Escherichia;
ProteinFamily_1946282	-0.397577	2.4099e-10	1.17014e-08	negative	K02952	map03010	Bacteria;Proteobacteria;Gammaproteobacteria;Enterobacterales;Enterobacteriaceae;
ProteinFamily_793224	-0.409524	1.08157e-09	3.77012e-08	negative	K05815	map02010	Bacteria;Proteobacteria;Gammaproteobacteria;Enterobacterales;Enterobacteriaceae;
ProteinFamily_319818	0.524628	7.34132e-08	1.26035e-06	positive	NA	NA	Bacteria;Firmicutes;Clostridia;Clostridiales;Ruminococcaceae;Faecalibacterium;Faecalibacterium_prausnitzii;
ProteinFamily_2762662	0.580186	6.51419e-08	1.14224e-06	positive	NA	NA	Unknown
ProteinFamily_1454167	0.587285	5.88505e-07	6.99035e-06	positive	K07040	NA	Bacteria;Firmicutes;Clostridia;Clostridiales;Ruminococcaceae;Ruminococcus;
ProteinFamily_1679334	-0.446773	6.06746e-09	1.58461e-07	negative	K09893	NA	Bacteria;Proteobacteria;Gammaproteobacteria;Enterobacterales;Enterobacteriaceae;
ProteinFamily_1045320	0.440333	3.52957e-07	4.55246e-06	positive	NA	NA	Bacteria;Firmicutes;Clostridia;Clostridiales;
ProteinFamily_726524	0.811341	1.23629e-10	7.43741e-09	positive	NA	NA	Bacteria;Bacteroidetes;Bacteroidia;Bacteroidales;Bacteroidaceae;Bacteroides;
ProteinFamily_2497493	-0.394471	5.11563e-08	9.32827e-07	negative	NA	NA	Unknown
ProteinFamily_670140	0.494123	3.83104e-07	4.88433e-06	positive	K00558	map00270,map01100,map05206	Bacteria;Firmicutes;Clostridia;Clostridiales;Ruminococcaceae;
ProteinFamily_945099	0.772302	5.8896e-10	2.32046e-08	positive	NA	NA	Bacteria;Bacteroidetes;Bacteroidia;Bacteroidales;Bacteroidaceae;Bacteroides;
ProteinFamily_1669740	-0.395713	2.88692e-08	5.76503e-07	negative	K02387	map02040	Bacteria;Proteobacteria;Gammaproteobacteria;Enterobacterales;Enterobacteriaceae;
ProteinFamily_104784	0.651267	3.63214e-07	4.66412e-06	positive	NA	NA	Bacteria;Bacteroidetes;Bacteroidia;Bacteroidales;Bacteroidaceae;Bacteroides;
ProteinFamily_316783	-0.449005	3.48484e-09	9.9212e-08	negative	K02575	map00910	Bacteria;Proteobacteria;Gammaproteobacteria;Enterobacterales;Enterobacteriaceae;Escherichia;Escherichia_coli;
ProteinFamily_735067	0.566413	3.20117e-07	4.18698e-06	positive	NA	NA	Bacteria;Firmicutes;Clostridia;Clostridiales;Lachnospiraceae;
ProteinFamily_46595	0.484452	1.40409e-08	3.15451e-07	positive	K03327	NA	Bacteria;Firmicutes;Clostridia;Clostridiales;
ProteinFamily_107780	0.678731	2.85523e-08	5.7142e-07	positive	K08602	NA	Bacteria;Firmicutes;Clostridia;Clostridiales;Lachnospiraceae;Blautia;
ProteinFamily_849060	0.611899	2.25555e-08	4.69725e-07	positive	K08641	map01502,map02020	Bacteria;Bacteroidetes;Bacteroidia;Bacteroidales;Bacteroidaceae;Bacteroides;
ProteinFamily_520701	0.441763	1.44729e-07	2.1967e-06	positive	K01998	map02010,map02024	Bacteria;Firmicutes;Clostridia;Clostridiales;Ruminococcaceae;Faecalibacterium;Faecalibacterium_prausnitzii;
ProteinFamily_1314584	-0.786388	6.24003e-09	1.62175e-07	negative	K03111	map03030,map03430,map03440	Bacteria;Firmicutes;Bacilli;Lactobacillales;Enterococcaceae;Enterococcus;
ProteinFamily_1643656	0.489201	2.57883e-07	3.50225e-06	positive	K00997	map00770	Bacteria;Firmicutes;Clostridia;Clostridiales;Ruminococcaceae;Faecalibacterium;Faecalibacterium_prausnitzii;
ProteinFamily_1538010	-0.747956	5.55917e-07	6.66871e-06	negative	K03647	NA	Bacteria;Firmicutes;Bacilli;Lactobacillales;
ProteinFamily_951369	0.517048	6.62384e-08	1.15831e-06	positive	K01071	map00061,map01100	Bacteria;Firmicutes;Clostridia;Clostridiales;Lachnospiraceae;
ProteinFamily_622449	0.551653	6.7539e-07	7.82248e-06	positive	K01771	map00562,map01100	Bacteria;Bacteroidetes;Bacteroidia;Bacteroidales;Bacteroidaceae;Bacteroides;
ProteinFamily_142601	-0.449841	3.40908e-11	3.46324e-09	negative	K03468	NA	Bacteria;Proteobacteria;Gammaproteobacteria;Enterobacterales;Enterobacteriaceae;
ProteinFamily_891899	0.579362	7.49645e-07	8.54518e-06	positive	NA	NA	Bacteria;Bacteroidetes;Bacteroidia;Bacteroidales;
ProteinFamily_147074	0.597172	2.37414e-07	3.27841e-06	positive	K01126	map00564	Bacteria;Firmicutes;Clostridia;Clostridiales;Lachnospiraceae;Blautia;
ProteinFamily_147077	-0.478096	7.33951e-12	1.67692e-09	negative	K07180	NA	Bacteria;Proteobacteria;Gammaproteobacteria;Enterobacterales;Enterobacteriaceae;
ProteinFamily_1304604	-0.433958	2.94378e-10	1.35675e-08	negative	NA	NA	Bacteria;Proteobacteria;Gammaproteobacteria;Enterobacterales;Enterobacteriaceae;
ProteinFamily_388261	-0.429903	2.83001e-09	8.33054e-08	negative	NA	NA	Bacteria;Proteobacteria;Gammaproteobacteria;Enterobacterales;Enterobacteriaceae;Escherichia;Escherichia_coli;
ProteinFamily_24439	0.686644	2.05375e-08	4.35045e-07	positive	NA	NA	Bacteria;Firmicutes;Clostridia;Clostridiales;Lachnospiraceae;Blautia;
ProteinFamily_353820	-0.737225	2.38004e-07	3.28513e-06	negative	K19003	map00561,map01100	Bacteria;Firmicutes;Bacilli;Lactobacillales;Enterococcaceae;Enterococcus;Enterococcus_faecalis;
ProteinFamily_241929	-0.398535	3.57614e-08	6.90697e-07	negative	K05776	map02010	Bacteria;Proteobacteria;Gammaproteobacteria;Enterobacterales;Enterobacteriaceae;
ProteinFamily_4673	0.474989	5.53963e-07	6.65149e-06	positive	NA	NA	Bacteria;Firmicutes;Clostridia;Clostridiales;Lachnospiraceae;
ProteinFamily_815782	-0.390932	1.14871e-07	1.81703e-06	negative	K02050,K15552	map00920,map02010	Bacteria;Proteobacteria;Gammaproteobacteria;Enterobacterales;Enterobacteriaceae;
ProteinFamily_429652	-0.711506	4.13811e-07	5.21057e-06	negative	K18979	NA	Bacteria;Firmicutes;Bacilli;Lactobacillales;Enterococcaceae;Enterococcus;
ProteinFamily_1222241	-0.472802	1.72761e-11	2.53576e-09	negative	NA	NA	Bacteria;Proteobacteria;Gammaproteobacteria;Enterobacterales;Enterobacteriaceae;
ProteinFamily_445911	-0.876876	3.95825e-08	7.51822e-07	negative	NA	NA	Bacteria;Firmicutes;Bacilli;Lactobacillales;Enterococcaceae;Enterococcus;
ProteinFamily_115821	0.663666	9.59017e-09	2.30381e-07	positive	NA	NA	Bacteria;Bacteroidetes;Bacteroidia;Bacteroidales;Bacteroidaceae;Bacteroides;
ProteinFamily_139475	-0.438172	2.94191e-09	8.6322e-08	negative	K03407	map02020,map02030	Bacteria;Proteobacteria;Gammaproteobacteria;Enterobacterales;Enterobacteriaceae;Escherichia;Escherichia_coli;
ProteinFamily_1441778	-0.420457	6.13978e-10	2.38967e-08	negative	K09767	NA	Bacteria;Proteobacteria;Gammaproteobacteria;Enterobacterales;Enterobacteriaceae;
ProteinFamily_407876	-0.425042	2.95513e-09	8.66308e-08	negative	K10544	map02010	Bacteria;Proteobacteria;Gammaproteobacteria;Enterobacterales;Enterobacteriaceae;Escherichia;
ProteinFamily_364326	0.68477	1.71793e-10	9.24423e-09	positive	K02283	NA	Bacteria;Firmicutes;Clostridia;Clostridiales;
ProteinFamily_1102222	-0.905107	2.77522e-08	5.57146e-07	negative	K03700	NA	Bacteria;Firmicutes;Bacilli;Lactobacillales;Enterococcaceae;Enterococcus;
ProteinFamily_1761790	0.406446	4.05635e-07	5.12877e-06	positive	NA	NA	Bacteria;Firmicutes;Clostridia;Clostridiales;
ProteinFamily_635954	0.438279	3.98981e-07	5.05993e-06	positive	NA	NA	Bacteria;Firmicutes;Clostridia;Clostridiales;Ruminococcaceae;Faecalibacterium;Faecalibacterium_prausnitzii;
ProteinFamily_1834948	0.44629	2.06079e-07	2.91537e-06	positive	NA	NA	Bacteria;Firmicutes;Clostridia;Clostridiales;Ruminococcaceae;Faecalibacterium;Faecalibacterium_prausnitzii;
ProteinFamily_1071392	0.436305	2.7989e-07	3.7542e-06	positive	NA	NA	Bacteria;Firmicutes;Clostridia;Clostridiales;
ProteinFamily_295154	0.557126	4.43774e-09	1.218e-07	positive	NA	NA	Bacteria;Firmicutes;Clostridia;Clostridiales;Ruminococcaceae;Faecalibacterium;Faecalibacterium_prausnitzii;
ProteinFamily_1174886	0.562641	5.78796e-07	6.89674e-06	positive	K07304	NA	Bacteria;Bacteroidetes;Bacteroidia;Bacteroidales;Bacteroidaceae;Bacteroides;
ProteinFamily_629245	-1.19365	8.67319e-09	2.13111e-07	negative	NA	NA	Bacteria;Firmicutes;Bacilli;Lactobacillales;Enterococcaceae;Enterococcus;Enterococcus_faecalis;
ProteinFamily_2248935	-0.498798	4.74166e-11	4.11e-09	negative	NA	NA	Unknown
ProteinFamily_472006	-0.450763	8.24796e-11	5.7038e-09	negative	K11720	map02010	Bacteria;Proteobacteria;Gammaproteobacteria;Enterobacterales;Enterobacteriaceae;
ProteinFamily_708500	-0.447747	3.30388e-08	6.45499e-07	negative	K01480	map00330,map01100	Bacteria;Proteobacteria;Gammaproteobacteria;Enterobacterales;Enterobacteriaceae;
ProteinFamily_1072157	-0.393877	2.39963e-07	3.30507e-06	negative	NA	NA	Bacteria;Proteobacteria;Gammaproteobacteria;Enterobacterales;Enterobacteriaceae;Escherichia;Escherichia_coli;
ProteinFamily_20168	0.792988	1.46474e-07	2.21949e-06	positive	NA	NA	Bacteria;Firmicutes;Clostridia;Clostridiales;Ruminococcaceae;Ruminococcus;
ProteinFamily_1402208	-0.481773	1.06222e-10	6.706e-09	negative	NA	NA	Bacteria;Proteobacteria;Gammaproteobacteria;Enterobacterales;Enterobacteriaceae;
ProteinFamily_233857	-0.417592	6.92994e-09	1.76951e-07	negative	K11392	NA	NA
ProteinFamily_1241927	-0.403032	1.13378e-07	1.79563e-06	negative	NA	NA	Bacteria;Proteobacteria;Gammaproteobacteria;Enterobacterales;Enterobacteriaceae;Escherichia;Escherichia_coli;
ProteinFamily_1281101	-0.469403	4.00403e-11	3.76027e-09	negative	K02356	NA	Bacteria;Proteobacteria;Gammaproteobacteria;Enterobacterales;Enterobacteriaceae;
ProteinFamily_2146095	-0.436265	1.67134e-10	9.07744e-09	negative	K07122	map02010	Bacteria;Proteobacteria;Gammaproteobacteria;Enterobacterales;Enterobacteriaceae;Klebsiella;
ProteinFamily_1241921	-0.474701	3.972e-12	1.18155e-09	negative	NA	NA	Bacteria;Proteobacteria;Gammaproteobacteria;Enterobacterales;Enterobacteriaceae;
ProteinFamily_654855	0.483745	6.90327e-08	1.19835e-06	positive	NA	NA	Bacteria;Firmicutes;Clostridia;Clostridiales;Ruminococcaceae;Faecalibacterium;Faecalibacterium_prausnitzii;
ProteinFamily_1324589	-0.451406	6.75762e-11	5.05773e-09	negative	K02221	NA	Bacteria;Proteobacteria;Gammaproteobacteria;Enterobacterales;Enterobacteriaceae;
ProteinFamily_981883	-0.457363	3.02681e-11	3.3011e-09	negative	K07684	map02020	Bacteria;Proteobacteria;Gammaproteobacteria;Enterobacterales;Enterobacteriaceae;
ProteinFamily_33317	0.477143	1.59875e-07	2.37872e-06	positive	NA	NA	Bacteria;Bacteroidetes;Bacteroidia;Bacteroidales;Bacteroidaceae;Bacteroides;
ProteinFamily_1443452	-0.455625	4.48336e-11	4.01637e-09	negative	K03824	NA	Bacteria;Proteobacteria;Gammaproteobacteria;Enterobacterales;Enterobacteriaceae;
ProteinFamily_1210337	-0.432416	5.47006e-10	2.20251e-08	negative	K20866	map00010,map01120	Bacteria;Proteobacteria;Gammaproteobacteria;Enterobacterales;Enterobacteriaceae;
ProteinFamily_91608	0.661343	3.04274e-07	4.0191e-06	positive	K01534	NA	Bacteria;Firmicutes;Clostridia;Clostridiales;Ruminococcaceae;Ruminococcus;
ProteinFamily_128894	0.797202	1.53842e-08	3.4072e-07	positive	K02688	NA	Bacteria;Firmicutes;Clostridia;Clostridiales;
ProteinFamily_860603	-0.468918	4.58752e-11	4.06468e-09	negative	K09023	map00240,map01100	Bacteria;Proteobacteria;Gammaproteobacteria;Enterobacterales;Enterobacteriaceae;
ProteinFamily_1561685	-0.496542	1.12506e-12	6.01365e-10	negative	K06205	NA	Bacteria;Proteobacteria;Gammaproteobacteria;Enterobacterales;Enterobacteriaceae;
ProteinFamily_2296720	-0.440009	6.88894e-11	5.10243e-09	negative	K02961	map03010	Unknown
ProteinFamily_676370	-0.444765	6.70584e-10	2.57099e-08	negative	NA	NA	Bacteria;Proteobacteria;Gammaproteobacteria;Enterobacterales;Enterobacteriaceae;
ProteinFamily_554539	-0.559236	2.69192e-13	2.78492e-10	negative	K00075	map00520,map00550,map01100	Bacteria;Proteobacteria;Gammaproteobacteria;Enterobacterales;Enterobacteriaceae;
ProteinFamily_1327696	-0.448461	3.72126e-11	3.64651e-09	negative	K07479	NA	Bacteria;Proteobacteria;Gammaproteobacteria;Enterobacterales;Enterobacteriaceae;
ProteinFamily_267566	-0.446617	3.97671e-10	1.70504e-08	negative	K03290	NA	Bacteria;Proteobacteria;Gammaproteobacteria;Enterobacterales;Enterobacteriaceae;
ProteinFamily_780353	0.405652	4.87343e-07	5.96435e-06	positive	K01567	NA	Bacteria;Firmicutes;Clostridia;Clostridiales;Lachnospiraceae;
ProteinFamily_1124020	0.797315	6.39356e-11	4.91295e-09	positive	NA	NA	Bacteria;Firmicutes;Clostridia;Clostridiales;Lachnospiraceae;
ProteinFamily_603301	0.644573	7.25164e-07	8.30597e-06	positive	K01424	map00250,map00460,map01100,map01110	Bacteria;Firmicutes;Clostridia;Clostridiales;Ruminococcaceae;Ruminococcus;
ProteinFamily_1123795	-0.393795	2.11602e-07	2.9778e-06	negative	NA	NA	Bacteria;Proteobacteria;Gammaproteobacteria;Enterobacterales;Enterobacteriaceae;Escherichia;Escherichia_coli;
ProteinFamily_2343508	-0.425422	1.83089e-09	5.77654e-08	negative	NA	NA	NA
ProteinFamily_1172513	0.55049	8.39677e-07	9.38466e-06	positive	K01934	map00670,map01100	Bacteria;Firmicutes;Clostridia;Clostridiales;Ruminococcaceae;Faecalibacterium;Faecalibacterium_prausnitzii;
ProteinFamily_78048	0.628	7.38035e-07	8.43383e-06	positive	NA	NA	Bacteria;Actinobacteria;Actinobacteria;Bifidobacteriales;Bifidobacteriaceae;Bifidobacterium;Bifidobacterium_pseudocatenulatum;
ProteinFamily_455984	0.570043	1.87617e-07	2.70005e-06	positive	NA	NA	Bacteria;Bacteroidetes;Bacteroidia;Bacteroidales;Bacteroidaceae;Bacteroides;
ProteinFamily_32946	0.62863	1.55e-07	2.32181e-06	positive	NA	NA	Bacteria;Bacteroidetes;Bacteroidia;Bacteroidales;Bacteroidaceae;Bacteroides;
ProteinFamily_287197	-0.487343	7.72928e-12	1.71547e-09	negative	K00137	map00310,map00330,map00410,map01100,map01120	Bacteria;Proteobacteria;Gammaproteobacteria;Enterobacterales;Enterobacteriaceae;
ProteinFamily_1554490	0.597527	1.68886e-07	2.48172e-06	positive	NA	NA	Bacteria;Firmicutes;Clostridia;Clostridiales;Lachnospiraceae;Blautia;
ProteinFamily_294685	-0.640813	1.70073e-09	5.42188e-08	negative	K09470,K01915	map00330,map01100,map00220,map00250,map00630,map00910,map01120,map01230,map02020,map04217,map04724,map04727	Bacteria;Proteobacteria;Gammaproteobacteria;Enterobacterales;Enterobacteriaceae;
ProteinFamily_1536924	0.569194	1.51493e-07	2.28046e-06	positive	NA	NA	Bacteria;Bacteroidetes;Bacteroidia;Bacteroidales;Bacteroidaceae;Bacteroides;unknown;
ProteinFamily_649821	0.427793	3.15875e-08	6.22646e-07	positive	K09762	NA	Bacteria;Firmicutes;Clostridia;Clostridiales;Ruminococcaceae;Faecalibacterium;Faecalibacterium_prausnitzii;
ProteinFamily_726700	0.454931	3.3958e-09	9.71513e-08	positive	NA	NA	Bacteria;Firmicutes;Clostridia;Clostridiales;Ruminococcaceae;Faecalibacterium;
ProteinFamily_79831	-0.40898	2.81858e-10	1.31518e-08	negative	K01007	map00620,map00680,map00720,map01100,map01120,map01200	Bacteria;Proteobacteria;Gammaproteobacteria;Enterobacterales;Enterobacteriaceae;
ProteinFamily_157967	0.704861	1.49953e-10	8.41856e-09	positive	K06400	NA	Bacteria;Firmicutes;Clostridia;Clostridiales;
ProteinFamily_158055	-0.734957	2.44291e-08	5.01578e-07	negative	K06020	NA	Bacteria;Proteobacteria;Gammaproteobacteria;Enterobacterales;Enterobacteriaceae;
ProteinFamily_2210463	-0.458171	6.519e-11	4.96605e-09	negative	K12151	NA	Unknown
ProteinFamily_1692006	0.437574	5.683e-10	2.26409e-08	positive	NA	NA	Bacteria;Firmicutes;Clostridia;Clostridiales;
ProteinFamily_708079	0.646425	8.5387e-09	2.10326e-07	positive	NA	NA	Bacteria;Firmicutes;Clostridia;Clostridiales;Lachnospiraceae;Blautia;
ProteinFamily_112341	0.607333	4.40907e-07	5.49139e-06	positive	NA	NA	Bacteria;Firmicutes;Clostridia;Clostridiales;Lachnospiraceae;Blautia;
ProteinFamily_1235260	-0.455365	3.24712e-09	9.35656e-08	negative	K02617	NA	Bacteria;Proteobacteria;Gammaproteobacteria;Enterobacterales;Enterobacteriaceae;
ProteinFamily_1822951	-0.456182	2.65585e-11	3.10787e-09	negative	K06195	NA	Bacteria;Proteobacteria;Gammaproteobacteria;Enterobacterales;Enterobacteriaceae;
ProteinFamily_2873242	0.41176	3.92387e-07	4.99078e-06	positive	NA	NA	Unknown
ProteinFamily_787871	-0.414291	3.73734e-09	1.05325e-07	negative	K06219	NA	Bacteria;Proteobacteria;Gammaproteobacteria;Enterobacterales;Enterobacteriaceae;Escherichia;Escherichia_coli;
ProteinFamily_502480	0.74183	2.99031e-08	5.94006e-07	positive	NA	NA	Bacteria;Firmicutes;Clostridia;Clostridiales;Ruminococcaceae;Faecalibacterium;Faecalibacterium_prausnitzii;
ProteinFamily_1473218	0.428374	3.83525e-07	4.88873e-06	positive	K03101	map03060	Bacteria;Firmicutes;Clostridia;Clostridiales;Ruminococcaceae;Faecalibacterium;Faecalibacterium_prausnitzii;
ProteinFamily_557878	-0.385849	6.28752e-07	7.37014e-06	negative	NA	NA	Bacteria;Proteobacteria;Gammaproteobacteria;Enterobacterales;Enterobacteriaceae;Escherichia;Escherichia_coli;
ProteinFamily_725276	-0.445101	2.33607e-08	4.83824e-07	negative	K00297	map00670,map00720,map01100,map01120,map01200,map01523	Bacteria;Proteobacteria;Gammaproteobacteria;Enterobacterales;Enterobacteriaceae;
ProteinFamily_981054	-0.474517	1.8711e-11	2.60904e-09	negative	K02533	NA	Bacteria;Proteobacteria;Gammaproteobacteria;Enterobacterales;Enterobacteriaceae;
ProteinFamily_1850619	-0.455778	3.33789e-10	1.4868e-08	negative	K13632	map01503	Bacteria;Proteobacteria;Gammaproteobacteria;Enterobacterales;Enterobacteriaceae;
ProteinFamily_1106658	0.631861	1.54729e-08	3.42229e-07	positive	NA	NA	Bacteria;Bacteroidetes;Bacteroidia;Bacteroidales;Bacteroidaceae;Bacteroides;
ProteinFamily_244878	0.567752	2.28099e-07	3.17369e-06	positive	NA	NA	Bacteria;Firmicutes;Clostridia;Clostridiales;
ProteinFamily_487398	-0.606767	5.54579e-12	1.42258e-09	negative	K01042	map00450,map00970,map01100	Bacteria;
ProteinFamily_1007045	-0.974788	1.71989e-11	2.53021e-09	negative	K10353	map00230,map01100	Bacteria;Firmicutes;Bacilli;Lactobacillales;
ProteinFamily_33652	0.68801	7.4652e-09	1.88443e-07	positive	K02004	NA	Bacteria;Firmicutes;Clostridia;Clostridiales;Ruminococcaceae;Ruminococcus;
ProteinFamily_121333	0.686412	1.38748e-07	2.12248e-06	positive	NA	NA	Bacteria;Firmicutes;Clostridia;Clostridiales;Lachnospiraceae;
ProteinFamily_150878	-0.405125	1.21559e-09	4.14735e-08	negative	K04079	map04141,map04151,map04217,map04612,map04621,map04626,map04657,map04659,map04914,map04915,map05132,map05200,map05215,map05418	Bacteria;Proteobacteria;Gammaproteobacteria;Enterobacterales;Enterobacteriaceae;
ProteinFamily_276230	-1.1383	2.76579e-08	5.55775e-07	negative	K07258	map00550,map01100	Bacteria;Firmicutes;Bacilli;Lactobacillales;Enterococcaceae;Enterococcus;Enterococcus_faecalis;
ProteinFamily_2288396	-0.417227	1.19997e-09	4.10281e-08	negative	NA	NA	Unknown
ProteinFamily_1469932	-0.425478	2.61273e-09	7.77659e-08	negative	K13053	NA	Bacteria;Proteobacteria;Gammaproteobacteria;Enterobacterales;Enterobacteriaceae;
ProteinFamily_2419378	-0.394673	3.47988e-08	6.74954e-07	negative	NA	NA	Unknown
ProteinFamily_1671377	0.498705	4.16166e-11	3.8519e-09	positive	NA	NA	Bacteria;Firmicutes;Clostridia;Clostridiales;Ruminococcaceae;Faecalibacterium;Faecalibacterium_prausnitzii;
ProteinFamily_718141	-0.391975	2.03964e-08	4.326e-07	negative	K06182	NA	Bacteria;Proteobacteria;Gammaproteobacteria;Enterobacterales;Enterobacteriaceae;
ProteinFamily_1071587	0.766016	2.34613e-10	1.14787e-08	positive	NA	NA	Bacteria;Bacteroidetes;Bacteroidia;Bacteroidales;Bacteroidaceae;Bacteroides;
ProteinFamily_227722	-0.411021	3.68023e-09	1.03944e-07	negative	K11733	NA	Bacteria;Proteobacteria;Gammaproteobacteria;Enterobacterales;Enterobacteriaceae;
ProteinFamily_590825	-0.498881	2.19429e-10	1.09767e-08	negative	K03974	NA	Bacteria;Proteobacteria;Gammaproteobacteria;Enterobacterales;Enterobacteriaceae;
ProteinFamily_2096502	-0.456385	5.34636e-11	4.37736e-09	negative	NA	NA	Bacteria;Proteobacteria;Gammaproteobacteria;Enterobacterales;Enterobacteriaceae;
ProteinFamily_2031710	-0.425238	1.63228e-09	5.25853e-08	negative	NA	NA	Bacteria;Proteobacteria;Gammaproteobacteria;Enterobacterales;Enterobacteriaceae;
ProteinFamily_216120	-0.436042	1.28354e-09	4.324e-08	negative	K14588	NA	Bacteria;Proteobacteria;Gammaproteobacteria;Enterobacterales;Enterobacteriaceae;Escherichia;Escherichia_coli;
ProteinFamily_1171743	-0.567	3.99734e-12	1.18155e-09	negative	K17247	NA	Bacteria;Proteobacteria;Gammaproteobacteria;Enterobacterales;Enterobacteriaceae;
ProteinFamily_1519929	0.66205	1.54638e-07	2.31693e-06	positive	K03100	map03060	Bacteria;Firmicutes;Clostridia;Clostridiales;
ProteinFamily_1672328	-0.436977	3.18208e-10	1.43131e-08	negative	NA	NA	Bacteria;Proteobacteria;Gammaproteobacteria;Enterobacterales;Enterobacteriaceae;
ProteinFamily_1254543	-0.874627	1.4582e-08	3.26008e-07	negative	NA	NA	Bacteria;Firmicutes;Bacilli;Lactobacillales;Enterococcaceae;Enterococcus;
ProteinFamily_588080	-0.908944	4.43278e-10	1.86235e-08	negative	K14696	NA	Bacteria;Firmicutes;Bacilli;Lactobacillales;Enterococcaceae;Enterococcus;
ProteinFamily_65794	-0.87699	1.58547e-09	5.13352e-08	negative	NA	NA	Bacteria;Firmicutes;Bacilli;Lactobacillales;Enterococcaceae;Enterococcus;
ProteinFamily_521231	0.572498	1.53005e-07	2.29676e-06	positive	K01442	map00120,map00121,map01100	Bacteria;Firmicutes;Clostridia;Clostridiales;
ProteinFamily_857776	-0.471088	9.47113e-13	5.64029e-10	negative	K00065	map00040,map01100	Bacteria;
ProteinFamily_1120405	-0.439472	1.4866e-09	4.8824e-08	negative	K02562	NA	Bacteria;Proteobacteria;Gammaproteobacteria;Enterobacterales;Enterobacteriaceae;
ProteinFamily_1512141	0.387248	6.25337e-07	7.33548e-06	positive	NA	NA	Bacteria;Firmicutes;Clostridia;Clostridiales;Lachnospiraceae;
ProteinFamily_537075	-0.443905	9.02388e-10	3.239e-08	negative	K13979	NA	Bacteria;Proteobacteria;Gammaproteobacteria;Enterobacterales;Enterobacteriaceae;
ProteinFamily_495562	0.444342	2.23706e-07	3.12342e-06	positive	K02034,K15582	map02024,map01501,map02010	Bacteria;Firmicutes;Clostridia;Clostridiales;Ruminococcaceae;Faecalibacterium;Faecalibacterium_prausnitzii;
ProteinFamily_1546151	0.526391	4.83994e-07	5.92788e-06	positive	NA	NA	Bacteria;Firmicutes;Clostridia;Clostridiales;Ruminococcaceae;Faecalibacterium;Faecalibacterium_prausnitzii;
ProteinFamily_291232	-0.520871	3.66631e-11	3.62908e-09	negative	K03475	map00053,map01100,map01120,map02060	Bacteria;Proteobacteria;Gammaproteobacteria;Enterobacterales;Enterobacteriaceae;
ProteinFamily_1826458	0.383309	4.32692e-08	8.09779e-07	positive	NA	NA	Bacteria;Firmicutes;Clostridia;Clostridiales;
ProteinFamily_766374	0.463675	6.10578e-07	7.2045e-06	positive	NA	NA	Bacteria;Firmicutes;Clostridia;Clostridiales;Ruminococcaceae;Ruminococcus;
ProteinFamily_1928486	-0.427472	6.85512e-10	2.6126e-08	negative	K07236	map04122	Bacteria;Proteobacteria;Gammaproteobacteria;Enterobacterales;Enterobacteriaceae;
ProteinFamily_824883	0.467089	1.86235e-07	2.68318e-06	positive	NA	NA	Bacteria;Firmicutes;Clostridia;Clostridiales;Ruminococcaceae;Faecalibacterium;Faecalibacterium_prausnitzii;
ProteinFamily_1282504	-0.407014	1.38412e-08	3.11948e-07	negative	K03817	NA	Bacteria;Proteobacteria;Gammaproteobacteria;Enterobacterales;Enterobacteriaceae;
ProteinFamily_399131	-0.523773	1.71024e-11	2.53021e-09	negative	NA	NA	Bacteria;Proteobacteria;Gammaproteobacteria;Enterobacterales;Enterobacteriaceae;Escherichia;Escherichia_coli;
ProteinFamily_1686999	0.611669	1.54461e-07	2.31483e-06	positive	NA	NA	Bacteria;Firmicutes;Clostridia;Clostridiales;
ProteinFamily_259641	0.635355	1.95299e-07	2.78995e-06	positive	K14059	NA	Bacteria;Firmicutes;Clostridia;Clostridiales;Ruminococcaceae;Faecalibacterium;Faecalibacterium_prausnitzii;
ProteinFamily_412920	0.493848	1.61755e-07	2.39891e-06	positive	K03545	NA	Bacteria;Firmicutes;Clostridia;Clostridiales;Ruminococcaceae;Faecalibacterium;Faecalibacterium_prausnitzii;
ProteinFamily_255341	0.512548	3.40886e-07	4.41007e-06	positive	NA	NA	Bacteria;Firmicutes;Clostridia;Clostridiales;Lachnospiraceae;
ProteinFamily_176468	0.446831	1.65778e-07	2.44445e-06	positive	K02113,K02111	map00190,map00195,map01100	Bacteria;Firmicutes;Clostridia;Clostridiales;Ruminococcaceae;Faecalibacterium;Faecalibacterium_prausnitzii;
ProteinFamily_2361162	-0.459319	1.78533e-10	9.5033e-09	negative	K12149	NA	Unknown
ProteinFamily_1820205	-0.438437	3.0903e-10	1.40442e-08	negative	NA	NA	Bacteria;Proteobacteria;Gammaproteobacteria;Enterobacterales;Enterobacteriaceae;
ProteinFamily_360501	0.561101	2.98412e-09	8.72811e-08	positive	K18350	map01502,map02020	Bacteria;Firmicutes;Clostridia;Clostridiales;Lachnospiraceae;
ProteinFamily_879262	-0.443253	2.96999e-10	1.36462e-08	negative	K12288	NA	Bacteria;Proteobacteria;Gammaproteobacteria;Enterobacterales;Enterobacteriaceae;
ProteinFamily_242141	0.547565	2.44598e-07	3.35522e-06	positive	K01928	map00300,map00550,map01100	Bacteria;Firmicutes;Clostridia;Clostridiales;
ProteinFamily_936204	-0.862721	2.14554e-07	3.01334e-06	negative	K03436	NA	Bacteria;Firmicutes;Bacilli;Lactobacillales;Enterococcaceae;Enterococcus;Enterococcus_faecalis;
ProteinFamily_14107	0.542249	5.90328e-08	1.04947e-06	positive	NA	NA	Bacteria;Firmicutes;Clostridia;Clostridiales;
ProteinFamily_1698999	0.46148	1.77516e-07	2.5866e-06	positive	NA	NA	Bacteria;Firmicutes;Clostridia;Clostridiales;Lachnospiraceae;
ProteinFamily_62885	-1.12826	9.82698e-09	2.35249e-07	negative	NA	NA	Bacteria;Firmicutes;Bacilli;Lactobacillales;Enterococcaceae;Enterococcus;Enterococcus_faecalis;
ProteinFamily_336777	-0.458695	9.10033e-09	2.21187e-07	negative	K07751	map00480,map01100	Bacteria;Proteobacteria;Gammaproteobacteria;Enterobacterales;Enterobacteriaceae;
ProteinFamily_323652	-0.464202	9.23386e-13	5.58753e-10	negative	K02824	NA	Bacteria;Proteobacteria;Gammaproteobacteria;Enterobacterales;Enterobacteriaceae;
ProteinFamily_274706	0.539044	5.7252e-11	4.57887e-09	positive	K07486	NA	Bacteria;Firmicutes;Clostridia;Clostridiales;
ProteinFamily_162415	-0.666772	8.87986e-11	6.02722e-09	negative	K00820	map00250,map00520,map01100,map01130,map04931	Bacteria;Firmicutes;Bacilli;Lactobacillales;
ProteinFamily_39516	0.623719	8.19531e-07	9.19032e-06	positive	NA	NA	Bacteria;Bacteroidetes;Bacteroidia;Bacteroidales;Bacteroidaceae;Bacteroides;
ProteinFamily_949849	0.800307	3.0967e-08	6.11919e-07	positive	K07260	map00550,map01100,map01502,map02020	Bacteria;Firmicutes;Clostridia;Clostridiales;Ruminococcaceae;Ruminococcus;
ProteinFamily_396778	0.622314	8.62892e-08	1.43769e-06	positive	K10439	map02010,map02030	Bacteria;Firmicutes;Clostridia;Clostridiales;Lachnospiraceae;Blautia;
ProteinFamily_44239	0.720669	7.38121e-09	1.86763e-07	positive	NA	NA	Bacteria;Bacteroidetes;Bacteroidia;Bacteroidales;Bacteroidaceae;Bacteroides;
ProteinFamily_1743677	0.668783	2.90116e-14	1.09462e-10	positive	NA	NA	Bacteria;Firmicutes;Clostridia;Clostridiales;
ProteinFamily_796662	0.608667	1.64177e-07	2.42474e-06	positive	NA	NA	Bacteria;Bacteroidetes;Bacteroidia;Bacteroidales;Bacteroidaceae;Bacteroides;
ProteinFamily_1589833	-0.402537	3.65775e-08	7.04339e-07	negative	K02773	map00052,map01100,map02060	Bacteria;Proteobacteria;Gammaproteobacteria;Enterobacterales;Enterobacteriaceae;
ProteinFamily_1526275	-1.07701	2.77737e-08	5.57404e-07	negative	K13052	NA	Bacteria;Firmicutes;Bacilli;Lactobacillales;Enterococcaceae;Enterococcus;Enterococcus_faecalis;
ProteinFamily_580713	-0.63264	6.23952e-08	1.1004e-06	negative	K06881	map00920,map01100,map01120	Bacteria;Firmicutes;Bacilli;Lactobacillales;Enterococcaceae;Enterococcus;
ProteinFamily_59364	0.586062	4.53876e-07	5.618e-06	positive	NA	NA	Bacteria;Firmicutes;Clostridia;Clostridiales;Ruminococcaceae;Ruminococcus;
ProteinFamily_132915	-0.455764	1.32418e-07	2.04123e-06	negative	NA	NA	Bacteria;Proteobacteria;Gammaproteobacteria;Enterobacterales;Enterobacteriaceae;Escherichia;Escherichia_coli;
ProteinFamily_1514221	-0.454271	3.23913e-10	1.44986e-08	negative	K08296	NA	Bacteria;Proteobacteria;Gammaproteobacteria;Enterobacterales;Enterobacteriaceae;
ProteinFamily_741842	-0.400115	7.93006e-08	1.34138e-06	negative	K05984	NA	Bacteria;Proteobacteria;Gammaproteobacteria;Enterobacterales;Enterobacteriaceae;
ProteinFamily_230315	0.510767	6.03275e-08	1.06982e-06	positive	K03327	NA	Bacteria;Firmicutes;Clostridia;Clostridiales;
ProteinFamily_1038723	0.490336	6.04567e-13	4.61644e-10	positive	NA	NA	Bacteria;Firmicutes;Clostridia;Clostridiales;
ProteinFamily_372445	-0.944341	7.26642e-08	1.24989e-06	negative	NA	NA	Bacteria;Firmicutes;Bacilli;Lactobacillales;Enterococcaceae;Enterococcus;
ProteinFamily_220443	0.515354	2.82579e-07	3.7802e-06	positive	K01885	map00860,map00970,map01100,map01110,map01120	Bacteria;Firmicutes;Clostridia;Clostridiales;Ruminococcaceae;
ProteinFamily_304130	-0.465333	1.03859e-10	6.61986e-09	negative	K06956	NA	Bacteria;Proteobacteria;Gammaproteobacteria;Enterobacterales;Enterobacteriaceae;
ProteinFamily_842944	0.668384	2.63663e-07	3.57168e-06	positive	NA	NA	Bacteria;Firmicutes;Clostridia;Clostridiales;Lachnospiraceae;Blautia;
ProteinFamily_1219232	-0.43412	8.08466e-10	2.95985e-08	negative	K16868	NA	Bacteria;Proteobacteria;Gammaproteobacteria;Enterobacterales;Enterobacteriaceae;
ProteinFamily_542313	-0.681552	8.17746e-09	2.02987e-07	negative	K19124	NA	Bacteria;Proteobacteria;Gammaproteobacteria;Enterobacterales;Enterobacteriaceae;Escherichia;Escherichia_coli;
ProteinFamily_1361179	-0.512631	1.75979e-11	2.54589e-09	negative	NA	NA	Bacteria;Proteobacteria;Gammaproteobacteria;Enterobacterales;Enterobacteriaceae;
ProteinFamily_1134727	-0.464664	1.41638e-11	2.36659e-09	negative	NA	NA	Bacteria;Proteobacteria;Gammaproteobacteria;Enterobacterales;Enterobacteriaceae;
ProteinFamily_808154	0.557672	1.21287e-07	1.90024e-06	positive	NA	NA	Bacteria;Firmicutes;Clostridia;Clostridiales;
ProteinFamily_451655	-0.433101	1.11338e-10	6.92e-09	negative	K03543	NA	Bacteria;Proteobacteria;Gammaproteobacteria;Enterobacterales;Enterobacteriaceae;
ProteinFamily_2724620	-0.445432	6.00653e-10	2.35784e-08	negative	NA	NA	Unknown
ProteinFamily_77028	0.63396	1.11708e-09	3.86128e-08	positive	K01305	NA	Bacteria;Firmicutes;Clostridia;Clostridiales;
ProteinFamily_109758	-0.428734	3.68105e-14	1.10602e-10	negative	K00962	map03018	Bacteria;
ProteinFamily_314596	-0.528436	1.0256e-09	3.61253e-08	negative	K08307	NA	Bacteria;Proteobacteria;Gammaproteobacteria;Enterobacterales;Enterobacteriaceae;
ProteinFamily_1569619	0.449648	1.58438e-07	2.36339e-06	positive	NA	NA	Bacteria;Firmicutes;Clostridia;Clostridiales;Ruminococcaceae;Faecalibacterium;
ProteinFamily_2211673	-0.549836	2.84002e-12	1.02832e-09	negative	NA	NA	Unknown
ProteinFamily_722593	-0.450507	5.1423e-10	2.09081e-08	negative	NA	NA	Bacteria;Proteobacteria;Gammaproteobacteria;Enterobacterales;Enterobacteriaceae;Escherichia;Escherichia_coli;
ProteinFamily_1533710	-0.387385	9.92837e-09	2.37267e-07	negative	K03564	NA	Bacteria;Proteobacteria;Gammaproteobacteria;Enterobacterales;Enterobacteriaceae;
ProteinFamily_735787	-0.452968	6.10487e-10	2.38186e-08	negative	K08318,K00020	map00650,map01100,map01200,map00280	Bacteria;Proteobacteria;Gammaproteobacteria;Enterobacterales;Enterobacteriaceae;Escherichia;Escherichia_coli;
ProteinFamily_352845	0.447894	4.82694e-07	5.91535e-06	positive	NA	NA	Bacteria;Firmicutes;Clostridia;Clostridiales;
ProteinFamily_386929	-0.478785	2.56137e-12	9.89707e-10	negative	K03835	NA	Bacteria;Proteobacteria;Gammaproteobacteria;Enterobacterales;Enterobacteriaceae;
ProteinFamily_637715	-0.382214	1.0001e-08	2.38737e-07	negative	K01749	map00860,map01100,map01110,map01120	Bacteria;Proteobacteria;Gammaproteobacteria;Enterobacterales;Enterobacteriaceae;
ProteinFamily_2519295	-0.388707	2.306e-07	3.20086e-06	negative	NA	NA	Unknown
ProteinFamily_471512	-0.410759	1.9544e-09	6.10616e-08	negative	K06282	map00633,map01120,map02020	Bacteria;Proteobacteria;Gammaproteobacteria;Enterobacterales;Enterobacteriaceae;
ProteinFamily_1013648	-0.562649	1.83381e-11	2.58932e-09	negative	K06079	map01503	Bacteria;Proteobacteria;Gammaproteobacteria;Enterobacterales;Enterobacteriaceae;
ProteinFamily_102628	-0.43364	1.78308e-07	2.5946e-06	negative	NA	NA	Bacteria;Proteobacteria;Gammaproteobacteria;Enterobacterales;Enterobacteriaceae;Escherichia;Escherichia_coli;
ProteinFamily_1256224	-0.437689	3.07929e-10	1.40179e-08	negative	K13694	NA	Bacteria;Proteobacteria;Gammaproteobacteria;Enterobacterales;Enterobacteriaceae;
ProteinFamily_153024	-0.484628	5.12689e-10	2.09058e-08	negative	NA	NA	Bacteria;Proteobacteria;Gammaproteobacteria;Enterobacterales;Enterobacteriaceae;Escherichia;Escherichia_coli;
ProteinFamily_1343176	-0.442841	1.93632e-10	1.00256e-08	negative	K05796	NA	Bacteria;Proteobacteria;Gammaproteobacteria;Enterobacterales;Enterobacteriaceae;
ProteinFamily_377647	-0.470297	1.12331e-10	6.96821e-09	negative	NA	NA	Bacteria;Proteobacteria;Gammaproteobacteria;Enterobacterales;Enterobacteriaceae;
ProteinFamily_1211898	-0.479892	9.35573e-12	1.91995e-09	negative	K03809	map00130,map01100,map01110	Bacteria;Proteobacteria;Gammaproteobacteria;Enterobacterales;Enterobacteriaceae;
ProteinFamily_241071	-0.622369	1.30068e-14	5.95915e-11	negative	K00135	map00250,map00310,map00350,map00650,map00760,map01100,map01120	Bacteria;Proteobacteria;Gammaproteobacteria;Enterobacterales;Enterobacteriaceae;
ProteinFamily_323245	-0.43353	3.46166e-11	3.47477e-09	negative	K11749	map04112	Bacteria;Proteobacteria;Gammaproteobacteria;Enterobacterales;Enterobacteriaceae;
ProteinFamily_1691550	0.516826	3.95303e-08	7.51275e-07	positive	K03574	NA	Bacteria;Firmicutes;Clostridia;Clostridiales;
ProteinFamily_379484	-0.927016	4.4462e-07	5.52476e-06	negative	NA	NA	Bacteria;Firmicutes;Bacilli;Lactobacillales;Enterococcaceae;Enterococcus;
ProteinFamily_2227540	-0.433483	5.88666e-10	2.32046e-08	negative	NA	NA	Unknown
ProteinFamily_646796	-0.440961	5.41028e-11	4.41509e-09	negative	NA	NA	Bacteria;Proteobacteria;Gammaproteobacteria;Enterobacterales;Enterobacteriaceae;
ProteinFamily_1141865	-0.504614	1.25502e-10	7.50228e-09	negative	K01069	map00620,map01100	Bacteria;Proteobacteria;Gammaproteobacteria;Enterobacterales;Enterobacteriaceae;
ProteinFamily_959942	0.569885	2.53103e-07	3.45342e-06	positive	NA	NA	Bacteria;Bacteroidetes;Bacteroidia;Bacteroidales;Bacteroidaceae;Bacteroides;
ProteinFamily_572678	-0.689607	8.06578e-08	1.36039e-06	negative	K12060	NA	Bacteria;Proteobacteria;Gammaproteobacteria;Enterobacterales;Enterobacteriaceae;
ProteinFamily_565969	-0.403208	9.72246e-08	1.58399e-06	negative	K02446	map00010,map00030,map00051,map00680,map00710,map01100,map01110,map01120,map01130,map01200	Bacteria;Proteobacteria;Gammaproteobacteria;Enterobacterales;Enterobacteriaceae;
ProteinFamily_1094383	-0.448435	1.76917e-10	9.43292e-09	negative	K08308	NA	Bacteria;Proteobacteria;Gammaproteobacteria;Enterobacterales;Enterobacteriaceae;
ProteinFamily_250805	-0.422893	6.98149e-11	5.13977e-09	negative	K07391	NA	Bacteria;Proteobacteria;Gammaproteobacteria;Enterobacterales;Enterobacteriaceae;
ProteinFamily_1324679	-0.481743	3.29857e-08	6.44658e-07	negative	NA	NA	Bacteria;Proteobacteria;Gammaproteobacteria;Enterobacterales;Enterobacteriaceae;Escherichia;Escherichia_coli;
ProteinFamily_2360068	0.571594	4.43674e-07	5.51835e-06	positive	NA	NA	Unknown
ProteinFamily_859782	0.427642	1.5898e-07	2.36882e-06	positive	K02029	NA	Bacteria;Firmicutes;Clostridia;Clostridiales;
ProteinFamily_96083	-0.448987	2.44016e-08	5.01334e-07	negative	K04656	NA	Bacteria;Proteobacteria;Gammaproteobacteria;Enterobacterales;Enterobacteriaceae;Escherichia;Escherichia_coli;
ProteinFamily_287720	-0.458546	4.69356e-11	4.10715e-09	negative	K03292	NA	Bacteria;Proteobacteria;Gammaproteobacteria;Enterobacterales;Enterobacteriaceae;
ProteinFamily_97682	-0.82771	2.58119e-07	3.50472e-06	negative	K03169	NA	Bacteria;Firmicutes;Bacilli;Lactobacillales;Enterococcaceae;Enterococcus;
ProteinFamily_1876186	0.719741	4.71808e-11	4.11e-09	positive	NA	NA	Bacteria;Bacteroidetes;Bacteroidia;Bacteroidales;Bacteroidaceae;Bacteroides;
ProteinFamily_1400039	0.619627	2.13625e-08	4.4911e-07	positive	NA	NA	Bacteria;Firmicutes;Clostridia;Clostridiales;
ProteinFamily_2031324	-0.524762	2.2089e-07	3.08879e-06	negative	NA	NA	Bacteria;Proteobacteria;Gammaproteobacteria;Enterobacterales;Enterobacteriaceae;Escherichia;Escherichia_coli;
ProteinFamily_949552	-0.402995	8.35726e-09	2.06833e-07	negative	K00981	map00564,map01100,map01110,map04070	Bacteria;Proteobacteria;Gammaproteobacteria;Enterobacterales;Enterobacteriaceae;Escherichia;Escherichia_coli;
ProteinFamily_366730	-0.477088	8.30569e-12	1.76991e-09	negative	K07798	map02020	Bacteria;Proteobacteria;Gammaproteobacteria;Enterobacterales;Enterobacteriaceae;
ProteinFamily_470310	0.610743	1.68654e-07	2.47887e-06	positive	K03621	map00561,map01100,map01110	Bacteria;Firmicutes;Clostridia;Clostridiales;Lachnospiraceae;Blautia;
ProteinFamily_1568721	-0.510858	3.37942e-10	1.50141e-08	negative	K19155	NA	Bacteria;Proteobacteria;Gammaproteobacteria;Enterobacterales;Enterobacteriaceae;Escherichia;Escherichia_coli;
ProteinFamily_96551	-0.605042	2.51165e-13	2.71674e-10	negative	NA	NA	Bacteria;Proteobacteria;Gammaproteobacteria;Enterobacterales;Enterobacteriaceae;
ProteinFamily_1588440	0.544692	4.31664e-07	5.3986e-06	positive	K07340	NA	Bacteria;Firmicutes;Clostridia;Clostridiales;Lachnospiraceae;Blautia;
ProteinFamily_872040	-0.682243	4.85289e-09	1.31063e-07	negative	K15866,K01692	map00360,map01100,map01120,map00071,map00280,map00281,map00310,map00362,map00380,map00410,map00627,map00640,map00650,map00903,map00930,map01110,map01130,map01212	Bacteria;Proteobacteria;Gammaproteobacteria;Enterobacterales;Enterobacteriaceae;
ProteinFamily_276625	0.394898	8.88827e-07	9.85509e-06	positive	K01689	map00010,map00680,map01100,map01110,map01120,map01130,map01200,map01230,map03018,map04066	Bacteria;Firmicutes;Clostridia;Clostridiales;Ruminococcaceae;
ProteinFamily_2320803	0.386993	1.84293e-08	3.96809e-07	positive	NA	NA	Unknown
ProteinFamily_1427656	0.593685	3.3355e-07	4.32913e-06	positive	NA	NA	Bacteria;Firmicutes;Clostridia;Clostridiales;Lachnospiraceae;Blautia;
ProteinFamily_1049700	0.692047	6.00103e-09	1.56966e-07	positive	NA	NA	Bacteria;Firmicutes;Clostridia;Clostridiales;Ruminococcaceae;Ruminococcus;
ProteinFamily_583483	-1.00124	1.38011e-09	4.59383e-08	negative	K14540	NA	Bacteria;Firmicutes;Bacilli;Lactobacillales;Enterococcaceae;Enterococcus;
ProteinFamily_453527	-0.480378	5.00423e-12	1.36588e-09	negative	K05820	NA	Bacteria;Proteobacteria;Gammaproteobacteria;Enterobacterales;Enterobacteriaceae;
ProteinFamily_746117	-0.7858	7.10312e-08	1.22772e-06	negative	K00661	NA	Bacteria;Firmicutes;Bacilli;Lactobacillales;Enterococcaceae;Enterococcus;
ProteinFamily_1325929	0.387995	5.85649e-07	6.96545e-06	positive	K19055	NA	Bacteria;Firmicutes;Clostridia;Clostridiales;
ProteinFamily_134558	-0.488029	9.58485e-13	5.64029e-10	negative	K02298	map00190,map01100	Bacteria;Proteobacteria;Gammaproteobacteria;Enterobacterales;Enterobacteriaceae;
ProteinFamily_173079	-0.398603	1.11678e-08	2.61355e-07	negative	K03777	map00620,map01100,map01120	Bacteria;Proteobacteria;Gammaproteobacteria;Enterobacterales;Enterobacteriaceae;
ProteinFamily_1649893	-0.412882	6.34275e-10	2.45378e-08	negative	K03625	NA	Bacteria;Proteobacteria;Gammaproteobacteria;Enterobacterales;Enterobacteriaceae;
ProteinFamily_171509	-0.429059	5.30772e-11	4.35913e-09	negative	K07278	NA	Bacteria;Proteobacteria;Gammaproteobacteria;Enterobacterales;Enterobacteriaceae;
ProteinFamily_425110	0.472353	2.83725e-07	3.79213e-06	positive	NA	NA	Bacteria;Firmicutes;Clostridia;Clostridiales;
ProteinFamily_335302	-0.450024	1.3067e-11	2.30259e-09	negative	K03665	NA	Bacteria;Proteobacteria;Gammaproteobacteria;Enterobacterales;Enterobacteriaceae;
ProteinFamily_2131154	0.604098	4.45544e-08	8.28831e-07	positive	NA	NA	Unknown
ProteinFamily_295656	-0.471328	1.0158e-10	6.57473e-09	negative	K00697	map00500,map01100,map01110	Bacteria;Proteobacteria;Gammaproteobacteria;Enterobacterales;Enterobacteriaceae;
ProteinFamily_950087	0.572961	1.76333e-07	2.57522e-06	positive	NA	NA	Bacteria;Bacteroidetes;Bacteroidia;Bacteroidales;Bacteroidaceae;Bacteroides;
ProteinFamily_766459	-0.434717	2.22164e-10	1.10445e-08	negative	K02493	NA	Bacteria;Proteobacteria;Gammaproteobacteria;Enterobacterales;Enterobacteriaceae;
ProteinFamily_311581	-0.460554	2.24551e-11	2.84647e-09	negative	K03311	NA	Bacteria;Proteobacteria;Gammaproteobacteria;Enterobacterales;Enterobacteriaceae;
ProteinFamily_101657	0.484484	3.83826e-08	7.33457e-07	positive	NA	NA	Bacteria;Firmicutes;Clostridia;Clostridiales;Ruminococcaceae;Faecalibacterium;Faecalibacterium_prausnitzii;
ProteinFamily_422457	0.401588	3.06184e-08	6.0615e-07	positive	K03531	map04112	Bacteria;Firmicutes;Clostridia;Clostridiales;Ruminococcaceae;Faecalibacterium;Faecalibacterium_prausnitzii;
ProteinFamily_423006	0.405482	7.44446e-07	8.49347e-06	positive	K00009	map00051,map01100	Bacteria;Firmicutes;Clostridia;Clostridiales;Lachnospiraceae;
ProteinFamily_237555	-0.40076	2.55749e-08	5.21364e-07	negative	K01919	map00270,map00480,map01100	Bacteria;Proteobacteria;Gammaproteobacteria;Enterobacterales;Enterobacteriaceae;Escherichia;Escherichia_coli;
ProteinFamily_1326202	-0.441199	1.12505e-09	3.886e-08	negative	NA	NA	Bacteria;Proteobacteria;Gammaproteobacteria;Enterobacterales;Enterobacteriaceae;
ProteinFamily_1138029	0.463648	2.84469e-07	3.79738e-06	positive	K16926	NA	Bacteria;Firmicutes;Clostridia;Clostridiales;
ProteinFamily_1908567	-0.422222	7.72495e-11	5.46902e-09	negative	K02759	map00500,map02060	Bacteria;Proteobacteria;Gammaproteobacteria;Enterobacterales;Enterobacteriaceae;
ProteinFamily_2054455	-0.972403	7.8549e-07	8.87648e-06	negative	NA	NA	Bacteria;Firmicutes;Bacilli;Lactobacillales;Enterococcaceae;Enterococcus;Enterococcus_faecium;
ProteinFamily_189080	-0.599669	1.06276e-07	1.70293e-06	negative	K18531	NA	Bacteria;Proteobacteria;Gammaproteobacteria;Enterobacterales;Enterobacteriaceae;Escherichia;Escherichia_coli;
ProteinFamily_243247	-0.979885	2.86272e-10	1.3277e-08	negative	NA	NA	Bacteria;Firmicutes;Bacilli;Lactobacillales;Enterococcaceae;Enterococcus;Enterococcus_faecalis;
ProteinFamily_1349675	0.408609	5.90721e-08	1.04988e-06	positive	K04068	NA	Bacteria;Firmicutes;Clostridia;Clostridiales;Lachnospiraceae;
ProteinFamily_249897	-0.392189	1.06132e-09	3.71388e-08	negative	K08301	NA	Bacteria;Proteobacteria;Gammaproteobacteria;Enterobacterales;Enterobacteriaceae;
ProteinFamily_1463161	-0.497163	7.05113e-10	2.66828e-08	negative	K08276	NA	Bacteria;Proteobacteria;Gammaproteobacteria;Enterobacterales;Enterobacteriaceae;
ProteinFamily_95026	-0.460919	3.57767e-10	1.56962e-08	negative	K15836	NA	Bacteria;Proteobacteria;Gammaproteobacteria;Enterobacterales;Enterobacteriaceae;Escherichia;Escherichia_coli;
ProteinFamily_767198	0.576304	2.05534e-07	2.90959e-06	positive	NA	NA	Bacteria;Bacteroidetes;Bacteroidia;Bacteroidales;Bacteroidaceae;Bacteroides;
ProteinFamily_2152106	0.513479	8.69552e-09	2.13451e-07	positive	NA	NA	Unknown
ProteinFamily_810280	0.62218	2.77354e-08	5.56983e-07	positive	K00762	map00240,map01100	Bacteria;Firmicutes;Clostridia;Clostridiales;
ProteinFamily_105742	-0.826397	2.66284e-08	5.38802e-07	negative	K12556	map00550,map01100,map01501	Bacteria;Firmicutes;Bacilli;Lactobacillales;Enterococcaceae;Enterococcus;
ProteinFamily_793339	0.509779	1.22173e-08	2.81379e-07	positive	K07271	NA	Bacteria;Bacteroidetes;Bacteroidia;Bacteroidales;Bacteroidaceae;Bacteroides;
ProteinFamily_385086	0.42635	2.81435e-07	3.771e-06	positive	NA	NA	Bacteria;Firmicutes;Clostridia;Clostridiales;Ruminococcaceae;Faecalibacterium;Faecalibacterium_prausnitzii;
ProteinFamily_2308779	0.639405	3.42392e-08	6.65506e-07	positive	NA	NA	Unknown
ProteinFamily_1416925	0.625821	5.63416e-07	6.74732e-06	positive	NA	NA	Bacteria;Firmicutes;Clostridia;Clostridiales;Lachnospiraceae;Blautia;
ProteinFamily_2091038	0.695221	7.56907e-07	8.60807e-06	positive	NA	NA	Bacteria;Firmicutes;Clostridia;Clostridiales;
ProteinFamily_1062591	-0.417394	5.26361e-09	1.40265e-07	negative	NA	NA	Bacteria;Proteobacteria;Gammaproteobacteria;Enterobacterales;Enterobacteriaceae;
ProteinFamily_583874	-1.08	4.95657e-11	4.19758e-09	negative	NA	NA	Bacteria;Firmicutes;Bacilli;Lactobacillales;Enterococcaceae;Enterococcus;Enterococcus_faecalis;
ProteinFamily_69640	0.597394	6.29208e-07	7.37413e-06	positive	K06997	NA	Bacteria;Firmicutes;Clostridia;Clostridiales;Ruminococcaceae;Faecalibacterium;Faecalibacterium_prausnitzii;
ProteinFamily_1315410	0.678211	1.32977e-09	4.4537e-08	positive	NA	NA	Bacteria;Bacteroidetes;Bacteroidia;Bacteroidales;Bacteroidaceae;Bacteroides;
ProteinFamily_696878	-0.461576	7.24066e-11	5.2478e-09	negative	NA	NA	Bacteria;Proteobacteria;Gammaproteobacteria;Enterobacterales;Enterobacteriaceae;
ProteinFamily_162947	-0.58955	4.40824e-07	5.49139e-06	negative	K03703	map03420	Bacteria;Firmicutes;Bacilli;Lactobacillales;
ProteinFamily_251161	-0.452795	1.02199e-11	1.99855e-09	negative	K03977	NA	Bacteria;Proteobacteria;Gammaproteobacteria;Enterobacterales;Enterobacteriaceae;
ProteinFamily_1885189	0.637783	1.43098e-07	2.17812e-06	positive	NA	NA	Bacteria;Firmicutes;Clostridia;Clostridiales;Ruminococcaceae;Faecalibacterium;Faecalibacterium_prausnitzii;
ProteinFamily_1225588	-0.442318	9.53423e-11	6.31761e-09	negative	K19784	NA	Bacteria;Proteobacteria;Gammaproteobacteria;Enterobacterales;Enterobacteriaceae;
ProteinFamily_559578	-0.406586	6.88157e-10	2.6188e-08	negative	K00134,K03472	map00010,map00710,map01100,map01110,map01120,map01130,map01200,map01230,map04066,map05010,map05130,map05132,map00750	Bacteria;Proteobacteria;Gammaproteobacteria;Enterobacterales;Enterobacteriaceae;
ProteinFamily_175575	0.499249	5.39044e-07	6.50279e-06	positive	K04751,K03320	map02020,NA	Bacteria;Firmicutes;Clostridia;Clostridiales;
ProteinFamily_656830	0.618371	2.34636e-08	4.85484e-07	positive	NA	NA	Bacteria;Bacteroidetes;Bacteroidia;Bacteroidales;Bacteroidaceae;Bacteroides;
ProteinFamily_1577162	-0.443177	1.10715e-07	1.76259e-06	negative	K06166	map00440,map01100	Bacteria;Proteobacteria;Gammaproteobacteria;Enterobacterales;Enterobacteriaceae;
ProteinFamily_1033728	-0.696476	4.1319e-07	5.20378e-06	negative	NA	NA	Bacteria;Firmicutes;Bacilli;Lactobacillales;
ProteinFamily_331554	-0.505828	1.32512e-07	2.04139e-06	negative	K03615	NA	Bacteria;Proteobacteria;Gammaproteobacteria;Enterobacterales;Enterobacteriaceae;
ProteinFamily_329039	0.448502	2.99378e-07	3.96898e-06	positive	NA	NA	Bacteria;Firmicutes;Clostridia;Clostridiales;Ruminococcaceae;Faecalibacterium;Faecalibacterium_prausnitzii;
ProteinFamily_1538883	0.483121	2.4191e-08	4.97646e-07	positive	NA	NA	Bacteria;Firmicutes;Clostridia;Clostridiales;Ruminococcaceae;Faecalibacterium;Faecalibacterium_prausnitzii;
ProteinFamily_439624	-0.415807	1.19826e-08	2.76969e-07	negative	K01809	map00051,map00520,map01100,map01110,map01130	Bacteria;Proteobacteria;Gammaproteobacteria;Enterobacterales;Enterobacteriaceae;
ProteinFamily_574856	-0.428941	6.09897e-10	2.38101e-08	negative	K00564	NA	Bacteria;Proteobacteria;Gammaproteobacteria;Enterobacterales;Enterobacteriaceae;
ProteinFamily_1804611	0.632243	3.12308e-08	6.1656e-07	positive	NA	NA	NA
ProteinFamily_1019039	-0.474532	6.0182e-12	1.4901e-09	negative	K03613	NA	Bacteria;Proteobacteria;Gammaproteobacteria;Enterobacterales;Enterobacteriaceae;
ProteinFamily_1180409	-0.456888	3.7221e-11	3.64651e-09	negative	K15827	NA	Bacteria;Proteobacteria;Gammaproteobacteria;Enterobacterales;Enterobacteriaceae;
ProteinFamily_232914	0.639593	2.53354e-07	3.45611e-06	positive	NA	NA	Bacteria;Firmicutes;Clostridia;Clostridiales;Lachnospiraceae;Blautia;
ProteinFamily_765670	-0.482541	3.8318e-12	1.17827e-09	negative	K02099	NA	Bacteria;Proteobacteria;Gammaproteobacteria;Enterobacterales;Enterobacteriaceae;
ProteinFamily_928791	-0.457374	1.56071e-10	8.65979e-09	negative	K03610	NA	Bacteria;Proteobacteria;Gammaproteobacteria;Enterobacterales;Enterobacteriaceae;
ProteinFamily_329661	0.582295	2.18168e-08	4.5761e-07	positive	NA	NA	Bacteria;Firmicutes;Clostridia;Clostridiales;Ruminococcaceae;Faecalibacterium;Faecalibacterium_prausnitzii;
ProteinFamily_885562	-0.410063	1.16183e-08	2.69911e-07	negative	K01420	NA	Bacteria;Proteobacteria;Gammaproteobacteria;Enterobacterales;Enterobacteriaceae;
ProteinFamily_16589	0.742547	9.10663e-09	2.21257e-07	positive	NA	NA	Bacteria;Bacteroidetes;Bacteroidia;Bacteroidales;Bacteroidaceae;Bacteroides;
ProteinFamily_1777765	-0.546167	2.1825e-12	8.86011e-10	negative	NA	NA	Bacteria;Proteobacteria;Gammaproteobacteria;Enterobacterales;Enterobacteriaceae;
ProteinFamily_556863	-0.80342	3.81052e-10	1.65368e-08	negative	K00805	map00900,map01110	Bacteria;Firmicutes;Bacilli;Lactobacillales;
ProteinFamily_68440	0.522268	2.68194e-07	3.62387e-06	positive	NA	NA	Bacteria;Firmicutes;Clostridia;Clostridiales;Lachnospiraceae;
ProteinFamily_621175	-0.545814	1.32391e-08	3.01022e-07	negative	K01355	NA	Bacteria;Proteobacteria;Gammaproteobacteria;Enterobacterales;Enterobacteriaceae;Escherichia;Escherichia_coli;
ProteinFamily_430284	0.638474	5.83178e-08	1.0393e-06	positive	K06394	NA	Bacteria;Firmicutes;Clostridia;Clostridiales;
ProteinFamily_985561	-0.403418	4.09117e-08	7.73403e-07	negative	K03620	map02020	Bacteria;Proteobacteria;Gammaproteobacteria;Enterobacterales;Enterobacteriaceae;Escherichia;Escherichia_coli;
ProteinFamily_763380	0.649154	1.22793e-08	2.82604e-07	positive	NA	NA	Bacteria;Firmicutes;Clostridia;Clostridiales;
ProteinFamily_802261	0.536127	8.66746e-07	9.64314e-06	positive	NA	NA	Bacteria;Bacteroidetes;Bacteroidia;Bacteroidales;Bacteroidaceae;Bacteroides;
ProteinFamily_530017	-0.88259	3.22784e-08	6.33344e-07	negative	K07533	NA	Bacteria;Firmicutes;Bacilli;Lactobacillales;Enterococcaceae;Enterococcus;
ProteinFamily_815284	0.483138	4.81824e-07	5.90807e-06	positive	NA	NA	Bacteria;Bacteroidetes;Bacteroidia;Bacteroidales;Bacteroidaceae;Bacteroides;
ProteinFamily_412717	-0.463042	2.66667e-11	3.10787e-09	negative	NA	NA	Bacteria;Proteobacteria;Gammaproteobacteria;Enterobacterales;Enterobacteriaceae;
ProteinFamily_972083	-0.455677	6.43814e-11	4.93309e-09	negative	K03748	NA	Bacteria;Proteobacteria;Gammaproteobacteria;Enterobacterales;Enterobacteriaceae;
ProteinFamily_1199783	0.392133	2.55797e-08	5.21364e-07	positive	NA	NA	Bacteria;Firmicutes;Clostridia;Clostridiales;
ProteinFamily_1162452	0.785896	1.22474e-10	7.42211e-09	positive	NA	NA	Bacteria;Firmicutes;Clostridia;Clostridiales;Ruminococcaceae;Faecalibacterium;Faecalibacterium_prausnitzii;
ProteinFamily_2672495	0.496116	2.61348e-07	3.54406e-06	positive	NA	NA	Unknown
ProteinFamily_593671	0.772106	8.75408e-10	3.15807e-08	positive	NA	NA	Bacteria;Bacteroidetes;Bacteroidia;Bacteroidales;Bacteroidaceae;Bacteroides;
ProteinFamily_2259204	0.386806	4.63161e-08	8.56315e-07	positive	NA	NA	Unknown
ProteinFamily_261772	-0.455843	4.81545e-11	4.13299e-09	negative	K12340	map01501,map01503,map02020,map03070,map04626,map05133	Bacteria;Proteobacteria;Gammaproteobacteria;Enterobacterales;Enterobacteriaceae;
ProteinFamily_1000194	-0.435827	8.1066e-10	2.96619e-08	negative	K07186	NA	Bacteria;Proteobacteria;Gammaproteobacteria;Enterobacterales;Enterobacteriaceae;
ProteinFamily_577893	0.399734	5.11353e-07	6.21904e-06	positive	NA	NA	Bacteria;Firmicutes;Clostridia;Clostridiales;
ProteinFamily_87048	0.816509	1.54207e-10	8.58604e-09	positive	K03070	map02024,map03060,map03070	Bacteria;Firmicutes;Clostridia;Clostridiales;
ProteinFamily_396854	-0.436754	1.41809e-10	8.1069e-09	negative	K09808,K02004	map02010,NA	Bacteria;Proteobacteria;Gammaproteobacteria;Enterobacterales;Enterobacteriaceae;
ProteinFamily_393719	-0.58581	2.38732e-15	2.55212e-11	negative	K02505	NA	Bacteria;Proteobacteria;Gammaproteobacteria;Enterobacterales;Enterobacteriaceae;
ProteinFamily_321760	-0.792369	5.7975e-07	6.90554e-06	negative	NA	NA	Bacteria;Firmicutes;Bacilli;Lactobacillales;Enterococcaceae;Enterococcus;
ProteinFamily_856512	-0.878311	4.01772e-07	5.08594e-06	negative	NA	NA	Bacteria;Firmicutes;Bacilli;Lactobacillales;Enterococcaceae;Enterococcus;
ProteinFamily_269832	-0.441642	8.43632e-10	3.06759e-08	negative	K15550	NA	Bacteria;Proteobacteria;Gammaproteobacteria;Enterobacterales;Enterobacteriaceae;
ProteinFamily_283385	0.398498	5.74581e-08	1.02717e-06	positive	K03327	NA	Bacteria;Firmicutes;Clostridia;Clostridiales;
ProteinFamily_916115	0.442062	5.23487e-07	6.34256e-06	positive	NA	NA	Bacteria;Firmicutes;Clostridia;Clostridiales;Ruminococcaceae;Faecalibacterium;Faecalibacterium_prausnitzii;
ProteinFamily_965482	-0.643934	4.24005e-09	1.17277e-07	negative	K00059	map00061,map00333,map00780,map01100,map01110,map01130,map01212	Bacteria;Proteobacteria;Gammaproteobacteria;Enterobacterales;Enterobacteriaceae;
ProteinFamily_735843	-0.41651	9.11438e-08	1.50519e-06	negative	K02026	NA	Bacteria;Proteobacteria;Gammaproteobacteria;Enterobacterales;Enterobacteriaceae;
ProteinFamily_709529	-0.45165	1.07604e-10	6.75606e-09	negative	K07053	NA	Bacteria;Proteobacteria;Gammaproteobacteria;Enterobacterales;Enterobacteriaceae;
ProteinFamily_389841	-0.481869	1.85276e-11	2.6017e-09	negative	K08219	NA	Bacteria;Proteobacteria;Gammaproteobacteria;Enterobacterales;Enterobacteriaceae;
ProteinFamily_72260	0.487154	7.72431e-08	1.31524e-06	positive	K12373	map00511,map00513,map00520,map00531,map00603,map00604,map01100,map04142	Bacteria;Bacteroidetes;Bacteroidia;Bacteroidales;Bacteroidaceae;Bacteroides;
ProteinFamily_2489801	0.515585	1.53123e-07	2.29799e-06	positive	NA	NA	Unknown
ProteinFamily_713310	-0.447679	1.69807e-10	9.16041e-09	negative	K13014	map00520,map01100,map01503	Bacteria;Proteobacteria;Gammaproteobacteria;Enterobacterales;Enterobacteriaceae;
ProteinFamily_985423	-0.460342	2.34904e-11	2.91829e-09	negative	K22900	NA	Bacteria;Proteobacteria;Gammaproteobacteria;Enterobacterales;Enterobacteriaceae;
ProteinFamily_377481	-0.441031	2.59075e-11	3.0759e-09	negative	K00832	map00270,map00350,map00360,map00400,map00401,map00950,map00960,map01100,map01110,map01130,map01230	Bacteria;Proteobacteria;Gammaproteobacteria;Enterobacterales;Enterobacteriaceae;
ProteinFamily_1208443	-0.386608	7.47752e-09	1.88605e-07	negative	K03470	map03030	Bacteria;Proteobacteria;Gammaproteobacteria;Enterobacterales;Enterobacteriaceae;
ProteinFamily_808355	-0.749833	2.23044e-10	1.10731e-08	negative	NA	NA	Bacteria;Proteobacteria;Gammaproteobacteria;Enterobacterales;Enterobacteriaceae;Escherichia;Escherichia_coli;
ProteinFamily_1112296	0.509466	5.69931e-07	6.81081e-06	positive	NA	NA	Bacteria;Firmicutes;Clostridia;Clostridiales;Lachnospiraceae;Dorea;Dorea_longicatena;
ProteinFamily_663082	-0.491299	3.89825e-10	1.68039e-08	negative	K16264	NA	Bacteria;Proteobacteria;Gammaproteobacteria;Enterobacterales;Enterobacteriaceae;
ProteinFamily_632689	-0.493475	2.59947e-11	3.0763e-09	negative	K23124	map00480,map01100	Bacteria;Proteobacteria;Gammaproteobacteria;Enterobacterales;Enterobacteriaceae;
ProteinFamily_65697	-0.454477	5.1747e-11	4.29386e-09	negative	K07676	map02020,map02026	Bacteria;Proteobacteria;Gammaproteobacteria;Enterobacterales;Enterobacteriaceae;
ProteinFamily_65348	-0.476675	2.75583e-10	1.29769e-08	negative	K09181	NA	Bacteria;Proteobacteria;Gammaproteobacteria;Enterobacterales;Enterobacteriaceae;
ProteinFamily_1119110	-0.468009	1.62777e-09	5.24929e-08	negative	K07358	NA	Bacteria;Proteobacteria;Gammaproteobacteria;Enterobacterales;Enterobacteriaceae;Escherichia;Escherichia_coli;
ProteinFamily_1094677	-0.404822	1.94058e-09	6.06887e-08	negative	K03801	map00785,map01100	Bacteria;Proteobacteria;Gammaproteobacteria;Enterobacterales;Enterobacteriaceae;
ProteinFamily_249126	0.657001	3.09079e-09	8.99091e-08	positive	K21572	NA	Bacteria;Bacteroidetes;Bacteroidia;Bacteroidales;Bacteroidaceae;Bacteroides;
ProteinFamily_787641	-0.49091	2.47003e-12	9.66052e-10	negative	K02030,K02424	map02010	Bacteria;Proteobacteria;Gammaproteobacteria;Enterobacterales;Enterobacteriaceae;
ProteinFamily_374596	-0.46325	2.51875e-11	3.02629e-09	negative	K07258	map00550,map01100	Bacteria;Proteobacteria;Gammaproteobacteria;Enterobacterales;Enterobacteriaceae;
ProteinFamily_1671437	-1.34448	3.69233e-10	1.61221e-08	negative	K02171	map01501	Bacteria;Firmicutes;Bacilli;Lactobacillales;Enterococcaceae;Enterococcus;Enterococcus_faecalis;
ProteinFamily_774777	-0.380367	1.95069e-09	6.09751e-08	negative	K02528	NA	Bacteria;Proteobacteria;Gammaproteobacteria;Enterobacterales;Enterobacteriaceae;
ProteinFamily_621568	0.681341	3.52917e-08	6.8286e-07	positive	K03589	map04112	Bacteria;Firmicutes;Clostridia;Clostridiales;Lachnospiraceae;Blautia;
ProteinFamily_701119	-0.38814	1.93843e-07	2.77286e-06	negative	K11604	map02010	Bacteria;Proteobacteria;Gammaproteobacteria;Enterobacterales;Enterobacteriaceae;
ProteinFamily_114121	-0.56187	2.62929e-11	3.10015e-09	negative	K00705	map00500,map01100,map01110	Bacteria;Proteobacteria;Gammaproteobacteria;Enterobacterales;Enterobacteriaceae;
ProteinFamily_611178	-0.437094	9.44765e-11	6.2797e-09	negative	K00097	map00750,map01100	Bacteria;Proteobacteria;Gammaproteobacteria;Enterobacterales;Enterobacteriaceae;
ProteinFamily_611177	-0.400766	5.67332e-08	1.01761e-06	negative	K03576	NA	Bacteria;Proteobacteria;Gammaproteobacteria;Enterobacterales;Enterobacteriaceae;
ProteinFamily_925215	-0.489882	1.16218e-11	2.13032e-09	negative	K00216	map01053,map01110,map01130	Bacteria;Proteobacteria;Gammaproteobacteria;Enterobacterales;Enterobacteriaceae;
ProteinFamily_941575	0.688791	8.96032e-09	2.18363e-07	positive	NA	NA	Bacteria;Firmicutes;Clostridia;Clostridiales;Lachnospiraceae;Anaerobutyricum;Anaerobutyricum_hallii;
ProteinFamily_1956269	0.558837	2.41745e-09	7.30039e-08	positive	NA	NA	Bacteria;Firmicutes;
ProteinFamily_693315	-0.436085	2.24746e-09	6.85156e-08	negative	NA	NA	Bacteria;Proteobacteria;Gammaproteobacteria;Enterobacterales;Enterobacteriaceae;Escherichia;Escherichia_coli;
ProteinFamily_10390	1.09496	7.41785e-10	2.76451e-08	positive	K01206	map00511	Bacteria;Firmicutes;Clostridia;Clostridiales;Ruminococcaceae;Ruminococcus;
ProteinFamily_1916719	-0.609969	1.33037e-09	4.4537e-08	negative	K03892	NA	Bacteria;Proteobacteria;Gammaproteobacteria;Enterobacterales;Enterobacteriaceae;
ProteinFamily_341859	-0.512813	1.13117e-08	2.63935e-07	negative	K01478	map00220,map01100,map01110,map01130	Bacteria;Firmicutes;Bacilli;Lactobacillales;
ProteinFamily_221394	-0.445457	2.97689e-11	3.27519e-09	negative	K03446	NA	Bacteria;Proteobacteria;Gammaproteobacteria;Enterobacterales;Enterobacteriaceae;
ProteinFamily_292432	0.507109	2.72071e-07	3.66853e-06	positive	K16787,K16786	map02010	Bacteria;Firmicutes;Clostridia;Clostridiales;
ProteinFamily_2717975	0.541258	1.03382e-07	1.66463e-06	positive	NA	NA	Unknown
ProteinFamily_1361466	-0.428524	7.63178e-08	1.3033e-06	negative	NA	NA	Bacteria;Proteobacteria;Gammaproteobacteria;Enterobacterales;Enterobacteriaceae;Escherichia;Escherichia_coli;
ProteinFamily_340895	0.441601	1.38297e-07	2.1171e-06	positive	NA	NA	Bacteria;Firmicutes;Clostridia;Clostridiales;Ruminococcaceae;Faecalibacterium;Faecalibacterium_prausnitzii;
ProteinFamily_1204481	-0.598961	2.86551e-08	5.73088e-07	negative	K12136	NA	Bacteria;Proteobacteria;Gammaproteobacteria;Enterobacterales;Enterobacteriaceae;Escherichia;Escherichia_coli;
ProteinFamily_1302857	0.558306	9.66421e-08	1.5765e-06	positive	NA	NA	Bacteria;Firmicutes;Clostridia;Clostridiales;Ruminococcaceae;Faecalibacterium;Faecalibacterium_prausnitzii;
ProteinFamily_1681363	-0.396026	5.59864e-08	1.0059e-06	negative	K07447	NA	Bacteria;Proteobacteria;Gammaproteobacteria;Enterobacterales;Enterobacteriaceae;
ProteinFamily_1681369	-0.416462	1.53117e-10	8.54763e-09	negative	K03559	NA	Bacteria;Proteobacteria;Gammaproteobacteria;Enterobacterales;Enterobacteriaceae;
ProteinFamily_1418694	-0.427205	5.93428e-10	2.33519e-08	negative	K09161	NA	Bacteria;Proteobacteria;Gammaproteobacteria;Enterobacterales;Enterobacteriaceae;
ProteinFamily_618459	-0.7935	9.00802e-08	1.49108e-06	negative	K09815	map02010	Bacteria;Firmicutes;Bacilli;Lactobacillales;Enterococcaceae;Enterococcus;
ProteinFamily_321401	0.531991	1.79621e-07	2.61075e-06	positive	K07133	NA	Bacteria;Firmicutes;Clostridia;Clostridiales;Lachnospiraceae;
ProteinFamily_946986	-0.949687	5.17559e-07	6.28022e-06	negative	NA	NA	Bacteria;Firmicutes;Bacilli;Lactobacillales;Enterococcaceae;Enterococcus;Enterococcus_faecalis;
ProteinFamily_113321	-0.456302	5.3504e-11	4.37736e-09	negative	K05939	map00071,map00564	Bacteria;Proteobacteria;Gammaproteobacteria;Enterobacterales;Enterobacteriaceae;
ProteinFamily_81433	0.642731	6.5736e-08	1.15077e-06	positive	K03151	map00730,map01100,map04122	Bacteria;Firmicutes;Clostridia;Clostridiales;Ruminococcaceae;Faecalibacterium;Faecalibacterium_prausnitzii;
ProteinFamily_41163	0.660306	9.46076e-10	3.36942e-08	positive	NA	NA	Bacteria;Bacteroidetes;Bacteroidia;Bacteroidales;Bacteroidaceae;Bacteroides;
ProteinFamily_1166079	-0.424019	1.96069e-09	6.12168e-08	negative	K03386	map04214	Bacteria;Proteobacteria;Gammaproteobacteria;Enterobacterales;Enterobacteriaceae;
ProteinFamily_275161	0.52427	6.50962e-07	7.58612e-06	positive	K21572	NA	Bacteria;Bacteroidetes;Bacteroidia;Bacteroidales;Bacteroidaceae;Bacteroides;
ProteinFamily_170694	0.6106	6.74249e-08	1.17585e-06	positive	K21572	NA	Bacteria;Bacteroidetes;Bacteroidia;Bacteroidales;Bacteroidaceae;Bacteroides;
ProteinFamily_2733437	-0.401688	2.20104e-08	4.60767e-07	negative	NA	NA	Unknown
ProteinFamily_492825	0.639718	2.68344e-07	3.62468e-06	positive	NA	NA	Bacteria;Firmicutes;Clostridia;Clostridiales;Lachnospiraceae;Blautia;
ProteinFamily_1547092	0.488693	5.28129e-07	6.3911e-06	positive	NA	NA	Bacteria;Bacteroidetes;Bacteroidia;Bacteroidales;Bacteroidaceae;Bacteroides;
ProteinFamily_411556	-0.426417	1.32325e-08	3.00979e-07	negative	K00748	map00540,map01100	Bacteria;Proteobacteria;Gammaproteobacteria;Enterobacterales;Enterobacteriaceae;
ProteinFamily_295765	-0.41092	5.0852e-08	9.28215e-07	negative	K01466	map00230,map01100,map01120	Bacteria;Proteobacteria;Gammaproteobacteria;Enterobacterales;Enterobacteriaceae;
ProteinFamily_489429	-0.454013	4.41632e-09	1.21445e-07	negative	K18850	NA	Bacteria;Proteobacteria;Gammaproteobacteria;Enterobacterales;Enterobacteriaceae;
ProteinFamily_77268	0.654892	7.18677e-08	1.23978e-06	positive	NA	NA	Bacteria;Bacteroidetes;Bacteroidia;Bacteroidales;Bacteroidaceae;Bacteroides;
ProteinFamily_1432034	-0.902533	2.21595e-10	1.10353e-08	negative	NA	NA	Bacteria;Proteobacteria;Gammaproteobacteria;Enterobacterales;Enterobacteriaceae;Escherichia;Escherichia_coli;
ProteinFamily_1432039	0.578134	4.12517e-08	7.77768e-07	positive	NA	NA	Bacteria;Firmicutes;Clostridia;Clostridiales;Lachnospiraceae;
ProteinFamily_362686	-0.415745	3.23859e-10	1.44986e-08	negative	K03732	map03018	Bacteria;Proteobacteria;Gammaproteobacteria;Enterobacterales;Enterobacteriaceae;
ProteinFamily_1249211	-0.436786	1.99403e-08	4.23864e-07	negative	NA	NA	Bacteria;Proteobacteria;Gammaproteobacteria;Enterobacterales;Enterobacteriaceae;Escherichia;Escherichia_coli;
ProteinFamily_619616	0.797045	2.11991e-09	6.51534e-08	positive	K02015	NA	Bacteria;Firmicutes;Clostridia;Clostridiales;Ruminococcaceae;
ProteinFamily_311437	-0.421631	7.76886e-08	1.32065e-06	negative	K04075	NA	Bacteria;Proteobacteria;Gammaproteobacteria;Enterobacterales;Enterobacteriaceae;
ProteinFamily_1798983	-0.455372	7.32625e-10	2.73863e-08	negative	NA	NA	Bacteria;Proteobacteria;Gammaproteobacteria;Enterobacterales;Enterobacteriaceae;
ProteinFamily_1012313	-0.806698	2.64253e-07	3.57588e-06	negative	NA	NA	Bacteria;Firmicutes;Bacilli;Lactobacillales;
ProteinFamily_906488	-0.475613	3.3824e-10	1.50141e-08	negative	K00757	map00240,map00983,map01100	Bacteria;Proteobacteria;Gammaproteobacteria;Enterobacterales;Enterobacteriaceae;
ProteinFamily_365485	0.70151	1.68065e-08	3.67042e-07	positive	NA	NA	Bacteria;Bacteroidetes;Bacteroidia;Bacteroidales;
ProteinFamily_1292491	-0.447149	2.05939e-10	1.05086e-08	negative	NA	NA	Bacteria;Proteobacteria;Gammaproteobacteria;Enterobacterales;Enterobacteriaceae;
ProteinFamily_115500	-0.402883	7.26758e-09	1.84179e-07	negative	K12297,K07444	NA	Bacteria;Proteobacteria;Gammaproteobacteria;Enterobacterales;Enterobacteriaceae;
ProteinFamily_765558	0.385851	5.64203e-07	6.75548e-06	positive	K02493	NA	Bacteria;Firmicutes;Clostridia;Clostridiales;Lachnospiraceae;Anaerostipes;
ProteinFamily_580551	-0.431291	3.05943e-09	8.91584e-08	negative	K15549	NA	Bacteria;Proteobacteria;Gammaproteobacteria;Enterobacterales;Enterobacteriaceae;
ProteinFamily_612706	0.529734	2.51784e-07	3.43689e-06	positive	NA	NA	Bacteria;Bacteroidetes;Bacteroidia;Bacteroidales;Bacteroidaceae;Bacteroides;
ProteinFamily_383634	0.618265	5.61107e-08	1.00728e-06	positive	NA	NA	Bacteria;Firmicutes;Clostridia;Clostridiales;Lachnospiraceae;
ProteinFamily_291453	-0.412755	4.53959e-08	8.41798e-07	negative	NA	NA	Bacteria;Proteobacteria;Gammaproteobacteria;Enterobacterales;Enterobacteriaceae;Escherichia;Escherichia_coli;
ProteinFamily_33313	0.539604	4.41533e-07	5.49706e-06	positive	K01421	NA	Bacteria;Firmicutes;Clostridia;Clostridiales;Lachnospiraceae;Blautia;
ProteinFamily_2285745	0.72241	5.14065e-10	2.09081e-08	positive	NA	NA	Unknown
ProteinFamily_937744	0.474256	5.69301e-07	6.80509e-06	positive	NA	NA	Bacteria;Firmicutes;Clostridia;Clostridiales;Ruminococcaceae;Faecalibacterium;Faecalibacterium_prausnitzii;
ProteinFamily_58923	0.516686	2.55432e-09	7.62426e-08	positive	NA	NA	Bacteria;Firmicutes;Clostridia;Clostridiales;Lachnospiraceae;
ProteinFamily_627489	0.391381	5.3712e-08	9.71299e-07	positive	K05832	NA	Bacteria;Firmicutes;Clostridia;Clostridiales;Ruminococcaceae;
ProteinFamily_1901226	0.46187	1.39279e-09	4.62402e-08	positive	NA	NA	Bacteria;Firmicutes;Clostridia;Clostridiales;
ProteinFamily_74779	0.68097	3.26231e-08	6.39325e-07	positive	NA	NA	Bacteria;Firmicutes;Clostridia;Clostridiales;Lachnospiraceae;Blautia;
ProteinFamily_192890	-0.388923	9.48199e-11	6.296e-09	negative	K02945	map03010	Bacteria;Proteobacteria;Gammaproteobacteria;Enterobacterales;
ProteinFamily_406048	-0.860135	2.67356e-08	5.40145e-07	negative	K03575	map03410	Bacteria;Firmicutes;Bacilli;Lactobacillales;Enterococcaceae;Enterococcus;
ProteinFamily_889102	-0.463289	7.35295e-10	2.74684e-08	negative	K02169	map00780,map01100	Bacteria;Proteobacteria;Gammaproteobacteria;Enterobacterales;Enterobacteriaceae;
ProteinFamily_1112318	-0.437286	6.33362e-11	4.90219e-09	negative	K03978	NA	Bacteria;Proteobacteria;Gammaproteobacteria;Enterobacterales;Enterobacteriaceae;
ProteinFamily_241629	0.62823	8.97063e-08	1.48632e-06	positive	NA	NA	Bacteria;Bacteroidetes;Bacteroidia;Bacteroidales;Bacteroidaceae;Bacteroides;
ProteinFamily_965077	-0.440193	3.73232e-10	1.62805e-08	negative	K02030,K10036	map02010	Bacteria;Proteobacteria;Gammaproteobacteria;Enterobacterales;Enterobacteriaceae;
ProteinFamily_2207765	0.54493	4.6207e-08	8.55356e-07	positive	NA	NA	Unknown
ProteinFamily_259247	-0.821568	1.96746e-10	1.012e-08	negative	K03079	map00040,map00053,map01100,map01120	Bacteria;Proteobacteria;Gammaproteobacteria;Enterobacterales;Enterobacteriaceae;
ProteinFamily_607590	-0.732455	2.24172e-13	2.67332e-10	negative	K10557	map02010,map02024	Bacteria;Proteobacteria;Gammaproteobacteria;Enterobacterales;Enterobacteriaceae;
ProteinFamily_5403	0.476864	1.82794e-07	2.64668e-06	positive	NA	NA	Bacteria;Firmicutes;Clostridia;Clostridiales;Lachnospiraceae;
ProteinFamily_306361	-0.42219	2.44941e-09	7.36915e-08	negative	K00322	map00760,map01100	Bacteria;Proteobacteria;Gammaproteobacteria;Enterobacterales;Enterobacteriaceae;
ProteinFamily_664494	0.527256	2.68581e-07	3.62681e-06	positive	NA	NA	Bacteria;Firmicutes;Clostridia;Clostridiales;Lachnospiraceae;Blautia;
ProteinFamily_581127	0.603705	1.0338e-12	5.92056e-10	positive	K01607	map00362,map01100,map01120,map01220	Bacteria;Firmicutes;Clostridia;Clostridiales;Lachnospiraceae;
ProteinFamily_93373	-0.39509	2.47233e-07	3.38557e-06	negative	K00087	map00230,map01100,map01120	Bacteria;Proteobacteria;Gammaproteobacteria;Enterobacterales;Enterobacteriaceae;Escherichia;Escherichia_coli;
ProteinFamily_1494189	-0.848987	1.01414e-07	1.63727e-06	negative	NA	NA	Bacteria;Firmicutes;Bacilli;Lactobacillales;Enterococcaceae;Enterococcus;
ProteinFamily_2013605	-0.481013	1.49992e-10	8.41856e-09	negative	K09978	NA	Bacteria;Proteobacteria;Gammaproteobacteria;Enterobacterales;Enterobacteriaceae;
ProteinFamily_1662532	0.431563	5.22726e-07	6.33454e-06	positive	NA	NA	Bacteria;Firmicutes;Clostridia;Clostridiales;Ruminococcaceae;Faecalibacterium;Faecalibacterium_prausnitzii;
ProteinFamily_151015	-0.543309	3.11869e-08	6.15884e-07	negative	NA	NA	Bacteria;Proteobacteria;Gammaproteobacteria;Enterobacterales;Enterobacteriaceae;
ProteinFamily_531399	-0.449719	1.71821e-11	2.53021e-09	negative	K06899	NA	Bacteria;Proteobacteria;Gammaproteobacteria;Enterobacterales;Enterobacteriaceae;
ProteinFamily_2187500	0.464682	4.28702e-08	8.04265e-07	positive	K02899	map03010	Unknown
ProteinFamily_265003	0.658195	5.50893e-10	2.21261e-08	positive	NA	NA	Bacteria;Bacteroidetes;Bacteroidia;Bacteroidales;Bacteroidaceae;Bacteroides;
ProteinFamily_265009	0.599944	3.39889e-07	4.39869e-06	positive	K03308	NA	Bacteria;Firmicutes;Clostridia;Clostridiales;Ruminococcaceae;Ruminococcus;
ProteinFamily_1038578	0.59736	6.98548e-08	1.20967e-06	positive	K03814	map00550	Bacteria;Bacteroidetes;Bacteroidia;Bacteroidales;Bacteroidaceae;Bacteroides;
ProteinFamily_82953	0.610166	7.52013e-07	8.56304e-06	positive	NA	NA	Bacteria;Firmicutes;Clostridia;Clostridiales;Ruminococcaceae;Faecalibacterium;Faecalibacterium_prausnitzii;
ProteinFamily_1535617	-0.456522	7.32958e-11	5.28834e-09	negative	K03803	NA	Bacteria;Proteobacteria;Gammaproteobacteria;Enterobacterales;Enterobacteriaceae;
ProteinFamily_1134997	-0.487501	3.12679e-10	1.41538e-08	negative	K05779	NA	Bacteria;Proteobacteria;Gammaproteobacteria;Enterobacterales;Enterobacteriaceae;
ProteinFamily_1134994	-0.432176	7.0781e-10	2.67029e-08	negative	K10679	map00633,map01120	Bacteria;Proteobacteria;Gammaproteobacteria;Enterobacterales;Enterobacteriaceae;
ProteinFamily_33237	-0.498324	2.26918e-10	1.12022e-08	negative	K22051	NA	Bacteria;Proteobacteria;Gammaproteobacteria;Enterobacterales;Enterobacteriaceae;
ProteinFamily_1516005	-0.477606	1.08449e-10	6.79308e-09	negative	NA	NA	Bacteria;Proteobacteria;Gammaproteobacteria;Enterobacterales;Enterobacteriaceae;
ProteinFamily_106575	-0.616276	3.79942e-12	1.17827e-09	negative	K01534	NA	Bacteria;Proteobacteria;Gammaproteobacteria;Enterobacterales;Enterobacteriaceae;
ProteinFamily_326769	-0.485885	1.91712e-12	8.08999e-10	negative	K03757	NA	Bacteria;Proteobacteria;Gammaproteobacteria;Enterobacterales;Enterobacteriaceae;
ProteinFamily_1008977	-0.470877	4.60157e-11	4.06468e-09	negative	K23123	map00480,map01100	Bacteria;Proteobacteria;Gammaproteobacteria;Enterobacterales;Enterobacteriaceae;
ProteinFamily_556773	0.62709	7.85095e-07	8.87648e-06	positive	K02529	NA	Bacteria;Firmicutes;Clostridia;Clostridiales;
ProteinFamily_1001709	-0.407238	1.86479e-09	5.86043e-08	negative	K19803	map00540	Bacteria;Proteobacteria;Gammaproteobacteria;Enterobacterales;Enterobacteriaceae;
ProteinFamily_864831	-1.31024	2.2367e-11	2.84612e-09	negative	NA	NA	Bacteria;Firmicutes;Bacilli;Lactobacillales;Enterococcaceae;Enterococcus;Enterococcus_faecalis;
ProteinFamily_214691	-0.46471	1.90337e-11	2.62541e-09	negative	K16322	NA	Bacteria;Proteobacteria;Gammaproteobacteria;Enterobacterales;Enterobacteriaceae;Escherichia;Escherichia_coli;
ProteinFamily_1960989	0.426142	4.74499e-07	5.83499e-06	positive	K02888	map03010	Unknown
ProteinFamily_995835	0.648685	1.39335e-07	2.12995e-06	positive	NA	NA	Bacteria;Firmicutes;Clostridia;Clostridiales;Lachnospiraceae;unknown;unknown;
ProteinFamily_1391705	-0.445856	2.33595e-10	1.14463e-08	negative	K03638	map00790,map01100	Bacteria;Proteobacteria;Gammaproteobacteria;Enterobacterales;Enterobacteriaceae;
ProteinFamily_44105	-0.446841	2.70196e-09	7.99796e-08	negative	K12527	map00450	Bacteria;Proteobacteria;Gammaproteobacteria;Enterobacterales;Enterobacteriaceae;
ProteinFamily_707789	-0.817366	1.44761e-10	8.23162e-09	negative	NA	NA	Bacteria;Proteobacteria;Gammaproteobacteria;Enterobacterales;Enterobacteriaceae;
ProteinFamily_1437073	-0.784645	1.27161e-07	1.97443e-06	negative	K07483	NA	Bacteria;Proteobacteria;Gammaproteobacteria;Enterobacterales;Enterobacteriaceae;Escherichia;Escherichia_coli;
ProteinFamily_645645	-0.880789	1.29888e-08	2.9596e-07	negative	K00344	NA	Bacteria;Firmicutes;Bacilli;Lactobacillales;Enterococcaceae;Enterococcus;
ProteinFamily_553689	0.629392	3.85846e-08	7.36576e-07	positive	NA	NA	Bacteria;Bacteroidetes;Bacteroidia;Bacteroidales;Bacteroidaceae;Bacteroides;
ProteinFamily_2320912	-0.416427	3.75221e-09	1.05652e-07	negative	K09712	NA	Unknown
ProteinFamily_1142284	-0.855619	8.57386e-08	1.43103e-06	negative	NA	NA	Bacteria;Firmicutes;Bacilli;Lactobacillales;Enterococcaceae;Enterococcus;
ProteinFamily_1425841	-1.32875	9.87764e-10	3.5004e-08	negative	NA	NA	Bacteria;Firmicutes;Bacilli;Lactobacillales;Enterococcaceae;Enterococcus;Enterococcus_faecalis;
ProteinFamily_2182776	0.382391	7.2044e-07	8.26219e-06	positive	K03210	map02024,map03060,map03070	Unknown
ProteinFamily_239565	0.50046	4.00573e-07	5.07376e-06	positive	NA	NA	Bacteria;Firmicutes;Clostridia;Clostridiales;Ruminococcaceae;Faecalibacterium;Faecalibacterium_prausnitzii;
ProteinFamily_2463586	-0.434467	5.90857e-10	2.3265e-08	negative	K02345	map03030,map03430,map03440	Unknown
ProteinFamily_75308	-0.524151	8.47776e-11	5.811e-09	negative	K07347,K12518	map05133,NA	Bacteria;Proteobacteria;Gammaproteobacteria;Enterobacterales;Enterobacteriaceae;Escherichia;Escherichia_coli;
ProteinFamily_15078	0.824791	7.41416e-11	5.32541e-09	positive	K03466	NA	Bacteria;Firmicutes;Clostridia;Clostridiales;Lachnospiraceae;
ProteinFamily_1440053	0.585482	6.50519e-07	7.58408e-06	positive	NA	NA	Bacteria;Firmicutes;Clostridia;Clostridiales;Lachnospiraceae;Blautia;
ProteinFamily_2196120	0.481954	8.62948e-08	1.43769e-06	positive	NA	NA	Unknown
ProteinFamily_846517	-0.466802	1.7187e-11	2.53021e-09	negative	K01169	NA	Bacteria;Proteobacteria;Gammaproteobacteria;Enterobacterales;Enterobacteriaceae;
ProteinFamily_2588927	0.683651	1.31049e-09	4.40092e-08	positive	NA	NA	Unknown
ProteinFamily_1751455	-0.436864	8.65701e-10	3.12745e-08	negative	K10806	map01040	Bacteria;Proteobacteria;Gammaproteobacteria;Enterobacterales;Enterobacteriaceae;
ProteinFamily_1065982	0.573307	6.05947e-08	1.07366e-06	positive	NA	NA	Bacteria;Bacteroidetes;Bacteroidia;Bacteroidales;Bacteroidaceae;Bacteroides;
ProteinFamily_447746	-0.440363	1.48436e-11	2.44128e-09	negative	K08306	NA	Bacteria;Proteobacteria;Gammaproteobacteria;Enterobacterales;Enterobacteriaceae;
ProteinFamily_683711	-0.45083	6.77848e-12	1.58104e-09	negative	K00124	map00630,map00680,map01100,map01120,map01200	Bacteria;Proteobacteria;Gammaproteobacteria;Enterobacterales;Enterobacteriaceae;
ProteinFamily_1612830	-1.03909	2.84356e-12	1.02832e-09	negative	NA	NA	Bacteria;Firmicutes;Bacilli;Lactobacillales;Enterococcaceae;Enterococcus;
ProteinFamily_24839	-0.454415	1.10529e-09	3.82805e-08	negative	K09800	NA	Bacteria;Proteobacteria;Gammaproteobacteria;Enterobacterales;Enterobacteriaceae;
ProteinFamily_113139	0.53657	3.90831e-08	7.44099e-07	positive	K08303	map05120	Bacteria;Firmicutes;Clostridia;Clostridiales;Ruminococcaceae;Ruminococcus;
ProteinFamily_895008	-0.501843	8.54781e-12	1.80948e-09	negative	K08680	map00130,map01100,map01110	Bacteria;Proteobacteria;Gammaproteobacteria;Enterobacterales;Enterobacteriaceae;
ProteinFamily_913944	-0.456655	2.59434e-11	3.0759e-09	negative	K00930	map00220,map01100,map01110,map01130,map01210,map01230	Bacteria;Proteobacteria;Gammaproteobacteria;Enterobacterales;Enterobacteriaceae;
ProteinFamily_2488446	0.381063	5.10423e-07	6.21009e-06	positive	NA	NA	Unknown
ProteinFamily_1010456	-0.467349	1.56896e-07	2.34474e-06	negative	K03749	NA	Bacteria;Proteobacteria;Gammaproteobacteria;Enterobacterales;Enterobacteriaceae;
ProteinFamily_2133200	0.383459	2.12536e-08	4.47114e-07	positive	K11189	NA	Unknown
ProteinFamily_1440734	-0.401587	4.09176e-09	1.13666e-07	negative	K03719	NA	Bacteria;Proteobacteria;Gammaproteobacteria;Enterobacterales;Enterobacteriaceae;
ProteinFamily_395080	0.401035	4.25145e-07	5.33132e-06	positive	NA	NA	Bacteria;Actinobacteria;Actinobacteria;Bifidobacteriales;Bifidobacteriaceae;Bifidobacterium;Bifidobacterium_longum;
ProteinFamily_1794913	0.704286	5.58962e-09	1.47847e-07	positive	K06223	map03430	Bacteria;Bacteroidetes;Bacteroidia;Bacteroidales;Bacteroidaceae;Bacteroides;
ProteinFamily_1077579	0.545041	5.78164e-08	1.03156e-06	positive	NA	NA	Bacteria;Firmicutes;Clostridia;Clostridiales;Ruminococcaceae;Ruminococcus;
ProteinFamily_1077571	0.41099	6.85951e-07	7.92476e-06	positive	K01091	map00630,map01100,map01110,map01130	Bacteria;Firmicutes;Clostridia;Clostridiales;Ruminococcaceae;Faecalibacterium;Faecalibacterium_prausnitzii;
ProteinFamily_789112	0.532309	1.07626e-07	1.72197e-06	positive	K10822,K06861	map02010	Bacteria;Bacteroidetes;Bacteroidia;Bacteroidales;Bacteroidaceae;Bacteroides;
ProteinFamily_743351	-0.429669	6.78697e-10	2.59434e-08	negative	K13292	NA	Bacteria;Proteobacteria;Gammaproteobacteria;Enterobacterales;Enterobacteriaceae;
ProteinFamily_672592	-0.47144	2.44777e-11	2.97893e-09	negative	NA	NA	Bacteria;Proteobacteria;Gammaproteobacteria;Enterobacterales;Enterobacteriaceae;
ProteinFamily_1504418	0.618803	2.66224e-07	3.60104e-06	positive	NA	NA	Bacteria;Firmicutes;Clostridia;Clostridiales;
ProteinFamily_209311	0.70445	9.26284e-09	2.24089e-07	positive	NA	NA	Bacteria;Bacteroidetes;Bacteroidia;Bacteroidales;Bacteroidaceae;Bacteroides;
ProteinFamily_29780	0.52181	8.76291e-08	1.45652e-06	positive	NA	NA	Bacteria;Bacteroidetes;Bacteroidia;Bacteroidales;Bacteroidaceae;Bacteroides;
ProteinFamily_1626916	-0.443546	2.44601e-10	1.18367e-08	negative	NA	NA	Bacteria;Proteobacteria;Gammaproteobacteria;Enterobacterales;Enterobacteriaceae;
ProteinFamily_570945	0.566351	7.76817e-08	1.32065e-06	positive	NA	NA	Bacteria;Bacteroidetes;Bacteroidia;Bacteroidales;Bacteroidaceae;Bacteroides;
ProteinFamily_286276	0.441533	5.86365e-08	1.0431e-06	positive	K02346	NA	Bacteria;Firmicutes;Clostridia;Clostridiales;
ProteinFamily_2270303	-0.418403	4.40365e-10	1.8534e-08	negative	K02784	map02060	Unknown
ProteinFamily_2657121	0.460702	8.53669e-08	1.42631e-06	positive	NA	NA	Unknown
ProteinFamily_134453	-0.460092	1.00674e-08	2.40053e-07	negative	K16092,K02014	NA	Bacteria;Proteobacteria;Gammaproteobacteria;Enterobacterales;Enterobacteriaceae;
ProteinFamily_762304	-0.417191	3.60208e-10	1.57817e-08	negative	K03089	NA	Bacteria;Proteobacteria;Gammaproteobacteria;Enterobacterales;Enterobacteriaceae;
ProteinFamily_1450697	-0.489297	1.67453e-11	2.53021e-09	negative	K07349	NA	Bacteria;Proteobacteria;Gammaproteobacteria;Enterobacterales;Enterobacteriaceae;Escherichia;Escherichia_coli;
ProteinFamily_93236	0.542844	2.90424e-08	5.79461e-07	positive	NA	NA	Bacteria;Firmicutes;Clostridia;Clostridiales;Lachnospiraceae;
ProteinFamily_593547	-1.1918	5.56738e-11	4.49752e-09	negative	NA	NA	Bacteria;Firmicutes;Bacilli;Lactobacillales;Enterococcaceae;Enterococcus;
ProteinFamily_60576	-0.554401	4.68895e-14	1.20303e-10	negative	K00990	map02020	Bacteria;Proteobacteria;Gammaproteobacteria;Enterobacterales;Enterobacteriaceae;
ProteinFamily_459734	0.720094	1.01121e-09	3.56574e-08	positive	NA	NA	Bacteria;Bacteroidetes;Bacteroidia;Bacteroidales;Bacteroidaceae;Bacteroides;
ProteinFamily_375008	0.436004	2.57251e-07	3.49811e-06	positive	NA	NA	Bacteria;Firmicutes;Clostridia;Clostridiales;
ProteinFamily_1799429	-0.450207	2.52892e-10	1.21233e-08	negative	K09021	map00240,map01100	Bacteria;Proteobacteria;Gammaproteobacteria;Enterobacterales;Enterobacteriaceae;
ProteinFamily_516643	-0.429589	1.0189e-10	6.58151e-09	negative	K02529	NA	Bacteria;Proteobacteria;Gammaproteobacteria;Enterobacterales;Enterobacteriaceae;
ProteinFamily_674300	-0.694719	2.67169e-10	1.26657e-08	negative	K02616	NA	Bacteria;Proteobacteria;Gammaproteobacteria;Enterobacterales;Enterobacteriaceae;
ProteinFamily_344872	-0.430732	4.48438e-09	1.2266e-07	negative	K02532	NA	Bacteria;Proteobacteria;Gammaproteobacteria;Enterobacterales;Enterobacteriaceae;
ProteinFamily_979604	-0.624195	1.51168e-07	2.27664e-06	negative	NA	NA	Bacteria;Proteobacteria;Gammaproteobacteria;Enterobacterales;Enterobacteriaceae;Escherichia;Escherichia_coli;
ProteinFamily_2418616	0.467407	7.00534e-07	8.06853e-06	positive	NA	NA	Unknown
ProteinFamily_109343	-0.460974	7.72041e-11	5.46902e-09	negative	K08303	map05120	Bacteria;Proteobacteria;Gammaproteobacteria;Enterobacterales;Enterobacteriaceae;
ProteinFamily_264560	0.514162	1.03462e-07	1.66489e-06	positive	NA	NA	Bacteria;Bacteroidetes;Bacteroidia;Bacteroidales;
ProteinFamily_838369	-0.539385	3.5112e-12	1.173e-09	negative	K09816	map02010	Bacteria;Proteobacteria;Gammaproteobacteria;Enterobacterales;Enterobacteriaceae;
ProteinFamily_42698	0.739295	4.96705e-11	4.19758e-09	positive	NA	NA	Bacteria;Bacteroidetes;Bacteroidia;Bacteroidales;Bacteroidaceae;Bacteroides;
ProteinFamily_55678	0.616922	8.33376e-09	2.06392e-07	positive	NA	NA	Bacteria;Firmicutes;Clostridia;Clostridiales;
ProteinFamily_2644342	-0.439598	3.85007e-10	1.66634e-08	negative	K02192	NA	Unknown
ProteinFamily_2238984	-0.438953	4.80886e-09	1.30386e-07	negative	NA	NA	Unknown
ProteinFamily_262245	-0.447963	1.71006e-11	2.53021e-09	negative	K01928	map00300,map00550,map01100	Bacteria;Proteobacteria;Gammaproteobacteria;Enterobacterales;Enterobacteriaceae;
ProteinFamily_265212	0.528397	1.24972e-07	1.94751e-06	positive	K03327	NA	Bacteria;Firmicutes;Clostridia;Clostridiales;Lachnospiraceae;
ProteinFamily_2172410	-0.431544	1.14142e-09	3.92983e-08	negative	NA	NA	Unknown
ProteinFamily_791168	0.388895	9.66793e-08	1.57671e-06	positive	NA	NA	Bacteria;Firmicutes;Clostridia;Clostridiales;Ruminococcaceae;Faecalibacterium;
ProteinFamily_410255	0.848066	4.58732e-09	1.25262e-07	positive	K06385	NA	Bacteria;Firmicutes;Clostridia;Clostridiales;Ruminococcaceae;Ruminococcus;
ProteinFamily_695884	0.46488	2.83958e-07	3.79282e-06	positive	NA	NA	Bacteria;Firmicutes;Clostridia;Clostridiales;Ruminococcaceae;Faecalibacterium;Faecalibacterium_prausnitzii;
ProteinFamily_547083	-0.881069	2.29772e-07	3.1942e-06	negative	K00344	NA	Bacteria;Firmicutes;Bacilli;Lactobacillales;
ProteinFamily_176242	-0.494415	2.67767e-11	3.10787e-09	negative	K02551	map00130,map01100,map01110	Bacteria;Proteobacteria;Gammaproteobacteria;Enterobacterales;Enterobacteriaceae;
ProteinFamily_1216290	0.468339	2.38024e-08	4.91384e-07	positive	NA	NA	Bacteria;Firmicutes;Clostridia;Clostridiales;
ProteinFamily_148271	0.823358	1.80658e-09	5.70825e-08	positive	NA	NA	Bacteria;Firmicutes;Clostridia;Clostridiales;Lachnospiraceae;Blautia;
ProteinFamily_262161	-0.449509	2.18669e-11	2.82173e-09	negative	K00703	map00500,map01100,map01110,map02026	Bacteria;Proteobacteria;Gammaproteobacteria;Enterobacterales;Enterobacteriaceae;
ProteinFamily_782734	-1.16053	1.96601e-11	2.66604e-09	negative	K15539	NA	Bacteria;Firmicutes;Bacilli;Lactobacillales;Enterococcaceae;Enterococcus;Enterococcus_faecalis;
ProteinFamily_41674	0.667796	1.86659e-08	4.01364e-07	positive	K01200	map00500,map01100,map01110	Bacteria;Firmicutes;Clostridia;Clostridiales;Ruminococcaceae;Ruminococcus;
ProteinFamily_78585	-0.560757	2.62225e-14	1.05123e-10	negative	K00525	map00230,map00240,map01100	Bacteria;Proteobacteria;Gammaproteobacteria;Enterobacterales;Enterobacteriaceae;
ProteinFamily_112222	-0.429489	7.44258e-09	1.88094e-07	negative	K07121	NA	Bacteria;Proteobacteria;Gammaproteobacteria;Enterobacterales;Enterobacteriaceae;Escherichia;Escherichia_coli;
ProteinFamily_1386260	0.616834	5.33782e-09	1.42066e-07	positive	NA	NA	Bacteria;Bacteroidetes;Bacteroidia;Bacteroidales;Bacteroidaceae;Bacteroides;
ProteinFamily_357301	0.501155	5.91755e-07	7.01986e-06	positive	NA	NA	Bacteria;Firmicutes;Clostridia;Clostridiales;Lachnospiraceae;Dorea;
ProteinFamily_1660851	0.496594	1.99122e-08	4.23477e-07	positive	NA	NA	Bacteria;Firmicutes;Clostridia;Clostridiales;Ruminococcaceae;Faecalibacterium;Faecalibacterium_prausnitzii;
ProteinFamily_330676	0.4535	3.92592e-07	4.99239e-06	positive	NA	NA	Bacteria;Firmicutes;Clostridia;Clostridiales;Ruminococcaceae;Faecalibacterium;Faecalibacterium_prausnitzii;
ProteinFamily_1473534	-0.662743	4.43018e-11	3.99088e-09	negative	K01185	NA	Bacteria;Proteobacteria;Gammaproteobacteria;Enterobacterales;Enterobacteriaceae;
ProteinFamily_426024	-0.470462	1.43929e-10	8.19886e-09	negative	K03742	map00760	Bacteria;Proteobacteria;Gammaproteobacteria;Enterobacterales;Enterobacteriaceae;
ProteinFamily_256896	-0.42041	2.11664e-08	4.45425e-07	negative	K07406	map00052,map00561,map00600,map00603,map01100	Bacteria;Proteobacteria;Gammaproteobacteria;Enterobacterales;Enterobacteriaceae;
ProteinFamily_332471	-0.458615	3.22856e-11	3.3963e-09	negative	K08191	NA	Bacteria;Proteobacteria;Gammaproteobacteria;Enterobacterales;Enterobacteriaceae;
ProteinFamily_521950	-0.81848	4.46129e-07	5.5385e-06	negative	K07177	NA	Bacteria;Firmicutes;Bacilli;Lactobacillales;Lactobacillaceae;Lactobacillus;
ProteinFamily_564086	-0.388579	1.51385e-08	3.3669e-07	negative	K00124	map00630,map00680,map01100,map01120,map01200	Bacteria;Proteobacteria;Gammaproteobacteria;Enterobacterales;Enterobacteriaceae;Escherichia;
ProteinFamily_500465	-0.464637	9.92471e-12	1.95032e-09	negative	K04774	NA	Bacteria;Proteobacteria;Gammaproteobacteria;Enterobacterales;Enterobacteriaceae;
ProteinFamily_1911883	-0.447392	2.86843e-10	1.32939e-08	negative	K03973	NA	Bacteria;Proteobacteria;Gammaproteobacteria;Enterobacterales;Enterobacteriaceae;
ProteinFamily_2206752	0.476871	1.31852e-07	2.03446e-06	positive	NA	NA	Unknown
ProteinFamily_487187	0.738192	5.61659e-09	1.48377e-07	positive	K03545	NA	Bacteria;Firmicutes;Clostridia;Clostridiales;Lachnospiraceae;
ProteinFamily_1830147	-0.420228	5.17463e-09	1.38181e-07	negative	K15536	NA	Bacteria;Proteobacteria;Gammaproteobacteria;Enterobacterales;Enterobacteriaceae;
ProteinFamily_254138	0.470339	5.85417e-08	1.04218e-06	positive	NA	NA	Bacteria;Firmicutes;Clostridia;Clostridiales;Ruminococcaceae;Faecalibacterium;Faecalibacterium_prausnitzii;
ProteinFamily_1762391	0.438403	1.55339e-07	2.32527e-06	positive	NA	NA	Bacteria;Firmicutes;Clostridia;Clostridiales;Lachnospiraceae;
ProteinFamily_930635	0.638561	8.48302e-08	1.41919e-06	positive	K08600	NA	Bacteria;Firmicutes;Clostridia;Clostridiales;Ruminococcaceae;
ProteinFamily_964198	-0.472071	6.08657e-11	4.79024e-09	negative	K01788	map00520,map01100	Bacteria;Proteobacteria;Gammaproteobacteria;Enterobacterales;Enterobacteriaceae;
ProteinFamily_1758168	-0.413822	2.38197e-07	3.2871e-06	negative	NA	NA	Bacteria;Proteobacteria;Gammaproteobacteria;Enterobacterales;Enterobacteriaceae;
ProteinFamily_111915	0.541503	2.93116e-08	5.84065e-07	positive	NA	NA	Bacteria;Firmicutes;Clostridia;Clostridiales;Ruminococcaceae;Faecalibacterium;Faecalibacterium_prausnitzii;
ProteinFamily_332991	-0.418817	2.49154e-08	5.10093e-07	negative	K22719	NA	Bacteria;Proteobacteria;Gammaproteobacteria;Enterobacterales;Enterobacteriaceae;
ProteinFamily_156192	-1.15485	1.67471e-09	5.35222e-08	negative	K01126	map00564	Bacteria;Firmicutes;Bacilli;Lactobacillales;Enterococcaceae;Enterococcus;
ProteinFamily_1619138	0.813124	4.44203e-14	1.18717e-10	positive	K03574	NA	Bacteria;Firmicutes;Clostridia;Clostridiales;Ruminococcaceae;Faecalibacterium;
ProteinFamily_1585308	-0.44898	4.52737e-11	4.03886e-09	negative	K03789	NA	Bacteria;Proteobacteria;Gammaproteobacteria;Enterobacterales;Enterobacteriaceae;
ProteinFamily_398498	-0.424273	1.482e-07	2.24036e-06	negative	K02496	map00860,map01100,map01110,map01120	Bacteria;Proteobacteria;Gammaproteobacteria;Enterobacterales;Enterobacteriaceae;
ProteinFamily_741483	-0.474544	2.53611e-07	3.45864e-06	negative	NA	NA	Bacteria;Proteobacteria;Gammaproteobacteria;Enterobacterales;Enterobacteriaceae;
ProteinFamily_834277	-0.474127	5.44164e-12	1.42258e-09	negative	K02016,K06858	map02010	Bacteria;Proteobacteria;Gammaproteobacteria;Enterobacterales;Enterobacteriaceae;
ProteinFamily_2272764	0.409057	3.93523e-07	5.00225e-06	positive	NA	NA	Unknown
ProteinFamily_1203759	-0.383652	1.9053e-07	2.73278e-06	negative	K04018	NA	Bacteria;Proteobacteria;Gammaproteobacteria;Enterobacterales;Enterobacteriaceae;Escherichia;Escherichia_coli;
ProteinFamily_1127888	0.453606	2.34759e-07	3.24664e-06	positive	NA	NA	Bacteria;Firmicutes;Clostridia;Clostridiales;Lachnospiraceae;
ProteinFamily_903590	-0.440505	3.39758e-10	1.50503e-08	negative	K21972	NA	Bacteria;Proteobacteria;Gammaproteobacteria;Enterobacterales;Enterobacteriaceae;
ProteinFamily_903596	-0.398159	1.86719e-10	9.80076e-09	negative	K00806	map00550,map00900,map01110	Bacteria;Proteobacteria;Gammaproteobacteria;Enterobacterales;Enterobacteriaceae;
ProteinFamily_144769	-0.446897	3.79097e-10	1.64631e-08	negative	K01460	map00480,map01100	Bacteria;Proteobacteria;Gammaproteobacteria;Enterobacterales;Enterobacteriaceae;
ProteinFamily_566153	-0.424905	3.63611e-09	1.02925e-07	negative	K19234	NA	Bacteria;Proteobacteria;Gammaproteobacteria;Enterobacterales;Enterobacteriaceae;
ProteinFamily_729911	0.439998	6.38795e-07	7.4783e-06	positive	K02881	map03010	Bacteria;Firmicutes;Clostridia;Clostridiales;
ProteinFamily_1608466	-0.412592	2.77603e-07	3.72901e-06	negative	K04334	map02026	Bacteria;Proteobacteria;Gammaproteobacteria;Enterobacterales;Enterobacteriaceae;
ProteinFamily_667865	-0.617645	2.65959e-11	3.10787e-09	negative	K04073	map00360,map00362,map00620,map00621,map00622,map00650,map01100,map01120,map01220	Bacteria;Proteobacteria;Gammaproteobacteria;Enterobacterales;Enterobacteriaceae;Escherichia;
ProteinFamily_162131	0.582549	5.01767e-07	6.11637e-06	positive	K07718	map02020	Bacteria;Firmicutes;Clostridia;Clostridiales;Lachnospiraceae;Blautia;
ProteinFamily_937760	-0.447972	1.9131e-10	9.95218e-09	negative	NA	NA	Bacteria;Proteobacteria;Gammaproteobacteria;Enterobacterales;Enterobacteriaceae;
ProteinFamily_1854681	-0.444911	2.43472e-10	1.17951e-08	negative	K01633	map00790,map01100	Bacteria;Proteobacteria;Gammaproteobacteria;Enterobacterales;Enterobacteriaceae;
ProteinFamily_142358	-0.500972	9.71053e-13	5.6623e-10	negative	K02804,K02803,K02802	map00520,map02060,NA	Bacteria;Proteobacteria;Gammaproteobacteria;Enterobacterales;Enterobacteriaceae;
ProteinFamily_1681871	-0.490603	1.74084e-10	9.35183e-09	negative	K13256	NA	Bacteria;Proteobacteria;Gammaproteobacteria;Enterobacterales;Enterobacteriaceae;
ProteinFamily_2065217	0.450243	1.04249e-07	1.67629e-06	positive	K03210	map02024,map03060,map03070	Bacteria;Firmicutes;Clostridia;Clostridiales;Ruminococcaceae;Faecalibacterium;
ProteinFamily_1830160	-0.460564	4.04894e-11	3.77746e-09	negative	K02781	map00051,map01100,map02060	Bacteria;Proteobacteria;Gammaproteobacteria;Enterobacterales;Enterobacteriaceae;
ProteinFamily_384091	-1.25324	1.00196e-09	3.53703e-08	negative	K01992	NA	Bacteria;Firmicutes;Bacilli;Lactobacillales;Enterococcaceae;Enterococcus;
ProteinFamily_893033	-0.435121	1.31317e-10	7.72745e-09	negative	K02019	NA	Bacteria;Proteobacteria;Gammaproteobacteria;Enterobacterales;Enterobacteriaceae;
ProteinFamily_1191052	-1.06559	1.41845e-09	4.68738e-08	negative	K16788	NA	Bacteria;Firmicutes;Bacilli;Lactobacillales;Enterococcaceae;Enterococcus;
ProteinFamily_782834	-0.469869	1.68428e-11	2.53021e-09	negative	NA	NA	Bacteria;Proteobacteria;Gammaproteobacteria;Enterobacterales;Enterobacteriaceae;
ProteinFamily_788523	-0.518191	2.98187e-07	3.95499e-06	negative	K02452	map03070,map05111	Bacteria;Proteobacteria;Gammaproteobacteria;Enterobacterales;Enterobacteriaceae;Escherichia;Escherichia_coli;
ProteinFamily_294053	-0.545053	6.804e-11	5.08058e-09	negative	K00266	map00250,map00910,map01100,map01110,map01120,map01130,map01230	Bacteria;Proteobacteria;Gammaproteobacteria;Enterobacterales;Enterobacteriaceae;
ProteinFamily_316932	0.396787	4.48202e-08	8.32569e-07	positive	NA	NA	Bacteria;Firmicutes;Clostridia;Clostridiales;
ProteinFamily_872878	-0.909946	6.81809e-08	1.18645e-06	negative	NA	NA	Bacteria;Firmicutes;Bacilli;Lactobacillales;Enterococcaceae;Enterococcus;
ProteinFamily_707375	0.549579	2.84398e-08	5.69701e-07	positive	NA	NA	Bacteria;Firmicutes;Clostridia;Clostridiales;Lachnospiraceae;
ProteinFamily_1161993	-0.838272	4.14902e-07	5.21919e-06	negative	NA	NA	Bacteria;Firmicutes;Bacilli;Lactobacillales;Enterococcaceae;Enterococcus;
ProteinFamily_1368648	0.45113	2.73139e-07	3.67983e-06	positive	NA	NA	Bacteria;Firmicutes;Clostridia;Clostridiales;Ruminococcaceae;Faecalibacterium;Faecalibacterium_prausnitzii;
ProteinFamily_158163	-0.425045	5.06062e-11	4.24399e-09	negative	K02316	map03030	Bacteria;Proteobacteria;Gammaproteobacteria;Enterobacterales;Enterobacteriaceae;
ProteinFamily_602926	0.452043	2.56961e-07	3.4949e-06	positive	NA	NA	Bacteria;Firmicutes;Clostridia;Clostridiales;Ruminococcaceae;Ruminococcus;
ProteinFamily_1572321	-0.400131	8.90703e-08	1.47741e-06	negative	K21394	NA	Bacteria;Proteobacteria;Gammaproteobacteria;Enterobacterales;Enterobacteriaceae;Escherichia;Escherichia_coli;
ProteinFamily_756388	0.608557	2.15655e-07	3.02616e-06	positive	K03660	map03410	Bacteria;Firmicutes;Clostridia;Clostridiales;Ruminococcaceae;Ruminococcus;
ProteinFamily_615784	-0.434114	1.1062e-08	2.59904e-07	negative	NA	NA	Bacteria;Proteobacteria;Gammaproteobacteria;Enterobacterales;Enterobacteriaceae;Escherichia;Escherichia_coli;
ProteinFamily_394943	0.686484	1.35736e-10	7.90517e-09	positive	NA	NA	Bacteria;Firmicutes;Clostridia;Clostridiales;Lachnospiraceae;Dorea;
ProteinFamily_115584	-0.451986	6.06997e-10	2.37612e-08	negative	NA	NA	Bacteria;Proteobacteria;Gammaproteobacteria;Enterobacterales;Enterobacteriaceae;
ProteinFamily_732072	-0.43635	5.05502e-09	1.35665e-07	negative	K11939	NA	Bacteria;Proteobacteria;Gammaproteobacteria;Enterobacterales;Enterobacteriaceae;
ProteinFamily_1617423	-0.453075	1.00161e-10	6.50258e-09	negative	NA	NA	Bacteria;Proteobacteria;Gammaproteobacteria;Enterobacterales;Enterobacteriaceae;
ProteinFamily_727107	0.455091	1.66425e-07	2.45285e-06	positive	NA	NA	Bacteria;Firmicutes;Clostridia;Clostridiales;Ruminococcaceae;Faecalibacterium;Faecalibacterium_prausnitzii;
ProteinFamily_188334	-0.428679	3.88146e-10	1.67653e-08	negative	K00111	map00564,map01110	Bacteria;Proteobacteria;Gammaproteobacteria;Enterobacterales;Enterobacteriaceae;
ProteinFamily_925836	0.653279	4.82798e-09	1.3061e-07	positive	NA	NA	Bacteria;Bacteroidetes;Bacteroidia;Bacteroidales;Bacteroidaceae;Bacteroides;
ProteinFamily_275822	0.500957	3.33738e-08	6.51251e-07	positive	NA	NA	Bacteria;Bacteroidetes;Bacteroidia;Bacteroidales;Bacteroidaceae;Bacteroides;
ProteinFamily_196578	0.641085	2.02475e-08	4.29896e-07	positive	K06131	map00564,map01100	Bacteria;Firmicutes;Clostridia;Clostridiales;Ruminococcaceae;Faecalibacterium;Faecalibacterium_prausnitzii;
ProteinFamily_1453684	0.485412	7.57613e-08	1.29448e-06	positive	K03625	NA	Bacteria;Firmicutes;Clostridia;Clostridiales;Lachnospiraceae;
ProteinFamily_1989480	-0.476263	1.47771e-12	6.90277e-10	negative	K09923	NA	Bacteria;Proteobacteria;Gammaproteobacteria;Enterobacterales;Enterobacteriaceae;
ProteinFamily_115876	-0.429324	8.71926e-09	2.13915e-07	negative	K03658	NA	Bacteria;Proteobacteria;Gammaproteobacteria;Enterobacterales;Enterobacteriaceae;
ProteinFamily_115872	0.413844	5.99755e-07	7.099e-06	positive	NA	NA	Bacteria;Firmicutes;Clostridia;Clostridiales;Ruminococcaceae;Faecalibacterium;Faecalibacterium_prausnitzii;
ProteinFamily_906463	-0.470662	1.43973e-09	4.74793e-08	negative	K07229	NA	Bacteria;Proteobacteria;Gammaproteobacteria;Enterobacterales;Enterobacteriaceae;
ProteinFamily_1849019	-0.460029	1.02693e-10	6.61157e-09	negative	K03073	map02024,map03060,map03070	Bacteria;Proteobacteria;Gammaproteobacteria;Enterobacterales;Enterobacteriaceae;Escherichia;Escherichia_coli;
ProteinFamily_718306	-0.433243	5.7822e-07	6.8926e-06	negative	NA	NA	Bacteria;Proteobacteria;Gammaproteobacteria;Enterobacterales;Enterobacteriaceae;
ProteinFamily_633523	0.461751	8.43622e-07	9.42383e-06	positive	K02030,K10039	map02010	Bacteria;Firmicutes;Clostridia;Clostridiales;Ruminococcaceae;Faecalibacterium;
ProteinFamily_63306	-1.05139	7.80888e-09	1.95449e-07	negative	NA	NA	Bacteria;Firmicutes;Bacilli;Lactobacillales;Enterococcaceae;Enterococcus;Enterococcus_faecalis;
ProteinFamily_64826	0.701233	1.6824e-08	3.673e-07	positive	K02004	NA	Bacteria;Firmicutes;Clostridia;Clostridiales;Ruminococcaceae;Ruminococcus;
ProteinFamily_162036	-0.500832	7.18033e-12	1.65669e-09	negative	K07673	map02020	Bacteria;Proteobacteria;Gammaproteobacteria;Enterobacterales;Enterobacteriaceae;
ProteinFamily_1105575	-0.955182	3.6013e-07	4.631e-06	negative	K01118	NA	Bacteria;Firmicutes;Bacilli;Lactobacillales;Enterococcaceae;Enterococcus;
ProteinFamily_1479321	-0.448826	1.32235e-10	7.75305e-09	negative	K04047	NA	Bacteria;Proteobacteria;Gammaproteobacteria;Enterobacterales;Enterobacteriaceae;
ProteinFamily_1106886	-1.00259	1.09007e-08	2.56868e-07	negative	NA	NA	Bacteria;Firmicutes;Bacilli;Lactobacillales;Enterococcaceae;Enterococcus;
ProteinFamily_2662467	0.439064	5.70513e-07	6.81577e-06	positive	NA	NA	Unknown
ProteinFamily_1335877	0.638841	2.1286e-07	2.99217e-06	positive	NA	NA	Bacteria;Firmicutes;Clostridia;Clostridiales;Ruminococcaceae;Faecalibacterium;
ProteinFamily_1404670	0.697374	2.43682e-08	5.00809e-07	positive	NA	NA	Bacteria;Bacteroidetes;Bacteroidia;Bacteroidales;Bacteroidaceae;Bacteroides;
ProteinFamily_416420	0.636904	1.14708e-08	2.66871e-07	positive	K06076	NA	Bacteria;Bacteroidetes;Bacteroidia;Bacteroidales;Bacteroidaceae;Bacteroides;
ProteinFamily_543503	0.546235	1.19623e-07	1.87783e-06	positive	NA	NA	Bacteria;Bacteroidetes;Bacteroidia;Bacteroidales;Bacteroidaceae;Bacteroides;
ProteinFamily_460116	0.460267	7.01383e-07	8.07515e-06	positive	NA	NA	Bacteria;Firmicutes;Clostridia;Clostridiales;Lachnospiraceae;Dorea;
ProteinFamily_229684	-0.554627	8.72752e-13	5.58753e-10	negative	K13497,K00766	map00400,map01100,map01110,map01130,map01230	Bacteria;Proteobacteria;Gammaproteobacteria;Enterobacterales;Enterobacteriaceae;
ProteinFamily_740365	-0.428045	1.2548e-08	2.87756e-07	negative	NA	NA	Bacteria;Proteobacteria;Gammaproteobacteria;Enterobacterales;Enterobacteriaceae;Escherichia;Escherichia_coli;
ProteinFamily_765598	0.587093	1.33889e-08	3.03459e-07	positive	NA	NA	Bacteria;Firmicutes;Clostridia;Clostridiales;Ruminococcaceae;Faecalibacterium;Faecalibacterium_prausnitzii;
ProteinFamily_868408	0.496143	6.47134e-08	1.13597e-06	positive	NA	NA	Bacteria;Firmicutes;Clostridia;Clostridiales;Ruminococcaceae;Faecalibacterium;Faecalibacterium_prausnitzii;
ProteinFamily_2414617	0.392127	2.04817e-07	2.90265e-06	positive	NA	NA	Unknown
ProteinFamily_143767	-0.419197	3.75927e-07	4.80524e-06	negative	K21512	NA	Bacteria;Proteobacteria;Gammaproteobacteria;Enterobacterales;Enterobacteriaceae;Escherichia;Escherichia_coli;
ProteinFamily_2805739	0.478384	1.58351e-08	3.48677e-07	positive	NA	NA	Unknown
ProteinFamily_2428671	-0.461248	3.38165e-10	1.50141e-08	negative	K02110	map00190,map00195,map01100	Unknown
ProteinFamily_2024563	0.384703	7.52638e-07	8.56864e-06	positive	NA	NA	Bacteria;Firmicutes;Clostridia;Clostridiales;
ProteinFamily_2646364	0.522113	1.16068e-07	1.8319e-06	positive	K07339	NA	Unknown
ProteinFamily_541931	-0.887619	2.94711e-08	5.86696e-07	negative	NA	NA	Bacteria;Firmicutes;Bacilli;Lactobacillales;Enterococcaceae;Enterococcus;Enterococcus_faecalis;
ProteinFamily_267519	0.683734	5.78584e-08	1.03202e-06	positive	NA	NA	Bacteria;Bacteroidetes;Bacteroidia;Bacteroidales;Bacteroidaceae;Bacteroides;
ProteinFamily_142495	0.615749	9.59299e-08	1.56728e-06	positive	NA	NA	Bacteria;Bacteroidetes;Bacteroidia;Bacteroidales;Bacteroidaceae;Bacteroides;
ProteinFamily_643694	-0.425442	1.9134e-09	5.9897e-08	negative	K02521	NA	Bacteria;Proteobacteria;Gammaproteobacteria;Enterobacterales;Enterobacteriaceae;
ProteinFamily_656357	-0.436235	1.4059e-09	4.6555e-08	negative	NA	NA	Bacteria;Proteobacteria;Gammaproteobacteria;Enterobacterales;Enterobacteriaceae;
ProteinFamily_201446	-0.541175	8.1196e-08	1.36758e-06	negative	K05877,K03406	map02020,map02030	Bacteria;Proteobacteria;Gammaproteobacteria;Enterobacterales;Enterobacteriaceae;
ProteinFamily_1647521	-0.412551	1.13095e-08	2.63935e-07	negative	K03668	NA	Bacteria;Proteobacteria;Gammaproteobacteria;Enterobacterales;Enterobacteriaceae;
ProteinFamily_511450	0.553212	9.34041e-09	2.25536e-07	positive	NA	NA	Bacteria;Firmicutes;Clostridia;Clostridiales;Lachnospiraceae;
ProteinFamily_1675149	-0.426873	2.16346e-09	6.6238e-08	negative	K06075	NA	Bacteria;Proteobacteria;Gammaproteobacteria;Enterobacterales;Enterobacteriaceae;
ProteinFamily_1217517	0.589055	1.13834e-08	2.65318e-07	positive	NA	NA	Bacteria;Firmicutes;Clostridia;Clostridiales;Lachnospiraceae;
ProteinFamily_605341	-0.834927	1.77896e-07	2.58956e-06	negative	K00852	map00030,map01100	Bacteria;Firmicutes;Bacilli;Lactobacillales;Enterococcaceae;Enterococcus;
ProteinFamily_92343	-0.80194	8.5296e-09	2.10183e-07	negative	K01533	NA	Bacteria;Firmicutes;Bacilli;Lactobacillales;Enterococcaceae;Enterococcus;
ProteinFamily_40981	0.664104	2.0584e-10	1.05086e-08	positive	NA	NA	Bacteria;Bacteroidetes;Bacteroidia;Bacteroidales;Bacteroidaceae;Bacteroides;
ProteinFamily_1856054	-0.413092	2.84618e-09	8.37045e-08	negative	NA	NA	Bacteria;Proteobacteria;Gammaproteobacteria;Enterobacterales;Enterobacteriaceae;
ProteinFamily_340509	-0.855169	1.5659e-08	3.45632e-07	negative	K03092	map02020,map05111	Bacteria;Firmicutes;Bacilli;Lactobacillales;Enterococcaceae;Enterococcus;
ProteinFamily_589789	-0.384958	5.52993e-07	6.64482e-06	negative	K05541	NA	Bacteria;Proteobacteria;Gammaproteobacteria;Enterobacterales;Enterobacteriaceae;
ProteinFamily_1990216	0.653557	8.24085e-10	3.00042e-08	positive	NA	NA	Bacteria;Bacteroidetes;Bacteroidia;Bacteroidales;Bacteroidaceae;Bacteroides;
ProteinFamily_661124	-0.447807	4.38992e-10	1.85127e-08	negative	NA	NA	Bacteria;Proteobacteria;Gammaproteobacteria;Enterobacterales;Enterobacteriaceae;
ProteinFamily_1884639	0.660721	6.14831e-07	7.24166e-06	positive	NA	NA	Bacteria;Firmicutes;Clostridia;Clostridiales;Ruminococcaceae;Faecalibacterium;Faecalibacterium_prausnitzii;
ProteinFamily_145926	-0.420317	4.86017e-10	2.00091e-08	negative	K00627	map00010,map00020,map00620,map01100,map01110,map01120,map01130,map01200	Bacteria;Proteobacteria;Gammaproteobacteria;Enterobacterales;Enterobacteriaceae;
ProteinFamily_1255213	0.563897	3.37111e-07	4.37093e-06	positive	NA	NA	Bacteria;Bacteroidetes;Bacteroidia;Bacteroidales;Bacteroidaceae;Bacteroides;unknown;
ProteinFamily_1726012	0.782056	6.1216e-11	4.80159e-09	positive	NA	NA	Bacteria;Bacteroidetes;Bacteroidia;Bacteroidales;Bacteroidaceae;Bacteroides;
ProteinFamily_1067854	0.660548	3.41728e-08	6.64418e-07	positive	NA	NA	Bacteria;Firmicutes;Clostridia;Clostridiales;Lachnospiraceae;Blautia;
ProteinFamily_882392	0.40412	6.24522e-09	1.62244e-07	positive	NA	NA	Bacteria;Firmicutes;Clostridia;Clostridiales;
ProteinFamily_952373	-0.527277	1.0293e-13	1.5767e-10	negative	K02315	NA	Bacteria;Proteobacteria;Gammaproteobacteria;Enterobacterales;Enterobacteriaceae;
ProteinFamily_5737	0.584084	9.41373e-11	6.27015e-09	positive	NA	NA	Bacteria;Firmicutes;Clostridia;Clostridiales;Lachnospiraceae;
ProteinFamily_320148	0.480509	1.97549e-07	2.81606e-06	positive	NA	NA	Bacteria;Firmicutes;Clostridia;Clostridiales;Ruminococcaceae;Faecalibacterium;Faecalibacterium_prausnitzii;
ProteinFamily_985572	-0.422913	3.90713e-09	1.09246e-07	negative	K21087	map02026	Bacteria;Proteobacteria;Gammaproteobacteria;Enterobacterales;Enterobacteriaceae;
ProteinFamily_1235895	-0.894637	4.05546e-08	7.67784e-07	negative	K10804	map01040	Bacteria;Firmicutes;Bacilli;Lactobacillales;Enterococcaceae;Enterococcus;Enterococcus_faecalis;
ProteinFamily_325641	-1.06722	5.30074e-08	9.62083e-07	negative	K03326	NA	Bacteria;Firmicutes;Bacilli;Lactobacillales;Enterococcaceae;Enterococcus;Enterococcus_faecalis;
ProteinFamily_892385	-1.13238	2.90444e-08	5.79461e-07	negative	K21977	map00770	Bacteria;Firmicutes;Bacilli;Lactobacillales;Enterococcaceae;Enterococcus;Enterococcus_faecalis;
ProteinFamily_827587	-0.451542	1.41602e-10	8.10226e-09	negative	K11534	NA	Bacteria;Proteobacteria;Gammaproteobacteria;Enterobacterales;Enterobacteriaceae;
ProteinFamily_129217	0.477996	6.45002e-07	7.53309e-06	positive	K07814	NA	Bacteria;Firmicutes;Clostridia;Clostridiales;Ruminococcaceae;Faecalibacterium;Faecalibacterium_prausnitzii;
ProteinFamily_1746720	0.498049	3.48122e-08	6.75008e-07	positive	NA	NA	Bacteria;Firmicutes;Clostridia;Clostridiales;Lachnospiraceae;
ProteinFamily_323725	-0.476974	2.81808e-07	3.77438e-06	negative	K06885	NA	Bacteria;Firmicutes;Bacilli;Lactobacillales;
ProteinFamily_2859	0.563222	7.8535e-07	8.87648e-06	positive	NA	NA	Bacteria;Firmicutes;Clostridia;Clostridiales;Lachnospiraceae;
ProteinFamily_276789	-0.396501	2.71203e-07	3.65759e-06	negative	K03606	map05111	Bacteria;Proteobacteria;Gammaproteobacteria;Enterobacterales;Enterobacteriaceae;
ProteinFamily_1805995	-0.614923	1.16067e-07	1.8319e-06	negative	NA	NA	NA
ProteinFamily_162785	-0.861603	3.79294e-09	1.06518e-07	negative	K16013	map02010	Bacteria;Firmicutes;Bacilli;Lactobacillales;Enterococcaceae;Enterococcus;
ProteinFamily_1740765	-0.409656	1.51576e-08	3.36997e-07	negative	NA	NA	Bacteria;Proteobacteria;Gammaproteobacteria;Enterobacterales;Enterobacteriaceae;
ProteinFamily_320912	0.424609	1.16296e-08	2.70074e-07	positive	K06919	NA	Bacteria;Firmicutes;Clostridia;Clostridiales;Ruminococcaceae;
ProteinFamily_245115	0.533892	8.68328e-07	9.65441e-06	positive	NA	NA	Bacteria;Bacteroidetes;Bacteroidia;Bacteroidales;Bacteroidaceae;Bacteroides;
ProteinFamily_705002	-1.04323	6.60074e-09	1.70034e-07	negative	K04750	NA	Bacteria;Firmicutes;Bacilli;Lactobacillales;Enterococcaceae;Enterococcus;Enterococcus_faecalis;
ProteinFamily_515511	-0.43286	6.07066e-10	2.37612e-08	negative	K07643	map01503,map02020	Bacteria;Proteobacteria;Gammaproteobacteria;Enterobacterales;Enterobacteriaceae;
ProteinFamily_208662	0.618419	2.67174e-08	5.40145e-07	positive	NA	NA	Bacteria;Bacteroidetes;Bacteroidia;Bacteroidales;Bacteroidaceae;Bacteroides;
ProteinFamily_336126	0.626999	1.09951e-07	1.75435e-06	positive	NA	NA	Bacteria;Firmicutes;Clostridia;Clostridiales;Lachnospiraceae;
ProteinFamily_1798500	-0.386238	2.46998e-07	3.38396e-06	negative	NA	NA	Bacteria;Proteobacteria;Gammaproteobacteria;Enterobacterales;Enterobacteriaceae;Escherichia;Escherichia_coli;
ProteinFamily_979682	0.457828	4.60484e-07	5.69102e-06	positive	NA	NA	Bacteria;Firmicutes;Clostridia;Clostridiales;Lachnospiraceae;
ProteinFamily_526102	-0.45478	3.20093e-09	9.25673e-08	negative	K02015	NA	Bacteria;
ProteinFamily_936038	0.567812	9.34955e-09	2.25536e-07	positive	NA	NA	Bacteria;Firmicutes;Clostridia;Clostridiales;Ruminococcaceae;Faecalibacterium;Faecalibacterium_prausnitzii;
ProteinFamily_2548172	0.436902	4.99053e-07	6.09023e-06	positive	NA	NA	Unknown
ProteinFamily_284471	-0.454729	1.9937e-11	2.69789e-09	negative	NA	NA	Bacteria;Proteobacteria;Gammaproteobacteria;Enterobacterales;Enterobacteriaceae;
ProteinFamily_67694	-0.477899	4.92281e-10	2.01892e-08	negative	K05851	map00230,map01100,map02026,map05111	Bacteria;Proteobacteria;Gammaproteobacteria;Enterobacterales;Enterobacteriaceae;
ProteinFamily_17040	0.603067	5.94896e-08	1.057e-06	positive	K02342,K03763	map03030,map03430,map03440	Bacteria;Firmicutes;Clostridia;Clostridiales;Ruminococcaceae;Ruminococcus;
ProteinFamily_2462851	0.453573	2.29958e-08	4.77499e-07	positive	NA	NA	Unknown
ProteinFamily_2703580	0.508295	2.34187e-08	4.84712e-07	positive	NA	NA	Unknown
ProteinFamily_647631	0.626746	2.87711e-08	5.75077e-07	positive	NA	NA	Bacteria;Bacteroidetes;Bacteroidia;Bacteroidales;Bacteroidaceae;Bacteroides;
ProteinFamily_1142316	-0.419471	1.0766e-08	2.54207e-07	negative	NA	NA	Bacteria;Proteobacteria;Gammaproteobacteria;Enterobacterales;Enterobacteriaceae;Escherichia;Escherichia_coli;
ProteinFamily_712765	0.685549	1.40982e-09	4.66246e-08	positive	NA	NA	Bacteria;Bacteroidetes;Bacteroidia;Bacteroidales;Bacteroidaceae;Bacteroides;
ProteinFamily_781732	-0.476139	3.04145e-09	8.87554e-08	negative	NA	NA	Bacteria;Proteobacteria;Gammaproteobacteria;Enterobacterales;Enterobacteriaceae;Escherichia;Escherichia_coli;
ProteinFamily_752399	0.406823	2.39458e-07	3.30032e-06	positive	NA	NA	Bacteria;Firmicutes;Clostridia;Clostridiales;Ruminococcaceae;Faecalibacterium;
ProteinFamily_2031721	0.436267	1.62839e-07	2.40831e-06	positive	NA	NA	Bacteria;Firmicutes;Clostridia;Clostridiales;unknown;unknown;
ProteinFamily_491928	0.494976	3.93538e-08	7.48142e-07	positive	K04720	map00860	Bacteria;Firmicutes;Clostridia;Clostridiales;Lachnospiraceae;
ProteinFamily_199232	-0.481384	6.6143e-09	1.70241e-07	negative	K03316	NA	Bacteria;Proteobacteria;Gammaproteobacteria;Enterobacterales;Enterobacteriaceae;Escherichia;Escherichia_coli;
ProteinFamily_1041778	-0.453596	5.70555e-10	2.26885e-08	negative	K06999	NA	Bacteria;Proteobacteria;Gammaproteobacteria;Enterobacterales;Enterobacteriaceae;
ProteinFamily_2732001	0.465751	3.47989e-08	6.74954e-07	positive	K02911	map03010	Unknown
ProteinFamily_311776	-0.431403	3.3138e-08	6.47241e-07	negative	K14052	NA	Bacteria;Proteobacteria;Gammaproteobacteria;Enterobacterales;Enterobacteriaceae;
ProteinFamily_227149	0.679301	3.35864e-08	6.54604e-07	positive	K01209	map00520,map01100	Bacteria;Actinobacteria;Actinobacteria;Bifidobacteriales;Bifidobacteriaceae;Bifidobacterium;
ProteinFamily_1445666	-0.453894	9.02879e-11	6.11536e-09	negative	K11934	NA	Bacteria;Proteobacteria;Gammaproteobacteria;Enterobacterales;Enterobacteriaceae;
ProteinFamily_1784274	0.443978	2.32097e-07	3.21766e-06	positive	NA	NA	Bacteria;Firmicutes;Clostridia;Clostridiales;Ruminococcaceae;Faecalibacterium;Faecalibacterium_prausnitzii;
ProteinFamily_2209128	-0.441505	1.02594e-10	6.61157e-09	negative	NA	NA	Unknown
ProteinFamily_1844892	0.459705	1.46224e-07	2.21676e-06	positive	NA	NA	Bacteria;Firmicutes;Clostridia;Clostridiales;Ruminococcaceae;Faecalibacterium;Faecalibacterium_prausnitzii;
ProteinFamily_1125972	0.562041	2.46952e-07	3.38396e-06	positive	NA	NA	Bacteria;Bacteroidetes;Bacteroidia;Bacteroidales;Bacteroidaceae;Bacteroides;
ProteinFamily_1503644	-0.391727	8.56723e-09	2.10948e-07	negative	K04760	NA	Bacteria;Proteobacteria;Gammaproteobacteria;Enterobacterales;Enterobacteriaceae;
ProteinFamily_1685446	-0.760893	2.42873e-07	3.33441e-06	negative	K19506	map02060	Bacteria;Firmicutes;Bacilli;Lactobacillales;Enterococcaceae;Enterococcus;
ProteinFamily_696597	-0.995158	2.40772e-10	1.16997e-08	negative	K03810	NA	Bacteria;Firmicutes;Bacilli;Lactobacillales;Enterococcaceae;Enterococcus;
ProteinFamily_178686	-0.542869	3.05802e-10	1.39409e-08	negative	K21085	map02026	Bacteria;Proteobacteria;Gammaproteobacteria;Enterobacterales;Enterobacteriaceae;Escherichia;Escherichia_coli;
ProteinFamily_414209	-0.416113	2.13087e-09	6.53962e-08	negative	NA	NA	Bacteria;Proteobacteria;Gammaproteobacteria;Enterobacterales;Enterobacteriaceae;
ProteinFamily_627817	0.417181	1.61275e-07	2.39345e-06	positive	NA	NA	Bacteria;Firmicutes;Clostridia;Clostridiales;
ProteinFamily_341061	-0.463359	2.15308e-11	2.80814e-09	negative	K07783	map02020	Bacteria;Proteobacteria;Gammaproteobacteria;Enterobacterales;Enterobacteriaceae;
ProteinFamily_644232	-0.946022	8.87199e-07	9.84205e-06	negative	K02529	NA	Bacteria;Firmicutes;Bacilli;Lactobacillales;Enterococcaceae;Enterococcus;Enterococcus_faecalis;
ProteinFamily_938386	-0.707515	2.35935e-10	1.15346e-08	negative	NA	NA	Bacteria;Proteobacteria;Gammaproteobacteria;Enterobacterales;Enterobacteriaceae;
ProteinFamily_2259108	-0.410587	5.95088e-07	7.05287e-06	negative	NA	NA	Unknown
ProteinFamily_175106	0.657283	1.09502e-08	2.5794e-07	positive	K21572	NA	Bacteria;Bacteroidetes;Bacteroidia;Bacteroidales;Bacteroidaceae;Bacteroides;
ProteinFamily_2157772	-0.392785	1.27732e-08	2.91773e-07	negative	K02897	map03010	Bacteria;Proteobacteria;Gammaproteobacteria;Enterobacterales;Enterobacteriaceae;Klebsiella;Klebsiella_pneumoniae;
ProteinFamily_1312403	0.461616	1.00764e-07	1.62965e-06	positive	K02860	NA	Bacteria;Firmicutes;Clostridia;Clostridiales;Ruminococcaceae;Faecalibacterium;Faecalibacterium_prausnitzii;
ProteinFamily_154189	0.870504	9.53234e-13	5.64029e-10	positive	K21572	NA	Bacteria;Bacteroidetes;Bacteroidia;Bacteroidales;Bacteroidaceae;Bacteroides;
ProteinFamily_592554	0.52817	8.91278e-09	2.17536e-07	positive	K03517	map00760,map01100	Bacteria;Firmicutes;Clostridia;Clostridiales;Lachnospiraceae;Blautia;
ProteinFamily_1383535	-0.394772	8.47805e-07	9.46396e-06	negative	NA	NA	Bacteria;Proteobacteria;Gammaproteobacteria;Enterobacterales;Enterobacteriaceae;Escherichia;Escherichia_coli;
ProteinFamily_1181333	-0.400585	4.76992e-07	5.86004e-06	negative	K01934	map00670,map01100	Bacteria;Proteobacteria;Gammaproteobacteria;Enterobacterales;Enterobacteriaceae;
ProteinFamily_480901	-0.397257	2.04317e-08	4.3309e-07	negative	K00817	map00340,map00350,map00360,map00400,map00401,map00960,map01100,map01110,map01130,map01230	Bacteria;Proteobacteria;Gammaproteobacteria;Enterobacterales;Enterobacteriaceae;
ProteinFamily_1479179	0.520924	1.15186e-07	1.82112e-06	positive	NA	NA	Bacteria;Firmicutes;Clostridia;Clostridiales;Ruminococcaceae;Faecalibacterium;Faecalibacterium_prausnitzii;
ProteinFamily_1209427	0.768842	2.5079e-10	1.20586e-08	positive	NA	NA	Bacteria;Bacteroidetes;Bacteroidia;Bacteroidales;Bacteroidaceae;Bacteroides;
ProteinFamily_219874	-0.517782	3.93575e-13	3.55559e-10	negative	K00342	map00190,map01100	Bacteria;Proteobacteria;Gammaproteobacteria;Enterobacterales;Enterobacteriaceae;
ProteinFamily_1235915	-0.423374	1.96224e-09	6.12168e-08	negative	K00760	map00230,map00983,map01100,map01110	Bacteria;Proteobacteria;Gammaproteobacteria;Enterobacterales;Enterobacteriaceae;
ProteinFamily_426889	0.451932	2.20281e-07	3.08163e-06	positive	NA	NA	Bacteria;Firmicutes;Clostridia;Clostridiales;Ruminococcaceae;Faecalibacterium;
ProteinFamily_2082251	0.400301	2.08414e-07	2.94322e-06	positive	NA	NA	Bacteria;Firmicutes;
ProteinFamily_115297	-0.442515	3.34316e-10	1.48811e-08	negative	K01585	map00330,map01100	Bacteria;Proteobacteria;Gammaproteobacteria;Enterobacterales;Enterobacteriaceae;
ProteinFamily_283598	-0.405783	1.37057e-09	4.57156e-08	negative	K02314	map03030,map04112	Bacteria;Proteobacteria;Gammaproteobacteria;Enterobacterales;Enterobacteriaceae;
ProteinFamily_396888	-0.448634	3.03646e-11	3.3011e-09	negative	K00763	map00760,map01100	Bacteria;Proteobacteria;Gammaproteobacteria;Enterobacterales;Enterobacteriaceae;
ProteinFamily_401453	0.585039	5.73556e-10	2.27373e-08	positive	K19424	NA	Bacteria;Firmicutes;Clostridia;Clostridiales;
ProteinFamily_401981	-0.478276	3.92379e-11	3.74581e-09	negative	K14062,K09476	map01501,map02020	Bacteria;Proteobacteria;Gammaproteobacteria;Enterobacterales;Enterobacteriaceae;
ProteinFamily_1827761	-0.413193	9.12391e-09	2.21509e-07	negative	K03413	map02020,map02030	Bacteria;Proteobacteria;Gammaproteobacteria;Enterobacterales;Enterobacteriaceae;
ProteinFamily_116672	-0.819258	3.43229e-07	4.43502e-06	negative	K11904	map03070	Bacteria;Proteobacteria;Gammaproteobacteria;Enterobacterales;Enterobacteriaceae;Escherichia;Escherichia_coli;
ProteinFamily_433915	-1.01212	4.7651e-10	1.96682e-08	negative	NA	NA	Bacteria;Firmicutes;Bacilli;Lactobacillales;Enterococcaceae;Enterococcus;
ProteinFamily_273869	0.423177	1.40777e-07	2.14788e-06	positive	NA	NA	Bacteria;Firmicutes;Clostridia;Clostridiales;Ruminococcaceae;Faecalibacterium;Faecalibacterium_prausnitzii;
ProteinFamily_1079771	0.569562	1.82115e-07	2.63934e-06	positive	K03424	NA	Bacteria;Bacteroidetes;Bacteroidia;Bacteroidales;Bacteroidaceae;Bacteroides;
ProteinFamily_234019	-0.441197	4.65367e-09	1.2675e-07	negative	NA	NA	NA
ProteinFamily_1454943	-0.428505	4.40978e-08	8.22485e-07	negative	K02255	NA	Bacteria;Proteobacteria;Gammaproteobacteria;Enterobacterales;Enterobacteriaceae;Escherichia;Escherichia_coli;
ProteinFamily_889808	-1.06224	2.59481e-14	1.05123e-10	negative	K03685	map03008,map05205	Bacteria;Firmicutes;Bacilli;Lactobacillales;Enterococcaceae;Enterococcus;
ProteinFamily_70889	0.533343	1.07391e-07	1.71864e-06	positive	K03046	map03020	Bacteria;Firmicutes;Clostridia;Clostridiales;Lachnospiraceae;
ProteinFamily_954027	0.709907	7.36518e-10	2.74981e-08	positive	NA	NA	Bacteria;Bacteroidetes;Bacteroidia;Bacteroidales;Bacteroidaceae;Bacteroides;Bacteroides_uniformis;
ProteinFamily_121407	0.580303	3.05023e-09	8.89307e-08	positive	NA	NA	Bacteria;Firmicutes;Clostridia;Clostridiales;Ruminococcaceae;Faecalibacterium;Faecalibacterium_prausnitzii;
ProteinFamily_1487516	-0.461393	4.70769e-11	4.11e-09	negative	NA	NA	Bacteria;Proteobacteria;Gammaproteobacteria;Enterobacterales;Enterobacteriaceae;
ProteinFamily_1757822	0.504279	2.22487e-07	3.10909e-06	positive	NA	NA	Bacteria;Bacteroidetes;Bacteroidia;Bacteroidales;Bacteroidaceae;Bacteroides;
ProteinFamily_1702462	-0.45	1.0797e-10	6.76969e-09	negative	K06929	NA	Bacteria;Proteobacteria;Gammaproteobacteria;Enterobacterales;Enterobacteriaceae;
ProteinFamily_267342	0.551616	1.97172e-08	4.19888e-07	positive	K16787,K16786	map02010	Bacteria;Firmicutes;Clostridia;Clostridiales;
ProteinFamily_2689500	-0.474012	2.82237e-10	1.31518e-08	negative	NA	NA	Unknown
ProteinFamily_413574	-0.520234	3.15414e-10	1.42179e-08	negative	K08177	NA	Bacteria;Proteobacteria;Gammaproteobacteria;Enterobacterales;Enterobacteriaceae;
ProteinFamily_2695102	-0.505017	1.4861e-12	6.90277e-10	negative	K09917	NA	Unknown
ProteinFamily_60438	0.637379	1.44786e-07	2.19703e-06	positive	NA	NA	Bacteria;Firmicutes;Clostridia;Clostridiales;Lachnospiraceae;Blautia;
ProteinFamily_340325	-1.00701	8.75105e-08	1.45492e-06	negative	K06909	NA	Bacteria;Firmicutes;Bacilli;Lactobacillales;Enterococcaceae;Enterococcus;
ProteinFamily_2195129	-0.386877	1.17697e-07	1.85214e-06	negative	K09918	NA	Unknown
ProteinFamily_301349	0.591986	1.5195e-07	2.28573e-06	positive	K08218	map01501	Bacteria;Bacteroidetes;Bacteroidia;Bacteroidales;Bacteroidaceae;Bacteroides;
ProteinFamily_873836	0.486776	2.48379e-09	7.45342e-08	positive	NA	NA	Bacteria;Firmicutes;Clostridia;Clostridiales;
ProteinFamily_1948982	0.490009	2.42355e-08	4.98401e-07	positive	NA	NA	Bacteria;Firmicutes;Clostridia;Clostridiales;
ProteinFamily_941019	-0.531904	7.11519e-13	5.0602e-10	negative	K07346	NA	Bacteria;Proteobacteria;Gammaproteobacteria;Enterobacterales;Enterobacteriaceae;
ProteinFamily_467994	-0.392758	1.2722e-07	1.97486e-06	negative	NA	NA	Bacteria;Proteobacteria;Gammaproteobacteria;Enterobacterales;Enterobacteriaceae;Escherichia;Escherichia_coli;
ProteinFamily_582414	-0.472765	2.58761e-11	3.0759e-09	negative	K05396	map00270,map01100	Bacteria;Proteobacteria;Gammaproteobacteria;Enterobacterales;Enterobacteriaceae;
ProteinFamily_454969	0.80119	7.20535e-11	5.24465e-09	positive	K02016	NA	Bacteria;Firmicutes;Clostridia;Clostridiales;
ProteinFamily_180969	0.766038	5.94403e-07	7.04866e-06	positive	K00956	map00230,map00261,map00450,map00920,map01100,map01110,map01120,map01130	NA
ProteinFamily_1462845	-1.064	1.04248e-09	3.65994e-08	negative	K02466	NA	Bacteria;Firmicutes;Bacilli;Lactobacillales;Enterococcaceae;Enterococcus;Enterococcus_faecalis;
ProteinFamily_422522	-0.405219	2.10436e-08	4.43132e-07	negative	K03449	NA	Bacteria;Proteobacteria;Gammaproteobacteria;Enterobacterales;Enterobacteriaceae;Escherichia;Escherichia_coli;
ProteinFamily_310613	-0.387293	2.18898e-08	4.58691e-07	negative	K03326	NA	Bacteria;Proteobacteria;Gammaproteobacteria;Enterobacterales;Enterobacteriaceae;
ProteinFamily_2063839	0.608903	1.90221e-08	4.07384e-07	positive	NA	NA	Bacteria;Firmicutes;Clostridia;Clostridiales;
ProteinFamily_311253	0.778883	1.70241e-09	5.42455e-08	positive	NA	NA	Bacteria;Bacteroidetes;Bacteroidia;Bacteroidales;Bacteroidaceae;Bacteroides;
ProteinFamily_311254	0.66682	3.62428e-08	6.98849e-07	positive	NA	NA	Bacteria;Firmicutes;Clostridia;Clostridiales;Ruminococcaceae;Faecalibacterium;Faecalibacterium_prausnitzii;
ProteinFamily_454033	-0.529438	1.36893e-10	7.94626e-09	negative	K04091	map00920,map01100	Bacteria;Proteobacteria;Gammaproteobacteria;Enterobacterales;Enterobacteriaceae;
ProteinFamily_213403	0.68124	1.44376e-07	2.19393e-06	positive	NA	NA	Bacteria;Firmicutes;Clostridia;Clostridiales;Ruminococcaceae;Ruminococcus;
ProteinFamily_393505	-0.831146	1.12964e-07	1.79128e-06	negative	NA	NA	Bacteria;Firmicutes;Bacilli;Lactobacillales;Enterococcaceae;Enterococcus;
ProteinFamily_992162	-0.456985	2.88273e-11	3.22448e-09	negative	K02068	NA	Bacteria;Proteobacteria;Gammaproteobacteria;Enterobacterales;Enterobacteriaceae;
ProteinFamily_791977	-0.478982	8.97321e-11	6.08414e-09	negative	K01011	map00270,map00920,map01100,map01120,map04122	Bacteria;Proteobacteria;Gammaproteobacteria;Enterobacterales;Enterobacteriaceae;
ProteinFamily_763478	-0.475063	2.03855e-11	2.7128e-09	negative	K19267	map00130,map01100,map01110	Bacteria;Proteobacteria;Gammaproteobacteria;Enterobacterales;Enterobacteriaceae;
ProteinFamily_211296	-0.474027	3.80389e-12	1.17827e-09	negative	K11751	map00230,map00240,map00760,map01100,map01110	Bacteria;Proteobacteria;Gammaproteobacteria;Enterobacterales;Enterobacteriaceae;
ProteinFamily_268002	-0.647087	4.07098e-10	1.73849e-08	negative	NA	NA	Bacteria;Proteobacteria;Gammaproteobacteria;Enterobacterales;Enterobacteriaceae;
ProteinFamily_1056031	0.393735	9.94966e-08	1.61322e-06	positive	NA	NA	Bacteria;Firmicutes;Clostridia;Clostridiales;
ProteinFamily_461921	-0.917596	1.67671e-07	2.46828e-06	negative	K02793,K02794	map00051,map00520,map01100,map02060	Bacteria;Firmicutes;Bacilli;Lactobacillales;Enterococcaceae;Enterococcus;Enterococcus_faecalis;
ProteinFamily_1434201	-0.40806	9.51285e-09	2.28872e-07	negative	K02553	NA	Bacteria;Proteobacteria;Gammaproteobacteria;Enterobacterales;Enterobacteriaceae;
ProteinFamily_70217	0.531361	1.11754e-07	1.7756e-06	positive	K02004	NA	Bacteria;Firmicutes;Clostridia;Clostridiales;Lachnospiraceae;
ProteinFamily_114833	0.634299	9.06416e-08	1.49844e-06	positive	NA	NA	Bacteria;Bacteroidetes;Bacteroidia;Bacteroidales;Bacteroidaceae;Bacteroides;
ProteinFamily_2873194	-0.382484	3.29718e-07	4.29068e-06	negative	NA	NA	Unknown
ProteinFamily_903034	0.430874	1.0915e-07	1.74329e-06	positive	K09903	map00240,map01100	Bacteria;Firmicutes;Clostridia;Clostridiales;Ruminococcaceae;
ProteinFamily_494783	-0.462569	2.3489e-11	2.91829e-09	negative	K02040	map02010,map02020,map05152	Bacteria;Proteobacteria;Gammaproteobacteria;Enterobacterales;Enterobacteriaceae;
ProteinFamily_337543	0.461388	2.35077e-08	4.8624e-07	positive	K02190	map00860,map01100	Bacteria;Firmicutes;Clostridia;Clostridiales;Ruminococcaceae;Faecalibacterium;
ProteinFamily_495783	0.793828	3.22919e-07	4.21761e-06	positive	K01012	map00780,map01100	Bacteria;Firmicutes;
ProteinFamily_951889	-0.533918	8.24225e-10	3.00042e-08	negative	K03269	map00540,map01100	Bacteria;Proteobacteria;Gammaproteobacteria;Enterobacterales;Enterobacteriaceae;
ProteinFamily_68158	-0.389134	5.87937e-07	6.98749e-06	negative	K07347	map05133	Bacteria;Proteobacteria;Gammaproteobacteria;Enterobacterales;Enterobacteriaceae;Escherichia;Escherichia_coli;
ProteinFamily_491329	-0.432661	2.10261e-08	4.42908e-07	negative	K08317	NA	Bacteria;Proteobacteria;Gammaproteobacteria;Enterobacterales;Enterobacteriaceae;Escherichia;Escherichia_coli;
ProteinFamily_1062426	-0.43962	1.38856e-08	3.12606e-07	negative	K07687	map02020,map02026	Bacteria;Proteobacteria;Gammaproteobacteria;Enterobacterales;Enterobacteriaceae;
ProteinFamily_1320802	0.52471	5.80422e-07	6.91098e-06	positive	NA	NA	Bacteria;Bacteroidetes;Bacteroidia;Bacteroidales;Bacteroidaceae;Bacteroides;
ProteinFamily_34101	-0.512886	1.06922e-10	6.7303e-09	negative	K03583	map03440	Bacteria;Proteobacteria;Gammaproteobacteria;Enterobacterales;Enterobacteriaceae;
ProteinFamily_965067	-0.419813	5.24718e-09	1.39886e-07	negative	NA	NA	Bacteria;Proteobacteria;Gammaproteobacteria;Enterobacterales;Enterobacteriaceae;
ProteinFamily_791369	-0.490619	6.83397e-10	2.60764e-08	negative	NA	NA	Bacteria;Proteobacteria;Gammaproteobacteria;Enterobacterales;Enterobacteriaceae;
ProteinFamily_1184770	-0.427158	6.97171e-10	2.6476e-08	negative	K05834	NA	Bacteria;Proteobacteria;Gammaproteobacteria;Enterobacterales;Enterobacteriaceae;
ProteinFamily_1493401	-0.430593	2.12803e-09	6.53404e-08	negative	K07458	NA	Bacteria;Proteobacteria;Gammaproteobacteria;Enterobacterales;Enterobacteriaceae;
ProteinFamily_559577	-0.434973	3.2903e-11	3.4112e-09	negative	K02536	map00540,map01100	Bacteria;Proteobacteria;Gammaproteobacteria;Enterobacterales;Enterobacteriaceae;
ProteinFamily_750143	0.730805	1.56775e-08	3.45799e-07	positive	NA	NA	Bacteria;Bacteroidetes;Bacteroidia;Bacteroidales;Bacteroidaceae;Bacteroides;
ProteinFamily_659422	-0.409624	2.2116e-09	6.75187e-08	negative	K00872	map00260,map01100,map01110,map01120,map01230	Bacteria;Proteobacteria;Gammaproteobacteria;Enterobacterales;Enterobacteriaceae;
ProteinFamily_1528174	-0.44937	4.93867e-10	2.02284e-08	negative	K04029	NA	Bacteria;Proteobacteria;Gammaproteobacteria;Enterobacterales;Enterobacteriaceae;
ProteinFamily_507223	0.425224	3.46589e-07	4.47663e-06	positive	K07646	map02020	Bacteria;Firmicutes;Clostridia;Clostridiales;Ruminococcaceae;Faecalibacterium;
ProteinFamily_1075820	-0.450762	1.2494e-10	7.48261e-09	negative	K00799	map00480,map00980,map00982,map00983,map01100,map01524,map04212,map05200,map05204,map05225,map05418	Bacteria;Proteobacteria;Gammaproteobacteria;Enterobacterales;Enterobacteriaceae;
ProteinFamily_431239	-0.40542	4.77636e-11	4.11782e-09	negative	K00927	map00010,map00710,map01100,map01110,map01120,map01130,map01200,map01230,map04066	Bacteria;Proteobacteria;Gammaproteobacteria;Enterobacterales;Enterobacteriaceae;
ProteinFamily_1064216	-0.395679	4.66604e-07	5.75224e-06	negative	K06177	NA	Bacteria;Proteobacteria;Gammaproteobacteria;Enterobacterales;Enterobacteriaceae;
ProteinFamily_1261023	-0.80584	8.10772e-07	9.11081e-06	negative	NA	NA	Bacteria;Firmicutes;Bacilli;Lactobacillales;Enterococcaceae;Enterococcus;
ProteinFamily_1183920	0.553944	4.46157e-07	5.5385e-06	positive	NA	NA	Bacteria;Bacteroidetes;Bacteroidia;Bacteroidales;Bacteroidaceae;Bacteroides;
ProteinFamily_1372515	0.477237	6.96784e-07	8.03256e-06	positive	K03624	NA	Bacteria;Bacteroidetes;Bacteroidia;Bacteroidales;Bacteroidaceae;Bacteroides;
ProteinFamily_1412815	-1.16075	3.81857e-13	3.49901e-10	negative	NA	NA	Bacteria;Firmicutes;Bacilli;Lactobacillales;Enterococcaceae;Enterococcus;
ProteinFamily_632853	0.457078	2.08776e-07	2.94704e-06	positive	K02037	map02010	Bacteria;Firmicutes;Clostridia;Clostridiales;Ruminococcaceae;Faecalibacterium;Faecalibacterium_prausnitzii;
ProteinFamily_1330131	-0.522345	1.04565e-08	2.48315e-07	negative	K01185	NA	Bacteria;Proteobacteria;Gammaproteobacteria;Enterobacterales;Enterobacteriaceae;Escherichia;Escherichia_coli;
ProteinFamily_846607	-0.379577	3.10887e-07	4.09297e-06	negative	K02050,K15554	map00920,map02010	Bacteria;Proteobacteria;Gammaproteobacteria;Enterobacterales;Enterobacteriaceae;
ProteinFamily_435077	0.584108	1.62755e-07	2.40817e-06	positive	NA	NA	Bacteria;Bacteroidetes;Bacteroidia;Bacteroidales;Bacteroidaceae;Bacteroides;
ProteinFamily_804039	0.545688	8.51207e-08	1.42362e-06	positive	K02026,K15772	map02010	NA
ProteinFamily_300421	0.468605	7.23374e-07	8.2914e-06	positive	K00147	map00330,map00332,map01100,map01110,map01130,map01230	Bacteria;Firmicutes;Clostridia;Clostridiales;Ruminococcaceae;
ProteinFamily_669537	0.526806	3.90138e-08	7.43e-07	positive	K07089	NA	Bacteria;Firmicutes;Clostridia;Clostridiales;Ruminococcaceae;Faecalibacterium;Faecalibacterium_prausnitzii;
ProteinFamily_205939	-0.767635	9.01423e-07	9.97397e-06	negative	NA	NA	Bacteria;Firmicutes;Bacilli;Lactobacillales;Enterococcaceae;Enterococcus;
ProteinFamily_205932	0.711029	8.7089e-08	1.44904e-06	positive	NA	NA	Bacteria;Bacteroidetes;Bacteroidia;Bacteroidales;Bacteroidaceae;Bacteroides;
ProteinFamily_479503	-0.448432	1.43802e-10	8.19886e-09	negative	K02005,K13888	NA	Bacteria;Proteobacteria;Gammaproteobacteria;Enterobacterales;Enterobacteriaceae;
ProteinFamily_502723	-1.07983	4.06446e-08	7.69261e-07	negative	NA	NA	Bacteria;Firmicutes;Bacilli;Lactobacillales;Enterococcaceae;Enterococcus;
ProteinFamily_1581615	-0.388215	2.05763e-09	6.34521e-08	negative	K00610	map00240,map00250,map01100	Bacteria;Proteobacteria;Gammaproteobacteria;Enterobacterales;Enterobacteriaceae;
ProteinFamily_161657	-0.847288	4.32633e-07	5.40513e-06	negative	NA	NA	Bacteria;Firmicutes;Bacilli;Lactobacillales;Enterococcaceae;Enterococcus;
ProteinFamily_621043	-0.515293	6.49448e-12	1.55436e-09	negative	K02051,K15551	map00920,map02010	Bacteria;Proteobacteria;Gammaproteobacteria;Enterobacterales;Enterobacteriaceae;
ProteinFamily_733854	-0.900582	3.98997e-09	1.1132e-07	negative	K00563	NA	Bacteria;Firmicutes;Bacilli;Lactobacillales;Enterococcaceae;Enterococcus;
ProteinFamily_842511	-0.642461	3.96597e-14	1.10602e-10	negative	K02081	NA	Bacteria;Proteobacteria;Gammaproteobacteria;Enterobacterales;Enterobacteriaceae;
ProteinFamily_346189	-0.461253	5.52718e-11	4.47582e-09	negative	NA	NA	Bacteria;Proteobacteria;Gammaproteobacteria;Enterobacterales;Enterobacteriaceae;
ProteinFamily_2601655	-0.437846	2.10967e-10	1.07056e-08	negative	K07070	NA	Unknown
ProteinFamily_303231	-0.440836	4.61693e-10	1.92674e-08	negative	K01753	map00260,map01100	Bacteria;Proteobacteria;Gammaproteobacteria;Enterobacterales;Enterobacteriaceae;
ProteinFamily_1123216	0.39337	2.32869e-07	3.22536e-06	positive	NA	NA	Bacteria;Firmicutes;Clostridia;Clostridiales;Ruminococcaceae;
ProteinFamily_63667	-0.425336	8.75175e-10	3.15807e-08	negative	K01869	map00970	Bacteria;Proteobacteria;Gammaproteobacteria;Enterobacterales;Enterobacteriaceae;
ProteinFamily_1463478	-0.671045	5.29368e-08	9.61346e-07	negative	NA	NA	Bacteria;Proteobacteria;Gammaproteobacteria;Enterobacterales;Enterobacteriaceae;Escherichia;Escherichia_coli;
ProteinFamily_1138883	-0.452858	1.11686e-08	2.61355e-07	negative	K07357	NA	Bacteria;Proteobacteria;Gammaproteobacteria;Enterobacterales;Enterobacteriaceae;
ProteinFamily_1461839	-1.1934	1.28157e-08	2.92536e-07	negative	K03402	NA	Bacteria;Firmicutes;Bacilli;Lactobacillales;Enterococcaceae;Enterococcus;Enterococcus_faecalis;
ProteinFamily_1125323	0.500474	2.62487e-08	5.32124e-07	positive	NA	NA	Bacteria;Bacteroidetes;Bacteroidia;Bacteroidales;Bacteroidaceae;Bacteroides;
ProteinFamily_594793	-1.00468	9.85713e-11	6.45159e-09	negative	NA	NA	Bacteria;Firmicutes;Bacilli;Lactobacillales;Enterococcaceae;Enterococcus;
ProteinFamily_855588	-1.02308	2.09032e-10	1.06228e-08	negative	K00286	map00330,map01100,map01110,map01130,map01230	Bacteria;Firmicutes;Bacilli;Lactobacillales;Enterococcaceae;Enterococcus;
ProteinFamily_720887	-0.712762	3.19246e-07	4.179e-06	negative	NA	NA	Bacteria;Firmicutes;Bacilli;Lactobacillales;
ProteinFamily_81805	0.472054	6.27669e-08	1.10604e-06	positive	K00937	map00190,map03018	Bacteria;Firmicutes;Clostridia;Clostridiales;Ruminococcaceae;Faecalibacterium;Faecalibacterium_prausnitzii;
ProteinFamily_310405	0.587114	2.17977e-07	3.05539e-06	positive	NA	NA	Bacteria;Bacteroidetes;Bacteroidia;Bacteroidales;Bacteroidaceae;Bacteroides;
ProteinFamily_2118899	-0.737924	2.3933e-07	3.29989e-06	negative	NA	NA	Bacteria;Proteobacteria;Gammaproteobacteria;Enterobacterales;Enterobacteriaceae;
ProteinFamily_972491	-0.434674	4.69901e-10	1.94831e-08	negative	K05812	NA	Bacteria;Proteobacteria;Gammaproteobacteria;Enterobacterales;Enterobacteriaceae;
ProteinFamily_55297	-0.526342	1.00757e-10	6.52806e-09	negative	K07646	map02020	Bacteria;Proteobacteria;Gammaproteobacteria;Enterobacterales;Enterobacteriaceae;
ProteinFamily_114206	0.622452	1.4576e-08	3.26008e-07	positive	NA	NA	Bacteria;Firmicutes;Clostridia;Clostridiales;Ruminococcaceae;Faecalibacterium;Faecalibacterium_prausnitzii;
ProteinFamily_800414	-0.903735	3.93809e-07	5.00489e-06	negative	NA	NA	Bacteria;Firmicutes;Bacilli;Lactobacillales;Enterococcaceae;Enterococcus;
ProteinFamily_1528373	0.537959	2.37906e-08	4.91299e-07	positive	NA	NA	Bacteria;Firmicutes;Clostridia;Clostridiales;Ruminococcaceae;Faecalibacterium;Faecalibacterium_prausnitzii;
ProteinFamily_488887	-0.450933	2.06758e-10	1.05271e-08	negative	NA	NA	Bacteria;Proteobacteria;Gammaproteobacteria;Enterobacterales;Enterobacteriaceae;
ProteinFamily_446295	0.634604	2.19318e-08	4.59422e-07	positive	NA	NA	Bacteria;Bacteroidetes;Bacteroidia;Bacteroidales;Bacteroidaceae;Bacteroides;
ProteinFamily_206791	0.478001	1.09388e-07	1.74624e-06	positive	K15580,K02035	map01501,map02010,map02024	Bacteria;Firmicutes;Clostridia;Clostridiales;
ProteinFamily_477591	0.579822	1.72806e-07	2.53236e-06	positive	NA	NA	Bacteria;Bacteroidetes;Bacteroidia;Bacteroidales;Bacteroidaceae;Bacteroides;
ProteinFamily_382623	0.475939	3.99007e-07	5.05993e-06	positive	NA	NA	Bacteria;Firmicutes;Clostridia;Clostridiales;
ProteinFamily_636448	-0.429005	4.50691e-10	1.88696e-08	negative	K14055	NA	Bacteria;Proteobacteria;Gammaproteobacteria;Enterobacterales;Enterobacteriaceae;
ProteinFamily_553828	0.392402	5.09307e-07	6.20086e-06	positive	K01048	map00564	Bacteria;Firmicutes;Clostridia;Clostridiales;Lachnospiraceae;
ProteinFamily_1001208	-0.448545	1.76189e-10	9.41757e-09	negative	K13938	map00670,map00790,map01100	Bacteria;Proteobacteria;Gammaproteobacteria;Enterobacterales;Enterobacteriaceae;
ProteinFamily_1001205	-0.45781	1.17297e-10	7.22044e-09	negative	K10015,K02029	map02010,NA	Bacteria;Proteobacteria;Gammaproteobacteria;Enterobacterales;Enterobacteriaceae;
ProteinFamily_1299813	0.612819	7.10436e-09	1.80685e-07	positive	NA	NA	Bacteria;Firmicutes;Clostridia;Clostridiales;Ruminococcaceae;Ruminococcus;Ruminococcus_sp._AF42-9BH;
ProteinFamily_353932	-0.471236	3.08406e-10	1.40296e-08	negative	K03761	NA	Bacteria;Proteobacteria;Gammaproteobacteria;Enterobacterales;Enterobacteriaceae;
ProteinFamily_608764	0.593344	2.01872e-07	2.86851e-06	positive	NA	NA	Bacteria;Firmicutes;Clostridia;Clostridiales;Lachnospiraceae;Anaerostipes;Anaerostipes_hadrus;
ProteinFamily_1095824	0.454696	1.51391e-07	2.27946e-06	positive	K03613	NA	Bacteria;Firmicutes;Clostridia;Clostridiales;Ruminococcaceae;Faecalibacterium;Faecalibacterium_prausnitzii;
ProteinFamily_1162398	0.462251	2.83955e-07	3.79282e-06	positive	NA	NA	Bacteria;Firmicutes;Clostridia;Clostridiales;Lachnospiraceae;
ProteinFamily_569670	-0.394845	7.89075e-07	8.906e-06	negative	NA	NA	Bacteria;Proteobacteria;Gammaproteobacteria;Enterobacterales;Enterobacteriaceae;Escherichia;Escherichia_coli;
ProteinFamily_857075	-0.575337	4.43652e-10	1.86235e-08	negative	K02554	map00360,map00362,map00621,map00622,map01100,map01120,map01220	Bacteria;Proteobacteria;Gammaproteobacteria;Enterobacterales;Enterobacteriaceae;
ProteinFamily_639493	0.544071	1.38899e-08	3.12606e-07	positive	NA	NA	Bacteria;Firmicutes;Clostridia;Clostridiales;Ruminococcaceae;Faecalibacterium;
ProteinFamily_700900	-0.564806	4.90331e-09	1.32257e-07	negative	K14057	NA	Bacteria;Proteobacteria;Gammaproteobacteria;Enterobacterales;Enterobacteriaceae;
ProteinFamily_1468793	0.438542	1.15186e-07	1.82112e-06	positive	K01489	map00240,map00983,map01100	Bacteria;Firmicutes;Clostridia;Clostridiales;Ruminococcaceae;Faecalibacterium;Faecalibacterium_prausnitzii;
ProteinFamily_268345	-0.390156	2.38886e-10	1.16345e-08	negative	K01924	map00471,map00550,map01100	Bacteria;Proteobacteria;Gammaproteobacteria;Enterobacterales;Enterobacteriaceae;
ProteinFamily_74689	0.633977	6.72535e-09	1.72551e-07	positive	NA	NA	Bacteria;Bacteroidetes;Bacteroidia;Bacteroidales;Bacteroidaceae;Bacteroides;
ProteinFamily_197308	0.419354	1.81018e-07	2.6263e-06	positive	K06398	NA	Bacteria;Firmicutes;Clostridia;Clostridiales;Ruminococcaceae;Faecalibacterium;
ProteinFamily_1060639	0.574926	1.76197e-07	2.57491e-06	positive	NA	NA	Bacteria;Bacteroidetes;Bacteroidia;Bacteroidales;Bacteroidaceae;Bacteroides;
ProteinFamily_1997375	0.475524	4.8811e-10	2.0056e-08	positive	NA	NA	Bacteria;Firmicutes;Clostridia;Clostridiales;
ProteinFamily_360609	0.720908	4.79941e-08	8.82073e-07	positive	K01173	map04210	Bacteria;Bacteroidetes;Bacteroidia;Bacteroidales;Bacteroidaceae;Bacteroides;
ProteinFamily_201852	-0.485004	1.22656e-10	7.42211e-09	negative	K03760	map00540,map01100,map01503	NA
ProteinFamily_1469940	-0.417086	1.8939e-07	2.71764e-06	negative	NA	NA	Bacteria;Proteobacteria;Gammaproteobacteria;Enterobacterales;Enterobacteriaceae;Escherichia;Escherichia_coli;
ProteinFamily_1898201	0.445795	1.80864e-07	2.62498e-06	positive	K10947	NA	Bacteria;Firmicutes;Clostridia;Clostridiales;unknown;unknown;unknown;
ProteinFamily_234483	0.769253	1.99124e-07	2.83575e-06	positive	K07720	map02020	Bacteria;Firmicutes;Clostridia;Clostridiales;Lachnospiraceae;Blautia;
ProteinFamily_674657	0.491792	1.42952e-07	2.1769e-06	positive	NA	NA	Bacteria;Firmicutes;Clostridia;Clostridiales;Ruminococcaceae;Faecalibacterium;Faecalibacterium_prausnitzii;
ProteinFamily_909215	-0.408748	3.82372e-09	1.07241e-07	negative	K02020	map02010	Bacteria;Proteobacteria;Gammaproteobacteria;Enterobacterales;Enterobacteriaceae;
ProteinFamily_235289	0.825217	7.97249e-10	2.92714e-08	positive	K21572	NA	Bacteria;Bacteroidetes;Bacteroidia;Bacteroidales;Bacteroidaceae;Bacteroides;
ProteinFamily_1071687	0.474615	2.45564e-08	5.03547e-07	positive	K01091	map00630,map01100,map01110,map01130	Bacteria;Firmicutes;Clostridia;Clostridiales;Ruminococcaceae;Faecalibacterium;Faecalibacterium_prausnitzii;
ProteinFamily_234157	-1.01802	1.53871e-07	2.3076e-06	negative	K09684	NA	NA
ProteinFamily_742265	0.504219	4.25783e-07	5.33514e-06	positive	K07098	NA	Bacteria;Firmicutes;Clostridia;Clostridiales;Ruminococcaceae;Faecalibacterium;Faecalibacterium_prausnitzii;
ProteinFamily_2431777	-0.600019	3.37767e-08	6.58112e-07	negative	K06204	map02026	Unknown
ProteinFamily_2131436	0.432304	9.20922e-09	2.23411e-07	positive	K07742	NA	Bacteria;Firmicutes;Clostridia;Clostridiales;Ruminococcaceae;Faecalibacterium;
ProteinFamily_399918	-0.38599	9.97346e-08	1.61627e-06	negative	NA	NA	Bacteria;Proteobacteria;Gammaproteobacteria;Enterobacterales;Enterobacteriaceae;Escherichia;Escherichia_coli;
ProteinFamily_323636	-0.428426	7.17654e-09	1.82304e-07	negative	K02412	map02040	Bacteria;Proteobacteria;Gammaproteobacteria;Enterobacterales;Enterobacteriaceae;Escherichia;Escherichia_coli;
ProteinFamily_2124154	-0.449019	4.73548e-11	4.11e-09	negative	K05808	NA	Bacteria;Proteobacteria;Gammaproteobacteria;Pseudomonadales;Pseudomonadaceae;Pseudomonas;unknown;
ProteinFamily_623582	0.609774	6.61673e-09	1.70241e-07	positive	NA	NA	Bacteria;Firmicutes;Clostridia;Clostridiales;Lachnospiraceae;
ProteinFamily_1086190	0.48157	1.95803e-08	4.17527e-07	positive	NA	NA	Bacteria;Firmicutes;Clostridia;Clostridiales;Ruminococcaceae;Faecalibacterium;Faecalibacterium_prausnitzii;
ProteinFamily_659608	0.446908	7.72563e-07	8.76592e-06	positive	K02020	map02010	Bacteria;Firmicutes;Clostridia;Clostridiales;Ruminococcaceae;Faecalibacterium;Faecalibacterium_prausnitzii;
ProteinFamily_960270	0.425928	2.72972e-07	3.67836e-06	positive	NA	NA	Bacteria;Firmicutes;Clostridia;Clostridiales;
ProteinFamily_1784767	-0.462428	2.75356e-08	5.53664e-07	negative	NA	NA	Bacteria;Proteobacteria;Gammaproteobacteria;Enterobacterales;Enterobacteriaceae;Escherichia;Escherichia_coli;
ProteinFamily_256334	0.62295	6.73031e-08	1.17436e-06	positive	K15771	map02010	Bacteria;Firmicutes;Clostridia;Clostridiales;Ruminococcaceae;Ruminococcus;
ProteinFamily_215739	-0.64496	5.5904e-07	6.70288e-06	negative	NA	NA	Bacteria;Proteobacteria;Gammaproteobacteria;Enterobacterales;Enterobacteriaceae;Escherichia;Escherichia_coli;
ProteinFamily_1785495	0.591627	3.62488e-08	6.98849e-07	positive	K02518	NA	Bacteria;Firmicutes;Clostridia;Clostridiales;Ruminococcaceae;Faecalibacterium;Faecalibacterium_prausnitzii;
ProteinFamily_710039	0.598125	1.60933e-07	2.38949e-06	positive	NA	NA	Bacteria;Bacteroidetes;Bacteroidia;Bacteroidales;Bacteroidaceae;Bacteroides;
ProteinFamily_1036177	-0.473911	1.06936e-12	6.01365e-10	negative	K03607	NA	Bacteria;Proteobacteria;Gammaproteobacteria;Enterobacterales;Enterobacteriaceae;
ProteinFamily_38754	0.646362	1.53888e-08	3.4072e-07	positive	NA	NA	Bacteria;Bacteroidetes;Bacteroidia;Bacteroidales;Bacteroidaceae;Bacteroides;
ProteinFamily_1329931	-0.486179	9.57196e-12	1.93195e-09	negative	K08968	map00270	Bacteria;Proteobacteria;Gammaproteobacteria;Enterobacterales;Enterobacteriaceae;Escherichia;Escherichia_coli;
ProteinFamily_266297	-0.577502	1.76064e-12	7.63049e-10	negative	K06447	map00330,map01100	Bacteria;Proteobacteria;Gammaproteobacteria;Enterobacterales;Enterobacteriaceae;
ProteinFamily_1410512	0.648417	1.98724e-08	4.2277e-07	positive	NA	NA	Bacteria;Firmicutes;Clostridia;Clostridiales;Lachnospiraceae;
ProteinFamily_1674133	-0.718559	7.722e-07	8.76335e-06	negative	NA	NA	Bacteria;Proteobacteria;Gammaproteobacteria;Enterobacterales;Enterobacteriaceae;
ProteinFamily_441111	-0.422588	1.56122e-09	5.0739e-08	negative	K00121	map00010,map00071,map00350,map00625,map00626,map00680,map00830,map00980,map00982,map01100,map01110,map01120,map01130,map01200,map01220,map05204	Bacteria;Proteobacteria;Gammaproteobacteria;Enterobacterales;Enterobacteriaceae;
ProteinFamily_1252829	-1.06903	1.54334e-09	5.03097e-08	negative	NA	NA	Bacteria;Firmicutes;Bacilli;Lactobacillales;Enterococcaceae;Enterococcus;
ProteinFamily_865405	0.667981	2.65685e-09	7.89692e-08	positive	NA	NA	Bacteria;Bacteroidetes;Bacteroidia;Bacteroidales;Bacteroidaceae;Bacteroides;
ProteinFamily_1310398	0.436313	4.10044e-07	5.1733e-06	positive	NA	NA	Bacteria;Firmicutes;Clostridia;Clostridiales;Ruminococcaceae;Faecalibacterium;Faecalibacterium_prausnitzii;
ProteinFamily_2089183	0.399539	1.78638e-07	2.59824e-06	positive	NA	NA	Bacteria;Firmicutes;Erysipelotrichia;Erysipelotrichales;Erysipelotrichaceae;unknown;Erysipelotrichaceae_bacterium_AF19-24AC;
ProteinFamily_1583689	0.682543	2.11058e-07	2.97205e-06	positive	NA	NA	Bacteria;Firmicutes;Clostridia;Clostridiales;
ProteinFamily_838128	-0.475138	1.61624e-11	2.51655e-09	negative	NA	NA	Bacteria;Proteobacteria;Gammaproteobacteria;Enterobacterales;Enterobacteriaceae;
ProteinFamily_1420841	-0.455912	8.87678e-11	6.02722e-09	negative	K03753	NA	Bacteria;Proteobacteria;Gammaproteobacteria;Enterobacterales;Enterobacteriaceae;
ProteinFamily_148447	-0.47595	3.88529e-12	1.17827e-09	negative	K04770	NA	Bacteria;Proteobacteria;Gammaproteobacteria;Enterobacterales;Enterobacteriaceae;
ProteinFamily_590601	-0.445315	9.88892e-10	3.50154e-08	negative	K02015	NA	Bacteria;Proteobacteria;Gammaproteobacteria;Enterobacterales;Enterobacteriaceae;
ProteinFamily_39900	0.750153	2.29811e-09	6.98936e-08	positive	NA	NA	Bacteria;Bacteroidetes;Bacteroidia;Bacteroidales;Bacteroidaceae;Bacteroides;
ProteinFamily_1387826	-0.417244	5.18927e-10	2.10265e-08	negative	K03611	NA	Bacteria;Proteobacteria;Gammaproteobacteria;Enterobacterales;Enterobacteriaceae;
ProteinFamily_558651	-0.452728	4.81974e-11	4.13299e-09	negative	K00867	map00770,map01100	Bacteria;Proteobacteria;Gammaproteobacteria;Enterobacterales;Enterobacteriaceae;
ProteinFamily_2387862	-0.409776	1.86605e-07	2.68758e-06	negative	NA	NA	Unknown
ProteinFamily_825169	0.452489	2.54342e-07	3.46682e-06	positive	NA	NA	Bacteria;Firmicutes;Clostridia;Clostridiales;Ruminococcaceae;Faecalibacterium;Faecalibacterium_prausnitzii;
ProteinFamily_418978	-0.69304	2.36295e-09	7.1594e-08	negative	K03449	NA	Bacteria;Proteobacteria;Gammaproteobacteria;Enterobacterales;Enterobacteriaceae;
ProteinFamily_773600	-0.490177	1.21119e-12	6.38705e-10	negative	K00868	map00750,map01100	Bacteria;Proteobacteria;Gammaproteobacteria;Enterobacterales;Enterobacteriaceae;
ProteinFamily_681661	0.558784	8.63648e-09	2.1249e-07	positive	K02033	map02024	Bacteria;Firmicutes;Clostridia;Clostridiales;Ruminococcaceae;
ProteinFamily_681665	-0.438947	4.1205e-09	1.14266e-07	negative	NA	NA	Bacteria;Proteobacteria;Gammaproteobacteria;Enterobacterales;Enterobacteriaceae;
ProteinFamily_246995	-0.45784	2.51133e-11	3.02629e-09	negative	K01129	map00230,map01100	Bacteria;Proteobacteria;Gammaproteobacteria;Enterobacterales;Enterobacteriaceae;
ProteinFamily_1546665	0.525861	7.27826e-08	1.25092e-06	positive	NA	NA	Bacteria;Firmicutes;Clostridia;Clostridiales;Ruminococcaceae;
ProteinFamily_316594	-0.699605	4.24202e-07	5.32261e-06	negative	K02824	NA	Bacteria;Firmicutes;Bacilli;Lactobacillales;
ProteinFamily_1578575	0.399764	4.87296e-07	5.96435e-06	positive	K06404	NA	Bacteria;Firmicutes;Clostridia;Clostridiales;Lachnospiraceae;
ProteinFamily_698462	0.526042	7.97624e-11	5.58474e-09	positive	K03593	NA	Bacteria;Firmicutes;Clostridia;Clostridiales;Ruminococcaceae;Faecalibacterium;
ProteinFamily_633176	-0.489631	5.23613e-10	2.11629e-08	negative	K00228	map00860,map01100,map01110	Bacteria;Proteobacteria;Gammaproteobacteria;Enterobacterales;Enterobacteriaceae;
ProteinFamily_480325	-0.399407	2.56832e-08	5.23142e-07	negative	K02844	map00540,map01100	Bacteria;Proteobacteria;Gammaproteobacteria;Enterobacterales;Enterobacteriaceae;Escherichia;
ProteinFamily_268719	-0.47318	5.11108e-12	1.38913e-09	negative	NA	NA	Bacteria;Proteobacteria;Gammaproteobacteria;Enterobacterales;Enterobacteriaceae;
ProteinFamily_108111	-0.455751	8.18359e-10	2.98245e-08	negative	K02400	map02040	Bacteria;Proteobacteria;Gammaproteobacteria;Enterobacterales;Enterobacteriaceae;
ProteinFamily_114433	-0.462656	8.05007e-08	1.35845e-06	negative	K00219	NA	Bacteria;Proteobacteria;Gammaproteobacteria;Enterobacterales;Enterobacteriaceae;
ProteinFamily_114437	-0.441961	1.63502e-10	8.94063e-09	negative	K01176	map00500,map01100,map01110,map04972,map04973	Bacteria;Proteobacteria;Gammaproteobacteria;Enterobacterales;Enterobacteriaceae;
ProteinFamily_107590	0.849239	2.73212e-10	1.29046e-08	positive	K07407	map00052,map00561,map00600,map00603,map01100	Bacteria;Bacteroidetes;Bacteroidia;Bacteroidales;Rikenellaceae;Alistipes;
ProteinFamily_392658	-0.455963	1.18818e-10	7.286e-09	negative	K03289	NA	Bacteria;Proteobacteria;Gammaproteobacteria;Enterobacterales;Enterobacteriaceae;
ProteinFamily_1064622	0.680935	1.64286e-09	5.28997e-08	positive	NA	NA	Bacteria;Bacteroidetes;Bacteroidia;Bacteroidales;Bacteroidaceae;Bacteroides;
ProteinFamily_566968	-0.381134	7.50167e-07	8.54961e-06	negative	K02002	map02010	Bacteria;Proteobacteria;Gammaproteobacteria;Enterobacterales;Enterobacteriaceae;
ProteinFamily_327679	0.646551	5.1392e-07	6.24552e-06	positive	NA	NA	Bacteria;Firmicutes;Clostridia;Clostridiales;
ProteinFamily_1350636	-0.503328	1.53325e-12	6.97487e-10	negative	K15831	NA	Bacteria;Proteobacteria;Gammaproteobacteria;Enterobacterales;Enterobacteriaceae;
ProteinFamily_1016886	-0.437601	4.14034e-10	1.76042e-08	negative	K03597	NA	Bacteria;Proteobacteria;Gammaproteobacteria;Enterobacterales;Enterobacteriaceae;
ProteinFamily_1440380	0.512814	2.98654e-07	3.96036e-06	positive	NA	NA	Bacteria;Firmicutes;Clostridia;Clostridiales;Ruminococcaceae;Faecalibacterium;Faecalibacterium_prausnitzii;
ProteinFamily_147441	-0.966186	1.67468e-11	2.53021e-09	negative	K12574	map03018	Bacteria;Firmicutes;Bacilli;Lactobacillales;Enterococcaceae;Enterococcus;
ProteinFamily_648132	0.550175	3.75872e-08	7.19891e-07	positive	NA	NA	Bacteria;Firmicutes;Clostridia;Clostridiales;
ProteinFamily_1992696	-0.43921	3.234e-10	1.44986e-08	negative	K13631	NA	Bacteria;Proteobacteria;Gammaproteobacteria;Enterobacterales;Enterobacteriaceae;
ProteinFamily_118383	-0.513582	2.06339e-08	4.36367e-07	negative	K06200	NA	Bacteria;Proteobacteria;Gammaproteobacteria;Enterobacterales;Enterobacteriaceae;
ProteinFamily_359152	0.438901	4.68558e-07	5.773e-06	positive	K00773	NA	Bacteria;Firmicutes;Clostridia;Clostridiales;Ruminococcaceae;Faecalibacterium;Faecalibacterium_prausnitzii;
ProteinFamily_67444	-0.437807	1.14792e-08	2.66968e-07	negative	K06192	NA	Bacteria;Proteobacteria;Gammaproteobacteria;Enterobacterales;Enterobacteriaceae;
ProteinFamily_126074	0.45877	3.76812e-07	4.81464e-06	positive	NA	NA	Bacteria;Firmicutes;Clostridia;Clostridiales;Lachnospiraceae;
ProteinFamily_1033287	0.379781	8.18416e-07	9.18384e-06	positive	K01243	map00270,map01100,map01230	Bacteria;Firmicutes;Clostridia;Clostridiales;Ruminococcaceae;Faecalibacterium;Faecalibacterium_prausnitzii;
ProteinFamily_1762580	0.418529	7.32279e-07	8.37103e-06	positive	K02171	map01501	Bacteria;Firmicutes;Clostridia;Clostridiales;
ProteinFamily_1402961	0.593379	4.69569e-08	8.65989e-07	positive	NA	NA	Bacteria;Bacteroidetes;Bacteroidia;Bacteroidales;Bacteroidaceae;Bacteroides;
ProteinFamily_121229	0.678201	1.94846e-08	4.15762e-07	positive	NA	NA	Bacteria;Bacteroidetes;Bacteroidia;Bacteroidales;Bacteroidaceae;Bacteroides;
ProteinFamily_1904835	0.532553	8.39368e-07	9.38448e-06	positive	NA	NA	Bacteria;Bacteroidetes;Bacteroidia;Bacteroidales;Bacteroidaceae;Bacteroides;Bacteroides_uniformis;
ProteinFamily_16926	0.408097	1.72366e-07	2.52648e-06	positive	K02342,K03763	map03030,map03430,map03440	Bacteria;Firmicutes;Clostridia;Clostridiales;Ruminococcaceae;Faecalibacterium;Faecalibacterium_prausnitzii;
ProteinFamily_305740	0.639412	5.40538e-12	1.42095e-09	positive	K11754	map00790,map01100	Bacteria;Firmicutes;Clostridia;Clostridiales;Lachnospiraceae;
ProteinFamily_1602095	-0.978283	2.15708e-09	6.60744e-08	negative	NA	NA	Bacteria;Firmicutes;Bacilli;Lactobacillales;Enterococcaceae;Enterococcus;
ProteinFamily_337669	-0.430399	1.55385e-11	2.48678e-09	negative	NA	NA	Bacteria;Proteobacteria;Gammaproteobacteria;Enterobacterales;Enterobacteriaceae;
ProteinFamily_1768511	-1.25702	5.69726e-10	2.26696e-08	negative	K17464	map00030,map01120,map02060	Bacteria;Firmicutes;Bacilli;Lactobacillales;Enterococcaceae;Enterococcus;Enterococcus_faecalis;
ProteinFamily_401311	0.539659	2.67248e-07	3.61184e-06	positive	K00974	map03013	Bacteria;Firmicutes;Clostridia;Clostridiales;Ruminococcaceae;Faecalibacterium;Faecalibacterium_prausnitzii;
ProteinFamily_242255	-0.617626	2.44138e-08	5.01426e-07	negative	NA	NA	Bacteria;Proteobacteria;Gammaproteobacteria;Enterobacterales;Enterobacteriaceae;Escherichia;Escherichia_coli;
ProteinFamily_1825449	-0.685975	3.31332e-10	1.47688e-08	negative	K01826	map00350,map01100,map01120,map01220	Bacteria;Proteobacteria;Gammaproteobacteria;Enterobacterales;Enterobacteriaceae;
ProteinFamily_1242716	-0.414298	5.70211e-08	1.0217e-06	negative	K12262	NA	Bacteria;Proteobacteria;Gammaproteobacteria;Enterobacterales;Enterobacteriaceae;Escherichia;Escherichia_coli;
ProteinFamily_748565	-0.74354	1.43244e-10	8.18159e-09	negative	K15835	NA	Bacteria;Proteobacteria;Gammaproteobacteria;Enterobacterales;Enterobacteriaceae;Escherichia;Escherichia_coli;
ProteinFamily_42480	-0.548387	6.61461e-12	1.56868e-09	negative	K03546	NA	Bacteria;Proteobacteria;Gammaproteobacteria;Enterobacterales;Enterobacteriaceae;
ProteinFamily_229195	-0.392818	6.38615e-09	1.65323e-07	negative	K00324	map00760,map01100	Bacteria;Proteobacteria;Gammaproteobacteria;Enterobacterales;Enterobacteriaceae;
ProteinFamily_901833	0.554577	8.38884e-07	9.3807e-06	positive	NA	NA	Bacteria;Firmicutes;Clostridia;Clostridiales;Lachnospiraceae;Blautia;
ProteinFamily_866749	0.490629	1.16298e-07	1.83373e-06	positive	K09812	map02010	Bacteria;Firmicutes;Clostridia;Clostridiales;Ruminococcaceae;
ProteinFamily_693366	-0.422256	4.39466e-08	8.20379e-07	negative	K01142	map03410	Bacteria;Proteobacteria;Gammaproteobacteria;Enterobacterales;Enterobacteriaceae;Escherichia;Escherichia_coli;
ProteinFamily_498944	-0.470688	3.93734e-11	3.74701e-09	negative	K03570	NA	Bacteria;Proteobacteria;Gammaproteobacteria;Enterobacterales;Enterobacteriaceae;
ProteinFamily_610360	-0.481631	2.21441e-11	2.82942e-09	negative	K01488	map00230,map01100,map05340	Bacteria;Proteobacteria;Gammaproteobacteria;Enterobacterales;Enterobacteriaceae;
ProteinFamily_1285929	0.450976	1.29645e-07	2.00427e-06	positive	K03630	NA	Bacteria;Firmicutes;Clostridia;Clostridiales;Lachnospiraceae;
ProteinFamily_292401	-0.38897	7.40105e-08	1.26862e-06	negative	K01912	map00360,map01100,map01120,map05111	Bacteria;
ProteinFamily_2233175	-0.450062	2.78442e-09	8.20388e-08	negative	NA	NA	Unknown
ProteinFamily_610867	-0.4656	2.19519e-11	2.82173e-09	negative	K02341	map03030,map03430,map03440	Bacteria;Proteobacteria;Gammaproteobacteria;Enterobacterales;Enterobacteriaceae;
ProteinFamily_1785261	0.511291	5.95062e-09	1.55853e-07	positive	NA	NA	Bacteria;Firmicutes;Clostridia;Clostridiales;Ruminococcaceae;Faecalibacterium;Faecalibacterium_prausnitzii;
ProteinFamily_217906	-0.472281	1.45414e-12	6.90277e-10	negative	K15584,K02035	map02010,map02024	Bacteria;Proteobacteria;Gammaproteobacteria;Enterobacterales;Enterobacteriaceae;
ProteinFamily_2342604	-0.892429	6.0743e-09	1.58575e-07	negative	K02078	map00998,map01100,map01110,map01130	NA
ProteinFamily_81401	-0.882933	8.33779e-08	1.39818e-06	negative	K00054,K00626	map00900,map01110,map01130,map00071,map00072,map00280,map00310,map00362,map00380,map00620,map00630,map00640,map00650,map00720,map01100,map01120,map01200,map01212,map02020	Bacteria;Firmicutes;Bacilli;Lactobacillales;Enterococcaceae;Enterococcus;
ProteinFamily_85926	-0.417242	6.23234e-08	1.09963e-06	negative	K13243	NA	Bacteria;Proteobacteria;Gammaproteobacteria;Enterobacterales;Enterobacteriaceae;Escherichia;Escherichia_coli;
ProteinFamily_268993	-0.506543	2.92547e-11	3.24647e-09	negative	K01241	map00230,map01100	Bacteria;Proteobacteria;Gammaproteobacteria;Enterobacterales;Enterobacteriaceae;
ProteinFamily_1013617	-0.448933	5.97686e-10	2.35051e-08	negative	K21965	NA	Bacteria;Proteobacteria;Gammaproteobacteria;Enterobacterales;Enterobacteriaceae;
ProteinFamily_173283	-0.486458	2.53063e-09	7.56384e-08	negative	K09136	NA	Bacteria;Proteobacteria;Gammaproteobacteria;Enterobacterales;Enterobacteriaceae;
ProteinFamily_2748390	0.650513	1.02102e-08	2.43096e-07	positive	NA	NA	Unknown
ProteinFamily_152037	0.634375	1.72131e-08	3.749e-07	positive	K03703	map03420	Bacteria;Bacteroidetes;Bacteroidia;Bacteroidales;Bacteroidaceae;Bacteroides;
ProteinFamily_271651	-0.400619	9.4641e-08	1.55175e-06	negative	K07644	map02020	Bacteria;Proteobacteria;Gammaproteobacteria;Enterobacterales;Enterobacteriaceae;
ProteinFamily_1680578	-0.41214	6.39759e-10	2.4735e-08	negative	K06149	NA	Bacteria;Proteobacteria;Gammaproteobacteria;Enterobacterales;Enterobacteriaceae;
ProteinFamily_1139997	-0.417721	2.9802e-10	1.36735e-08	negative	K03599,K00799	map00480,map00980,map00982,map00983,map01100,map01524,map04212,map05200,map05204,map05225,map05418	Bacteria;Proteobacteria;Gammaproteobacteria;Enterobacterales;Enterobacteriaceae;
ProteinFamily_2326461	-0.54024	1.82023e-11	2.58304e-09	negative	NA	NA	Unknown
ProteinFamily_350913	0.448628	7.80828e-07	8.83781e-06	positive	K03545	NA	Bacteria;Firmicutes;Clostridia;Clostridiales;Ruminococcaceae;Ruminococcus;
ProteinFamily_801728	-0.442179	8.65946e-10	3.12745e-08	negative	K04032	map00860,map01100	Bacteria;Proteobacteria;Gammaproteobacteria;Enterobacterales;Enterobacteriaceae;
ProteinFamily_869652	-0.846604	6.04155e-10	2.37014e-08	negative	K03437	NA	Bacteria;Firmicutes;Bacilli;Lactobacillales;
ProteinFamily_1639275	-0.456928	6.20994e-11	4.83983e-09	negative	NA	NA	Bacteria;Proteobacteria;Gammaproteobacteria;Enterobacterales;Enterobacteriaceae;
ProteinFamily_340472	0.484874	3.07952e-08	6.09086e-07	positive	K01915	map00220,map00250,map00630,map00910,map01100,map01120,map01230,map02020,map04217,map04724,map04727	Bacteria;Firmicutes;Clostridia;Clostridiales;Lachnospiraceae;
ProteinFamily_836478	-0.788065	3.05337e-07	4.03065e-06	negative	K00784	map03013	Bacteria;Firmicutes;Bacilli;Lactobacillales;Enterococcaceae;Enterococcus;
ProteinFamily_1305877	0.480086	5.18465e-07	6.28727e-06	positive	NA	NA	Bacteria;Firmicutes;Clostridia;Clostridiales;
ProteinFamily_1486310	0.551782	1.4454e-07	2.19538e-06	positive	NA	NA	Bacteria;Bacteroidetes;Bacteroidia;Bacteroidales;Bacteroidaceae;Bacteroides;
ProteinFamily_250188	0.537163	2.76348e-09	8.1609e-08	positive	K03327	NA	Bacteria;Firmicutes;Clostridia;Clostridiales;
ProteinFamily_1161947	0.470021	4.24367e-08	7.96832e-07	positive	K06387	NA	Bacteria;Firmicutes;Clostridia;Clostridiales;Lachnospiraceae;
ProteinFamily_646724	0.496565	1.29865e-10	7.67726e-09	positive	K02687	NA	Bacteria;Firmicutes;Clostridia;Clostridiales;Ruminococcaceae;
ProteinFamily_1915043	0.56383	7.87601e-08	1.33399e-06	positive	NA	NA	Bacteria;Bacteroidetes;Bacteroidia;Bacteroidales;Bacteroidaceae;Bacteroides;
ProteinFamily_404786	-0.417666	3.56324e-10	1.56543e-08	negative	K07258	map00550,map01100	Bacteria;Proteobacteria;Gammaproteobacteria;Enterobacterales;Enterobacteriaceae;
ProteinFamily_1155242	0.49337	2.47012e-07	3.38396e-06	positive	NA	NA	Bacteria;Firmicutes;Clostridia;Clostridiales;Ruminococcaceae;Faecalibacterium;Faecalibacterium_prausnitzii;
ProteinFamily_446586	0.387619	6.64149e-07	7.72016e-06	positive	K06871	NA	Bacteria;Firmicutes;Clostridia;Clostridiales;Ruminococcaceae;Faecalibacterium;
ProteinFamily_1075392	-0.468033	4.7364e-11	4.11e-09	negative	K07269	NA	Bacteria;Proteobacteria;Gammaproteobacteria;Enterobacterales;Enterobacteriaceae;
ProteinFamily_1075398	0.522499	7.27058e-07	8.32321e-06	positive	K07816	map00230,map01100	Bacteria;Firmicutes;Clostridia;Clostridiales;
ProteinFamily_1438806	-0.460128	2.88169e-11	3.22448e-09	negative	K04082	NA	Bacteria;Proteobacteria;Gammaproteobacteria;Enterobacterales;Enterobacteriaceae;
ProteinFamily_993420	-0.472392	1.06036e-11	2.03634e-09	negative	NA	NA	Bacteria;Proteobacteria;Gammaproteobacteria;Enterobacterales;Enterobacteriaceae;
ProteinFamily_1496992	-0.407099	1.67942e-09	5.3646e-08	negative	K13480	map00230,map01100,map01120	Bacteria;Proteobacteria;Gammaproteobacteria;Enterobacterales;Enterobacteriaceae;Escherichia;Escherichia_coli;
ProteinFamily_284228	-0.497644	2.84403e-10	1.32189e-08	negative	NA	NA	Bacteria;Proteobacteria;Gammaproteobacteria;Enterobacterales;Enterobacteriaceae;
ProteinFamily_161301	-0.454358	2.10037e-11	2.77777e-09	negative	NA	NA	Bacteria;Proteobacteria;Gammaproteobacteria;Enterobacterales;Enterobacteriaceae;
ProteinFamily_2488536	0.439576	7.50902e-07	8.55318e-06	positive	NA	NA	Unknown
ProteinFamily_803822	-0.390963	2.2502e-08	4.69067e-07	negative	K01070	map00680,map01100,map01120,map01200	Bacteria;Proteobacteria;Gammaproteobacteria;Enterobacterales;Enterobacteriaceae;
ProteinFamily_156901	0.644663	2.8124e-08	5.63905e-07	positive	NA	NA	Bacteria;Bacteroidetes;Bacteroidia;Bacteroidales;Bacteroidaceae;Bacteroides;
ProteinFamily_1617167	-0.387759	1.34796e-07	2.07091e-06	negative	K02456	map03070,map05111	Bacteria;Proteobacteria;Gammaproteobacteria;Enterobacterales;Enterobacteriaceae;
ProteinFamily_1106191	-0.382132	1.81848e-08	3.9278e-07	negative	K10914	map02020,map02024,map02025,map02026,map05111	Bacteria;Proteobacteria;Gammaproteobacteria;Enterobacterales;Enterobacteriaceae;
ProteinFamily_458329	0.489063	6.50664e-07	7.58408e-06	positive	NA	NA	Bacteria;Bacteroidetes;Bacteroidia;Bacteroidales;Bacteroidaceae;Bacteroides;
ProteinFamily_204717	0.391564	4.73769e-07	5.82713e-06	positive	NA	NA	Bacteria;Firmicutes;Clostridia;Clostridiales;
ProteinFamily_61517	-0.475387	7.13627e-10	2.68471e-08	negative	K01681	map00020,map00630,map00720,map01100,map01110,map01120,map01130,map01200,map01210,map01230	Bacteria;Proteobacteria;Gammaproteobacteria;Enterobacterales;Enterobacteriaceae;
ProteinFamily_608302	-0.666323	6.66518e-09	1.71281e-07	negative	K02609	map00360,map01100,map01120	Bacteria;Proteobacteria;Gammaproteobacteria;Enterobacterales;Enterobacteriaceae;
ProteinFamily_976510	-0.530923	2.89035e-10	1.33664e-08	negative	K06911	NA	Bacteria;Proteobacteria;Gammaproteobacteria;Enterobacterales;Enterobacteriaceae;
ProteinFamily_1031803	-0.719931	2.05962e-08	4.3601e-07	negative	K23265	map00220,map00230,map00250,map00471,map01100,map01110	Bacteria;Firmicutes;Bacilli;Lactobacillales;
ProteinFamily_2703243	0.469264	3.38905e-07	4.38975e-06	positive	NA	NA	Unknown
ProteinFamily_348301	0.452761	1.18855e-07	1.86762e-06	positive	K08177	NA	Bacteria;Firmicutes;Clostridia;Clostridiales;Ruminococcaceae;Faecalibacterium;Faecalibacterium_prausnitzii;
ProteinFamily_335377	-0.435054	2.63991e-10	1.25429e-08	negative	K03502	NA	Bacteria;Proteobacteria;Gammaproteobacteria;Enterobacterales;Enterobacteriaceae;
ProteinFamily_850194	0.662272	1.43015e-08	3.20743e-07	positive	NA	NA	Bacteria;Bacteroidetes;Bacteroidia;Bacteroidales;Bacteroidaceae;Bacteroides;
ProteinFamily_42855	0.410866	8.54825e-07	9.52574e-06	positive	K03205	map03070	Bacteria;Firmicutes;Clostridia;Clostridiales;
ProteinFamily_646556	0.583446	8.00705e-07	9.01032e-06	positive	K03284	NA	Bacteria;Firmicutes;Clostridia;Clostridiales;Lachnospiraceae;
ProteinFamily_231966	-0.579618	6.93511e-08	1.20257e-06	negative	K02035	map02024	Bacteria;Proteobacteria;Gammaproteobacteria;Enterobacterales;Enterobacteriaceae;
ProteinFamily_726014	-0.458172	1.24852e-10	7.48261e-09	negative	K07058	NA	Bacteria;Proteobacteria;Gammaproteobacteria;Enterobacterales;Enterobacteriaceae;
ProteinFamily_340128	-0.505369	1.90351e-09	5.96167e-08	negative	K01484	map00330,map01100	Bacteria;Proteobacteria;Gammaproteobacteria;Enterobacterales;Enterobacteriaceae;
ProteinFamily_693534	0.417565	1.71471e-07	2.51567e-06	positive	K00615	map00030,map00710,map01051,map01100,map01110,map01120,map01130,map01200,map01230	Bacteria;Firmicutes;Clostridia;Clostridiales;Ruminococcaceae;Faecalibacterium;
ProteinFamily_1917622	0.572529	1.88937e-08	4.0504e-07	positive	NA	NA	Bacteria;Bacteroidetes;Bacteroidia;Bacteroidales;Bacteroidaceae;Bacteroides;
ProteinFamily_870560	-0.440553	9.31797e-10	3.32966e-08	negative	NA	NA	Bacteria;Proteobacteria;Gammaproteobacteria;Enterobacterales;Enterobacteriaceae;
ProteinFamily_1139035	-0.416778	1.07463e-08	2.53882e-07	negative	NA	NA	Bacteria;Proteobacteria;Gammaproteobacteria;Enterobacterales;Enterobacteriaceae;Escherichia;
ProteinFamily_2088240	-0.442658	4.05547e-10	1.73302e-08	negative	NA	NA	Bacteria;Proteobacteria;Gammaproteobacteria;Enterobacterales;Enterobacteriaceae;
ProteinFamily_315306	0.549882	2.66271e-09	7.90923e-08	positive	K01267	NA	Bacteria;Firmicutes;Clostridia;Clostridiales;Ruminococcaceae;Faecalibacterium;
ProteinFamily_1082106	0.616802	4.91685e-07	6.0129e-06	positive	NA	NA	Bacteria;Firmicutes;Clostridia;Clostridiales;
ProteinFamily_294156	-0.425247	7.64935e-10	2.84102e-08	negative	K07784	map02020	Bacteria;Proteobacteria;Gammaproteobacteria;Enterobacterales;Enterobacteriaceae;
ProteinFamily_383565	0.489812	1.66571e-07	2.45445e-06	positive	K03547	NA	Bacteria;Firmicutes;Clostridia;Clostridiales;Ruminococcaceae;Faecalibacterium;Faecalibacterium_prausnitzii;
ProteinFamily_2066254	-0.454181	1.00278e-08	2.39198e-07	negative	NA	NA	Bacteria;Proteobacteria;Gammaproteobacteria;Enterobacterales;Enterobacteriaceae;
ProteinFamily_537392	-0.637452	9.50844e-08	1.55664e-06	negative	K22230	map00562,map01100,map01120	Bacteria;Firmicutes;Bacilli;Lactobacillales;Enterococcaceae;Enterococcus;
ProteinFamily_537393	0.475237	9.52736e-08	1.55894e-06	positive	K06381	NA	Bacteria;Firmicutes;Clostridia;Clostridiales;Ruminococcaceae;Faecalibacterium;Faecalibacterium_prausnitzii;
ProteinFamily_689375	-1.24143	3.31364e-09	9.52684e-08	negative	NA	NA	Bacteria;Firmicutes;Bacilli;Lactobacillales;Enterococcaceae;Enterococcus;Enterococcus_faecalis;
ProteinFamily_945506	-0.637848	3.67088e-09	1.03726e-07	negative	K22110	NA	Bacteria;Proteobacteria;Gammaproteobacteria;Enterobacterales;Enterobacteriaceae;
ProteinFamily_819681	-0.914659	4.98655e-09	1.34108e-07	negative	NA	NA	Bacteria;Firmicutes;Bacilli;Lactobacillales;Enterococcaceae;Enterococcus;Enterococcus_faecalis;
ProteinFamily_2313047	-0.452416	4.8196e-10	1.98675e-08	negative	NA	NA	Unknown
ProteinFamily_1847383	0.444946	7.41428e-07	8.46656e-06	positive	K21903	NA	Bacteria;Firmicutes;Clostridia;Clostridiales;Ruminococcaceae;
ProteinFamily_421540	0.443885	1.27932e-07	1.98304e-06	positive	K02563	map00550,map01100,map01502,map04112	Bacteria;Firmicutes;Clostridia;Clostridiales;Ruminococcaceae;Ruminococcus;
ProteinFamily_1035796	-0.412657	1.56367e-09	5.07577e-08	negative	K01838	map00500	Bacteria;
ProteinFamily_1090349	-0.446169	1.88492e-10	9.86958e-09	negative	K02342,K10857	map03030,map03430,map03440	Bacteria;Proteobacteria;Gammaproteobacteria;Enterobacterales;Enterobacteriaceae;
ProteinFamily_224602	-0.824774	1.04279e-11	2.01465e-09	negative	NA	NA	Bacteria;Proteobacteria;Gammaproteobacteria;Enterobacterales;Enterobacteriaceae;Escherichia;Escherichia_coli;
ProteinFamily_1582063	0.436728	5.53223e-07	6.64635e-06	positive	K04757,K06379	NA	Bacteria;Firmicutes;Clostridia;Clostridiales;Ruminococcaceae;Ruminococcus;
ProteinFamily_1693384	-0.585482	4.29561e-08	8.05169e-07	negative	NA	NA	Bacteria;Proteobacteria;Gammaproteobacteria;Enterobacterales;Enterobacteriaceae;Escherichia;Escherichia_coli;
ProteinFamily_356725	0.622761	1.11601e-07	1.77406e-06	positive	NA	NA	Bacteria;Firmicutes;Clostridia;Clostridiales;Lachnospiraceae;
ProteinFamily_470768	0.770853	5.14435e-08	9.37679e-07	positive	NA	NA	Bacteria;Firmicutes;Clostridia;Clostridiales;Lachnospiraceae;
ProteinFamily_559583	-0.547669	4.73926e-12	1.32745e-09	negative	K01012	map00780,map01100	Bacteria;Proteobacteria;Gammaproteobacteria;Enterobacterales;Enterobacteriaceae;
ProteinFamily_559585	-0.398137	3.47823e-09	9.90678e-08	negative	K01772	map00860,map01100,map01110	Bacteria;Proteobacteria;Gammaproteobacteria;Enterobacterales;Enterobacteriaceae;
ProteinFamily_1122821	-0.404613	5.45266e-09	1.44822e-07	negative	K03577	NA	Bacteria;Proteobacteria;Gammaproteobacteria;Enterobacterales;Enterobacteriaceae;
ProteinFamily_574147	-0.483893	4.7927e-07	5.88216e-06	negative	K02015	NA	Bacteria;Firmicutes;Bacilli;Lactobacillales;Enterococcaceae;Enterococcus;
ProteinFamily_998662	-0.475274	3.87042e-12	1.17827e-09	negative	NA	NA	Bacteria;Proteobacteria;Gammaproteobacteria;Enterobacterales;Enterobacteriaceae;
ProteinFamily_2777171	-0.40828	7.43369e-08	1.2732e-06	negative	NA	NA	Unknown
ProteinFamily_911176	0.480772	5.3867e-07	6.49951e-06	positive	NA	NA	Bacteria;Bacteroidetes;Bacteroidia;Bacteroidales;Bacteroidaceae;Bacteroides;
ProteinFamily_861678	-0.430307	1.07786e-09	3.7615e-08	negative	K02598	NA	Bacteria;Proteobacteria;Gammaproteobacteria;Enterobacterales;Enterobacteriaceae;
ProteinFamily_947024	-0.444341	6.74627e-11	5.05773e-09	negative	NA	NA	Bacteria;Proteobacteria;Gammaproteobacteria;Enterobacterales;Enterobacteriaceae;
ProteinFamily_1234890	-0.45978	2.53502e-11	3.02796e-09	negative	K04095	NA	Bacteria;Proteobacteria;Gammaproteobacteria;Enterobacterales;Enterobacteriaceae;
ProteinFamily_1184374	0.591389	5.11628e-08	9.32827e-07	positive	NA	NA	Bacteria;Bacteroidetes;Bacteroidia;Bacteroidales;Bacteroidaceae;Bacteroides;
ProteinFamily_84092	0.625772	5.54884e-07	6.65863e-06	positive	NA	NA	Bacteria;Firmicutes;Clostridia;Clostridiales;Lachnospiraceae;Blautia;
ProteinFamily_219016	0.395466	7.53531e-07	8.57576e-06	positive	K03310	NA	Bacteria;Firmicutes;Clostridia;Clostridiales;
ProteinFamily_1788683	0.471937	6.14581e-07	7.24166e-06	positive	NA	NA	Bacteria;Firmicutes;Clostridia;Clostridiales;Ruminococcaceae;Faecalibacterium;
ProteinFamily_517057	-0.455294	2.84846e-11	3.21433e-09	negative	K07019	NA	Bacteria;Proteobacteria;Gammaproteobacteria;Enterobacterales;Enterobacteriaceae;
ProteinFamily_1388762	0.477877	3.03215e-07	4.00758e-06	positive	NA	NA	Bacteria;Firmicutes;Clostridia;Clostridiales;
ProteinFamily_43372	0.596244	1.03978e-07	1.67235e-06	positive	K18930	NA	Bacteria;Bacteroidetes;Bacteroidia;Bacteroidales;Bacteroidaceae;Bacteroides;
ProteinFamily_368698	-0.430239	2.52853e-09	7.56107e-08	negative	K04023	NA	Bacteria;Proteobacteria;Gammaproteobacteria;Enterobacterales;Enterobacteriaceae;
ProteinFamily_1104720	-0.608201	3.63708e-07	4.66859e-06	negative	NA	NA	Bacteria;Proteobacteria;Gammaproteobacteria;Enterobacterales;Enterobacteriaceae;Escherichia;Escherichia_coli;
ProteinFamily_124550	-1.01476	3.95136e-12	1.18155e-09	negative	K22927	NA	Bacteria;Firmicutes;Bacilli;Lactobacillales;Enterococcaceae;Enterococcus;
ProteinFamily_309861	-0.425929	5.17365e-09	1.38181e-07	negative	K18446	NA	Bacteria;Proteobacteria;Gammaproteobacteria;Enterobacterales;Enterobacteriaceae;
ProteinFamily_149963	0.692188	8.85234e-08	1.46986e-06	positive	NA	NA	Bacteria;Firmicutes;Clostridia;Clostridiales;Lachnospiraceae;Blautia;
ProteinFamily_825260	-0.419918	1.2759e-08	2.91552e-07	negative	K04765	map00230,map00240,map00760,map00770,map01100	Bacteria;Proteobacteria;Gammaproteobacteria;Enterobacterales;Enterobacteriaceae;
ProteinFamily_118179	0.495677	5.74176e-08	1.02702e-06	positive	K07407	map00052,map00561,map00600,map00603,map01100	Bacteria;Bacteroidetes;Bacteroidia;Bacteroidales;Bacteroidaceae;Bacteroides;
ProteinFamily_67876	0.656898	9.21685e-09	2.23452e-07	positive	NA	NA	Bacteria;Bacteroidetes;Bacteroidia;Bacteroidales;Bacteroidaceae;Bacteroides;
ProteinFamily_497667	-0.47685	3.09258e-08	6.11291e-07	negative	K10778,K00567	NA	Bacteria;Proteobacteria;Gammaproteobacteria;Enterobacterales;Enterobacteriaceae;
ProteinFamily_237326	0.580859	3.14025e-07	4.12412e-06	positive	NA	NA	Bacteria;Bacteroidetes;Bacteroidia;Bacteroidales;Bacteroidaceae;Bacteroides;
ProteinFamily_408733	-0.464299	2.91628e-11	3.24187e-09	negative	K07552	NA	Bacteria;Proteobacteria;Gammaproteobacteria;Enterobacterales;Enterobacteriaceae;
ProteinFamily_29589	-0.466364	3.69849e-08	7.11116e-07	negative	K20543	NA	Bacteria;Proteobacteria;Gammaproteobacteria;Enterobacterales;Enterobacteriaceae;
ProteinFamily_835644	0.486923	2.09709e-08	4.42181e-07	positive	K03118	map03060,map03070	Bacteria;Firmicutes;Clostridia;Clostridiales;Ruminococcaceae;Faecalibacterium;Faecalibacterium_prausnitzii;
ProteinFamily_803982	0.560498	4.81e-07	5.90135e-06	positive	NA	NA	Bacteria;Firmicutes;Clostridia;Clostridiales;Ruminococcaceae;Faecalibacterium;Faecalibacterium_prausnitzii;
ProteinFamily_443143	-0.469189	7.94222e-12	1.73275e-09	negative	K17713	NA	Bacteria;Proteobacteria;Gammaproteobacteria;Enterobacterales;Enterobacteriaceae;
ProteinFamily_1243993	0.646831	2.19966e-08	4.60628e-07	positive	NA	NA	Bacteria;Firmicutes;Clostridia;Clostridiales;Lachnospiraceae;Blautia;
ProteinFamily_2522862	-0.462044	3.34108e-11	3.43986e-09	negative	K03425,K03116	map03060,map03070	Unknown
ProteinFamily_723607	-0.895602	9.91171e-08	1.6087e-06	negative	NA	NA	Bacteria;Firmicutes;Bacilli;Lactobacillales;Enterococcaceae;Enterococcus;
ProteinFamily_359550	-0.505975	1.03245e-09	3.63066e-08	negative	K00823	map00250,map00410,map00640,map00650,map01100,map01120	Bacteria;Proteobacteria;Gammaproteobacteria;Enterobacterales;Enterobacteriaceae;
ProteinFamily_439027	-0.574792	3.79328e-11	3.6977e-09	negative	K01438	map00220,map01100,map01110,map01130,map01210,map01230	Bacteria;Proteobacteria;Gammaproteobacteria;Enterobacterales;Enterobacteriaceae;
ProteinFamily_9240	-0.768117	2.53384e-08	5.17432e-07	negative	K12678	NA	Bacteria;Proteobacteria;Gammaproteobacteria;Enterobacterales;Enterobacteriaceae;Escherichia;Escherichia_coli;
ProteinFamily_2318583	-0.437662	2.33963e-10	1.14556e-08	negative	K03602	map03430	Unknown
ProteinFamily_1850142	-0.456713	5.08758e-11	4.24399e-09	negative	NA	NA	Bacteria;Proteobacteria;Gammaproteobacteria;Enterobacterales;Enterobacteriaceae;
ProteinFamily_1331843	-0.445176	2.03842e-10	1.04348e-08	negative	NA	NA	Bacteria;Proteobacteria;Gammaproteobacteria;Enterobacterales;Enterobacteriaceae;
ProteinFamily_1708771	-0.404133	1.21973e-09	4.15422e-08	negative	K07107	NA	Bacteria;Proteobacteria;Gammaproteobacteria;Enterobacterales;Enterobacteriaceae;
ProteinFamily_717824	0.601076	8.33153e-07	9.32311e-06	positive	K06383	NA	Bacteria;Firmicutes;Clostridia;Clostridiales;Ruminococcaceae;Faecalibacterium;Faecalibacterium_prausnitzii;
ProteinFamily_135862	-0.395982	4.59444e-09	1.25403e-07	negative	K01147	NA	Bacteria;Proteobacteria;Gammaproteobacteria;Enterobacterales;Enterobacteriaceae;
ProteinFamily_1511916	0.431612	9.76792e-08	1.59059e-06	positive	NA	NA	Bacteria;Firmicutes;Clostridia;Clostridiales;
ProteinFamily_1320121	-0.45875	1.02871e-10	6.61157e-09	negative	K06077	NA	Bacteria;Proteobacteria;Gammaproteobacteria;Enterobacterales;Enterobacteriaceae;
ProteinFamily_2580005	-0.555582	7.70378e-09	1.934e-07	negative	NA	NA	Unknown
ProteinFamily_132586	0.594392	6.96348e-07	8.02897e-06	positive	K08600	NA	Bacteria;Firmicutes;Clostridia;Clostridiales;Ruminococcaceae;Ruminococcus;
ProteinFamily_782121	-0.480809	1.76271e-11	2.54589e-09	negative	K22132	NA	Bacteria;Proteobacteria;Gammaproteobacteria;Enterobacterales;Enterobacteriaceae;
ProteinFamily_885872	-0.463051	4.75783e-11	4.11366e-09	negative	K07238	NA	Bacteria;Proteobacteria;Gammaproteobacteria;Enterobacterales;Enterobacteriaceae;
ProteinFamily_375052	-0.542786	2.82941e-10	1.31605e-08	negative	K06211	map00760,map01100	Bacteria;Proteobacteria;Gammaproteobacteria;Enterobacterales;Enterobacteriaceae;
ProteinFamily_52313	-0.424861	1.40536e-08	3.15625e-07	negative	K03580	NA	Bacteria;Proteobacteria;Gammaproteobacteria;Enterobacterales;Enterobacteriaceae;
ProteinFamily_1282068	-0.412284	2.11697e-10	1.07341e-08	negative	K01419	NA	Bacteria;Proteobacteria;Gammaproteobacteria;Enterobacterales;Enterobacteriaceae;
ProteinFamily_1312952	-0.475164	3.04999e-11	3.30443e-09	negative	NA	NA	Bacteria;Proteobacteria;Gammaproteobacteria;Enterobacterales;Enterobacteriaceae;
ProteinFamily_511424	-0.439602	4.55288e-07	5.63222e-06	negative	K01589	map00230,map01100,map01110,map01130	Bacteria;Proteobacteria;Gammaproteobacteria;Enterobacterales;Enterobacteriaceae;
ProteinFamily_109318	-0.396899	1.50123e-07	2.26516e-06	negative	K01354	map05142,map05143	Bacteria;Proteobacteria;Gammaproteobacteria;Enterobacterales;Enterobacteriaceae;
ProteinFamily_645183	0.696007	2.99692e-07	3.97167e-06	positive	NA	NA	Bacteria;Firmicutes;Clostridia;Clostridiales;Lachnospiraceae;
ProteinFamily_1102033	0.590508	1.40487e-07	2.14499e-06	positive	NA	NA	Bacteria;Bacteroidetes;Bacteroidia;Bacteroidales;Bacteroidaceae;Bacteroides;
ProteinFamily_1066173	0.433663	8.45515e-08	1.4149e-06	positive	K00949	map00730,map01100	Bacteria;Firmicutes;Clostridia;Clostridiales;Ruminococcaceae;Faecalibacterium;Faecalibacterium_prausnitzii;
ProteinFamily_536729	-0.93708	4.62762e-07	5.71256e-06	negative	K01488	map00230,map01100,map05340	Bacteria;Firmicutes;Bacilli;Lactobacillales;Enterococcaceae;Enterococcus;
ProteinFamily_750694	0.728973	1.43758e-10	8.19886e-09	positive	NA	NA	Bacteria;Bacteroidetes;Bacteroidia;Bacteroidales;Bacteroidaceae;Bacteroides;
ProteinFamily_1368684	0.474411	5.76306e-07	6.87218e-06	positive	NA	NA	Bacteria;Firmicutes;Clostridia;Clostridiales;Ruminococcaceae;Faecalibacterium;
ProteinFamily_1840705	0.439778	2.05665e-07	2.9108e-06	positive	K01573	map00620,map01100	Bacteria;Firmicutes;Clostridia;Clostridiales;Ruminococcaceae;Faecalibacterium;
ProteinFamily_2480319	-0.447283	3.01326e-10	1.37956e-08	negative	NA	NA	Unknown
ProteinFamily_380532	0.514254	1.85047e-07	2.67145e-06	positive	NA	NA	Bacteria;Bacteroidetes;Bacteroidia;Bacteroidales;Bacteroidaceae;Bacteroides;
ProteinFamily_322789	0.666065	3.24459e-08	6.36435e-07	positive	K00928	map00260,map00261,map00270,map00300,map01100,map01110,map01120,map01130,map01210,map01230	Bacteria;Firmicutes;Clostridia;Clostridiales;
ProteinFamily_709877	0.619728	1.88173e-07	2.70684e-06	positive	NA	NA	Bacteria;Firmicutes;Clostridia;Clostridiales;Lachnospiraceae;Blautia;
ProteinFamily_197878	0.708553	3.89184e-07	4.95299e-06	positive	K03088	NA	Bacteria;Firmicutes;Clostridia;Clostridiales;Ruminococcaceae;Ruminococcus;
ProteinFamily_539136	-0.421614	1.39548e-09	4.62818e-08	negative	K01910	map02020	Bacteria;Proteobacteria;Gammaproteobacteria;Enterobacterales;Enterobacteriaceae;
ProteinFamily_2412116	0.452301	4.32092e-07	5.40047e-06	positive	NA	NA	Unknown
ProteinFamily_180747	-0.40477	1.52313e-07	2.28927e-06	negative	K01652,K01608	map00290,map00650,map00660,map00770,map01100,map01110,map01130,map01210,map01230,map00630	NA
ProteinFamily_871056	0.387485	4.33992e-07	5.41895e-06	positive	NA	NA	Bacteria;Firmicutes;Clostridia;Clostridiales;Ruminococcaceae;Faecalibacterium;
ProteinFamily_112217	0.803261	5.13672e-10	2.09081e-08	positive	NA	NA	Bacteria;Bacteroidetes;Bacteroidia;Bacteroidales;Bacteroidaceae;Bacteroides;Bacteroides_ovatus;
ProteinFamily_488635	-0.450375	2.1706e-10	1.09112e-08	negative	K07246	map00630,map00650,map01100	Bacteria;Proteobacteria;Gammaproteobacteria;Enterobacterales;Enterobacteriaceae;
ProteinFamily_2459172	-0.421453	8.40753e-09	2.07701e-07	negative	K03971	NA	Unknown
ProteinFamily_476238	-0.404276	2.57695e-07	3.50081e-06	negative	NA	NA	Bacteria;Proteobacteria;Gammaproteobacteria;Enterobacterales;Enterobacteriaceae;Escherichia;
ProteinFamily_2220615	-0.755368	3.6319e-07	4.66412e-06	negative	NA	NA	Unknown
ProteinFamily_789008	-0.446972	8.13301e-11	5.64801e-09	negative	K15835	NA	Bacteria;Proteobacteria;Gammaproteobacteria;Enterobacterales;Enterobacteriaceae;
ProteinFamily_77623	-0.511902	2.75888e-09	8.15107e-08	negative	K06445	map00071,map01100,map01212	Bacteria;Proteobacteria;Gammaproteobacteria;Enterobacterales;Enterobacteriaceae;
ProteinFamily_1490998	0.385002	4.1949e-07	5.26967e-06	positive	K09117	NA	Bacteria;Firmicutes;Clostridia;Clostridiales;Lachnospiraceae;
ProteinFamily_1524065	0.461819	4.8332e-09	1.30696e-07	positive	K06209	map00400,map01100,map01110,map01130,map01230	Bacteria;Firmicutes;Clostridia;Clostridiales;Ruminococcaceae;Faecalibacterium;
ProteinFamily_445871	-0.52476	9.73385e-14	1.5767e-10	negative	K01991	map02020,map02026	Bacteria;Proteobacteria;Gammaproteobacteria;Enterobacterales;Enterobacteriaceae;
ProteinFamily_110106	-0.441434	2.57283e-10	1.22788e-08	negative	K03782	map00360,map00380,map00940,map00983,map01100,map01110	Bacteria;Proteobacteria;Gammaproteobacteria;Enterobacterales;Enterobacteriaceae;
ProteinFamily_65666	0.411421	8.36818e-08	1.40217e-06	positive	K17686,K01533	map01524,map04016,NA	Bacteria;Firmicutes;Clostridia;Clostridiales;Ruminococcaceae;Faecalibacterium;
ProteinFamily_836574	-0.980168	3.84969e-07	4.90519e-06	negative	K02073	map02010	Bacteria;Firmicutes;Bacilli;Lactobacillales;Enterococcaceae;Enterococcus;
ProteinFamily_1573100	0.439988	1.65328e-07	2.43949e-06	positive	K07216	NA	Bacteria;Firmicutes;Clostridia;Clostridiales;
ProteinFamily_1032323	0.461255	2.39465e-07	3.30032e-06	positive	K09002	NA	Bacteria;Firmicutes;Clostridia;Clostridiales;Lachnospiraceae;
ProteinFamily_749355	-0.454977	1.13886e-11	2.11735e-09	negative	K06958	NA	Bacteria;Proteobacteria;Gammaproteobacteria;Enterobacterales;Enterobacteriaceae;
ProteinFamily_2496627	-0.43155	2.63565e-09	7.84119e-08	negative	NA	NA	Unknown
ProteinFamily_1649817	-1.30736	2.16273e-11	2.80814e-09	negative	K02076	NA	Bacteria;Firmicutes;Bacilli;Lactobacillales;Enterococcaceae;Enterococcus;
ProteinFamily_15524	0.422603	5.65949e-07	6.77133e-06	positive	NA	NA	Bacteria;Firmicutes;Clostridia;Clostridiales;Lachnospiraceae;
ProteinFamily_1406830	0.428029	5.7619e-07	6.87207e-06	positive	K07095	NA	Bacteria;Firmicutes;Clostridia;Clostridiales;Ruminococcaceae;Faecalibacterium;Faecalibacterium_prausnitzii;
ProteinFamily_2819779	0.62161	2.3658e-08	4.89033e-07	positive	NA	NA	Unknown
ProteinFamily_435104	-0.430758	1.79796e-09	5.69504e-08	negative	NA	NA	Bacteria;Proteobacteria;Gammaproteobacteria;Enterobacterales;Enterobacteriaceae;
ProteinFamily_367565	0.536879	8.12772e-07	9.1301e-06	positive	K02016	NA	Bacteria;Firmicutes;Clostridia;Clostridiales;
ProteinFamily_1804747	0.616198	4.90389e-07	5.99899e-06	positive	NA	NA	NA
ProteinFamily_278806	-0.501422	8.04287e-08	1.35759e-06	negative	K23016	NA	Bacteria;Proteobacteria;Gammaproteobacteria;Enterobacterales;Enterobacteriaceae;
ProteinFamily_1667152	-0.45862	1.2572e-10	7.50831e-09	negative	K02744	map00052,map01100,map02060	Bacteria;Proteobacteria;Gammaproteobacteria;Enterobacterales;Enterobacteriaceae;
ProteinFamily_1019125	-0.686313	9.53672e-09	2.2936e-07	negative	K10037,K02029	map02010,NA	Bacteria;Proteobacteria;Gammaproteobacteria;Enterobacterales;Enterobacteriaceae;
ProteinFamily_603494	-0.458511	2.36131e-11	2.91829e-09	negative	K00874	map00030,map01100,map01120,map01200	Bacteria;Proteobacteria;Gammaproteobacteria;Enterobacterales;Enterobacteriaceae;
ProteinFamily_513814	0.683795	1.40124e-08	3.14921e-07	positive	NA	NA	Bacteria;Bacteroidetes;Bacteroidia;Bacteroidales;Bacteroidaceae;Bacteroides;
ProteinFamily_508130	0.718684	2.51691e-09	7.53336e-08	positive	K07486	NA	Bacteria;Bacteroidetes;Bacteroidia;Bacteroidales;
ProteinFamily_730011	-0.942147	5.56682e-12	1.42258e-09	negative	K13653	NA	Bacteria;Firmicutes;Bacilli;Lactobacillales;Enterococcaceae;Enterococcus;Enterococcus_faecalis;
ProteinFamily_279583	-0.447886	5.6683e-09	1.49605e-07	negative	K11106	NA	Bacteria;Proteobacteria;Gammaproteobacteria;Enterobacterales;Enterobacteriaceae;Escherichia;Escherichia_coli;
ProteinFamily_710374	-0.386708	1.25385e-07	1.95158e-06	negative	NA	NA	Bacteria;Proteobacteria;Gammaproteobacteria;Enterobacterales;Enterobacteriaceae;
ProteinFamily_844128	0.473387	5.5761e-08	1.00282e-06	positive	K04095	NA	Bacteria;Firmicutes;Clostridia;Clostridiales;Lachnospiraceae;
ProteinFamily_82370	0.419179	4.35728e-07	5.4385e-06	positive	K03687	NA	Bacteria;Firmicutes;Clostridia;Clostridiales;
ProteinFamily_1055145	-0.3787	2.07769e-07	2.9354e-06	negative	K02573	NA	Bacteria;Proteobacteria;Gammaproteobacteria;Enterobacterales;Enterobacteriaceae;Escherichia;Escherichia_coli;
ProteinFamily_2428709	0.445189	7.05456e-07	8.11502e-06	positive	NA	NA	Unknown
ProteinFamily_171971	-0.92729	1.21416e-08	2.80038e-07	negative	K06147	NA	Bacteria;Firmicutes;Bacilli;Lactobacillales;Enterococcaceae;Enterococcus;
ProteinFamily_28227	0.496636	7.13892e-07	8.19442e-06	positive	NA	NA	Bacteria;Bacteroidetes;Bacteroidia;Bacteroidales;Bacteroidaceae;Bacteroides;
ProteinFamily_86289	0.591722	4.7164e-08	8.69308e-07	positive	NA	NA	Bacteria;Bacteroidetes;Bacteroidia;Bacteroidales;Bacteroidaceae;Bacteroides;
ProteinFamily_1708632	-0.404264	2.47463e-08	5.06954e-07	negative	K14065	NA	Bacteria;Proteobacteria;Gammaproteobacteria;Enterobacterales;Enterobacteriaceae;Escherichia;Escherichia_coli;
ProteinFamily_848729	-0.443518	1.1191e-11	2.11735e-09	negative	K01092	map00521,map00562,map01100,map01110,map01130,map04070	Bacteria;Proteobacteria;Gammaproteobacteria;Enterobacterales;Enterobacteriaceae;
ProteinFamily_269531	0.497161	3.2389e-09	9.34545e-08	positive	NA	NA	Bacteria;Firmicutes;Clostridia;Clostridiales;
ProteinFamily_2781678	-0.461668	9.50679e-11	6.30594e-09	negative	NA	NA	Unknown
ProteinFamily_784440	-0.438415	3.95656e-10	1.69981e-08	negative	K21064	map00740,map01100,map01110	Bacteria;Proteobacteria;Gammaproteobacteria;Enterobacterales;Enterobacteriaceae;
ProteinFamily_1282237	0.603889	1.58617e-07	2.36493e-06	positive	NA	NA	Bacteria;Bacteroidetes;Bacteroidia;Bacteroidales;Bacteroidaceae;Bacteroides;
ProteinFamily_1001176	0.525889	2.29959e-07	3.1961e-06	positive	NA	NA	Bacteria;Firmicutes;Clostridia;Clostridiales;Lachnospiraceae;Blautia;
ProteinFamily_855657	-0.391237	2.59912e-08	5.28073e-07	negative	K10822,K10010,K02028	map02010	Bacteria;Proteobacteria;Gammaproteobacteria;Enterobacterales;Enterobacteriaceae;
ProteinFamily_1198528	-0.447406	1.14641e-10	7.07557e-09	negative	K04065	NA	Bacteria;Proteobacteria;Gammaproteobacteria;Enterobacterales;Enterobacteriaceae;
ProteinFamily_221553	0.404178	2.40515e-07	3.31054e-06	positive	K01585	map00330,map01100	Bacteria;Firmicutes;Clostridia;Clostridiales;Ruminococcaceae;
ProteinFamily_552711	-0.487212	1.2176e-08	2.8053e-07	negative	K07120	NA	Bacteria;Proteobacteria;Gammaproteobacteria;Enterobacterales;Enterobacteriaceae;
ProteinFamily_1546500	-0.452758	4.56535e-10	1.90769e-08	negative	K03712	NA	Bacteria;Proteobacteria;Gammaproteobacteria;Enterobacterales;Enterobacteriaceae;
ProteinFamily_2641917	-0.500218	1.36268e-12	6.88226e-10	negative	NA	NA	Unknown
ProteinFamily_315762	0.433479	9.676e-08	1.57763e-06	positive	NA	NA	Bacteria;Firmicutes;Clostridia;Clostridiales;Ruminococcaceae;Faecalibacterium;Faecalibacterium_prausnitzii;
ProteinFamily_258628	-0.455181	1.67495e-11	2.53021e-09	negative	K03924	NA	Bacteria;Proteobacteria;Gammaproteobacteria;Enterobacterales;Enterobacteriaceae;
ProteinFamily_14634	-0.622844	4.1144e-08	7.76166e-07	negative	K03724	NA	Bacteria;Proteobacteria;Gammaproteobacteria;Enterobacterales;Enterobacteriaceae;Escherichia;Escherichia_coli;
ProteinFamily_1409417	-0.523192	7.33683e-13	5.0602e-10	negative	K03649	map03410	Bacteria;Proteobacteria;Gammaproteobacteria;Enterobacterales;Enterobacteriaceae;
ProteinFamily_43814	0.609186	8.25427e-07	9.24957e-06	positive	K01190	map00052,map00511,map00600,map01100	Bacteria;Bacteroidetes;Bacteroidia;Bacteroidales;Bacteroidaceae;Bacteroides;
ProteinFamily_1582409	-0.459647	4.44784e-11	3.9957e-09	negative	K03774	NA	Bacteria;Proteobacteria;Gammaproteobacteria;Enterobacterales;Enterobacteriaceae;
ProteinFamily_2252633	-0.424213	8.76958e-10	3.16188e-08	negative	K03674	NA	Unknown
ProteinFamily_1953579	-0.425782	5.07623e-10	2.07388e-08	negative	K09901	NA	Bacteria;Proteobacteria;Gammaproteobacteria;Enterobacterales;Enterobacteriaceae;
ProteinFamily_254510	-0.431738	1.30483e-10	7.69956e-09	negative	K03299,K06156	NA	Bacteria;Proteobacteria;Gammaproteobacteria;Enterobacterales;Enterobacteriaceae;
ProteinFamily_503724	0.715286	1.23421e-07	1.92709e-06	positive	NA	NA	Bacteria;Firmicutes;Clostridia;Clostridiales;
ProteinFamily_147096	-0.917036	2.44486e-09	7.3595e-08	negative	K08602	NA	Bacteria;Firmicutes;Bacilli;Lactobacillales;
ProteinFamily_72690	0.712749	2.30233e-09	6.99887e-08	positive	K01811	NA	Bacteria;Bacteroidetes;Bacteroidia;Bacteroidales;Bacteroidaceae;Bacteroides;
ProteinFamily_644898	0.391119	4.04646e-08	7.66306e-07	positive	NA	NA	Bacteria;Firmicutes;Clostridia;Clostridiales;Ruminococcaceae;Faecalibacterium;
ProteinFamily_759380	0.95045	4.88161e-11	4.14881e-09	positive	K19423	NA	Bacteria;Firmicutes;Clostridia;Clostridiales;Lachnospiraceae;Blautia;
ProteinFamily_1905050	0.552556	9.45518e-08	1.55069e-06	positive	NA	NA	Bacteria;Bacteroidetes;Bacteroidia;Bacteroidales;Bacteroidaceae;Bacteroides;
ProteinFamily_157588	0.568029	2.47335e-07	3.38597e-06	positive	K15580,K02035	map01501,map02010,map02024	Bacteria;Firmicutes;Clostridia;Clostridiales;Lachnospiraceae;Blautia;
ProteinFamily_360842	-0.413343	3.9121e-09	1.09338e-07	negative	K00800	map00400,map01100,map01110,map01130,map01230	Bacteria;Proteobacteria;Gammaproteobacteria;Enterobacterales;Enterobacteriaceae;
ProteinFamily_552970	-0.468707	1.81851e-11	2.58304e-09	negative	K03517	map00760,map01100	Bacteria;Proteobacteria;Gammaproteobacteria;Enterobacterales;Enterobacteriaceae;
ProteinFamily_1505334	0.435566	7.07467e-07	8.13378e-06	positive	K09748	NA	Bacteria;Firmicutes;Clostridia;Clostridiales;Ruminococcaceae;Faecalibacterium;Faecalibacterium_prausnitzii;
ProteinFamily_366142	-0.752831	4.05178e-11	3.77746e-09	negative	NA	NA	Bacteria;Proteobacteria;Gammaproteobacteria;Enterobacterales;Enterobacteriaceae;
ProteinFamily_155677	-0.498848	1.19488e-11	2.16503e-09	negative	K19789	NA	Bacteria;Proteobacteria;Gammaproteobacteria;Enterobacterales;Enterobacteriaceae;
ProteinFamily_258540	-0.973977	1.92453e-07	2.75851e-06	negative	K01299	NA	Bacteria;Firmicutes;Bacilli;Lactobacillales;Enterococcaceae;Enterococcus;
ProteinFamily_1903182	-0.451145	1.29578e-10	7.66732e-09	negative	K00389	NA	Bacteria;Proteobacteria;Gammaproteobacteria;Enterobacterales;Enterobacteriaceae;
ProteinFamily_635937	0.399976	2.802e-07	3.75682e-06	positive	NA	NA	Bacteria;Firmicutes;Clostridia;Clostridiales;Lachnospiraceae;
ProteinFamily_1589926	-1.04821	2.33199e-07	3.22715e-06	negative	K04750	NA	Bacteria;Firmicutes;Bacilli;Lactobacillales;Enterococcaceae;Enterococcus;Enterococcus_faecalis;
ProteinFamily_1415246	0.427445	7.98253e-08	1.34883e-06	positive	NA	NA	Bacteria;Firmicutes;Clostridia;Clostridiales;Ruminococcaceae;Faecalibacterium;
ProteinFamily_1132700	0.379493	4.17851e-07	5.25216e-06	positive	K07443	NA	Bacteria;Firmicutes;Clostridia;Clostridiales;Lachnospiraceae;
ProteinFamily_1938372	-0.396475	3.77746e-08	7.23049e-07	negative	K02403	map02020,map02024,map02026,map02040	Bacteria;Proteobacteria;Gammaproteobacteria;Enterobacterales;Enterobacteriaceae;
ProteinFamily_285251	0.498706	1.06528e-08	2.51952e-07	positive	K03650	NA	Bacteria;Firmicutes;Clostridia;Clostridiales;
ProteinFamily_2056197	-0.449349	8.64132e-10	3.12442e-08	negative	NA	NA	Unknown
ProteinFamily_1277832	-0.444684	1.76659e-10	9.43292e-09	negative	K02680	NA	Bacteria;Proteobacteria;Gammaproteobacteria;Enterobacterales;Enterobacteriaceae;
ProteinFamily_119496	0.533661	2.54355e-07	3.46682e-06	positive	NA	NA	Bacteria;Firmicutes;Clostridia;Clostridiales;Lachnospiraceae;Dorea;
ProteinFamily_299434	-0.410591	7.54107e-08	1.28952e-06	negative	K08368	NA	Bacteria;Proteobacteria;Gammaproteobacteria;Enterobacterales;Enterobacteriaceae;Escherichia;Escherichia_coli;
ProteinFamily_402583	0.601434	3.88765e-08	7.41485e-07	positive	K09760	NA	Bacteria;Bacteroidetes;Bacteroidia;Bacteroidales;Bacteroidaceae;Bacteroides;
ProteinFamily_1939541	-0.483399	3.14839e-12	1.09159e-09	negative	K06144	NA	Bacteria;Proteobacteria;Gammaproteobacteria;Enterobacterales;Enterobacteriaceae;
ProteinFamily_1563593	0.50542	8.89738e-07	9.86169e-06	positive	NA	NA	Bacteria;Firmicutes;Clostridia;Clostridiales;
ProteinFamily_1967545	0.628037	1.79892e-08	3.89424e-07	positive	NA	NA	Bacteria;Firmicutes;Clostridia;Clostridiales;Lachnospiraceae;
ProteinFamily_56368	0.578883	1.22504e-07	1.91612e-06	positive	NA	NA	Bacteria;Firmicutes;Clostridia;Clostridiales;Ruminococcaceae;Ruminococcus;
ProteinFamily_795588	-0.512862	1.12809e-13	1.5767e-10	negative	K02440	NA	Bacteria;Proteobacteria;Gammaproteobacteria;Enterobacterales;Enterobacteriaceae;
ProteinFamily_740356	0.434317	1.91065e-08	4.08918e-07	positive	K00858	map00760,map01100	Bacteria;Firmicutes;Clostridia;Clostridiales;Ruminococcaceae;Faecalibacterium;Faecalibacterium_prausnitzii;
ProteinFamily_1049677	-0.468933	2.78935e-11	3.17224e-09	negative	K19270	NA	Bacteria;Proteobacteria;Gammaproteobacteria;Enterobacterales;Enterobacteriaceae;
ProteinFamily_863319	-0.422175	7.10595e-08	1.22788e-06	negative	K00878	map00730,map01100	Bacteria;Proteobacteria;Gammaproteobacteria;Enterobacterales;Enterobacteriaceae;
ProteinFamily_620588	-0.448944	7.83023e-11	5.51919e-09	negative	K03566	map02026	Bacteria;Proteobacteria;Gammaproteobacteria;Enterobacterales;Enterobacteriaceae;
ProteinFamily_1175303	0.583648	6.68311e-08	1.16708e-06	positive	K03088	NA	Bacteria;Bacteroidetes;Bacteroidia;Bacteroidales;Bacteroidaceae;Bacteroides;
ProteinFamily_1040334	0.610612	1.00224e-08	2.39159e-07	positive	K16785	map02010	Bacteria;Firmicutes;Clostridia;Clostridiales;
ProteinFamily_182026	-0.453537	2.20644e-11	2.82486e-09	negative	K03303	NA	Bacteria;Proteobacteria;Gammaproteobacteria;Enterobacterales;Enterobacteriaceae;
ProteinFamily_1555207	0.528514	1.96635e-07	2.80592e-06	positive	NA	NA	Bacteria;Firmicutes;Clostridia;Clostridiales;Ruminococcaceae;Faecalibacterium;Faecalibacterium_prausnitzii;
ProteinFamily_262991	0.629593	2.28071e-07	3.17369e-06	positive	K01270	map00480,map01100	Bacteria;Firmicutes;Clostridia;Clostridiales;Lachnospiraceae;
ProteinFamily_903707	0.457794	5.29036e-07	6.39891e-06	positive	K03524	map00780,map01100	Bacteria;Firmicutes;Clostridia;Clostridiales;Ruminococcaceae;Faecalibacterium;Faecalibacterium_prausnitzii;
ProteinFamily_506161	-0.40211	7.90608e-07	8.9196e-06	negative	K01262,K08326	NA	Bacteria;Proteobacteria;Gammaproteobacteria;Enterobacterales;Enterobacteriaceae;Escherichia;Escherichia_coli;
ProteinFamily_108265	-0.575256	3.13461e-12	1.09159e-09	negative	K16692	map02020	Bacteria;Proteobacteria;Gammaproteobacteria;Enterobacterales;Enterobacteriaceae;
ProteinFamily_264123	-0.44939	1.04108e-08	2.47415e-07	negative	K01255	map00480,map01100	Bacteria;Proteobacteria;Gammaproteobacteria;Enterobacterales;Enterobacteriaceae;
ProteinFamily_982973	-0.596588	2.11606e-07	2.9778e-06	negative	K07313	NA	Bacteria;Firmicutes;Bacilli;Lactobacillales;Enterococcaceae;Enterococcus;
ProteinFamily_613673	-0.404996	1.18851e-09	4.06795e-08	negative	K00882	map00051,map01100,map02060	Bacteria;Proteobacteria;Gammaproteobacteria;Enterobacterales;Enterobacteriaceae;
ProteinFamily_901211	-0.66093	3.69488e-13	3.49901e-10	negative	K17463	map00030,map01100,map01120	Bacteria;
ProteinFamily_1634529	0.538735	1.88644e-07	2.70996e-06	positive	NA	NA	Bacteria;Bacteroidetes;Bacteroidia;Bacteroidales;Bacteroidaceae;Bacteroides;
ProteinFamily_453332	0.464458	4.1334e-08	7.7909e-07	positive	K10540	map02010,map02030	Bacteria;Firmicutes;Clostridia;Clostridiales;
ProteinFamily_982847	-0.529362	4.04617e-13	3.60457e-10	negative	K19270	NA	Bacteria;Proteobacteria;Gammaproteobacteria;Enterobacterales;Enterobacteriaceae;
ProteinFamily_294456	-0.413998	4.79677e-09	1.30205e-07	negative	K08368	NA	Bacteria;Proteobacteria;Gammaproteobacteria;Enterobacterales;Enterobacteriaceae;Escherichia;Escherichia_coli;
ProteinFamily_316547	0.607576	8.2345e-08	1.38448e-06	positive	K03327	NA	Bacteria;Firmicutes;Clostridia;Clostridiales;
ProteinFamily_750449	0.427451	7.59465e-07	8.63257e-06	positive	NA	NA	Bacteria;Firmicutes;Clostridia;Clostridiales;Ruminococcaceae;Faecalibacterium;Faecalibacterium_prausnitzii;
ProteinFamily_1184631	-0.441834	7.48455e-11	5.36395e-09	negative	K01356	NA	Bacteria;Proteobacteria;Gammaproteobacteria;Enterobacterales;Enterobacteriaceae;
ProteinFamily_465182	-0.416832	7.90549e-10	2.91254e-08	negative	K04518,K14170	map00400,map01100,map01110,map01130,map01230	Bacteria;Proteobacteria;Gammaproteobacteria;Enterobacterales;Enterobacteriaceae;
ProteinFamily_881317	-0.41464	1.12281e-08	2.62557e-07	negative	K08354	map00920,map01100,map01120	Bacteria;Proteobacteria;Gammaproteobacteria;Enterobacterales;Enterobacteriaceae;Escherichia;
ProteinFamily_1916438	-0.828627	1.0577e-07	1.6965e-06	negative	K08972	NA	Bacteria;Firmicutes;Bacilli;Lactobacillales;Enterococcaceae;Enterococcus;
ProteinFamily_1435247	0.65762	1.67707e-08	3.66385e-07	positive	NA	NA	Bacteria;
ProteinFamily_1331634	-0.405012	2.21823e-08	4.63156e-07	negative	K05964	map02020	Bacteria;Proteobacteria;Gammaproteobacteria;Enterobacterales;Enterobacteriaceae;Escherichia;Escherichia_coli;
ProteinFamily_685299	-0.434445	2.03111e-09	6.28762e-08	negative	K16328	map00240,map01100	Bacteria;Proteobacteria;Gammaproteobacteria;Enterobacterales;Enterobacteriaceae;Escherichia;Escherichia_coli;
ProteinFamily_500333	-0.804618	3.3254e-07	4.32105e-06	negative	K08317	NA	Bacteria;Firmicutes;Bacilli;Lactobacillales;Enterococcaceae;Enterococcus;
ProteinFamily_195947	-0.4409	9.32806e-10	3.33141e-08	negative	K07264	map00540,map01503	Bacteria;Proteobacteria;Gammaproteobacteria;Enterobacterales;Enterobacteriaceae;
ProteinFamily_328414	-0.417157	3.44372e-11	3.46615e-09	negative	K01940	map00220,map00250,map01100,map01110,map01130,map01230,map05418	Bacteria;Proteobacteria;Gammaproteobacteria;Enterobacterales;Enterobacteriaceae;
ProteinFamily_1441895	0.63263	1.93398e-07	2.76895e-06	positive	NA	NA	Bacteria;Firmicutes;Clostridia;Clostridiales;Lachnospiraceae;Blautia;
ProteinFamily_1727393	0.527659	7.89669e-07	8.91115e-06	positive	NA	NA	Bacteria;Bacteroidetes;Bacteroidia;Bacteroidales;Bacteroidaceae;Bacteroides;
ProteinFamily_783631	-0.475204	5.37979e-12	1.42095e-09	negative	K03589	map04112	Bacteria;Proteobacteria;Gammaproteobacteria;Enterobacterales;Enterobacteriaceae;
ProteinFamily_1024252	-0.471833	2.5937e-09	7.73073e-08	negative	K05780	map00440,map01100	Bacteria;Proteobacteria;Gammaproteobacteria;Enterobacterales;Enterobacteriaceae;
ProteinFamily_1016979	0.646543	6.42302e-07	7.51249e-06	positive	NA	NA	Bacteria;Firmicutes;Clostridia;Clostridiales;Lachnospiraceae;Blautia;
ProteinFamily_2037960	0.638306	1.5798e-07	2.3571e-06	positive	NA	NA	Bacteria;Firmicutes;Clostridia;Clostridiales;
ProteinFamily_956468	0.46159	3.17703e-07	4.16253e-06	positive	NA	NA	Bacteria;Firmicutes;Clostridia;Clostridiales;Ruminococcaceae;Faecalibacterium;Faecalibacterium_prausnitzii;
ProteinFamily_367139	-0.443772	4.57073e-09	1.24915e-07	negative	K21088	map02026	Bacteria;Proteobacteria;Gammaproteobacteria;Enterobacterales;Enterobacteriaceae;
ProteinFamily_631447	-0.728464	4.87664e-08	8.94729e-07	negative	K07482	NA	Bacteria;Firmicutes;Bacilli;Lactobacillales;Enterococcaceae;Enterococcus;
ProteinFamily_154462	0.826622	1.78089e-09	5.64934e-08	positive	K03798	NA	Bacteria;Firmicutes;Clostridia;Clostridiales;Lachnospiraceae;
ProteinFamily_1741697	0.604031	1.26044e-08	2.88694e-07	positive	NA	NA	Bacteria;Bacteroidetes;Bacteroidia;Bacteroidales;Bacteroidaceae;Bacteroides;
ProteinFamily_723646	-0.430138	4.35629e-08	8.14164e-07	negative	NA	NA	Bacteria;Proteobacteria;Gammaproteobacteria;Enterobacterales;Enterobacteriaceae;
ProteinFamily_160179	0.618283	1.2525e-07	1.95136e-06	positive	K07014	NA	Bacteria;Bacteroidetes;Bacteroidia;Bacteroidales;Bacteroidaceae;Bacteroides;
ProteinFamily_638315	-0.391685	5.22614e-07	6.33454e-06	negative	K11075,K11071	map02010	Bacteria;Proteobacteria;Gammaproteobacteria;Enterobacterales;Enterobacteriaceae;
ProteinFamily_1396355	-0.469495	6.35454e-11	4.90485e-09	negative	K03823	map00440,map01110,map01130	Bacteria;Proteobacteria;Gammaproteobacteria;Enterobacterales;Enterobacteriaceae;
ProteinFamily_964632	-0.426726	2.25266e-10	1.11465e-08	negative	K05810	NA	Bacteria;Proteobacteria;Gammaproteobacteria;Enterobacterales;Enterobacteriaceae;
ProteinFamily_195123	0.625269	8.71236e-07	9.68339e-06	positive	NA	NA	Bacteria;Firmicutes;Clostridia;Clostridiales;Lachnospiraceae;
ProteinFamily_25423	-0.574636	8.84749e-12	1.83063e-09	negative	K03723	map03420	Bacteria;Proteobacteria;Gammaproteobacteria;Enterobacterales;Enterobacteriaceae;
ProteinFamily_236761	-0.486515	4.87544e-12	1.35966e-09	negative	K03721	NA	Bacteria;Proteobacteria;Gammaproteobacteria;Enterobacterales;Enterobacteriaceae;
ProteinFamily_648235	-0.462182	1.13416e-11	2.11735e-09	negative	K09798	NA	Bacteria;Proteobacteria;Gammaproteobacteria;Enterobacterales;Enterobacteriaceae;
ProteinFamily_492399	-0.46971	7.12994e-07	8.18851e-06	negative	NA	NA	Bacteria;Proteobacteria;Gammaproteobacteria;Enterobacterales;Enterobacteriaceae;Escherichia;Escherichia_coli;
ProteinFamily_55851	0.495102	8.95119e-07	9.91277e-06	positive	NA	NA	Bacteria;Bacteroidetes;Bacteroidia;Bacteroidales;Bacteroidaceae;Bacteroides;
ProteinFamily_909333	0.624572	3.59235e-08	6.9341e-07	positive	NA	NA	Bacteria;Firmicutes;Clostridia;Clostridiales;Lachnospiraceae;Blautia;
ProteinFamily_679630	-0.435376	4.44399e-07	5.52308e-06	negative	NA	NA	Bacteria;Proteobacteria;Gammaproteobacteria;Enterobacterales;Enterobacteriaceae;
ProteinFamily_555692	-0.45595	3.99536e-11	3.75763e-09	negative	K03435	NA	Bacteria;Proteobacteria;Gammaproteobacteria;Enterobacterales;Enterobacteriaceae;
ProteinFamily_1010902	-0.43697	1.51713e-08	3.37186e-07	negative	K06950	NA	Bacteria;Proteobacteria;Gammaproteobacteria;Enterobacterales;Enterobacteriaceae;
ProteinFamily_374902	0.543182	8.19566e-07	9.19032e-06	positive	NA	NA	Bacteria;Firmicutes;Clostridia;Clostridiales;
ProteinFamily_335438	-0.486648	4.21648e-12	1.20738e-09	negative	K11750	NA	Bacteria;Proteobacteria;Gammaproteobacteria;Enterobacterales;Enterobacteriaceae;
ProteinFamily_134482	-0.697203	5.43536e-11	4.42533e-09	negative	K12146	NA	Bacteria;Proteobacteria;Gammaproteobacteria;Enterobacterales;Enterobacteriaceae;Escherichia;Escherichia_coli;
ProteinFamily_505337	0.595576	7.65944e-07	8.69851e-06	positive	NA	NA	Bacteria;Firmicutes;Clostridia;Clostridiales;Ruminococcaceae;Ruminococcus;
ProteinFamily_135353	0.591858	6.776e-07	7.84382e-06	positive	NA	NA	Bacteria;Bacteroidetes;Bacteroidia;Bacteroidales;Bacteroidaceae;Bacteroides;
ProteinFamily_128538	0.524718	7.32669e-10	2.73863e-08	positive	NA	NA	Bacteria;Firmicutes;Clostridia;Clostridiales;Lachnospiraceae;
ProteinFamily_1035281	-0.446151	1.81441e-09	5.73019e-08	negative	K00374	map00910,map01100,map01120,map02020	Bacteria;Proteobacteria;Gammaproteobacteria;Enterobacterales;Enterobacteriaceae;
ProteinFamily_1824537	-0.435602	1.03349e-09	3.63232e-08	negative	K12147	NA	Bacteria;Proteobacteria;Gammaproteobacteria;Enterobacterales;Enterobacteriaceae;
ProteinFamily_1512861	-0.650089	8.8925e-07	9.85798e-06	negative	K04488	NA	Bacteria;Firmicutes;Bacilli;Lactobacillales;
ProteinFamily_794027	0.557354	5.49128e-07	6.60705e-06	positive	K06173	NA	Bacteria;Firmicutes;Clostridia;Clostridiales;Ruminococcaceae;Ruminococcus;
ProteinFamily_50299	-0.485379	3.7888e-12	1.17827e-09	negative	K01407	NA	Bacteria;Proteobacteria;Gammaproteobacteria;Enterobacterales;Enterobacteriaceae;
ProteinFamily_1144839	0.461458	1.07667e-07	1.72218e-06	positive	K03617	NA	Bacteria;Firmicutes;Clostridia;Clostridiales;Ruminococcaceae;Faecalibacterium;Faecalibacterium_prausnitzii;
ProteinFamily_399336	-1.03514	4.93064e-07	6.02632e-06	negative	K03547	NA	Bacteria;Firmicutes;Bacilli;Lactobacillales;Enterococcaceae;Enterococcus;Enterococcus_faecalis;
ProteinFamily_350092	-0.405334	2.7346e-08	5.50024e-07	negative	K05820	NA	Bacteria;Proteobacteria;Gammaproteobacteria;Enterobacterales;Enterobacteriaceae;
ProteinFamily_830787	0.595174	7.92854e-07	8.93766e-06	positive	K01448	map01503	Bacteria;Firmicutes;Clostridia;Clostridiales;Lachnospiraceae;
ProteinFamily_84831	0.621677	6.78172e-07	7.84835e-06	positive	K01953	map00250,map01100,map01110,map01230	Bacteria;Firmicutes;Clostridia;Clostridiales;Ruminococcaceae;Ruminococcus;
ProteinFamily_84891	0.656473	5.60937e-08	1.00727e-06	positive	K07003	NA	Bacteria;Bacteroidetes;Bacteroidia;Bacteroidales;
ProteinFamily_542274	0.577331	3.04966e-07	4.02658e-06	positive	NA	NA	Bacteria;Bacteroidetes;Bacteroidia;Bacteroidales;Bacteroidaceae;Bacteroides;
ProteinFamily_1326793	-0.448478	9.06876e-11	6.12949e-09	negative	K11748	NA	Bacteria;Proteobacteria;Gammaproteobacteria;Enterobacterales;Enterobacteriaceae;
ProteinFamily_2140114	0.384126	5.37095e-07	6.48416e-06	positive	NA	NA	Bacteria;Firmicutes;Clostridia;Clostridiales;
ProteinFamily_884370	-0.985204	4.68653e-09	1.2759e-07	negative	NA	NA	Bacteria;Firmicutes;Bacilli;Lactobacillales;Enterococcaceae;Enterococcus;
ProteinFamily_251815	0.610914	1.92812e-07	2.76242e-06	positive	NA	NA	Bacteria;Firmicutes;Clostridia;Clostridiales;Lachnospiraceae;Blautia;
ProteinFamily_1736011	-0.976175	6.44545e-07	7.53011e-06	negative	NA	NA	Bacteria;Firmicutes;Bacilli;Lactobacillales;Enterococcaceae;Enterococcus;
ProteinFamily_1790525	0.487844	6.86468e-08	1.19225e-06	positive	NA	NA	Bacteria;Firmicutes;Clostridia;Clostridiales;
ProteinFamily_750537	0.477577	2.3295e-07	3.2258e-06	positive	K01624	map00010,map00030,map00051,map00680,map00710,map01100,map01110,map01120,map01130,map01200,map01230	Bacteria;Firmicutes;Clostridia;Clostridiales;Ruminococcaceae;Faecalibacterium;
ProteinFamily_1994583	-0.44959	1.82931e-10	9.68117e-09	negative	K02442	NA	Bacteria;Proteobacteria;Gammaproteobacteria;Enterobacterales;Enterobacteriaceae;
ProteinFamily_1994580	-0.479877	5.39797e-12	1.42095e-09	negative	K05589	NA	Bacteria;Proteobacteria;Gammaproteobacteria;Enterobacterales;Enterobacteriaceae;
ProteinFamily_89447	0.576717	1.83738e-07	2.65855e-06	positive	NA	NA	Bacteria;Bacteroidetes;Bacteroidia;Bacteroidales;Bacteroidaceae;Bacteroides;
ProteinFamily_90214	-0.529957	3.77518e-13	3.49901e-10	negative	K01002	NA	Bacteria;Proteobacteria;Gammaproteobacteria;Enterobacterales;Enterobacteriaceae;
ProteinFamily_389524	-0.477597	9.15467e-13	5.58753e-10	negative	K11535	NA	Bacteria;Proteobacteria;Gammaproteobacteria;Enterobacterales;Enterobacteriaceae;
ProteinFamily_263857	-0.630397	9.72322e-16	1.64638e-11	negative	K11737	NA	Bacteria;Proteobacteria;Gammaproteobacteria;Enterobacterales;Enterobacteriaceae;
ProteinFamily_1095986	0.386901	1.88268e-07	2.707e-06	positive	K06373	NA	Bacteria;Firmicutes;Clostridia;Clostridiales;Lachnospiraceae;
ProteinFamily_327879	0.491003	7.36212e-07	8.41449e-06	positive	NA	NA	Bacteria;Firmicutes;Clostridia;Clostridiales;Ruminococcaceae;Faecalibacterium;Faecalibacterium_prausnitzii;
ProteinFamily_1091607	-1.19827	1.06211e-08	2.51572e-07	negative	K00969	map00760,map01100	Bacteria;Firmicutes;Bacilli;Lactobacillales;Enterococcaceae;Enterococcus;Enterococcus_faecalis;
ProteinFamily_821327	0.391963	6.02091e-07	7.12008e-06	positive	K03436	NA	Bacteria;Firmicutes;Clostridia;Clostridiales;
ProteinFamily_1462743	0.511875	1.81735e-07	2.6355e-06	positive	NA	NA	Bacteria;Firmicutes;Clostridia;Clostridiales;Ruminococcaceae;Faecalibacterium;Faecalibacterium_prausnitzii;
ProteinFamily_452082	-0.457297	1.23129e-10	7.42267e-09	negative	K11941	NA	Bacteria;Proteobacteria;Gammaproteobacteria;Enterobacterales;Enterobacteriaceae;
ProteinFamily_636307	-0.457966	1.41681e-11	2.36659e-09	negative	K03554	NA	Bacteria;Proteobacteria;Gammaproteobacteria;Enterobacterales;Enterobacteriaceae;
ProteinFamily_564321	-0.468698	6.85677e-11	5.09849e-09	negative	K13635	NA	Bacteria;Proteobacteria;Gammaproteobacteria;Enterobacterales;Enterobacteriaceae;
ProteinFamily_511746	-0.483469	6.85977e-11	5.09849e-09	negative	K11929	NA	Bacteria;Proteobacteria;Gammaproteobacteria;Enterobacterales;Enterobacteriaceae;
ProteinFamily_241205	-0.455113	3.23637e-11	3.39648e-09	negative	K03762	NA	Bacteria;Proteobacteria;Gammaproteobacteria;Enterobacterales;Enterobacteriaceae;
ProteinFamily_1027798	-0.707222	2.8717e-07	3.82404e-06	negative	K19225	NA	Bacteria;Firmicutes;Bacilli;Lactobacillales;
ProteinFamily_948001	-0.467605	1.57482e-10	8.723e-09	negative	NA	NA	Bacteria;Proteobacteria;Gammaproteobacteria;Enterobacterales;Enterobacteriaceae;Escherichia;Escherichia_coli;
ProteinFamily_370734	0.622147	2.8332e-07	3.78835e-06	positive	K07393	NA	Bacteria;Firmicutes;Clostridia;Clostridiales;Lachnospiraceae;Blautia;
ProteinFamily_252673	0.58208	2.28165e-07	3.17392e-06	positive	K03327	NA	Bacteria;Bacteroidetes;Bacteroidia;Bacteroidales;Bacteroidaceae;Bacteroides;
ProteinFamily_631075	-0.416966	7.09514e-09	1.80662e-07	negative	K02557	map02030,map02040	Bacteria;Proteobacteria;Gammaproteobacteria;Enterobacterales;Enterobacteriaceae;Escherichia;
ProteinFamily_829999	-0.451527	1.80285e-09	5.69928e-08	negative	K02073	map02010	Bacteria;Proteobacteria;Gammaproteobacteria;Enterobacterales;Enterobacteriaceae;
ProteinFamily_1693498	-0.407628	8.85045e-09	2.16426e-07	negative	K02399	map02040	Bacteria;Proteobacteria;Gammaproteobacteria;Enterobacterales;Enterobacteriaceae;
ProteinFamily_1480929	-0.401224	2.21844e-10	1.10392e-08	negative	K02864	map03010	Bacteria;Proteobacteria;Gammaproteobacteria;Enterobacterales;Enterobacteriaceae;
ProteinFamily_524285	0.609059	1.05905e-07	1.69824e-06	positive	NA	NA	Bacteria;Bacteroidetes;Bacteroidia;Bacteroidales;Bacteroidaceae;Bacteroides;
ProteinFamily_523163	-0.467174	1.05091e-10	6.66081e-09	negative	K00673	map00330,map01100	Bacteria;Proteobacteria;Gammaproteobacteria;Enterobacterales;Enterobacteriaceae;
ProteinFamily_297312	0.673085	3.38752e-09	9.70351e-08	positive	K02429	NA	Bacteria;Bacteroidetes;Bacteroidia;Bacteroidales;Bacteroidaceae;Bacteroides;
ProteinFamily_219827	0.667206	7.02739e-09	1.79225e-07	positive	K21572	NA	Bacteria;Bacteroidetes;Bacteroidia;Bacteroidales;Bacteroidaceae;Bacteroides;
ProteinFamily_1291087	-0.442255	2.64949e-10	1.25698e-08	negative	K01823	map00900,map01100,map01110,map01130	Bacteria;Proteobacteria;Gammaproteobacteria;Enterobacterales;Enterobacteriaceae;
ProteinFamily_152961	0.440025	7.77217e-07	8.81093e-06	positive	NA	NA	Bacteria;Firmicutes;Clostridia;Clostridiales;Ruminococcaceae;Faecalibacterium;Faecalibacterium_prausnitzii;
ProteinFamily_1973184	0.776366	4.93307e-09	1.32948e-07	positive	NA	NA	Bacteria;Firmicutes;Clostridia;Clostridiales;Ruminococcaceae;Faecalibacterium;Faecalibacterium_prausnitzii;
ProteinFamily_2198781	-0.458341	2.85179e-11	3.21433e-09	negative	K07724	NA	Unknown
ProteinFamily_428024	-0.982583	1.01547e-08	2.41864e-07	negative	K02004	NA	Bacteria;Firmicutes;Bacilli;Lactobacillales;Enterococcaceae;Enterococcus;Enterococcus_faecalis;
ProteinFamily_89813	-0.474781	6.24158e-10	2.42069e-08	negative	K22044	NA	Bacteria;Proteobacteria;Gammaproteobacteria;Enterobacterales;Enterobacteriaceae;
ProteinFamily_509838	-0.456148	2.4179e-10	1.17225e-08	negative	K13069	NA	Bacteria;Proteobacteria;Gammaproteobacteria;Enterobacterales;Enterobacteriaceae;
ProteinFamily_151430	0.63033	4.30651e-08	8.06978e-07	positive	K15986	map00190	Bacteria;Firmicutes;Clostridia;Clostridiales;Ruminococcaceae;Faecalibacterium;Faecalibacterium_prausnitzii;
ProteinFamily_613877	0.561662	2.94534e-07	3.91219e-06	positive	NA	NA	Bacteria;Bacteroidetes;Bacteroidia;Bacteroidales;Bacteroidaceae;Bacteroides;
ProteinFamily_1415615	-0.872794	5.31295e-08	9.63361e-07	negative	NA	NA	Bacteria;Firmicutes;Bacilli;Lactobacillales;Enterococcaceae;Enterococcus;
ProteinFamily_398307	-0.444027	8.46652e-09	2.08726e-07	negative	K02647	NA	Bacteria;Proteobacteria;Gammaproteobacteria;Enterobacterales;Enterobacteriaceae;
ProteinFamily_1749812	-0.391187	1.70725e-08	3.72092e-07	negative	K03746,K11685	NA	Bacteria;Proteobacteria;Gammaproteobacteria;Enterobacterales;Enterobacteriaceae;
ProteinFamily_1103108	-0.582129	2.00513e-09	6.23428e-08	negative	K01673	map00910,map01100	Bacteria;Proteobacteria;Gammaproteobacteria;Enterobacterales;Enterobacteriaceae;
ProteinFamily_650347	0.42499	7.45378e-07	8.50107e-06	positive	NA	NA	Bacteria;Firmicutes;Clostridia;Clostridiales;Ruminococcaceae;Faecalibacterium;Faecalibacterium_prausnitzii;
ProteinFamily_991397	0.465455	1.62812e-07	2.40831e-06	positive	NA	NA	Bacteria;Firmicutes;Clostridia;Clostridiales;Ruminococcaceae;Faecalibacterium;Faecalibacterium_prausnitzii;
ProteinFamily_2274376	0.615827	6.82893e-08	1.18769e-06	positive	NA	NA	Unknown
ProteinFamily_777464	-0.573996	5.58681e-07	6.70063e-06	negative	K03459	NA	Bacteria;Proteobacteria;Gammaproteobacteria;Enterobacterales;Enterobacteriaceae;Escherichia;Escherichia_coli;
ProteinFamily_1048799	-0.473885	7.22814e-11	5.24465e-09	negative	K03969	NA	Bacteria;Proteobacteria;Gammaproteobacteria;Enterobacterales;Enterobacteriaceae;
ProteinFamily_113976	0.729967	2.25312e-08	4.69373e-07	positive	K05349	map00460,map00500,map00940,map01100,map01110	Bacteria;Bacteroidetes;Bacteroidia;Bacteroidales;Bacteroidaceae;Bacteroides;
ProteinFamily_1984147	-0.421082	2.85183e-09	8.37938e-08	negative	K23243	NA	Bacteria;Proteobacteria;Gammaproteobacteria;Enterobacterales;Enterobacteriaceae;
ProteinFamily_2088206	0.580926	2.4844e-09	7.45342e-08	positive	NA	NA	Bacteria;Firmicutes;Clostridia;Clostridiales;Ruminococcaceae;Faecalibacterium;Faecalibacterium_prausnitzii;
ProteinFamily_931774	0.615425	2.95221e-08	5.8753e-07	positive	NA	NA	Bacteria;Bacteroidetes;Bacteroidia;Bacteroidales;Bacteroidaceae;Bacteroides;
ProteinFamily_1182846	-0.384971	9.37123e-08	1.54007e-06	negative	K05595	NA	Bacteria;Proteobacteria;Gammaproteobacteria;Enterobacterales;Enterobacteriaceae;Escherichia;
ProteinFamily_182977	-0.438459	6.51665e-10	2.50895e-08	negative	K07085	NA	Bacteria;Proteobacteria;Gammaproteobacteria;Enterobacterales;Enterobacteriaceae;
ProteinFamily_1842677	-0.459436	1.50888e-10	8.45262e-09	negative	NA	NA	Bacteria;Proteobacteria;Gammaproteobacteria;Enterobacterales;Enterobacteriaceae;
ProteinFamily_129582	-0.484986	6.70222e-12	1.56938e-09	negative	K05796,K00266	map00250,map00910,map01100,map01110,map01120,map01130,map01230	Bacteria;Proteobacteria;Gammaproteobacteria;Enterobacterales;Enterobacteriaceae;
ProteinFamily_1568881	-0.453288	2.52332e-11	3.02629e-09	negative	K09911	NA	Bacteria;Proteobacteria;Gammaproteobacteria;Enterobacterales;Enterobacteriaceae;
ProteinFamily_980593	-0.421269	3.12354e-07	4.10638e-06	negative	K00568	map00130,map01100,map01110	Bacteria;Proteobacteria;Gammaproteobacteria;Enterobacterales;Enterobacteriaceae;
ProteinFamily_2446016	-0.728239	2.25622e-12	9.0449e-10	negative	NA	NA	Unknown
ProteinFamily_334285	0.520156	9.58227e-08	1.56593e-06	positive	NA	NA	Bacteria;Firmicutes;Clostridia;Clostridiales;Lachnospiraceae;
ProteinFamily_649152	-0.450923	5.79444e-11	4.60554e-09	negative	K03485	NA	Bacteria;Proteobacteria;Gammaproteobacteria;Enterobacterales;Enterobacteriaceae;
ProteinFamily_713718	-0.767274	5.42038e-07	6.53499e-06	negative	NA	NA	Bacteria;Firmicutes;Bacilli;Lactobacillales;Enterococcaceae;Enterococcus;
ProteinFamily_766626	0.587684	7.10404e-07	8.16169e-06	positive	NA	NA	Bacteria;Bacteroidetes;Bacteroidia;Bacteroidales;Bacteroidaceae;Bacteroides;
ProteinFamily_211085	-0.510852	1.71019e-11	2.53021e-09	negative	K21967	NA	Bacteria;Proteobacteria;Gammaproteobacteria;Enterobacterales;Enterobacteriaceae;
ProteinFamily_605195	-0.505175	8.81458e-13	5.58753e-10	negative	K07262	NA	Bacteria;Proteobacteria;Gammaproteobacteria;Enterobacterales;Enterobacteriaceae;
ProteinFamily_552790	0.593427	3.21901e-07	4.20773e-06	positive	NA	NA	Bacteria;Firmicutes;Clostridia;Clostridiales;
ProteinFamily_518106	-0.468955	3.3162e-11	3.43077e-09	negative	NA	NA	Bacteria;Proteobacteria;Gammaproteobacteria;Enterobacterales;Enterobacteriaceae;
ProteinFamily_2205099	-0.457967	2.06793e-10	1.05271e-08	negative	K01512	map00620,map00627,map01100,map01120	Unknown
ProteinFamily_1604464	0.481022	1.27107e-09	4.28876e-08	positive	K09768	NA	Bacteria;Firmicutes;Clostridia;Clostridiales;Ruminococcaceae;Faecalibacterium;
ProteinFamily_383058	0.675467	1.02511e-07	1.65243e-06	positive	K00790	map00520,map00550,map01100	Bacteria;Firmicutes;Clostridia;Clostridiales;Lachnospiraceae;Blautia;
ProteinFamily_1264595	0.401801	1.10333e-08	2.59447e-07	positive	NA	NA	Bacteria;Firmicutes;Clostridia;Clostridiales;
ProteinFamily_1248197	-0.598006	7.89802e-08	1.33701e-06	negative	NA	NA	Bacteria;Proteobacteria;Gammaproteobacteria;Enterobacterales;Enterobacteriaceae;Escherichia;Escherichia_coli;
ProteinFamily_449588	-0.475165	8.67689e-12	1.8111e-09	negative	K18988	NA	Bacteria;Proteobacteria;Gammaproteobacteria;Enterobacterales;Enterobacteriaceae;
ProteinFamily_355253	-0.793452	2.56783e-07	3.49397e-06	negative	NA	NA	Bacteria;Firmicutes;Bacilli;Lactobacillales;Enterococcaceae;Enterococcus;
ProteinFamily_1134785	-0.876704	5.86048e-08	1.04302e-06	negative	K19784	NA	Bacteria;Firmicutes;Bacilli;Lactobacillales;Enterococcaceae;Enterococcus;
ProteinFamily_410038	-0.408044	9.59604e-08	1.56738e-06	negative	K02455	map03070,map05111	Bacteria;Proteobacteria;Gammaproteobacteria;Enterobacterales;Enterobacteriaceae;Escherichia;
ProteinFamily_1050837	-0.546611	4.86776e-10	2.00274e-08	negative	NA	NA	Bacteria;Proteobacteria;Gammaproteobacteria;Enterobacterales;Enterobacteriaceae;
ProteinFamily_992285	-0.477946	3.2761e-11	3.41114e-09	negative	NA	NA	Bacteria;Proteobacteria;Gammaproteobacteria;Enterobacterales;Enterobacteriaceae;
ProteinFamily_668973	0.547887	6.02657e-07	7.12415e-06	positive	NA	NA	Bacteria;Bacteroidetes;Bacteroidia;Bacteroidales;Bacteroidaceae;Bacteroides;
ProteinFamily_940235	0.581586	9.07784e-08	1.50031e-06	positive	NA	NA	Bacteria;Bacteroidetes;Bacteroidia;Bacteroidales;Bacteroidaceae;Bacteroides;
ProteinFamily_556495	-0.568892	4.03262e-11	3.77606e-09	negative	K09612	NA	Bacteria;Proteobacteria;Gammaproteobacteria;Enterobacterales;Enterobacteriaceae;
ProteinFamily_890586	-0.455597	1.18437e-11	2.15817e-09	negative	K01992	NA	Bacteria;Proteobacteria;
ProteinFamily_382424	-0.439748	4.3975e-10	1.85325e-08	negative	K03588	map04112	Bacteria;Proteobacteria;Gammaproteobacteria;Enterobacterales;Enterobacteriaceae;
ProteinFamily_1038600	0.597998	2.07323e-07	2.93138e-06	positive	K06336	NA	Bacteria;Firmicutes;Clostridia;Clostridiales;Lachnospiraceae;
ProteinFamily_677452	0.513381	2.71224e-08	5.46727e-07	positive	NA	NA	Bacteria;Firmicutes;Clostridia;Clostridiales;Ruminococcaceae;Faecalibacterium;Faecalibacterium_prausnitzii;
ProteinFamily_2474236	0.522825	4.53319e-07	5.6122e-06	positive	K09779	NA	Unknown
ProteinFamily_690838	0.625093	3.41832e-07	4.41963e-06	positive	K01567	NA	Bacteria;Firmicutes;Clostridia;Clostridiales;Lachnospiraceae;Blautia;
ProteinFamily_119464	-0.468196	3.64317e-11	3.61175e-09	negative	K08309	NA	Bacteria;Proteobacteria;Gammaproteobacteria;Enterobacterales;Enterobacteriaceae;
ProteinFamily_2458348	0.585796	7.6199e-08	1.30161e-06	positive	NA	NA	Unknown
ProteinFamily_184468	0.705383	2.15896e-08	4.53289e-07	positive	NA	NA	Bacteria;Bacteroidetes;Bacteroidia;Bacteroidales;Bacteroidaceae;Bacteroides;
ProteinFamily_1470305	-0.404286	9.90725e-11	6.47779e-09	negative	NA	NA	Bacteria;Proteobacteria;Gammaproteobacteria;Enterobacterales;Enterobacteriaceae;
ProteinFamily_2158698	0.483542	6.04013e-12	1.4901e-09	positive	NA	NA	Unknown
ProteinFamily_1012959	-0.422963	3.82261e-10	1.65676e-08	negative	K03981	NA	Bacteria;Proteobacteria;Gammaproteobacteria;Enterobacterales;Enterobacteriaceae;
ProteinFamily_308732	-0.39664	1.28347e-07	1.9866e-06	negative	K11927	map03018	Bacteria;Proteobacteria;Gammaproteobacteria;Enterobacterales;Enterobacteriaceae;Escherichia;
ProteinFamily_808429	-0.503053	4.84964e-08	8.90284e-07	negative	NA	NA	Bacteria;Proteobacteria;Gammaproteobacteria;Enterobacterales;Enterobacteriaceae;
ProteinFamily_506868	-0.421827	1.22292e-10	7.42208e-09	negative	K06949	map00730,map01100	Bacteria;Proteobacteria;Gammaproteobacteria;Enterobacterales;Enterobacteriaceae;
ProteinFamily_435688	0.578851	2.40781e-07	3.31349e-06	positive	NA	NA	Bacteria;Bacteroidetes;Bacteroidia;Bacteroidales;Bacteroidaceae;Bacteroides;
ProteinFamily_1594686	-0.470907	9.76085e-12	1.93833e-09	negative	K19334	NA	Bacteria;Proteobacteria;Gammaproteobacteria;Enterobacterales;Enterobacteriaceae;
ProteinFamily_1242450	-0.443429	3.99271e-10	1.71076e-08	negative	NA	NA	Bacteria;Proteobacteria;Gammaproteobacteria;Enterobacterales;Enterobacteriaceae;
ProteinFamily_1286314	-0.56538	1.09342e-13	1.5767e-10	negative	K01548	map02020	Bacteria;Proteobacteria;Gammaproteobacteria;Enterobacterales;Enterobacteriaceae;
ProteinFamily_908224	-0.407384	6.07363e-11	4.78593e-09	negative	K02477	NA	Bacteria;Proteobacteria;Gammaproteobacteria;Enterobacterales;Enterobacteriaceae;
ProteinFamily_1955649	0.413601	5.66055e-07	6.77134e-06	positive	K03671	map04621,map05132,map05418	Bacteria;Firmicutes;Clostridia;Clostridiales;Ruminococcaceae;Faecalibacterium;
ProteinFamily_508044	-1.11119	6.38103e-08	1.12091e-06	negative	NA	NA	Bacteria;Firmicutes;Bacilli;Lactobacillales;Enterococcaceae;Enterococcus;Enterococcus_faecalis;
ProteinFamily_165986	-0.44525	6.10359e-11	4.79775e-09	negative	K03703	map03420	Bacteria;Proteobacteria;Gammaproteobacteria;Enterobacterales;Enterobacteriaceae;
ProteinFamily_370886	0.853938	8.52744e-08	1.42551e-06	positive	NA	NA	Bacteria;Firmicutes;Clostridia;Clostridiales;Lachnospiraceae;Anaerostipes;Anaerostipes_hadrus;
ProteinFamily_277119	0.570805	1.62968e-07	2.40954e-06	positive	NA	NA	Bacteria;Bacteroidetes;Bacteroidia;Bacteroidales;Bacteroidaceae;Bacteroides;
ProteinFamily_273602	-0.448441	3.96351e-10	1.70166e-08	negative	K00879	map00051,map01100,map01120	Bacteria;Proteobacteria;Gammaproteobacteria;Enterobacterales;Enterobacteriaceae;
ProteinFamily_93520	0.609513	3.35824e-07	4.35512e-06	positive	NA	NA	Bacteria;Firmicutes;Clostridia;Clostridiales;Ruminococcaceae;Ruminococcus;
ProteinFamily_593938	0.3825	2.62987e-07	3.56326e-06	positive	K06881	map00920,map01100,map01120	Bacteria;Firmicutes;Clostridia;Clostridiales;Ruminococcaceae;Faecalibacterium;
ProteinFamily_2595577	-0.426494	6.04757e-07	7.14634e-06	negative	NA	NA	Unknown
ProteinFamily_2595570	-0.505685	1.99269e-07	2.83718e-06	negative	NA	NA	Unknown
ProteinFamily_417082	-0.39202	1.64586e-07	2.43022e-06	negative	K11473	map00630,map01100,map01110,map01120,map01130	Bacteria;Proteobacteria;Gammaproteobacteria;Enterobacterales;Enterobacteriaceae;Escherichia;Escherichia_coli;
[truncated: 3,348 more rows]
