# Supplementary material for: Islet autoantibody seroconversion in type-1 diabetes is associated with metagenome-assembled genomes in infant gut microbiomes
Source: Nat Commun. 2022 Jun 21;13:3551. doi: 10.1038/s41467-022-31227-1 (PMC9213500; doi:10.1038/s41467-022-31227-1)
Supplement: Supplementary file 11 — Supplementary Data 9 [file 41467_2022_31227_MOESM11_ESM.xlsx]

## Sheet: Suppl. Data 9
Supplementary Data 9: MAGs with significant association with seroconversion. Fisher’s exact test (one-sided), Benjamini-Hochberg adjusted.
Associated with seroconversion	MAG name	Number of changed proteins in this MAG	Background number of changed proteins	Number of all proteins in this MAG	Background number of all proteins	Odds ratio	Pvalue	Qvalue	GTDBK taxonomy classification
positive	TEDDY_OU_SUBJ1410223187_MAG135	123	2190	2030	64142	1.77459	1.47282e-08	1.771e-07	d__Bacteria;p__Firmicutes_A;c__Clostridia;o__Lachnospirales;f__Lachnospiraceae;g__Anaerostipes;s__Anaerostipes hadrus
positive	TEDDY_OU_SUBJ1410223187_MAG24	99	2190	1377	64142	2.10568	1.31399e-10	1.84472e-09	d__Bacteria;p__Firmicutes_A;c__Clostridia;o__Oscillospirales;f__Acutalibacteraceae;g__Ruminococcus_E;s__Ruminococcus_E bromii_B
positive	TEDDY_OU_SUBJ1410223187_MAG71	104	2190	1847	64142	1.64914	3.3976e-06	3.51613e-05	d__Bacteria;p__Firmicutes_A;c__Clostridia;o__Lachnospirales;f__Lachnospiraceae;g__Bariatricus;s__Bariatricus comes
positive	TEDDY_OU_SUBJ1410223187_MAG77	88	2190	1176	64142	2.19164	2.08394e-10	2.85858e-09	d__Bacteria;p__Firmicutes_A;c__Clostridia;o__Oscillospirales;f__Acutalibacteraceae;g__Ruminococcus_E;s__Ruminococcus_E sp003526955
positive	TEDDY_OU_SUBJ1410223187_MAG79	395	2190	2850	64142	4.05921	3.54129e-99	1.66882e-97	d__Bacteria;p__Bacteroidota;c__Bacteroidia;o__Bacteroidales;f__Bacteroidaceae;g__Bacteroides;s__Bacteroides uniformis
positive	TEDDY_OU_SUBJ1410223187_MAG80	337	2190	1692	64142	5.83277	6.71783e-123	4.97166e-121	d__Bacteria;p__Firmicutes_A;c__Clostridia;o__Oscillospirales;f__Ruminococcaceae;g__Faecalibacterium;s__Faecalibacterium prausnitzii_D
positive	TEDDY_OU_SUBJ1410223187_MAG95	194	2190	1872	64142	3.03515	1.04783e-35	2.42124e-34	d__Bacteria;p__Firmicutes_A;c__Clostridia;o__Lachnospirales;f__Lachnospiraceae;g__Fusicatenibacter;s__Fusicatenibacter saccharivorans
positive	TEDDY_OU_SUBJ1209695729_MAG11	321	2190	2607	64142	3.60588	3.05729e-71	1.03039e-69	d__Bacteria;p__Bacteroidota;c__Bacteroidia;o__Bacteroidales;f__Bacteroidaceae;g__Bacteroides;s__Bacteroides uniformis
positive	TEDDY_OU_SUBJ1209695729_MAG26	127	2190	2127	64142	1.74876	1.9126e-08	2.28452e-07	d__Bacteria;p__Firmicutes_A;c__Clostridia;o__Lachnospirales;f__Lachnospiraceae;g__Anaerostipes;s__Anaerostipes hadrus
positive	TEDDY_OU_SUBJ1209695729_MAG44	130	2190	1624	64142	2.34448	2.00461e-16	3.65858e-15	d__Bacteria;p__Firmicutes_A;c__Clostridia;o__Oscillospirales;f__Acutalibacteraceae;g__Ruminococcus_E;s__Ruminococcus_E bromii_B
positive	TEDDY_OU_SUBJ1500778226_MAG14	209	2190	1853	64142	3.30335	5.61321e-43	1.83161e-41	d__Bacteria;p__Firmicutes_A;c__Clostridia;o__Lachnospirales;f__Lachnospiraceae;g__Fusicatenibacter;s__Fusicatenibacter saccharivorans
positive	TEDDY_OU_SUBJ1500778226_MAG19	414	2190	2034	64142	5.96048	1.66896e-151	2.94612e-149	d__Bacteria;p__Firmicutes_A;c__Clostridia;o__Oscillospirales;f__Ruminococcaceae;g__Faecalibacterium;s__Faecalibacterium prausnitzii_D
positive	TEDDY_OU_SUBJ1500778226_MAG5	125	2190	1592	64142	2.29948	2.55075e-15	4.42295e-14	d__Bacteria;p__Firmicutes_A;c__Clostridia;o__Oscillospirales;f__Acutalibacteraceae;g__Ruminococcus_E;s__Ruminococcus_E bromii_B
positive	TEDDY_OU_SUBJ1287560689_MAG33	222	2190	2183	64142	2.97841	3.03063e-39	8.29322e-38	d__Bacteria;p__Firmicutes_A;c__Clostridia;o__Lachnospirales;f__Lachnospiraceae;g__Fusicatenibacter;s__Fusicatenibacter saccharivorans
positive	TEDDY_OU_SUBJ1287560689_MAG42	99	2190	1838	64142	1.57754	2.83028e-05	0.000277437	d__Bacteria;p__Firmicutes_A;c__Clostridia;o__Lachnospirales;f__Lachnospiraceae;g__Bariatricus;s__
positive	TEDDY_OU_SUBJ1287560689_MAG44	361	2190	1823	64142	5.79925	2.35203e-130	2.18333e-128	d__Bacteria;p__Firmicutes_A;c__Clostridia;o__Oscillospirales;f__Ruminococcaceae;g__Faecalibacterium;s__Faecalibacterium prausnitzii_D
positive	TEDDY_OU_SUBJ1287560689_MAG6	112	2190	1473	64142	2.22696	3.98147e-13	6.3374e-12	d__Bacteria;p__Firmicutes_A;c__Clostridia;o__Oscillospirales;f__Acutalibacteraceae;g__Ruminococcus_E;s__Ruminococcus_E bromii_B
positive	TEDDY_OU_SUBJ1287560689_MAG81	140	2190	2215	64142	1.85124	1.46799e-10	2.04626e-09	d__Bacteria;p__Firmicutes_A;c__Clostridia;o__Lachnospirales;f__Lachnospiraceae;g__Anaerostipes;s__Anaerostipes hadrus
positive	TEDDY_OU_SUBJ1970655065_MAG12	121	2190	1458	64142	2.4306	1.82322e-16	3.34169e-15	d__Bacteria;p__Firmicutes_A;c__Clostridia;o__Oscillospirales;f__Acutalibacteraceae;g__Ruminococcus_E;s__Ruminococcus_E bromii
positive	TEDDY_OU_SUBJ1970655065_MAG24	488	2190	2115	64142	6.75806	2.11624e-195	2.07161e-192	d__Bacteria;p__Firmicutes_A;c__Clostridia;o__Oscillospirales;f__Ruminococcaceae;g__Faecalibacterium;s__Faecalibacterium prausnitzii_G
positive	TEDDY_OU_SUBJ1612335273_MAG31	170	2190	1748	64142	2.84835	7.67125e-29	1.67724e-27	d__Bacteria;p__Firmicutes_A;c__Clostridia;o__Lachnospirales;f__Lachnospiraceae;g__Fusicatenibacter;s__Fusicatenibacter saccharivorans
positive	TEDDY_OU_SUBJ1612335273_MAG33	110	2190	1900	64142	1.69563	5.75098e-07	6.24259e-06	d__Bacteria;p__Firmicutes_A;c__Clostridia;o__Lachnospirales;f__Lachnospiraceae;g__Anaerostipes;s__Anaerostipes hadrus
positive	TEDDY_OU_SUBJ1612335273_MAG48	70	2190	949	64142	2.16024	2.05858e-08	2.4548e-07	d__Bacteria;p__Firmicutes_A;c__Clostridia;o__Oscillospirales;f__Acutalibacteraceae;g__CAG-964;s__CAG-964 sp000435335
positive	TEDDY_OU_SUBJ1709460425_MAG3	137	2190	1707	64142	2.35059	2.85627e-17	5.54667e-16	d__Bacteria;p__Firmicutes_A;c__Clostridia;o__Oscillospirales;f__Acutalibacteraceae;g__Ruminococcus_E;s__Ruminococcus_E bromii_B
positive	TEDDY_OU_SUBJ1709460425_MAG42	143	2190	2210	64142	1.89515	2.22634e-11	3.3021e-10	d__Bacteria;p__Firmicutes_A;c__Clostridia;o__Lachnospirales;f__Lachnospiraceae;g__Anaerostipes;s__Anaerostipes hadrus
positive	TEDDY_OU_SUBJ1709460425_MAG98	225	2190	2191	64142	3.00763	2.66474e-40	7.78667e-39	d__Bacteria;p__Firmicutes_A;c__Clostridia;o__Lachnospirales;f__Lachnospiraceae;g__Fusicatenibacter;s__Fusicatenibacter saccharivorans
positive	TEDDY_OU_SUBJ1949420417_MAG109	129	2190	1632	64142	2.31495	6.13672e-16	1.09224e-14	d__Bacteria;p__Firmicutes_A;c__Clostridia;o__Oscillospirales;f__Acutalibacteraceae;g__Ruminococcus_E;s__Ruminococcus_E bromii_B
positive	TEDDY_OU_SUBJ1949420417_MAG115	89	2190	1192	64142	2.18679	1.84244e-10	2.54189e-09	d__Bacteria;p__Firmicutes_A;c__Clostridia;o__Oscillospirales;f__Acutalibacteraceae;g__Ruminococcus_E;s__Ruminococcus_E sp003526955
positive	TEDDY_OU_SUBJ1949420417_MAG125	130	2190	2054	64142	1.85375	5.57916e-10	7.40387e-09	d__Bacteria;p__Firmicutes_A;c__Clostridia;o__Lachnospirales;f__Lachnospiraceae;g__Anaerostipes;s__Anaerostipes hadrus
positive	TEDDY_OU_SUBJ1949420417_MAG143	392	2190	2666	64142	4.30634	3.08675e-105	1.81629e-103	d__Bacteria;p__Bacteroidota;c__Bacteroidia;o__Bacteroidales;f__Bacteroidaceae;g__Bacteroides;s__Bacteroides uniformis
positive	TEDDY_OU_SUBJ1949420417_MAG41	202	2190	2009	64142	2.94481	1.97326e-35	4.53533e-34	d__Bacteria;p__Firmicutes_A;c__Clostridia;o__Lachnospirales;f__Lachnospiraceae;g__Fusicatenibacter;s__Fusicatenibacter saccharivorans
positive	TEDDY_OU_SUBJ1949420417_MAG69	84	2190	1499	64142	1.64123	2.99317e-05	0.000293271	d__Bacteria;p__Firmicutes_A;c__Clostridia;o__Lachnospirales;f__Lachnospiraceae;g__Bariatricus;s__Bariatricus comes
positive	TEDDY_OU_SUBJ1555475495_MAG15	91	2190	1239	64142	2.15103	2.53027e-10	3.45104e-09	d__Bacteria;p__Firmicutes_A;c__Clostridia;o__Oscillospirales;f__Acutalibacteraceae;g__Ruminococcus_E;s__Ruminococcus_E sp003526955
positive	TEDDY_OU_SUBJ1555475495_MAG20	315	2190	1557	64142	5.92449	5.81145e-117	3.86282e-115	d__Bacteria;p__Firmicutes_A;c__Clostridia;o__Oscillospirales;f__Ruminococcaceae;g__Faecalibacterium;s__Faecalibacterium prausnitzii
positive	TEDDY_OU_SUBJ1521080709_MAG125	205	2190	1990	64142	3.01707	3.26431e-37	7.92562e-36	d__Bacteria;p__Firmicutes_A;c__Clostridia;o__Lachnospirales;f__Lachnospiraceae;g__Fusicatenibacter;s__Fusicatenibacter saccharivorans
positive	TEDDY_OU_SUBJ1521080709_MAG2	105	2190	1862	64142	1.65159	2.89837e-06	3.01688e-05	d__Bacteria;p__Firmicutes_A;c__Clostridia;o__Lachnospirales;f__Lachnospiraceae;g__Anaerostipes;s__Anaerostipes hadrus
positive	TEDDY_OU_SUBJ1521080709_MAG35	133	2190	1574	64142	2.47472	1.88663e-18	3.91054e-17	d__Bacteria;p__Firmicutes_A;c__Clostridia;o__Oscillospirales;f__Acutalibacteraceae;g__Ruminococcus_E;s__Ruminococcus_E bromii_B
positive	TEDDY_OU_SUBJ1521080709_MAG37	93	2190	1243	64142	2.19132	6.84219e-11	9.79744e-10	d__Bacteria;p__Firmicutes_A;c__Clostridia;o__Oscillospirales;f__Acutalibacteraceae;g__Ruminococcus_E;s__Ruminococcus_E sp003526955
positive	TEDDY_OU_SUBJ1521080709_MAG39	83	2190	1035	64142	2.3487	3.06708e-11	4.51488e-10	d__Bacteria;p__Firmicutes_A;c__Clostridia;o__Oscillospirales;f__Acutalibacteraceae;g__Ruminococcus_E;s__Ruminococcus_E sp900314705
positive	TEDDY_OU_SUBJ1521080709_MAG47	65	2190	1140	64142	1.66994	0.00013298	0.00126217	d__Bacteria;p__Firmicutes_A;c__Clostridia;o__Oscillospirales;f__Acutalibacteraceae;g__Ruminococcus_H;s__Ruminococcus_H sp003531055
positive	TEDDY_OU_SUBJ1521080709_MAG51	368	2190	2784	64142	3.87153	5.4511e-88	1.87832e-86	d__Bacteria;p__Bacteroidota;c__Bacteroidia;o__Bacteroidales;f__Bacteroidaceae;g__Bacteroides;s__Bacteroides uniformis
positive	TEDDY_OU_SUBJ1325964899_MAG15	164	2190	3541	64142	1.35647	0.000224875	0.00211112	d__Bacteria;p__Bacteroidota;c__Bacteroidia;o__Bacteroidales;f__Bacteroidaceae;g__Bacteroides;s__Bacteroides ovatus
positive	TEDDY_OU_SUBJ1325964899_MAG23	134	2190	1637	64142	2.39742	1.46676e-17	2.91135e-16	d__Bacteria;p__Firmicutes_A;c__Clostridia;o__Oscillospirales;f__Acutalibacteraceae;g__Ruminococcus_E;s__Ruminococcus_E bromii_B
positive	TEDDY_OU_SUBJ1325964899_MAG30	458	2190	1995	64142	6.72402	1.37144e-183	3.99128e-181	d__Bacteria;p__Firmicutes_A;c__Clostridia;o__Oscillospirales;f__Ruminococcaceae;g__Faecalibacterium;s__Faecalibacterium prausnitzii_G
positive	TEDDY_OU_SUBJ1325964899_MAG42	146	2190	2314	64142	1.84799	7.06577e-11	1.01041e-09	d__Bacteria;p__Firmicutes_A;c__Clostridia;o__Lachnospirales;f__Lachnospiraceae;g__Anaerostipes;s__Anaerostipes hadrus
positive	TEDDY_OU_SUBJ1325964899_MAG53	383	2190	2696	64142	4.16067	3.522e-99	1.66337e-97	d__Bacteria;p__Bacteroidota;c__Bacteroidia;o__Bacteroidales;f__Bacteroidaceae;g__Bacteroides;s__Bacteroides uniformis
positive	TEDDY_OU_SUBJ1982356849_MAG165	132	2190	1638	64142	2.3602	7.55911e-17	1.41929e-15	d__Bacteria;p__Firmicutes_A;c__Clostridia;o__Oscillospirales;f__Acutalibacteraceae;g__Ruminococcus_E;s__Ruminococcus_E bromii_B
positive	TEDDY_OU_SUBJ1982356849_MAG25	214	2190	1978	64142	3.16862	1.72664e-41	5.38911e-40	d__Bacteria;p__Firmicutes_A;c__Clostridia;o__Lachnospirales;f__Lachnospiraceae;g__Fusicatenibacter;s__Fusicatenibacter saccharivorans
positive	TEDDY_OU_SUBJ1982356849_MAG37	107	2190	1844	64142	1.69948	7.26291e-07	7.84031e-06	d__Bacteria;p__Firmicutes_A;c__Clostridia;o__Lachnospirales;f__Lachnospiraceae;g__Anaerostipes;s__Anaerostipes hadrus
positive	TEDDY_OU_SUBJ1982356849_MAG52	99	2190	1683	64142	1.72284	1.02899e-06	1.09813e-05	d__Bacteria;p__Firmicutes_A;c__Clostridia;o__Lachnospirales;f__Lachnospiraceae;g__Bariatricus;s__Bariatricus comes
positive	TEDDY_OU_SUBJ1982356849_MAG77	385	2190	2833	64142	3.98023	1.02281e-94	4.06407e-93	d__Bacteria;p__Bacteroidota;c__Bacteroidia;o__Bacteroidales;f__Bacteroidaceae;g__Bacteroides;s__Bacteroides uniformis
positive	TEDDY_OU_SUBJ1982356849_MAG97	88	2190	1203	64142	2.14239	5.77537e-10	7.64935e-09	d__Bacteria;p__Firmicutes_A;c__Clostridia;o__Oscillospirales;f__Acutalibacteraceae;g__Ruminococcus_E;s__Ruminococcus_E sp003526955
positive	TEDDY_OU_SUBJ1559962652_MAG20	130	2190	2233	64142	1.70509	4.95436e-08	5.76429e-07	d__Bacteria;p__Firmicutes_A;c__Clostridia;o__Lachnospirales;f__Lachnospiraceae;g__Anaerostipes;s__Anaerostipes hadrus
positive	TEDDY_OU_SUBJ1559962652_MAG38	99	2190	1739	64142	1.66735	3.69722e-06	3.8152e-05	d__Bacteria;p__Firmicutes_A;c__Clostridia;o__Lachnospirales;f__Lachnospiraceae;g__Bariatricus;s__Bariatricus comes
positive	TEDDY_OU_SUBJ1559962652_MAG88	120	2190	1492	64142	2.3556	1.84718e-15	3.21852e-14	d__Bacteria;p__Firmicutes_A;c__Clostridia;o__Oscillospirales;f__Acutalibacteraceae;g__Ruminococcus_E;s__Ruminococcus_E bromii_B
positive	TEDDY_OU_SUBJ1703854880_MAG52	140	2190	1692	64142	2.42333	1.3424e-18	2.79322e-17	d__Bacteria;p__Firmicutes_A;c__Clostridia;o__Oscillospirales;f__Acutalibacteraceae;g__Ruminococcus_E;s__Ruminococcus_E bromii_B
positive	TEDDY_OU_SUBJ1703854880_MAG55	194	2190	1856	64142	3.06131	3.77766e-36	8.85264e-35	d__Bacteria;p__Firmicutes_A;c__Clostridia;o__Lachnospirales;f__Lachnospiraceae;g__Fusicatenibacter;s__Fusicatenibacter saccharivorans
positive	TEDDY_OU_SUBJ1703854880_MAG8	117	2190	1946	64142	1.76091	4.55417e-08	5.3188e-07	d__Bacteria;p__Firmicutes_A;c__Clostridia;o__Lachnospirales;f__Lachnospiraceae;g__Anaerostipes;s__Anaerostipes hadrus
positive	TEDDY_OU_SUBJ1671014240_MAG25	216	2190	2020	64142	3.13174	3.67345e-41	1.13178e-39	d__Bacteria;p__Firmicutes_A;c__Clostridia;o__Lachnospirales;f__Lachnospiraceae;g__Fusicatenibacter;s__Fusicatenibacter saccharivorans
positive	TEDDY_OU_SUBJ1671014240_MAG31	108	2190	1935	64142	1.63469	3.25934e-06	3.3828e-05	d__Bacteria;p__Firmicutes_A;c__Clostridia;o__Lachnospirales;f__Lachnospiraceae;g__Anaerostipes;s__Anaerostipes hadrus
positive	TEDDY_OU_SUBJ1671014240_MAG32	96	2190	1690	64142	1.66371	5.48851e-06	5.61256e-05	d__Bacteria;p__Firmicutes_A;c__Clostridia;o__Lachnospirales;f__Lachnospiraceae;g__Bariatricus;s__Bariatricus comes
positive	TEDDY_OU_SUBJ1788716845_MAG34	121	2190	2108	64142	1.68115	2.59675e-07	2.87525e-06	d__Bacteria;p__Firmicutes_A;c__Clostridia;o__Lachnospirales;f__Lachnospiraceae;g__Anaerostipes;s__Anaerostipes hadrus
positive	TEDDY_OU_SUBJ1788716845_MAG35	369	2190	2633	64142	4.10451	2.05604e-94	8.05071e-93	d__Bacteria;p__Bacteroidota;c__Bacteroidia;o__Bacteroidales;f__Bacteroidaceae;g__Bacteroides;s__Bacteroides uniformis
positive	TEDDY_OU_SUBJ1788716845_MAG52	99	2190	1340	64142	2.16371	3.39368e-11	4.97288e-10	d__Bacteria;p__Firmicutes_A;c__Clostridia;o__Oscillospirales;f__Acutalibacteraceae;g__Ruminococcus_E;s__Ruminococcus_E sp003526955
positive	TEDDY_OU_SUBJ1743280302_MAG11	341	2190	1535	64142	6.50628	4.9694e-136	5.66249e-134	d__Bacteria;p__Firmicutes_A;c__Clostridia;o__Oscillospirales;f__Ruminococcaceae;g__Faecalibacterium;s__Faecalibacterium prausnitzii_I
positive	TEDDY_OU_SUBJ1743280302_MAG53	331	2190	1637	64142	5.92121	1.96808e-122	1.43676e-120	d__Bacteria;p__Firmicutes_A;c__Clostridia;o__Oscillospirales;f__Ruminococcaceae;g__Faecalibacterium;s__Faecalibacterium prausnitzii_J
positive	TEDDY_OU_SUBJ1743280302_MAG54	129	2190	2128	64142	1.77545	6.7748e-09	8.34203e-08	d__Bacteria;p__Firmicutes_A;c__Clostridia;o__Lachnospirales;f__Lachnospiraceae;g__Anaerostipes;s__Anaerostipes hadrus
positive	TEDDY_OU_SUBJ1743280302_MAG56	179	2190	1796	64142	2.91899	2.37235e-31	5.22937e-30	d__Bacteria;p__Firmicutes_A;c__Clostridia;o__Lachnospirales;f__Lachnospiraceae;g__Fusicatenibacter;s__Fusicatenibacter saccharivorans
positive	TEDDY_OU_SUBJ1743280302_MAG8	132	2190	1729	64142	2.23603	3.22837e-15	5.55765e-14	d__Bacteria;p__Firmicutes_A;c__Clostridia;o__Oscillospirales;f__Acutalibacteraceae;g__Ruminococcus_E;s__Ruminococcus_E bromii_B
positive	TEDDY_OU_SUBJ1867865604_MAG1	114	2190	1430	64142	2.33485	1.47749e-14	2.47236e-13	d__Bacteria;p__Firmicutes_A;c__Clostridia;o__Oscillospirales;f__Acutalibacteraceae;g__Ruminococcus_E;s__Ruminococcus_E bromii_B
positive	TEDDY_OU_SUBJ1867865604_MAG23	106	2190	1791	64142	1.73342	3.51013e-07	3.85095e-06	d__Bacteria;p__Firmicutes_A;c__Clostridia;o__Lachnospirales;f__Lachnospiraceae;g__Anaerostipes;s__Anaerostipes hadrus
positive	TEDDY_OU_SUBJ1867865604_MAG54	199	2190	2053	64142	2.8389	4.57164e-33	1.0171e-31	d__Bacteria;p__Firmicutes_A;c__Clostridia;o__Lachnospirales;f__Lachnospiraceae;g__Fusicatenibacter;s__Fusicatenibacter saccharivorans
positive	TEDDY_OU_SUBJ1842268851_MAG16	131	2190	1603	64142	2.39346	3.63042e-17	6.99953e-16	d__Bacteria;p__Firmicutes_A;c__Clostridia;o__Oscillospirales;f__Acutalibacteraceae;g__Ruminococcus_E;s__Ruminococcus_E bromii_B
positive	TEDDY_OU_SUBJ1842268851_MAG57	415	2190	1737	64142	6.99856	7.12562e-173	1.44771e-170	d__Bacteria;p__Firmicutes_A;c__Clostridia;o__Oscillospirales;f__Ruminococcaceae;g__Faecalibacterium;s__Faecalibacterium prausnitzii_G
positive	TEDDY_OU_SUBJ1842268851_MAG65	121	2190	1992	64142	1.77903	1.67e-08	2.00251e-07	d__Bacteria;p__Firmicutes_A;c__Clostridia;o__Lachnospirales;f__Lachnospiraceae;g__Anaerostipes;s__Anaerostipes hadrus
positive	TEDDY_OU_SUBJ1750642946_MAG1	220	2190	2217	64142	2.90632	1.60546e-37	3.94694e-36	d__Bacteria;p__Firmicutes_A;c__Clostridia;o__Lachnospirales;f__Lachnospiraceae;g__Fusicatenibacter;s__Fusicatenibacter saccharivorans
positive	TEDDY_OU_SUBJ1750642946_MAG33	111	2190	1388	64142	2.34219	2.6138e-14	4.34008e-13	d__Bacteria;p__Firmicutes_A;c__Clostridia;o__Oscillospirales;f__Acutalibacteraceae;g__Ruminococcus_E;s__Ruminococcus_E sp003526955
positive	TEDDY_OU_SUBJ1750642946_MAG44	391	2190	2658	64142	4.30828	4.81137e-105	2.81569e-103	d__Bacteria;p__Bacteroidota;c__Bacteroidia;o__Bacteroidales;f__Bacteroidaceae;g__Bacteroides;s__Bacteroides uniformis
positive	TEDDY_OU_SUBJ1750642946_MAG63	131	2190	2232	64142	1.71898	2.92233e-08	3.4504e-07	d__Bacteria;p__Firmicutes_A;c__Clostridia;o__Lachnospirales;f__Lachnospiraceae;g__Anaerostipes;s__Anaerostipes hadrus
positive	TEDDY_OU_SUBJ1328137769_MAG11	85	2190	1602	64142	1.55398	0.000148443	0.00140584	d__Bacteria;p__Firmicutes_A;c__Clostridia;o__Lachnospirales;f__Lachnospiraceae;g__Bariatricus;s__Bariatricus comes
positive	TEDDY_OU_SUBJ1328137769_MAG119	324	2190	1588	64142	5.97466	6.1252e-121	4.29682e-119	d__Bacteria;p__Firmicutes_A;c__Clostridia;o__Oscillospirales;f__Ruminococcaceae;g__Faecalibacterium;s__Faecalibacterium prausnitzii_J
positive	TEDDY_OU_SUBJ1328137769_MAG3	91	2190	1232	64142	2.16322	1.94735e-10	2.67975e-09	d__Bacteria;p__Firmicutes_A;c__Clostridia;o__Oscillospirales;f__Acutalibacteraceae;g__Ruminococcus_E;s__Ruminococcus_E sp003526955
positive	TEDDY_OU_SUBJ1328137769_MAG46	65	2190	895	64142	2.12705	1.04389e-07	1.19011e-06	d__Bacteria;p__Firmicutes_A;c__Clostridia;o__Oscillospirales;f__Acutalibacteraceae;g__GCA-900066995;s__GCA-900066995 sp900291955
positive	TEDDY_OU_SUBJ1328137769_MAG59	381	2190	2870	64142	3.88818	2.85484e-91	1.02641e-89	d__Bacteria;p__Bacteroidota;c__Bacteroidia;o__Bacteroidales;f__Bacteroidaceae;g__Bacteroides;s__Bacteroides uniformis
positive	TEDDY_OU_SUBJ1328137769_MAG66	191	2190	1755	64142	3.18742	1.02224e-37	2.53921e-36	d__Bacteria;p__Firmicutes_A;c__Clostridia;o__Lachnospirales;f__Lachnospiraceae;g__Fusicatenibacter;s__Fusicatenibacter saccharivorans
positive	TEDDY_OU_SUBJ1328137769_MAG68	133	2190	1587	64142	2.45447	3.45123e-18	7.08538e-17	d__Bacteria;p__Firmicutes_A;c__Clostridia;o__Oscillospirales;f__Acutalibacteraceae;g__Ruminococcus_E;s__Ruminococcus_E bromii_B
positive	TEDDY_OU_SUBJ1328137769_MAG76	115	2190	2053	64142	1.64059	1.42459e-06	1.50762e-05	d__Bacteria;p__Firmicutes_A;c__Clostridia;o__Lachnospirales;f__Lachnospiraceae;g__Anaerostipes;s__Anaerostipes hadrus
positive	TEDDY_OU_SUBJ1328137769_MAG94	78	2190	1009	64142	2.26418	5.26722e-10	7.01948e-09	d__Bacteria;p__Firmicutes_A;c__Clostridia;o__Oscillospirales;f__Acutalibacteraceae;g__Ruminococcus_E;s__Ruminococcus_E sp900314705
positive	TEDDY_OU_SUBJ1498298724_MAG55	146	2190	2150	64142	1.98887	5.82941e-13	9.20397e-12	d__Bacteria;p__Firmicutes_A;c__Clostridia;o__Lachnospirales;f__Lachnospiraceae;g__Anaerostipes;s__Anaerostipes hadrus
positive	TEDDY_OU_SUBJ1516547689_MAG40	125	2190	2126	64142	1.72203	5.26437e-08	6.11097e-07	d__Bacteria;p__Firmicutes_A;c__Clostridia;o__Lachnospirales;f__Lachnospiraceae;g__Anaerostipes;s__Anaerostipes hadrus
positive	TEDDY_OU_SUBJ1516547689_MAG64	136	2190	1583	64142	2.5161	2.32426e-19	4.94617e-18	d__Bacteria;p__Firmicutes_A;c__Clostridia;o__Oscillospirales;f__Acutalibacteraceae;g__Ruminococcus_E;s__Ruminococcus_E bromii_B
positive	TEDDY_OU_SUBJ1321793540_MAG40	137	2190	2239	64142	1.79204	1.47381e-09	1.88592e-08	d__Bacteria;p__Firmicutes_A;c__Clostridia;o__Lachnospirales;f__Lachnospiraceae;g__Anaerostipes;s__Anaerostipes hadrus
positive	TEDDY_OU_SUBJ1321793540_MAG44	135	2190	1532	64142	2.58098	4.50173e-20	9.68523e-19	d__Bacteria;p__Firmicutes_A;c__Clostridia;o__Oscillospirales;f__Acutalibacteraceae;g__Ruminococcus_E;s__Ruminococcus_E bromii_B
positive	TEDDY_OU_SUBJ1321793540_MAG55	384	2190	2679	64142	4.198	2.05176e-100	1.02284e-98	d__Bacteria;p__Bacteroidota;c__Bacteroidia;o__Bacteroidales;f__Bacteroidaceae;g__Bacteroides;s__Bacteroides uniformis
positive	TEDDY_OU_SUBJ1321793540_MAG7	220	2190	2156	64142	2.98854	4.03216e-39	1.09228e-37	d__Bacteria;p__Firmicutes_A;c__Clostridia;o__Lachnospirales;f__Lachnospiraceae;g__Fusicatenibacter;s__Fusicatenibacter saccharivorans
positive	TEDDY_OU_SUBJ1969750490_MAG35	132	2190	2067	64142	1.87041	2.50877e-10	3.42389e-09	d__Bacteria;p__Firmicutes_A;c__Clostridia;o__Lachnospirales;f__Lachnospiraceae;g__Anaerostipes;s__Anaerostipes hadrus
positive	TEDDY_OU_SUBJ1334414562_MAG107	114	2190	1454	64142	2.29616	4.05271e-14	6.69832e-13	d__Bacteria;p__Firmicutes_A;c__Clostridia;o__Oscillospirales;f__Acutalibacteraceae;g__Ruminococcus_E;s__Ruminococcus_E bromii_B
positive	TEDDY_OU_SUBJ1334414562_MAG45	113	2190	1980	64142	1.6715	7.77113e-07	8.37214e-06	d__Bacteria;p__Firmicutes_A;c__Clostridia;o__Lachnospirales;f__Lachnospiraceae;g__Anaerostipes;s__Anaerostipes hadrus
positive	TEDDY_OU_SUBJ1334414562_MAG64	379	2190	2684	64142	4.13563	1.43046e-97	6.23613e-96	d__Bacteria;p__Bacteroidota;c__Bacteroidia;o__Bacteroidales;f__Bacteroidaceae;g__Bacteroides;s__Bacteroides uniformis
positive	TEDDY_OU_SUBJ1334414562_MAG65	215	2190	2073	64142	3.03755	3.08042e-39	8.41878e-38	d__Bacteria;p__Firmicutes_A;c__Clostridia;o__Lachnospirales;f__Lachnospiraceae;g__Fusicatenibacter;s__Fusicatenibacter saccharivorans
positive	TEDDY_OU_SUBJ1334414562_MAG71	72	2190	1271	64142	1.65912	7.45225e-05	0.000716161	d__Bacteria;p__Firmicutes_A;c__Clostridia;o__Oscillospirales;f__Acutalibacteraceae;g__Ruminococcus_H;s__Ruminococcus_H sp003531055
positive	TEDDY_OU_SUBJ1243510805_MAG10	379	2190	2557	64142	4.341	6.04198e-103	3.31094e-101	d__Bacteria;p__Bacteroidota;c__Bacteroidia;o__Bacteroidales;f__Bacteroidaceae;g__Bacteroides;s__Bacteroides uniformis
positive	TEDDY_OU_SUBJ1747342927_MAG17	132	2190	2104	64142	1.83755	6.92223e-10	9.07899e-09	d__Bacteria;p__Firmicutes_A;c__Clostridia;o__Lachnospirales;f__Lachnospiraceae;g__Anaerostipes;s__Anaerostipes hadrus
positive	TEDDY_OU_SUBJ1747342927_MAG20	65	2190	956	64142	1.99135	8.68797e-07	9.32258e-06	d__Bacteria;p__Firmicutes_A;c__Clostridia;o__Oscillospirales;f__Acutalibacteraceae;g__GCA-900066995;s__GCA-900066995 sp900291955
positive	TEDDY_OU_SUBJ1747342927_MAG5	226	2190	2146	64142	3.08435	5.72316e-42	1.82059e-40	d__Bacteria;p__Firmicutes_A;c__Clostridia;o__Lachnospirales;f__Lachnospiraceae;g__Fusicatenibacter;s__Fusicatenibacter saccharivorans
positive	TEDDY_OU_SUBJ1747342927_MAG6	380	2190	2935	64142	3.79219	2.35235e-88	8.13166e-87	d__Bacteria;p__Bacteroidota;c__Bacteroidia;o__Bacteroidales;f__Bacteroidaceae;g__Bacteroides;s__Bacteroides uniformis
positive	TEDDY_OU_SUBJ1747342927_MAG72	382	2190	1786	64142	6.26454	1.29337e-146	2.1761e-144	d__Bacteria;p__Firmicutes_A;c__Clostridia;o__Oscillospirales;f__Ruminococcaceae;g__Faecalibacterium;s__Faecalibacterium prausnitzii_C
positive	TEDDY_OU_SUBJ1747342927_MAG73	119	2190	1510	64142	2.30802	8.69383e-15	1.46732e-13	d__Bacteria;p__Firmicutes_A;c__Clostridia;o__Oscillospirales;f__Acutalibacteraceae;g__Ruminococcus_E;s__Ruminococcus_E bromii_B
positive	TEDDY_OU_SUBJ1621134540_MAG11	138	2190	2021	64142	1.99989	1.60482e-12	2.4936e-11	d__Bacteria;p__Firmicutes_A;c__Clostridia;o__Lachnospirales;f__Lachnospiraceae;g__Anaerostipes;s__Anaerostipes hadrus
positive	TEDDY_OU_SUBJ1621134540_MAG6	96	2190	1330	64142	2.11402	2.00241e-10	2.75201e-09	d__Bacteria;p__Firmicutes_A;c__Clostridia;o__Oscillospirales;f__Acutalibacteraceae;g__Ruminococcus_E;s__Ruminococcus_E sp003526955
positive	TEDDY_OU_SUBJ1697687747_MAG102	83	2190	1116	64142	2.17824	8.34199e-10	1.08355e-08	d__Bacteria;p__Firmicutes_A;c__Clostridia;o__Oscillospirales;f__Acutalibacteraceae;g__Ruminococcus_E;s__Ruminococcus_E sp003526955
positive	TEDDY_OU_SUBJ1697687747_MAG120	381	2190	2865	64142	3.89496	1.84597e-91	6.68148e-90	d__Bacteria;p__Bacteroidota;c__Bacteroidia;o__Bacteroidales;f__Bacteroidaceae;g__Bacteroides;s__Bacteroides uniformis
positive	TEDDY_OU_SUBJ1697687747_MAG126	193	2190	1816	64142	3.11261	7.72455e-37	1.84022e-35	d__Bacteria;p__Firmicutes_A;c__Clostridia;o__Lachnospirales;f__Lachnospiraceae;g__Fusicatenibacter;s__Fusicatenibacter saccharivorans
positive	TEDDY_OU_SUBJ1697687747_MAG61	110	2190	1442	64142	2.23422	5.22634e-13	8.26391e-12	d__Bacteria;p__Firmicutes_A;c__Clostridia;o__Oscillospirales;f__Acutalibacteraceae;g__Ruminococcus_E;s__Ruminococcus_E bromii_B
positive	TEDDY_OU_SUBJ1697687747_MAG69	92	2190	1783	64142	1.51121	0.000202107	0.00190235	d__Bacteria;p__Firmicutes_A;c__Clostridia;o__Lachnospirales;f__Lachnospiraceae;g__Anaerostipes;s__Anaerostipes hadrus
positive	TEDDY_OU_SUBJ1983211753_MAG42	190	2190	1868	64142	2.97894	4.24758e-34	9.5686e-33	d__Bacteria;p__Firmicutes_A;c__Clostridia;o__Lachnospirales;f__Lachnospiraceae;g__Fusicatenibacter;s__Fusicatenibacter saccharivorans
positive	TEDDY_OU_SUBJ1983211753_MAG43	146	2190	2268	64142	1.88543	1.97697e-11	2.93627e-10	d__Bacteria;p__Firmicutes_A;c__Clostridia;o__Lachnospirales;f__Lachnospiraceae;g__Anaerostipes;s__Anaerostipes hadrus
positive	TEDDY_OU_SUBJ1664402767_MAG23	138	2190	2139	64142	1.88959	5.64698e-11	8.14557e-10	d__Bacteria;p__Firmicutes_A;c__Clostridia;o__Lachnospirales;f__Lachnospiraceae;g__Anaerostipes;s__Anaerostipes hadrus
positive	TEDDY_OU_SUBJ1664402767_MAG28	375	2190	2609	64142	4.2096	1.43191e-98	6.5752e-97	d__Bacteria;p__Bacteroidota;c__Bacteroidia;o__Bacteroidales;f__Bacteroidaceae;g__Bacteroides;s__Bacteroides uniformis
positive	TEDDY_OU_SUBJ1664402767_MAG58	127	2190	1655	64142	2.24754	7.20125e-15	1.21827e-13	d__Bacteria;p__Firmicutes_A;c__Clostridia;o__Oscillospirales;f__Acutalibacteraceae;g__Ruminococcus_E;s__Ruminococcus_E bromii_B
positive	TEDDY_OU_SUBJ1664402767_MAG63	69	2190	1017	64142	1.98711	4.48986e-07	4.8934e-06	d__Bacteria;p__Firmicutes_A;c__Clostridia;o__Oscillospirales;f__Acutalibacteraceae;g__CAG-964;s__CAG-964 sp000435335
positive	TEDDY_OU_SUBJ1664402767_MAG64	83	2190	1047	64142	2.32174	5.14351e-11	7.43926e-10	d__Bacteria;p__Firmicutes_A;c__Clostridia;o__Oscillospirales;f__Acutalibacteraceae;g__Ruminococcus_E;s__Ruminococcus_E sp900314705
positive	TEDDY_OU_SUBJ1890679305_MAG19	371	2190	1784	64142	6.08939	2.117e-139	2.83178e-137	d__Bacteria;p__Firmicutes_A;c__Clostridia;o__Oscillospirales;f__Ruminococcaceae;g__Faecalibacterium;s__Faecalibacterium prausnitzii_D
positive	TEDDY_OU_SUBJ1890679305_MAG26	129	2190	1538	64142	2.45649	9.80128e-18	1.96354e-16	d__Bacteria;p__Firmicutes_A;c__Clostridia;o__Oscillospirales;f__Acutalibacteraceae;g__Ruminococcus_E;s__Ruminococcus_E bromii_B
positive	TEDDY_OU_SUBJ1890679305_MAG49	113	2190	1831	64142	1.80745	2.17144e-08	2.58651e-07	d__Bacteria;p__Firmicutes_A;c__Clostridia;o__Lachnospirales;f__Lachnospiraceae;g__Anaerostipes;s__Anaerostipes hadrus
positive	TEDDY_OU_SUBJ1686419003_MAG112	120	2190	2073	64142	1.69541	1.94635e-07	2.18088e-06	d__Bacteria;p__Firmicutes_A;c__Clostridia;o__Lachnospirales;f__Lachnospiraceae;g__Anaerostipes;s__Anaerostipes hadrus
positive	TEDDY_OU_SUBJ1686419003_MAG13	414	2190	2761	64142	4.39152	5.64811e-113	3.60943e-111	d__Bacteria;p__Bacteroidota;c__Bacteroidia;o__Bacteroidales;f__Bacteroidaceae;g__Bacteroides;s__Bacteroides uniformis
positive	TEDDY_OU_SUBJ1686419003_MAG78	226	2190	2155	64142	3.07147	1.02114e-41	3.2198e-40	d__Bacteria;p__Firmicutes_A;c__Clostridia;o__Lachnospirales;f__Lachnospiraceae;g__Fusicatenibacter;s__Fusicatenibacter saccharivorans
positive	TEDDY_OU_SUBJ1279157655_MAG22	111	2190	1454	64142	2.23593	3.97275e-13	6.3282e-12	d__Bacteria;p__Firmicutes_A;c__Clostridia;o__Oscillospirales;f__Acutalibacteraceae;g__Ruminococcus_E;s__Ruminococcus_E bromii_B
positive	TEDDY_OU_SUBJ1279157655_MAG34	114	2190	1935	64142	1.72551	1.68737e-07	1.90158e-06	d__Bacteria;p__Firmicutes_A;c__Clostridia;o__Lachnospirales;f__Lachnospiraceae;g__Anaerostipes;s__Anaerostipes hadrus
positive	TEDDY_OU_SUBJ1279157655_MAG55	466	2190	1901	64142	7.18038	3.00439e-196	3.80603e-193	d__Bacteria;p__Firmicutes_A;c__Clostridia;o__Oscillospirales;f__Ruminococcaceae;g__Faecalibacterium;s__Faecalibacterium prausnitzii_G
positive	TEDDY_OU_SUBJ1526086069_MAG18	380	2190	2631	64142	4.23005	2.63415e-100	1.30411e-98	d__Bacteria;p__Bacteroidota;c__Bacteroidia;o__Bacteroidales;f__Bacteroidaceae;g__Bacteroides;s__Bacteroides uniformis
positive	TEDDY_OU_SUBJ1526086069_MAG27	120	2190	1971	64142	1.78312	1.69014e-08	2.02553e-07	d__Bacteria;p__Firmicutes_A;c__Clostridia;o__Lachnospirales;f__Lachnospiraceae;g__Anaerostipes;s__Anaerostipes hadrus
positive	TEDDY_OU_SUBJ1526086069_MAG45	67	2190	1173	64142	1.6729	0.000101952	0.000973246	d__Bacteria;p__Firmicutes_A;c__Clostridia;o__Oscillospirales;f__Acutalibacteraceae;g__Ruminococcus_H;s__Ruminococcus_H sp003531055
positive	TEDDY_OU_SUBJ1491939283_MAG36	407	2190	1977	64142	6.02843	1.36966e-150	2.39813e-148	d__Bacteria;p__Firmicutes_A;c__Clostridia;o__Oscillospirales;f__Ruminococcaceae;g__Faecalibacterium;s__Faecalibacterium prausnitzii_D
positive	TEDDY_OU_SUBJ1491939283_MAG50	142	2190	1692	64142	2.45793	2.61201e-19	5.54755e-18	d__Bacteria;p__Firmicutes_A;c__Clostridia;o__Oscillospirales;f__Acutalibacteraceae;g__Ruminococcus_E;s__Ruminococcus_E bromii_B
positive	TEDDY_OU_SUBJ1248247499_MAG19	110	2190	1860	64142	1.7321	2.26491e-07	2.52078e-06	d__Bacteria;p__Firmicutes_A;c__Clostridia;o__Lachnospirales;f__Lachnospiraceae;g__Bariatricus;s__Bariatricus comes
positive	TEDDY_OU_SUBJ1248247499_MAG31	236	2190	2347	64142	2.94499	8.80288e-41	2.66637e-39	d__Bacteria;p__Firmicutes_A;c__Clostridia;o__Lachnospirales;f__Lachnospiraceae;g__Fusicatenibacter;s__Fusicatenibacter saccharivorans
positive	TEDDY_OU_SUBJ1248247499_MAG5	144	2190	2205	64142	1.91272	1.06161e-11	1.59768e-10	d__Bacteria;p__Firmicutes_A;c__Clostridia;o__Lachnospirales;f__Lachnospiraceae;g__Anaerostipes;s__Anaerostipes hadrus
positive	TEDDY_OU_SUBJ1248247499_MAG71	95	2190	1205	64142	2.30891	3.23864e-12	4.97485e-11	d__Bacteria;p__Firmicutes_A;c__Clostridia;o__Oscillospirales;f__Acutalibacteraceae;g__Ruminococcus_E;s__Ruminococcus_E sp003526955
positive	TEDDY_OU_SUBJ1218440261_MAG21	108	2190	1441	64142	2.1951	2.21464e-12	3.42141e-11	d__Bacteria;p__Firmicutes_A;c__Clostridia;o__Oscillospirales;f__Acutalibacteraceae;g__Ruminococcus_E;s__Ruminococcus_E bromii_B
positive	TEDDY_OU_SUBJ1218440261_MAG26	93	2190	1754	64142	1.5529	7.92873e-05	0.000759578	d__Bacteria;p__Firmicutes_A;c__Clostridia;o__Lachnospirales;f__Lachnospiraceae;g__Bariatricus;s__Bariatricus comes
positive	TEDDY_OU_SUBJ1218440261_MAG38	180	2190	1780	64142	2.96167	3.40284e-32	7.52398e-31	d__Bacteria;p__Firmicutes_A;c__Clostridia;o__Lachnospirales;f__Lachnospiraceae;g__Fusicatenibacter;s__Fusicatenibacter saccharivorans
positive	TEDDY_OU_SUBJ1294958818_MAG30	343	2190	1619	64142	6.20522	1.30773e-131	1.26862e-129	d__Bacteria;p__Firmicutes_A;c__Clostridia;o__Oscillospirales;f__Ruminococcaceae;g__Faecalibacterium;s__Faecalibacterium prausnitzii_C
positive	TEDDY_OU_SUBJ1294958818_MAG63	389	2190	2912	64142	3.91254	1.06623e-93	4.10041e-92	d__Bacteria;p__Bacteroidota;c__Bacteroidia;o__Bacteroidales;f__Bacteroidaceae;g__Bacteroides;s__Bacteroides uniformis
positive	TEDDY_OU_SUBJ1294958818_MAG78	130	2190	2172	64142	1.75298	1.17785e-08	1.42748e-07	d__Bacteria;p__Firmicutes_A;c__Clostridia;o__Lachnospirales;f__Lachnospiraceae;g__Anaerostipes;s__Anaerostipes hadrus
positive	TEDDY_OU_SUBJ1358015183_MAG1	229	2190	2210	64142	3.03479	1.72046e-41	5.37764e-40	d__Bacteria;p__Firmicutes_A;c__Clostridia;o__Lachnospirales;f__Lachnospiraceae;g__Fusicatenibacter;s__Fusicatenibacter saccharivorans
positive	TEDDY_OU_SUBJ1358015183_MAG17	100	2190	2048	64142	1.43008	0.000650493	0.00598932	d__Bacteria;p__Firmicutes_A;c__Clostridia;o__Oscillospirales;f__Ruminococcaceae;g__Ruthenibacterium;s__Ruthenibacterium lactatiformans
positive	TEDDY_OU_SUBJ1358015183_MAG43	109	2190	1866	64142	1.71083	4.3689e-07	4.76639e-06	d__Bacteria;p__Firmicutes_A;c__Clostridia;o__Lachnospirales;f__Lachnospiraceae;g__Anaerostipes;s__Anaerostipes hadrus
positive	TEDDY_OU_SUBJ1358015183_MAG55	135	2190	1657	64142	2.38616	1.59082e-17	3.15179e-16	d__Bacteria;p__Firmicutes_A;c__Clostridia;o__Oscillospirales;f__Acutalibacteraceae;g__Ruminococcus_E;s__Ruminococcus_E bromii_B
positive	TEDDY_OU_SUBJ1358015183_MAG77	397	2190	2794	64142	4.16149	1.71258e-102	9.26684e-101	d__Bacteria;p__Bacteroidota;c__Bacteroidia;o__Bacteroidales;f__Bacteroidaceae;g__Bacteroides;s__Bacteroides uniformis
positive	TEDDY_OU_SUBJ1543995373_MAG18	81	2190	1040	64142	2.28122	1.84442e-10	2.54299e-09	d__Bacteria;p__Firmicutes_A;c__Clostridia;o__Oscillospirales;f__Acutalibacteraceae;g__Ruminococcus_E;s__Ruminococcus_E sp900314705
positive	TEDDY_OU_SUBJ1543995373_MAG25	107	2190	1504	64142	2.08359	4.52304e-11	6.56832e-10	d__Bacteria;p__Firmicutes_A;c__Clostridia;o__Oscillospirales;f__Acutalibacteraceae;g__Ruminococcus_E;s__Ruminococcus_E bromii_B
positive	TEDDY_OU_SUBJ1543995373_MAG28	395	2190	2840	64142	4.0735	1.40789e-99	6.73787e-98	d__Bacteria;p__Bacteroidota;c__Bacteroidia;o__Bacteroidales;f__Bacteroidaceae;g__Bacteroides;s__Bacteroides uniformis
positive	TEDDY_OU_SUBJ1543995373_MAG31	135	2190	2221	64142	1.78021	2.75996e-09	3.47593e-08	d__Bacteria;p__Firmicutes_A;c__Clostridia;o__Lachnospirales;f__Lachnospiraceae;g__Anaerostipes;s__Anaerostipes hadrus
positive	TEDDY_OU_SUBJ1983400279_MAG49	124	2190	1952	64142	1.86058	1.07586e-09	1.38574e-08	d__Bacteria;p__Firmicutes_A;c__Clostridia;o__Lachnospirales;f__Lachnospiraceae;g__Anaerostipes;s__Anaerostipes hadrus
positive	TEDDY_OU_SUBJ1983400279_MAG65	225	2190	2158	64142	3.05362	3.34379e-41	1.03169e-39	d__Bacteria;p__Firmicutes_A;c__Clostridia;o__Lachnospirales;f__Lachnospiraceae;g__Fusicatenibacter;s__Fusicatenibacter saccharivorans
positive	TEDDY_OU_SUBJ1341563176_MAG26	131	2190	1648	64142	2.32808	2.54153e-16	4.61894e-15	d__Bacteria;p__Firmicutes_A;c__Clostridia;o__Oscillospirales;f__Acutalibacteraceae;g__Ruminococcus_E;s__Ruminococcus_E bromii_B
positive	TEDDY_OU_SUBJ1840148851_MAG20	385	2190	2749	64142	4.10179	4.66654e-98	2.06363e-96	d__Bacteria;p__Bacteroidota;c__Bacteroidia;o__Bacteroidales;f__Bacteroidaceae;g__Bacteroides;s__Bacteroides uniformis
positive	TEDDY_OU_SUBJ1840148851_MAG26	139	2190	2105	64142	1.93401	1.14821e-11	1.7244e-10	d__Bacteria;p__Firmicutes_A;c__Clostridia;o__Lachnospirales;f__Lachnospiraceae;g__Anaerostipes;s__Anaerostipes hadrus
positive	TEDDY_OU_SUBJ1840148851_MAG48	104	2190	2112	64142	1.44221	0.000400474	0.00372071	d__Bacteria;p__Bacteroidota;c__Bacteroidia;o__Bacteroidales;f__Bacteroidaceae;g__Bacteroides;s__Bacteroides stercoris
positive	TEDDY_OU_SUBJ1572619582_MAG1	457	2190	1778	64142	7.52848	1.15497e-199	2.48734e-196	d__Bacteria;p__Firmicutes_A;c__Clostridia;o__Oscillospirales;f__Ruminococcaceae;g__Faecalibacterium;s__Faecalibacterium prausnitzii_G
positive	TEDDY_OU_SUBJ1572619582_MAG12	115	2190	1994	64142	1.68914	3.95784e-07	4.3289e-06	d__Bacteria;p__Firmicutes_A;c__Clostridia;o__Lachnospirales;f__Lachnospiraceae;g__Anaerostipes;s__Anaerostipes hadrus
positive	TEDDY_OU_SUBJ1572619582_MAG15	386	2190	2751	64142	4.10945	1.69356e-98	7.72723e-97	d__Bacteria;p__Bacteroidota;c__Bacteroidia;o__Bacteroidales;f__Bacteroidaceae;g__Bacteroides;s__Bacteroides uniformis
positive	TEDDY_OU_SUBJ1572619582_MAG27	101	2190	2079	64142	1.42285	0.000716939	0.00658984	d__Bacteria;p__Firmicutes_A;c__Clostridia;o__Lachnospirales;f__Lachnospiraceae;g__Mediterraneibacter;s__Mediterraneibacter faecis
positive	TEDDY_OU_SUBJ1366028512_MAG112	67	2190	962	64142	2.03982	2.7587e-07	3.04674e-06	d__Bacteria;p__Firmicutes_A;c__Clostridia;o__Oscillospirales;f__Acutalibacteraceae;g__GCA-900066995;s__GCA-900066995 sp900291955
positive	TEDDY_OU_SUBJ1366028512_MAG115	351	2190	1657	64142	6.20436	1.8898e-134	2.04516e-132	d__Bacteria;p__Firmicutes_A;c__Clostridia;o__Oscillospirales;f__Ruminococcaceae;g__Faecalibacterium;s__Faecalibacterium prausnitzii_C
positive	TEDDY_OU_SUBJ1366028512_MAG126	107	2190	1893	64142	1.65549	2.15485e-06	2.25478e-05	d__Bacteria;p__Firmicutes_A;c__Clostridia;o__Lachnospirales;f__Lachnospiraceae;g__Anaerostipes;s__Anaerostipes hadrus
positive	TEDDY_OU_SUBJ1366028512_MAG41	129	2190	1670	64142	2.26245	2.91754e-15	5.03463e-14	d__Bacteria;p__Firmicutes_A;c__Clostridia;o__Oscillospirales;f__Acutalibacteraceae;g__Ruminococcus_E;s__Ruminococcus_E bromii_B
positive	TEDDY_OU_SUBJ1366028512_MAG75	102	2190	1801	64142	1.65874	3.31216e-06	3.43266e-05	d__Bacteria;p__Firmicutes_A;c__Clostridia;o__Lachnospirales;f__Lachnospiraceae;g__Bariatricus;s__Bariatricus comes
positive	TEDDY_OU_SUBJ1366028512_MAG86	229	2190	2199	64142	3.04997	8.58309e-42	2.71831e-40	d__Bacteria;p__Firmicutes_A;c__Clostridia;o__Lachnospirales;f__Lachnospiraceae;g__Fusicatenibacter;s__Fusicatenibacter saccharivorans
positive	TEDDY_OU_SUBJ1380175948_MAG22	217	2190	2054	64142	3.09417	1.23876e-40	3.70012e-39	d__Bacteria;p__Firmicutes_A;c__Clostridia;o__Lachnospirales;f__Lachnospiraceae;g__Fusicatenibacter;s__Fusicatenibacter saccharivorans
positive	TEDDY_OU_SUBJ1380175948_MAG28	133	2190	1641	64142	2.37373	3.89378e-17	7.48051e-16	d__Bacteria;p__Firmicutes_A;c__Clostridia;o__Oscillospirales;f__Acutalibacteraceae;g__Ruminococcus_E;s__Ruminococcus_E bromii_B
positive	TEDDY_OU_SUBJ1380175948_MAG41	177	2190	3682	64142	1.40793	2.4023e-05	0.000236237	d__Bacteria;p__Bacteroidota;c__Bacteroidia;o__Bacteroidales;f__Bacteroidaceae;g__Bacteroides;s__Bacteroides ovatus
positive	TEDDY_OU_SUBJ1380175948_MAG47	373	2190	2740	64142	3.98705	3.24298e-92	1.19591e-90	d__Bacteria;p__Bacteroidota;c__Bacteroidia;o__Bacteroidales;f__Bacteroidaceae;g__Bacteroides;s__Bacteroides uniformis
positive	TEDDY_OU_SUBJ1971202062_MAG104	143	2190	2243	64142	1.86729	5.64102e-11	8.14242e-10	d__Bacteria;p__Firmicutes_A;c__Clostridia;o__Lachnospirales;f__Lachnospiraceae;g__Anaerostipes;s__Anaerostipes hadrus
positive	TEDDY_OU_SUBJ1971202062_MAG53	97	2190	1746	64142	1.62712	1.12164e-05	0.000112614	d__Bacteria;p__Firmicutes_A;c__Clostridia;o__Lachnospirales;f__Lachnospiraceae;g__Bariatricus;s__Bariatricus comes
positive	TEDDY_OU_SUBJ1971202062_MAG54	126	2190	1602	64142	2.30342	1.78671e-15	3.1182e-14	d__Bacteria;p__Firmicutes_A;c__Clostridia;o__Oscillospirales;f__Acutalibacteraceae;g__Ruminococcus_E;s__Ruminococcus_E bromii_B
positive	TEDDY_OU_SUBJ1971202062_MAG8	196	2190	1769	64142	3.24497	1.43274e-39	3.99166e-38	d__Bacteria;p__Firmicutes_A;c__Clostridia;o__Lachnospirales;f__Lachnospiraceae;g__Fusicatenibacter;s__Fusicatenibacter saccharivorans
positive	TEDDY_OU_SUBJ1725637996_MAG110	374	2190	2644	64142	4.14281	1.37887e-96	5.78855e-95	d__Bacteria;p__Bacteroidota;c__Bacteroidia;o__Bacteroidales;f__Bacteroidaceae;g__Bacteroides;s__Bacteroides uniformis
positive	TEDDY_OU_SUBJ1725637996_MAG20	72	2190	1208	64142	1.74566	1.69903e-05	0.000168696	d__Bacteria;p__Firmicutes_A;c__Clostridia;o__Oscillospirales;f__Acutalibacteraceae;g__Ruminococcus_H;s__Ruminococcus_H sp003531055
positive	TEDDY_OU_SUBJ1725637996_MAG3	220	2190	2198	64142	2.93144	5.18009e-38	1.31091e-36	d__Bacteria;p__Firmicutes_A;c__Clostridia;o__Lachnospirales;f__Lachnospiraceae;g__Fusicatenibacter;s__Fusicatenibacter saccharivorans
positive	TEDDY_OU_SUBJ1690139183_MAG46	91	2190	1648	64142	1.61724	2.45776e-05	0.000241471	d__Bacteria;p__Firmicutes_A;c__Clostridia;o__Lachnospirales;f__Lachnospiraceae;g__Bariatricus;s__Bariatricus comes
positive	TEDDY_OU_SUBJ1690139183_MAG49	218	2190	2108	64142	3.0288	1.44235e-39	4.01323e-38	d__Bacteria;p__Firmicutes_A;c__Clostridia;o__Lachnospirales;f__Lachnospiraceae;g__Fusicatenibacter;s__Fusicatenibacter saccharivorans
positive	TEDDY_OU_SUBJ1690139183_MAG68	115	2190	2161	64142	1.55859	1.19114e-05	0.000119424	d__Bacteria;p__Bacteroidota;c__Bacteroidia;o__Bacteroidales;f__Bacteroidaceae;g__Bacteroides;s__Bacteroides clarus
positive	TEDDY_OU_SUBJ1690139183_MAG85	100	2190	1267	64142	2.31151	8.76963e-13	1.37455e-11	d__Bacteria;p__Firmicutes_A;c__Clostridia;o__Oscillospirales;f__Acutalibacteraceae;g__Ruminococcus_E;s__Ruminococcus_E sp003526955
positive	TEDDY_OU_SUBJ1937126019_MAG14	114	2190	1893	64142	1.76379	6.10384e-08	7.06354e-07	d__Bacteria;p__Firmicutes_A;c__Clostridia;o__Lachnospirales;f__Lachnospiraceae;g__Anaerostipes;s__Anaerostipes hadrus
positive	TEDDY_OU_SUBJ1525703925_MAG16	389	2190	2953	64142	3.85828	3.76498e-92	1.38603e-90	d__Bacteria;p__Bacteroidota;c__Bacteroidia;o__Bacteroidales;f__Bacteroidaceae;g__Bacteroides;s__Bacteroides uniformis
positive	TEDDY_OU_SUBJ1525703925_MAG8	447	2190	1864	64142	7.02452	1.03272e-185	3.646e-183	d__Bacteria;p__Firmicutes_A;c__Clostridia;o__Oscillospirales;f__Ruminococcaceae;g__Faecalibacterium;s__Faecalibacterium prausnitzii_G
positive	TEDDY_OU_SUBJ1206891066_MAG25	462	2190	1858	64142	7.28339	8.56461e-197	1.22965e-193	d__Bacteria;p__Firmicutes_A;c__Clostridia;o__Oscillospirales;f__Ruminococcaceae;g__Faecalibacterium;s__Faecalibacterium prausnitzii_G
positive	TEDDY_OU_SUBJ1206891066_MAG51	219	2190	2127	64142	3.01551	1.77317e-39	4.90204e-38	d__Bacteria;p__Firmicutes_A;c__Clostridia;o__Lachnospirales;f__Lachnospiraceae;g__Fusicatenibacter;s__Fusicatenibacter saccharivorans
positive	TEDDY_OU_SUBJ1206891066_MAG64	341	2190	2364	64142	4.22463	9.95081e-91	3.54802e-89	d__Bacteria;p__Bacteroidota;c__Bacteroidia;o__Bacteroidales;f__Bacteroidaceae;g__Bacteroides;s__Bacteroides uniformis
positive	TEDDY_OU_SUBJ1792889082_MAG16	215	2190	2036	64142	3.09275	2.8798e-40	8.40371e-39	d__Bacteria;p__Firmicutes_A;c__Clostridia;o__Lachnospirales;f__Lachnospiraceae;g__Fusicatenibacter;s__Fusicatenibacter saccharivorans
positive	TEDDY_OU_SUBJ1792889082_MAG39	383	2190	2711	64142	4.13766	1.46035e-98	6.6915e-97	d__Bacteria;p__Bacteroidota;c__Bacteroidia;o__Bacteroidales;f__Bacteroidaceae;g__Bacteroides;s__Bacteroides uniformis
positive	TEDDY_OU_SUBJ1792889082_MAG49	94	2190	1746	64142	1.57679	4.40792e-05	0.000429543	d__Bacteria;p__Firmicutes_A;c__Clostridia;o__Lachnospirales;f__Lachnospiraceae;g__Anaerostipes;s__Anaerostipes hadrus
positive	TEDDY_OU_SUBJ1792889082_MAG55	442	2190	1760	64142	7.35604	2.65052e-190	1.32748e-187	d__Bacteria;p__Firmicutes_A;c__Clostridia;o__Oscillospirales;f__Ruminococcaceae;g__Faecalibacterium;s__Faecalibacterium prausnitzii_G
positive	TEDDY_OU_SUBJ1792889082_MAG56	394	2190	2008	64142	5.74633	3.23337e-140	4.4925e-138	d__Bacteria;p__Firmicutes_A;c__Clostridia;o__Oscillospirales;f__Ruminococcaceae;g__Faecalibacterium;s__Faecalibacterium prausnitzii_D
positive	TEDDY_OU_SUBJ1934221956_MAG1	61	2190	1144	64142	1.56168	0.000978372	0.00891673	d__Bacteria;p__Firmicutes_A;c__Clostridia;o__Oscillospirales;f__Acutalibacteraceae;g__Ruminococcus_H;s__Ruminococcus_H sp003531055
positive	TEDDY_OU_SUBJ1934221956_MAG3	99	2190	1860	64142	1.55888	4.28933e-05	0.000418176	d__Bacteria;p__Firmicutes_A;c__Clostridia;o__Lachnospirales;f__Lachnospiraceae;g__Anaerostipes;s__Anaerostipes hadrus
positive	TEDDY_OU_SUBJ1934221956_MAG69	107	2190	1781	64142	1.7596	1.62016e-07	1.82679e-06	d__Bacteria;p__Firmicutes_A;c__Clostridia;o__Lachnospirales;f__Lachnospiraceae;g__Bariatricus;s__Bariatricus comes
positive	TEDDY_OU_SUBJ1369765219_MAG22	364	2190	1874	64142	5.68844	3.67801e-129	3.28671e-127	d__Bacteria;p__Firmicutes_A;c__Clostridia;o__Oscillospirales;f__Ruminococcaceae;g__Faecalibacterium;s__Faecalibacterium prausnitzii_D
positive	TEDDY_OU_SUBJ1369765219_MAG32	114	2190	1533	64142	2.1781	9.23285e-13	1.44505e-11	d__Bacteria;p__Firmicutes_A;c__Clostridia;o__Oscillospirales;f__Acutalibacteraceae;g__Ruminococcus_E;s__Ruminococcus_E bromii_B
positive	TEDDY_OU_SUBJ1369765219_MAG59	64	2190	884	64142	2.12039	1.43256e-07	1.62036e-06	d__Bacteria;p__Firmicutes_A;c__Clostridia;o__Oscillospirales;f__Acutalibacteraceae;g__GCA-900066995;s__GCA-900066995 sp900291955
positive	TEDDY_OU_SUBJ1369765219_MAG65	147	2190	2329	64142	1.84866	6.00757e-11	8.63679e-10	d__Bacteria;p__Firmicutes_A;c__Clostridia;o__Lachnospirales;f__Lachnospiraceae;g__Anaerostipes;s__Anaerostipes hadrus
positive	TEDDY_OU_SUBJ1369765219_MAG68	155	2190	2889	64142	1.57136	3.38419e-07	3.71657e-06	d__Bacteria;p__Bacteroidota;c__Bacteroidia;o__Bacteroidales;f__Bacteroidaceae;g__Bacteroides;s__Bacteroides cellulosilyticus
positive	TEDDY_OU_SUBJ1911219462_MAG17	117	2190	1927	64142	1.77825	2.83438e-08	3.34839e-07	d__Bacteria;p__Firmicutes_A;c__Clostridia;o__Lachnospirales;f__Lachnospiraceae;g__Anaerostipes;s__Anaerostipes hadrus
positive	TEDDY_OU_SUBJ1911219462_MAG49	173	2190	3524	64142	1.43781	1.03877e-05	0.000104488	d__Bacteria;p__Bacteroidota;c__Bacteroidia;o__Bacteroidales;f__Bacteroidaceae;g__Bacteroides;s__Bacteroides ovatus
positive	TEDDY_OU_SUBJ1911219462_MAG84	230	2190	2222	64142	3.03158	1.36709e-41	4.28554e-40	d__Bacteria;p__Firmicutes_A;c__Clostridia;o__Lachnospirales;f__Lachnospiraceae;g__Fusicatenibacter;s__Fusicatenibacter saccharivorans
positive	TEDDY_OU_SUBJ1381855501_MAG27	222	2190	2164	64142	3.00456	9.37828e-40	2.64706e-38	d__Bacteria;p__Firmicutes_A;c__Clostridia;o__Lachnospirales;f__Lachnospiraceae;g__Fusicatenibacter;s__Fusicatenibacter saccharivorans
positive	TEDDY_OU_SUBJ1381855501_MAG3	374	2190	1894	64142	5.7829	2.28454e-134	2.44942e-132	d__Bacteria;p__Firmicutes_A;c__Clostridia;o__Oscillospirales;f__Ruminococcaceae;g__Faecalibacterium;s__Faecalibacterium prausnitzii_D
positive	TEDDY_OU_SUBJ1381855501_MAG37	127	2190	2029	64142	1.83331	1.57151e-09	2.00736e-08	d__Bacteria;p__Firmicutes_A;c__Clostridia;o__Lachnospirales;f__Lachnospiraceae;g__Anaerostipes;s__Anaerostipes hadrus
positive	TEDDY_OU_SUBJ1568931410_MAG12	152	2190	2291	64142	1.94318	1.05856e-12	1.65197e-11	d__Bacteria;p__Firmicutes_A;c__Clostridia;o__Lachnospirales;f__Lachnospiraceae;g__Anaerostipes;s__Anaerostipes hadrus
positive	TEDDY_OU_SUBJ1568931410_MAG17	449	2190	1775	64142	7.40933	3.94799e-194	3.03657e-191	d__Bacteria;p__Firmicutes_A;c__Clostridia;o__Oscillospirales;f__Ruminococcaceae;g__Faecalibacterium;s__Faecalibacterium prausnitzii_G
positive	TEDDY_OU_SUBJ1395000226_MAG52	118	2190	1465	64142	2.35903	2.81017e-15	4.85323e-14	d__Bacteria;p__Firmicutes_A;c__Clostridia;o__Oscillospirales;f__Acutalibacteraceae;g__Ruminococcus_E;s__Ruminococcus_E bromii_B
positive	TEDDY_OU_SUBJ1395000226_MAG53	132	2190	2164	64142	1.78649	3.31755e-09	4.14905e-08	d__Bacteria;p__Firmicutes_A;c__Clostridia;o__Lachnospirales;f__Lachnospiraceae;g__Anaerostipes;s__Anaerostipes hadrus
positive	TEDDY_OU_SUBJ1395000226_MAG59	224	2190	2175	64142	3.01629	2.61979e-40	7.67615e-39	d__Bacteria;p__Firmicutes_A;c__Clostridia;o__Lachnospirales;f__Lachnospiraceae;g__Fusicatenibacter;s__Fusicatenibacter saccharivorans
positive	TEDDY_OU_SUBJ1773467641_MAG13	276	2190	2243	64142	3.60348	5.05319e-62	1.67682e-60	d__Bacteria;p__Bacteroidota;c__Bacteroidia;o__Bacteroidales;f__Bacteroidaceae;g__Bacteroides;s__Bacteroides uniformis
positive	TEDDY_OU_SUBJ1773467641_MAG3	424	2190	1681	64142	7.38809	1.07529e-183	3.17225e-181	d__Bacteria;p__Firmicutes_A;c__Clostridia;o__Oscillospirales;f__Ruminococcaceae;g__Faecalibacterium;s__Faecalibacterium prausnitzii_G
positive	TEDDY_OU_SUBJ1773467641_MAG41	207	2190	2132	64142	2.84361	2.38556e-34	5.39657e-33	d__Bacteria;p__Firmicutes_A;c__Clostridia;o__Lachnospirales;f__Lachnospiraceae;g__Fusicatenibacter;s__Fusicatenibacter saccharivorans
positive	TEDDY_OU_SUBJ1773467641_MAG8	112	2190	1992	64142	1.64672	1.62989e-06	1.71897e-05	d__Bacteria;p__Firmicutes_A;c__Clostridia;o__Lachnospirales;f__Lachnospiraceae;g__Anaerostipes;s__Anaerostipes hadrus
positive	TEDDY_OU_SUBJ1430463383_MAG12	135	2190	1665	64142	2.3747	2.25874e-17	4.41417e-16	d__Bacteria;p__Firmicutes_A;c__Clostridia;o__Oscillospirales;f__Acutalibacteraceae;g__Ruminococcus_E;s__Ruminococcus_E bromii_B
positive	TEDDY_OU_SUBJ1430463383_MAG2	385	2190	2708	64142	4.16387	9.76684e-100	4.70556e-98	d__Bacteria;p__Bacteroidota;c__Bacteroidia;o__Bacteroidales;f__Bacteroidaceae;g__Bacteroides;s__Bacteroides uniformis
positive	TEDDY_OU_SUBJ1430463383_MAG24	228	2190	2190	64142	3.04913	1.30511e-41	4.10319e-40	d__Bacteria;p__Firmicutes_A;c__Clostridia;o__Lachnospirales;f__Lachnospiraceae;g__Fusicatenibacter;s__Fusicatenibacter saccharivorans
positive	TEDDY_OU_SUBJ1430463383_MAG72	107	2190	1906	64142	1.64419	2.84374e-06	2.96145e-05	d__Bacteria;p__Firmicutes_A;c__Clostridia;o__Lachnospirales;f__Lachnospiraceae;g__Anaerostipes;s__Anaerostipes hadrus
positive	TEDDY_OU_SUBJ1633336199_MAG19	322	2190	2292	64142	4.11458	1.36812e-83	4.662e-82	d__Bacteria;p__Bacteroidota;c__Bacteroidia;o__Bacteroidales;f__Bacteroidaceae;g__Bacteroides;s__Bacteroides uniformis
positive	TEDDY_OU_SUBJ1633336199_MAG34	416	2190	2106	64142	5.78483	2.76247e-148	4.79778e-146	d__Bacteria;p__Firmicutes_A;c__Clostridia;o__Oscillospirales;f__Ruminococcaceae;g__Faecalibacterium;s__Faecalibacterium prausnitzii_D
positive	TEDDY_OU_SUBJ1633336199_MAG35	130	2190	1611	64142	2.3634	1.14543e-16	2.12106e-15	d__Bacteria;p__Firmicutes_A;c__Clostridia;o__Oscillospirales;f__Acutalibacteraceae;g__Ruminococcus_E;s__Ruminococcus_E bromii_B
positive	TEDDY_OU_SUBJ1633336199_MAG38	128	2190	2164	64142	1.73239	2.75635e-08	3.26158e-07	d__Bacteria;p__Firmicutes_A;c__Clostridia;o__Lachnospirales;f__Lachnospiraceae;g__Anaerostipes;s__Anaerostipes hadrus
positive	TEDDY_OU_SUBJ1633336199_MAG41	221	2190	2139	64142	3.02598	5.25338e-40	1.50248e-38	d__Bacteria;p__Firmicutes_A;c__Clostridia;o__Lachnospirales;f__Lachnospiraceae;g__Fusicatenibacter;s__Fusicatenibacter saccharivorans
positive	TEDDY_OU_SUBJ1633336199_MAG42	112	2190	2217	64142	1.47959	0.000104602	0.000997659	d__Bacteria;p__Firmicutes_A;c__Clostridia;o__Oscillospirales;f__Ruminococcaceae;g__Ruthenibacterium;s__Ruthenibacterium lactatiformans
positive	TEDDY_OU_SUBJ1522347969_MAG10	112	2190	1880	64142	1.74483	1.28475e-07	1.45776e-06	d__Bacteria;p__Firmicutes_A;c__Clostridia;o__Lachnospirales;f__Lachnospiraceae;g__Anaerostipes;s__Anaerostipes hadrus
positive	TEDDY_OU_SUBJ1522347969_MAG11	382	2190	2759	64142	4.05509	4.25951e-96	1.7709e-94	d__Bacteria;p__Bacteroidota;c__Bacteroidia;o__Bacteroidales;f__Bacteroidaceae;g__Bacteroides;s__Bacteroides uniformis
positive	TEDDY_OU_SUBJ1522347969_MAG57	134	2190	1601	64142	2.4513	2.88291e-18	5.9356e-17	d__Bacteria;p__Firmicutes_A;c__Clostridia;o__Oscillospirales;f__Acutalibacteraceae;g__Ruminococcus_E;s__Ruminococcus_E bromii_B
positive	TEDDY_OU_SUBJ1502215789_MAG1	397	2190	2806	64142	4.1437	5.33988e-102	2.8325e-100	d__Bacteria;p__Bacteroidota;c__Bacteroidia;o__Bacteroidales;f__Bacteroidaceae;g__Bacteroides;s__Bacteroides uniformis
positive	TEDDY_OU_SUBJ1502215789_MAG12	79	2190	1026	64142	2.2552	4.8765e-10	6.51896e-09	d__Bacteria;p__Firmicutes_A;c__Clostridia;o__Oscillospirales;f__Acutalibacteraceae;g__Ruminococcus_E;s__Ruminococcus_E sp900314705
positive	TEDDY_OU_SUBJ1502215789_MAG16	394	2190	2034	64142	5.67295	1.22723e-138	1.61156e-136	d__Bacteria;p__Firmicutes_A;c__Clostridia;o__Oscillospirales;f__Ruminococcaceae;g__Faecalibacterium;s__Faecalibacterium prausnitzii_D
positive	TEDDY_OU_SUBJ1502215789_MAG36	138	2190	2080	64142	1.94317	1.00155e-11	1.51152e-10	d__Bacteria;p__Firmicutes_A;c__Clostridia;o__Lachnospirales;f__Lachnospiraceae;g__Anaerostipes;s__Anaerostipes hadrus
positive	TEDDY_OU_SUBJ1502215789_MAG4	89	2190	1142	64142	2.28265	2.51416e-11	3.72131e-10	d__Bacteria;p__Firmicutes_A;c__Clostridia;o__Oscillospirales;f__Acutalibacteraceae;g__Ruminococcus_E;s__Ruminococcus_E sp003526955
positive	TEDDY_OU_SUBJ1502215789_MAG45	131	2190	1611	64142	2.38157	5.16563e-17	9.83617e-16	d__Bacteria;p__Firmicutes_A;c__Clostridia;o__Oscillospirales;f__Acutalibacteraceae;g__Ruminococcus_E;s__Ruminococcus_E bromii_B
positive	TEDDY_OU_SUBJ1502215789_MAG7	195	2190	1864	64142	3.06389	2.31473e-36	5.4481e-35	d__Bacteria;p__Firmicutes_A;c__Clostridia;o__Lachnospirales;f__Lachnospiraceae;g__Fusicatenibacter;s__Fusicatenibacter saccharivorans
positive	TEDDY_OU_SUBJ1759452045_MAG27	222	2190	2171	64142	2.99487	1.44733e-39	4.0219e-38	d__Bacteria;p__Firmicutes_A;c__Clostridia;o__Lachnospirales;f__Lachnospiraceae;g__Fusicatenibacter;s__Fusicatenibacter saccharivorans
positive	TEDDY_OU_SUBJ1759452045_MAG59	156	2190	2200	64142	2.07677	4.40338e-15	7.52032e-14	d__Bacteria;p__Firmicutes_A;c__Clostridia;o__Lachnospirales;f__Lachnospiraceae;g__Anaerostipes;s__Anaerostipes hadrus
positive	TEDDY_OU_SUBJ1752249221_MAG17	222	2190	2273	64142	2.86049	6.41993e-37	1.54307e-35	d__Bacteria;p__Firmicutes_A;c__Clostridia;o__Lachnospirales;f__Lachnospiraceae;g__Fusicatenibacter;s__Fusicatenibacter saccharivorans
positive	TEDDY_OU_SUBJ1752249221_MAG69	353	2190	1720	64142	6.00981	1.22585e-131	1.19456e-129	d__Bacteria;p__Firmicutes_A;c__Clostridia;o__Oscillospirales;f__Ruminococcaceae;g__Faecalibacterium;s__Faecalibacterium prausnitzii_D
positive	TEDDY_OU_SUBJ1752249221_MAG74	134	2190	1627	64142	2.41215	9.39114e-18	1.88664e-16	d__Bacteria;p__Firmicutes_A;c__Clostridia;o__Oscillospirales;f__Acutalibacteraceae;g__Ruminococcus_E;s__Ruminococcus_E bromii_B
positive	TEDDY_OU_SUBJ1552761256_MAG1	131	2190	1651	64142	2.32383	2.8843e-16	5.20673e-15	d__Bacteria;p__Firmicutes_A;c__Clostridia;o__Oscillospirales;f__Acutalibacteraceae;g__Ruminococcus_E;s__Ruminococcus_E bromii_B
positive	TEDDY_OU_SUBJ1552761256_MAG39	350	2190	1756	64142	5.837	2.22615e-127	1.83687e-125	d__Bacteria;p__Firmicutes_A;c__Clostridia;o__Oscillospirales;f__Ruminococcaceae;g__Faecalibacterium;s__Faecalibacterium prausnitzii_D
positive	TEDDY_OU_SUBJ1552761256_MAG9	133	2190	2183	64142	1.78436	3.12055e-09	3.91404e-08	d__Bacteria;p__Firmicutes_A;c__Clostridia;o__Lachnospirales;f__Lachnospiraceae;g__Anaerostipes;s__Anaerostipes hadrus
positive	TEDDY_OU_SUBJ1512113898_MAG1	121	2190	1973	64142	1.79613	1.02915e-08	1.25148e-07	d__Bacteria;p__Firmicutes_A;c__Clostridia;o__Lachnospirales;f__Lachnospiraceae;g__Anaerostipes;s__Anaerostipes hadrus
positive	TEDDY_OU_SUBJ1512113898_MAG23	81	2190	1179	64142	2.01216	3.18144e-08	3.75016e-07	d__Bacteria;p__Firmicutes_A;c__Clostridia;o__Oscillospirales;f__Acutalibacteraceae;g__Ruminococcus_E;s__Ruminococcus_E sp003526955
positive	TEDDY_OU_SUBJ1512113898_MAG30	458	2190	1840	64142	7.29096	2.2696e-195	2.12514e-192	d__Bacteria;p__Firmicutes_A;c__Clostridia;o__Oscillospirales;f__Ruminococcaceae;g__Faecalibacterium;s__Faecalibacterium prausnitzii_G
positive	TEDDY_OU_SUBJ1512113898_MAG47	390	2190	2670	64142	4.27795	5.43356e-104	3.07131e-102	d__Bacteria;p__Bacteroidota;c__Bacteroidia;o__Bacteroidales;f__Bacteroidaceae;g__Bacteroides;s__Bacteroides uniformis
positive	TEDDY_OU_SUBJ1512113898_MAG63	100	2190	2010	64142	1.45712	0.000367387	0.00342069	d__Bacteria;p__Firmicutes_A;c__Clostridia;o__Oscillospirales;f__Ruminococcaceae;g__Ruthenibacterium;s__Ruthenibacterium lactatiformans
positive	TEDDY_OU_SUBJ1218966320_MAG34	377	2190	1957	64142	5.64177	1.86617e-132	1.86064e-130	d__Bacteria;p__Firmicutes_A;c__Clostridia;o__Oscillospirales;f__Ruminococcaceae;g__Faecalibacterium;s__Faecalibacterium prausnitzii_D
positive	TEDDY_OU_SUBJ1218966320_MAG47	164	2190	3543	64142	1.35571	0.000230227	0.00216043	d__Bacteria;p__Bacteroidota;c__Bacteroidia;o__Bacteroidales;f__Bacteroidaceae;g__Bacteroides;s__Bacteroides ovatus
positive	TEDDY_OU_SUBJ1218966320_MAG55	217	2190	2179	64142	2.91668	2.93356e-37	7.13866e-36	d__Bacteria;p__Firmicutes_A;c__Clostridia;o__Lachnospirales;f__Lachnospiraceae;g__Fusicatenibacter;s__Fusicatenibacter saccharivorans
positive	TEDDY_OU_SUBJ1828674055_MAG1	168	2190	3606	64142	1.36451	0.000149649	0.00141663	d__Bacteria;p__Bacteroidota;c__Bacteroidia;o__Bacteroidales;f__Bacteroidaceae;g__Bacteroides;s__Bacteroides ovatus
positive	TEDDY_OU_SUBJ1828674055_MAG11	468	2190	1962	64142	6.98718	5.83603e-193	3.92765e-190	d__Bacteria;p__Firmicutes_A;c__Clostridia;o__Oscillospirales;f__Ruminococcaceae;g__Faecalibacterium;s__Faecalibacterium prausnitzii_G
positive	TEDDY_OU_SUBJ1828674055_MAG25	368	2190	2779	64142	3.87848	3.53101e-88	1.21865e-86	d__Bacteria;p__Bacteroidota;c__Bacteroidia;o__Bacteroidales;f__Bacteroidaceae;g__Bacteroides;s__Bacteroides uniformis
positive	TEDDY_OU_SUBJ1828674055_MAG3	143	2190	2189	64142	1.91332	1.21362e-11	1.8201e-10	d__Bacteria;p__Firmicutes_A;c__Clostridia;o__Lachnospirales;f__Lachnospiraceae;g__Anaerostipes;s__Anaerostipes hadrus
positive	TEDDY_OU_SUBJ1828674055_MAG45	213	2190	2000	64142	3.11913	2.06821e-40	6.11826e-39	d__Bacteria;p__Firmicutes_A;c__Clostridia;o__Lachnospirales;f__Lachnospiraceae;g__Fusicatenibacter;s__Fusicatenibacter saccharivorans
positive	TEDDY_OU_SUBJ1722470158_MAG2	384	2190	1951	64142	5.76408	2.6912e-137	3.31187e-135	d__Bacteria;p__Firmicutes_A;c__Clostridia;o__Oscillospirales;f__Ruminococcaceae;g__Faecalibacterium;s__Faecalibacterium prausnitzii_C
positive	TEDDY_OU_SUBJ1722470158_MAG29	134	2190	1622	64142	2.41958	7.50152e-18	1.51835e-16	d__Bacteria;p__Firmicutes_A;c__Clostridia;o__Oscillospirales;f__Acutalibacteraceae;g__Ruminococcus_E;s__Ruminococcus_E bromii_B
positive	TEDDY_OU_SUBJ1722470158_MAG4	86	2190	1292	64142	1.94953	4.57499e-08	5.34022e-07	d__Bacteria;p__Firmicutes_A;c__Clostridia;o__Oscillospirales;f__Acutalibacteraceae;g__Ruminococcus_H;s__Ruminococcus_H sp003531055
positive	TEDDY_OU_SUBJ1722470158_MAG50	127	2190	2070	64142	1.79685	4.61381e-09	5.72038e-08	d__Bacteria;p__Firmicutes_A;c__Clostridia;o__Lachnospirales;f__Lachnospiraceae;g__Anaerostipes;s__Anaerostipes hadrus
positive	TEDDY_OU_SUBJ1797243857_MAG12	133	2190	1652	64142	2.35793	6.27546e-17	1.1876e-15	d__Bacteria;p__Firmicutes_A;c__Clostridia;o__Oscillospirales;f__Acutalibacteraceae;g__Ruminococcus_E;s__Ruminococcus_E bromii_B
positive	TEDDY_OU_SUBJ1797243857_MAG56	198	2190	1965	64142	2.95113	6.58992e-35	1.49863e-33	d__Bacteria;p__Firmicutes_A;c__Clostridia;o__Lachnospirales;f__Lachnospiraceae;g__Fusicatenibacter;s__Fusicatenibacter saccharivorans
positive	TEDDY_OU_SUBJ1797243857_MAG61	386	2190	2665	64142	4.24202	4.57285e-102	2.43163e-100	d__Bacteria;p__Bacteroidota;c__Bacteroidia;o__Bacteroidales;f__Bacteroidaceae;g__Bacteroides;s__Bacteroides uniformis
positive	TEDDY_OU_SUBJ1797243857_MAG64	135	2190	2204	64142	1.79392	1.79465e-09	2.28291e-08	d__Bacteria;p__Firmicutes_A;c__Clostridia;o__Lachnospirales;f__Lachnospiraceae;g__Anaerostipes;s__Anaerostipes hadrus
positive	TEDDY_OU_SUBJ1559052997_MAG12	81	2190	1037	64142	2.28784	1.62836e-10	2.25956e-09	d__Bacteria;p__Firmicutes_A;c__Clostridia;o__Oscillospirales;f__Acutalibacteraceae;g__Ruminococcus_E;s__Ruminococcus_E sp900314705
positive	TEDDY_OU_SUBJ1559052997_MAG5	105	2190	1771	64142	1.73646	3.66697e-07	4.0128e-06	d__Bacteria;p__Firmicutes_A;c__Clostridia;o__Lachnospirales;f__Lachnospiraceae;g__Bariatricus;s__Bariatricus comes
positive	TEDDY_OU_SUBJ1559052997_MAG75	125	2190	2045	64142	1.79019	7.2711e-09	8.92762e-08	d__Bacteria;p__Firmicutes_A;c__Clostridia;o__Lachnospirales;f__Lachnospiraceae;g__Anaerostipes;s__Anaerostipes hadrus
positive	TEDDY_OU_SUBJ1490645663_MAG10	141	2190	1663	64142	2.48316	1.55188e-19	3.3156e-18	d__Bacteria;p__Firmicutes_A;c__Clostridia;o__Oscillospirales;f__Acutalibacteraceae;g__Ruminococcus_E;s__Ruminococcus_E bromii_B
positive	TEDDY_OU_SUBJ1490645663_MAG41	371	2190	1907	64142	5.6975	1.21166e-131	1.1861e-129	d__Bacteria;p__Firmicutes_A;c__Clostridia;o__Oscillospirales;f__Ruminococcaceae;g__Faecalibacterium;s__Faecalibacterium prausnitzii_D
positive	TEDDY_OU_SUBJ1490645663_MAG42	382	2190	1620	64142	6.90619	1.86629e-158	3.43526e-156	d__Bacteria;p__Firmicutes_A;c__Clostridia;o__Oscillospirales;f__Ruminococcaceae;g__Faecalibacterium;s__
positive	TEDDY_OU_SUBJ1981675801_MAG106	381	2190	2715	64142	4.11	2.37006e-97	1.027e-95	d__Bacteria;p__Bacteroidota;c__Bacteroidia;o__Bacteroidales;f__Bacteroidaceae;g__Bacteroides;s__Bacteroides uniformis
positive	TEDDY_OU_SUBJ1981675801_MAG107	138	2190	2619	64142	1.54324	3.08479e-06	3.20319e-05	d__Bacteria;p__Bacteroidota;c__Bacteroidia;o__Bacteroidales;f__Bacteroidaceae;g__Bacteroides;s__Bacteroides cellulosilyticus
positive	TEDDY_OU_SUBJ1981675801_MAG26	95	2190	1592	64142	1.74773	9.42321e-07	1.00814e-05	d__Bacteria;p__Firmicutes_A;c__Clostridia;o__Lachnospirales;f__Lachnospiraceae;g__Bariatricus;s__Bariatricus comes
positive	TEDDY_OU_SUBJ1981675801_MAG63	82	2190	1092	64142	2.19931	6.93945e-10	9.09604e-09	d__Bacteria;p__Firmicutes_A;c__Clostridia;o__Oscillospirales;f__Acutalibacteraceae;g__Ruminococcus_E;s__Ruminococcus_E sp003526955
positive	TEDDY_OU_SUBJ1981675801_MAG71	71	2190	1157	64142	1.79725	8.00473e-06	8.10103e-05	d__Bacteria;p__Firmicutes_A;c__Clostridia;o__Oscillospirales;f__Acutalibacteraceae;g__Ruminococcus_H;s__Ruminococcus_H sp003531055
positive	TEDDY_OU_SUBJ1981675801_MAG8	128	2190	1638	64142	2.28883	1.69952e-15	2.97084e-14	d__Bacteria;p__Firmicutes_A;c__Clostridia;o__Oscillospirales;f__Acutalibacteraceae;g__Ruminococcus_E;s__Ruminococcus_E bromii_B
positive	TEDDY_OU_SUBJ1981675801_MAG91	105	2190	1834	64142	1.6768	1.57384e-06	1.66229e-05	d__Bacteria;p__Firmicutes_A;c__Clostridia;o__Lachnospirales;f__Lachnospiraceae;g__Anaerostipes;s__Anaerostipes hadrus
positive	TEDDY_OU_SUBJ1738064281_MAG4	133	2190	1642	64142	2.37229	4.06736e-17	7.78619e-16	d__Bacteria;p__Firmicutes_A;c__Clostridia;o__Oscillospirales;f__Acutalibacteraceae;g__Ruminococcus_E;s__Ruminococcus_E bromii_B
positive	TEDDY_OU_SUBJ1802500251_MAG107	197	2190	1822	64142	3.16665	1.9088e-38	4.94679e-37	d__Bacteria;p__Firmicutes_A;c__Clostridia;o__Lachnospirales;f__Lachnospiraceae;g__Fusicatenibacter;s__Fusicatenibacter saccharivorans
positive	TEDDY_OU_SUBJ1802500251_MAG127	112	2190	1907	64142	1.72013	2.44653e-07	2.7159e-06	d__Bacteria;p__Firmicutes_A;c__Clostridia;o__Lachnospirales;f__Lachnospiraceae;g__Anaerostipes;s__Anaerostipes hadrus
positive	TEDDY_OU_SUBJ1802500251_MAG15	102	2190	1694	64142	1.76352	2.74408e-07	3.0337e-06	d__Bacteria;p__Firmicutes_A;c__Clostridia;o__Lachnospirales;f__Lachnospiraceae;g__Bariatricus;s__Bariatricus comes
positive	TEDDY_OU_SUBJ1647875235_MAG10	393	2190	2707	64142	4.25194	5.11185e-104	2.92013e-102	d__Bacteria;p__Bacteroidota;c__Bacteroidia;o__Bacteroidales;f__Bacteroidaceae;g__Bacteroides;s__Bacteroides uniformis
positive	TEDDY_OU_SUBJ1647875235_MAG22	103	2190	1670	64142	1.80633	8.56103e-08	9.82784e-07	d__Bacteria;p__Firmicutes_A;c__Clostridia;o__Lachnospirales;f__Lachnospiraceae;g__Bariatricus;s__Bariatricus comes
positive	TEDDY_OU_SUBJ1647875235_MAG25	135	2190	1608	64142	2.45884	1.74396e-18	3.62528e-17	d__Bacteria;p__Firmicutes_A;c__Clostridia;o__Oscillospirales;f__Acutalibacteraceae;g__Ruminococcus_E;s__Ruminococcus_E bromii_B
positive	TEDDY_OU_SUBJ1647875235_MAG4	88	2190	1211	64142	2.12826	7.75048e-10	1.00855e-08	d__Bacteria;p__Firmicutes_A;c__Clostridia;o__Oscillospirales;f__Acutalibacteraceae;g__Ruminococcus_E;s__Ruminococcus_E sp003526955
positive	TEDDY_OU_SUBJ1647875235_MAG44	70	2190	946	64142	2.16707	1.83703e-08	2.19791e-07	d__Bacteria;p__Firmicutes_A;c__Clostridia;o__Oscillospirales;f__Acutalibacteraceae;g__GCA-900066995;s__GCA-900066995 sp900291955
positive	TEDDY_OU_SUBJ1647875235_MAG75	233	2190	2150	64142	3.17395	6.23745e-45	2.05397e-43	d__Bacteria;p__Firmicutes_A;c__Clostridia;o__Lachnospirales;f__Lachnospiraceae;g__Fusicatenibacter;s__Fusicatenibacter saccharivorans
positive	TEDDY_OU_SUBJ1647875235_MAG85	63	2190	1138	64142	1.6214	0.00034169	0.00318418	d__Bacteria;p__Firmicutes_A;c__Clostridia;o__Oscillospirales;f__Acutalibacteraceae;g__Ruminococcus_H;s__Ruminococcus_H sp003531055
positive	TEDDY_OU_SUBJ1611814882_MAG123	229	2190	2195	64142	3.05552	6.65694e-42	2.11451e-40	d__Bacteria;p__Firmicutes_A;c__Clostridia;o__Lachnospirales;f__Lachnospiraceae;g__Fusicatenibacter;s__Fusicatenibacter saccharivorans
positive	TEDDY_OU_SUBJ1611814882_MAG13	98	2190	1976	64142	1.45254	0.000456311	0.00423035	d__Bacteria;p__Firmicutes_A;c__Clostridia;o__Oscillospirales;f__Ruminococcaceae;g__Ruthenibacterium;s__Ruthenibacterium lactatiformans
positive	TEDDY_OU_SUBJ1611814882_MAG24	127	2190	1579	64142	2.35565	3.08994e-16	5.56862e-15	d__Bacteria;p__Firmicutes_A;c__Clostridia;o__Oscillospirales;f__Acutalibacteraceae;g__Ruminococcus_E;s__Ruminococcus_E bromii_B
positive	TEDDY_OU_SUBJ1611814882_MAG68	128	2190	2102	64142	1.78346	6.04521e-09	7.46073e-08	d__Bacteria;p__Firmicutes_A;c__Clostridia;o__Lachnospirales;f__Lachnospiraceae;g__Anaerostipes;s__Anaerostipes hadrus
positive	TEDDY_OU_SUBJ1671622380_MAG32	106	2190	1787	64142	1.7373	3.1886e-07	3.51072e-06	d__Bacteria;p__Firmicutes_A;c__Clostridia;o__Lachnospirales;f__Lachnospiraceae;g__Anaerostipes;s__Anaerostipes hadrus
positive	TEDDY_OU_SUBJ1671622380_MAG48	365	2190	1660	64142	6.43991	9.62943e-144	1.51372e-141	d__Bacteria;p__Firmicutes_A;c__Clostridia;o__Oscillospirales;f__Ruminococcaceae;g__Faecalibacterium;s__Faecalibacterium prausnitzii_I
positive	TEDDY_OU_SUBJ1671622380_MAG85	340	2190	2359	64142	4.22117	2.10568e-90	7.49553e-89	d__Bacteria;p__Bacteroidota;c__Bacteroidia;o__Bacteroidales;f__Bacteroidaceae;g__Bacteroides;s__Bacteroides uniformis
positive	TEDDY_OU_SUBJ1671622380_MAG91	220	2190	2165	64142	2.97612	7.01177e-39	1.87352e-37	d__Bacteria;p__Firmicutes_A;c__Clostridia;o__Lachnospirales;f__Lachnospiraceae;g__Fusicatenibacter;s__Fusicatenibacter saccharivorans
positive	TEDDY_OU_SUBJ1279916508_MAG13	99	2190	1819	64142	1.59402	1.95609e-05	0.000193951	d__Bacteria;p__Firmicutes_A;c__Clostridia;o__Lachnospirales;f__Lachnospiraceae;g__Anaerostipes;s__Anaerostipes hadrus
positive	TEDDY_OU_SUBJ1504420627_MAG123	101	2190	2103	64142	1.40661	0.00100658	0.00915832	d__Bacteria;p__Firmicutes_A;c__Clostridia;o__Oscillospirales;f__Ruminococcaceae;g__Ruthenibacterium;s__Ruthenibacterium lactatiformans
positive	TEDDY_OU_SUBJ1504420627_MAG13	449	2190	1904	64142	6.90783	4.37631e-184	1.32744e-181	d__Bacteria;p__Firmicutes_A;c__Clostridia;o__Oscillospirales;f__Ruminococcaceae;g__Faecalibacterium;s__Faecalibacterium prausnitzii_G
positive	TEDDY_OU_SUBJ1504420627_MAG80	70	2190	1252	64142	1.63751	0.000131576	0.00124995	d__Bacteria;p__Firmicutes_A;c__Clostridia;o__Oscillospirales;f__Ruminococcaceae;g__Ruthenibacterium;s__Ruthenibacterium sp900546885
positive	TEDDY_OU_SUBJ1504420627_MAG88	218	2190	2077	64142	3.074	2.00805e-40	5.94846e-39	d__Bacteria;p__Firmicutes_A;c__Clostridia;o__Lachnospirales;f__Lachnospiraceae;g__Fusicatenibacter;s__Fusicatenibacter saccharivorans
positive	TEDDY_OU_SUBJ1504420627_MAG97	112	2190	1364	64142	2.40486	4.08683e-15	6.99078e-14	d__Bacteria;p__Firmicutes_A;c__Clostridia;o__Oscillospirales;f__Acutalibacteraceae;g__Ruminococcus_E;s__Ruminococcus_E bromii_B
positive	TEDDY_OU_SUBJ1370580816_MAG101	89	2190	1644	64142	1.58555	5.66797e-05	0.000549102	d__Bacteria;p__Firmicutes_A;c__Clostridia;o__Lachnospirales;f__Lachnospiraceae;g__Bariatricus;s__Bariatricus comes
positive	TEDDY_OU_SUBJ1370580816_MAG122	128	2190	1573	64142	2.38325	1.07324e-16	1.99425e-15	d__Bacteria;p__Firmicutes_A;c__Clostridia;o__Oscillospirales;f__Acutalibacteraceae;g__Ruminococcus_E;s__Ruminococcus_E bromii_B
positive	TEDDY_OU_SUBJ1370580816_MAG2	397	2190	2807	64142	4.14223	5.86901e-102	3.09034e-100	d__Bacteria;p__Bacteroidota;c__Bacteroidia;o__Bacteroidales;f__Bacteroidaceae;g__Bacteroides;s__Bacteroides uniformis
positive	TEDDY_OU_SUBJ1370580816_MAG35	348	2190	1740	64142	5.85697	4.46556e-127	3.67062e-125	d__Bacteria;p__Firmicutes_A;c__Clostridia;o__Oscillospirales;f__Ruminococcaceae;g__Faecalibacterium;s__Faecalibacterium prausnitzii_D
positive	TEDDY_OU_SUBJ1370580816_MAG49	108	2190	1940	64142	1.63047	3.61638e-06	3.73715e-05	d__Bacteria;p__Firmicutes_A;c__Clostridia;o__Lachnospirales;f__Lachnospiraceae;g__Anaerostipes;s__Anaerostipes hadrus
positive	TEDDY_OU_SUBJ1370580816_MAG62	197	2190	1995	64142	2.89207	1.0377e-33	2.32308e-32	d__Bacteria;p__Firmicutes_A;c__Clostridia;o__Lachnospirales;f__Lachnospiraceae;g__Fusicatenibacter;s__Fusicatenibacter saccharivorans
positive	TEDDY_OU_SUBJ1370580816_MAG68	86	2190	1170	64142	2.15273	7.17325e-10	9.38537e-09	d__Bacteria;p__Firmicutes_A;c__Clostridia;o__Oscillospirales;f__Acutalibacteraceae;g__Ruminococcus_E;s__Ruminococcus_E sp003526955
positive	TEDDY_OU_SUBJ1370580816_MAG91	347	2190	1557	64142	6.52722	1.28682e-138	1.66945e-136	d__Bacteria;p__Firmicutes_A;c__Clostridia;o__Oscillospirales;f__Ruminococcaceae;g__Faecalibacterium;s__Faecalibacterium prausnitzii_I
positive	TEDDY_OU_SUBJ1370580816_MAG94	103	2190	2029	64142	1.48677	0.000159142	0.00150451	d__Bacteria;p__Firmicutes_A;c__Clostridia;o__Oscillospirales;f__Ruminococcaceae;g__Ruthenibacterium;s__Ruthenibacterium lactatiformans
positive	TEDDY_OU_SUBJ1555310975_MAG25	132	2190	2148	64142	1.79977	2.20478e-09	2.79142e-08	d__Bacteria;p__Firmicutes_A;c__Clostridia;o__Lachnospirales;f__Lachnospiraceae;g__Anaerostipes;s__Anaerostipes hadrus
positive	TEDDY_OU_SUBJ1555310975_MAG45	387	2190	1928	64142	5.87823	1.15397e-140	1.63499e-138	d__Bacteria;p__Firmicutes_A;c__Clostridia;o__Oscillospirales;f__Ruminococcaceae;g__Faecalibacterium;s__Faecalibacterium prausnitzii_D
positive	TEDDY_OU_SUBJ1555310975_MAG6	216	2190	2102	64142	3.00958	7.09596e-39	1.89366e-37	d__Bacteria;p__Firmicutes_A;c__Clostridia;o__Lachnospirales;f__Lachnospiraceae;g__Fusicatenibacter;s__Fusicatenibacter saccharivorans
positive	TEDDY_OU_SUBJ1201923829_MAG21	129	2190	2138	64142	1.76716	8.68908e-09	1.05961e-07	d__Bacteria;p__Firmicutes_A;c__Clostridia;o__Lachnospirales;f__Lachnospiraceae;g__Anaerostipes;s__Anaerostipes hadrus
positive	TEDDY_OU_SUBJ1201923829_MAG36	102	2190	2131	64142	1.40187	0.00105644	0.00959982	d__Bacteria;p__Firmicutes_A;c__Clostridia;o__Oscillospirales;f__Ruminococcaceae;g__Ruthenibacterium;s__Ruthenibacterium lactatiformans
positive	TEDDY_OU_SUBJ1591533036_MAG129	96	2190	1694	64142	1.65978	5.98974e-06	6.10772e-05	d__Bacteria;p__Firmicutes_A;c__Clostridia;o__Lachnospirales;f__Lachnospiraceae;g__Bariatricus;s__Bariatricus comes
positive	TEDDY_OU_SUBJ1591533036_MAG19	141	2190	2148	64142	1.92257	1.21808e-11	1.82551e-10	d__Bacteria;p__Firmicutes_A;c__Clostridia;o__Lachnospirales;f__Lachnospiraceae;g__Anaerostipes;s__Anaerostipes hadrus
positive	TEDDY_OU_SUBJ1591533036_MAG22	228	2190	2276	64142	2.93392	2.62017e-39	7.19743e-38	d__Bacteria;p__Firmicutes_A;c__Clostridia;o__Lachnospirales;f__Lachnospiraceae;g__Fusicatenibacter;s__Fusicatenibacter saccharivorans
positive	TEDDY_OU_SUBJ1591533036_MAG29	70	2190	1173	64142	1.74781	2.1068e-05	0.000208416	d__Bacteria;p__Firmicutes_A;c__Clostridia;o__Oscillospirales;f__Acutalibacteraceae;g__Ruminococcus_H;s__Ruminococcus_H sp003531055
positive	TEDDY_OU_SUBJ1591533036_MAG3	382	2190	2839	64142	3.9409	5.86085e-93	2.21049e-91	d__Bacteria;p__Bacteroidota;c__Bacteroidia;o__Bacteroidales;f__Bacteroidaceae;g__Bacteroides;s__Bacteroides uniformis
positive	TEDDY_OU_SUBJ1591533036_MAG46	81	2190	1070	64142	2.21716	6.20159e-10	8.16865e-09	d__Bacteria;p__Firmicutes_A;c__Clostridia;o__Oscillospirales;f__Acutalibacteraceae;g__Ruminococcus_E;s__Ruminococcus_E sp900314705
positive	TEDDY_OU_SUBJ1591533036_MAG74	118	2190	1379	64142	2.50605	5.57068e-17	1.05794e-15	d__Bacteria;p__Firmicutes_A;c__Clostridia;o__Oscillospirales;f__Acutalibacteraceae;g__Ruminococcus_E;s__Ruminococcus_E bromii
positive	TEDDY_OU_SUBJ1594594316_MAG34	122	2190	2084	64142	1.71457	9.14193e-08	1.04724e-06	d__Bacteria;p__Firmicutes_A;c__Clostridia;o__Lachnospirales;f__Lachnospiraceae;g__Anaerostipes;s__Anaerostipes hadrus
positive	TEDDY_OU_SUBJ1594594316_MAG47	422	2190	1684	64142	7.3402	5.20367e-182	1.31843e-179	d__Bacteria;p__Firmicutes_A;c__Clostridia;o__Oscillospirales;f__Ruminococcaceae;g__Faecalibacterium;s__Faecalibacterium prausnitzii_G
positive	TEDDY_OU_SUBJ1553620649_MAG31	91	2190	1842	64142	1.44691	0.000775435	0.00711537	d__Bacteria;p__Bacteroidota;c__Bacteroidia;o__Bacteroidales;f__Bacteroidaceae;g__Bacteroides;s__Bacteroides stercoris
positive	TEDDY_OU_SUBJ1553620649_MAG40	366	2190	1626	64142	6.5925	7.79171e-147	1.33176e-144	d__Bacteria;p__Firmicutes_A;c__Clostridia;o__Oscillospirales;f__Ruminococcaceae;g__Faecalibacterium;s__Faecalibacterium prausnitzii_E
positive	TEDDY_OU_SUBJ1553620649_MAG61	209	2190	2024	64142	3.02427	5.30797e-38	1.34012e-36	d__Bacteria;p__Firmicutes_A;c__Clostridia;o__Lachnospirales;f__Lachnospiraceae;g__Fusicatenibacter;s__Fusicatenibacter saccharivorans
positive	TEDDY_OU_SUBJ1553620649_MAG76	394	2190	2806	64142	4.1124	1.96834e-100	9.83529e-99	d__Bacteria;p__Bacteroidota;c__Bacteroidia;o__Bacteroidales;f__Bacteroidaceae;g__Bacteroides;s__Bacteroides uniformis
positive	TEDDY_OU_SUBJ1553620649_MAG9	116	2190	2033	64142	1.67114	5.7467e-07	6.2411e-06	d__Bacteria;p__Firmicutes_A;c__Clostridia;o__Lachnospirales;f__Lachnospiraceae;g__Anaerostipes;s__Anaerostipes hadrus
positive	TEDDY_OU_SUBJ1976879393_MAG14	388	2190	1845	64142	6.1599	1.11698e-146	1.89412e-144	d__Bacteria;p__Firmicutes_A;c__Clostridia;o__Oscillospirales;f__Ruminococcaceae;g__Faecalibacterium;s__Faecalibacterium prausnitzii_C
positive	TEDDY_OU_SUBJ1976879393_MAG15	126	2190	1991	64142	1.85356	9.91874e-10	1.2814e-08	d__Bacteria;p__Firmicutes_A;c__Clostridia;o__Lachnospirales;f__Lachnospiraceae;g__Anaerostipes;s__Anaerostipes hadrus
positive	TEDDY_OU_SUBJ1976879393_MAG31	129	2190	1780	64142	2.12255	1.9046e-13	3.0633e-12	d__Bacteria;p__Firmicutes_A;c__Clostridia;o__Oscillospirales;f__Acutalibacteraceae;g__Ruminococcus_E;s__Ruminococcus_E bromii_B
positive	TEDDY_OU_SUBJ1976879393_MAG33	399	2190	2836	64142	4.12053	8.12298e-102	4.26675e-100	d__Bacteria;p__Bacteroidota;c__Bacteroidia;o__Bacteroidales;f__Bacteroidaceae;g__Bacteroides;s__Bacteroides uniformis
positive	TEDDY_OU_SUBJ1312371311_MAG12	112	2190	1536	64142	2.13556	4.32501e-12	6.6153e-11	d__Bacteria;p__Firmicutes_A;c__Clostridia;o__Oscillospirales;f__Acutalibacteraceae;g__Ruminococcus_E;s__Ruminococcus_E bromii_B
positive	TEDDY_OU_SUBJ1312371311_MAG31	110	2190	1929	64142	1.67014	1.099e-06	1.16995e-05	d__Bacteria;p__Firmicutes_A;c__Clostridia;o__Lachnospirales;f__Lachnospiraceae;g__Anaerostipes;s__Anaerostipes hadrus
positive	TEDDY_OU_SUBJ1312371311_MAG9	345	2190	1843	64142	5.48233	6.32782e-119	4.29893e-117	d__Bacteria;p__Firmicutes_A;c__Clostridia;o__Oscillospirales;f__Ruminococcaceae;g__Faecalibacterium;s__Faecalibacterium sp900539885
positive	TEDDY_OU_SUBJ1278763099_MAG10	208	2190	2006	64142	3.03681	4.59129e-38	1.16739e-36	d__Bacteria;p__Firmicutes_A;c__Clostridia;o__Lachnospirales;f__Lachnospiraceae;g__Fusicatenibacter;s__Fusicatenibacter saccharivorans
positive	TEDDY_OU_SUBJ1278763099_MAG104	361	2190	1817	64142	5.81837	9.96857e-131	9.33405e-129	d__Bacteria;p__Firmicutes_A;c__Clostridia;o__Oscillospirales;f__Ruminococcaceae;g__Faecalibacterium;s__Faecalibacterium prausnitzii_D
positive	TEDDY_OU_SUBJ1278763099_MAG43	82	2190	1123	64142	2.13854	2.24699e-09	2.8432e-08	d__Bacteria;p__Firmicutes_A;c__Clostridia;o__Oscillospirales;f__Acutalibacteraceae;g__Ruminococcus_E;s__Ruminococcus_E sp003526955
positive	TEDDY_OU_SUBJ1278763099_MAG50	382	2190	2702	64142	4.1406	2.08792e-98	9.46642e-97	d__Bacteria;p__Bacteroidota;c__Bacteroidia;o__Bacteroidales;f__Bacteroidaceae;g__Bacteroides;s__Bacteroides uniformis
positive	TEDDY_OU_SUBJ1278763099_MAG59	144	2190	2308	64142	1.82744	1.85946e-10	2.56209e-09	d__Bacteria;p__Firmicutes_A;c__Clostridia;o__Lachnospirales;f__Lachnospiraceae;g__Anaerostipes;s__Anaerostipes hadrus
positive	TEDDY_OU_SUBJ1278763099_MAG64	102	2190	1345	64142	2.22113	4.52917e-12	6.91774e-11	d__Bacteria;p__Firmicutes_A;c__Clostridia;o__Oscillospirales;f__Acutalibacteraceae;g__Ruminococcus_E;s__Ruminococcus_E bromii_B
positive	TEDDY_OU_SUBJ1713789676_MAG13	96	2190	1695	64142	1.6588	6.12158e-06	6.2333e-05	d__Bacteria;p__Firmicutes_A;c__Clostridia;o__Lachnospirales;f__Lachnospiraceae;g__Bariatricus;s__Bariatricus comes
positive	TEDDY_OU_SUBJ1713789676_MAG14	116	2190	2045	64142	1.66133	7.46023e-07	8.04927e-06	d__Bacteria;p__Firmicutes_A;c__Clostridia;o__Lachnospirales;f__Lachnospiraceae;g__Anaerostipes;s__Anaerostipes hadrus
positive	TEDDY_OU_SUBJ1713789676_MAG22	381	2190	2695	64142	4.14049	3.60712e-98	1.60834e-96	d__Bacteria;p__Bacteroidota;c__Bacteroidia;o__Bacteroidales;f__Bacteroidaceae;g__Bacteroides;s__Bacteroides uniformis
positive	TEDDY_OU_SUBJ1713789676_MAG32	142	2190	1708	64142	2.43492	5.43458e-19	1.14744e-17	d__Bacteria;p__Firmicutes_A;c__Clostridia;o__Oscillospirales;f__Acutalibacteraceae;g__Ruminococcus_E;s__Ruminococcus_E bromii_B
positive	TEDDY_OU_SUBJ1838470437_MAG1	141	2190	2130	64142	1.93881	7.13183e-12	1.08239e-10	d__Bacteria;p__Firmicutes_A;c__Clostridia;o__Lachnospirales;f__Lachnospiraceae;g__Anaerostipes;s__Anaerostipes hadrus
positive	TEDDY_OU_SUBJ1838470437_MAG55	447	2190	1756	64142	7.45609	3.13798e-194	2.59921e-191	d__Bacteria;p__Firmicutes_A;c__Clostridia;o__Oscillospirales;f__Ruminococcaceae;g__Faecalibacterium;s__Faecalibacterium prausnitzii_G
positive	TEDDY_OU_SUBJ1413473616_MAG125	64	2190	1150	64142	1.62995	0.000272046	0.00254508	d__Bacteria;p__Firmicutes_A;c__Clostridia;o__Oscillospirales;f__Acutalibacteraceae;g__Ruminococcus_H;s__Ruminococcus_H sp003531055
positive	TEDDY_OU_SUBJ1413473616_MAG148	219	2190	2080	64142	3.08365	8.95221e-41	2.70779e-39	d__Bacteria;p__Firmicutes_A;c__Clostridia;o__Lachnospirales;f__Lachnospiraceae;g__Fusicatenibacter;s__Fusicatenibacter saccharivorans
positive	TEDDY_OU_SUBJ1413473616_MAG149	89	2190	1143	64142	2.28065	2.62022e-11	3.87031e-10	d__Bacteria;p__Firmicutes_A;c__Clostridia;o__Oscillospirales;f__Acutalibacteraceae;g__Ruminococcus_E;s__Ruminococcus_E sp003526955
positive	TEDDY_OU_SUBJ1413473616_MAG3	399	2190	2812	64142	4.15569	8.4459e-103	4.5932e-101	d__Bacteria;p__Bacteroidota;c__Bacteroidia;o__Bacteroidales;f__Bacteroidaceae;g__Bacteroides;s__Bacteroides uniformis
positive	TEDDY_OU_SUBJ1953899407_MAG103	99	2190	1692	64142	1.71367	1.27216e-06	1.35028e-05	d__Bacteria;p__Firmicutes_A;c__Clostridia;o__Lachnospirales;f__Lachnospiraceae;g__Bariatricus;s__Bariatricus comes
positive	TEDDY_OU_SUBJ1953899407_MAG105	390	2190	2728	64142	4.18701	1.52468e-101	7.91217e-100	d__Bacteria;p__Bacteroidota;c__Bacteroidia;o__Bacteroidales;f__Bacteroidaceae;g__Bacteroides;s__Bacteroides uniformis
positive	TEDDY_OU_SUBJ1953899407_MAG33	128	2190	1621	64142	2.31259	8.40517e-16	1.48372e-14	d__Bacteria;p__Firmicutes_A;c__Clostridia;o__Oscillospirales;f__Acutalibacteraceae;g__Ruminococcus_E;s__Ruminococcus_E bromii_B
positive	TEDDY_OU_SUBJ1953899407_MAG34	199	2190	1907	64142	3.05623	6.61999e-37	1.58939e-35	d__Bacteria;p__Firmicutes_A;c__Clostridia;o__Lachnospirales;f__Lachnospiraceae;g__Fusicatenibacter;s__Fusicatenibacter saccharivorans
positive	TEDDY_OU_SUBJ1953899407_MAG55	153	2190	2916	64142	1.53672	1.25411e-06	1.33178e-05	d__Bacteria;p__Bacteroidota;c__Bacteroidia;o__Bacteroidales;f__Bacteroidaceae;g__Bacteroides;s__Bacteroides cellulosilyticus
positive	TEDDY_OU_SUBJ1953899407_MAG87	113	2190	1987	64142	1.66561	9.05559e-07	9.70255e-06	d__Bacteria;p__Firmicutes_A;c__Clostridia;o__Lachnospirales;f__Lachnospiraceae;g__Anaerostipes;s__Anaerostipes hadrus
positive	TEDDY_OU_SUBJ1570981842_MAG18	141	2190	1723	64142	2.39674	2.39189e-18	4.94355e-17	d__Bacteria;p__Firmicutes_A;c__Clostridia;o__Oscillospirales;f__Acutalibacteraceae;g__Ruminococcus_E;s__Ruminococcus_E bromii_B
positive	TEDDY_OU_SUBJ1570981842_MAG24	103	2190	1921	64142	1.57036	2.37906e-05	0.000234166	d__Bacteria;p__Firmicutes_A;c__Clostridia;o__Lachnospirales;f__Lachnospiraceae;g__Anaerostipes;s__Anaerostipes hadrus
positive	TEDDY_OU_SUBJ1481053656_MAG1	105	2190	2104	64142	1.46162	0.000245731	0.0023019	d__Bacteria;p__Bacteroidota;c__Bacteroidia;o__Bacteroidales;f__Bacteroidaceae;g__Bacteroides;s__Bacteroides stercoris
positive	TEDDY_OU_SUBJ1481053656_MAG25	133	2190	2220	64142	1.75466	7.80791e-09	9.55948e-08	d__Bacteria;p__Firmicutes_A;c__Clostridia;o__Lachnospirales;f__Lachnospiraceae;g__Anaerostipes;s__Anaerostipes hadrus
positive	TEDDY_OU_SUBJ1481053656_MAG57	248	2190	1342	64142	5.41217	2.01815e-86	6.92083e-85	d__Bacteria;p__Firmicutes_A;c__Clostridia;o__Oscillospirales;f__Ruminococcaceae;g__Faecalibacterium;s__Faecalibacterium sp900540455
positive	TEDDY_OU_SUBJ1481053656_MAG9	407	2190	2094	64142	5.69221	2.80561e-143	4.34687e-141	d__Bacteria;p__Firmicutes_A;c__Clostridia;o__Oscillospirales;f__Ruminococcaceae;g__Faecalibacterium;s__Faecalibacterium prausnitzii_D
positive	TEDDY_OU_SUBJ1377560498_MAG106	105	2190	1376	64142	2.23496	1.62801e-12	2.52782e-11	d__Bacteria;p__Firmicutes_A;c__Clostridia;o__Oscillospirales;f__Acutalibacteraceae;g__Ruminococcus_E;s__Ruminococcus_E bromii_B
positive	TEDDY_OU_SUBJ1377560498_MAG122	112	2190	1931	64142	1.69875	4.26296e-07	4.65553e-06	d__Bacteria;p__Firmicutes_A;c__Clostridia;o__Lachnospirales;f__Lachnospiraceae;g__Anaerostipes;s__Anaerostipes hadrus
positive	TEDDY_OU_SUBJ1377560498_MAG44	344	2190	1674	64142	6.01747	1.18372e-128	1.0238e-126	d__Bacteria;p__Firmicutes_A;c__Clostridia;o__Oscillospirales;f__Ruminococcaceae;g__Faecalibacterium;s__Faecalibacterium prausnitzii_D
positive	TEDDY_OU_SUBJ1377560498_MAG62	85	2190	1127	64142	2.20897	2.89449e-10	3.93285e-09	d__Bacteria;p__Firmicutes_A;c__Clostridia;o__Oscillospirales;f__Acutalibacteraceae;g__Ruminococcus_E;s__Ruminococcus_E sp003526955
positive	TEDDY_OU_SUBJ1821599308_MAG65	117	2190	1918	64142	1.78658	2.25596e-08	2.68125e-07	d__Bacteria;p__Firmicutes_A;c__Clostridia;o__Lachnospirales;f__Lachnospiraceae;g__Anaerostipes;s__Anaerostipes hadrus
positive	TEDDY_OU_SUBJ1794386412_MAG22	378	2190	2015	64142	5.494	1.16265e-129	1.05649e-127	d__Bacteria;p__Firmicutes_A;c__Clostridia;o__Oscillospirales;f__Ruminococcaceae;g__Faecalibacterium;s__Faecalibacterium sp900539885
positive	TEDDY_OU_SUBJ1794386412_MAG41	160	2190	3567	64142	1.31375	0.000918669	0.00838325	d__Bacteria;p__Bacteroidota;c__Bacteroidia;o__Bacteroidales;f__Bacteroidaceae;g__Bacteroides;s__Bacteroides ovatus
positive	TEDDY_OU_SUBJ1794386412_MAG53	143	2190	2186	64142	1.91594	1.11177e-11	1.67084e-10	d__Bacteria;p__Firmicutes_A;c__Clostridia;o__Lachnospirales;f__Lachnospiraceae;g__Anaerostipes;s__Anaerostipes hadrus
positive	TEDDY_OU_SUBJ1794386412_MAG89	137	2190	1615	64142	2.48442	4.58524e-19	9.70017e-18	d__Bacteria;p__Firmicutes_A;c__Clostridia;o__Oscillospirales;f__Acutalibacteraceae;g__Ruminococcus_E;s__Ruminococcus_E bromii_B
positive	TEDDY_OU_SUBJ1619061671_MAG16	99	2190	1304	64142	2.22359	8.5086e-12	1.28862e-10	d__Bacteria;p__Firmicutes_A;c__Clostridia;o__Oscillospirales;f__Acutalibacteraceae;g__Ruminococcus_E;s__Ruminococcus_E sp003526955
positive	TEDDY_OU_SUBJ1619061671_MAG20	376	2190	2702	64142	4.07559	2.84544e-95	1.15187e-93	d__Bacteria;p__Bacteroidota;c__Bacteroidia;o__Bacteroidales;f__Bacteroidaceae;g__Bacteroides;s__Bacteroides uniformis
positive	TEDDY_OU_SUBJ1619061671_MAG34	75	2190	958	64142	2.29275	6.59277e-10	8.66272e-09	d__Bacteria;p__Firmicutes_A;c__Clostridia;o__Oscillospirales;f__Acutalibacteraceae;g__Ruminococcus_E;s__Ruminococcus_E sp900314705
positive	TEDDY_OU_SUBJ1619061671_MAG4	207	2190	1921	64142	3.15592	4.99284e-40	1.42986e-38	d__Bacteria;p__Firmicutes_A;c__Clostridia;o__Lachnospirales;f__Lachnospiraceae;g__Fusicatenibacter;s__Fusicatenibacter saccharivorans
positive	TEDDY_OU_SUBJ1619061671_MAG43	130	2190	2176	64142	1.74976	1.29785e-08	1.56761e-07	d__Bacteria;p__Firmicutes_A;c__Clostridia;o__Lachnospirales;f__Lachnospiraceae;g__Anaerostipes;s__Anaerostipes hadrus
positive	TEDDY_OU_SUBJ1619061671_MAG52	432	2190	1740	64142	7.27236	1.00216e-184	3.22126e-182	d__Bacteria;p__Firmicutes_A;c__Clostridia;o__Oscillospirales;f__Ruminococcaceae;g__Faecalibacterium;s__Faecalibacterium prausnitzii_G
positive	TEDDY_OU_SUBJ1387717546_MAG10	126	2190	2046	64142	1.8036	4.30698e-09	5.34612e-08	d__Bacteria;p__Firmicutes_A;c__Clostridia;o__Lachnospirales;f__Lachnospiraceae;g__Anaerostipes;s__Anaerostipes hadrus
positive	TEDDY_OU_SUBJ1387717546_MAG119	399	2190	2804	64142	4.16754	3.94949e-103	2.18653e-101	d__Bacteria;p__Bacteroidota;c__Bacteroidia;o__Bacteroidales;f__Bacteroidaceae;g__Bacteroides;s__Bacteroides uniformis
positive	TEDDY_OU_SUBJ1387717546_MAG3	66	2190	966	64142	2.00106	6.20027e-07	6.71e-06	d__Bacteria;p__Firmicutes_A;c__Clostridia;o__Oscillospirales;f__Acutalibacteraceae;g__GCA-900066995;s__GCA-900066995 sp900291955
positive	TEDDY_OU_SUBJ1387717546_MAG57	225	2190	2178	64142	3.02559	1.18291e-40	3.54312e-39	d__Bacteria;p__Firmicutes_A;c__Clostridia;o__Lachnospirales;f__Lachnospiraceae;g__Fusicatenibacter;s__Fusicatenibacter saccharivorans
positive	TEDDY_OU_SUBJ1387717546_MAG8	92	2190	1231	64142	2.18889	9.01865e-11	1.2778e-09	d__Bacteria;p__Firmicutes_A;c__Clostridia;o__Oscillospirales;f__Acutalibacteraceae;g__Ruminococcus_E;s__Ruminococcus_E sp003526955
positive	TEDDY_OU_SUBJ1387717546_MAG99	113	2190	1442	64142	2.29496	5.33555e-14	8.77148e-13	d__Bacteria;p__Firmicutes_A;c__Clostridia;o__Oscillospirales;f__Acutalibacteraceae;g__Ruminococcus_E;s__Ruminococcus_E bromii_B
positive	TEDDY_OU_SUBJ1946370858_MAG14	404	2190	2896	64142	4.08575	5.53834e-102	2.93056e-100	d__Bacteria;p__Bacteroidota;c__Bacteroidia;o__Bacteroidales;f__Bacteroidaceae;g__Bacteroides;s__Bacteroides uniformis
positive	TEDDY_OU_SUBJ1420704859_MAG14	276	2190	1507	64142	5.36376	9.73952e-95	3.87708e-93	d__Bacteria;p__Firmicutes_A;c__Clostridia;o__Oscillospirales;f__Ruminococcaceae;g__Faecalibacterium;s__Faecalibacterium sp900540455
positive	TEDDY_OU_SUBJ1420704859_MAG22	98	2190	1432	64142	2.00436	1.68694e-09	2.15098e-08	d__Bacteria;p__Firmicutes_A;c__Clostridia;o__Oscillospirales;f__Acutalibacteraceae;g__Ruminococcus_E;s__Ruminococcus_E sp003526955
positive	TEDDY_OU_SUBJ1420704859_MAG37	123	2190	2033	64142	1.77198	1.58758e-08	1.9058e-07	d__Bacteria;p__Firmicutes_A;c__Clostridia;o__Lachnospirales;f__Lachnospiraceae;g__Anaerostipes;s__Anaerostipes hadrus
positive	TEDDY_OU_SUBJ1420704859_MAG40	388	2190	2813	64142	4.03973	4.83309e-97	2.06519e-95	d__Bacteria;p__Bacteroidota;c__Bacteroidia;o__Bacteroidales;f__Bacteroidaceae;g__Bacteroides;s__Bacteroides uniformis
positive	TEDDY_OU_SUBJ1214227990_MAG47	66	2190	860	64142	2.24775	1.27395e-08	1.54047e-07	d__Bacteria;p__Firmicutes_A;c__Clostridia;o__Oscillospirales;f__Acutalibacteraceae;g__GCA-900066995;s__GCA-900066995 sp900291955
positive	TEDDY_OU_SUBJ1214227990_MAG83	107	2190	1776	64142	1.76455	1.43093e-07	1.61936e-06	d__Bacteria;p__Firmicutes_A;c__Clostridia;o__Lachnospirales;f__Lachnospiraceae;g__Anaerostipes;s__Anaerostipes hadrus
positive	TEDDY_OU_SUBJ1214227990_MAG9	376	2190	1606	64142	6.85695	2.81159e-155	5.13139e-153	d__Bacteria;p__Firmicutes_A;c__Clostridia;o__Oscillospirales;f__Ruminococcaceae;g__Faecalibacterium;s__
positive	TEDDY_OU_SUBJ1633570887_MAG38	133	2190	1637	64142	2.37953	3.269e-17	6.33105e-16	d__Bacteria;p__Firmicutes_A;c__Clostridia;o__Oscillospirales;f__Acutalibacteraceae;g__Ruminococcus_E;s__Ruminococcus_E bromii_B
positive	TEDDY_OU_SUBJ1633570887_MAG52	143	2190	2247	64142	1.86397	6.30169e-11	9.04754e-10	d__Bacteria;p__Firmicutes_A;c__Clostridia;o__Lachnospirales;f__Lachnospiraceae;g__Anaerostipes;s__Anaerostipes hadrus
positive	TEDDY_OU_SUBJ1584864839_MAG31	385	2190	2991	64142	3.77019	8.9795e-89	3.11907e-87	d__Bacteria;p__Bacteroidota;c__Bacteroidia;o__Bacteroidales;f__Bacteroidaceae;g__Bacteroides;s__Bacteroides uniformis
positive	TEDDY_OU_SUBJ1282706628_MAG119	225	2190	2224	64142	2.96301	2.02884e-39	5.60167e-38	d__Bacteria;p__Firmicutes_A;c__Clostridia;o__Lachnospirales;f__Lachnospiraceae;g__Fusicatenibacter;s__Fusicatenibacter saccharivorans
positive	TEDDY_OU_SUBJ1282706628_MAG12	64	2190	1152	64142	1.62712	0.000283914	0.00265381	d__Bacteria;p__Firmicutes_A;c__Clostridia;o__Oscillospirales;f__Acutalibacteraceae;g__Ruminococcus_H;s__Ruminococcus_H sp003531055
positive	TEDDY_OU_SUBJ1282706628_MAG64	127	2190	2088	64142	1.78139	7.29646e-09	8.95365e-08	d__Bacteria;p__Firmicutes_A;c__Clostridia;o__Lachnospirales;f__Lachnospiraceae;g__Anaerostipes;s__Anaerostipes hadrus
positive	TEDDY_OU_SUBJ1282706628_MAG70	160	2190	3567	64142	1.31375	0.000918669	0.00838325	d__Bacteria;p__Bacteroidota;c__Bacteroidia;o__Bacteroidales;f__Bacteroidaceae;g__Bacteroides;s__Bacteroides ovatus
positive	TEDDY_OU_SUBJ1282706628_MAG77	124	2190	1573	64142	2.30867	2.50599e-15	4.34883e-14	d__Bacteria;p__Firmicutes_A;c__Clostridia;o__Oscillospirales;f__Acutalibacteraceae;g__Ruminococcus_E;s__Ruminococcus_E bromii
positive	TEDDY_OU_SUBJ1282706628_MAG91	377	2190	2618	64142	4.2175	2.95314e-99	1.40395e-97	d__Bacteria;p__Bacteroidota;c__Bacteroidia;o__Bacteroidales;f__Bacteroidaceae;g__Bacteroides;s__Bacteroides uniformis
positive	TEDDY_OU_SUBJ1697595162_MAG158	395	2190	2590	64142	4.46628	3.16925e-110	1.9841e-108	d__Bacteria;p__Bacteroidota;c__Bacteroidia;o__Bacteroidales;f__Bacteroidaceae;g__Bacteroides;s__Bacteroides uniformis
positive	TEDDY_OU_SUBJ1697595162_MAG161	150	2190	2874	64142	1.5286	2.02699e-06	2.12632e-05	d__Bacteria;p__Bacteroidota;c__Bacteroidia;o__Bacteroidales;f__Bacteroidaceae;g__Bacteroides;s__Bacteroides cellulosilyticus
positive	TEDDY_OU_SUBJ1697595162_MAG178	142	2190	1715	64142	2.42499	7.46144e-19	1.57231e-17	d__Bacteria;p__Firmicutes_A;c__Clostridia;o__Oscillospirales;f__Acutalibacteraceae;g__Ruminococcus_E;s__Ruminococcus_E bromii_B
positive	TEDDY_OU_SUBJ1697595162_MAG32	89	2190	1177	64142	2.21467	1.0296e-10	1.45495e-09	d__Bacteria;p__Firmicutes_A;c__Clostridia;o__Oscillospirales;f__Acutalibacteraceae;g__Ruminococcus_E;s__Ruminococcus_E sp003526955
positive	TEDDY_OU_SUBJ1697595162_MAG6	109	2190	1917	64142	1.66532	1.37638e-06	1.45875e-05	d__Bacteria;p__Firmicutes_A;c__Clostridia;o__Lachnospirales;f__Lachnospiraceae;g__Anaerostipes;s__Anaerostipes hadrus
positive	TEDDY_OU_SUBJ1697595162_MAG71	198	2190	1819	64142	3.18798	5.53697e-39	1.48683e-37	d__Bacteria;p__Firmicutes_A;c__Clostridia;o__Lachnospirales;f__Lachnospiraceae;g__Fusicatenibacter;s__Fusicatenibacter saccharivorans
positive	TEDDY_OU_SUBJ1917212604_MAG27	125	2190	1511	64142	2.42288	7.64426e-17	1.43403e-15	d__Bacteria;p__Firmicutes_A;c__Clostridia;o__Oscillospirales;f__Acutalibacteraceae;g__Ruminococcus_E;s__Ruminococcus_E bromii_B
positive	TEDDY_OU_SUBJ1917212604_MAG39	460	2190	1873	64142	7.19388	3.4395e-194	2.74345e-191	d__Bacteria;p__Firmicutes_A;c__Clostridia;o__Oscillospirales;f__Ruminococcaceae;g__Faecalibacterium;s__Faecalibacterium prausnitzii_G
positive	TEDDY_OU_SUBJ1917212604_MAG50	368	2190	2677	64142	4.02615	3.9827e-92	1.46368e-90	d__Bacteria;p__Bacteroidota;c__Bacteroidia;o__Bacteroidales;f__Bacteroidaceae;g__Bacteroides;s__Bacteroides uniformis
positive	TEDDY_OU_SUBJ1917212604_MAG62	98	2190	1923	64142	1.49258	0.000195962	0.00184693	d__Bacteria;p__Firmicutes_A;c__Clostridia;o__Lachnospirales;f__Lachnospiraceae;g__Anaerostipes;s__Anaerostipes hadrus
positive	TEDDY_OU_SUBJ1691612732_MAG44	152	2190	2905	64142	1.53245	1.55049e-06	1.63924e-05	d__Bacteria;p__Bacteroidota;c__Bacteroidia;o__Bacteroidales;f__Bacteroidaceae;g__Bacteroides;s__Bacteroides cellulosilyticus
positive	TEDDY_OU_SUBJ1691612732_MAG49	126	2190	1533	64142	2.40722	9.11854e-17	1.69876e-15	d__Bacteria;p__Firmicutes_A;c__Clostridia;o__Oscillospirales;f__Acutalibacteraceae;g__Ruminococcus_E;s__Ruminococcus_E bromii_B
positive	TEDDY_OU_SUBJ1691612732_MAG79	376	2190	2728	64142	4.03676	3.12285e-94	1.21616e-92	d__Bacteria;p__Bacteroidota;c__Bacteroidia;o__Bacteroidales;f__Bacteroidaceae;g__Bacteroides;s__Bacteroides uniformis
positive	TEDDY_OU_SUBJ1485180854_MAG12	329	2190	1641	64142	5.8712	7.30433e-121	5.10734e-119	d__Bacteria;p__Firmicutes_A;c__Clostridia;o__Oscillospirales;f__Ruminococcaceae;g__Faecalibacterium;s__Faecalibacterium prausnitzii_D
positive	TEDDY_OU_SUBJ1485180854_MAG45	145	2190	2148	64142	1.97709	1.0301e-12	1.60871e-11	d__Bacteria;p__Firmicutes_A;c__Clostridia;o__Lachnospirales;f__Lachnospiraceae;g__Anaerostipes;s__Anaerostipes hadrus
positive	TEDDY_OU_SUBJ1485180854_MAG48	306	2190	1528	64142	5.86458	7.40687e-113	4.71936e-111	d__Bacteria;p__Firmicutes_A;c__Clostridia;o__Oscillospirales;f__Ruminococcaceae;g__Faecalibacterium;s__Faecalibacterium prausnitzii
positive	TEDDY_OU_SUBJ1485180854_MAG60	83	2190	1081	64142	2.24882	2.10995e-10	2.89058e-09	d__Bacteria;p__Firmicutes_A;c__Clostridia;o__Oscillospirales;f__Acutalibacteraceae;g__Ruminococcus_E;s__Ruminococcus_E sp900314705
positive	TEDDY_OU_SUBJ1485180854_MAG77	201	2190	2012	64142	2.92586	6.20046e-35	1.41156e-33	d__Bacteria;p__Firmicutes_A;c__Clostridia;o__Lachnospirales;f__Lachnospiraceae;g__Fusicatenibacter;s__Fusicatenibacter saccharivorans
positive	TEDDY_OU_SUBJ1793480872_MAG13	153	2190	1700	64142	2.63591	3.20179e-23	6.97208e-22	d__Bacteria;p__Firmicutes_A;c__Clostridia;o__Oscillospirales;f__Acutalibacteraceae;g__Ruminococcus_E;s__Ruminococcus_E bromii_B
positive	TEDDY_OU_SUBJ1793480872_MAG19	128	2190	2075	64142	1.80662	3.02548e-09	3.80589e-08	d__Bacteria;p__Firmicutes_A;c__Clostridia;o__Lachnospirales;f__Lachnospiraceae;g__Anaerostipes;s__Anaerostipes hadrus
positive	TEDDY_OU_SUBJ1793480872_MAG2	229	2190	2251	64142	2.97951	2.19818e-40	6.48493e-39	d__Bacteria;p__Firmicutes_A;c__Clostridia;o__Lachnospirales;f__Lachnospiraceae;g__Fusicatenibacter;s__Fusicatenibacter saccharivorans
positive	TEDDY_OU_SUBJ1793480872_MAG6	93	2190	1219	64142	2.23449	2.67611e-11	3.94475e-10	d__Bacteria;p__Firmicutes_A;c__Clostridia;o__Oscillospirales;f__Acutalibacteraceae;g__Ruminococcus_E;s__Ruminococcus_E sp003526955
positive	TEDDY_OU_SUBJ1934759910_MAG18	382	2190	2706	64142	4.13448	3.04683e-98	1.36701e-96	d__Bacteria;p__Bacteroidota;c__Bacteroidia;o__Bacteroidales;f__Bacteroidaceae;g__Bacteroides;s__Bacteroides uniformis
positive	TEDDY_OU_SUBJ1934759910_MAG37	71	2190	968	64142	2.14813	2.0259e-08	2.41717e-07	d__Bacteria;p__Firmicutes_A;c__Clostridia;o__Oscillospirales;f__Acutalibacteraceae;g__GCA-900066995;s__GCA-900066995 sp900291955
positive	TEDDY_OU_SUBJ1934759910_MAG4	451	2190	1848	64142	7.14861	9.12063e-190	4.17919e-187	d__Bacteria;p__Firmicutes_A;c__Clostridia;o__Oscillospirales;f__Ruminococcaceae;g__Faecalibacterium;s__Faecalibacterium prausnitzii_G
positive	TEDDY_OU_SUBJ1934759910_MAG49	113	2190	1943	64142	1.70333	3.38799e-07	3.71885e-06	d__Bacteria;p__Firmicutes_A;c__Clostridia;o__Lachnospirales;f__Lachnospiraceae;g__Anaerostipes;s__Anaerostipes hadrus
positive	TEDDY_OU_SUBJ1443072149_MAG107	67	2190	1162	64142	1.68873	7.92375e-05	0.000759439	d__Bacteria;p__Firmicutes_A;c__Clostridia;o__Oscillospirales;f__Acutalibacteraceae;g__Ruminococcus_H;s__Ruminococcus_H sp003531055
positive	TEDDY_OU_SUBJ1443072149_MAG131	126	2190	1582	64142	2.33266	7.71631e-16	1.3666e-14	d__Bacteria;p__Firmicutes_A;c__Clostridia;o__Oscillospirales;f__Acutalibacteraceae;g__Ruminococcus_E;s__Ruminococcus_E bromii_B
positive	TEDDY_OU_SUBJ1443072149_MAG141	218	2190	2049	64142	3.11601	3.25964e-41	1.00861e-39	d__Bacteria;p__Firmicutes_A;c__Clostridia;o__Lachnospirales;f__Lachnospiraceae;g__Fusicatenibacter;s__Fusicatenibacter saccharivorans
positive	TEDDY_OU_SUBJ1443072149_MAG33	126	2190	2039	64142	1.80978	3.58971e-09	4.48162e-08	d__Bacteria;p__Firmicutes_A;c__Clostridia;o__Lachnospirales;f__Lachnospiraceae;g__Anaerostipes;s__Anaerostipes hadrus
positive	TEDDY_OU_SUBJ1443072149_MAG56	66	2190	935	64142	2.0674	2.16298e-07	2.40858e-06	d__Bacteria;p__Firmicutes_A;c__Clostridia;o__Oscillospirales;f__Acutalibacteraceae;g__GCA-900066995;s__GCA-900066995 sp900291955
positive	TEDDY_OU_SUBJ1443072149_MAG67	138	2190	2827	64142	1.4297	8.44447e-05	0.000808626	d__Bacteria;p__Bacteroidota;c__Bacteroidia;o__Bacteroidales;f__Bacteroidaceae;g__Bacteroides;s__Bacteroides cellulosilyticus
positive	TEDDY_OU_SUBJ1691426272_MAG41	129	2190	1569	64142	2.40798	4.01571e-17	7.70102e-16	d__Bacteria;p__Firmicutes_A;c__Clostridia;o__Oscillospirales;f__Acutalibacteraceae;g__Ruminococcus_E;s__Ruminococcus_E bromii_B
positive	TEDDY_OU_SUBJ1691426272_MAG50	394	2190	2779	64142	4.15234	1.54708e-101	8.00911e-100	d__Bacteria;p__Bacteroidota;c__Bacteroidia;o__Bacteroidales;f__Bacteroidaceae;g__Bacteroides;s__Bacteroides uniformis
positive	TEDDY_OU_SUBJ1691426272_MAG70	96	2190	1732	64142	1.62336	1.3413e-05	0.000133981	d__Bacteria;p__Firmicutes_A;c__Clostridia;o__Lachnospirales;f__Lachnospiraceae;g__Bariatricus;s__Bariatricus comes
positive	TEDDY_OU_SUBJ1691426272_MAG77	114	2190	1995	64142	1.67361	6.62701e-07	7.16463e-06	d__Bacteria;p__Firmicutes_A;c__Clostridia;o__Lachnospirales;f__Lachnospiraceae;g__Anaerostipes;s__Anaerostipes hadrus
positive	TEDDY_OU_SUBJ1723832795_MAG15	206	2190	2028	64142	2.97498	1.29314e-36	3.05698e-35	d__Bacteria;p__Firmicutes_A;c__Clostridia;o__Lachnospirales;f__Lachnospiraceae;g__Fusicatenibacter;s__Fusicatenibacter saccharivorans
positive	TEDDY_OU_SUBJ1723832795_MAG16	144	2190	2254	64142	1.87117	4.28901e-11	6.24109e-10	d__Bacteria;p__Firmicutes_A;c__Clostridia;o__Lachnospirales;f__Lachnospiraceae;g__Anaerostipes;s__Anaerostipes hadrus
positive	TEDDY_OU_SUBJ1723832795_MAG28	431	2190	1778	64142	7.10064	4.90501e-181	1.1869e-178	d__Bacteria;p__Firmicutes_A;c__Clostridia;o__Oscillospirales;f__Ruminococcaceae;g__Faecalibacterium;s__Faecalibacterium prausnitzii_G
positive	TEDDY_OU_SUBJ1402733862_MAG111	130	2190	2065	64142	1.84388	7.53274e-10	9.81992e-09	d__Bacteria;p__Firmicutes_A;c__Clostridia;o__Lachnospirales;f__Lachnospiraceae;g__Anaerostipes;s__Anaerostipes hadrus
positive	TEDDY_OU_SUBJ1402733862_MAG34	217	2190	2117	64142	3.00209	6.7679e-39	1.8106e-37	d__Bacteria;p__Firmicutes_A;c__Clostridia;o__Lachnospirales;f__Lachnospiraceae;g__Fusicatenibacter;s__Fusicatenibacter saccharivorans
positive	TEDDY_OU_SUBJ1402733862_MAG8	379	2190	2449	64142	4.53231	8.64872e-108	5.29145e-106	d__Bacteria;p__Bacteroidota;c__Bacteroidia;o__Bacteroidales;f__Bacteroidaceae;g__Bacteroides;s__Bacteroides uniformis
positive	TEDDY_OU_SUBJ1750671275_MAG33	146	2190	1870	64142	2.2868	2.4902e-17	4.85329e-16	d__Bacteria;p__Firmicutes_A;c__Clostridia;o__Oscillospirales;f__Acutalibacteraceae;g__Ruminococcus_E;s__Ruminococcus_E bromii_B
positive	TEDDY_OU_SUBJ1750671275_MAG4	141	2190	2149	64142	1.92167	1.25451e-11	1.8775e-10	d__Bacteria;p__Firmicutes_A;c__Clostridia;o__Lachnospirales;f__Lachnospiraceae;g__Anaerostipes;s__Anaerostipes hadrus
positive	TEDDY_OU_SUBJ1837572164_MAG17	142	2190	2379	64142	1.74818	3.28778e-09	4.1166e-08	d__Bacteria;p__Firmicutes_A;c__Clostridia;o__Lachnospirales;f__Lachnospiraceae;g__Anaerostipes;s__Anaerostipes hadrus
positive	TEDDY_OU_SUBJ1970471242_MAG15	184	2190	1797	64142	2.99885	1.90685e-33	4.25994e-32	d__Bacteria;p__Firmicutes_A;c__Clostridia;o__Lachnospirales;f__Lachnospiraceae;g__Fusicatenibacter;s__Fusicatenibacter saccharivorans
positive	TEDDY_OU_SUBJ1970471242_MAG19	393	2190	2786	64142	4.1314	1.00093e-100	5.08395e-99	d__Bacteria;p__Bacteroidota;c__Bacteroidia;o__Bacteroidales;f__Bacteroidaceae;g__Bacteroides;s__Bacteroides uniformis
positive	TEDDY_OU_SUBJ1970471242_MAG28	117	2190	1948	64142	1.7591	4.78442e-08	5.57259e-07	d__Bacteria;p__Firmicutes_A;c__Clostridia;o__Lachnospirales;f__Lachnospiraceae;g__Anaerostipes;s__Anaerostipes hadrus
positive	TEDDY_OU_SUBJ1970471242_MAG36	140	2190	1685	64142	2.4334	9.77929e-19	2.04473e-17	d__Bacteria;p__Firmicutes_A;c__Clostridia;o__Oscillospirales;f__Acutalibacteraceae;g__Ruminococcus_E;s__Ruminococcus_E bromii_B
positive	TEDDY_OU_SUBJ1970471242_MAG70	336	2190	1668	64142	5.899	9.36323e-124	7.07532e-122	d__Bacteria;p__Firmicutes_A;c__Clostridia;o__Oscillospirales;f__Ruminococcaceae;g__Faecalibacterium;s__Faecalibacterium prausnitzii_D
positive	TEDDY_OU_SUBJ1228642939_MAG39	115	2190	1534	64142	2.19567	4.6293e-13	7.34143e-12	d__Bacteria;p__Firmicutes_A;c__Clostridia;o__Oscillospirales;f__Acutalibacteraceae;g__Ruminococcus_E;s__Ruminococcus_E bromii_B
positive	TEDDY_OU_SUBJ1228642939_MAG42	223	2190	2145	64142	3.04482	1.06367e-40	3.20829e-39	d__Bacteria;p__Firmicutes_A;c__Clostridia;o__Lachnospirales;f__Lachnospiraceae;g__Fusicatenibacter;s__Fusicatenibacter saccharivorans
positive	TEDDY_OU_SUBJ1228642939_MAG58	144	2190	2345	64142	1.79845	4.87219e-10	6.51724e-09	d__Bacteria;p__Firmicutes_A;c__Clostridia;o__Lachnospirales;f__Lachnospiraceae;g__Anaerostipes;s__Anaerostipes hadrus
positive	TEDDY_OU_SUBJ1228642939_MAG60	395	2190	2823	64142	4.09802	2.90624e-100	1.43552e-98	d__Bacteria;p__Bacteroidota;c__Bacteroidia;o__Bacteroidales;f__Bacteroidaceae;g__Bacteroides;s__Bacteroides uniformis
positive	TEDDY_OU_SUBJ1296635662_MAG13	142	2190	2230	64142	1.86504	7.0174e-11	1.00416e-09	d__Bacteria;p__Firmicutes_A;c__Clostridia;o__Lachnospirales;f__Lachnospiraceae;g__Anaerostipes;s__Anaerostipes hadrus
positive	TEDDY_OU_SUBJ1296635662_MAG16	221	2190	2166	64142	2.98826	2.81866e-39	7.72299e-38	d__Bacteria;p__Firmicutes_A;c__Clostridia;o__Lachnospirales;f__Lachnospiraceae;g__Fusicatenibacter;s__Fusicatenibacter saccharivorans
positive	TEDDY_OU_SUBJ1296635662_MAG32	400	2190	1577	64142	7.42954	1.00412e-174	2.09949e-172	d__Bacteria;p__Firmicutes_A;c__Clostridia;o__Oscillospirales;f__Ruminococcaceae;g__Faecalibacterium;s__Faecalibacterium prausnitzii_G
positive	TEDDY_OU_SUBJ1477223770_MAG29	108	2190	1415	64142	2.23546	8.0362e-13	1.26143e-11	d__Bacteria;p__Firmicutes_A;c__Clostridia;o__Oscillospirales;f__Acutalibacteraceae;g__Ruminococcus_E;s__Ruminococcus_E bromii_B
positive	TEDDY_OU_SUBJ1477223770_MAG37	390	2190	2897	64142	3.94288	8.88295e-95	3.54923e-93	d__Bacteria;p__Bacteroidota;c__Bacteroidia;o__Bacteroidales;f__Bacteroidaceae;g__Bacteroides;s__Bacteroides uniformis
positive	TEDDY_OU_SUBJ1477223770_MAG53	360	2190	1619	64142	6.51248	3.42186e-143	5.2638e-141	d__Bacteria;p__Firmicutes_A;c__Clostridia;o__Oscillospirales;f__Ruminococcaceae;g__Faecalibacterium;s__Faecalibacterium prausnitzii_I
positive	TEDDY_OU_SUBJ1477223770_MAG73	112	2190	1895	64142	1.73102	1.84222e-07	2.06743e-06	d__Bacteria;p__Firmicutes_A;c__Clostridia;o__Lachnospirales;f__Lachnospiraceae;g__Anaerostipes;s__Anaerostipes hadrus
positive	TEDDY_OU_SUBJ1666590487_MAG15	130	2190	2056	64142	1.85195	5.89366e-10	7.80122e-09	d__Bacteria;p__Firmicutes_A;c__Clostridia;o__Lachnospirales;f__Lachnospiraceae;g__Anaerostipes;s__Anaerostipes hadrus
positive	TEDDY_OU_SUBJ1666590487_MAG17	219	2190	2112	64142	3.03693	6.90986e-40	1.9632e-38	d__Bacteria;p__Firmicutes_A;c__Clostridia;o__Lachnospirales;f__Lachnospiraceae;g__Fusicatenibacter;s__Fusicatenibacter saccharivorans
positive	TEDDY_OU_SUBJ1666590487_MAG19	95	2190	1386	64142	2.00749	2.70201e-09	3.40693e-08	d__Bacteria;p__Firmicutes_A;c__Clostridia;o__Oscillospirales;f__Acutalibacteraceae;g__Ruminococcus_E;s__Ruminococcus_E bromii_B
positive	TEDDY_OU_SUBJ1666590487_MAG9	399	2190	2824	64142	4.13804	2.62744e-102	1.40408e-100	d__Bacteria;p__Bacteroidota;c__Bacteroidia;o__Bacteroidales;f__Bacteroidaceae;g__Bacteroides;s__Bacteroides uniformis
positive	TEDDY_OU_SUBJ1570076016_MAG109	213	2190	2103	64142	2.96637	1.41128e-37	3.48147e-36	d__Bacteria;p__Firmicutes_A;c__Clostridia;o__Lachnospirales;f__Lachnospiraceae;g__Fusicatenibacter;s__Fusicatenibacter saccharivorans
positive	TEDDY_OU_SUBJ1570076016_MAG148	132	2190	2090	64142	1.84985	4.73588e-10	6.33883e-09	d__Bacteria;p__Firmicutes_A;c__Clostridia;o__Lachnospirales;f__Lachnospiraceae;g__Anaerostipes;s__Anaerostipes hadrus
positive	TEDDY_OU_SUBJ1570076016_MAG158	265	2190	1411	64142	5.50032	2.72783e-93	1.03427e-91	d__Bacteria;p__Firmicutes_A;c__Clostridia;o__Oscillospirales;f__Ruminococcaceae;g__Faecalibacterium;s__Faecalibacterium sp900540455
positive	TEDDY_OU_SUBJ1570076016_MAG23	307	2190	1576	64142	5.7048	1.57241e-110	9.87272e-109	d__Bacteria;p__Firmicutes_A;c__Clostridia;o__Oscillospirales;f__Ruminococcaceae;g__Faecalibacterium;s__Faecalibacterium prausnitzii_D
positive	TEDDY_OU_SUBJ1570076016_MAG3	120	2190	1480	64142	2.3747	1.09577e-15	1.92641e-14	d__Bacteria;p__Firmicutes_A;c__Clostridia;o__Oscillospirales;f__Acutalibacteraceae;g__Ruminococcus_E;s__Ruminococcus_E bromii_B
positive	TEDDY_OU_SUBJ1570076016_MAG30	110	2190	1784	64142	1.80582	3.38627e-08	3.98289e-07	d__Bacteria;p__Firmicutes_A;c__Clostridia;o__Lachnospirales;f__Lachnospiraceae;g__Bariatricus;s__Bariatricus comes
positive	TEDDY_OU_SUBJ1570076016_MAG51	386	2190	2620	64142	4.31487	5.41292e-104	3.0677e-102	d__Bacteria;p__Bacteroidota;c__Bacteroidia;o__Bacteroidales;f__Bacteroidaceae;g__Bacteroides;s__Bacteroides uniformis
positive	TEDDY_OU_SUBJ1311779595_MAG53	92	2190	1206	64142	2.23429	3.39438e-11	4.97288e-10	d__Bacteria;p__Firmicutes_A;c__Clostridia;o__Oscillospirales;f__Acutalibacteraceae;g__Ruminococcus_E;s__Ruminococcus_E sp003526955
positive	TEDDY_OU_SUBJ1311779595_MAG67	211	2190	2054	64142	3.00862	4.83795e-38	1.22721e-36	d__Bacteria;p__Firmicutes_A;c__Clostridia;o__Lachnospirales;f__Lachnospiraceae;g__Fusicatenibacter;s__Fusicatenibacter saccharivorans
positive	TEDDY_OU_SUBJ1311779595_MAG81	104	2190	1812	64142	1.681	1.58161e-06	1.66968e-05	d__Bacteria;p__Firmicutes_A;c__Clostridia;o__Lachnospirales;f__Lachnospiraceae;g__Bariatricus;s__Bariatricus comes
positive	TEDDY_OU_SUBJ1301699113_MAG23	215	2190	1966	64142	3.20286	2.729e-42	8.82458e-41	d__Bacteria;p__Firmicutes_A;c__Clostridia;o__Lachnospirales;f__Lachnospiraceae;g__Fusicatenibacter;s__Fusicatenibacter saccharivorans
positive	TEDDY_OU_SUBJ1301699113_MAG28	177	2190	3671	64142	1.41215	2.07523e-05	0.000205481	d__Bacteria;p__Bacteroidota;c__Bacteroidia;o__Bacteroidales;f__Bacteroidaceae;g__Bacteroides;s__Bacteroides ovatus
positive	TEDDY_OU_SUBJ1301699113_MAG30	370	2190	2642	64142	4.10162	1.43141e-94	5.64594e-93	d__Bacteria;p__Bacteroidota;c__Bacteroidia;o__Bacteroidales;f__Bacteroidaceae;g__Bacteroides;s__Bacteroides uniformis
positive	TEDDY_OU_SUBJ1301699113_MAG34	98	2190	1804	64142	1.59104	2.28418e-05	0.000225238	d__Bacteria;p__Firmicutes_A;c__Clostridia;o__Lachnospirales;f__Lachnospiraceae;g__Anaerostipes;s__Anaerostipes hadrus
positive	TEDDY_OU_SUBJ1301699113_MAG47	68	2190	945	64142	2.1075	7.54496e-08	8.70317e-07	d__Bacteria;p__Firmicutes_A;c__Clostridia;o__Oscillospirales;f__Acutalibacteraceae;g__GCA-900066995;s__GCA-900066995 sp900291955
positive	TEDDY_OU_SUBJ1539417543_MAG15	379	2190	2765	64142	4.01454	2.59847e-94	1.01378e-92	d__Bacteria;p__Bacteroidota;c__Bacteroidia;o__Bacteroidales;f__Bacteroidaceae;g__Bacteroides;s__Bacteroides uniformis
positive	TEDDY_OU_SUBJ1539417543_MAG19	152	2190	2216	64142	2.00894	1.0323e-13	1.67913e-12	d__Bacteria;p__Firmicutes_A;c__Clostridia;o__Lachnospirales;f__Lachnospiraceae;g__Anaerostipes;s__Anaerostipes hadrus
positive	TEDDY_OU_SUBJ1475237507_MAG14	403	2190	1594	64142	7.40545	1.59253e-175	3.36242e-173	d__Bacteria;p__Firmicutes_A;c__Clostridia;o__Oscillospirales;f__Ruminococcaceae;g__Faecalibacterium;s__Faecalibacterium prausnitzii_G
positive	TEDDY_OU_SUBJ1475237507_MAG15	223	2190	2222	64142	2.93932	1.23284e-38	3.22605e-37	d__Bacteria;p__Firmicutes_A;c__Clostridia;o__Lachnospirales;f__Lachnospiraceae;g__Fusicatenibacter;s__Fusicatenibacter saccharivorans
positive	TEDDY_OU_SUBJ1475237507_MAG62	145	2190	2247	64142	1.89002	1.9624e-11	2.91665e-10	d__Bacteria;p__Firmicutes_A;c__Clostridia;o__Lachnospirales;f__Lachnospiraceae;g__Anaerostipes;s__Anaerostipes hadrus
positive	TEDDY_OU_SUBJ1475237507_MAG75	164	2190	3521	64142	1.36418	0.000177287	0.00167239	d__Bacteria;p__Bacteroidota;c__Bacteroidia;o__Bacteroidales;f__Bacteroidaceae;g__Bacteroides;s__Bacteroides ovatus
positive	TEDDY_OU_SUBJ1526737340_MAG39	443	2190	2910	64142	4.45853	4.21085e-122	3.06368e-120	d__Bacteria;p__Bacteroidota;c__Bacteroidia;o__Bacteroidales;f__Bacteroidaceae;g__Bacteroides;s__Bacteroides uniformis
positive	TEDDY_OU_SUBJ1526737340_MAG44	108	2190	1719	64142	1.84018	1.85389e-08	2.21684e-07	d__Bacteria;p__Firmicutes_A;c__Clostridia;o__Lachnospirales;f__Lachnospiraceae;g__Anaerostipes;s__Anaerostipes hadrus
positive	TEDDY_OU_SUBJ1240237502_MAG31	395	2190	2806	64142	4.12283	5.92526e-101	3.03825e-99	d__Bacteria;p__Bacteroidota;c__Bacteroidia;o__Bacteroidales;f__Bacteroidaceae;g__Bacteroides;s__Bacteroides uniformis
positive	TEDDY_OU_SUBJ1240237502_MAG43	130	2190	1629	64142	2.33729	2.48104e-16	4.51282e-15	d__Bacteria;p__Firmicutes_A;c__Clostridia;o__Oscillospirales;f__Acutalibacteraceae;g__Ruminococcus_E;s__Ruminococcus_E bromii_B
positive	TEDDY_OU_SUBJ1240237502_MAG67	151	2190	2280	64142	1.93971	1.40318e-12	2.18503e-11	d__Bacteria;p__Firmicutes_A;c__Clostridia;o__Lachnospirales;f__Lachnospiraceae;g__Anaerostipes;s__Anaerostipes hadrus
positive	TEDDY_OU_SUBJ1645770891_MAG19	338	2190	2364	64142	4.18747	4.03015e-89	1.40215e-87	d__Bacteria;p__Bacteroidota;c__Bacteroidia;o__Bacteroidales;f__Bacteroidaceae;g__Bacteroides;s__Bacteroides uniformis
positive	TEDDY_OU_SUBJ1744859148_MAG26	123	2190	2017	64142	1.78601	1.06098e-08	1.28874e-07	d__Bacteria;p__Firmicutes_A;c__Clostridia;o__Lachnospirales;f__Lachnospiraceae;g__Anaerostipes;s__Anaerostipes hadrus
positive	TEDDY_OU_SUBJ1744859148_MAG4	421	2190	1604	64142	7.68765	7.33039e-188	2.72185e-185	d__Bacteria;p__Firmicutes_A;c__Clostridia;o__Oscillospirales;f__Ruminococcaceae;g__Faecalibacterium;s__Faecalibacterium prausnitzii_G
positive	TEDDY_OU_SUBJ1744859148_MAG71	105	2190	2188	64142	1.40551	0.000841677	0.00769697	d__Bacteria;p__Bacteroidota;c__Bacteroidia;o__Bacteroidales;f__Bacteroidaceae;g__Bacteroides;s__Bacteroides stercoris
positive	TEDDY_OU_SUBJ1744859148_MAG76	187	2190	1825	64142	3.00098	5.64599e-34	1.2679e-32	d__Bacteria;p__Firmicutes_A;c__Clostridia;o__Lachnospirales;f__Lachnospiraceae;g__Fusicatenibacter;s__Fusicatenibacter saccharivorans
positive	TEDDY_OU_SUBJ1312925680_MAG1	154	2190	2137	64142	2.1106	1.92175e-15	3.34573e-14	d__Bacteria;p__Firmicutes_A;c__Clostridia;o__Lachnospirales;f__Lachnospiraceae;g__Anaerostipes;s__Anaerostipes hadrus
positive	TEDDY_OU_SUBJ1208355763_MAG13	225	2190	2293	64142	2.87385	1.22739e-37	3.0348e-36	d__Bacteria;p__Firmicutes_A;c__Clostridia;o__Lachnospirales;f__Lachnospiraceae;g__Fusicatenibacter;s__Fusicatenibacter saccharivorans
positive	TEDDY_OU_SUBJ1208355763_MAG35	130	2190	1598	64142	2.38262	6.49468e-17	1.228e-15	d__Bacteria;p__Firmicutes_A;c__Clostridia;o__Oscillospirales;f__Acutalibacteraceae;g__Ruminococcus_E;s__Ruminococcus_E bromii_B
positive	TEDDY_OU_SUBJ1208355763_MAG45	360	2190	1832	64142	5.75484	3.74867e-129	3.32228e-127	d__Bacteria;p__Firmicutes_A;c__Clostridia;o__Oscillospirales;f__Ruminococcaceae;g__Faecalibacterium;s__Faecalibacterium prausnitzii_D
positive	TEDDY_OU_SUBJ1208355763_MAG52	399	2190	2686	64142	4.35059	3.82224e-108	2.35862e-106	d__Bacteria;p__Bacteroidota;c__Bacteroidia;o__Bacteroidales;f__Bacteroidaceae;g__Bacteroides;s__Bacteroides uniformis
positive	TEDDY_OU_SUBJ1208355763_MAG55	132	2190	2109	64142	1.8332	7.9169e-10	1.02958e-08	d__Bacteria;p__Firmicutes_A;c__Clostridia;o__Lachnospirales;f__Lachnospiraceae;g__Anaerostipes;s__Anaerostipes hadrus
positive	TEDDY_OU_SUBJ1229945902_MAG14	122	2190	1542	64142	2.31713	3.2315e-15	5.55859e-14	d__Bacteria;p__Firmicutes_A;c__Clostridia;o__Oscillospirales;f__Acutalibacteraceae;g__Ruminococcus_E;s__Ruminococcus_E bromii_B
positive	TEDDY_OU_SUBJ1229945902_MAG32	384	2190	2910	64142	3.86495	2.88306e-91	1.03483e-89	d__Bacteria;p__Bacteroidota;c__Bacteroidia;o__Bacteroidales;f__Bacteroidaceae;g__Bacteroides;s__Bacteroides uniformis
positive	TEDDY_OU_SUBJ1569946316_MAG29	121	2190	2043	64142	1.73464	5.82972e-08	6.75356e-07	d__Bacteria;p__Firmicutes_A;c__Clostridia;o__Lachnospirales;f__Lachnospiraceae;g__Anaerostipes;s__Anaerostipes hadrus
positive	TEDDY_OU_SUBJ1569946316_MAG34	401	2190	2746	64142	4.27687	1.25682e-106	7.60308e-105	d__Bacteria;p__Bacteroidota;c__Bacteroidia;o__Bacteroidales;f__Bacteroidaceae;g__Bacteroides;s__Bacteroides uniformis
positive	TEDDY_OU_SUBJ1569946316_MAG39	436	2190	1736	64142	7.35651	6.45731e-188	2.43973e-185	d__Bacteria;p__Firmicutes_A;c__Clostridia;o__Oscillospirales;f__Ruminococcaceae;g__Faecalibacterium;s__Faecalibacterium prausnitzii_G
positive	TEDDY_OU_SUBJ1569946316_MAG4	113	2190	2023	64142	1.63597	1.94929e-06	2.0488e-05	d__Bacteria;p__Bacteroidota;c__Bacteroidia;o__Bacteroidales;f__Bacteroidaceae;g__Bacteroides;s__Bacteroides stercoris
positive	TEDDY_OU_SUBJ1569946316_MAG46	115	2190	1456	64142	2.31318	2.02865e-14	3.37627e-13	d__Bacteria;p__Firmicutes_A;c__Clostridia;o__Oscillospirales;f__Acutalibacteraceae;g__Ruminococcus_E;s__Ruminococcus_E bromii_B
positive	TEDDY_OU_SUBJ1569946316_MAG57	216	2190	2093	64142	3.02252	4.04141e-39	1.09342e-37	d__Bacteria;p__Firmicutes_A;c__Clostridia;o__Lachnospirales;f__Lachnospiraceae;g__Fusicatenibacter;s__Fusicatenibacter saccharivorans
positive	TEDDY_OU_SUBJ1569946316_MAG86	325	2190	1710	64142	5.56615	4.7275e-114	3.0301e-112	d__Bacteria;p__Firmicutes_A;c__Clostridia;o__Oscillospirales;f__Ruminococcaceae;g__Faecalibacterium;s__Faecalibacterium prausnitzii_A
positive	TEDDY_OU_SUBJ1214325983_MAG100	142	2190	2207	64142	1.88446	3.68699e-11	5.39057e-10	d__Bacteria;p__Firmicutes_A;c__Clostridia;o__Lachnospirales;f__Lachnospiraceae;g__Anaerostipes;s__Anaerostipes hadrus
positive	TEDDY_OU_SUBJ1214325983_MAG101	70	2190	1010	64142	2.02987	1.82429e-07	2.04838e-06	d__Bacteria;p__Firmicutes_A;c__Clostridia;o__Oscillospirales;f__Acutalibacteraceae;g__GCA-900066995;s__GCA-900066995 sp900291955
positive	TEDDY_OU_SUBJ1214325983_MAG113	108	2190	1409	64142	2.24499	6.33021e-13	9.98736e-12	d__Bacteria;p__Firmicutes_A;c__Clostridia;o__Oscillospirales;f__Acutalibacteraceae;g__Ruminococcus_E;s__Ruminococcus_E bromii_B
positive	TEDDY_OU_SUBJ1214325983_MAG20	226	2190	2224	64142	2.97618	7.70849e-40	2.18722e-38	d__Bacteria;p__Firmicutes_A;c__Clostridia;o__Lachnospirales;f__Lachnospiraceae;g__Fusicatenibacter;s__Fusicatenibacter saccharivorans
positive	TEDDY_OU_SUBJ1214325983_MAG43	92	2190	1274	64142	2.11499	4.46827e-10	5.99182e-09	d__Bacteria;p__Firmicutes_A;c__Clostridia;o__Oscillospirales;f__Acutalibacteraceae;g__Ruminococcus_E;s__Ruminococcus_E sp003526955
positive	TEDDY_OU_SUBJ1214325983_MAG45	320	2190	1656	64142	5.65916	4.4442e-114	2.85703e-112	d__Bacteria;p__Firmicutes_A;c__Clostridia;o__Oscillospirales;f__Ruminococcaceae;g__Faecalibacterium;s__Faecalibacterium prausnitzii_D
positive	TEDDY_OU_SUBJ1935530977_MAG14	127	2190	2106	64142	1.76619	1.14398e-08	1.38877e-07	d__Bacteria;p__Firmicutes_A;c__Clostridia;o__Lachnospirales;f__Lachnospiraceae;g__Anaerostipes;s__Anaerostipes hadrus
positive	TEDDY_OU_SUBJ1935530977_MAG2	136	2190	1649	64142	2.41549	4.98203e-18	1.017e-16	d__Bacteria;p__Firmicutes_A;c__Clostridia;o__Oscillospirales;f__Acutalibacteraceae;g__Ruminococcus_E;s__Ruminococcus_E bromii_B
positive	TEDDY_OU_SUBJ1828768537_MAG100	197	2190	1874	64142	3.07879	5.90303e-37	1.42042e-35	d__Bacteria;p__Firmicutes_A;c__Clostridia;o__Lachnospirales;f__Lachnospiraceae;g__Fusicatenibacter;s__Fusicatenibacter saccharivorans
positive	TEDDY_OU_SUBJ1828768537_MAG28	335	2190	1578	64142	6.21784	5.78378e-129	5.1049e-127	d__Bacteria;p__Firmicutes_A;c__Clostridia;o__Oscillospirales;f__Ruminococcaceae;g__Faecalibacterium;s__Faecalibacterium prausnitzii_C
positive	TEDDY_OU_SUBJ1828768537_MAG33	383	2190	2703	64142	4.1499	6.84833e-99	3.20621e-97	d__Bacteria;p__Bacteroidota;c__Bacteroidia;o__Bacteroidales;f__Bacteroidaceae;g__Bacteroides;s__Bacteroides uniformis
positive	TEDDY_OU_SUBJ1828768537_MAG55	385	2190	1598	64142	7.05739	2.93678e-162	5.49969e-160	d__Bacteria;p__Firmicutes_A;c__Clostridia;o__Oscillospirales;f__Ruminococcaceae;g__Faecalibacterium;s__
positive	TEDDY_OU_SUBJ1828768537_MAG99	343	2190	1746	64142	5.75314	1.88389e-123	1.41364e-121	d__Bacteria;p__Firmicutes_A;c__Clostridia;o__Oscillospirales;f__Ruminococcaceae;g__Faecalibacterium;s__Faecalibacterium prausnitzii_D
positive	TEDDY_OU_SUBJ1411453297_MAG10	122	2190	1495	64142	2.39005	4.2577e-16	7.62209e-15	d__Bacteria;p__Firmicutes_A;c__Clostridia;o__Oscillospirales;f__Acutalibacteraceae;g__Ruminococcus_E;s__Ruminococcus_E bromii_B
positive	TEDDY_OU_SUBJ1411453297_MAG31	138	2190	2153	64142	1.87732	8.39162e-11	1.1921e-09	d__Bacteria;p__Firmicutes_A;c__Clostridia;o__Lachnospirales;f__Lachnospiraceae;g__Anaerostipes;s__Anaerostipes hadrus
positive	TEDDY_OU_SUBJ1411453297_MAG39	362	2190	2617	64142	4.05129	2.07499e-91	7.49781e-90	d__Bacteria;p__Bacteroidota;c__Bacteroidia;o__Bacteroidales;f__Bacteroidaceae;g__Bacteroides;s__Bacteroides uniformis
positive	TEDDY_OU_SUBJ1411453297_MAG47	207	2190	2068	64142	2.9316	5.57288e-36	1.3003e-34	d__Bacteria;p__Firmicutes_A;c__Clostridia;o__Lachnospirales;f__Lachnospiraceae;g__Fusicatenibacter;s__Fusicatenibacter saccharivorans
positive	TEDDY_OU_SUBJ1264582496_MAG10	307	2190	1553	64142	5.78917	6.0056e-112	3.80402e-110	d__Bacteria;p__Firmicutes_A;c__Clostridia;o__Oscillospirales;f__Ruminococcaceae;g__Faecalibacterium;s__Faecalibacterium prausnitzii_D
positive	TEDDY_OU_SUBJ1264582496_MAG78	142	2190	2233	64142	1.86254	7.6241e-11	1.08665e-09	d__Bacteria;p__Firmicutes_A;c__Clostridia;o__Lachnospirales;f__Lachnospiraceae;g__Anaerostipes;s__Anaerostipes hadrus
positive	TEDDY_OU_SUBJ1264582496_MAG87	139	2190	1544	64142	2.63667	2.46439e-21	5.35012e-20	d__Bacteria;p__Firmicutes_A;c__Clostridia;o__Oscillospirales;f__Acutalibacteraceae;g__Ruminococcus_E;s__Ruminococcus_E bromii
positive	TEDDY_OU_SUBJ1834672414_MAG32	389	2190	1975	64142	5.76818	4.92476e-139	6.5469e-137	d__Bacteria;p__Firmicutes_A;c__Clostridia;o__Oscillospirales;f__Ruminococcaceae;g__Faecalibacterium;s__Faecalibacterium prausnitzii_D
positive	TEDDY_OU_SUBJ1834672414_MAG51	143	2190	2282	64142	1.83541	1.63202e-10	2.26318e-09	d__Bacteria;p__Firmicutes_A;c__Clostridia;o__Lachnospirales;f__Lachnospiraceae;g__Anaerostipes;s__Anaerostipes hadrus
positive	TEDDY_OU_SUBJ1670617337_MAG32	224	2190	2094	64142	3.13296	1.44148e-42	4.67525e-41	d__Bacteria;p__Firmicutes_A;c__Clostridia;o__Lachnospirales;f__Lachnospiraceae;g__Fusicatenibacter;s__Fusicatenibacter saccharivorans
positive	TEDDY_OU_SUBJ1670617337_MAG44	133	2190	1616	64142	2.41044	1.28961e-17	2.56445e-16	d__Bacteria;p__Firmicutes_A;c__Clostridia;o__Oscillospirales;f__Acutalibacteraceae;g__Ruminococcus_E;s__Ruminococcus_E bromii_B
positive	TEDDY_OU_SUBJ1670617337_MAG66	126	2190	2012	64142	1.83424	1.75527e-09	2.23413e-08	d__Bacteria;p__Firmicutes_A;c__Clostridia;o__Lachnospirales;f__Lachnospiraceae;g__Anaerostipes;s__Anaerostipes hadrus
positive	TEDDY_OU_SUBJ1431448437_MAG11	126	2190	2642	64142	1.39679	0.000370109	0.00344454	d__Bacteria;p__Bacteroidota;c__Bacteroidia;o__Bacteroidales;f__Bacteroidaceae;g__Bacteroides;s__Bacteroides intestinalis
positive	TEDDY_OU_SUBJ1431448437_MAG24	120	2190	1991	64142	1.76524	2.79046e-08	3.29832e-07	d__Bacteria;p__Firmicutes_A;c__Clostridia;o__Lachnospirales;f__Lachnospiraceae;g__Anaerostipes;s__Anaerostipes hadrus
positive	TEDDY_OU_SUBJ1431448437_MAG82	213	2190	2022	64142	3.0852	8.68151e-40	2.45683e-38	d__Bacteria;p__Firmicutes_A;c__Clostridia;o__Lachnospirales;f__Lachnospiraceae;g__Fusicatenibacter;s__Fusicatenibacter saccharivorans
positive	TEDDY_OU_SUBJ1712495905_MAG21	129	2190	2087	64142	1.81026	2.37596e-09	2.99934e-08	d__Bacteria;p__Firmicutes_A;c__Clostridia;o__Lachnospirales;f__Lachnospiraceae;g__Anaerostipes;s__Anaerostipes hadrus
positive	TEDDY_OU_SUBJ1712495905_MAG37	391	2190	2797	64142	4.09423	3.09238e-99	1.46368e-97	d__Bacteria;p__Bacteroidota;c__Bacteroidia;o__Bacteroidales;f__Bacteroidaceae;g__Bacteroides;s__Bacteroides uniformis
positive	TEDDY_OU_SUBJ1712495905_MAG49	183	2190	1814	64142	2.9546	1.45235e-32	3.2212e-31	d__Bacteria;p__Firmicutes_A;c__Clostridia;o__Lachnospirales;f__Lachnospiraceae;g__Fusicatenibacter;s__Fusicatenibacter saccharivorans
positive	TEDDY_OU_SUBJ1712495905_MAG54	95	2190	1910	64142	1.45673	0.000501627	0.00464048	d__Bacteria;p__Firmicutes_A;c__Clostridia;o__Lachnospirales;f__Lachnospiraceae;g__Mediterraneibacter;s__Mediterraneibacter faecis
positive	TEDDY_OU_SUBJ1712495905_MAG59	357	2190	1683	64142	6.2129	9.62603e-137	1.14534e-134	d__Bacteria;p__Firmicutes_A;c__Clostridia;o__Oscillospirales;f__Ruminococcaceae;g__Faecalibacterium;s__Faecalibacterium prausnitzii_C
positive	TEDDY_OU_SUBJ1712495905_MAG60	120	2190	1522	64142	2.30906	6.60909e-15	1.11897e-13	d__Bacteria;p__Firmicutes_A;c__Clostridia;o__Oscillospirales;f__Acutalibacteraceae;g__Ruminococcus_E;s__Ruminococcus_E bromii_B
positive	TEDDY_OU_SUBJ1712495905_MAG64	105	2190	1766	64142	1.74137	3.25002e-07	3.57469e-06	d__Bacteria;p__Firmicutes_A;c__Clostridia;o__Lachnospirales;f__Lachnospiraceae;g__Bariatricus;s__Bariatricus comes
positive	TEDDY_OU_SUBJ1897951711_MAG45	92	2190	1272	64142	2.11831	4.15681e-10	5.58111e-09	d__Bacteria;p__Firmicutes_A;c__Clostridia;o__Oscillospirales;f__Acutalibacteraceae;g__Ruminococcus_E;s__Ruminococcus_E sp003526955
positive	TEDDY_OU_SUBJ1897951711_MAG47	474	2190	1933	64142	7.18272	2.09844e-199	4.10836e-196	d__Bacteria;p__Firmicutes_A;c__Clostridia;o__Oscillospirales;f__Ruminococcaceae;g__Faecalibacterium;s__Faecalibacterium prausnitzii_G
positive	TEDDY_OU_SUBJ1897951711_MAG53	100	2190	1984	64142	1.47621	0.00024397	0.00228739	d__Bacteria;p__Firmicutes_A;c__Clostridia;o__Oscillospirales;f__Ruminococcaceae;g__Ruthenibacterium;s__Ruthenibacterium lactatiformans
positive	TEDDY_OU_SUBJ1897951711_MAG64	79	2190	1352	64142	1.71137	1.34742e-05	0.00013453	d__Bacteria;p__Firmicutes_A;c__Clostridia;o__Oscillospirales;f__Ruminococcaceae;g__Fournierella;s__Fournierella massiliensis
positive	TEDDY_OU_SUBJ1328759443_MAG14	397	2190	2756	64142	4.21886	4.48181e-104	2.57387e-102	d__Bacteria;p__Bacteroidota;c__Bacteroidia;o__Bacteroidales;f__Bacteroidaceae;g__Bacteroides;s__Bacteroides uniformis
positive	TEDDY_OU_SUBJ1328759443_MAG17	353	2190	1908	64142	5.41838	3.4206e-120	2.38401e-118	d__Bacteria;p__Firmicutes_A;c__Clostridia;o__Oscillospirales;f__Ruminococcaceae;g__Faecalibacterium;s__Faecalibacterium prausnitzii_D
positive	TEDDY_OU_SUBJ1328759443_MAG20	88	2190	1743	64142	1.47868	0.000506427	0.00468288	d__Bacteria;p__Firmicutes_A;c__Clostridia;o__Lachnospirales;f__Lachnospiraceae;g__Bariatricus;s__Bariatricus comes
positive	TEDDY_OU_SUBJ1793661521_MAG109	91	2190	1253	64142	2.12705	4.23802e-10	5.6866e-09	d__Bacteria;p__Firmicutes_A;c__Clostridia;o__Oscillospirales;f__Acutalibacteraceae;g__Ruminococcus_E;s__Ruminococcus_E sp003526955
positive	TEDDY_OU_SUBJ1793661521_MAG114	198	2190	1923	64142	3.01558	4.93058e-36	1.15293e-34	d__Bacteria;p__Firmicutes_A;c__Clostridia;o__Lachnospirales;f__Lachnospiraceae;g__Fusicatenibacter;s__Fusicatenibacter saccharivorans
positive	TEDDY_OU_SUBJ1793661521_MAG177	113	2190	1405	64142	2.35554	1.11325e-14	1.86866e-13	d__Bacteria;p__Firmicutes_A;c__Clostridia;o__Oscillospirales;f__Acutalibacteraceae;g__Ruminococcus_E;s__Ruminococcus_E bromii_B
positive	TEDDY_OU_SUBJ1793661521_MAG76	112	2190	1973	64142	1.66258	1.08475e-06	1.15534e-05	d__Bacteria;p__Firmicutes_A;c__Clostridia;o__Lachnospirales;f__Lachnospiraceae;g__Anaerostipes;s__Anaerostipes hadrus
positive	TEDDY_OU_SUBJ1793661521_MAG82	73	2190	1195	64142	1.78913	7.01539e-06	7.12322e-05	d__Bacteria;p__Firmicutes_A;c__Clostridia;o__Oscillospirales;f__Acutalibacteraceae;g__Ruminococcus_H;s__Ruminococcus_H sp003531055
positive	TEDDY_OU_SUBJ1793661521_MAG85	70	2190	981	64142	2.09001	6.66945e-08	7.70978e-07	d__Bacteria;p__Firmicutes_A;c__Clostridia;o__Oscillospirales;f__Acutalibacteraceae;g__GCA-900066995;s__GCA-900066995 sp900291955
positive	TEDDY_OU_SUBJ1769964181_MAG20	401	2190	2916	64142	4.02762	1.2202e-99	5.86565e-98	d__Bacteria;p__Bacteroidota;c__Bacteroidia;o__Bacteroidales;f__Bacteroidaceae;g__Bacteroides;s__Bacteroides uniformis
positive	TEDDY_OU_SUBJ1769964181_MAG33	133	2190	1594	64142	2.44369	4.76147e-18	9.72895e-17	d__Bacteria;p__Firmicutes_A;c__Clostridia;o__Oscillospirales;f__Acutalibacteraceae;g__Ruminococcus_E;s__Ruminococcus_E bromii_B
positive	TEDDY_OU_SUBJ1769964181_MAG59	100	2190	1794	64142	1.63256	7.42758e-06	7.53109e-05	d__Bacteria;p__Firmicutes_A;c__Clostridia;o__Lachnospirales;f__Lachnospiraceae;g__Anaerostipes;s__Anaerostipes hadrus
positive	TEDDY_OU_SUBJ1826522975_MAG68	128	2190	2167	64142	1.72999	2.95897e-08	3.49174e-07	d__Bacteria;p__Firmicutes_A;c__Clostridia;o__Lachnospirales;f__Lachnospiraceae;g__Anaerostipes;s__Anaerostipes hadrus
positive	TEDDY_OU_SUBJ1370609090_MAG15	224	2190	2149	64142	3.05278	5.0884e-41	1.5588e-39	d__Bacteria;p__Firmicutes_A;c__Clostridia;o__Lachnospirales;f__Lachnospiraceae;g__Fusicatenibacter;s__Fusicatenibacter saccharivorans
positive	TEDDY_OU_SUBJ1370609090_MAG8	133	2190	2150	64142	1.8117	1.33724e-09	1.71523e-08	d__Bacteria;p__Firmicutes_A;c__Clostridia;o__Lachnospirales;f__Lachnospiraceae;g__Anaerostipes;s__Anaerostipes hadrus
positive	TEDDY_OU_SUBJ1987808799_MAG15	154	2190	2891	64142	1.56014	5.34136e-07	5.80967e-06	d__Bacteria;p__Bacteroidota;c__Bacteroidia;o__Bacteroidales;f__Bacteroidaceae;g__Bacteroides;s__Bacteroides sp900552405
positive	TEDDY_OU_SUBJ1987808799_MAG17	364	2190	1865	64142	5.71587	1.0432e-129	9.51968e-128	d__Bacteria;p__Firmicutes_A;c__Clostridia;o__Oscillospirales;f__Ruminococcaceae;g__Faecalibacterium;s__Faecalibacterium prausnitzii_J
positive	TEDDY_OU_SUBJ1987808799_MAG32	220	2190	2127	64142	3.02928	6.62332e-40	1.88677e-38	d__Bacteria;p__Firmicutes_A;c__Clostridia;o__Lachnospirales;f__Lachnospiraceae;g__Fusicatenibacter;s__Fusicatenibacter saccharivorans
positive	TEDDY_OU_SUBJ1987808799_MAG59	105	2190	1841	64142	1.67043	1.8372e-06	1.93477e-05	d__Bacteria;p__Firmicutes_A;c__Clostridia;o__Lachnospirales;f__Lachnospiraceae;g__Anaerostipes;s__Anaerostipes hadrus
positive	TEDDY_OU_SUBJ1987808799_MAG68	131	2190	1675	64142	2.29074	7.82505e-16	1.38472e-14	d__Bacteria;p__Firmicutes_A;c__Clostridia;o__Oscillospirales;f__Acutalibacteraceae;g__Ruminococcus_E;s__Ruminococcus_E bromii_B
positive	TEDDY_OU_SUBJ1481912228_MAG109	82	2190	1120	64142	2.14425	2.01061e-09	2.54859e-08	d__Bacteria;p__Firmicutes_A;c__Clostridia;o__Oscillospirales;f__Acutalibacteraceae;g__Ruminococcus_E;s__Ruminococcus_E sp003526955
positive	TEDDY_OU_SUBJ1481912228_MAG119	429	2190	1715	64142	7.32708	1.44954e-184	4.52426e-182	d__Bacteria;p__Firmicutes_A;c__Clostridia;o__Oscillospirales;f__Ruminococcaceae;g__Faecalibacterium;s__Faecalibacterium prausnitzii_G
positive	TEDDY_OU_SUBJ1481912228_MAG12	93	2190	1695	64142	1.60696	2.53408e-05	0.000248742	d__Bacteria;p__Firmicutes_A;c__Clostridia;o__Lachnospirales;f__Lachnospiraceae;g__Bariatricus;s__Bariatricus comes
positive	TEDDY_OU_SUBJ1481912228_MAG120	188	2190	1861	64142	2.95867	1.95331e-33	4.35922e-32	d__Bacteria;p__Firmicutes_A;c__Clostridia;o__Lachnospirales;f__Lachnospiraceae;g__Fusicatenibacter;s__Fusicatenibacter saccharivorans
positive	TEDDY_OU_SUBJ1481912228_MAG2	107	2190	1913	64142	1.63818	3.29565e-06	3.4172e-05	d__Bacteria;p__Firmicutes_A;c__Clostridia;o__Lachnospirales;f__Lachnospiraceae;g__Anaerostipes;s__Anaerostipes hadrus
positive	TEDDY_OU_SUBJ1481912228_MAG23	141	2190	2807	64142	1.47119	2.157e-05	0.000213088	d__Bacteria;p__Bacteroidota;c__Bacteroidia;o__Bacteroidales;f__Bacteroidaceae;g__Bacteroides;s__Bacteroides cellulosilyticus
positive	TEDDY_OU_SUBJ1481912228_MAG49	399	2190	2880	64142	4.05761	4.83342e-100	2.35504e-98	d__Bacteria;p__Bacteroidota;c__Bacteroidia;o__Bacteroidales;f__Bacteroidaceae;g__Bacteroides;s__Bacteroides uniformis
positive	TEDDY_OU_SUBJ1481912228_MAG58	72	2190	1198	64142	1.76023	1.32231e-05	0.000132145	d__Bacteria;p__Firmicutes_A;c__Clostridia;o__Oscillospirales;f__Acutalibacteraceae;g__Ruminococcus_H;s__Ruminococcus_H sp003531055
positive	TEDDY_OU_SUBJ1481912228_MAG9	139	2190	1665	64142	2.44503	8.90613e-19	1.86578e-17	d__Bacteria;p__Firmicutes_A;c__Clostridia;o__Oscillospirales;f__Acutalibacteraceae;g__Ruminococcus_E;s__Ruminococcus_E bromii_B
positive	TEDDY_OU_SUBJ1618380387_MAG56	330	2190	1750	64142	5.52263	7.12831e-115	4.61007e-113	d__Bacteria;p__Firmicutes_A;c__Clostridia;o__Oscillospirales;f__Ruminococcaceae;g__Faecalibacterium;s__Faecalibacterium prausnitzii_D
positive	TEDDY_OU_SUBJ1618380387_MAG6	137	2190	2034	64142	1.97271	4.56412e-12	6.96619e-11	d__Bacteria;p__Firmicutes_A;c__Clostridia;o__Lachnospirales;f__Lachnospiraceae;g__Anaerostipes;s__Anaerostipes hadrus
positive	TEDDY_OU_SUBJ1970826914_MAG18	235	2190	2305	64142	2.98595	1.7954e-41	5.59562e-40	d__Bacteria;p__Firmicutes_A;c__Clostridia;o__Lachnospirales;f__Lachnospiraceae;g__Fusicatenibacter;s__Fusicatenibacter saccharivorans
positive	TEDDY_OU_SUBJ1970826914_MAG22	99	2190	1361	64142	2.13041	7.37791e-11	1.05295e-09	d__Bacteria;p__Firmicutes_A;c__Clostridia;o__Oscillospirales;f__Acutalibacteraceae;g__Ruminococcus_E;s__Ruminococcus_E sp003526955
positive	TEDDY_OU_SUBJ1970826914_MAG30	140	2190	2168	64142	1.89134	3.95769e-11	5.78133e-10	d__Bacteria;p__Firmicutes_A;c__Clostridia;o__Lachnospirales;f__Lachnospiraceae;g__Anaerostipes;s__Anaerostipes hadrus
positive	TEDDY_OU_SUBJ1970826914_MAG5	372	2190	1894	64142	5.75201	4.44369e-133	4.47193e-131	d__Bacteria;p__Firmicutes_A;c__Clostridia;o__Oscillospirales;f__Ruminococcaceae;g__Faecalibacterium;s__Faecalibacterium prausnitzii_D
positive	TEDDY_OU_SUBJ1380405716_MAG51	137	2190	1671	64142	2.40122	5.93375e-18	1.2067e-16	d__Bacteria;p__Firmicutes_A;c__Clostridia;o__Oscillospirales;f__Acutalibacteraceae;g__Ruminococcus_E;s__Ruminococcus_E bromii_B
positive	TEDDY_OU_SUBJ1380405716_MAG62	116	2190	1915	64142	1.77411	3.60147e-08	4.22908e-07	d__Bacteria;p__Firmicutes_A;c__Clostridia;o__Lachnospirales;f__Lachnospiraceae;g__Anaerostipes;s__Anaerostipes hadrus
positive	TEDDY_OU_SUBJ1380405716_MAG72	383	2190	2817	64142	3.98204	2.54891e-94	9.96248e-93	d__Bacteria;p__Bacteroidota;c__Bacteroidia;o__Bacteroidales;f__Bacteroidaceae;g__Bacteroides;s__Bacteroides uniformis
positive	TEDDY_OU_SUBJ1380405716_MAG8	107	2190	1978	64142	1.58434	1.21945e-05	0.000122149	d__Bacteria;p__Bacteroidota;c__Bacteroidia;o__Bacteroidales;f__Bacteroidaceae;g__Bacteroides;s__Bacteroides stercoris
positive	TEDDY_OU_SUBJ1336866624_MAG35	128	2190	1655	64142	2.26527	3.39346e-15	5.82788e-14	d__Bacteria;p__Firmicutes_A;c__Clostridia;o__Oscillospirales;f__Acutalibacteraceae;g__Ruminococcus_E;s__Ruminococcus_E bromii_B
positive	TEDDY_OU_SUBJ1336866624_MAG47	122	2190	1979	64142	1.80547	6.91839e-09	8.4994e-08	d__Bacteria;p__Firmicutes_A;c__Clostridia;o__Lachnospirales;f__Lachnospiraceae;g__Anaerostipes;s__Anaerostipes hadrus
positive	TEDDY_OU_SUBJ1262137252_MAG34	205	2190	1996	64142	3.008	4.75114e-37	1.14581e-35	d__Bacteria;p__Firmicutes_A;c__Clostridia;o__Lachnospirales;f__Lachnospiraceae;g__Fusicatenibacter;s__Fusicatenibacter saccharivorans
positive	TEDDY_OU_SUBJ1262137252_MAG44	109	2190	1894	64142	1.68554	8.27701e-07	8.90378e-06	d__Bacteria;p__Firmicutes_A;c__Clostridia;o__Lachnospirales;f__Lachnospiraceae;g__Anaerostipes;s__Anaerostipes hadrus
positive	TEDDY_OU_SUBJ1262137252_MAG7	140	2190	1668	64142	2.45818	4.48966e-19	9.5073e-18	d__Bacteria;p__Firmicutes_A;c__Clostridia;o__Oscillospirales;f__Acutalibacteraceae;g__Ruminococcus_E;s__Ruminococcus_E bromii_B
positive	TEDDY_OU_SUBJ1742125317_MAG5	115	2190	2073	64142	1.62476	2.15574e-06	2.25478e-05	d__Bacteria;p__Firmicutes_A;c__Clostridia;o__Lachnospirales;f__Lachnospiraceae;g__Anaerostipes;s__Anaerostipes hadrus
positive	TEDDY_OU_SUBJ1672377043_MAG23	361	2190	2646	64142	3.99585	9.642e-90	3.4041e-88	d__Bacteria;p__Bacteroidota;c__Bacteroidia;o__Bacteroidales;f__Bacteroidaceae;g__Bacteroides;s__Bacteroides uniformis
positive	TEDDY_OU_SUBJ1672377043_MAG3	129	2190	1685	64142	2.24228	5.30804e-15	9.02954e-14	d__Bacteria;p__Firmicutes_A;c__Clostridia;o__Oscillospirales;f__Acutalibacteraceae;g__Ruminococcus_E;s__Ruminococcus_E bromii_B
positive	TEDDY_OU_SUBJ1672377043_MAG44	330	2190	1647	64142	5.8676	3.84909e-121	2.71783e-119	d__Bacteria;p__Firmicutes_A;c__Clostridia;o__Oscillospirales;f__Ruminococcaceae;g__Faecalibacterium;s__Faecalibacterium prausnitzii_D
positive	TEDDY_OU_SUBJ1672377043_MAG63	121	2190	1987	64142	1.7835	1.47169e-08	1.77064e-07	d__Bacteria;p__Firmicutes_A;c__Clostridia;o__Lachnospirales;f__Lachnospiraceae;g__Anaerostipes;s__Anaerostipes hadrus
positive	TEDDY_OU_SUBJ1672377043_MAG70	175	2190	1743	64142	2.94053	4.6893e-31	1.03155e-29	d__Bacteria;p__Firmicutes_A;c__Clostridia;o__Lachnospirales;f__Lachnospiraceae;g__Fusicatenibacter;s__Fusicatenibacter saccharivorans
positive	TEDDY_OU_SUBJ1760263362_MAG25	129	2190	1622	64142	2.32929	4.02909e-16	7.23087e-15	d__Bacteria;p__Firmicutes_A;c__Clostridia;o__Oscillospirales;f__Acutalibacteraceae;g__Ruminococcus_E;s__Ruminococcus_E bromii_B
positive	TEDDY_OU_SUBJ1422646563_MAG149	192	2190	1834	64142	3.0661	6.84795e-36	1.59435e-34	d__Bacteria;p__Firmicutes_A;c__Clostridia;o__Lachnospirales;f__Lachnospiraceae;g__Fusicatenibacter;s__Fusicatenibacter saccharivorans
positive	TEDDY_OU_SUBJ1422646563_MAG185	100	2190	1740	64142	1.68323	2.30512e-06	2.40752e-05	d__Bacteria;p__Firmicutes_A;c__Clostridia;o__Lachnospirales;f__Lachnospiraceae;g__Bariatricus;s__Bariatricus comes
positive	TEDDY_OU_SUBJ1422646563_MAG47	111	2190	2046	64142	1.58894	7.71711e-06	7.81362e-05	d__Bacteria;p__Firmicutes_A;c__Clostridia;o__Lachnospirales;f__Lachnospiraceae;g__Anaerostipes;s__Anaerostipes hadrus
positive	TEDDY_OU_SUBJ1422646563_MAG60	81	2190	1134	64142	2.09211	6.80982e-09	8.38036e-08	d__Bacteria;p__Firmicutes_A;c__Clostridia;o__Oscillospirales;f__Acutalibacteraceae;g__Ruminococcus_E;s__Ruminococcus_E sp003526955
positive	TEDDY_OU_SUBJ1422646563_MAG78	390	2190	2718	64142	4.20241	5.83293e-102	3.07887e-100	d__Bacteria;p__Bacteroidota;c__Bacteroidia;o__Bacteroidales;f__Bacteroidaceae;g__Bacteroides;s__Bacteroides uniformis
positive	TEDDY_OU_SUBJ1422646563_MAG84	74	2190	1243	64142	1.74363	1.37077e-05	0.000136798	d__Bacteria;p__Firmicutes_A;c__Clostridia;o__Oscillospirales;f__Acutalibacteraceae;g__Ruminococcus_H;s__Ruminococcus_H sp003531055
positive	TEDDY_OU_SUBJ1422646563_MAG85	133	2190	1597	64142	2.43911	5.46174e-18	1.11281e-16	d__Bacteria;p__Firmicutes_A;c__Clostridia;o__Oscillospirales;f__Acutalibacteraceae;g__Ruminococcus_E;s__Ruminococcus_E bromii_B
positive	TEDDY_OU_SUBJ1350449120_MAG15	231	2190	2227	64142	3.03792	6.99261e-42	2.21786e-40	d__Bacteria;p__Firmicutes_A;c__Clostridia;o__Lachnospirales;f__Lachnospiraceae;g__Fusicatenibacter;s__Fusicatenibacter saccharivorans
positive	TEDDY_OU_SUBJ1350449120_MAG35	135	2190	1660	64142	2.38185	1.81492e-17	3.57278e-16	d__Bacteria;p__Firmicutes_A;c__Clostridia;o__Oscillospirales;f__Acutalibacteraceae;g__Ruminococcus_E;s__Ruminococcus_E bromii_B
positive	TEDDY_OU_SUBJ1350449120_MAG43	447	2190	1755	64142	7.46033	2.60113e-194	2.24072e-191	d__Bacteria;p__Firmicutes_A;c__Clostridia;o__Oscillospirales;f__Ruminococcaceae;g__Faecalibacterium;s__Faecalibacterium prausnitzii_G
positive	TEDDY_OU_SUBJ1350449120_MAG98	138	2190	2167	64142	1.8652	1.24039e-10	1.74481e-09	d__Bacteria;p__Firmicutes_A;c__Clostridia;o__Lachnospirales;f__Lachnospiraceae;g__Anaerostipes;s__Anaerostipes hadrus
positive	TEDDY_OU_SUBJ1465907723_MAG1	360	2190	1597	64142	6.60215	9.26839e-145	1.5237e-142	d__Bacteria;p__Firmicutes_A;c__Clostridia;o__Oscillospirales;f__Ruminococcaceae;g__Faecalibacterium;s__Faecalibacterium prausnitzii_E
positive	TEDDY_OU_SUBJ1465907723_MAG20	443	2190	1737	64142	7.47018	6.91241e-193	4.51108e-190	d__Bacteria;p__Firmicutes_A;c__Clostridia;o__Oscillospirales;f__Ruminococcaceae;g__Faecalibacterium;s__Faecalibacterium prausnitzii_G
positive	TEDDY_OU_SUBJ1465907723_MAG25	183	2190	3726	64142	1.43847	6.01685e-06	6.12956e-05	d__Bacteria;p__Bacteroidota;c__Bacteroidia;o__Bacteroidales;f__Bacteroidaceae;g__Bacteroides;s__Bacteroides ovatus
positive	TEDDY_OU_SUBJ1465907723_MAG26	358	2190	1845	64142	5.68262	4.50844e-127	3.69178e-125	d__Bacteria;p__Firmicutes_A;c__Clostridia;o__Oscillospirales;f__Ruminococcaceae;g__Faecalibacterium;s__Faecalibacterium prausnitzii_D
positive	TEDDY_OU_SUBJ1465907723_MAG51	124	2190	1479	64142	2.45547	4.02458e-17	7.71115e-16	d__Bacteria;p__Firmicutes_A;c__Clostridia;o__Oscillospirales;f__Acutalibacteraceae;g__Ruminococcus_E;s__Ruminococcus_E bromii_B
positive	TEDDY_OU_SUBJ1940194251_MAG23	91	2190	1222	64142	2.18104	1.33338e-10	1.87072e-09	d__Bacteria;p__Firmicutes_A;c__Clostridia;o__Oscillospirales;f__Acutalibacteraceae;g__Ruminococcus_E;s__Ruminococcus_E sp003526955
positive	TEDDY_OU_SUBJ1940194251_MAG50	359	2190	2407	64142	4.36817	1.24673e-98	5.77408e-97	d__Bacteria;p__Bacteroidota;c__Bacteroidia;o__Bacteroidales;f__Bacteroidaceae;g__Bacteroides;s__Bacteroides uniformis
positive	TEDDY_OU_SUBJ1940194251_MAG54	99	2190	1903	64142	1.52365	9.32492e-05	0.000892144	d__Bacteria;p__Bacteroidota;c__Bacteroidia;o__Bacteroidales;f__Bacteroidaceae;g__Bacteroides;s__Bacteroides stercoris
positive	TEDDY_OU_SUBJ1940194251_MAG58	357	2190	1827	64142	5.72253	1.59004e-127	1.32213e-125	d__Bacteria;p__Firmicutes_A;c__Clostridia;o__Oscillospirales;f__Ruminococcaceae;g__Faecalibacterium;s__Faecalibacterium prausnitzii_D
positive	TEDDY_OU_SUBJ1940194251_MAG64	114	2190	1500	64142	2.22593	2.59173e-13	4.15913e-12	d__Bacteria;p__Firmicutes_A;c__Clostridia;o__Oscillospirales;f__Acutalibacteraceae;g__Ruminococcus_E;s__Ruminococcus_E bromii_B
positive	TEDDY_OU_SUBJ1544054200_MAG10	214	2190	2107	64142	2.97464	6.82436e-38	1.71094e-36	d__Bacteria;p__Firmicutes_A;c__Clostridia;o__Lachnospirales;f__Lachnospiraceae;g__Fusicatenibacter;s__Fusicatenibacter saccharivorans
positive	TEDDY_OU_SUBJ1544054200_MAG25	369	2190	2632	64142	4.10607	1.8722e-94	7.3576e-93	d__Bacteria;p__Bacteroidota;c__Bacteroidia;o__Bacteroidales;f__Bacteroidaceae;g__Bacteroides;s__Bacteroides uniformis
positive	TEDDY_OU_SUBJ1544054200_MAG29	132	2190	1640	64142	2.35732	8.24093e-17	1.5406e-15	d__Bacteria;p__Firmicutes_A;c__Clostridia;o__Oscillospirales;f__Acutalibacteraceae;g__Ruminococcus_E;s__Ruminococcus_E bromii_B
positive	TEDDY_OU_SUBJ1544054200_MAG31	108	2190	1874	64142	1.6879	8.68784e-07	9.32258e-06	d__Bacteria;p__Firmicutes_A;c__Clostridia;o__Lachnospirales;f__Lachnospiraceae;g__Anaerostipes;s__Anaerostipes hadrus
positive	TEDDY_OU_SUBJ1544054200_MAG35	104	2190	2005	64142	1.51917	7.14476e-05	0.000687532	d__Bacteria;p__Bacteroidota;c__Bacteroidia;o__Bacteroidales;f__Bacteroidaceae;g__Bacteroides;s__Bacteroides stercoris
positive	TEDDY_OU_SUBJ1778560668_MAG12	127	2190	1551	64142	2.39817	9.06497e-17	1.69024e-15	d__Bacteria;p__Firmicutes_A;c__Clostridia;o__Oscillospirales;f__Acutalibacteraceae;g__Ruminococcus_E;s__Ruminococcus_E bromii_B
positive	TEDDY_OU_SUBJ1778560668_MAG22	132	2190	2126	64142	1.81836	1.2434e-09	1.59677e-08	d__Bacteria;p__Firmicutes_A;c__Clostridia;o__Lachnospirales;f__Lachnospiraceae;g__Anaerostipes;s__Anaerostipes hadrus
positive	TEDDY_OU_SUBJ1778560668_MAG27	80	2190	1324	64142	1.76968	3.96495e-06	4.08561e-05	d__Bacteria;p__Firmicutes_A;c__Clostridia;o__Oscillospirales;f__Acutalibacteraceae;g__Ruminococcus_H;s__Ruminococcus_H sp003531055
positive	TEDDY_OU_SUBJ1778560668_MAG45	195	2190	1817	64142	3.14314	1.06895e-37	2.65219e-36	d__Bacteria;p__Firmicutes_A;c__Clostridia;o__Lachnospirales;f__Lachnospiraceae;g__Fusicatenibacter;s__Fusicatenibacter saccharivorans
positive	TEDDY_OU_SUBJ1875431031_MAG11	69	2190	950	64142	2.12722	4.42281e-08	5.17099e-07	d__Bacteria;p__Firmicutes_A;c__Clostridia;o__Oscillospirales;f__Acutalibacteraceae;g__GCA-900066995;s__GCA-900066995 sp900291955
positive	TEDDY_OU_SUBJ1875431031_MAG130	191	2190	1889	64142	2.96133	5.80258e-34	1.30171e-32	d__Bacteria;p__Firmicutes_A;c__Clostridia;o__Lachnospirales;f__Lachnospiraceae;g__Fusicatenibacter;s__Fusicatenibacter saccharivorans
positive	TEDDY_OU_SUBJ1875431031_MAG30	128	2190	1621	64142	2.31259	8.40517e-16	1.48372e-14	d__Bacteria;p__Firmicutes_A;c__Clostridia;o__Oscillospirales;f__Acutalibacteraceae;g__Ruminococcus_E;s__Ruminococcus_E bromii_B
positive	TEDDY_OU_SUBJ1875431031_MAG59	102	2190	1677	64142	1.78138	1.78714e-07	2.00771e-06	d__Bacteria;p__Firmicutes_A;c__Clostridia;o__Lachnospirales;f__Lachnospiraceae;g__Bariatricus;s__Bariatricus comes
positive	TEDDY_OU_SUBJ1875431031_MAG79	380	2190	2639	64142	4.21723	5.72548e-100	2.78338e-98	d__Bacteria;p__Bacteroidota;c__Bacteroidia;o__Bacteroidales;f__Bacteroidaceae;g__Bacteroides;s__Bacteroides uniformis
positive	TEDDY_OU_SUBJ1875431031_MAG8	87	2190	1166	64142	2.18531	2.96909e-10	4.02913e-09	d__Bacteria;p__Firmicutes_A;c__Clostridia;o__Oscillospirales;f__Acutalibacteraceae;g__Ruminococcus_E;s__Ruminococcus_E sp003526955
positive	TEDDY_OU_SUBJ1283384554_MAG14	128	2190	2024	64142	1.85228	7.74985e-10	1.00855e-08	d__Bacteria;p__Firmicutes_A;c__Clostridia;o__Lachnospirales;f__Lachnospiraceae;g__Anaerostipes;s__Anaerostipes hadrus
positive	TEDDY_OU_SUBJ1283384554_MAG47	139	2190	1664	64142	2.4465	8.50738e-19	1.78572e-17	d__Bacteria;p__Firmicutes_A;c__Clostridia;o__Oscillospirales;f__Acutalibacteraceae;g__Ruminococcus_E;s__Ruminococcus_E bromii_B
positive	TEDDY_OU_SUBJ1283384554_MAG52	352	2190	1790	64142	5.75897	1.44135e-126	1.15824e-124	d__Bacteria;p__Firmicutes_A;c__Clostridia;o__Oscillospirales;f__Ruminococcaceae;g__Faecalibacterium;s__Faecalibacterium prausnitzii_D
positive	TEDDY_OU_SUBJ1283384554_MAG63	381	2190	2739	64142	4.074	2.2163e-96	9.26801e-95	d__Bacteria;p__Bacteroidota;c__Bacteroidia;o__Bacteroidales;f__Bacteroidaceae;g__Bacteroides;s__Bacteroides uniformis
positive	TEDDY_OU_SUBJ1971619040_MAG110	351	2190	1780	64142	5.77485	1.54669e-126	1.23827e-124	d__Bacteria;p__Firmicutes_A;c__Clostridia;o__Oscillospirales;f__Ruminococcaceae;g__Faecalibacterium;s__Faecalibacterium prausnitzii_D
positive	TEDDY_OU_SUBJ1971619040_MAG54	117	2190	1941	64142	1.76544	4.02388e-08	4.71481e-07	d__Bacteria;p__Firmicutes_A;c__Clostridia;o__Lachnospirales;f__Lachnospiraceae;g__Anaerostipes;s__Anaerostipes hadrus
positive	TEDDY_OU_SUBJ1971619040_MAG74	390	2190	2694	64142	4.23984	5.70537e-103	3.14248e-101	d__Bacteria;p__Bacteroidota;c__Bacteroidia;o__Bacteroidales;f__Bacteroidaceae;g__Bacteroides;s__Bacteroides uniformis
positive	TEDDY_OU_SUBJ1971619040_MAG97	213	2190	2148	64142	2.90423	2.10979e-36	4.97117e-35	d__Bacteria;p__Firmicutes_A;c__Clostridia;o__Lachnospirales;f__Lachnospiraceae;g__Fusicatenibacter;s__Fusicatenibacter saccharivorans
positive	TEDDY_OU_SUBJ1559161450_MAG26	322	2190	1542	64142	6.11661	1.32501e-122	9.70589e-121	d__Bacteria;p__Firmicutes_A;c__Clostridia;o__Oscillospirales;f__Ruminococcaceae;g__Faecalibacterium;s__Faecalibacterium prausnitzii_C
positive	TEDDY_OU_SUBJ1559161450_MAG27	215	2190	2164	64142	2.90983	8.104e-37	1.92848e-35	d__Bacteria;p__Firmicutes_A;c__Clostridia;o__Lachnospirales;f__Lachnospiraceae;g__Fusicatenibacter;s__Fusicatenibacter saccharivorans
positive	TEDDY_OU_SUBJ1559161450_MAG33	107	2190	1941	64142	1.61454	5.86836e-06	5.98962e-05	d__Bacteria;p__Firmicutes_A;c__Clostridia;o__Lachnospirales;f__Lachnospiraceae;g__Anaerostipes;s__Anaerostipes hadrus
positive	TEDDY_OU_SUBJ1915765223_MAG11	111	2190	1857	64142	1.75067	1.24532e-07	1.41526e-06	d__Bacteria;p__Firmicutes_A;c__Clostridia;o__Lachnospirales;f__Lachnospiraceae;g__Anaerostipes;s__Anaerostipes hadrus
positive	TEDDY_OU_SUBJ1915765223_MAG36	134	2190	2582	64142	1.51998	8.19064e-06	8.28528e-05	d__Bacteria;p__Bacteroidota;c__Bacteroidia;o__Bacteroidales;f__Bacteroidaceae;g__Bacteroides;s__Bacteroides intestinalis
positive	TEDDY_OU_SUBJ1915765223_MAG52	121	2190	1536	64142	2.30708	5.46264e-15	9.27786e-14	d__Bacteria;p__Firmicutes_A;c__Clostridia;o__Oscillospirales;f__Acutalibacteraceae;g__Ruminococcus_E;s__Ruminococcus_E bromii
positive	TEDDY_OU_SUBJ1915765223_MAG68	228	2190	2224	64142	3.00251	1.10091e-40	3.31135e-39	d__Bacteria;p__Firmicutes_A;c__Clostridia;o__Lachnospirales;f__Lachnospiraceae;g__Fusicatenibacter;s__Fusicatenibacter saccharivorans
positive	TEDDY_OU_SUBJ1915765223_MAG82	91	2190	1700	64142	1.56777	6.86498e-05	0.000661199	d__Bacteria;p__Firmicutes_A;c__Clostridia;o__Lachnospirales;f__Lachnospiraceae;g__Bariatricus;s__Bariatricus comes
positive	TEDDY_OU_SUBJ1725658699_MAG125	218	2190	2088	64142	3.05781	4.06209e-40	1.16953e-38	d__Bacteria;p__Firmicutes_A;c__Clostridia;o__Lachnospirales;f__Lachnospiraceae;g__Fusicatenibacter;s__Fusicatenibacter saccharivorans
positive	TEDDY_OU_SUBJ1725658699_MAG136	95	2190	1720	64142	1.61766	1.67072e-05	0.000166039	d__Bacteria;p__Firmicutes_A;c__Clostridia;o__Lachnospirales;f__Lachnospiraceae;g__Bariatricus;s__Bariatricus comes
positive	TEDDY_OU_SUBJ1725658699_MAG46	113	2190	1910	64142	1.73276	1.56559e-07	1.76619e-06	d__Bacteria;p__Firmicutes_A;c__Clostridia;o__Lachnospirales;f__Lachnospiraceae;g__Anaerostipes;s__Anaerostipes hadrus
positive	TEDDY_OU_SUBJ1725658699_MAG66	128	2190	1594	64142	2.35186	2.67543e-16	4.85001e-15	d__Bacteria;p__Firmicutes_A;c__Clostridia;o__Oscillospirales;f__Acutalibacteraceae;g__Ruminococcus_E;s__Ruminococcus_E bromii_B
positive	TEDDY_OU_SUBJ1725658699_MAG70	385	2190	2720	64142	4.1455	3.05229e-99	1.44789e-97	d__Bacteria;p__Bacteroidota;c__Bacteroidia;o__Bacteroidales;f__Bacteroidaceae;g__Bacteroides;s__Bacteroides uniformis
positive	TEDDY_OU_SUBJ1725658699_MAG97	64	2190	1154	64142	1.6243	0.000296248	0.0027655	d__Bacteria;p__Firmicutes_A;c__Clostridia;o__Oscillospirales;f__Acutalibacteraceae;g__Ruminococcus_H;s__Ruminococcus_H sp003531055
positive	TEDDY_OU_SUBJ1917522162_MAG36	376	2190	2686	64142	4.09985	6.41807e-96	2.65297e-94	d__Bacteria;p__Bacteroidota;c__Bacteroidia;o__Bacteroidales;f__Bacteroidaceae;g__Bacteroides;s__Bacteroides uniformis
positive	TEDDY_OU_SUBJ1917522162_MAG49	133	2190	2085	64142	1.86831	2.31505e-10	3.16551e-09	d__Bacteria;p__Firmicutes_A;c__Clostridia;o__Lachnospirales;f__Lachnospiraceae;g__Anaerostipes;s__Anaerostipes hadrus
positive	TEDDY_OU_SUBJ1884425596_MAG30	128	2190	2094	64142	1.79026	4.93428e-09	6.10717e-08	d__Bacteria;p__Firmicutes_A;c__Clostridia;o__Lachnospirales;f__Lachnospiraceae;g__Anaerostipes;s__Anaerostipes hadrus
positive	TEDDY_OU_SUBJ1884425596_MAG56	120	2190	1537	64142	2.28678	1.23023e-14	2.06342e-13	d__Bacteria;p__Firmicutes_A;c__Clostridia;o__Oscillospirales;f__Acutalibacteraceae;g__Ruminococcus_E;s__Ruminococcus_E bromii_B
positive	TEDDY_OU_SUBJ1395588774_MAG20	111	2190	1393	64142	2.33379	3.23722e-14	5.36282e-13	d__Bacteria;p__Firmicutes_A;c__Clostridia;o__Oscillospirales;f__Acutalibacteraceae;g__Ruminococcus_E;s__Ruminococcus_E bromii_B
positive	TEDDY_OU_SUBJ1395588774_MAG55	394	2190	2650	64142	4.35444	5.18439e-107	3.15398e-105	d__Bacteria;p__Bacteroidota;c__Bacteroidia;o__Bacteroidales;f__Bacteroidaceae;g__Bacteroides;s__Bacteroides uniformis
positive	TEDDY_OU_SUBJ1395588774_MAG61	65	2190	1111	64142	1.71353	6.76779e-05	0.000652422	d__Bacteria;p__Firmicutes_A;c__Clostridia;o__Oscillospirales;f__Acutalibacteraceae;g__Ruminococcus_H;s__Ruminococcus_H sp003531055
positive	TEDDY_OU_SUBJ1590854185_MAG24	142	2190	1657	64142	2.50979	5.05047e-20	1.0855e-18	d__Bacteria;p__Firmicutes_A;c__Clostridia;o__Oscillospirales;f__Acutalibacteraceae;g__Ruminococcus_E;s__Ruminococcus_E bromii_B
positive	TEDDY_OU_SUBJ1590854185_MAG33	213	2190	2242	64142	2.78247	4.59311e-34	1.03362e-32	d__Bacteria;p__Firmicutes_A;c__Clostridia;o__Lachnospirales;f__Lachnospiraceae;g__Fusicatenibacter;s__Fusicatenibacter saccharivorans
positive	TEDDY_OU_SUBJ1836545760_MAG105	91	2190	1210	64142	2.20268	8.40165e-11	1.19273e-09	d__Bacteria;p__Firmicutes_A;c__Clostridia;o__Oscillospirales;f__Acutalibacteraceae;g__Ruminococcus_E;s__Ruminococcus_E sp003526955
positive	TEDDY_OU_SUBJ1836545760_MAG13	384	2190	2809	64142	4.0038	3.815e-95	1.53857e-93	d__Bacteria;p__Bacteroidota;c__Bacteroidia;o__Bacteroidales;f__Bacteroidaceae;g__Bacteroides;s__Bacteroides uniformis
positive	TEDDY_OU_SUBJ1836545760_MAG38	106	2190	1399	64142	2.21914	1.90739e-12	2.95735e-11	d__Bacteria;p__Firmicutes_A;c__Clostridia;o__Oscillospirales;f__Acutalibacteraceae;g__Ruminococcus_E;s__Ruminococcus_E bromii_B
positive	TEDDY_OU_SUBJ1836545760_MAG77	105	2190	1925	64142	1.59753	1.05893e-05	0.000106367	d__Bacteria;p__Firmicutes_A;c__Clostridia;o__Lachnospirales;f__Lachnospiraceae;g__Anaerostipes;s__Anaerostipes hadrus
positive	TEDDY_OU_SUBJ1836545760_MAG80	213	2190	2010	64142	3.10361	3.98109e-40	1.14775e-38	d__Bacteria;p__Firmicutes_A;c__Clostridia;o__Lachnospirales;f__Lachnospiraceae;g__Fusicatenibacter;s__Fusicatenibacter saccharivorans
positive	TEDDY_OU_SUBJ1836545760_MAG90	349	2190	1614	64142	6.33314	5.18051e-136	5.87197e-134	d__Bacteria;p__Firmicutes_A;c__Clostridia;o__Oscillospirales;f__Ruminococcaceae;g__Faecalibacterium;s__Faecalibacterium prausnitzii_C
positive	TEDDY_OU_SUBJ1359542206_MAG14	387	2190	1990	64142	5.69534	7.73877e-137	9.25901e-135	d__Bacteria;p__Firmicutes_A;c__Clostridia;o__Oscillospirales;f__Ruminococcaceae;g__Faecalibacterium;s__Faecalibacterium prausnitzii_D
positive	TEDDY_OU_SUBJ1237890995_MAG14	128	2190	1576	64142	2.37871	1.22438e-16	2.26531e-15	d__Bacteria;p__Firmicutes_A;c__Clostridia;o__Oscillospirales;f__Acutalibacteraceae;g__Ruminococcus_E;s__Ruminococcus_E bromii_B
positive	TEDDY_OU_SUBJ1237890995_MAG19	83	2190	1279	64142	1.90067	2.00999e-07	2.24985e-06	d__Bacteria;p__Firmicutes_A;c__Clostridia;o__Oscillospirales;f__Acutalibacteraceae;g__Ruminococcus_E;s__Ruminococcus_E sp003526955
positive	TEDDY_OU_SUBJ1237890995_MAG2	478	2190	2000	64142	7.00086	4.71111e-197	7.24703e-194	d__Bacteria;p__Firmicutes_A;c__Clostridia;o__Oscillospirales;f__Ruminococcaceae;g__Faecalibacterium;s__Faecalibacterium prausnitzii_G
positive	TEDDY_OU_SUBJ1237890995_MAG50	114	2190	1991	64142	1.67697	6.06752e-07	6.56963e-06	d__Bacteria;p__Firmicutes_A;c__Clostridia;o__Lachnospirales;f__Lachnospiraceae;g__Anaerostipes;s__Anaerostipes hadrus
positive	TEDDY_OU_SUBJ1237890995_MAG57	375	2190	2723	64142	4.03342	6.48813e-94	2.51763e-92	d__Bacteria;p__Bacteroidota;c__Bacteroidia;o__Bacteroidales;f__Bacteroidaceae;g__Bacteroides;s__Bacteroides uniformis
positive	TEDDY_OU_SUBJ1237890995_MAG63	106	2190	2122	64142	1.46302	0.000223986	0.0021046	d__Bacteria;p__Bacteroidota;c__Bacteroidia;o__Bacteroidales;f__Bacteroidaceae;g__Bacteroides;s__Bacteroides stercoris
positive	TEDDY_OU_SUBJ1504479905_MAG1	341	2190	1545	64142	6.46419	2.51789e-135	2.79512e-133	d__Bacteria;p__Firmicutes_A;c__Clostridia;o__Oscillospirales;f__Ruminococcaceae;g__Faecalibacterium;s__Faecalibacterium prausnitzii_C
positive	TEDDY_OU_SUBJ1504479905_MAG22	117	2190	1919	64142	1.78565	2.31417e-08	2.74741e-07	d__Bacteria;p__Firmicutes_A;c__Clostridia;o__Lachnospirales;f__Lachnospiraceae;g__Anaerostipes;s__Anaerostipes hadrus
positive	TEDDY_OU_SUBJ1504479905_MAG27	234	2190	2239	64142	3.06088	7.70195e-43	2.50558e-41	d__Bacteria;p__Firmicutes_A;c__Clostridia;o__Lachnospirales;f__Lachnospiraceae;g__Fusicatenibacter;s__Fusicatenibacter saccharivorans
positive	TEDDY_OU_SUBJ1504479905_MAG70	128	2190	1600	64142	2.34304	3.46028e-16	6.22561e-15	d__Bacteria;p__Firmicutes_A;c__Clostridia;o__Oscillospirales;f__Acutalibacteraceae;g__Ruminococcus_E;s__Ruminococcus_E bromii_B
positive	TEDDY_OU_SUBJ1330355264_MAG37	227	2190	2204	64142	3.01647	8.43978e-41	2.55999e-39	d__Bacteria;p__Firmicutes_A;c__Clostridia;o__Lachnospirales;f__Lachnospiraceae;g__Fusicatenibacter;s__Fusicatenibacter saccharivorans
positive	TEDDY_OU_SUBJ1330355264_MAG39	128	2190	1539	64142	2.43588	2.33989e-17	4.56862e-16	d__Bacteria;p__Firmicutes_A;c__Clostridia;o__Oscillospirales;f__Acutalibacteraceae;g__Ruminococcus_E;s__Ruminococcus_E bromii_B
positive	TEDDY_OU_SUBJ1330355264_MAG4	131	2190	1990	64142	1.92803	4.94589e-11	7.16788e-10	d__Bacteria;p__Firmicutes_A;c__Clostridia;o__Lachnospirales;f__Lachnospiraceae;g__Anaerostipes;s__Anaerostipes hadrus
positive	TEDDY_OU_SUBJ1963274055_MAG49	98	2190	1253	64142	2.29084	2.32108e-12	3.58328e-11	d__Bacteria;p__Firmicutes_A;c__Clostridia;o__Oscillospirales;f__Acutalibacteraceae;g__Ruminococcus_E;s__Ruminococcus_E sp003526955
positive	TEDDY_OU_SUBJ1963274055_MAG83	102	2190	2032	64142	1.47017	0.000244958	0.00229565	d__Bacteria;p__Bacteroidota;c__Bacteroidia;o__Bacteroidales;f__Bacteroidaceae;g__Bacteroides;s__Bacteroides stercoris
positive	TEDDY_OU_SUBJ1597899947_MAG1	122	2190	2029	64142	1.76105	2.45463e-08	2.91095e-07	d__Bacteria;p__Firmicutes_A;c__Clostridia;o__Lachnospirales;f__Lachnospiraceae;g__Anaerostipes;s__Anaerostipes hadrus
positive	TEDDY_OU_SUBJ1597899947_MAG23	134	2190	1623	64142	2.41809	7.847e-18	1.58381e-16	d__Bacteria;p__Firmicutes_A;c__Clostridia;o__Oscillospirales;f__Acutalibacteraceae;g__Ruminococcus_E;s__Ruminococcus_E bromii_B
positive	TEDDY_OU_SUBJ1597899947_MAG31	133	2190	2683	64142	1.45185	5.99764e-05	0.000580256	d__Bacteria;p__Bacteroidota;c__Bacteroidia;o__Bacteroidales;f__Bacteroidaceae;g__Bacteroides;s__Bacteroides intestinalis
positive	TEDDY_OU_SUBJ1597899947_MAG47	433	2190	1689	64142	7.50903	1.44841e-189	6.23859e-187	d__Bacteria;p__Firmicutes_A;c__Clostridia;o__Oscillospirales;f__Ruminococcaceae;g__Faecalibacterium;s__Faecalibacterium prausnitzii_G
positive	TEDDY_OU_SUBJ1597899947_MAG56	199	2190	1966	64142	2.96452	2.65041e-35	6.07225e-34	d__Bacteria;p__Firmicutes_A;c__Clostridia;o__Lachnospirales;f__Lachnospiraceae;g__Fusicatenibacter;s__Fusicatenibacter saccharivorans
positive	TEDDY_OU_SUBJ1597899947_MAG81	392	2190	2836	64142	4.04827	3.45148e-98	1.54214e-96	d__Bacteria;p__Bacteroidota;c__Bacteroidia;o__Bacteroidales;f__Bacteroidaceae;g__Bacteroides;s__Bacteroides uniformis
positive	TEDDY_OU_SUBJ1773713759_MAG58	107	2190	1407	64142	2.22735	1.2387e-12	1.93169e-11	d__Bacteria;p__Firmicutes_A;c__Clostridia;o__Oscillospirales;f__Acutalibacteraceae;g__Ruminococcus_E;s__Ruminococcus_E bromii_B
positive	TEDDY_OU_SUBJ1773713759_MAG64	196	2190	1901	64142	3.01966	8.96564e-36	2.07617e-34	d__Bacteria;p__Firmicutes_A;c__Clostridia;o__Lachnospirales;f__Lachnospiraceae;g__Fusicatenibacter;s__Fusicatenibacter saccharivorans
positive	TEDDY_OU_SUBJ1773713759_MAG73	119	2190	1979	64142	1.76114	3.53801e-08	4.15682e-07	d__Bacteria;p__Firmicutes_A;c__Clostridia;o__Lachnospirales;f__Lachnospiraceae;g__Anaerostipes;s__Anaerostipes hadrus
positive	TEDDY_OU_SUBJ1578947222_MAG23	128	2190	1617	64142	2.31833	7.10874e-16	1.26003e-14	d__Bacteria;p__Firmicutes_A;c__Clostridia;o__Oscillospirales;f__Acutalibacteraceae;g__Ruminococcus_E;s__Ruminococcus_E bromii_B
positive	TEDDY_OU_SUBJ1578947222_MAG29	145	2190	2286	64142	1.8578	5.83119e-11	8.39442e-10	d__Bacteria;p__Firmicutes_A;c__Clostridia;o__Lachnospirales;f__Lachnospiraceae;g__Anaerostipes;s__Anaerostipes hadrus
positive	TEDDY_OU_SUBJ1578947222_MAG55	238	2190	2310	64142	3.01752	1.31657e-42	4.27658e-41	d__Bacteria;p__Firmicutes_A;c__Clostridia;o__Lachnospirales;f__Lachnospiraceae;g__Fusicatenibacter;s__Fusicatenibacter saccharivorans
positive	TEDDY_OU_SUBJ1220135965_MAG59	137	2190	2223	64142	1.80491	9.77627e-10	1.26376e-08	d__Bacteria;p__Firmicutes_A;c__Clostridia;o__Lachnospirales;f__Lachnospiraceae;g__Anaerostipes;s__Anaerostipes hadrus
positive	TEDDY_OU_SUBJ1220135965_MAG9	197	2190	1811	64142	3.18589	9.07084e-39	2.39106e-37	d__Bacteria;p__Firmicutes_A;c__Clostridia;o__Lachnospirales;f__Lachnospiraceae;g__Fusicatenibacter;s__Fusicatenibacter saccharivorans
positive	TEDDY_OU_SUBJ1424526367_MAG12	440	2190	1889	64142	6.82218	6.01557e-179	1.34949e-176	d__Bacteria;p__Firmicutes_A;c__Clostridia;o__Oscillospirales;f__Ruminococcaceae;g__Faecalibacterium;s__Faecalibacterium prausnitzii_G
positive	TEDDY_OU_SUBJ1424526367_MAG19	141	2190	2261	64142	1.82656	2.86988e-10	3.90187e-09	d__Bacteria;p__Firmicutes_A;c__Clostridia;o__Lachnospirales;f__Lachnospiraceae;g__Anaerostipes;s__Anaerostipes hadrus
positive	TEDDY_OU_SUBJ1424526367_MAG20	237	2190	2332	64142	2.9765	1.35425e-41	4.25147e-40	d__Bacteria;p__Firmicutes_A;c__Clostridia;o__Lachnospirales;f__Lachnospiraceae;g__Fusicatenibacter;s__Fusicatenibacter saccharivorans
positive	TEDDY_OU_SUBJ1405681775_MAG12	392	2190	2782	64142	4.12682	2.28843e-100	1.13557e-98	d__Bacteria;p__Bacteroidota;c__Bacteroidia;o__Bacteroidales;f__Bacteroidaceae;g__Bacteroides;s__Bacteroides uniformis
positive	TEDDY_OU_SUBJ1245377081_MAG23	321	2190	2581	64142	3.64213	3.8335e-72	1.29605e-70	d__Bacteria;p__Bacteroidota;c__Bacteroidia;o__Bacteroidales;f__Bacteroidaceae;g__Bacteroides;s__Bacteroides uniformis
positive	TEDDY_OU_SUBJ1245377081_MAG26	151	2190	2246	64142	1.96907	4.99504e-13	7.90398e-12	d__Bacteria;p__Firmicutes_A;c__Clostridia;o__Lachnospirales;f__Lachnospiraceae;g__Anaerostipes;s__Anaerostipes hadrus
positive	TEDDY_OU_SUBJ1245377081_MAG29	108	2190	1959	64142	1.61466	5.33634e-06	5.46474e-05	d__Bacteria;p__Bacteroidota;c__Bacteroidia;o__Bacteroidales;f__Bacteroidaceae;g__Bacteroides;s__Bacteroides stercoris
positive	TEDDY_OU_SUBJ1245377081_MAG43	405	2190	1697	64142	6.99094	7.32493e-169	1.40848e-166	d__Bacteria;p__Firmicutes_A;c__Clostridia;o__Oscillospirales;f__Ruminococcaceae;g__Faecalibacterium;s__Faecalibacterium prausnitzii_G
positive	TEDDY_OU_SUBJ1977736170_MAG23	208	2190	2105	64142	2.89399	1.93504e-35	4.45701e-34	d__Bacteria;p__Firmicutes_A;c__Clostridia;o__Lachnospirales;f__Lachnospiraceae;g__Fusicatenibacter;s__Fusicatenibacter saccharivorans
positive	TEDDY_OU_SUBJ1977736170_MAG33	449	2190	1800	64142	7.30653	4.01517e-192	2.27554e-189	d__Bacteria;p__Firmicutes_A;c__Clostridia;o__Oscillospirales;f__Ruminococcaceae;g__Faecalibacterium;s__Faecalibacterium prausnitzii_G
positive	TEDDY_OU_SUBJ1977736170_MAG37	120	2190	2072	64142	1.69623	1.9028e-07	2.13431e-06	d__Bacteria;p__Firmicutes_A;c__Clostridia;o__Lachnospirales;f__Lachnospiraceae;g__Anaerostipes;s__Anaerostipes hadrus
positive	TEDDY_OU_SUBJ1700454883_MAG18	209	2190	2040	64142	3.00055	1.44306e-37	3.55175e-36	d__Bacteria;p__Firmicutes_A;c__Clostridia;o__Lachnospirales;f__Lachnospiraceae;g__Fusicatenibacter;s__Fusicatenibacter saccharivorans
positive	TEDDY_OU_SUBJ1700454883_MAG19	111	2190	1445	64142	2.24987	2.77629e-13	4.44536e-12	d__Bacteria;p__Firmicutes_A;c__Clostridia;o__Oscillospirales;f__Acutalibacteraceae;g__Ruminococcus_E;s__Ruminococcus_E bromii_B
positive	TEDDY_OU_SUBJ1700454883_MAG40	131	2190	2199	64142	1.74477	1.33973e-08	1.61638e-07	d__Bacteria;p__Firmicutes_A;c__Clostridia;o__Lachnospirales;f__Lachnospiraceae;g__Anaerostipes;s__Anaerostipes hadrus
positive	TEDDY_OU_SUBJ1700454883_MAG98	357	2190	2423	64142	4.31515	7.6916e-97	3.26075e-95	d__Bacteria;p__Bacteroidota;c__Bacteroidia;o__Bacteroidales;f__Bacteroidaceae;g__Bacteroides;s__Bacteroides uniformis
positive	TEDDY_OU_SUBJ1794675779_MAG24	437	2190	2855	64142	4.48319	2.64419e-121	1.89187e-119	d__Bacteria;p__Bacteroidota;c__Bacteroidia;o__Bacteroidales;f__Bacteroidaceae;g__Bacteroides;s__Bacteroides uniformis
positive	TEDDY_OU_SUBJ1677801881_MAG19	142	2190	1633	64142	2.5466	1.58344e-20	3.42036e-19	d__Bacteria;p__Firmicutes_A;c__Clostridia;o__Oscillospirales;f__Acutalibacteraceae;g__Ruminococcus_E;s__Ruminococcus_E bromii_B
positive	TEDDY_OU_SUBJ1677801881_MAG50	138	2190	2175	64142	1.85834	1.54707e-10	2.1523e-09	d__Bacteria;p__Firmicutes_A;c__Clostridia;o__Lachnospirales;f__Lachnospiraceae;g__Anaerostipes;s__Anaerostipes hadrus
positive	TEDDY_OU_SUBJ1677801881_MAG65	175	2190	1747	64142	2.9338	5.97486e-31	1.31301e-29	d__Bacteria;p__Firmicutes_A;c__Clostridia;o__Lachnospirales;f__Lachnospiraceae;g__Fusicatenibacter;s__Fusicatenibacter saccharivorans
positive	TEDDY_OU_SUBJ1243519612_MAG2	129	2190	2103	64142	1.79651	3.59528e-09	4.48597e-08	d__Bacteria;p__Firmicutes_A;c__Clostridia;o__Lachnospirales;f__Lachnospiraceae;g__Anaerostipes;s__Anaerostipes hadrus
positive	TEDDY_OU_SUBJ1243519612_MAG6	448	2190	1816	64142	7.22611	3.84446e-190	1.88169e-187	d__Bacteria;p__Firmicutes_A;c__Clostridia;o__Oscillospirales;f__Ruminococcaceae;g__Faecalibacterium;s__Faecalibacterium prausnitzii_G
positive	TEDDY_OU_SUBJ1453440355_MAG38	125	2190	2089	64142	1.75253	2.1772e-08	2.59194e-07	d__Bacteria;p__Firmicutes_A;c__Clostridia;o__Lachnospirales;f__Lachnospiraceae;g__Anaerostipes;s__Anaerostipes hadrus
positive	TEDDY_OU_SUBJ1297069541_MAG13	343	2190	1752	64142	5.73346	4.40133e-123	3.27983e-121	d__Bacteria;p__Firmicutes_A;c__Clostridia;o__Oscillospirales;f__Ruminococcaceae;g__Faecalibacterium;s__Faecalibacterium prausnitzii_D
positive	TEDDY_OU_SUBJ1511341673_MAG40	64	2190	1202	64142	1.55943	0.000781134	0.0071646	d__Bacteria;p__Firmicutes_A;c__Clostridia;o__Oscillospirales;f__Acutalibacteraceae;g__Ruminococcus_H;s__Ruminococcus_H sp003531055
positive	TEDDY_OU_SUBJ1511341673_MAG43	110	2190	1482	64142	2.17402	2.44856e-12	3.77737e-11	d__Bacteria;p__Firmicutes_A;c__Clostridia;o__Oscillospirales;f__Acutalibacteraceae;g__Ruminococcus_E;s__Ruminococcus_E bromii_B
positive	TEDDY_OU_SUBJ1511341673_MAG46	357	2190	2497	64142	4.18729	1.09247e-93	4.19383e-92	d__Bacteria;p__Bacteroidota;c__Bacteroidia;o__Bacteroidales;f__Bacteroidaceae;g__Bacteroides;s__Bacteroides uniformis
positive	TEDDY_OU_SUBJ1511341673_MAG47	93	2190	1196	64142	2.27754	1.0553e-11	1.59041e-10	d__Bacteria;p__Firmicutes_A;c__Clostridia;o__Oscillospirales;f__Acutalibacteraceae;g__Ruminococcus_E;s__Ruminococcus_E sp003526955
positive	TEDDY_OU_SUBJ1511341673_MAG70	209	2190	1944	64142	3.14871	2.98839e-40	8.69703e-39	d__Bacteria;p__Firmicutes_A;c__Clostridia;o__Lachnospirales;f__Lachnospiraceae;g__Fusicatenibacter;s__Fusicatenibacter saccharivorans
positive	TEDDY_OU_SUBJ1511341673_MAG85	127	2190	2063	64142	1.80294	3.85145e-09	4.78896e-08	d__Bacteria;p__Firmicutes_A;c__Clostridia;o__Lachnospirales;f__Lachnospiraceae;g__Anaerostipes;s__Anaerostipes hadrus
positive	TEDDY_OU_SUBJ1424220231_MAG16	129	2190	2010	64142	1.87973	2.93187e-10	3.98114e-09	d__Bacteria;p__Firmicutes_A;c__Clostridia;o__Lachnospirales;f__Lachnospiraceae;g__Anaerostipes;s__Anaerostipes hadrus
positive	TEDDY_OU_SUBJ1424220231_MAG53	468	2190	1922	64142	7.13245	5.00867e-196	5.9926e-193	d__Bacteria;p__Firmicutes_A;c__Clostridia;o__Oscillospirales;f__Ruminococcaceae;g__Faecalibacterium;s__Faecalibacterium prausnitzii_G
positive	TEDDY_OU_SUBJ1456014133_MAG32	179	2190	1756	64142	2.98547	2.0694e-32	4.58033e-31	d__Bacteria;p__Firmicutes_A;c__Clostridia;o__Lachnospirales;f__Lachnospiraceae;g__Fusicatenibacter;s__Fusicatenibacter saccharivorans
positive	TEDDY_OU_SUBJ1456014133_MAG33	119	2190	1897	64142	1.83735	4.24936e-09	5.28068e-08	d__Bacteria;p__Firmicutes_A;c__Clostridia;o__Lachnospirales;f__Lachnospiraceae;g__Anaerostipes;s__Anaerostipes hadrus
positive	TEDDY_OU_SUBJ1456014133_MAG39	142	2190	2936	64142	1.41652	9.98397e-05	0.000953925	d__Bacteria;p__Bacteroidota;c__Bacteroidia;o__Bacteroidales;f__Bacteroidaceae;g__Bacteroides;s__Bacteroides cellulosilyticus
positive	TEDDY_OU_SUBJ1456014133_MAG43	62	2190	1170	64142	1.55201	0.00103118	0.00937819	d__Bacteria;p__Firmicutes_A;c__Clostridia;o__Oscillospirales;f__Acutalibacteraceae;g__Ruminococcus_H;s__Ruminococcus_H sp003531055
positive	TEDDY_OU_SUBJ1901483788_MAG104	74	2190	1266	64142	1.71195	2.39402e-05	0.00023553	d__Bacteria;p__Firmicutes_A;c__Clostridia;o__Oscillospirales;f__Acutalibacteraceae;g__Ruminococcus_H;s__Ruminococcus_H sp003531055
positive	TEDDY_OU_SUBJ1901483788_MAG111	109	2190	1820	64142	1.75408	1.45608e-07	1.6461e-06	d__Bacteria;p__Firmicutes_A;c__Clostridia;o__Lachnospirales;f__Lachnospiraceae;g__Anaerostipes;s__Anaerostipes hadrus
positive	TEDDY_OU_SUBJ1901483788_MAG17	110	2190	2079	64142	1.54963	2.21221e-05	0.000218442	d__Bacteria;p__Bacteroidota;c__Bacteroidia;o__Bacteroidales;f__Bacteroidaceae;g__Bacteroides;s__Bacteroides clarus
positive	TEDDY_OU_SUBJ1901483788_MAG25	100	2190	1734	64142	1.68905	2.01334e-06	2.11302e-05	d__Bacteria;p__Firmicutes_A;c__Clostridia;o__Lachnospirales;f__Lachnospiraceae;g__Bariatricus;s__Bariatricus comes
positive	TEDDY_OU_SUBJ1901483788_MAG49	225	2190	2217	64142	2.97236	1.32395e-39	3.70292e-38	d__Bacteria;p__Firmicutes_A;c__Clostridia;o__Lachnospirales;f__Lachnospiraceae;g__Fusicatenibacter;s__Fusicatenibacter saccharivorans
positive	TEDDY_OU_SUBJ1901483788_MAG80	360	2190	1555	64142	6.78042	8.08322e-148	1.39264e-145	d__Bacteria;p__Firmicutes_A;c__Clostridia;o__Oscillospirales;f__Ruminococcaceae;g__Faecalibacterium;s__Faecalibacterium prausnitzii_E
positive	TEDDY_OU_SUBJ1467849044_MAG10	76	2190	1255	64142	1.77363	6.20561e-06	6.31588e-05	d__Bacteria;p__Firmicutes_A;c__Clostridia;o__Oscillospirales;f__Acutalibacteraceae;g__Ruminococcus_H;s__Ruminococcus_H sp003531055
positive	TEDDY_OU_SUBJ1467849044_MAG103	320	2190	2547	64142	3.68001	7.50436e-73	2.5411e-71	d__Bacteria;p__Bacteroidota;c__Bacteroidia;o__Bacteroidales;f__Bacteroidaceae;g__Bacteroides;s__Bacteroides uniformis
positive	TEDDY_OU_SUBJ1467849044_MAG17	137	2190	1686	64142	2.37986	1.14997e-17	2.29524e-16	d__Bacteria;p__Firmicutes_A;c__Clostridia;o__Oscillospirales;f__Acutalibacteraceae;g__Ruminococcus_E;s__Ruminococcus_E bromii_B
positive	TEDDY_OU_SUBJ1467849044_MAG27	99	2190	2032	64142	1.42693	0.000733936	0.00674319	d__Bacteria;p__Firmicutes_A;c__Clostridia;o__Oscillospirales;f__Ruminococcaceae;g__Ruthenibacterium;s__Ruthenibacterium lactatiformans
positive	TEDDY_OU_SUBJ1467849044_MAG63	225	2190	2177	64142	3.02698	1.11094e-40	3.33685e-39	d__Bacteria;p__Firmicutes_A;c__Clostridia;o__Lachnospirales;f__Lachnospiraceae;g__Fusicatenibacter;s__Fusicatenibacter saccharivorans
positive	TEDDY_OU_SUBJ1467849044_MAG77	374	2190	1881	64142	5.8228	3.57174e-135	3.94467e-133	d__Bacteria;p__Firmicutes_A;c__Clostridia;o__Oscillospirales;f__Ruminococcaceae;g__Faecalibacterium;s__Faecalibacterium prausnitzii_D
positive	TEDDY_OU_SUBJ1467849044_MAG94	136	2190	2115	64142	1.88335	9.28959e-11	1.31446e-09	d__Bacteria;p__Firmicutes_A;c__Clostridia;o__Lachnospirales;f__Lachnospiraceae;g__Anaerostipes;s__Anaerostipes hadrus
positive	TEDDY_OU_SUBJ1529047662_MAG11	350	2190	1742	64142	5.88381	2.93755e-128	2.51044e-126	d__Bacteria;p__Firmicutes_A;c__Clostridia;o__Oscillospirales;f__Ruminococcaceae;g__Faecalibacterium;s__Faecalibacterium prausnitzii_D
positive	TEDDY_OU_SUBJ1529047662_MAG3	401	2190	2810	64142	4.17948	6.2196e-104	3.49726e-102	d__Bacteria;p__Bacteroidota;c__Bacteroidia;o__Bacteroidales;f__Bacteroidaceae;g__Bacteroides;s__Bacteroides uniformis
positive	TEDDY_OU_SUBJ1529047662_MAG36	129	2190	2039	64142	1.85302	6.57518e-10	8.64487e-09	d__Bacteria;p__Firmicutes_A;c__Clostridia;o__Lachnospirales;f__Lachnospiraceae;g__Anaerostipes;s__Anaerostipes hadrus
positive	TEDDY_OU_SUBJ1492852565_MAG4	137	2190	2178	64142	1.84235	2.9755e-10	4.03529e-09	d__Bacteria;p__Firmicutes_A;c__Clostridia;o__Lachnospirales;f__Lachnospiraceae;g__Anaerostipes;s__Anaerostipes hadrus
positive	TEDDY_OU_SUBJ1648736161_MAG1	64	2190	1210	64142	1.54911	0.000909709	0.00830852	d__Bacteria;p__Firmicutes_A;c__Clostridia;o__Oscillospirales;f__Acutalibacteraceae;g__Ruminococcus_H;s__Ruminococcus_H sp003531055
positive	TEDDY_OU_SUBJ1648736161_MAG26	227	2190	2357	64142	2.82067	7.45585e-37	1.78091e-35	d__Bacteria;p__Firmicutes_A;c__Clostridia;o__Lachnospirales;f__Lachnospiraceae;g__Fusicatenibacter;s__Fusicatenibacter saccharivorans
positive	TEDDY_OU_SUBJ1648736161_MAG49	132	2190	2054	64142	1.88224	1.74034e-10	2.40719e-09	d__Bacteria;p__Firmicutes_A;c__Clostridia;o__Lachnospirales;f__Lachnospiraceae;g__Anaerostipes;s__Anaerostipes hadrus
positive	TEDDY_OU_SUBJ1831707592_MAG15	431	2190	1719	64142	7.34409	1.10413e-185	3.77436e-183	d__Bacteria;p__Firmicutes_A;c__Clostridia;o__Oscillospirales;f__Ruminococcaceae;g__Faecalibacterium;s__Faecalibacterium prausnitzii_G
positive	TEDDY_OU_SUBJ1831707592_MAG21	142	2190	2254	64142	1.8452	1.35345e-10	1.89642e-09	d__Bacteria;p__Firmicutes_A;c__Clostridia;o__Lachnospirales;f__Lachnospiraceae;g__Anaerostipes;s__Anaerostipes hadrus
positive	TEDDY_OU_SUBJ1831707592_MAG23	220	2190	2112	64142	3.0508	2.56517e-40	7.53662e-39	d__Bacteria;p__Firmicutes_A;c__Clostridia;o__Lachnospirales;f__Lachnospiraceae;g__Fusicatenibacter;s__Fusicatenibacter saccharivorans
positive	TEDDY_OU_SUBJ1831707592_MAG35	138	2190	1761	64142	2.29531	1.27034e-16	2.34632e-15	d__Bacteria;p__Firmicutes_A;c__Clostridia;o__Oscillospirales;f__Acutalibacteraceae;g__Ruminococcus_E;s__Ruminococcus_E bromii_B
positive	TEDDY_OU_SUBJ1265950444_MAG39	67	2190	987	64142	1.98816	6.34597e-07	6.86423e-06	d__Bacteria;p__Firmicutes_A;c__Clostridia;o__Oscillospirales;f__Acutalibacteraceae;g__GCA-900066995;s__GCA-900066995 sp900291955
positive	TEDDY_OU_SUBJ1265950444_MAG40	448	2190	1902	64142	6.8968	1.54055e-183	4.42363e-181	d__Bacteria;p__Firmicutes_A;c__Clostridia;o__Oscillospirales;f__Ruminococcaceae;g__Faecalibacterium;s__Faecalibacterium prausnitzii_G
positive	TEDDY_OU_SUBJ1265950444_MAG44	224	2190	2230	64142	2.94191	7.64088e-39	2.02902e-37	d__Bacteria;p__Firmicutes_A;c__Clostridia;o__Lachnospirales;f__Lachnospiraceae;g__Fusicatenibacter;s__Fusicatenibacter saccharivorans
positive	TEDDY_OU_SUBJ1265950444_MAG55	80	2190	981	64142	2.38841	3.22801e-11	4.73881e-10	d__Bacteria;p__Firmicutes_A;c__Clostridia;o__Oscillospirales;f__Acutalibacteraceae;g__Ruminococcus_E;s__Ruminococcus_E sp900314705
positive	TEDDY_OU_SUBJ1265950444_MAG67	156	2190	2346	64142	1.94756	4.77131e-13	7.56107e-12	d__Bacteria;p__Firmicutes_A;c__Clostridia;o__Lachnospirales;f__Lachnospiraceae;g__Anaerostipes;s__Anaerostipes hadrus
positive	TEDDY_OU_SUBJ1265950444_MAG82	110	2190	1394	64142	2.31101	7.3932e-14	1.20896e-12	d__Bacteria;p__Firmicutes_A;c__Clostridia;o__Oscillospirales;f__Acutalibacteraceae;g__Ruminococcus_E;s__Ruminococcus_E bromii_B
positive	TEDDY_OU_SUBJ1265950444_MAG95	374	2190	2854	64142	3.83818	2.27245e-88	7.86808e-87	d__Bacteria;p__Bacteroidota;c__Bacteroidia;o__Bacteroidales;f__Bacteroidaceae;g__Bacteroides;s__Bacteroides uniformis
positive	TEDDY_OU_SUBJ1870075791_MAG57	214	2190	2028	64142	3.09051	4.6864e-40	1.34389e-38	d__Bacteria;p__Firmicutes_A;c__Clostridia;o__Lachnospirales;f__Lachnospiraceae;g__Fusicatenibacter;s__Fusicatenibacter saccharivorans
positive	TEDDY_OU_SUBJ1870075791_MAG58	132	2190	1623	64142	2.38201	3.93266e-17	7.54846e-16	d__Bacteria;p__Firmicutes_A;c__Clostridia;o__Oscillospirales;f__Acutalibacteraceae;g__Ruminococcus_E;s__Ruminococcus_E bromii_B
positive	TEDDY_OU_SUBJ1870075791_MAG67	128	2190	2064	64142	1.81623	2.26917e-09	2.86957e-08	d__Bacteria;p__Firmicutes_A;c__Clostridia;o__Lachnospirales;f__Lachnospiraceae;g__Anaerostipes;s__Anaerostipes hadrus
positive	TEDDY_OU_SUBJ1202133390_MAG17	163	2190	2362	64142	2.02116	9.62859e-15	1.62128e-13	d__Bacteria;p__Firmicutes_A;c__Clostridia;o__Lachnospirales;f__Lachnospiraceae;g__Anaerostipes;s__Anaerostipes hadrus
positive	TEDDY_OU_SUBJ1841090184_MAG102	125	2190	2108	64142	1.73673	3.44123e-08	4.04532e-07	d__Bacteria;p__Firmicutes_A;c__Clostridia;o__Lachnospirales;f__Lachnospiraceae;g__Anaerostipes;s__Anaerostipes hadrus
positive	TEDDY_OU_SUBJ1841090184_MAG40	355	2190	1791	64142	5.80474	1.89124e-128	1.62919e-126	d__Bacteria;p__Firmicutes_A;c__Clostridia;o__Oscillospirales;f__Ruminococcaceae;g__Faecalibacterium;s__Faecalibacterium prausnitzii_D
positive	TEDDY_OU_SUBJ1841090184_MAG64	202	2190	1958	64142	3.0215	8.49284e-37	2.01434e-35	d__Bacteria;p__Firmicutes_A;c__Clostridia;o__Lachnospirales;f__Lachnospiraceae;g__Fusicatenibacter;s__Fusicatenibacter saccharivorans
positive	TEDDY_OU_SUBJ1841090184_MAG97	138	2190	1652	64142	2.44654	1.11593e-18	2.3265e-17	d__Bacteria;p__Firmicutes_A;c__Clostridia;o__Oscillospirales;f__Acutalibacteraceae;g__Ruminococcus_E;s__Ruminococcus_E bromii_B
positive	TEDDY_OU_SUBJ1354573462_MAG121	124	2190	2621	64142	1.38563	0.000536106	0.00495093	d__Bacteria;p__Bacteroidota;c__Bacteroidia;o__Bacteroidales;f__Bacteroidaceae;g__Bacteroides;s__Bacteroides intestinalis
positive	TEDDY_OU_SUBJ1354573462_MAG22	388	2190	2667	64142	4.2608	4.75723e-103	2.62697e-101	d__Bacteria;p__Bacteroidota;c__Bacteroidia;o__Bacteroidales;f__Bacteroidaceae;g__Bacteroides;s__Bacteroides uniformis
positive	TEDDY_OU_SUBJ1354573462_MAG51	102	2190	2059	64142	1.45089	0.00037257	0.00346595	d__Bacteria;p__Firmicutes_A;c__Clostridia;o__Oscillospirales;f__Ruminococcaceae;g__Ruthenibacterium;s__Ruthenibacterium lactatiformans
positive	TEDDY_OU_SUBJ1354573462_MAG66	132	2190	1686	64142	2.29317	5.72189e-16	1.01924e-14	d__Bacteria;p__Firmicutes_A;c__Clostridia;o__Oscillospirales;f__Acutalibacteraceae;g__Ruminococcus_E;s__Ruminococcus_E bromii_B
positive	TEDDY_OU_SUBJ1354573462_MAG68	135	2190	2287	64142	1.72886	1.37179e-08	1.65414e-07	d__Bacteria;p__Firmicutes_A;c__Clostridia;o__Lachnospirales;f__Lachnospiraceae;g__Anaerostipes;s__Anaerostipes hadrus
positive	TEDDY_OU_SUBJ1354573462_MAG8	213	2190	2055	64142	3.03565	7.15849e-39	1.90799e-37	d__Bacteria;p__Firmicutes_A;c__Clostridia;o__Lachnospirales;f__Lachnospiraceae;g__Fusicatenibacter;s__Fusicatenibacter saccharivorans
positive	TEDDY_OU_SUBJ1354573462_MAG86	343	2190	1753	64142	5.7302	5.06832e-123	3.76384e-121	d__Bacteria;p__Firmicutes_A;c__Clostridia;o__Oscillospirales;f__Ruminococcaceae;g__Faecalibacterium;s__Faecalibacterium prausnitzii_D
positive	TEDDY_OU_SUBJ1400136819_MAG39	238	2190	2418	64142	2.88275	8.84542e-40	2.49993e-38	d__Bacteria;p__Firmicutes_A;c__Clostridia;o__Lachnospirales;f__Lachnospiraceae;g__Fusicatenibacter;s__Fusicatenibacter saccharivorans
positive	TEDDY_OU_SUBJ1727377145_MAG37	125	2190	1530	64142	2.3928	1.7901e-16	3.28378e-15	d__Bacteria;p__Firmicutes_A;c__Clostridia;o__Oscillospirales;f__Acutalibacteraceae;g__Ruminococcus_E;s__Ruminococcus_E bromii
positive	TEDDY_OU_SUBJ1727377145_MAG38	200	2190	1925	64142	3.04287	7.68509e-37	1.83285e-35	d__Bacteria;p__Firmicutes_A;c__Clostridia;o__Lachnospirales;f__Lachnospiraceae;g__Fusicatenibacter;s__Fusicatenibacter saccharivorans
positive	TEDDY_OU_SUBJ1950891337_MAG10	379	2190	1906	64142	5.82326	7.44329e-137	8.95523e-135	d__Bacteria;p__Firmicutes_A;c__Clostridia;o__Oscillospirales;f__Ruminococcaceae;g__Faecalibacterium;s__Faecalibacterium prausnitzii_D
positive	TEDDY_OU_SUBJ1950891337_MAG71	133	2190	2188	64142	1.78029	3.53941e-09	4.42138e-08	d__Bacteria;p__Firmicutes_A;c__Clostridia;o__Lachnospirales;f__Lachnospiraceae;g__Anaerostipes;s__Anaerostipes hadrus
positive	TEDDY_OU_SUBJ1950891337_MAG73	122	2190	1546	64142	2.31111	3.82125e-15	6.55211e-14	d__Bacteria;p__Firmicutes_A;c__Clostridia;o__Oscillospirales;f__Acutalibacteraceae;g__Ruminococcus_E;s__Ruminococcus_E bromii_B
positive	TEDDY_OU_SUBJ1905023806_MAG3	137	2190	2307	64142	1.73927	7.86297e-09	9.62141e-08	d__Bacteria;p__Bacteroidota;c__Bacteroidia;o__Bacteroidales;f__Bacteroidaceae;g__Bacteroides;s__
positive	TEDDY_OU_SUBJ1905023806_MAG39	67	2190	954	64142	2.05687	2.09494e-07	2.34008e-06	d__Bacteria;p__Firmicutes_A;c__Clostridia;o__Oscillospirales;f__Acutalibacteraceae;g__GCA-900066995;s__GCA-900066995 sp900291955
positive	TEDDY_OU_SUBJ1905023806_MAG42	126	2190	1995	64142	1.84985	1.10688e-09	1.424e-08	d__Bacteria;p__Firmicutes_A;c__Clostridia;o__Lachnospirales;f__Lachnospiraceae;g__Anaerostipes;s__Anaerostipes hadrus
positive	TEDDY_OU_SUBJ1905023806_MAG44	88	2190	1187	64142	2.17118	3.17264e-10	4.28645e-09	d__Bacteria;p__Firmicutes_A;c__Clostridia;o__Oscillospirales;f__Acutalibacteraceae;g__Ruminococcus_E;s__Ruminococcus_E sp003526955
positive	TEDDY_OU_SUBJ1905023806_MAG45	99	2190	1714	64142	1.69168	2.11395e-06	2.2143e-05	d__Bacteria;p__Firmicutes_A;c__Clostridia;o__Lachnospirales;f__Lachnospiraceae;g__Bariatricus;s__Bariatricus comes
positive	TEDDY_OU_SUBJ1905023806_MAG60	214	2190	2069	64142	3.02927	6.43672e-39	1.72414e-37	d__Bacteria;p__Firmicutes_A;c__Clostridia;o__Lachnospirales;f__Lachnospiraceae;g__Fusicatenibacter;s__Fusicatenibacter saccharivorans
positive	TEDDY_OU_SUBJ1905023806_MAG61	341	2190	1751	64142	5.70332	7.47666e-122	5.42146e-120	d__Bacteria;p__Firmicutes_A;c__Clostridia;o__Oscillospirales;f__Ruminococcaceae;g__Faecalibacterium;s__Faecalibacterium sp900539885
positive	TEDDY_OU_SUBJ1905023806_MAG62	114	2190	1519	64142	2.19807	5.41846e-13	8.5614e-12	d__Bacteria;p__Firmicutes_A;c__Clostridia;o__Oscillospirales;f__Acutalibacteraceae;g__Ruminococcus_E;s__Ruminococcus_E bromii_B
positive	TEDDY_OU_SUBJ1571694421_MAG106	107	2190	1358	64142	2.30756	1.69257e-13	2.72839e-12	d__Bacteria;p__Firmicutes_A;c__Clostridia;o__Oscillospirales;f__Acutalibacteraceae;g__Ruminococcus_E;s__Ruminococcus_E bromii_B
positive	TEDDY_OU_SUBJ1571694421_MAG39	134	2190	2136	64142	1.83745	5.26642e-10	7.01948e-09	d__Bacteria;p__Firmicutes_A;c__Clostridia;o__Lachnospirales;f__Lachnospiraceae;g__Anaerostipes;s__Anaerostipes hadrus
positive	TEDDY_OU_SUBJ1571694421_MAG77	170	2190	1756	64142	2.83537	1.21711e-28	2.6584e-27	d__Bacteria;p__Firmicutes_A;c__Clostridia;o__Lachnospirales;f__Lachnospiraceae;g__Fusicatenibacter;s__Fusicatenibacter saccharivorans
positive	TEDDY_OU_SUBJ1341954341_MAG31	112	2190	1844	64142	1.77888	5.26651e-08	6.11097e-07	d__Bacteria;p__Firmicutes_A;c__Clostridia;o__Lachnospirales;f__Lachnospiraceae;g__Anaerostipes;s__Anaerostipes hadrus
positive	TEDDY_OU_SUBJ1341954341_MAG35	224	2190	2082	64142	3.15101	6.50522e-43	2.11946e-41	d__Bacteria;p__Firmicutes_A;c__Clostridia;o__Lachnospirales;f__Lachnospiraceae;g__Fusicatenibacter;s__Fusicatenibacter saccharivorans
positive	TEDDY_OU_SUBJ1341954341_MAG37	96	2190	1320	64142	2.13002	1.39371e-10	1.95029e-09	d__Bacteria;p__Firmicutes_A;c__Clostridia;o__Oscillospirales;f__Acutalibacteraceae;g__Ruminococcus_E;s__Ruminococcus_E bromii_B
positive	TEDDY_OU_SUBJ1341954341_MAG66	73	2190	942	64142	2.26977	1.6175e-09	2.06487e-08	d__Bacteria;p__Firmicutes_A;c__Clostridia;o__Oscillospirales;f__Acutalibacteraceae;g__Ruminococcus_E;s__Ruminococcus_E sp900314705
positive	TEDDY_OU_SUBJ1527629893_MAG15	120	2190	2036	64142	1.72622	8.28298e-08	9.5188e-07	d__Bacteria;p__Firmicutes_A;c__Clostridia;o__Lachnospirales;f__Lachnospiraceae;g__Anaerostipes;s__Anaerostipes hadrus
positive	TEDDY_OU_SUBJ1527629893_MAG29	379	2190	2629	64142	4.22213	7.39453e-100	3.5706e-98	d__Bacteria;p__Bacteroidota;c__Bacteroidia;o__Bacteroidales;f__Bacteroidaceae;g__Bacteroides;s__Bacteroides uniformis
positive	TEDDY_OU_SUBJ1527629893_MAG7	415	2190	1759	64142	6.9082	3.29688e-171	6.39655e-169	d__Bacteria;p__Firmicutes_A;c__Clostridia;o__Oscillospirales;f__Ruminococcaceae;g__Faecalibacterium;s__Faecalibacterium prausnitzii_G
positive	TEDDY_OU_SUBJ1465523424_MAG39	68	2190	1284	64142	1.55108	0.000633074	0.00583393	d__Bacteria;p__Firmicutes_A;c__Clostridia;o__Oscillospirales;f__Acutalibacteraceae;g__Ruminococcus_H;s__Ruminococcus_H sp003531055
positive	TEDDY_OU_SUBJ1465523424_MAG62	96	2190	1966	64142	1.43014	0.000811096	0.00743309	d__Bacteria;p__Firmicutes_A;c__Clostridia;o__Oscillospirales;f__Ruminococcaceae;g__Ruthenibacterium;s__Ruthenibacterium lactatiformans
positive	TEDDY_OU_SUBJ1465523424_MAG70	132	2190	2161	64142	1.78896	3.07443e-09	3.86294e-08	d__Bacteria;p__Firmicutes_A;c__Clostridia;o__Lachnospirales;f__Lachnospiraceae;g__Anaerostipes;s__Anaerostipes hadrus
positive	TEDDY_OU_SUBJ1782032164_MAG127	231	2190	2222	64142	3.04476	5.09892e-42	1.62682e-40	d__Bacteria;p__Firmicutes_A;c__Clostridia;o__Lachnospirales;f__Lachnospiraceae;g__Fusicatenibacter;s__Fusicatenibacter saccharivorans
positive	TEDDY_OU_SUBJ1782032164_MAG151	105	2190	1886	64142	1.63057	4.80796e-06	4.93538e-05	d__Bacteria;p__Firmicutes_A;c__Clostridia;o__Lachnospirales;f__Lachnospiraceae;g__Anaerostipes;s__Anaerostipes hadrus
positive	TEDDY_OU_SUBJ1782032164_MAG52	112	2190	1443	64142	2.27333	1.19831e-13	1.94621e-12	d__Bacteria;p__Firmicutes_A;c__Clostridia;o__Oscillospirales;f__Acutalibacteraceae;g__Ruminococcus_E;s__Ruminococcus_E bromii_B
positive	TEDDY_OU_SUBJ1782032164_MAG62	100	2190	1728	64142	1.69492	1.75656e-06	1.85166e-05	d__Bacteria;p__Firmicutes_A;c__Clostridia;o__Lachnospirales;f__Lachnospiraceae;g__Bariatricus;s__Bariatricus comes
positive	TEDDY_OU_SUBJ1782032164_MAG64	87	2190	1199	64142	2.12514	1.01995e-09	1.31689e-08	d__Bacteria;p__Firmicutes_A;c__Clostridia;o__Oscillospirales;f__Acutalibacteraceae;g__Ruminococcus_E;s__Ruminococcus_E sp003526955
positive	TEDDY_OU_SUBJ1816463381_MAG61	118	2190	1994	64142	1.73321	8.61465e-08	9.88413e-07	d__Bacteria;p__Firmicutes_A;c__Clostridia;o__Lachnospirales;f__Lachnospiraceae;g__Anaerostipes;s__Anaerostipes hadrus
positive	TEDDY_OU_SUBJ1816463381_MAG88	136	2190	1616	64142	2.46478	1.10418e-18	2.30422e-17	d__Bacteria;p__Firmicutes_A;c__Clostridia;o__Oscillospirales;f__Acutalibacteraceae;g__Ruminococcus_E;s__Ruminococcus_E bromii_B
positive	TEDDY_OU_SUBJ1390958443_MAG33	193	2190	1748	64142	3.23369	7.8102e-39	2.06889e-37	d__Bacteria;p__Firmicutes_A;c__Clostridia;o__Lachnospirales;f__Lachnospiraceae;g__Fusicatenibacter;s__Fusicatenibacter saccharivorans
positive	TEDDY_OU_SUBJ1390958443_MAG39	353	2190	1787	64142	5.78499	2.11887e-127	1.75508e-125	d__Bacteria;p__Firmicutes_A;c__Clostridia;o__Oscillospirales;f__Ruminococcaceae;g__Faecalibacterium;s__Faecalibacterium sp900539885
positive	TEDDY_OU_SUBJ1390958443_MAG56	144	2190	1651	64142	2.5543	6.89102e-21	1.49151e-19	d__Bacteria;p__Firmicutes_A;c__Clostridia;o__Oscillospirales;f__Acutalibacteraceae;g__Ruminococcus_E;s__Ruminococcus_E bromii_B
positive	TEDDY_OU_SUBJ1390958443_MAG69	106	2190	1887	64142	1.64523	3.06063e-06	3.18117e-05	d__Bacteria;p__Firmicutes_A;c__Clostridia;o__Lachnospirales;f__Lachnospiraceae;g__Anaerostipes;s__Anaerostipes hadrus
positive	TEDDY_OU_SUBJ1830760891_MAG26	222	2190	2257	64142	2.88076	2.53652e-37	6.18646e-36	d__Bacteria;p__Firmicutes_A;c__Clostridia;o__Lachnospirales;f__Lachnospiraceae;g__Fusicatenibacter;s__Fusicatenibacter saccharivorans
positive	TEDDY_OU_SUBJ1830760891_MAG45	114	2190	2045	64142	1.63269	1.92781e-06	2.0282e-05	d__Bacteria;p__Firmicutes_A;c__Clostridia;o__Lachnospirales;f__Lachnospiraceae;g__Anaerostipes;s__Anaerostipes sp900066705
positive	TEDDY_OU_SUBJ1677598713_MAG103	137	2190	2092	64142	1.91803	2.63525e-11	3.88977e-10	d__Bacteria;p__Firmicutes_A;c__Clostridia;o__Lachnospirales;f__Lachnospiraceae;g__Anaerostipes;s__Anaerostipes hadrus
positive	TEDDY_OU_SUBJ1677598713_MAG109	386	2190	2703	64142	4.1824	1.7991e-100	9.01056e-99	d__Bacteria;p__Bacteroidota;c__Bacteroidia;o__Bacteroidales;f__Bacteroidaceae;g__Bacteroides;s__Bacteroides uniformis
positive	TEDDY_OU_SUBJ1677598713_MAG25	414	2190	1715	64142	7.07118	7.47861e-174	1.5339e-171	d__Bacteria;p__Firmicutes_A;c__Clostridia;o__Oscillospirales;f__Ruminococcaceae;g__Faecalibacterium;s__
positive	TEDDY_OU_SUBJ1677598713_MAG32	148	2190	2860	64142	1.5156	3.53086e-06	3.65054e-05	d__Bacteria;p__Bacteroidota;c__Bacteroidia;o__Bacteroidales;f__Bacteroidaceae;g__Bacteroides;s__Bacteroides cellulosilyticus
positive	TEDDY_OU_SUBJ1677598713_MAG49	94	2190	1610	64142	1.70999	2.45048e-06	2.55685e-05	d__Bacteria;p__Firmicutes_A;c__Clostridia;o__Lachnospirales;f__Lachnospiraceae;g__Bariatricus;s__Bariatricus comes
positive	TEDDY_OU_SUBJ1677598713_MAG58	68	2190	1174	64142	1.69642	6.24804e-05	0.000603669	d__Bacteria;p__Firmicutes_A;c__Clostridia;o__Oscillospirales;f__Acutalibacteraceae;g__Ruminococcus_H;s__Ruminococcus_H sp003531055
positive	TEDDY_OU_SUBJ1677598713_MAG89	103	2190	2029	64142	1.48677	0.000159142	0.00150451	d__Bacteria;p__Firmicutes_A;c__Clostridia;o__Oscillospirales;f__Ruminococcaceae;g__Ruthenibacterium;s__Ruthenibacterium lactatiformans
positive	TEDDY_OU_SUBJ1677598713_MAG99	108	2190	1381	64142	2.2906	2.02964e-13	3.26197e-12	d__Bacteria;p__Firmicutes_A;c__Clostridia;o__Oscillospirales;f__Acutalibacteraceae;g__Ruminococcus_E;s__Ruminococcus_E bromii_B
positive	TEDDY_OU_SUBJ1589655652_MAG41	125	2190	1977	64142	1.85187	1.20206e-09	1.54553e-08	d__Bacteria;p__Firmicutes_A;c__Clostridia;o__Lachnospirales;f__Lachnospiraceae;g__Anaerostipes;s__Anaerostipes hadrus
positive	TEDDY_OU_SUBJ1730333630_MAG40	130	2190	1596	64142	2.38561	5.94768e-17	1.12655e-15	d__Bacteria;p__Firmicutes_A;c__Clostridia;o__Oscillospirales;f__Acutalibacteraceae;g__Ruminococcus_E;s__Ruminococcus_E bromii_B
positive	TEDDY_OU_SUBJ1730333630_MAG41	213	2190	2029	64142	3.07455	1.36383e-39	3.80954e-38	d__Bacteria;p__Firmicutes_A;c__Clostridia;o__Lachnospirales;f__Lachnospiraceae;g__Fusicatenibacter;s__Fusicatenibacter saccharivorans
positive	TEDDY_OU_SUBJ1707451165_MAG10	373	2190	2578	64142	4.23749	8.21699e-99	3.82206e-97	d__Bacteria;p__Bacteroidota;c__Bacteroidia;o__Bacteroidales;f__Bacteroidaceae;g__Bacteroides;s__Bacteroides uniformis
positive	TEDDY_OU_SUBJ1707451165_MAG105	93	2190	1622	64142	1.67929	5.35539e-06	5.48164e-05	d__Bacteria;p__Firmicutes_A;c__Clostridia;o__Lachnospirales;f__Lachnospiraceae;g__Bariatricus;s__Bariatricus comes
positive	TEDDY_OU_SUBJ1707451165_MAG120	113	2190	1387	64142	2.38611	5.06259e-15	8.61881e-14	d__Bacteria;p__Firmicutes_A;c__Clostridia;o__Oscillospirales;f__Acutalibacteraceae;g__Ruminococcus_E;s__Ruminococcus_E bromii
positive	TEDDY_OU_SUBJ1707451165_MAG13	138	2190	2247	64142	1.79868	1.04798e-09	1.35065e-08	d__Bacteria;p__Firmicutes_A;c__Clostridia;o__Lachnospirales;f__Lachnospiraceae;g__Anaerostipes;s__Anaerostipes hadrus
positive	TEDDY_OU_SUBJ1707451165_MAG21	388	2190	1928	64142	5.89339	2.5854e-141	3.73686e-139	d__Bacteria;p__Firmicutes_A;c__Clostridia;o__Oscillospirales;f__Ruminococcaceae;g__Faecalibacterium;s__Faecalibacterium prausnitzii_D
positive	TEDDY_OU_SUBJ1707451165_MAG87	93	2190	1225	64142	2.22354	3.39428e-11	4.97288e-10	d__Bacteria;p__Firmicutes_A;c__Clostridia;o__Oscillospirales;f__Acutalibacteraceae;g__Ruminococcus_E;s__Ruminococcus_E sp003438075
positive	TEDDY_OU_SUBJ1611641264_MAG16	382	2190	2017	64142	5.54661	4.67539e-132	4.59768e-130	d__Bacteria;p__Firmicutes_A;c__Clostridia;o__Oscillospirales;f__Ruminococcaceae;g__Faecalibacterium;s__Faecalibacterium prausnitzii_D
positive	TEDDY_OU_SUBJ1611641264_MAG31	125	2190	1466	64142	2.49718	9.47522e-18	1.90175e-16	d__Bacteria;p__Firmicutes_A;c__Clostridia;o__Oscillospirales;f__Acutalibacteraceae;g__Ruminococcus_E;s__Ruminococcus_E bromii_B
positive	TEDDY_OU_SUBJ1611641264_MAG35	117	2190	1975	64142	1.73505	9.20969e-08	1.05444e-06	d__Bacteria;p__Firmicutes_A;c__Clostridia;o__Lachnospirales;f__Lachnospiraceae;g__Anaerostipes;s__Anaerostipes hadrus
positive	TEDDY_OU_SUBJ1611641264_MAG43	391	2190	2935	64142	3.90185	7.88697e-94	3.04944e-92	d__Bacteria;p__Bacteroidota;c__Bacteroidia;o__Bacteroidales;f__Bacteroidaceae;g__Bacteroides;s__Bacteroides uniformis
positive	TEDDY_OU_SUBJ1611641264_MAG53	62	2190	1156	64142	1.57081	0.000786885	0.00721429	d__Bacteria;p__Firmicutes_A;c__Clostridia;o__Oscillospirales;f__Acutalibacteraceae;g__Ruminococcus_H;s__Ruminococcus_H sp003531055
positive	TEDDY_OU_SUBJ1611641264_MAG7	222	2190	2190	64142	2.96889	4.65111e-39	1.25365e-37	d__Bacteria;p__Firmicutes_A;c__Clostridia;o__Lachnospirales;f__Lachnospiraceae;g__Fusicatenibacter;s__Fusicatenibacter saccharivorans
positive	TEDDY_OU_SUBJ1712043778_MAG64	334	2190	1680	64142	5.82216	1.08822e-121	7.83812e-120	d__Bacteria;p__Firmicutes_A;c__Clostridia;o__Oscillospirales;f__Ruminococcaceae;g__Faecalibacterium;s__Faecalibacterium prausnitzii
positive	TEDDY_OU_SUBJ1712043778_MAG69	71	2190	1265	64142	1.64384	0.000106981	0.00101944	d__Bacteria;p__Firmicutes_A;c__Clostridia;o__Oscillospirales;f__Acutalibacteraceae;g__Ruminococcus_H;s__Ruminococcus_H sp003531055
positive	TEDDY_OU_SUBJ1712043778_MAG8	137	2190	2180	64142	1.84067	3.14056e-10	4.24577e-09	d__Bacteria;p__Firmicutes_A;c__Clostridia;o__Lachnospirales;f__Lachnospiraceae;g__Anaerostipes;s__Anaerostipes hadrus
positive	TEDDY_OU_SUBJ1688520772_MAG12	366	2190	2644	64142	4.05423	2.09238e-92	7.82316e-91	d__Bacteria;p__Bacteroidota;c__Bacteroidia;o__Bacteroidales;f__Bacteroidaceae;g__Bacteroides;s__Bacteroides uniformis
positive	TEDDY_OU_SUBJ1713044747_MAG22	397	2190	1554	64142	7.4829	2.03993e-174	4.22422e-172	d__Bacteria;p__Firmicutes_A;c__Clostridia;o__Oscillospirales;f__Ruminococcaceae;g__Faecalibacterium;s__Faecalibacterium prausnitzii_G
positive	TEDDY_OU_SUBJ1713044747_MAG45	382	2190	2819	64142	3.96884	9.86937e-94	3.80227e-92	d__Bacteria;p__Bacteroidota;c__Bacteroidia;o__Bacteroidales;f__Bacteroidaceae;g__Bacteroides;s__Bacteroides uniformis
positive	TEDDY_OU_SUBJ1713044747_MAG48	219	2190	2183	64142	2.93816	5.49302e-38	1.3836e-36	d__Bacteria;p__Firmicutes_A;c__Clostridia;o__Lachnospirales;f__Lachnospiraceae;g__Fusicatenibacter;s__Fusicatenibacter saccharivorans
positive	TEDDY_OU_SUBJ1713044747_MAG8	127	2190	2149	64142	1.73085	3.23738e-08	3.81401e-07	d__Bacteria;p__Firmicutes_A;c__Clostridia;o__Lachnospirales;f__Lachnospiraceae;g__Anaerostipes;s__Anaerostipes hadrus
positive	TEDDY_OU_SUBJ1245506999_MAG13	97	2190	1901	64142	1.49444	0.000201584	0.00189825	d__Bacteria;p__Firmicutes_A;c__Clostridia;o__Lachnospirales;f__Lachnospiraceae;g__Bariatricus;s__Bariatricus comes
positive	TEDDY_OU_SUBJ1245506999_MAG2	115	2190	2122	64142	1.58724	5.70994e-06	5.83345e-05	d__Bacteria;p__Firmicutes_A;c__Clostridia;o__Lachnospirales;f__Lachnospiraceae;g__Anaerostipes;s__Anaerostipes hadrus
positive	TEDDY_OU_SUBJ1245506999_MAG28	228	2190	2246	64142	2.97311	4.26514e-40	1.22635e-38	d__Bacteria;p__Firmicutes_A;c__Clostridia;o__Lachnospirales;f__Lachnospiraceae;g__Fusicatenibacter;s__Fusicatenibacter saccharivorans
positive	TEDDY_OU_SUBJ1245506999_MAG31	401	2190	2018	64142	5.81935	4.27292e-144	6.86728e-142	d__Bacteria;p__Firmicutes_A;c__Clostridia;o__Oscillospirales;f__Ruminococcaceae;g__Faecalibacterium;s__Faecalibacterium prausnitzii_D
positive	TEDDY_OU_SUBJ1436190086_MAG5	108	2190	1913	64142	1.65349	2.04683e-06	2.14609e-05	d__Bacteria;p__Firmicutes_A;c__Clostridia;o__Lachnospirales;f__Lachnospiraceae;g__Anaerostipes;s__Anaerostipes hadrus
positive	TEDDY_OU_SUBJ1436190086_MAG51	186	2190	1765	64142	3.0864	3.3609e-35	7.66741e-34	d__Bacteria;p__Firmicutes_A;c__Clostridia;o__Lachnospirales;f__Lachnospiraceae;g__Fusicatenibacter;s__Fusicatenibacter saccharivorans
positive	TEDDY_OU_SUBJ1436190086_MAG91	96	2190	1663	64142	1.69072	3.00357e-06	3.12337e-05	d__Bacteria;p__Firmicutes_A;c__Clostridia;o__Lachnospirales;f__Lachnospiraceae;g__Bariatricus;s__Bariatricus comes
positive	TEDDY_OU_SUBJ1436190086_MAG94	134	2190	1652	64142	2.37565	2.83872e-17	5.51757e-16	d__Bacteria;p__Firmicutes_A;c__Clostridia;o__Oscillospirales;f__Acutalibacteraceae;g__Ruminococcus_E;s__Ruminococcus_E bromii_B
positive	TEDDY_OU_SUBJ1687049547_MAG18	153	2190	2298	64142	1.95001	7.07608e-13	1.11478e-11	d__Bacteria;p__Firmicutes_A;c__Clostridia;o__Lachnospirales;f__Lachnospiraceae;g__Anaerostipes;s__Anaerostipes hadrus
positive	TEDDY_OU_SUBJ1687049547_MAG27	348	2190	1801	64142	5.65886	2.54169e-123	1.90062e-121	d__Bacteria;p__Firmicutes_A;c__Clostridia;o__Oscillospirales;f__Ruminococcaceae;g__Faecalibacterium;s__Faecalibacterium sp900539945
positive	TEDDY_OU_SUBJ1948791447_MAG13	180	2190	3813	64142	1.38261	5.03433e-05	0.000488816	d__Bacteria;p__Bacteroidota;c__Bacteroidia;o__Bacteroidales;f__Bacteroidaceae;g__Bacteroides;s__Bacteroides ovatus
positive	TEDDY_OU_SUBJ1948791447_MAG17	375	2190	2701	64142	4.06626	8.57957e-95	3.43438e-93	d__Bacteria;p__Bacteroidota;c__Bacteroidia;o__Bacteroidales;f__Bacteroidaceae;g__Bacteroides;s__Bacteroides uniformis
positive	TEDDY_OU_SUBJ1948791447_MAG18	97	2190	1257	64142	2.26018	5.90425e-12	8.9798e-11	d__Bacteria;p__Firmicutes_A;c__Clostridia;o__Oscillospirales;f__Acutalibacteraceae;g__Ruminococcus_E;s__Ruminococcus_E sp003526955
positive	TEDDY_OU_SUBJ1948791447_MAG21	218	2190	2118	64142	3.0145	2.7e-39	7.4073e-38	d__Bacteria;p__Firmicutes_A;c__Clostridia;o__Lachnospirales;f__Lachnospiraceae;g__Fusicatenibacter;s__Fusicatenibacter saccharivorans
positive	TEDDY_OU_SUBJ1948791447_MAG23	118	2190	1991	64142	1.73582	8.01972e-08	9.23103e-07	d__Bacteria;p__Firmicutes_A;c__Clostridia;o__Lachnospirales;f__Lachnospiraceae;g__Anaerostipes;s__Anaerostipes hadrus
positive	TEDDY_OU_SUBJ1772220664_MAG135	383	2190	2723	64142	4.11943	4.5229e-98	2.00422e-96	d__Bacteria;p__Bacteroidota;c__Bacteroidia;o__Bacteroidales;f__Bacteroidaceae;g__Bacteroides;s__Bacteroides uniformis
positive	TEDDY_OU_SUBJ1772220664_MAG151	225	2190	2127	64142	3.09813	4.55904e-42	1.45889e-40	d__Bacteria;p__Firmicutes_A;c__Clostridia;o__Lachnospirales;f__Lachnospiraceae;g__Fusicatenibacter;s__Fusicatenibacter saccharivorans
positive	TEDDY_OU_SUBJ1772220664_MAG29	67	2190	984	64142	1.99422	5.75444e-07	6.24321e-06	d__Bacteria;p__Firmicutes_A;c__Clostridia;o__Oscillospirales;f__Acutalibacteraceae;g__GCA-900066995;s__GCA-900066995 sp900291955
positive	TEDDY_OU_SUBJ1772220664_MAG46	93	2190	1670	64142	1.63102	1.51582e-05	0.000150993	d__Bacteria;p__Firmicutes_A;c__Clostridia;o__Lachnospirales;f__Lachnospiraceae;g__Bariatricus;s__Bariatricus comes
positive	TEDDY_OU_SUBJ1772220664_MAG60	331	2190	1634	64142	5.93205	1.26713e-122	9.31359e-121	d__Bacteria;p__Firmicutes_A;c__Clostridia;o__Oscillospirales;f__Ruminococcaceae;g__Faecalibacterium;s__Faecalibacterium prausnitzii_J
positive	TEDDY_OU_SUBJ1772220664_MAG62	73	2190	1185	64142	1.8042	5.38672e-06	5.51109e-05	d__Bacteria;p__Firmicutes_A;c__Clostridia;o__Oscillospirales;f__Acutalibacteraceae;g__Ruminococcus_H;s__Ruminococcus_H sp003531055
positive	TEDDY_OU_SUBJ1772220664_MAG65	354	2190	1795	64142	5.77554	1.48876e-127	1.24271e-125	d__Bacteria;p__Firmicutes_A;c__Clostridia;o__Oscillospirales;f__Ruminococcaceae;g__Faecalibacterium;s__Faecalibacterium sp900539885
positive	TEDDY_OU_SUBJ1772220664_MAG78	152	2190	2204	64142	2.01987	7.01088e-14	1.14731e-12	d__Bacteria;p__Firmicutes_A;c__Clostridia;o__Lachnospirales;f__Lachnospiraceae;g__Anaerostipes;s__Anaerostipes hadrus
positive	TEDDY_OU_SUBJ1772220664_MAG93	128	2190	1574	64142	2.38174	1.12148e-16	2.08029e-15	d__Bacteria;p__Firmicutes_A;c__Clostridia;o__Oscillospirales;f__Acutalibacteraceae;g__Ruminococcus_E;s__Ruminococcus_E bromii_B
positive	TEDDY_OU_SUBJ1772220664_MAG97	151	2190	2751	64142	1.6076	1.39178e-07	1.57671e-06	d__Bacteria;p__Bacteroidota;c__Bacteroidia;o__Bacteroidales;f__Bacteroidaceae;g__Bacteroides;s__Bacteroides cellulosilyticus
positive	TEDDY_OU_SUBJ1653420135_MAG40	210	2190	2023	64142	3.04024	1.85095e-38	4.80265e-37	d__Bacteria;p__Firmicutes_A;c__Clostridia;o__Lachnospirales;f__Lachnospiraceae;g__Fusicatenibacter;s__Fusicatenibacter saccharivorans
positive	TEDDY_OU_SUBJ1653420135_MAG71	123	2190	1569	64142	2.29585	4.5918e-15	7.82349e-14	d__Bacteria;p__Firmicutes_A;c__Clostridia;o__Oscillospirales;f__Acutalibacteraceae;g__Ruminococcus_E;s__Ruminococcus_E bromii_B
positive	TEDDY_OU_SUBJ1653420135_MAG73	112	2190	1899	64142	1.72737	2.02585e-07	2.26643e-06	d__Bacteria;p__Firmicutes_A;c__Clostridia;o__Lachnospirales;f__Lachnospiraceae;g__Anaerostipes;s__Anaerostipes hadrus
positive	TEDDY_OU_SUBJ1277891000_MAG11	125	2190	1538	64142	2.38036	2.5479e-16	4.6266e-15	d__Bacteria;p__Firmicutes_A;c__Clostridia;o__Oscillospirales;f__Acutalibacteraceae;g__Ruminococcus_E;s__Ruminococcus_E bromii_B
positive	TEDDY_OU_SUBJ1277891000_MAG137	115	2190	1965	64142	1.71407	2.0397e-07	2.27955e-06	d__Bacteria;p__Firmicutes_A;c__Clostridia;o__Lachnospirales;f__Lachnospiraceae;g__Anaerostipes;s__Anaerostipes hadrus
positive	TEDDY_OU_SUBJ1277891000_MAG146	82	2190	1056	64142	2.27438	1.64317e-10	2.27717e-09	d__Bacteria;p__Firmicutes_A;c__Clostridia;o__Oscillospirales;f__Acutalibacteraceae;g__Ruminococcus_E;s__Ruminococcus_E sp900314705
positive	TEDDY_OU_SUBJ1277891000_MAG71	360	2190	2833	64142	3.72203	3.15095e-82	1.07202e-80	d__Bacteria;p__Bacteroidota;c__Bacteroidia;o__Bacteroidales;f__Bacteroidaceae;g__Bacteroides;s__Bacteroides uniformis
positive	TEDDY_OU_SUBJ1277891000_MAG83	215	2190	2021	64142	3.1157	1.08221e-40	3.25963e-39	d__Bacteria;p__Firmicutes_A;c__Clostridia;o__Lachnospirales;f__Lachnospiraceae;g__Fusicatenibacter;s__Fusicatenibacter saccharivorans
positive	TEDDY_OU_SUBJ1993497439_MAG23	348	2190	1784	64142	5.71273	2.36309e-124	1.81108e-122	d__Bacteria;p__Firmicutes_A;c__Clostridia;o__Oscillospirales;f__Ruminococcaceae;g__Faecalibacterium;s__Faecalibacterium prausnitzii_D
positive	TEDDY_OU_SUBJ1993497439_MAG42	382	2190	2755	64142	4.06098	2.94652e-96	1.2274e-94	d__Bacteria;p__Bacteroidota;c__Bacteroidia;o__Bacteroidales;f__Bacteroidaceae;g__Bacteroides;s__Bacteroides uniformis
positive	TEDDY_OU_SUBJ1993497439_MAG52	117	2190	1960	64142	1.74833	6.41687e-08	7.42179e-07	d__Bacteria;p__Firmicutes_A;c__Clostridia;o__Lachnospirales;f__Lachnospiraceae;g__Anaerostipes;s__Anaerostipes hadrus
positive	TEDDY_OU_SUBJ1993497439_MAG54	192	2190	1800	64142	3.12401	7.45907e-37	1.78091e-35	d__Bacteria;p__Firmicutes_A;c__Clostridia;o__Lachnospirales;f__Lachnospiraceae;g__Fusicatenibacter;s__Fusicatenibacter saccharivorans
positive	TEDDY_OU_SUBJ1932675498_MAG28	151	2190	2242	64142	1.97258	4.41439e-13	7.01094e-12	d__Bacteria;p__Firmicutes_A;c__Clostridia;o__Lachnospirales;f__Lachnospiraceae;g__Anaerostipes;s__Anaerostipes hadrus
positive	TEDDY_OU_SUBJ1932675498_MAG32	371	2190	2593	64142	4.19039	4.07937e-97	1.74659e-95	d__Bacteria;p__Bacteroidota;c__Bacteroidia;o__Bacteroidales;f__Bacteroidaceae;g__Bacteroides;s__Bacteroides uniformis
positive	TEDDY_OU_SUBJ1665447745_MAG112	211	2190	2066	64142	2.99114	1.01936e-37	2.53498e-36	d__Bacteria;p__Firmicutes_A;c__Clostridia;o__Lachnospirales;f__Lachnospiraceae;g__Fusicatenibacter;s__Fusicatenibacter saccharivorans
positive	TEDDY_OU_SUBJ1665447745_MAG31	385	2190	2741	64142	4.11375	2.20747e-98	9.98742e-97	d__Bacteria;p__Bacteroidota;c__Bacteroidia;o__Bacteroidales;f__Bacteroidaceae;g__Bacteroides;s__Bacteroides uniformis
positive	TEDDY_OU_SUBJ1665447745_MAG4	101	2190	1842	64142	1.60592	1.24708e-05	0.000124743	d__Bacteria;p__Firmicutes_A;c__Clostridia;o__Lachnospirales;f__Lachnospiraceae;g__Anaerostipes;s__Anaerostipes hadrus
positive	TEDDY_OU_SUBJ1665447745_MAG51	326	2190	1628	64142	5.86413	1.03306e-119	7.08532e-118	d__Bacteria;p__Firmicutes_A;c__Clostridia;o__Oscillospirales;f__Ruminococcaceae;g__Faecalibacterium;s__Faecalibacterium sp900539945
positive	TEDDY_OU_SUBJ1665447745_MAG67	352	2190	1635	64142	6.30557	1.29742e-136	1.51034e-134	d__Bacteria;p__Firmicutes_A;c__Clostridia;o__Oscillospirales;f__Ruminococcaceae;g__Faecalibacterium;s__Faecalibacterium prausnitzii_C
positive	TEDDY_OU_SUBJ1596360294_MAG2	319	2190	1621	64142	5.76316	1.43218e-115	9.34651e-114	d__Bacteria;p__Firmicutes_A;c__Clostridia;o__Oscillospirales;f__Ruminococcaceae;g__Faecalibacterium;s__Faecalibacterium prausnitzii_D
positive	TEDDY_OU_SUBJ1596360294_MAG21	129	2190	2133	64142	1.77129	7.67495e-09	9.40204e-08	d__Bacteria;p__Firmicutes_A;c__Clostridia;o__Lachnospirales;f__Lachnospiraceae;g__Anaerostipes;s__Anaerostipes hadrus
positive	TEDDY_OU_SUBJ1596360294_MAG23	128	2190	1635	64142	2.29304	1.50233e-15	2.63041e-14	d__Bacteria;p__Firmicutes_A;c__Clostridia;o__Oscillospirales;f__Acutalibacteraceae;g__Ruminococcus_E;s__Ruminococcus_E bromii_B
positive	TEDDY_OU_SUBJ1596360294_MAG25	215	2190	2224	64142	2.83133	2.64596e-35	6.06852e-34	d__Bacteria;p__Firmicutes_A;c__Clostridia;o__Lachnospirales;f__Lachnospiraceae;g__Fusicatenibacter;s__Fusicatenibacter saccharivorans
positive	TEDDY_OU_SUBJ1596360294_MAG27	427	2190	1688	64142	7.40948	2.68683e-185	8.76721e-183	d__Bacteria;p__Firmicutes_A;c__Clostridia;o__Oscillospirales;f__Ruminococcaceae;g__Faecalibacterium;s__Faecalibacterium prausnitzii_G
positive	TEDDY_OU_SUBJ1851699291_MAG32	392	2190	2809	64142	4.08717	2.85484e-99	1.36022e-97	d__Bacteria;p__Bacteroidota;c__Bacteroidia;o__Bacteroidales;f__Bacteroidaceae;g__Bacteroides;s__Bacteroides uniformis
positive	TEDDY_OU_SUBJ1851699291_MAG49	122	2190	1979	64142	1.80547	6.91839e-09	8.4994e-08	d__Bacteria;p__Firmicutes_A;c__Clostridia;o__Lachnospirales;f__Lachnospiraceae;g__Anaerostipes;s__Anaerostipes hadrus
positive	TEDDY_OU_SUBJ1230795034_MAG43	133	2190	2207	64142	1.76499	5.67919e-09	7.01301e-08	d__Bacteria;p__Firmicutes_A;c__Clostridia;o__Lachnospirales;f__Lachnospiraceae;g__Anaerostipes;s__Anaerostipes hadrus
positive	TEDDY_OU_SUBJ1230795034_MAG48	225	2190	2219	64142	2.96969	1.49597e-39	4.15171e-38	d__Bacteria;p__Firmicutes_A;c__Clostridia;o__Lachnospirales;f__Lachnospiraceae;g__Fusicatenibacter;s__Fusicatenibacter saccharivorans
positive	TEDDY_OU_SUBJ1230795034_MAG50	110	2190	1427	64142	2.25774	2.87156e-13	4.59118e-12	d__Bacteria;p__Firmicutes_A;c__Clostridia;o__Oscillospirales;f__Acutalibacteraceae;g__Ruminococcus_E;s__Ruminococcus_E bromii_B
positive	TEDDY_OU_SUBJ1230795034_MAG60	325	2190	2667	64142	3.56876	4.1611e-71	1.40021e-69	d__Bacteria;p__Bacteroidota;c__Bacteroidia;o__Bacteroidales;f__Bacteroidaceae;g__Bacteroides;s__Bacteroides uniformis
positive	TEDDY_OU_SUBJ1490524552_MAG33	110	2190	1983	64142	1.62466	3.45683e-06	3.57571e-05	d__Bacteria;p__Firmicutes_A;c__Clostridia;o__Lachnospirales;f__Lachnospiraceae;g__Anaerostipes;s__Anaerostipes hadrus
positive	TEDDY_OU_SUBJ1490524552_MAG35	115	2190	1505	64142	2.23801	1.49603e-13	2.42063e-12	d__Bacteria;p__Firmicutes_A;c__Clostridia;o__Oscillospirales;f__Acutalibacteraceae;g__Ruminococcus_E;s__Ruminococcus_E bromii_B
positive	TEDDY_OU_SUBJ1490524552_MAG47	102	2190	1778	64142	1.6802	1.99645e-06	2.09632e-05	d__Bacteria;p__Firmicutes_A;c__Clostridia;o__Lachnospirales;f__Lachnospiraceae;g__Bariatricus;s__Bariatricus comes
positive	TEDDY_OU_SUBJ1490524552_MAG5	364	2190	1795	64142	5.93838	4.52339e-134	4.7988e-132	d__Bacteria;p__Firmicutes_A;c__Clostridia;o__Oscillospirales;f__Ruminococcaceae;g__Faecalibacterium;s__Faecalibacterium prausnitzii_D
positive	TEDDY_OU_SUBJ1387886600_MAG40	123	2190	2046	64142	1.76073	2.19137e-08	2.60737e-07	d__Bacteria;p__Firmicutes_A;c__Clostridia;o__Lachnospirales;f__Lachnospiraceae;g__Anaerostipes;s__Anaerostipes hadrus
positive	TEDDY_OU_SUBJ1387886600_MAG45	128	2190	1531	64142	2.4486	1.62181e-17	3.21023e-16	d__Bacteria;p__Firmicutes_A;c__Clostridia;o__Oscillospirales;f__Acutalibacteraceae;g__Ruminococcus_E;s__Ruminococcus_E bromii_B
positive	TEDDY_OU_SUBJ1556940978_MAG98	349	2190	1710	64142	5.97655	1.2231e-129	1.10212e-127	d__Bacteria;p__Firmicutes_A;c__Clostridia;o__Oscillospirales;f__Ruminococcaceae;g__Faecalibacterium;s__Faecalibacterium prausnitzii_D
positive	TEDDY_OU_SUBJ1556940978_MAG99	200	2190	1907	64142	3.07159	2.42972e-37	5.93269e-36	d__Bacteria;p__Firmicutes_A;c__Clostridia;o__Lachnospirales;f__Lachnospiraceae;g__Fusicatenibacter;s__Fusicatenibacter saccharivorans
positive	TEDDY_OU_SUBJ1774834905_MAG10	112	2190	1439	64142	2.27967	1.01767e-13	1.65657e-12	d__Bacteria;p__Firmicutes_A;c__Clostridia;o__Oscillospirales;f__Acutalibacteraceae;g__Ruminococcus_E;s__Ruminococcus_E bromii_B
positive	TEDDY_OU_SUBJ1774834905_MAG110	145	2190	2257	64142	1.88165	2.6043e-11	3.84942e-10	d__Bacteria;p__Firmicutes_A;c__Clostridia;o__Lachnospirales;f__Lachnospiraceae;g__Anaerostipes;s__Anaerostipes hadrus
positive	TEDDY_OU_SUBJ1774834905_MAG130	486	2190	1969	64142	7.22985	4.58645e-205	1.23467e-201	d__Bacteria;p__Firmicutes_A;c__Clostridia;o__Oscillospirales;f__Ruminococcaceae;g__Faecalibacterium;s__Faecalibacterium prausnitzii_G
positive	TEDDY_OU_SUBJ1774834905_MAG76	364	2190	1767	64142	6.03219	7.16937e-136	8.04164e-134	d__Bacteria;p__Firmicutes_A;c__Clostridia;o__Oscillospirales;f__Ruminococcaceae;g__Faecalibacterium;s__Faecalibacterium prausnitzii_D
positive	TEDDY_OU_SUBJ1774834905_MAG99	379	2190	2773	64142	4.00296	5.3685e-94	2.08693e-92	d__Bacteria;p__Bacteroidota;c__Bacteroidia;o__Bacteroidales;f__Bacteroidaceae;g__Bacteroides;s__Bacteroides uniformis
positive	TEDDY_OU_SUBJ1963977686_MAG2	135	2190	1662	64142	2.37898	1.98116e-17	3.88581e-16	d__Bacteria;p__Firmicutes_A;c__Clostridia;o__Oscillospirales;f__Acutalibacteraceae;g__Ruminococcus_E;s__Ruminococcus_E bromii_B
positive	TEDDY_OU_SUBJ1693883921_MAG28	221	2190	2235	64142	2.89601	1.79764e-37	4.39931e-36	d__Bacteria;p__Firmicutes_A;c__Clostridia;o__Lachnospirales;f__Lachnospiraceae;g__Fusicatenibacter;s__Fusicatenibacter saccharivorans
positive	TEDDY_OU_SUBJ1693883921_MAG52	131	2190	2021	64142	1.89847	1.22641e-10	1.72627e-09	d__Bacteria;p__Firmicutes_A;c__Clostridia;o__Lachnospirales;f__Lachnospiraceae;g__Anaerostipes;s__Anaerostipes hadrus
positive	TEDDY_OU_SUBJ1693883921_MAG62	65	2190	1234	64142	1.54272	0.000921055	0.00840146	d__Bacteria;p__Firmicutes_A;c__Clostridia;o__Oscillospirales;f__Acutalibacteraceae;g__Ruminococcus_H;s__Ruminococcus_H sp003531055
positive	TEDDY_OU_SUBJ1693883921_MAG63	123	2190	1464	64142	2.46062	4.60463e-17	8.79125e-16	d__Bacteria;p__Firmicutes_A;c__Clostridia;o__Oscillospirales;f__Acutalibacteraceae;g__Ruminococcus_E;s__Ruminococcus_E bromii_B
positive	TEDDY_OU_SUBJ1693883921_MAG91	385	2190	2661	64142	4.23739	1.0567e-101	5.51017e-100	d__Bacteria;p__Bacteroidota;c__Bacteroidia;o__Bacteroidales;f__Bacteroidaceae;g__Bacteroides;s__Bacteroides uniformis
positive	TEDDY_OU_SUBJ1456476394_MAG31	121	2190	1568	64142	2.26019	2.02621e-14	3.37482e-13	d__Bacteria;p__Firmicutes_A;c__Clostridia;o__Oscillospirales;f__Acutalibacteraceae;g__Ruminococcus_E;s__Ruminococcus_E bromii_B
positive	TEDDY_OU_SUBJ1456476394_MAG42	223	2190	2214	64142	2.94994	7.61071e-39	2.02351e-37	d__Bacteria;p__Firmicutes_A;c__Clostridia;o__Lachnospirales;f__Lachnospiraceae;g__Fusicatenibacter;s__Fusicatenibacter saccharivorans
positive	TEDDY_OU_SUBJ1456476394_MAG5	318	2190	2630	64142	3.54107	5.04972e-69	1.68868e-67	d__Bacteria;p__Bacteroidota;c__Bacteroidia;o__Bacteroidales;f__Bacteroidaceae;g__Bacteroides;s__Bacteroides uniformis
positive	TEDDY_OU_SUBJ1456476394_MAG71	394	2190	2118	64142	5.44808	1.08404e-133	1.1224e-131	d__Bacteria;p__Firmicutes_A;c__Clostridia;o__Oscillospirales;f__Ruminococcaceae;g__Faecalibacterium;s__Faecalibacterium prausnitzii_D
positive	TEDDY_OU_SUBJ1794434448_MAG27	119	2190	1969	64142	1.77009	2.76055e-08	3.26475e-07	d__Bacteria;p__Firmicutes_A;c__Clostridia;o__Lachnospirales;f__Lachnospiraceae;g__Anaerostipes;s__Anaerostipes hadrus
positive	TEDDY_OU_SUBJ1794434448_MAG37	92	2190	1259	64142	2.14015	2.58569e-10	3.5244e-09	d__Bacteria;p__Firmicutes_A;c__Clostridia;o__Oscillospirales;f__Acutalibacteraceae;g__Ruminococcus_E;s__Ruminococcus_E sp003526955
positive	TEDDY_OU_SUBJ1794434448_MAG76	216	2190	2148	64142	2.94513	1.19346e-37	2.9543e-36	d__Bacteria;p__Firmicutes_A;c__Clostridia;o__Lachnospirales;f__Lachnospiraceae;g__Fusicatenibacter;s__Fusicatenibacter saccharivorans
positive	TEDDY_OU_SUBJ1432134560_MAG25	317	2190	1601	64142	5.79851	1.66395e-115	1.08262e-113	d__Bacteria;p__Firmicutes_A;c__Clostridia;o__Oscillospirales;f__Ruminococcaceae;g__Faecalibacterium;s__Faecalibacterium prausnitzii_D
positive	TEDDY_OU_SUBJ1432134560_MAG4	330	2190	2801	64142	3.45052	5.09998e-69	1.70284e-67	d__Bacteria;p__Bacteroidota;c__Bacteroidia;o__Bacteroidales;f__Bacteroidaceae;g__Bacteroides;s__Bacteroides uniformis
positive	TEDDY_OU_SUBJ1432134560_MAG63	111	2190	1859	64142	1.74879	1.30762e-07	1.48293e-06	d__Bacteria;p__Firmicutes_A;c__Clostridia;o__Lachnospirales;f__Lachnospiraceae;g__Anaerostipes;s__Anaerostipes hadrus
positive	TEDDY_OU_SUBJ1432134560_MAG89	111	2190	1496	64142	2.17326	2.0108e-12	3.11096e-11	d__Bacteria;p__Firmicutes_A;c__Clostridia;o__Oscillospirales;f__Acutalibacteraceae;g__Ruminococcus_E;s__Ruminococcus_E bromii_B
positive	TEDDY_OU_SUBJ1432134560_MAG9	69	2190	1206	64142	1.67569	7.82132e-05	0.000749955	d__Bacteria;p__Firmicutes_A;c__Clostridia;o__Oscillospirales;f__Acutalibacteraceae;g__Ruminococcus_H;s__Ruminococcus_H sp003531055
positive	TEDDY_OU_SUBJ1982512306_MAG43	392	2190	2832	64142	4.05399	2.39054e-98	1.0793e-96	d__Bacteria;p__Bacteroidota;c__Bacteroidia;o__Bacteroidales;f__Bacteroidaceae;g__Bacteroides;s__Bacteroides uniformis
positive	TEDDY_OU_SUBJ1747369725_MAG2	134	2190	1654	64142	2.37278	3.0976e-17	6.0045e-16	d__Bacteria;p__Firmicutes_A;c__Clostridia;o__Oscillospirales;f__Acutalibacteraceae;g__Ruminococcus_E;s__Ruminococcus_E bromii_B
positive	TEDDY_OU_SUBJ1747369725_MAG4	199	2190	1961	64142	2.97208	1.95108e-35	4.48914e-34	d__Bacteria;p__Firmicutes_A;c__Clostridia;o__Lachnospirales;f__Lachnospiraceae;g__Fusicatenibacter;s__Fusicatenibacter saccharivorans
positive	TEDDY_OU_SUBJ1874391501_MAG9	160	2190	2279	64142	2.05614	4.44227e-15	7.58072e-14	d__Bacteria;p__Firmicutes_A;c__Clostridia;o__Lachnospirales;f__Lachnospiraceae;g__Anaerostipes;s__Anaerostipes hadrus
positive	TEDDY_OU_SUBJ1546159530_MAG17	214	2190	2060	64142	3.0425	3.64534e-39	9.9249e-38	d__Bacteria;p__Firmicutes_A;c__Clostridia;o__Lachnospirales;f__Lachnospiraceae;g__Fusicatenibacter;s__Fusicatenibacter saccharivorans
positive	TEDDY_OU_SUBJ1546159530_MAG30	110	2190	1451	64142	2.22035	7.44684e-13	1.17062e-11	d__Bacteria;p__Firmicutes_A;c__Clostridia;o__Oscillospirales;f__Acutalibacteraceae;g__Ruminococcus_E;s__Ruminococcus_E bromii_B
positive	TEDDY_OU_SUBJ1546159530_MAG38	373	2190	1838	64142	5.94284	3.13533e-137	3.83651e-135	d__Bacteria;p__Firmicutes_A;c__Clostridia;o__Oscillospirales;f__Ruminococcaceae;g__Faecalibacterium;s__Faecalibacterium prausnitzii_D
positive	TEDDY_OU_SUBJ1546159530_MAG64	128	2190	2065	64142	1.81535	2.32961e-09	2.94255e-08	d__Bacteria;p__Firmicutes_A;c__Clostridia;o__Lachnospirales;f__Lachnospiraceae;g__Anaerostipes;s__Anaerostipes hadrus
positive	TEDDY_OU_SUBJ1546159530_MAG75	98	2190	1739	64142	1.65051	6.01255e-06	6.12808e-05	d__Bacteria;p__Firmicutes_A;c__Clostridia;o__Lachnospirales;f__Lachnospiraceae;g__Bariatricus;s__Bariatricus comes
positive	TEDDY_OU_SUBJ1250949712_MAG26	127	2190	1635	64142	2.27508	3.2229e-15	5.55267e-14	d__Bacteria;p__Firmicutes_A;c__Clostridia;o__Oscillospirales;f__Acutalibacteraceae;g__Ruminococcus_E;s__Ruminococcus_E bromii_B
positive	TEDDY_OU_SUBJ1250949712_MAG42	265	2190	1444	64142	5.37467	2.24395e-91	8.08121e-90	d__Bacteria;p__Firmicutes_A;c__Clostridia;o__Oscillospirales;f__Ruminococcaceae;g__Faecalibacterium;s__Faecalibacterium sp900540455
positive	TEDDY_OU_SUBJ1250949712_MAG47	151	2190	2261	64142	1.95601	7.90874e-13	1.24232e-11	d__Bacteria;p__Firmicutes_A;c__Clostridia;o__Lachnospirales;f__Lachnospiraceae;g__Anaerostipes;s__Anaerostipes hadrus
positive	TEDDY_OU_SUBJ1250949712_MAG57	216	2190	2068	64142	3.05906	8.30326e-40	2.35288e-38	d__Bacteria;p__Firmicutes_A;c__Clostridia;o__Lachnospirales;f__Lachnospiraceae;g__Fusicatenibacter;s__Fusicatenibacter saccharivorans
positive	TEDDY_OU_SUBJ1952607843_MAG20	92	2190	1414	64142	1.90562	4.33999e-08	5.07692e-07	d__Bacteria;p__Firmicutes_A;c__Clostridia;o__Oscillospirales;f__Acutalibacteraceae;g__Ruminococcus_H;s__Ruminococcus_H sp003531055
positive	TEDDY_OU_SUBJ1952607843_MAG4	384	2190	2756	64142	4.08075	2.96651e-97	1.27773e-95	d__Bacteria;p__Bacteroidota;c__Bacteroidia;o__Bacteroidales;f__Bacteroidaceae;g__Bacteroides;s__Bacteroides uniformis
positive	TEDDY_OU_SUBJ1952607843_MAG56	131	2190	1587	64142	2.41758	1.77723e-17	3.50177e-16	d__Bacteria;p__Firmicutes_A;c__Clostridia;o__Oscillospirales;f__Acutalibacteraceae;g__Ruminococcus_E;s__Ruminococcus_E bromii_B
positive	TEDDY_OU_SUBJ1952607843_MAG58	219	2190	2033	64142	3.15493	4.09017e-42	1.31472e-40	d__Bacteria;p__Firmicutes_A;c__Clostridia;o__Lachnospirales;f__Lachnospiraceae;g__Fusicatenibacter;s__Fusicatenibacter saccharivorans
positive	TEDDY_OU_SUBJ1952607843_MAG89	110	2190	1920	64142	1.67797	9.01115e-07	9.65974e-06	d__Bacteria;p__Firmicutes_A;c__Clostridia;o__Lachnospirales;f__Lachnospiraceae;g__Anaerostipes;s__Anaerostipes hadrus
positive	TEDDY_OU_SUBJ1430657615_MAG32	112	2190	1468	64142	2.23456	3.26913e-13	5.21897e-12	d__Bacteria;p__Firmicutes_A;c__Clostridia;o__Oscillospirales;f__Acutalibacteraceae;g__Ruminococcus_E;s__Ruminococcus_E bromii_B
positive	TEDDY_OU_SUBJ1430657615_MAG46	131	2190	2095	64142	1.83148	9.57777e-10	1.24033e-08	d__Bacteria;p__Firmicutes_A;c__Clostridia;o__Lachnospirales;f__Lachnospiraceae;g__Anaerostipes;s__Anaerostipes hadrus
positive	TEDDY_OU_SUBJ1430657615_MAG75	201	2190	1859	64142	3.16664	3.7245e-39	1.01148e-37	d__Bacteria;p__Firmicutes_A;c__Clostridia;o__Lachnospirales;f__Lachnospiraceae;g__Fusicatenibacter;s__Fusicatenibacter saccharivorans
positive	TEDDY_OU_SUBJ1430657615_MAG82	107	2190	1792	64142	1.7488	2.12349e-07	2.3695e-06	d__Bacteria;p__Firmicutes_A;c__Clostridia;o__Lachnospirales;f__Lachnospiraceae;g__Bariatricus;s__Bariatricus comes
positive	TEDDY_OU_SUBJ1994713070_MAG1	240	2190	2188	64142	3.21253	6.13928e-47	2.02474e-45	d__Bacteria;p__Firmicutes_A;c__Clostridia;o__Lachnospirales;f__Lachnospiraceae;g__Fusicatenibacter;s__Fusicatenibacter saccharivorans
positive	TEDDY_OU_SUBJ1620841256_MAG11	234	2190	2267	64142	3.02308	4.51374e-42	1.44655e-40	d__Bacteria;p__Firmicutes_A;c__Clostridia;o__Lachnospirales;f__Lachnospiraceae;g__Fusicatenibacter;s__Fusicatenibacter saccharivorans
positive	TEDDY_OU_SUBJ1620841256_MAG34	129	2190	1576	64142	2.39729	5.48633e-17	1.04284e-15	d__Bacteria;p__Firmicutes_A;c__Clostridia;o__Oscillospirales;f__Acutalibacteraceae;g__Ruminococcus_E;s__Ruminococcus_E bromii_B
positive	TEDDY_OU_SUBJ1620841256_MAG4	125	2190	2059	64142	1.77804	1.03656e-08	1.25979e-07	d__Bacteria;p__Firmicutes_A;c__Clostridia;o__Lachnospirales;f__Lachnospiraceae;g__Anaerostipes;s__Anaerostipes hadrus
positive	TEDDY_OU_SUBJ1721701624_MAG76	111	2190	1883	64142	1.7265	2.32774e-07	2.58803e-06	d__Bacteria;p__Firmicutes_A;c__Clostridia;o__Lachnospirales;f__Lachnospiraceae;g__Anaerostipes;s__Anaerostipes hadrus
positive	TEDDY_OU_SUBJ1598259392_MAG10	403	2190	2082	64142	5.66877	1.83586e-141	2.67143e-139	d__Bacteria;p__Firmicutes_A;c__Clostridia;o__Oscillospirales;f__Ruminococcaceae;g__Faecalibacterium;s__Faecalibacterium prausnitzii_D
positive	TEDDY_OU_SUBJ1598259392_MAG11	125	2190	1508	64142	2.42769	6.67234e-17	1.25828e-15	d__Bacteria;p__Firmicutes_A;c__Clostridia;o__Oscillospirales;f__Acutalibacteraceae;g__Ruminococcus_E;s__Ruminococcus_E bromii_B
positive	TEDDY_OU_SUBJ1598259392_MAG64	104	2190	1910	64142	1.59474	1.23591e-05	0.000123683	d__Bacteria;p__Firmicutes_A;c__Clostridia;o__Lachnospirales;f__Lachnospiraceae;g__Anaerostipes;s__Anaerostipes hadrus
positive	TEDDY_OU_SUBJ1351253490_MAG10	90	2190	1249	64142	2.11043	7.44406e-10	9.71608e-09	d__Bacteria;p__Firmicutes_A;c__Clostridia;o__Oscillospirales;f__Acutalibacteraceae;g__Ruminococcus_E;s__Ruminococcus_E sp003526955
positive	TEDDY_OU_SUBJ1351253490_MAG29	385	2190	2757	64142	4.08989	9.83713e-98	4.30595e-96	d__Bacteria;p__Bacteroidota;c__Bacteroidia;o__Bacteroidales;f__Bacteroidaceae;g__Bacteroides;s__Bacteroides uniformis
positive	TEDDY_OU_SUBJ1351253490_MAG82	71	2190	1042	64142	1.99564	2.70177e-07	2.98846e-06	d__Bacteria;p__Firmicutes_A;c__Clostridia;o__Oscillospirales;f__Acutalibacteraceae;g__GCA-900066995;s__GCA-900066995 sp900291955
positive	TEDDY_OU_SUBJ1351253490_MAG84	92	2190	1759	64142	1.53183	0.000132652	0.00125961	d__Bacteria;p__Firmicutes_A;c__Clostridia;o__Lachnospirales;f__Lachnospiraceae;g__Anaerostipes;s__Anaerostipes hadrus
positive	TEDDY_OU_SUBJ1561602213_MAG111	135	2190	1615	64142	2.44819	2.40799e-18	4.97204e-17	d__Bacteria;p__Firmicutes_A;c__Clostridia;o__Oscillospirales;f__Acutalibacteraceae;g__Ruminococcus_E;s__Ruminococcus_E bromii_B
positive	TEDDY_OU_SUBJ1561602213_MAG124	132	2190	2056	64142	1.88041	1.84164e-10	2.54189e-09	d__Bacteria;p__Firmicutes_A;c__Clostridia;o__Lachnospirales;f__Lachnospiraceae;g__Anaerostipes;s__Anaerostipes hadrus
positive	TEDDY_OU_SUBJ1561602213_MAG55	163	2190	3519	64142	1.35663	0.000232589	0.00218163	d__Bacteria;p__Bacteroidota;c__Bacteroidia;o__Bacteroidales;f__Bacteroidaceae;g__Bacteroides;s__Bacteroides ovatus
positive	TEDDY_OU_SUBJ1561602213_MAG86	374	2190	1857	64142	5.89791	1.11709e-136	1.30748e-134	d__Bacteria;p__Firmicutes_A;c__Clostridia;o__Oscillospirales;f__Ruminococcaceae;g__Faecalibacterium;s__Faecalibacterium prausnitzii_D
positive	TEDDY_OU_SUBJ1561602213_MAG95	386	2190	2980	64142	3.79391	1.1508e-89	4.0496e-88	d__Bacteria;p__Bacteroidota;c__Bacteroidia;o__Bacteroidales;f__Bacteroidaceae;g__Bacteroides;s__Bacteroides uniformis
positive	TEDDY_OU_SUBJ1867634179_MAG3	139	2190	1599	64142	2.54581	3.91882e-20	8.43956e-19	d__Bacteria;p__Firmicutes_A;c__Clostridia;o__Oscillospirales;f__Acutalibacteraceae;g__Ruminococcus_E;s__Ruminococcus_E bromii_B
positive	TEDDY_OU_SUBJ1867634179_MAG59	130	2190	2735	64142	1.39212	0.000345573	0.00321897	d__Bacteria;p__Bacteroidota;c__Bacteroidia;o__Bacteroidales;f__Bacteroidaceae;g__Bacteroides;s__Bacteroides intestinalis
positive	TEDDY_OU_SUBJ1867634179_MAG80	135	2190	2254	64142	1.75418	6.23497e-09	7.68611e-08	d__Bacteria;p__Firmicutes_A;c__Clostridia;o__Lachnospirales;f__Lachnospiraceae;g__Anaerostipes;s__Anaerostipes hadrus
positive	TEDDY_OU_SUBJ1867634179_MAG87	391	2190	2633	64142	4.34918	3.94761e-106	2.3356e-104	d__Bacteria;p__Bacteroidota;c__Bacteroidia;o__Bacteroidales;f__Bacteroidaceae;g__Bacteroides;s__Bacteroides uniformis
positive	TEDDY_OU_SUBJ1532644191_MAG27	429	2190	2792	64142	4.49965	8.96691e-120	6.16969e-118	d__Bacteria;p__Bacteroidota;c__Bacteroidia;o__Bacteroidales;f__Bacteroidaceae;g__Bacteroides;s__Bacteroides uniformis
positive	TEDDY_OU_SUBJ1532644191_MAG33	106	2190	1891	64142	1.64175	3.33087e-06	3.45039e-05	d__Bacteria;p__Firmicutes_A;c__Clostridia;o__Lachnospirales;f__Lachnospiraceae;g__Anaerostipes;s__Anaerostipes hadrus
positive	TEDDY_OU_SUBJ1532644191_MAG47	185	2190	1804	64142	3.00344	1.09844e-33	2.4565e-32	d__Bacteria;p__Firmicutes_A;c__Clostridia;o__Lachnospirales;f__Lachnospiraceae;g__Fusicatenibacter;s__Fusicatenibacter saccharivorans
positive	TEDDY_OU_SUBJ1532644191_MAG51	137	2190	1607	64142	2.49678	3.14271e-19	6.66813e-18	d__Bacteria;p__Firmicutes_A;c__Clostridia;o__Oscillospirales;f__Acutalibacteraceae;g__Ruminococcus_E;s__Ruminococcus_E bromii_B
positive	TEDDY_OU_SUBJ1749293638_MAG15	175	2190	1752	64142	2.92543	8.07886e-31	1.77356e-29	d__Bacteria;p__Firmicutes_A;c__Clostridia;o__Lachnospirales;f__Lachnospiraceae;g__Fusicatenibacter;s__Fusicatenibacter saccharivorans
positive	TEDDY_OU_SUBJ1749293638_MAG67	110	2190	1384	64142	2.32778	4.84718e-14	7.99915e-13	d__Bacteria;p__Firmicutes_A;c__Clostridia;o__Oscillospirales;f__Acutalibacteraceae;g__Ruminococcus_E;s__Ruminococcus_E bromii_B
positive	TEDDY_OU_SUBJ1749293638_MAG7	125	2190	2043	64142	1.79194	6.90895e-09	8.49749e-08	d__Bacteria;p__Firmicutes_A;c__Clostridia;o__Lachnospirales;f__Lachnospiraceae;g__Anaerostipes;s__Anaerostipes hadrus
positive	TEDDY_OU_SUBJ1842157334_MAG14	131	2190	1591	64142	2.4115	2.12709e-17	4.16445e-16	d__Bacteria;p__Firmicutes_A;c__Clostridia;o__Oscillospirales;f__Acutalibacteraceae;g__Ruminococcus_E;s__Ruminococcus_E bromii_B
positive	TEDDY_OU_SUBJ1842157334_MAG25	387	2190	2034	64142	5.57223	3.32289e-134	3.54266e-132	d__Bacteria;p__Firmicutes_A;c__Clostridia;o__Oscillospirales;f__Ruminococcaceae;g__Faecalibacterium;s__Faecalibacterium prausnitzii_D
positive	TEDDY_OU_SUBJ1842157334_MAG27	417	2190	1655	64142	7.38029	9.81773e-181	2.32346e-178	d__Bacteria;p__Firmicutes_A;c__Clostridia;o__Oscillospirales;f__Ruminococcaceae;g__Faecalibacterium;s__Faecalibacterium prausnitzii_G
positive	TEDDY_OU_SUBJ1842157334_MAG4	138	2190	2162	64142	1.86951	1.07947e-10	1.52343e-09	d__Bacteria;p__Firmicutes_A;c__Clostridia;o__Lachnospirales;f__Lachnospiraceae;g__Anaerostipes;s__Anaerostipes hadrus
positive	TEDDY_OU_SUBJ1842157334_MAG8	384	2190	2937	64142	3.82946	2.92766e-90	1.03872e-88	d__Bacteria;p__Bacteroidota;c__Bacteroidia;o__Bacteroidales;f__Bacteroidaceae;g__Bacteroides;s__Bacteroides uniformis
positive	TEDDY_OU_SUBJ1391457984_MAG128	108	2190	1374	64142	2.30198	1.51774e-13	2.45391e-12	d__Bacteria;p__Firmicutes_A;c__Clostridia;o__Oscillospirales;f__Acutalibacteraceae;g__Ruminococcus_E;s__Ruminococcus_E bromii_B
positive	TEDDY_OU_SUBJ1391457984_MAG5	362	2190	1662	64142	6.37932	1.47859e-141	2.16618e-139	d__Bacteria;p__Firmicutes_A;c__Clostridia;o__Oscillospirales;f__Ruminococcaceae;g__Faecalibacterium;s__Faecalibacterium prausnitzii_C
positive	TEDDY_OU_SUBJ1391457984_MAG67	375	2190	2775	64142	3.95789	7.12086e-92	2.60365e-90	d__Bacteria;p__Bacteroidota;c__Bacteroidia;o__Bacteroidales;f__Bacteroidaceae;g__Bacteroides;s__Bacteroides uniformis
positive	TEDDY_OU_SUBJ1391457984_MAG82	87	2190	1052	64142	2.42208	2.49766e-12	3.8476e-11	d__Bacteria;p__Firmicutes_A;c__Clostridia;o__Oscillospirales;f__Acutalibacteraceae;g__Ruminococcus_E;s__Ruminococcus_E sp900314705
positive	TEDDY_OU_SUBJ1391457984_MAG84	149	2190	2869	64142	1.52106	2.77048e-06	2.88656e-05	d__Bacteria;p__Bacteroidota;c__Bacteroidia;o__Bacteroidales;f__Bacteroidaceae;g__Bacteroides;s__Bacteroides cellulosilyticus
positive	TEDDY_OU_SUBJ1748795809_MAG2	362	2190	1853	64142	5.72127	3.73117e-129	3.32044e-127	d__Bacteria;p__Firmicutes_A;c__Clostridia;o__Oscillospirales;f__Ruminococcaceae;g__Faecalibacterium;s__Faecalibacterium prausnitzii_D
positive	TEDDY_OU_SUBJ1748795809_MAG31	203	2190	2038	64142	2.91727	4.30402e-35	9.80862e-34	d__Bacteria;p__Firmicutes_A;c__Clostridia;o__Lachnospirales;f__Lachnospiraceae;g__Fusicatenibacter;s__Fusicatenibacter saccharivorans
positive	TEDDY_OU_SUBJ1797348534_MAG18	424	2190	1724	64142	7.20402	2.87196e-180	6.6506e-178	d__Bacteria;p__Firmicutes_A;c__Clostridia;o__Oscillospirales;f__Ruminococcaceae;g__Faecalibacterium;s__Faecalibacterium prausnitzii_G
positive	TEDDY_OU_SUBJ1797348534_MAG25	144	2190	2257	64142	1.86868	4.66223e-11	6.76589e-10	d__Bacteria;p__Firmicutes_A;c__Clostridia;o__Lachnospirales;f__Lachnospiraceae;g__Anaerostipes;s__Anaerostipes hadrus
positive	TEDDY_OU_SUBJ1797348534_MAG5	387	2190	2755	64142	4.11411	7.40789e-99	3.46066e-97	d__Bacteria;p__Bacteroidota;c__Bacteroidia;o__Bacteroidales;f__Bacteroidaceae;g__Bacteroides;s__Bacteroides uniformis
positive	TEDDY_OU_SUBJ1987097256_MAG4	382	2190	2651	64142	4.22024	1.5817e-100	7.94023e-99	d__Bacteria;p__Bacteroidota;c__Bacteroidia;o__Bacteroidales;f__Bacteroidaceae;g__Bacteroides;s__Bacteroides uniformis
positive	TEDDY_OU_SUBJ1987097256_MAG44	149	2190	2927	64142	1.49092	7.19617e-06	7.30334e-05	d__Bacteria;p__Bacteroidota;c__Bacteroidia;o__Bacteroidales;f__Bacteroidaceae;g__Bacteroides;s__Bacteroides cellulosilyticus
positive	TEDDY_OU_SUBJ1987097256_MAG45	90	2190	1238	64142	2.12916	4.99597e-10	6.67039e-09	d__Bacteria;p__Firmicutes_A;c__Clostridia;o__Oscillospirales;f__Acutalibacteraceae;g__Ruminococcus_E;s__Ruminococcus_E sp003526955
positive	TEDDY_OU_SUBJ1987097256_MAG66	145	2190	1652	64142	2.57084	3.06117e-21	6.63234e-20	d__Bacteria;p__Firmicutes_A;c__Clostridia;o__Oscillospirales;f__Acutalibacteraceae;g__Ruminococcus_E;s__Ruminococcus_E bromii_B
positive	TEDDY_OU_SUBJ1482137006_MAG38	99	2190	1407	64142	2.06076	3.75272e-10	5.04486e-09	d__Bacteria;p__Firmicutes_A;c__Clostridia;o__Oscillospirales;f__Acutalibacteraceae;g__Ruminococcus_E;s__Ruminococcus_E bromii_B
positive	TEDDY_OU_SUBJ1482137006_MAG46	378	2190	2727	64142	4.05971	2.6304e-95	1.06682e-93	d__Bacteria;p__Bacteroidota;c__Bacteroidia;o__Bacteroidales;f__Bacteroidaceae;g__Bacteroides;s__Bacteroides uniformis
positive	TEDDY_OU_SUBJ1482137006_MAG49	100	2190	2075	64142	1.41147	0.00095796	0.00873438	d__Bacteria;p__Firmicutes_A;c__Clostridia;o__Oscillospirales;f__Ruminococcaceae;g__Ruthenibacterium;s__Ruthenibacterium lactatiformans
positive	TEDDY_OU_SUBJ1482137006_MAG62	109	2190	1854	64142	1.72191	3.29972e-07	3.62751e-06	d__Bacteria;p__Firmicutes_A;c__Clostridia;o__Lachnospirales;f__Lachnospiraceae;g__Anaerostipes;s__Anaerostipes hadrus
positive	TEDDY_OU_SUBJ1535043125_MAG9	428	2190	1738	64142	7.21338	5.0491e-182	1.29449e-179	d__Bacteria;p__Firmicutes_A;c__Clostridia;o__Oscillospirales;f__Ruminococcaceae;g__Faecalibacterium;s__Faecalibacterium prausnitzii_G
positive	TEDDY_OU_SUBJ1837466397_MAG59	211	2190	2019	64142	3.06077	5.30315e-39	1.42761e-37	d__Bacteria;p__Firmicutes_A;c__Clostridia;o__Lachnospirales;f__Lachnospiraceae;g__Fusicatenibacter;s__Fusicatenibacter saccharivorans
positive	TEDDY_OU_SUBJ1837466397_MAG8	483	2190	1915	64142	7.38768	3.16215e-207	3.405e-203	d__Bacteria;p__Firmicutes_A;c__Clostridia;o__Oscillospirales;f__Ruminococcaceae;g__Faecalibacterium;s__Faecalibacterium prausnitzii_G
positive	TEDDY_OU_SUBJ1837466397_MAG85	128	2190	1574	64142	2.38174	1.12148e-16	2.08029e-15	d__Bacteria;p__Firmicutes_A;c__Clostridia;o__Oscillospirales;f__Acutalibacteraceae;g__Ruminococcus_E;s__Ruminococcus_E bromii_B
positive	TEDDY_OU_SUBJ1837466397_MAG98	120	2190	1934	64142	1.81717	6.48728e-09	7.99257e-08	d__Bacteria;p__Firmicutes_A;c__Clostridia;o__Lachnospirales;f__Lachnospiraceae;g__Anaerostipes;s__Anaerostipes hadrus
positive	TEDDY_OU_SUBJ1907095236_MAG38	367	2190	1740	64142	6.17795	1.2158e-139	1.65718e-137	d__Bacteria;p__Firmicutes_A;c__Clostridia;o__Oscillospirales;f__Ruminococcaceae;g__Faecalibacterium;s__Faecalibacterium prausnitzii_D
positive	TEDDY_OU_SUBJ1492011160_MAG22	228	2190	2318	64142	2.88076	3.13536e-38	8.04806e-37	d__Bacteria;p__Firmicutes_A;c__Clostridia;o__Lachnospirales;f__Lachnospiraceae;g__Fusicatenibacter;s__Fusicatenibacter saccharivorans
positive	TEDDY_OU_SUBJ1492011160_MAG33	139	2190	2201	64142	1.84971	1.77572e-10	2.45455e-09	d__Bacteria;p__Firmicutes_A;c__Clostridia;o__Lachnospirales;f__Lachnospiraceae;g__Anaerostipes;s__Anaerostipes hadrus
positive	TEDDY_OU_SUBJ1448127209_MAG37	143	2190	2302	64142	1.81928	2.77242e-10	3.77652e-09	d__Bacteria;p__Firmicutes_A;c__Clostridia;o__Lachnospirales;f__Lachnospiraceae;g__Anaerostipes;s__Anaerostipes hadrus
positive	TEDDY_OU_SUBJ1212876107_MAG12	82	2190	1203	64142	1.99637	3.60378e-08	4.22948e-07	d__Bacteria;p__Firmicutes_A;c__Clostridia;o__Oscillospirales;f__Acutalibacteraceae;g__Ruminococcus_E;s__Ruminococcus_E sp003526955
positive	TEDDY_OU_SUBJ1365023894_MAG12	115	2190	2105	64142	1.60006	4.09891e-06	4.21759e-05	d__Bacteria;p__Bacteroidota;c__Bacteroidia;o__Bacteroidales;f__Bacteroidaceae;g__Bacteroides;s__Bacteroides stercoris
positive	TEDDY_OU_SUBJ1365023894_MAG23	221	2190	2183	64142	2.96499	7.99019e-39	2.11396e-37	d__Bacteria;p__Firmicutes_A;c__Clostridia;o__Lachnospirales;f__Lachnospiraceae;g__Fusicatenibacter;s__Fusicatenibacter saccharivorans
positive	TEDDY_OU_SUBJ1365023894_MAG31	143	2190	2198	64142	1.90549	1.57634e-11	2.34772e-10	d__Bacteria;p__Firmicutes_A;c__Clostridia;o__Lachnospirales;f__Lachnospiraceae;g__Anaerostipes;s__Anaerostipes hadrus
positive	TEDDY_OU_SUBJ1475826938_MAG26	131	2190	1681	64142	2.28254	1.0004e-15	1.76162e-14	d__Bacteria;p__Firmicutes_A;c__Clostridia;o__Oscillospirales;f__Acutalibacteraceae;g__Ruminococcus_E;s__Ruminococcus_E bromii_B
positive	TEDDY_OU_SUBJ1475826938_MAG64	132	2190	2249	64142	1.71901	2.60924e-08	3.0909e-07	d__Bacteria;p__Firmicutes_A;c__Clostridia;o__Lachnospirales;f__Lachnospiraceae;g__Anaerostipes;s__Anaerostipes hadrus
positive	TEDDY_OU_SUBJ1475826938_MAG66	84	2190	1133	64142	2.17126	7.6462e-10	9.9618e-09	d__Bacteria;p__Firmicutes_A;c__Clostridia;o__Oscillospirales;f__Acutalibacteraceae;g__Ruminococcus_E;s__Ruminococcus_E sp003526955
positive	TEDDY_OU_SUBJ1807889915_MAG30	369	2190	1578	64142	6.84867	1.93258e-152	3.49748e-150	d__Bacteria;p__Firmicutes_A;c__Clostridia;o__Oscillospirales;f__Ruminococcaceae;g__Faecalibacterium;s__
positive	TEDDY_OU_SUBJ1807889915_MAG45	104	2190	2050	64142	1.48583	0.000152154	0.00143971	d__Bacteria;p__Bacteroidota;c__Bacteroidia;o__Bacteroidales;f__Bacteroidaceae;g__Bacteroides;s__Bacteroides stercoris
positive	TEDDY_OU_SUBJ1807889915_MAG9	188	2190	1865	64142	2.95232	2.49301e-33	5.55791e-32	d__Bacteria;p__Firmicutes_A;c__Clostridia;o__Lachnospirales;f__Lachnospiraceae;g__Fusicatenibacter;s__Fusicatenibacter saccharivorans
positive	TEDDY_OU_SUBJ1556685945_MAG21	132	2190	2203	64142	1.7549	8.73863e-09	1.06505e-07	d__Bacteria;p__Firmicutes_A;c__Clostridia;o__Lachnospirales;f__Lachnospiraceae;g__Anaerostipes;s__Anaerostipes hadrus
positive	TEDDY_OU_SUBJ1556685945_MAG28	146	2190	2827	64142	1.51258	4.45296e-06	4.57751e-05	d__Bacteria;p__Bacteroidota;c__Bacteroidia;o__Bacteroidales;f__Bacteroidaceae;g__Bacteroides;s__Bacteroides cellulosilyticus
positive	TEDDY_OU_SUBJ1415720840_MAG117	112	2190	1397	64142	2.34807	1.74346e-14	2.91063e-13	d__Bacteria;p__Firmicutes_A;c__Clostridia;o__Oscillospirales;f__Acutalibacteraceae;g__Ruminococcus_E;s__Ruminococcus_E bromii_B
positive	TEDDY_OU_SUBJ1415720840_MAG24	185	2190	1792	64142	3.02356	5.17016e-34	1.16226e-32	d__Bacteria;p__Firmicutes_A;c__Clostridia;o__Lachnospirales;f__Lachnospiraceae;g__Fusicatenibacter;s__Fusicatenibacter saccharivorans
positive	TEDDY_OU_SUBJ1415720840_MAG28	394	2190	2917	64142	3.95601	4.94098e-96	2.05027e-94	d__Bacteria;p__Bacteroidota;c__Bacteroidia;o__Bacteroidales;f__Bacteroidaceae;g__Bacteroides;s__Bacteroides uniformis
positive	TEDDY_OU_SUBJ1415720840_MAG56	111	2190	1898	64142	1.71285	3.30995e-07	3.63689e-06	d__Bacteria;p__Firmicutes_A;c__Clostridia;o__Lachnospirales;f__Lachnospiraceae;g__Anaerostipes;s__Anaerostipes hadrus
positive	TEDDY_OU_SUBJ1415720840_MAG73	66	2190	991	64142	1.95058	1.38502e-06	1.46718e-05	d__Bacteria;p__Firmicutes_A;c__Clostridia;o__Oscillospirales;f__Acutalibacteraceae;g__GCA-900066995;s__GCA-900066995 sp900291955
positive	TEDDY_OU_SUBJ1994676936_MAG21	119	2190	1491	64142	2.33754	3.89861e-15	6.67412e-14	d__Bacteria;p__Firmicutes_A;c__Clostridia;o__Oscillospirales;f__Acutalibacteraceae;g__Ruminococcus_E;s__Ruminococcus_E bromii_B
positive	TEDDY_OU_SUBJ1994676936_MAG24	127	2190	2243	64142	1.65831	2.68313e-07	2.96936e-06	d__Bacteria;p__Firmicutes_A;c__Clostridia;o__Lachnospirales;f__Lachnospiraceae;g__Anaerostipes;s__Anaerostipes hadrus
positive	TEDDY_OU_SUBJ1410406160_MAG16	144	2190	1818	64142	2.31977	1.34404e-17	2.67023e-16	d__Bacteria;p__Firmicutes_A;c__Clostridia;o__Oscillospirales;f__Acutalibacteraceae;g__Ruminococcus_E;s__Ruminococcus_E bromii_B
positive	TEDDY_OU_SUBJ1299329293_MAG40	123	2190	1555	64142	2.31659	2.56297e-15	4.44055e-14	d__Bacteria;p__Firmicutes_A;c__Clostridia;o__Oscillospirales;f__Acutalibacteraceae;g__Ruminococcus_E;s__Ruminococcus_E bromii_B
positive	TEDDY_OU_SUBJ1299329293_MAG43	93	2190	1720	64142	1.5836	4.159e-05	0.000406205	d__Bacteria;p__Firmicutes_A;c__Clostridia;o__Lachnospirales;f__Lachnospiraceae;g__Anaerostipes;s__Anaerostipes hadrus
positive	TEDDY_OU_SUBJ1992757131_MAG25	208	2190	2054	64142	2.96584	9.07826e-37	2.14845e-35	d__Bacteria;p__Firmicutes_A;c__Clostridia;o__Lachnospirales;f__Lachnospiraceae;g__Fusicatenibacter;s__Fusicatenibacter saccharivorans
positive	TEDDY_OU_SUBJ1720286880_MAG58	399	2190	2628	64142	4.44712	1.03201e-110	6.49866e-109	d__Bacteria;p__Bacteroidota;c__Bacteroidia;o__Bacteroidales;f__Bacteroidaceae;g__Bacteroides;s__Bacteroides uniformis
positive	TEDDY_OU_SUBJ1244917006_MAG10	135	2190	2177	64142	1.81613	8.92347e-10	1.15699e-08	d__Bacteria;p__Firmicutes_A;c__Clostridia;o__Lachnospirales;f__Lachnospiraceae;g__Anaerostipes;s__Anaerostipes hadrus
positive	TEDDY_OU_SUBJ1244917006_MAG11	447	2190	1769	64142	7.40135	3.56017e-193	2.5491e-190	d__Bacteria;p__Firmicutes_A;c__Clostridia;o__Oscillospirales;f__Ruminococcaceae;g__Faecalibacterium;s__Faecalibacterium prausnitzii_G
positive	TEDDY_OU_SUBJ1244917006_MAG14	128	2190	1569	64142	2.38932	8.99749e-17	1.67912e-15	d__Bacteria;p__Firmicutes_A;c__Clostridia;o__Oscillospirales;f__Acutalibacteraceae;g__Ruminococcus_E;s__Ruminococcus_E bromii_B
positive	TEDDY_OU_SUBJ1244917006_MAG34	104	2190	2041	64142	1.49238	0.000131288	0.00124776	d__Bacteria;p__Firmicutes_A;c__Clostridia;o__Oscillospirales;f__Ruminococcaceae;g__Ruthenibacterium;s__Ruthenibacterium lactatiformans
positive	TEDDY_OU_SUBJ1244917006_MAG79	93	2190	1194	64142	2.28136	9.71843e-12	1.46771e-10	d__Bacteria;p__Firmicutes_A;c__Clostridia;o__Oscillospirales;f__Acutalibacteraceae;g__Ruminococcus_E;s__Ruminococcus_E sp003526955
positive	TEDDY_OU_SUBJ1965360942_MAG77	134	2190	2199	64142	1.78469	2.72106e-09	3.42895e-08	d__Bacteria;p__Firmicutes_A;c__Clostridia;o__Lachnospirales;f__Lachnospiraceae;g__Anaerostipes;s__Anaerostipes hadrus
positive	TEDDY_OU_SUBJ1965360942_MAG83	214	2190	2097	64142	2.98882	3.68879e-38	9.41253e-37	d__Bacteria;p__Firmicutes_A;c__Clostridia;o__Lachnospirales;f__Lachnospiraceae;g__Fusicatenibacter;s__Fusicatenibacter saccharivorans
positive	TEDDY_OU_SUBJ1965360942_MAG85	463	2190	1869	64142	7.25623	1.23521e-196	1.66259e-193	d__Bacteria;p__Firmicutes_A;c__Clostridia;o__Oscillospirales;f__Ruminococcaceae;g__Faecalibacterium;s__Faecalibacterium prausnitzii_G
positive	TEDDY_OU_SUBJ1965360942_MAG98	123	2190	1614	64142	2.23203	2.81854e-14	4.67284e-13	d__Bacteria;p__Firmicutes_A;c__Clostridia;o__Oscillospirales;f__Acutalibacteraceae;g__Ruminococcus_E;s__Ruminococcus_E bromii
positive	TEDDY_OU_SUBJ1803014675_MAG14	130	2190	1595	64142	2.3871	5.69131e-17	1.0799e-15	d__Bacteria;p__Firmicutes_A;c__Clostridia;o__Oscillospirales;f__Acutalibacteraceae;g__Ruminococcus_E;s__Ruminococcus_E bromii_B
positive	TEDDY_OU_SUBJ1803014675_MAG2	150	2190	2245	64142	1.9569	9.01977e-13	1.41273e-11	d__Bacteria;p__Firmicutes_A;c__Clostridia;o__Lachnospirales;f__Lachnospiraceae;g__Anaerostipes;s__Anaerostipes hadrus
positive	TEDDY_OU_SUBJ1803014675_MAG20	435	2190	2870	64142	4.43904	1.53659e-119	1.05054e-117	d__Bacteria;p__Bacteroidota;c__Bacteroidia;o__Bacteroidales;f__Bacteroidaceae;g__Bacteroides;s__Bacteroides uniformis
positive	TEDDY_OU_SUBJ1270432446_MAG103	109	2190	1858	64142	1.7182	3.62501e-07	3.97092e-06	d__Bacteria;p__Firmicutes_A;c__Clostridia;o__Lachnospirales;f__Lachnospiraceae;g__Anaerostipes;s__Anaerostipes hadrus
positive	TEDDY_OU_SUBJ1270432446_MAG35	227	2190	2170	64142	3.06373	9.85465e-42	3.11187e-40	d__Bacteria;p__Firmicutes_A;c__Clostridia;o__Lachnospirales;f__Lachnospiraceae;g__Fusicatenibacter;s__Fusicatenibacter saccharivorans
positive	TEDDY_OU_SUBJ1270432446_MAG63	102	2190	1745	64142	1.71198	9.39601e-07	1.00573e-05	d__Bacteria;p__Firmicutes_A;c__Clostridia;o__Lachnospirales;f__Lachnospiraceae;g__Bariatricus;s__Bariatricus comes
positive	TEDDY_OU_SUBJ1408249292_MAG1	81	2190	1275	64142	1.86073	5.99842e-07	6.50463e-06	d__Bacteria;p__Firmicutes_A;c__Clostridia;o__Oscillospirales;f__Acutalibacteraceae;g__Ruminococcus_H;s__Ruminococcus_H sp003531055
positive	TEDDY_OU_SUBJ1408249292_MAG45	130	2190	1654	64142	2.30182	7.08674e-16	1.25717e-14	d__Bacteria;p__Firmicutes_A;c__Clostridia;o__Oscillospirales;f__Acutalibacteraceae;g__Ruminococcus_E;s__Ruminococcus_E bromii_B
positive	TEDDY_OU_SUBJ1408249292_MAG54	223	2190	2126	64142	3.07203	3.16681e-41	9.813e-40	d__Bacteria;p__Firmicutes_A;c__Clostridia;o__Lachnospirales;f__Lachnospiraceae;g__Fusicatenibacter;s__Fusicatenibacter saccharivorans
positive	TEDDY_OU_SUBJ1408249292_MAG61	109	2190	1880	64142	1.69809	6.03006e-07	6.53565e-06	d__Bacteria;p__Firmicutes_A;c__Clostridia;o__Lachnospirales;f__Lachnospiraceae;g__Anaerostipes;s__Anaerostipes hadrus
positive	TEDDY_OU_SUBJ1408249292_MAG84	408	2190	2884	64142	4.14334	1.50273e-104	8.69965e-103	d__Bacteria;p__Bacteroidota;c__Bacteroidia;o__Bacteroidales;f__Bacteroidaceae;g__Bacteroides;s__Bacteroides uniformis
positive	TEDDY_OU_SUBJ1408249292_MAG90	93	2190	1247	64142	2.18429	7.9761e-11	1.13457e-09	d__Bacteria;p__Firmicutes_A;c__Clostridia;o__Oscillospirales;f__Acutalibacteraceae;g__Ruminococcus_E;s__Ruminococcus_E sp003526955
positive	TEDDY_OU_SUBJ1738528553_MAG24	392	2190	2727	64142	4.21002	1.21247e-102	6.57729e-101	d__Bacteria;p__Bacteroidota;c__Bacteroidia;o__Bacteroidales;f__Bacteroidaceae;g__Bacteroides;s__Bacteroides uniformis
positive	TEDDY_OU_SUBJ1738528553_MAG44	147	2190	2809	64142	1.53269	2.20474e-06	2.3038e-05	d__Bacteria;p__Bacteroidota;c__Bacteroidia;o__Bacteroidales;f__Bacteroidaceae;g__Bacteroides;s__Bacteroides cellulosilyticus
positive	TEDDY_OU_SUBJ1349861346_MAG29	131	2190	1564	64142	2.45311	6.23109e-18	1.26478e-16	d__Bacteria;p__Firmicutes_A;c__Clostridia;o__Oscillospirales;f__Acutalibacteraceae;g__Ruminococcus_E;s__Ruminococcus_E bromii_B
positive	TEDDY_OU_SUBJ1349861346_MAG58	140	2190	2208	64142	1.8571	1.21213e-10	1.70729e-09	d__Bacteria;p__Firmicutes_A;c__Clostridia;o__Lachnospirales;f__Lachnospiraceae;g__Anaerostipes;s__Anaerostipes hadrus
positive	TEDDY_OU_SUBJ1825437602_MAG16	145	2190	1650	64142	2.57394	2.77176e-21	6.01135e-20	d__Bacteria;p__Firmicutes_A;c__Clostridia;o__Oscillospirales;f__Acutalibacteraceae;g__Ruminococcus_E;s__Ruminococcus_E bromii_B
positive	TEDDY_OU_SUBJ1825437602_MAG5	385	2190	1947	64142	5.79093	3.46638e-138	4.41727e-136	d__Bacteria;p__Firmicutes_A;c__Clostridia;o__Oscillospirales;f__Ruminococcaceae;g__Faecalibacterium;s__Faecalibacterium prausnitzii_D
positive	TEDDY_OU_SUBJ1917189485_MAG21	386	2190	1982	64142	5.70355	1.10141e-136	1.29618e-134	d__Bacteria;p__Firmicutes_A;c__Clostridia;o__Oscillospirales;f__Ruminococcaceae;g__Faecalibacterium;s__Faecalibacterium prausnitzii_D
positive	TEDDY_OU_SUBJ1917189485_MAG23	138	2190	2261	64142	1.78756	1.49714e-09	1.91463e-08	d__Bacteria;p__Firmicutes_A;c__Clostridia;o__Lachnospirales;f__Lachnospiraceae;g__Anaerostipes;s__Anaerostipes hadrus
positive	TEDDY_OU_SUBJ1917189485_MAG24	379	2190	1853	64142	5.98944	3.31521e-140	4.57668e-138	d__Bacteria;p__Firmicutes_A;c__Clostridia;o__Oscillospirales;f__Ruminococcaceae;g__Faecalibacterium;s__Faecalibacterium prausnitzii_I
positive	TEDDY_OU_SUBJ1917189485_MAG3	102	2190	1360	64142	2.19662	8.11387e-12	1.2297e-10	d__Bacteria;p__Firmicutes_A;c__Clostridia;o__Oscillospirales;f__Acutalibacteraceae;g__Ruminococcus_E;s__Ruminococcus_E sp003526955
positive	TEDDY_OU_SUBJ1917189485_MAG43	197	2190	2057	64142	2.80491	3.69055e-32	8.15175e-31	d__Bacteria;p__Firmicutes_A;c__Clostridia;o__Lachnospirales;f__Lachnospiraceae;g__Fusicatenibacter;s__Fusicatenibacter saccharivorans
positive	TEDDY_OU_SUBJ1443741889_MAG13	407	2190	2093	64142	5.69492	2.44089e-143	3.8092e-141	d__Bacteria;p__Firmicutes_A;c__Clostridia;o__Oscillospirales;f__Ruminococcaceae;g__Faecalibacterium;s__Faecalibacterium prausnitzii_D
positive	TEDDY_OU_SUBJ1443741889_MAG17	143	2190	2247	64142	1.86397	6.30169e-11	9.04754e-10	d__Bacteria;p__Firmicutes_A;c__Clostridia;o__Lachnospirales;f__Lachnospiraceae;g__Anaerostipes;s__Anaerostipes hadrus
positive	TEDDY_OU_SUBJ1443741889_MAG31	131	2190	1570	64142	2.44374	8.21055e-18	1.65409e-16	d__Bacteria;p__Firmicutes_A;c__Clostridia;o__Oscillospirales;f__Acutalibacteraceae;g__Ruminococcus_E;s__Ruminococcus_E bromii_B
positive	TEDDY_OU_SUBJ1775724834_MAG1	80	2190	1098	64142	2.13389	3.76387e-09	4.68276e-08	d__Bacteria;p__Firmicutes_A;c__Clostridia;o__Oscillospirales;f__Acutalibacteraceae;g__Ruminococcus_E;s__Ruminococcus_E sp003526955
positive	TEDDY_OU_SUBJ1775724834_MAG25	227	2190	2214	64142	3.00285	1.57265e-40	4.69094e-39	d__Bacteria;p__Firmicutes_A;c__Clostridia;o__Lachnospirales;f__Lachnospiraceae;g__Fusicatenibacter;s__Fusicatenibacter saccharivorans
positive	TEDDY_OU_SUBJ1775724834_MAG43	379	2190	2777	64142	3.9972	7.70859e-94	2.98583e-92	d__Bacteria;p__Bacteroidota;c__Bacteroidia;o__Bacteroidales;f__Bacteroidaceae;g__Bacteroides;s__Bacteroides uniformis
positive	TEDDY_OU_SUBJ1775724834_MAG52	67	2190	1219	64142	1.60976	0.000276292	0.00258369	d__Bacteria;p__Firmicutes_A;c__Clostridia;o__Oscillospirales;f__Acutalibacteraceae;g__Ruminococcus_H;s__Ruminococcus_H sp003531055
positive	TEDDY_OU_SUBJ1775724834_MAG53	396	2190	1582	64142	7.33211	2.03801e-171	4.02665e-169	d__Bacteria;p__Firmicutes_A;c__Clostridia;o__Oscillospirales;f__Ruminococcaceae;g__Faecalibacterium;s__Faecalibacterium prausnitzii_G
positive	TEDDY_OU_SUBJ1775724834_MAG58	352	2190	1838	64142	5.60872	1.1726e-123	8.82973e-122	d__Bacteria;p__Firmicutes_A;c__Clostridia;o__Oscillospirales;f__Ruminococcaceae;g__Faecalibacterium;s__Faecalibacterium prausnitzii_D
positive	TEDDY_OU_SUBJ1775724834_MAG61	124	2190	2125	64142	1.70905	8.55124e-08	9.82184e-07	d__Bacteria;p__Firmicutes_A;c__Clostridia;o__Lachnospirales;f__Lachnospiraceae;g__Anaerostipes;s__Anaerostipes hadrus
positive	TEDDY_OU_SUBJ1456937048_MAG113	203	2190	2010	64142	2.95791	7.95855e-36	1.84494e-34	d__Bacteria;p__Firmicutes_A;c__Clostridia;o__Lachnospirales;f__Lachnospiraceae;g__Fusicatenibacter;s__Fusicatenibacter saccharivorans
positive	TEDDY_OU_SUBJ1456937048_MAG114	116	2190	1946	64142	1.74586	7.73748e-08	8.92047e-07	d__Bacteria;p__Firmicutes_A;c__Clostridia;o__Lachnospirales;f__Lachnospiraceae;g__Anaerostipes;s__Anaerostipes hadrus
positive	TEDDY_OU_SUBJ1456937048_MAG49	359	2190	1825	64142	5.76085	6.15121e-129	5.40704e-127	d__Bacteria;p__Firmicutes_A;c__Clostridia;o__Oscillospirales;f__Ruminococcaceae;g__Faecalibacterium;s__Faecalibacterium prausnitzii_D
positive	TEDDY_OU_SUBJ1456937048_MAG95	455	2190	1779	64142	7.49136	3.9095e-198	6.47654e-195	d__Bacteria;p__Firmicutes_A;c__Clostridia;o__Oscillospirales;f__Ruminococcaceae;g__Faecalibacterium;s__Faecalibacterium prausnitzii_G
positive	TEDDY_OU_SUBJ1214523904_MAG105	176	2190	1756	64142	2.93544	3.89795e-31	8.58345e-30	d__Bacteria;p__Firmicutes_A;c__Clostridia;o__Lachnospirales;f__Lachnospiraceae;g__Fusicatenibacter;s__Fusicatenibacter saccharivorans
positive	TEDDY_OU_SUBJ1214523904_MAG13	102	2190	1941	64142	1.53909	5.27376e-05	0.000511372	d__Bacteria;p__Firmicutes_A;c__Clostridia;o__Lachnospirales;f__Lachnospiraceae;g__Anaerostipes;s__Anaerostipes hadrus
positive	TEDDY_OU_SUBJ1214523904_MAG38	375	2190	1922	64142	5.71397	2.70795e-133	2.75087e-131	d__Bacteria;p__Firmicutes_A;c__Clostridia;o__Oscillospirales;f__Ruminococcaceae;g__Faecalibacterium;s__Faecalibacterium sp900539885
positive	TEDDY_OU_SUBJ1214523904_MAG88	77	2190	1087	64142	2.07468	2.11212e-08	2.51724e-07	d__Bacteria;p__Firmicutes_A;c__Clostridia;o__Oscillospirales;f__Acutalibacteraceae;g__Ruminococcus_E;s__Ruminococcus_E sp003526955
positive	TEDDY_OU_SUBJ1214523904_MAG91	63	2190	1117	64142	1.65188	0.000216988	0.00203974	d__Bacteria;p__Firmicutes_A;c__Clostridia;o__Oscillospirales;f__Acutalibacteraceae;g__Ruminococcus_H;s__Ruminococcus_H sp003531055
positive	TEDDY_OU_SUBJ1214523904_MAG94	108	2190	1431	64142	2.21044	1.50541e-12	2.34252e-11	d__Bacteria;p__Firmicutes_A;c__Clostridia;o__Oscillospirales;f__Acutalibacteraceae;g__Ruminococcus_E;s__Ruminococcus_E bromii_B
positive	TEDDY_OU_SUBJ1214523904_MAG99	111	2190	1738	64142	1.87059	5.46642e-09	6.75415e-08	d__Bacteria;p__Firmicutes_A;c__Clostridia;o__Lachnospirales;f__Lachnospiraceae;g__Bariatricus;s__Bariatricus comes
positive	TEDDY_OU_SUBJ1270135221_MAG4	176	2190	3803	64142	1.35544	0.000146947	0.00139228	d__Bacteria;p__Bacteroidota;c__Bacteroidia;o__Bacteroidales;f__Bacteroidaceae;g__Bacteroides;s__Bacteroides ovatus
positive	TEDDY_OU_SUBJ1270135221_MAG8	119	2190	1394	64142	2.5001	4.88892e-17	9.31751e-16	d__Bacteria;p__Firmicutes_A;c__Clostridia;o__Oscillospirales;f__Acutalibacteraceae;g__Ruminococcus_E;s__Ruminococcus_E sp003526955
positive	TEDDY_OU_SUBJ1798464831_MAG12	433	2190	1739	64142	7.29336	1.60262e-185	5.30984e-183	d__Bacteria;p__Firmicutes_A;c__Clostridia;o__Oscillospirales;f__Ruminococcaceae;g__Faecalibacterium;s__Faecalibacterium prausnitzii_G
positive	TEDDY_OU_SUBJ1798464831_MAG32	136	2190	2224	64142	1.79096	1.73319e-09	2.20733e-08	d__Bacteria;p__Firmicutes_A;c__Clostridia;o__Lachnospirales;f__Lachnospiraceae;g__Anaerostipes;s__Anaerostipes hadrus
positive	TEDDY_OU_SUBJ1486882648_MAG30	393	2190	2761	64142	4.1688	9.37201e-102	4.91084e-100	d__Bacteria;p__Bacteroidota;c__Bacteroidia;o__Bacteroidales;f__Bacteroidaceae;g__Bacteroides;s__Bacteroides uniformis
positive	TEDDY_OU_SUBJ1486882648_MAG50	226	2190	2201	64142	3.00728	1.8649e-40	5.54732e-39	d__Bacteria;p__Firmicutes_A;c__Clostridia;o__Lachnospirales;f__Lachnospiraceae;g__Fusicatenibacter;s__Fusicatenibacter saccharivorans
positive	TEDDY_OU_SUBJ1486882648_MAG70	130	2190	2826	64142	1.3473	0.00107261	0.0097385	d__Bacteria;p__Bacteroidota;c__Bacteroidia;o__Bacteroidales;f__Bacteroidaceae;g__Bacteroides;s__Bacteroides intestinalis
positive	TEDDY_OU_SUBJ1486882648_MAG82	421	2190	1695	64142	7.27535	2.06018e-180	4.82261e-178	d__Bacteria;p__Firmicutes_A;c__Clostridia;o__Oscillospirales;f__Ruminococcaceae;g__Faecalibacterium;s__Faecalibacterium prausnitzii_G
positive	TEDDY_OU_SUBJ1486882648_MAG92	148	2190	2168	64142	1.99938	2.88528e-13	4.60961e-12	d__Bacteria;p__Firmicutes_A;c__Clostridia;o__Lachnospirales;f__Lachnospiraceae;g__Anaerostipes;s__Anaerostipes hadrus
positive	TEDDY_OU_SUBJ1880192398_MAG44	113	2190	1896	64142	1.74555	1.11796e-07	1.27186e-06	d__Bacteria;p__Firmicutes_A;c__Clostridia;o__Lachnospirales;f__Lachnospiraceae;g__Anaerostipes;s__Anaerostipes hadrus
positive	TEDDY_OU_SUBJ1709661078_MAG109	390	2190	2800	64142	4.07939	1.3504e-98	6.22747e-97	d__Bacteria;p__Bacteroidota;c__Bacteroidia;o__Bacteroidales;f__Bacteroidaceae;g__Bacteroides;s__Bacteroides uniformis
positive	TEDDY_OU_SUBJ1709661078_MAG120	100	2190	2034	64142	1.43992	0.000528959	0.00488912	d__Bacteria;p__Firmicutes_A;c__Clostridia;o__Oscillospirales;f__Ruminococcaceae;g__Ruthenibacterium;s__Ruthenibacterium lactatiformans
positive	TEDDY_OU_SUBJ1709661078_MAG49	121	2190	1986	64142	1.7844	1.43483e-08	1.72822e-07	d__Bacteria;p__Firmicutes_A;c__Clostridia;o__Lachnospirales;f__Lachnospiraceae;g__Anaerostipes;s__Anaerostipes hadrus
positive	TEDDY_OU_SUBJ1709661078_MAG59	143	2190	1719	64142	2.43638	3.96121e-19	8.39653e-18	d__Bacteria;p__Firmicutes_A;c__Clostridia;o__Oscillospirales;f__Acutalibacteraceae;g__Ruminococcus_E;s__Ruminococcus_E bromii_B
positive	TEDDY_OU_SUBJ1709661078_MAG61	218	2190	2148	64142	2.9724	1.7258e-38	4.48334e-37	d__Bacteria;p__Firmicutes_A;c__Clostridia;o__Lachnospirales;f__Lachnospiraceae;g__Fusicatenibacter;s__Fusicatenibacter saccharivorans
positive	TEDDY_OU_SUBJ1709661078_MAG78	109	2190	1821	64142	1.75311	1.49227e-07	1.68613e-06	d__Bacteria;p__Firmicutes_A;c__Clostridia;o__Lachnospirales;f__Lachnospiraceae;g__Bariatricus;s__Bariatricus comes
positive	TEDDY_OU_SUBJ1278618762_MAG108	137	2190	1692	64142	2.37142	1.49425e-17	2.96318e-16	d__Bacteria;p__Firmicutes_A;c__Clostridia;o__Oscillospirales;f__Acutalibacteraceae;g__Ruminococcus_E;s__Ruminococcus_E bromii_B
positive	TEDDY_OU_SUBJ1278618762_MAG112	102	2190	2052	64142	1.45584	0.000334702	0.00312041	d__Bacteria;p__Firmicutes_A;c__Clostridia;o__Oscillospirales;f__Ruminococcaceae;g__Ruthenibacterium;s__Ruthenibacterium lactatiformans
positive	TEDDY_OU_SUBJ1278618762_MAG2	378	2190	1951	64142	5.67411	1.87357e-133	1.93059e-131	d__Bacteria;p__Firmicutes_A;c__Clostridia;o__Oscillospirales;f__Ruminococcaceae;g__Faecalibacterium;s__Faecalibacterium prausnitzii_D
positive	TEDDY_OU_SUBJ1278618762_MAG23	381	2190	2761	64142	4.04155	1.68235e-95	6.86196e-94	d__Bacteria;p__Bacteroidota;c__Bacteroidia;o__Bacteroidales;f__Bacteroidaceae;g__Bacteroides;s__Bacteroides uniformis
positive	TEDDY_OU_SUBJ1278618762_MAG38	129	2190	2033	64142	1.85848	5.57438e-10	7.40387e-09	d__Bacteria;p__Firmicutes_A;c__Clostridia;o__Lachnospirales;f__Lachnospiraceae;g__Anaerostipes;s__Anaerostipes hadrus
positive	TEDDY_OU_SUBJ1278618762_MAG87	215	2190	2032	64142	3.09884	2.22055e-40	6.54196e-39	d__Bacteria;p__Firmicutes_A;c__Clostridia;o__Lachnospirales;f__Lachnospiraceae;g__Fusicatenibacter;s__Fusicatenibacter saccharivorans
positive	TEDDY_OU_SUBJ1304459805_MAG30	383	2190	2939	64142	3.8169	1.08677e-89	3.83056e-88	d__Bacteria;p__Bacteroidota;c__Bacteroidia;o__Bacteroidales;f__Bacteroidaceae;g__Bacteroides;s__Bacteroides uniformis
positive	TEDDY_OU_SUBJ1304459805_MAG55	95	2190	1256	64142	2.21529	2.56912e-11	3.80004e-10	d__Bacteria;p__Firmicutes_A;c__Clostridia;o__Oscillospirales;f__Acutalibacteraceae;g__Ruminococcus_E;s__Ruminococcus_E sp003526955
positive	TEDDY_OU_SUBJ1304459805_MAG85	85	2190	1229	64142	2.02563	1.1579e-08	1.40488e-07	d__Bacteria;p__Firmicutes_A;c__Clostridia;o__Oscillospirales;f__Acutalibacteraceae;g__Ruminococcus_E;s__Ruminococcus_E bromii_B
positive	TEDDY_OU_SUBJ1304459805_MAG94	104	2190	1872	64142	1.62712	5.74477e-06	5.86626e-05	d__Bacteria;p__Firmicutes_A;c__Clostridia;o__Lachnospirales;f__Lachnospiraceae;g__Anaerostipes;s__Anaerostipes hadrus
positive	TEDDY_OU_SUBJ1827761325_MAG1	379	2190	2574	64142	4.31233	3.31237e-102	1.76573e-100	d__Bacteria;p__Bacteroidota;c__Bacteroidia;o__Bacteroidales;f__Bacteroidaceae;g__Bacteroides;s__Bacteroides uniformis
positive	TEDDY_OU_SUBJ1827761325_MAG34	146	2190	2869	64142	1.49043	8.84722e-06	8.94105e-05	d__Bacteria;p__Bacteroidota;c__Bacteroidia;o__Bacteroidales;f__Bacteroidaceae;g__Bacteroides;s__Bacteroides cellulosilyticus
positive	TEDDY_OU_SUBJ1827761325_MAG38	107	2190	1872	64142	1.67406	1.36323e-06	1.44552e-05	d__Bacteria;p__Firmicutes_A;c__Clostridia;o__Lachnospirales;f__Lachnospiraceae;g__Anaerostipes;s__Anaerostipes hadrus
positive	TEDDY_OU_SUBJ1827761325_MAG41	88	2190	1202	64142	2.14417	5.56548e-10	7.39866e-09	d__Bacteria;p__Firmicutes_A;c__Clostridia;o__Oscillospirales;f__Acutalibacteraceae;g__Ruminococcus_E;s__Ruminococcus_E sp003526955
positive	TEDDY_OU_SUBJ1807336675_MAG31	323	2190	2642	64142	3.58033	5.30433e-71	1.78212e-69	d__Bacteria;p__Bacteroidota;c__Bacteroidia;o__Bacteroidales;f__Bacteroidaceae;g__Bacteroides;s__Bacteroides uniformis
positive	TEDDY_OU_SUBJ1807336675_MAG39	99	2190	1766	64142	1.64186	6.62172e-06	6.73302e-05	d__Bacteria;p__Firmicutes_A;c__Clostridia;o__Lachnospirales;f__Lachnospiraceae;g__Anaerostipes;s__Anaerostipes hadrus
positive	TEDDY_OU_SUBJ1358073094_MAG60	142	2190	1649	64142	2.52195	3.44146e-20	7.41896e-19	d__Bacteria;p__Firmicutes_A;c__Clostridia;o__Oscillospirales;f__Acutalibacteraceae;g__Ruminococcus_E;s__Ruminococcus_E bromii_B
positive	TEDDY_OU_SUBJ1358073094_MAG69	136	2190	2130	64142	1.87009	1.41603e-10	1.97896e-09	d__Bacteria;p__Firmicutes_A;c__Clostridia;o__Lachnospirales;f__Lachnospiraceae;g__Anaerostipes;s__Anaerostipes hadrus
positive	TEDDY_OU_SUBJ1484926763_MAG16	375	2190	2624	64142	4.18554	6.07371e-98	2.67492e-96	d__Bacteria;p__Bacteroidota;c__Bacteroidia;o__Bacteroidales;f__Bacteroidaceae;g__Bacteroides;s__Bacteroides uniformis
positive	TEDDY_OU_SUBJ1484926763_MAG24	204	2190	2025	64142	2.95046	7.51397e-36	1.74376e-34	d__Bacteria;p__Firmicutes_A;c__Clostridia;o__Lachnospirales;f__Lachnospiraceae;g__Fusicatenibacter;s__Fusicatenibacter saccharivorans
positive	TEDDY_OU_SUBJ1828433112_MAG48	146	2190	2141	64142	1.99723	4.38501e-13	6.96942e-12	d__Bacteria;p__Firmicutes_A;c__Clostridia;o__Lachnospirales;f__Lachnospiraceae;g__Anaerostipes;s__Anaerostipes hadrus
positive	TEDDY_OU_SUBJ1828433112_MAG71	394	2190	2008	64142	5.74633	3.23337e-140	4.4925e-138	d__Bacteria;p__Firmicutes_A;c__Clostridia;o__Oscillospirales;f__Ruminococcaceae;g__Faecalibacterium;s__Faecalibacterium prausnitzii_D
positive	TEDDY_OU_SUBJ1671259558_MAG118	108	2190	1955	64142	1.61796	4.92048e-06	5.04607e-05	d__Bacteria;p__Firmicutes_A;c__Clostridia;o__Lachnospirales;f__Lachnospiraceae;g__Anaerostipes;s__Anaerostipes hadrus
positive	TEDDY_OU_SUBJ1671259558_MAG66	133	2190	1644	64142	2.3694	4.43746e-17	8.4796e-16	d__Bacteria;p__Firmicutes_A;c__Clostridia;o__Oscillospirales;f__Acutalibacteraceae;g__Ruminococcus_E;s__Ruminococcus_E bromii_B
positive	TEDDY_OU_SUBJ1671259558_MAG70	367	2190	2515	64142	4.27376	2.80968e-98	1.26588e-96	d__Bacteria;p__Bacteroidota;c__Bacteroidia;o__Bacteroidales;f__Bacteroidaceae;g__Bacteroides;s__Bacteroides uniformis
positive	TEDDY_OU_SUBJ1671259558_MAG75	208	2190	2014	64142	3.02474	7.60504e-38	1.89782e-36	d__Bacteria;p__Firmicutes_A;c__Clostridia;o__Lachnospirales;f__Lachnospiraceae;g__Fusicatenibacter;s__Fusicatenibacter saccharivorans
positive	TEDDY_OU_SUBJ1249351763_MAG14	423	2190	1721	64142	7.19956	8.63907e-180	1.97927e-177	d__Bacteria;p__Firmicutes_A;c__Clostridia;o__Oscillospirales;f__Ruminococcaceae;g__Faecalibacterium;s__Faecalibacterium prausnitzii_G
positive	TEDDY_OU_SUBJ1249351763_MAG37	140	2190	2165	64142	1.89396	3.6327e-11	5.31841e-10	d__Bacteria;p__Firmicutes_A;c__Clostridia;o__Lachnospirales;f__Lachnospiraceae;g__Anaerostipes;s__Anaerostipes hadrus
positive	TEDDY_OU_SUBJ1249351763_MAG44	133	2190	1653	64142	2.3565	6.55198e-17	1.23775e-15	d__Bacteria;p__Firmicutes_A;c__Clostridia;o__Oscillospirales;f__Acutalibacteraceae;g__Ruminococcus_E;s__Ruminococcus_E bromii_B
positive	TEDDY_OU_SUBJ1961943513_MAG51	113	2190	1936	64142	1.70949	2.88351e-07	3.18132e-06	d__Bacteria;p__Firmicutes_A;c__Clostridia;o__Lachnospirales;f__Lachnospiraceae;g__Anaerostipes;s__Anaerostipes hadrus
positive	TEDDY_OU_SUBJ1961943513_MAG55	361	2190	1672	64142	6.32369	3.44252e-140	4.72217e-138	d__Bacteria;p__Firmicutes_A;c__Clostridia;o__Oscillospirales;f__Ruminococcaceae;g__Faecalibacterium;s__Faecalibacterium prausnitzii_C
positive	TEDDY_OU_SUBJ1961943513_MAG63	387	2190	2686	64142	4.21976	1.03365e-101	5.4031e-100	d__Bacteria;p__Bacteroidota;c__Bacteroidia;o__Bacteroidales;f__Bacteroidaceae;g__Bacteroides;s__Bacteroides uniformis
positive	TEDDY_OU_SUBJ1961943513_MAG8	112	2190	1526	64142	2.14952	2.99716e-12	4.6072e-11	d__Bacteria;p__Firmicutes_A;c__Clostridia;o__Oscillospirales;f__Acutalibacteraceae;g__Ruminococcus_E;s__Ruminococcus_E bromii_B
positive	TEDDY_OU_SUBJ1961943513_MAG90	70	2190	1235	64142	1.66006	9.07434e-05	0.000868555	d__Bacteria;p__Firmicutes_A;c__Clostridia;o__Oscillospirales;f__Acutalibacteraceae;g__Ruminococcus_H;s__Ruminococcus_H sp003531055
positive	TEDDY_OU_SUBJ1559813261_MAG3	111	2190	2335	64142	1.39228	0.000838982	0.00767558	d__Bacteria;p__Bacteroidota;c__Bacteroidia;o__Bacteroidales;f__Bacteroidaceae;g__Bacteroides;s__Bacteroides clarus
positive	TEDDY_OU_SUBJ1559813261_MAG35	143	2190	2184	64142	1.9177	1.04852e-11	1.5813e-10	d__Bacteria;p__Firmicutes_A;c__Clostridia;o__Lachnospirales;f__Lachnospiraceae;g__Anaerostipes;s__Anaerostipes hadrus
positive	TEDDY_OU_SUBJ1559813261_MAG58	200	2190	1926	64142	3.04129	8.18902e-37	1.94442e-35	d__Bacteria;p__Firmicutes_A;c__Clostridia;o__Lachnospirales;f__Lachnospiraceae;g__Fusicatenibacter;s__Fusicatenibacter saccharivorans
positive	TEDDY_OU_SUBJ1505295943_MAG100	364	2190	1941	64142	5.49221	3.51588e-125	2.7335e-123	d__Bacteria;p__Firmicutes_A;c__Clostridia;o__Oscillospirales;f__Ruminococcaceae;g__Faecalibacterium;s__Faecalibacterium prausnitzii_D
positive	TEDDY_OU_SUBJ1505295943_MAG18	211	2190	2113	64142	2.92461	1.7769e-36	4.19137e-35	d__Bacteria;p__Firmicutes_A;c__Clostridia;o__Lachnospirales;f__Lachnospiraceae;g__Fusicatenibacter;s__Fusicatenibacter saccharivorans
positive	TEDDY_OU_SUBJ1505295943_MAG35	388	2190	2992	64142	3.79826	3.27343e-90	1.15948e-88	d__Bacteria;p__Bacteroidota;c__Bacteroidia;o__Bacteroidales;f__Bacteroidaceae;g__Bacteroides;s__Bacteroides uniformis
positive	TEDDY_OU_SUBJ1505295943_MAG48	137	2190	2153	64142	1.86372	1.5017e-10	2.09188e-09	d__Bacteria;p__Firmicutes_A;c__Clostridia;o__Lachnospirales;f__Lachnospiraceae;g__Anaerostipes;s__Anaerostipes hadrus
positive	TEDDY_OU_SUBJ1281056545_MAG32	115	2190	1974	64142	1.70625	2.51166e-07	2.7839e-06	d__Bacteria;p__Firmicutes_A;c__Clostridia;o__Lachnospirales;f__Lachnospiraceae;g__Anaerostipes;s__Anaerostipes hadrus
positive	TEDDY_OU_SUBJ1392692929_MAG11	130	2190	1608	64142	2.36781	1.00555e-16	1.87169e-15	d__Bacteria;p__Firmicutes_A;c__Clostridia;o__Oscillospirales;f__Acutalibacteraceae;g__Ruminococcus_E;s__Ruminococcus_E bromii_B
positive	TEDDY_OU_SUBJ1392692929_MAG39	358	2190	1729	64142	6.06302	2.2861e-134	2.44942e-132	d__Bacteria;p__Firmicutes_A;c__Clostridia;o__Oscillospirales;f__Ruminococcaceae;g__Faecalibacterium;s__Faecalibacterium prausnitzii_D
positive	TEDDY_OU_SUBJ1366627292_MAG13	471	2190	1987	64142	6.94353	3.6693e-193	2.5491e-190	d__Bacteria;p__Firmicutes_A;c__Clostridia;o__Oscillospirales;f__Ruminococcaceae;g__Faecalibacterium;s__Faecalibacterium prausnitzii_G
positive	TEDDY_OU_SUBJ1366627292_MAG9	385	2190	2981	64142	3.78282	3.88688e-89	1.3545e-87	d__Bacteria;p__Bacteroidota;c__Bacteroidia;o__Bacteroidales;f__Bacteroidaceae;g__Bacteroides;s__Bacteroides uniformis
positive	TEDDY_OU_SUBJ1979908439_MAG24	128	2190	1656	64142	2.2639	3.53298e-15	6.06265e-14	d__Bacteria;p__Firmicutes_A;c__Clostridia;o__Oscillospirales;f__Acutalibacteraceae;g__Ruminococcus_E;s__Ruminococcus_E bromii_B
positive	TEDDY_OU_SUBJ1979908439_MAG52	377	2190	2731	64142	4.04305	1.25125e-94	4.95349e-93	d__Bacteria;p__Bacteroidota;c__Bacteroidia;o__Bacteroidales;f__Bacteroidaceae;g__Bacteroides;s__Bacteroides uniformis
positive	TEDDY_OU_SUBJ1979908439_MAG62	338	2190	1555	64142	6.36618	1.43065e-132	1.43304e-130	d__Bacteria;p__Firmicutes_A;c__Clostridia;o__Oscillospirales;f__Ruminococcaceae;g__Faecalibacterium;s__Faecalibacterium prausnitzii_C
positive	TEDDY_OU_SUBJ1979908439_MAG92	90	2190	1606	64142	1.6413	1.63895e-05	0.000162957	d__Bacteria;p__Firmicutes_A;c__Clostridia;o__Lachnospirales;f__Lachnospiraceae;g__Bariatricus;s__Bariatricus comes
positive	TEDDY_OU_SUBJ1847714459_MAG36	120	2190	1469	64142	2.39247	6.74669e-16	1.19981e-14	d__Bacteria;p__Firmicutes_A;c__Clostridia;o__Oscillospirales;f__Acutalibacteraceae;g__Ruminococcus_E;s__Ruminococcus_E bromii_B
positive	TEDDY_OU_SUBJ1847714459_MAG56	210	2190	2041	64142	3.01343	5.74655e-38	1.44408e-36	d__Bacteria;p__Firmicutes_A;c__Clostridia;o__Lachnospirales;f__Lachnospiraceae;g__Fusicatenibacter;s__Fusicatenibacter saccharivorans
positive	TEDDY_OU_SUBJ1861181419_MAG105	62	2190	858	64142	2.11638	2.32981e-07	2.589e-06	d__Bacteria;p__Firmicutes_A;c__Clostridia;o__Oscillospirales;f__Acutalibacteraceae;g__GCA-900066995;s__GCA-900066995 sp900291955
positive	TEDDY_OU_SUBJ1861181419_MAG156	69	2190	1197	64142	1.68829	6.36399e-05	0.000614045	d__Bacteria;p__Firmicutes_A;c__Clostridia;o__Oscillospirales;f__Acutalibacteraceae;g__Ruminococcus_H;s__Ruminococcus_H sp003531055
positive	TEDDY_OU_SUBJ1861181419_MAG161	94	2190	1272	64142	2.16426	9.9126e-11	1.40169e-09	d__Bacteria;p__Firmicutes_A;c__Clostridia;o__Oscillospirales;f__Acutalibacteraceae;g__Ruminococcus_E;s__Ruminococcus_E sp003526955
positive	TEDDY_OU_SUBJ1861181419_MAG198	86	2190	1583	64142	1.59114	6.61256e-05	0.000637743	d__Bacteria;p__Firmicutes_A;c__Clostridia;o__Lachnospirales;f__Lachnospiraceae;g__Bariatricus;s__Bariatricus comes
positive	TEDDY_OU_SUBJ1861181419_MAG38	117	2190	2054	64142	1.66831	5.59026e-07	6.07426e-06	d__Bacteria;p__Firmicutes_A;c__Clostridia;o__Lachnospirales;f__Lachnospiraceae;g__Anaerostipes;s__Anaerostipes hadrus
positive	TEDDY_OU_SUBJ1861181419_MAG66	136	2190	2668	64142	1.49294	1.56336e-05	0.000155585	d__Bacteria;p__Bacteroidota;c__Bacteroidia;o__Bacteroidales;f__Bacteroidaceae;g__Bacteroides;s__Bacteroides intestinalis
positive	TEDDY_OU_SUBJ1861181419_MAG84	194	2190	1827	64142	3.1099	5.75213e-37	1.38566e-35	d__Bacteria;p__Firmicutes_A;c__Clostridia;o__Lachnospirales;f__Lachnospiraceae;g__Fusicatenibacter;s__Fusicatenibacter saccharivorans
positive	TEDDY_OU_SUBJ1472561010_MAG13	218	2190	2209	64142	2.89033	6.67693e-37	1.60127e-35	d__Bacteria;p__Firmicutes_A;c__Clostridia;o__Lachnospirales;f__Lachnospiraceae;g__Fusicatenibacter;s__Fusicatenibacter saccharivorans
positive	TEDDY_OU_SUBJ1472561010_MAG28	420	2190	2194	64142	5.60636	1.67095e-145	2.76813e-143	d__Bacteria;p__Firmicutes_A;c__Clostridia;o__Oscillospirales;f__Ruminococcaceae;g__Faecalibacterium;s__Faecalibacterium prausnitzii_D
positive	TEDDY_OU_SUBJ1472561010_MAG32	126	2190	1677	64142	2.20055	3.56214e-14	5.89203e-13	d__Bacteria;p__Firmicutes_A;c__Clostridia;o__Oscillospirales;f__Acutalibacteraceae;g__Ruminococcus_E;s__Ruminococcus_E bromii_B
positive	TEDDY_OU_SUBJ1472561010_MAG38	387	2190	2785	64142	4.06981	1.20898e-97	5.28126e-96	d__Bacteria;p__Bacteroidota;c__Bacteroidia;o__Bacteroidales;f__Bacteroidaceae;g__Bacteroides;s__Bacteroides uniformis
positive	TEDDY_OU_SUBJ1472561010_MAG40	135	2190	2160	64142	1.8306	5.69192e-10	7.54346e-09	d__Bacteria;p__Firmicutes_A;c__Clostridia;o__Lachnospirales;f__Lachnospiraceae;g__Anaerostipes;s__Anaerostipes hadrus
positive	TEDDY_OU_SUBJ1472561010_MAG43	145	2190	2847	64142	1.49166	9.08236e-06	9.17007e-05	d__Bacteria;p__Bacteroidota;c__Bacteroidia;o__Bacteroidales;f__Bacteroidaceae;g__Bacteroides;s__Bacteroides cellulosilyticus
positive	TEDDY_OU_SUBJ1423652496_MAG125	234	2190	2202	64142	3.11231	7.0796e-44	2.32773e-42	d__Bacteria;p__Firmicutes_A;c__Clostridia;o__Lachnospirales;f__Lachnospiraceae;g__Fusicatenibacter;s__Fusicatenibacter saccharivorans
positive	TEDDY_OU_SUBJ1423652496_MAG59	114	2190	1963	64142	1.70089	3.23379e-07	3.55866e-06	d__Bacteria;p__Firmicutes_A;c__Clostridia;o__Lachnospirales;f__Lachnospiraceae;g__Anaerostipes;s__Anaerostipes hadrus
positive	TEDDY_OU_SUBJ1423652496_MAG60	63	2190	1092	64142	1.6897	0.000123071	0.00117069	d__Bacteria;p__Firmicutes_A;c__Clostridia;o__Oscillospirales;f__Acutalibacteraceae;g__Ruminococcus_H;s__Ruminococcus_H sp003531055
positive	TEDDY_OU_SUBJ1423652496_MAG79	65	2190	915	64142	2.08054	2.15208e-07	2.39893e-06	d__Bacteria;p__Firmicutes_A;c__Clostridia;o__Oscillospirales;f__Acutalibacteraceae;g__GCA-900066995;s__GCA-900066995 sp900291955
positive	TEDDY_OU_SUBJ1423652496_MAG91	339	2190	2356	64142	4.21412	5.41294e-90	1.91417e-88	d__Bacteria;p__Bacteroidota;c__Bacteroidia;o__Bacteroidales;f__Bacteroidaceae;g__Bacteroides;s__Bacteroides uniformis
positive	TEDDY_OU_SUBJ1423652496_MAG98	128	2190	1586	64142	2.36372	1.89374e-16	3.468e-15	d__Bacteria;p__Firmicutes_A;c__Clostridia;o__Oscillospirales;f__Acutalibacteraceae;g__Ruminococcus_E;s__Ruminococcus_E bromii_B
positive	TEDDY_OU_SUBJ1450162590_MAG7	362	2190	2563	64142	4.13661	1.33844e-93	5.11983e-92	d__Bacteria;p__Bacteroidota;c__Bacteroidia;o__Bacteroidales;f__Bacteroidaceae;g__Bacteroides;s__Bacteroides uniformis
positive	TEDDY_OU_SUBJ1258854543_MAG108	67	2190	924	64142	2.12369	7.17743e-08	8.29255e-07	d__Bacteria;p__Firmicutes_A;c__Clostridia;o__Oscillospirales;f__Acutalibacteraceae;g__CAG-964;s__CAG-964 sp000435335
positive	TEDDY_OU_SUBJ1258854543_MAG11	227	2190	2267	64142	2.93265	3.97719e-39	1.07875e-37	d__Bacteria;p__Firmicutes_A;c__Clostridia;o__Lachnospirales;f__Lachnospiraceae;g__Fusicatenibacter;s__Fusicatenibacter saccharivorans
positive	TEDDY_OU_SUBJ1258854543_MAG33	103	2190	1868	64142	1.61492	8.41842e-06	8.5117e-05	d__Bacteria;p__Firmicutes_A;c__Clostridia;o__Lachnospirales;f__Lachnospiraceae;g__Anaerostipes;s__Anaerostipes hadrus
positive	TEDDY_OU_SUBJ1258854543_MAG61	310	2190	2498	64142	3.63419	1.0682e-69	3.57773e-68	d__Bacteria;p__Bacteroidota;c__Bacteroidia;o__Bacteroidales;f__Bacteroidaceae;g__Bacteroides;s__Bacteroides uniformis
positive	TEDDY_OU_SUBJ1258854543_MAG65	114	2190	1455	64142	2.29458	4.2241e-14	6.97624e-13	d__Bacteria;p__Firmicutes_A;c__Clostridia;o__Oscillospirales;f__Acutalibacteraceae;g__Ruminococcus_E;s__Ruminococcus_E bromii_B
positive	TEDDY_OU_SUBJ1413560202_MAG15	224	2190	2414	64142	2.71768	2.583e-34	5.8371e-33	d__Bacteria;p__Firmicutes_A;c__Clostridia;o__Lachnospirales;f__Lachnospiraceae;g__Fusicatenibacter;s__Fusicatenibacter saccharivorans
positive	TEDDY_OU_SUBJ1679606622_MAG11	145	2190	1802	64142	2.35669	3.12851e-18	6.42897e-17	d__Bacteria;p__Firmicutes_A;c__Clostridia;o__Oscillospirales;f__Acutalibacteraceae;g__Ruminococcus_E;s__Ruminococcus_E bromii_B
positive	TEDDY_OU_SUBJ1679606622_MAG37	135	2190	2292	64142	1.72509	1.5424e-08	1.85363e-07	d__Bacteria;p__Firmicutes_A;c__Clostridia;o__Lachnospirales;f__Lachnospiraceae;g__Anaerostipes;s__Anaerostipes hadrus
positive	TEDDY_OU_SUBJ1679606622_MAG39	214	2190	2041	64142	3.07083	1.08449e-39	3.04504e-38	d__Bacteria;p__Firmicutes_A;c__Clostridia;o__Lachnospirales;f__Lachnospiraceae;g__Fusicatenibacter;s__Fusicatenibacter saccharivorans
positive	TEDDY_OU_SUBJ1679606622_MAG63	380	2190	2720	64142	4.09168	1.25659e-96	5.28553e-95	d__Bacteria;p__Bacteroidota;c__Bacteroidia;o__Bacteroidales;f__Bacteroidaceae;g__Bacteroides;s__Bacteroides uniformis
positive	TEDDY_OU_SUBJ1264891015_MAG35	387	2190	2722	64142	4.16397	3.27916e-100	1.61233e-98	d__Bacteria;p__Bacteroidota;c__Bacteroidia;o__Bacteroidales;f__Bacteroidaceae;g__Bacteroides;s__Bacteroides uniformis
positive	TEDDY_OU_SUBJ1264891015_MAG51	141	2190	2168	64142	1.90484	2.18461e-11	3.24244e-10	d__Bacteria;p__Firmicutes_A;c__Clostridia;o__Lachnospirales;f__Lachnospiraceae;g__Anaerostipes;s__Anaerostipes hadrus
positive	TEDDY_OU_SUBJ1264891015_MAG65	435	2190	1844	64142	6.90731	8.05004e-179	1.78727e-176	d__Bacteria;p__Firmicutes_A;c__Clostridia;o__Oscillospirales;f__Ruminococcaceae;g__Faecalibacterium;s__Faecalibacterium prausnitzii_G
positive	TEDDY_OU_SUBJ1264891015_MAG67	212	2190	2127	64142	2.91913	1.57373e-36	3.7162e-35	d__Bacteria;p__Firmicutes_A;c__Clostridia;o__Lachnospirales;f__Lachnospiraceae;g__Fusicatenibacter;s__Fusicatenibacter saccharivorans
positive	TEDDY_OU_SUBJ1911745126_MAG19	374	2190	2741	64142	3.99627	1.09029e-92	4.09781e-91	d__Bacteria;p__Bacteroidota;c__Bacteroidia;o__Bacteroidales;f__Bacteroidaceae;g__Bacteroides;s__Bacteroides uniformis
positive	TEDDY_OU_SUBJ1911745126_MAG28	99	2190	1826	64142	1.58791	2.24383e-05	0.000221361	d__Bacteria;p__Firmicutes_A;c__Clostridia;o__Lachnospirales;f__Lachnospiraceae;g__Anaerostipes;s__Anaerostipes hadrus
positive	TEDDY_OU_SUBJ1911745126_MAG3	212	2190	2105	64142	2.94964	4.19552e-37	1.01408e-35	d__Bacteria;p__Firmicutes_A;c__Clostridia;o__Lachnospirales;f__Lachnospiraceae;g__Fusicatenibacter;s__Fusicatenibacter saccharivorans
positive	TEDDY_OU_SUBJ1679495088_MAG18	234	2190	2432	64142	2.81799	8.10916e-38	2.02128e-36	d__Bacteria;p__Firmicutes_A;c__Clostridia;o__Lachnospirales;f__Lachnospiraceae;g__Fusicatenibacter;s__Fusicatenibacter saccharivorans
positive	TEDDY_OU_SUBJ1679495088_MAG4	318	2190	2720	64142	3.42407	4.55944e-66	1.51531e-64	d__Bacteria;p__Bacteroidota;c__Bacteroidia;o__Bacteroidales;f__Bacteroidaceae;g__Bacteroides;s__Bacteroides uniformis
positive	TEDDY_OU_SUBJ1679495088_MAG41	72	2190	1250	64142	1.687	4.63889e-05	0.000451234	d__Bacteria;p__Firmicutes_A;c__Clostridia;o__Oscillospirales;f__Acutalibacteraceae;g__Ruminococcus_H;s__Ruminococcus_H sp003531055
positive	TEDDY_OU_SUBJ1679495088_MAG58	99	2190	1593	64142	1.82008	1.0645e-07	1.21297e-06	d__Bacteria;p__Firmicutes_A;c__Clostridia;o__Lachnospirales;f__Lachnospiraceae;g__Bariatricus;s__Bariatricus comes
positive	TEDDY_OU_SUBJ1679495088_MAG75	150	2190	2288	64142	1.92014	3.26152e-12	5.00642e-11	d__Bacteria;p__Firmicutes_A;c__Clostridia;o__Lachnospirales;f__Lachnospiraceae;g__Anaerostipes;s__Anaerostipes hadrus
positive	TEDDY_OU_SUBJ1298472532_MAG28	232	2190	2237	64142	3.03743	4.90135e-42	1.5661e-40	d__Bacteria;p__Firmicutes_A;c__Clostridia;o__Lachnospirales;f__Lachnospiraceae;g__Fusicatenibacter;s__Fusicatenibacter saccharivorans
positive	TEDDY_OU_SUBJ1298472532_MAG3	113	2190	1810	64142	1.82859	1.24426e-08	1.50711e-07	d__Bacteria;p__Firmicutes_A;c__Clostridia;o__Lachnospirales;f__Lachnospiraceae;g__Bariatricus;s__Bariatricus comes
positive	TEDDY_OU_SUBJ1298472532_MAG35	155	2190	2018	64142	2.24964	1.10696e-17	2.2135e-16	d__Bacteria;p__Firmicutes_A;c__Clostridia;o__Oscillospirales;f__Acutalibacteraceae;g__Ruminococcus_E;s__Ruminococcus_E bromii_B
positive	TEDDY_OU_SUBJ1298472532_MAG63	445	2190	1764	64142	7.38914	3.86892e-192	2.25192e-189	d__Bacteria;p__Firmicutes_A;c__Clostridia;o__Oscillospirales;f__Ruminococcaceae;g__Faecalibacterium;s__Faecalibacterium prausnitzii_G
positive	TEDDY_OU_SUBJ1945791061_MAG28	439	2190	1791	64142	7.17984	1.05973e-185	3.68101e-183	d__Bacteria;p__Firmicutes_A;c__Clostridia;o__Oscillospirales;f__Ruminococcaceae;g__Faecalibacterium;s__Faecalibacterium prausnitzii_G
positive	TEDDY_OU_SUBJ1945791061_MAG53	367	2190	1879	64142	5.72003	8.80907e-131	8.28437e-129	d__Bacteria;p__Firmicutes_A;c__Clostridia;o__Oscillospirales;f__Ruminococcaceae;g__Faecalibacterium;s__Faecalibacterium prausnitzii_D
positive	TEDDY_OU_SUBJ1945791061_MAG54	139	2190	2149	64142	1.89443	4.15701e-11	6.0572e-10	d__Bacteria;p__Firmicutes_A;c__Clostridia;o__Lachnospirales;f__Lachnospiraceae;g__Anaerostipes;s__Anaerostipes hadrus
positive	TEDDY_OU_SUBJ1945791061_MAG9	129	2190	1760	64142	2.14663	9.22829e-14	1.50561e-12	d__Bacteria;p__Firmicutes_A;c__Clostridia;o__Oscillospirales;f__Acutalibacteraceae;g__Ruminococcus_E;s__Ruminococcus_E bromii_B
positive	TEDDY_OU_SUBJ1594145692_MAG38	113	2190	2045	64142	1.61837	3.0644e-06	3.18354e-05	d__Bacteria;p__Firmicutes_A;c__Clostridia;o__Lachnospirales;f__Lachnospiraceae;g__Anaerostipes;s__Anaerostipes hadrus
positive	TEDDY_OU_SUBJ1594145692_MAG54	311	2190	1494	64142	6.09752	2.22375e-118	1.48729e-116	d__Bacteria;p__Firmicutes_A;c__Clostridia;o__Oscillospirales;f__Ruminococcaceae;g__Faecalibacterium;s__Faecalibacterium prausnitzii_D
positive	TEDDY_OU_SUBJ1594145692_MAG72	83	2190	1011	64142	2.40444	1.05752e-11	1.59264e-10	d__Bacteria;p__Firmicutes_A;c__Clostridia;o__Oscillospirales;f__Acutalibacteraceae;g__Ruminococcus_E;s__Ruminococcus_E sp900314705
positive	TEDDY_OU_SUBJ1594145692_MAG90	216	2190	2154	64142	2.93693	1.71325e-37	4.20713e-36	d__Bacteria;p__Firmicutes_A;c__Clostridia;o__Lachnospirales;f__Lachnospiraceae;g__Fusicatenibacter;s__Fusicatenibacter saccharivorans
positive	TEDDY_OU_SUBJ1852194288_MAG15	217	2190	2167	64142	2.93283	1.43227e-37	3.52921e-36	d__Bacteria;p__Firmicutes_A;c__Clostridia;o__Lachnospirales;f__Lachnospiraceae;g__Fusicatenibacter;s__Fusicatenibacter saccharivorans
positive	TEDDY_OU_SUBJ1852194288_MAG30	150	2190	1695	64142	2.59195	3.44075e-22	7.4773e-21	d__Bacteria;p__Firmicutes_A;c__Clostridia;o__Oscillospirales;f__Acutalibacteraceae;g__Ruminococcus_E;s__Ruminococcus_E bromii_B
positive	TEDDY_OU_SUBJ1852194288_MAG35	132	2190	2227	64142	1.73599	1.55631e-08	1.8693e-07	d__Bacteria;p__Firmicutes_A;c__Clostridia;o__Lachnospirales;f__Lachnospiraceae;g__Anaerostipes;s__Anaerostipes hadrus
positive	TEDDY_OU_SUBJ1852194288_MAG42	381	2190	2784	64142	4.00819	1.36924e-94	5.41065e-93	d__Bacteria;p__Bacteroidota;c__Bacteroidia;o__Bacteroidales;f__Bacteroidaceae;g__Bacteroides;s__Bacteroides uniformis
positive	TEDDY_OU_SUBJ1852194288_MAG49	418	2190	1639	64142	7.4701	9.26341e-183	2.55765e-180	d__Bacteria;p__Firmicutes_A;c__Clostridia;o__Oscillospirales;f__Ruminococcaceae;g__Faecalibacterium;s__Faecalibacterium prausnitzii_G
positive	TEDDY_OU_SUBJ1879042436_MAG40	385	2190	2704	64142	4.17002	6.67063e-100	3.22829e-98	d__Bacteria;p__Bacteroidota;c__Bacteroidia;o__Bacteroidales;f__Bacteroidaceae;g__Bacteroides;s__Bacteroides uniformis
positive	TEDDY_OU_SUBJ1879042436_MAG41	132	2190	1616	64142	2.39233	2.8889e-17	5.60499e-16	d__Bacteria;p__Firmicutes_A;c__Clostridia;o__Oscillospirales;f__Acutalibacteraceae;g__Ruminococcus_E;s__Ruminococcus_E bromii_B
positive	TEDDY_OU_SUBJ1879042436_MAG43	119	2190	2053	64142	1.69766	2.03943e-07	2.27955e-06	d__Bacteria;p__Firmicutes_A;c__Clostridia;o__Lachnospirales;f__Lachnospiraceae;g__Anaerostipes;s__Anaerostipes hadrus
positive	TEDDY_OU_SUBJ1879042436_MAG48	71	2190	1261	64142	1.64905	9.80606e-05	0.000937342	d__Bacteria;p__Firmicutes_A;c__Clostridia;o__Oscillospirales;f__Acutalibacteraceae;g__Ruminococcus_H;s__Ruminococcus_H sp003531055
positive	TEDDY_OU_SUBJ1879042436_MAG53	216	2190	2136	64142	2.96168	5.76523e-38	1.44709e-36	d__Bacteria;p__Firmicutes_A;c__Clostridia;o__Lachnospirales;f__Lachnospiraceae;g__Fusicatenibacter;s__Fusicatenibacter saccharivorans
positive	TEDDY_OU_SUBJ1257259793_MAG20	372	2190	1766	64142	6.16998	2.96314e-141	4.25429e-139	d__Bacteria;p__Firmicutes_A;c__Clostridia;o__Oscillospirales;f__Ruminococcaceae;g__Faecalibacterium;s__Faecalibacterium prausnitzii_C
positive	TEDDY_OU_SUBJ1257259793_MAG21	127	2190	2075	64142	1.79253	5.24483e-09	6.48408e-08	d__Bacteria;p__Firmicutes_A;c__Clostridia;o__Lachnospirales;f__Lachnospiraceae;g__Anaerostipes;s__Anaerostipes hadrus
positive	TEDDY_OU_SUBJ1257259793_MAG26	226	2190	2158	64142	3.0672	1.23754e-41	3.89646e-40	d__Bacteria;p__Firmicutes_A;c__Clostridia;o__Lachnospirales;f__Lachnospiraceae;g__Fusicatenibacter;s__Fusicatenibacter saccharivorans
positive	TEDDY_OU_SUBJ1257259793_MAG30	93	2190	1247	64142	2.18429	7.9761e-11	1.13457e-09	d__Bacteria;p__Firmicutes_A;c__Clostridia;o__Oscillospirales;f__Acutalibacteraceae;g__Ruminococcus_E;s__Ruminococcus_E sp003526955
positive	TEDDY_OU_SUBJ1257259793_MAG39	383	2190	2806	64142	3.99764	9.46072e-95	3.77307e-93	d__Bacteria;p__Bacteroidota;c__Bacteroidia;o__Bacteroidales;f__Bacteroidaceae;g__Bacteroides;s__Bacteroides uniformis
positive	TEDDY_OU_SUBJ1257259793_MAG64	85	2190	1030	64142	2.41695	4.79993e-12	7.32092e-11	d__Bacteria;p__Firmicutes_A;c__Clostridia;o__Oscillospirales;f__Acutalibacteraceae;g__Ruminococcus_E;s__Ruminococcus_E sp900314705
positive	TEDDY_OU_SUBJ1257259793_MAG70	108	2190	1896	64142	1.66831	1.41607e-06	1.49934e-05	d__Bacteria;p__Firmicutes_A;c__Clostridia;o__Lachnospirales;f__Lachnospiraceae;g__Bariatricus;s__Bariatricus comes
positive	TEDDY_OU_SUBJ1257259793_MAG83	314	2190	1553	64142	5.9209	1.48218e-116	9.76156e-115	d__Bacteria;p__Firmicutes_A;c__Clostridia;o__Oscillospirales;f__Ruminococcaceae;g__Faecalibacterium;s__Faecalibacterium prausnitzii_D
positive	TEDDY_OU_SUBJ1897582388_MAG163	115	2190	2253	64142	1.49495	5.91144e-05	0.000572432	d__Bacteria;p__Firmicutes_A;c__Clostridia;o__Oscillospirales;f__Ruminococcaceae;g__Ruthenibacterium;s__Ruthenibacterium lactatiformans
positive	TEDDY_OU_SUBJ1897582388_MAG180	183	2190	1796	64142	2.98421	4.80339e-33	1.06755e-31	d__Bacteria;p__Firmicutes_A;c__Clostridia;o__Lachnospirales;f__Lachnospiraceae;g__Fusicatenibacter;s__Fusicatenibacter saccharivorans
positive	TEDDY_OU_SUBJ1897582388_MAG229	101	2190	1376	64142	2.14972	3.07144e-11	4.5182e-10	d__Bacteria;p__Firmicutes_A;c__Clostridia;o__Oscillospirales;f__Acutalibacteraceae;g__Ruminococcus_E;s__Ruminococcus_E bromii_B
positive	TEDDY_OU_SUBJ1897582388_MAG236	118	2190	1965	64142	1.75878	4.26894e-08	4.99651e-07	d__Bacteria;p__Firmicutes_A;c__Clostridia;o__Lachnospirales;f__Lachnospiraceae;g__Anaerostipes;s__Anaerostipes hadrus
positive	TEDDY_OU_SUBJ1897582388_MAG242	93	2190	1229	64142	2.21629	3.97268e-11	5.79645e-10	d__Bacteria;p__Firmicutes_A;c__Clostridia;o__Oscillospirales;f__Acutalibacteraceae;g__Ruminococcus_E;s__Ruminococcus_E sp003526955
positive	TEDDY_OU_SUBJ1897582388_MAG49	82	2190	1583	64142	1.51712	0.000374688	0.00348415	d__Bacteria;p__Firmicutes_A;c__Clostridia;o__Lachnospirales;f__Lachnospiraceae;g__Bariatricus;s__Bariatricus comes
positive	TEDDY_OU_SUBJ1897582388_MAG7	71	2190	996	64142	2.0877	5.62906e-08	6.52813e-07	d__Bacteria;p__Firmicutes_A;c__Clostridia;o__Oscillospirales;f__Acutalibacteraceae;g__GCA-900066995;s__GCA-900066995 sp900291955
positive	TEDDY_OU_SUBJ1897582388_MAG89	70	2190	1211	64142	1.69296	5.2605e-05	0.000510316	d__Bacteria;p__Firmicutes_A;c__Clostridia;o__Oscillospirales;f__Acutalibacteraceae;g__Ruminococcus_H;s__Ruminococcus_H sp003531055
positive	TEDDY_OU_SUBJ1577243220_MAG24	122	2190	2136	64142	1.67283	2.95055e-07	3.25361e-06	d__Bacteria;p__Firmicutes_A;c__Clostridia;o__Lachnospirales;f__Lachnospiraceae;g__Anaerostipes;s__Anaerostipes hadrus
positive	TEDDY_OU_SUBJ1577243220_MAG43	95	2190	1960	64142	1.41958	0.00105827	0.0096124	d__Bacteria;p__Firmicutes_A;c__Clostridia;o__Oscillospirales;f__Ruminococcaceae;g__Ruthenibacterium;s__Ruthenibacterium lactatiformans
positive	TEDDY_OU_SUBJ1542798437_MAG44	133	2190	1640	64142	2.37518	3.72745e-17	7.18018e-16	d__Bacteria;p__Firmicutes_A;c__Clostridia;o__Oscillospirales;f__Acutalibacteraceae;g__Ruminococcus_E;s__Ruminococcus_E bromii_B
positive	TEDDY_OU_SUBJ1542798437_MAG46	328	2190	2571	64142	3.73672	6.32855e-76	2.14971e-74	d__Bacteria;p__Bacteroidota;c__Bacteroidia;o__Bacteroidales;f__Bacteroidaceae;g__Bacteroides;s__Bacteroides uniformis
positive	TEDDY_OU_SUBJ1542798437_MAG53	105	2190	1883	64142	1.63317	4.51707e-06	4.64121e-05	d__Bacteria;p__Firmicutes_A;c__Clostridia;o__Lachnospirales;f__Lachnospiraceae;g__Anaerostipes;s__Anaerostipes hadrus
positive	TEDDY_OU_SUBJ1542798437_MAG96	219	2190	2138	64142	3	3.5172e-39	9.58815e-38	d__Bacteria;p__Firmicutes_A;c__Clostridia;o__Lachnospirales;f__Lachnospiraceae;g__Fusicatenibacter;s__Fusicatenibacter saccharivorans
positive	TEDDY_OU_SUBJ1683560404_MAG45	137	2190	2140	64142	1.87504	1.04536e-10	1.47625e-09	d__Bacteria;p__Firmicutes_A;c__Clostridia;o__Lachnospirales;f__Lachnospiraceae;g__Anaerostipes;s__Anaerostipes hadrus
positive	TEDDY_OU_SUBJ1683560404_MAG56	69	2190	967	64142	2.08998	8.19016e-08	9.41716e-07	d__Bacteria;p__Firmicutes_A;c__Clostridia;o__Oscillospirales;f__Acutalibacteraceae;g__GCA-900066995;s__GCA-900066995 sp900291955
positive	TEDDY_OU_SUBJ1683560404_MAG57	224	2190	2196	64142	2.98745	9.63831e-40	2.71689e-38	d__Bacteria;p__Firmicutes_A;c__Clostridia;o__Lachnospirales;f__Lachnospiraceae;g__Fusicatenibacter;s__Fusicatenibacter saccharivorans
positive	TEDDY_OU_SUBJ1683560404_MAG62	64	2190	1126	64142	1.66469	0.000160713	0.0015187	d__Bacteria;p__Firmicutes_A;c__Clostridia;o__Oscillospirales;f__Acutalibacteraceae;g__Ruminococcus_H;s__Ruminococcus_H sp003531055
positive	TEDDY_OU_SUBJ1683560404_MAG69	120	2190	1541	64142	2.28083	1.44937e-14	2.42718e-13	d__Bacteria;p__Firmicutes_A;c__Clostridia;o__Oscillospirales;f__Acutalibacteraceae;g__Ruminococcus_E;s__Ruminococcus_E bromii_B
positive	TEDDY_OU_SUBJ1683560404_MAG88	132	2190	2651	64142	1.45833	5.31589e-05	0.000515225	d__Bacteria;p__Bacteroidota;c__Bacteroidia;o__Bacteroidales;f__Bacteroidaceae;g__Bacteroides;s__Bacteroides intestinalis
positive	TEDDY_OU_SUBJ1471918229_MAG13	136	2190	1637	64142	2.43318	2.89727e-18	5.95947e-17	d__Bacteria;p__Firmicutes_A;c__Clostridia;o__Oscillospirales;f__Acutalibacteraceae;g__Ruminococcus_E;s__Ruminococcus_E bromii
positive	TEDDY_OU_SUBJ1471918229_MAG39	102	2190	1835	64142	1.62801	6.80898e-06	6.92016e-05	d__Bacteria;p__Firmicutes_A;c__Clostridia;o__Lachnospirales;f__Lachnospiraceae;g__Anaerostipes;s__Anaerostipes hadrus
positive	TEDDY_OU_SUBJ1471918229_MAG68	103	2190	2120	64142	1.42296	0.000642278	0.00591621	d__Bacteria;p__Bacteroidota;c__Bacteroidia;o__Bacteroidales;f__Bacteroidaceae;g__Bacteroides;s__Bacteroides stercoris
positive	TEDDY_OU_SUBJ1471918229_MAG9	391	2190	2944	64142	3.88994	1.72921e-93	6.56794e-92	d__Bacteria;p__Bacteroidota;c__Bacteroidia;o__Bacteroidales;f__Bacteroidaceae;g__Bacteroides;s__Bacteroides uniformis
positive	TEDDY_OU_SUBJ1700186575_MAG61	238	2190	2283	64142	3.0532	2.40867e-43	7.89546e-42	d__Bacteria;p__Firmicutes_A;c__Clostridia;o__Lachnospirales;f__Lachnospiraceae;g__Fusicatenibacter;s__Fusicatenibacter saccharivorans
positive	TEDDY_OU_SUBJ1700186575_MAG73	144	2190	2135	64142	1.97541	1.28944e-12	2.00936e-11	d__Bacteria;p__Firmicutes_A;c__Clostridia;o__Lachnospirales;f__Lachnospiraceae;g__Anaerostipes;s__Anaerostipes hadrus
positive	TEDDY_OU_SUBJ1221324163_MAG22	122	2190	1447	64142	2.46928	4.79677e-17	9.14999e-16	d__Bacteria;p__Firmicutes_A;c__Clostridia;o__Oscillospirales;f__Acutalibacteraceae;g__Ruminococcus_E;s__Ruminococcus_E bromii_B
positive	TEDDY_OU_SUBJ1221324163_MAG4	116	2190	1955	64142	1.73782	9.61203e-08	1.09933e-06	d__Bacteria;p__Firmicutes_A;c__Clostridia;o__Lachnospirales;f__Lachnospiraceae;g__Anaerostipes;s__Anaerostipes hadrus
positive	TEDDY_OU_SUBJ1221324163_MAG44	348	2190	1788	64142	5.69996	4.14226e-124	3.15222e-122	d__Bacteria;p__Firmicutes_A;c__Clostridia;o__Oscillospirales;f__Ruminococcaceae;g__Faecalibacterium;s__Faecalibacterium prausnitzii_D
positive	TEDDY_OU_SUBJ1221324163_MAG49	153	2190	2901	64142	1.54466	9.64607e-07	1.03147e-05	d__Bacteria;p__Bacteroidota;c__Bacteroidia;o__Bacteroidales;f__Bacteroidaceae;g__Bacteroides;s__Bacteroides cellulosilyticus
positive	TEDDY_OU_SUBJ1221324163_MAG5	443	2190	1776	64142	7.30632	9.68449e-190	4.34511e-187	d__Bacteria;p__Firmicutes_A;c__Clostridia;o__Oscillospirales;f__Ruminococcaceae;g__Faecalibacterium;s__Faecalibacterium prausnitzii_G
positive	TEDDY_OU_SUBJ1221324163_MAG92	370	2190	2668	64142	4.06166	1.60474e-93	6.10593e-92	d__Bacteria;p__Bacteroidota;c__Bacteroidia;o__Bacteroidales;f__Bacteroidaceae;g__Bacteroides;s__Bacteroides uniformis
positive	TEDDY_OU_SUBJ1609377271_MAG15	127	2190	2112	64142	1.76118	1.32647e-08	1.60129e-07	d__Bacteria;p__Firmicutes_A;c__Clostridia;o__Lachnospirales;f__Lachnospiraceae;g__Anaerostipes;s__Anaerostipes hadrus
positive	TEDDY_OU_SUBJ1609377271_MAG40	219	2190	2085	64142	3.07626	1.23571e-40	3.69616e-39	d__Bacteria;p__Firmicutes_A;c__Clostridia;o__Lachnospirales;f__Lachnospiraceae;g__Fusicatenibacter;s__Fusicatenibacter saccharivorans
positive	TEDDY_OU_SUBJ1609377271_MAG5	129	2190	1625	64142	2.32497	4.57328e-16	8.18025e-15	d__Bacteria;p__Firmicutes_A;c__Clostridia;o__Oscillospirales;f__Acutalibacteraceae;g__Ruminococcus_E;s__Ruminococcus_E bromii_B
positive	TEDDY_OU_SUBJ1609377271_MAG53	387	2190	2748	64142	4.12459	3.83934e-99	1.80533e-97	d__Bacteria;p__Bacteroidota;c__Bacteroidia;o__Bacteroidales;f__Bacteroidaceae;g__Bacteroides;s__Bacteroides uniformis
positive	TEDDY_OU_SUBJ1609377271_MAG60	70	2190	1202	64142	1.70564	4.26033e-05	0.000415725	d__Bacteria;p__Firmicutes_A;c__Clostridia;o__Oscillospirales;f__Acutalibacteraceae;g__Ruminococcus_H;s__Ruminococcus_H sp003531055
positive	TEDDY_OU_SUBJ1609377271_MAG86	99	2190	1715	64142	1.69069	2.16254e-06	2.2608e-05	d__Bacteria;p__Firmicutes_A;c__Clostridia;o__Lachnospirales;f__Lachnospiraceae;g__Bariatricus;s__Bariatricus comes
positive	TEDDY_OU_SUBJ1918137242_MAG6	97	2190	1727	64142	1.64502	7.5213e-06	7.62253e-05	d__Bacteria;p__Firmicutes_A;c__Clostridia;o__Lachnospirales;f__Lachnospiraceae;g__Anaerostipes;s__Anaerostipes hadrus
positive	TEDDY_OU_SUBJ1685775546_MAG13	381	2190	2021	64142	5.52115	3.4133e-131	3.23828e-129	d__Bacteria;p__Firmicutes_A;c__Clostridia;o__Oscillospirales;f__Ruminococcaceae;g__Faecalibacterium;s__Faecalibacterium prausnitzii_D
positive	TEDDY_OU_SUBJ1685775546_MAG4	224	2190	2211	64142	2.96718	2.41666e-39	6.64691e-38	d__Bacteria;p__Firmicutes_A;c__Clostridia;o__Lachnospirales;f__Lachnospiraceae;g__Fusicatenibacter;s__Fusicatenibacter saccharivorans
positive	TEDDY_OU_SUBJ1685775546_MAG45	114	2190	1927	64142	1.73267	1.39562e-07	1.58024e-06	d__Bacteria;p__Firmicutes_A;c__Clostridia;o__Lachnospirales;f__Lachnospiraceae;g__Anaerostipes;s__Anaerostipes hadrus
positive	TEDDY_OU_SUBJ1685775546_MAG49	131	2190	1587	64142	2.41758	1.77723e-17	3.50177e-16	d__Bacteria;p__Firmicutes_A;c__Clostridia;o__Oscillospirales;f__Acutalibacteraceae;g__Ruminococcus_E;s__Ruminococcus_E bromii_B
positive	TEDDY_OU_SUBJ1685775546_MAG52	85	2190	1066	64142	2.33535	2.36634e-11	3.50491e-10	d__Bacteria;p__Firmicutes_A;c__Clostridia;o__Oscillospirales;f__Acutalibacteraceae;g__Ruminococcus_E;s__Ruminococcus_E sp900314705
positive	TEDDY_OU_SUBJ1489117868_MAG2	125	2190	1547	64142	2.36651	3.77617e-16	6.78262e-15	d__Bacteria;p__Firmicutes_A;c__Clostridia;o__Oscillospirales;f__Acutalibacteraceae;g__Ruminococcus_E;s__Ruminococcus_E bromii_B
positive	TEDDY_OU_SUBJ1489117868_MAG28	136	2190	2139	64142	1.86223	1.81816e-10	2.5116e-09	d__Bacteria;p__Firmicutes_A;c__Clostridia;o__Lachnospirales;f__Lachnospiraceae;g__Anaerostipes;s__Anaerostipes hadrus
positive	TEDDY_OU_SUBJ1489117868_MAG5	229	2190	2228	64142	3.01027	5.30997e-41	1.62206e-39	d__Bacteria;p__Firmicutes_A;c__Clostridia;o__Lachnospirales;f__Lachnospiraceae;g__Fusicatenibacter;s__Fusicatenibacter saccharivorans
positive	TEDDY_OU_SUBJ1561361742_MAG26	335	2190	1640	64142	5.98163	6.95964e-125	5.39147e-123	d__Bacteria;p__Firmicutes_A;c__Clostridia;o__Oscillospirales;f__Ruminococcaceae;g__Faecalibacterium;s__Faecalibacterium prausnitzii_J
positive	TEDDY_OU_SUBJ1561361742_MAG3	137	2190	1813	64142	2.21319	2.13266e-15	3.70694e-14	d__Bacteria;p__Firmicutes_A;c__Clostridia;o__Oscillospirales;f__Acutalibacteraceae;g__Ruminococcus_E;s__Ruminococcus_E bromii_B
positive	TEDDY_OU_SUBJ1337114297_MAG108	87	2190	1136	64142	2.24307	9.1494e-11	1.29547e-09	d__Bacteria;p__Firmicutes_A;c__Clostridia;o__Oscillospirales;f__Acutalibacteraceae;g__Ruminococcus_E;s__Ruminococcus_E sp003526955
positive	TEDDY_OU_SUBJ1337114297_MAG113	391	2190	2681	64142	4.27132	4.67624e-104	2.67839e-102	d__Bacteria;p__Bacteroidota;c__Bacteroidia;o__Bacteroidales;f__Bacteroidaceae;g__Bacteroides;s__Bacteroides uniformis
positive	TEDDY_OU_SUBJ1337114297_MAG16	129	2190	1583	64142	2.38669	7.47818e-17	1.40532e-15	d__Bacteria;p__Firmicutes_A;c__Clostridia;o__Oscillospirales;f__Acutalibacteraceae;g__Ruminococcus_E;s__Ruminococcus_E bromii_B
positive	TEDDY_OU_SUBJ1337114297_MAG25	201	2190	2037	64142	2.88995	2.73708e-34	6.17879e-33	d__Bacteria;p__Firmicutes_A;c__Clostridia;o__Lachnospirales;f__Lachnospiraceae;g__Fusicatenibacter;s__Fusicatenibacter saccharivorans
positive	TEDDY_OU_SUBJ1337114297_MAG65	129	2190	2081	64142	1.81547	2.03052e-09	2.57231e-08	d__Bacteria;p__Firmicutes_A;c__Clostridia;o__Lachnospirales;f__Lachnospiraceae;g__Anaerostipes;s__Anaerostipes hadrus
positive	TEDDY_OU_SUBJ1337114297_MAG94	350	2190	1722	64142	5.95198	1.5752e-129	1.41348e-127	d__Bacteria;p__Firmicutes_A;c__Clostridia;o__Oscillospirales;f__Ruminococcaceae;g__Faecalibacterium;s__Faecalibacterium prausnitzii_D
positive	TEDDY_OU_SUBJ1506386752_MAG32	143	2190	2890	64142	1.4492	3.66951e-05	0.000358722	d__Bacteria;p__Bacteroidota;c__Bacteroidia;o__Bacteroidales;f__Bacteroidaceae;g__Bacteroides;s__Bacteroides cellulosilyticus
positive	TEDDY_OU_SUBJ1506386752_MAG33	141	2190	1705	64142	2.42204	1.07074e-18	2.23661e-17	d__Bacteria;p__Firmicutes_A;c__Clostridia;o__Oscillospirales;f__Acutalibacteraceae;g__Ruminococcus_E;s__Ruminococcus_E bromii_B
positive	TEDDY_OU_SUBJ1506386752_MAG60	349	2190	1645	64142	6.21394	6.57754e-134	6.84318e-132	d__Bacteria;p__Firmicutes_A;c__Clostridia;o__Oscillospirales;f__Ruminococcaceae;g__Faecalibacterium;s__Faecalibacterium prausnitzii_C
positive	TEDDY_OU_SUBJ1421570588_MAG28	240	2190	2401	64142	2.92755	4.90846e-41	1.50582e-39	d__Bacteria;p__Firmicutes_A;c__Clostridia;o__Lachnospirales;f__Lachnospiraceae;g__Fusicatenibacter;s__Fusicatenibacter saccharivorans
positive	TEDDY_OU_SUBJ1453262909_MAG23	416	2190	2048	64142	5.94836	6.50555e-152	1.16753e-149	d__Bacteria;p__Firmicutes_A;c__Clostridia;o__Oscillospirales;f__Ruminococcaceae;g__Faecalibacterium;s__Faecalibacterium prausnitzii_D
positive	TEDDY_OU_SUBJ1922210563_MAG20	137	2190	2164	64142	1.85426	2.03304e-10	2.79232e-09	d__Bacteria;p__Firmicutes_A;c__Clostridia;o__Lachnospirales;f__Lachnospiraceae;g__Anaerostipes;s__Anaerostipes hadrus
positive	TEDDY_OU_SUBJ1922210563_MAG50	468	2190	1925	64142	7.12135	8.55283e-196	9.20969e-193	d__Bacteria;p__Firmicutes_A;c__Clostridia;o__Oscillospirales;f__Ruminococcaceae;g__Faecalibacterium;s__Faecalibacterium prausnitzii_G
positive	TEDDY_OU_SUBJ1649231447_MAG16	169	2190	1729	64142	2.86271	6.56878e-29	1.43765e-27	d__Bacteria;p__Firmicutes_A;c__Clostridia;o__Lachnospirales;f__Lachnospiraceae;g__Fusicatenibacter;s__Fusicatenibacter saccharivorans
positive	TEDDY_OU_SUBJ1649231447_MAG27	386	2190	2696	64142	4.19325	9.19258e-101	4.68017e-99	d__Bacteria;p__Bacteroidota;c__Bacteroidia;o__Bacteroidales;f__Bacteroidaceae;g__Bacteroides;s__Bacteroides uniformis
positive	TEDDY_OU_SUBJ1649231447_MAG29	119	2190	1510	64142	2.30802	8.69383e-15	1.46732e-13	d__Bacteria;p__Firmicutes_A;c__Clostridia;o__Oscillospirales;f__Acutalibacteraceae;g__Ruminococcus_E;s__Ruminococcus_E bromii_B
positive	TEDDY_OU_SUBJ1649231447_MAG51	97	2190	1762	64142	1.61234	1.55769e-05	0.000155092	d__Bacteria;p__Firmicutes_A;c__Clostridia;o__Lachnospirales;f__Lachnospiraceae;g__Anaerostipes;s__Anaerostipes hadrus
positive	TEDDY_OU_SUBJ1957923786_MAG128	113	2190	1466	64142	2.25761	1.4216e-13	2.30366e-12	d__Bacteria;p__Firmicutes_A;c__Clostridia;o__Oscillospirales;f__Acutalibacteraceae;g__Ruminococcus_E;s__Ruminococcus_E bromii_B
positive	TEDDY_OU_SUBJ1957923786_MAG132	70	2190	940	64142	2.18104	1.46007e-08	1.75763e-07	d__Bacteria;p__Firmicutes_A;c__Clostridia;o__Oscillospirales;f__Acutalibacteraceae;g__GCA-900066995;s__GCA-900066995 sp900291955
positive	TEDDY_OU_SUBJ1957923786_MAG82	226	2190	2146	64142	3.08435	5.72316e-42	1.82059e-40	d__Bacteria;p__Firmicutes_A;c__Clostridia;o__Lachnospirales;f__Lachnospiraceae;g__Fusicatenibacter;s__Fusicatenibacter saccharivorans
positive	TEDDY_OU_SUBJ1957923786_MAG84	114	2190	1942	64142	1.71929	1.98936e-07	2.22792e-06	d__Bacteria;p__Firmicutes_A;c__Clostridia;o__Lachnospirales;f__Lachnospiraceae;g__Anaerostipes;s__Anaerostipes hadrus
positive	TEDDY_OU_SUBJ1367414889_MAG4	385	2190	2870	64142	3.92896	2.75682e-93	1.04343e-91	d__Bacteria;p__Bacteroidota;c__Bacteroidia;o__Bacteroidales;f__Bacteroidaceae;g__Bacteroides;s__Bacteroides uniformis
positive	TEDDY_OU_SUBJ1367414889_MAG58	124	2190	2042	64142	1.7785	1.16033e-08	1.40703e-07	d__Bacteria;p__Firmicutes_A;c__Clostridia;o__Lachnospirales;f__Lachnospiraceae;g__Anaerostipes;s__Anaerostipes hadrus
positive	TEDDY_OU_SUBJ1367414889_MAG6	422	2190	1653	64142	7.4777	1.60018e-184	4.92307e-182	d__Bacteria;p__Firmicutes_A;c__Clostridia;o__Oscillospirales;f__Ruminococcaceae;g__Faecalibacterium;s__Faecalibacterium prausnitzii_G
positive	TEDDY_OU_SUBJ1367414889_MAG66	332	2190	1666	64142	5.8359	2.94087e-121	2.09717e-119	d__Bacteria;p__Firmicutes_A;c__Clostridia;o__Oscillospirales;f__Ruminococcaceae;g__Faecalibacterium;s__Faecalibacterium prausnitzii_D
positive	TEDDY_OU_SUBJ1922194845_MAG16	132	2190	2201	64142	1.7565	8.32295e-09	1.01727e-07	d__Bacteria;p__Firmicutes_A;c__Clostridia;o__Lachnospirales;f__Lachnospiraceae;g__Anaerostipes;s__Anaerostipes hadrus
positive	TEDDY_OU_SUBJ1564509248_MAG101	108	2190	2194	64142	1.44171	0.000322262	0.00300573	d__Bacteria;p__Bacteroidota;c__Bacteroidia;o__Bacteroidales;f__Bacteroidaceae;g__Bacteroides;s__Bacteroides stercoris
positive	TEDDY_OU_SUBJ1564509248_MAG18	122	2190	1528	64142	2.33844	1.78659e-15	3.1182e-14	d__Bacteria;p__Firmicutes_A;c__Clostridia;o__Oscillospirales;f__Acutalibacteraceae;g__Ruminococcus_E;s__Ruminococcus_E bromii_B
positive	TEDDY_OU_SUBJ1564509248_MAG31	67	2190	981	64142	2.00031	5.21508e-07	5.67519e-06	d__Bacteria;p__Firmicutes_A;c__Clostridia;o__Oscillospirales;f__Acutalibacteraceae;g__GCA-900066995;s__GCA-900066995 sp900291955
positive	TEDDY_OU_SUBJ1564509248_MAG54	366	2190	2594	64142	4.13234	1.96701e-94	7.71614e-93	d__Bacteria;p__Bacteroidota;c__Bacteroidia;o__Bacteroidales;f__Bacteroidaceae;g__Bacteroides;s__Bacteroides uniformis
positive	TEDDY_OU_SUBJ1564509248_MAG58	356	2190	1805	64142	5.77599	3.13076e-128	2.66498e-126	d__Bacteria;p__Firmicutes_A;c__Clostridia;o__Oscillospirales;f__Ruminococcaceae;g__Faecalibacterium;s__Faecalibacterium prausnitzii_D
positive	TEDDY_OU_SUBJ1564509248_MAG74	127	2190	2055	64142	1.80994	3.12804e-09	3.92115e-08	d__Bacteria;p__Firmicutes_A;c__Clostridia;o__Lachnospirales;f__Lachnospiraceae;g__Anaerostipes;s__Anaerostipes hadrus
positive	TEDDY_OU_SUBJ1449190954_MAG10	215	2190	2106	64142	2.98996	2.42171e-38	6.23851e-37	d__Bacteria;p__Firmicutes_A;c__Clostridia;o__Lachnospirales;f__Lachnospiraceae;g__Fusicatenibacter;s__Fusicatenibacter saccharivorans
positive	TEDDY_OU_SUBJ1449190954_MAG26	345	2190	1627	64142	6.21069	2.01925e-132	2.00399e-130	d__Bacteria;p__Firmicutes_A;c__Clostridia;o__Oscillospirales;f__Ruminococcaceae;g__Faecalibacterium;s__Faecalibacterium prausnitzii_C
positive	TEDDY_OU_SUBJ1449190954_MAG28	108	2190	1885	64142	1.67805	1.11104e-06	1.18218e-05	d__Bacteria;p__Firmicutes_A;c__Clostridia;o__Lachnospirales;f__Lachnospiraceae;g__Bariatricus;s__Bariatricus comes
positive	TEDDY_OU_SUBJ1449190954_MAG9	127	2190	1987	64142	1.87202	4.9636e-10	6.63127e-09	d__Bacteria;p__Firmicutes_A;c__Clostridia;o__Lachnospirales;f__Lachnospiraceae;g__Anaerostipes;s__Anaerostipes hadrus
positive	TEDDY_OU_SUBJ1585384584_MAG20	402	2190	2880	64142	4.0881	1.36184e-101	7.08419e-100	d__Bacteria;p__Bacteroidota;c__Bacteroidia;o__Bacteroidales;f__Bacteroidaceae;g__Bacteroides;s__Bacteroides uniformis
positive	TEDDY_OU_SUBJ1486809993_MAG106	407	2190	2758	64142	4.32197	2.51168e-109	1.56334e-107	d__Bacteria;p__Bacteroidota;c__Bacteroidia;o__Bacteroidales;f__Bacteroidaceae;g__Bacteroides;s__Bacteroides uniformis
positive	TEDDY_OU_SUBJ1486809993_MAG21	106	2190	1424	64142	2.18026	4.99741e-12	7.61134e-11	d__Bacteria;p__Firmicutes_A;c__Clostridia;o__Oscillospirales;f__Acutalibacteraceae;g__Ruminococcus_E;s__Ruminococcus_E bromii_B
positive	TEDDY_OU_SUBJ1486809993_MAG68	126	2190	1984	64142	1.8601	8.17703e-10	1.06277e-08	d__Bacteria;p__Firmicutes_A;c__Clostridia;o__Lachnospirales;f__Lachnospiraceae;g__Anaerostipes;s__Anaerostipes hadrus
positive	TEDDY_OU_SUBJ1486809993_MAG73	220	2190	2009	64142	3.2072	2.88924e-43	9.45633e-42	d__Bacteria;p__Firmicutes_A;c__Clostridia;o__Lachnospirales;f__Lachnospiraceae;g__Fusicatenibacter;s__Fusicatenibacter saccharivorans
positive	TEDDY_OU_SUBJ1486809993_MAG81	159	2190	2860	64142	1.62826	3.35202e-08	3.94476e-07	d__Bacteria;p__Bacteroidota;c__Bacteroidia;o__Bacteroidales;f__Bacteroidaceae;g__Bacteroides;s__Bacteroides sp900552405
positive	TEDDY_OU_SUBJ1827841102_MAG24	124	2190	2029	64142	1.78987	8.34666e-09	1.01901e-07	d__Bacteria;p__Firmicutes_A;c__Clostridia;o__Lachnospirales;f__Lachnospiraceae;g__Anaerostipes;s__Anaerostipes hadrus
positive	TEDDY_OU_SUBJ1827841102_MAG42	136	2190	1574	64142	2.53046	1.5056e-19	3.21993e-18	d__Bacteria;p__Firmicutes_A;c__Clostridia;o__Oscillospirales;f__Acutalibacteraceae;g__Ruminococcus_E;s__Ruminococcus_E bromii_B
positive	TEDDY_OU_SUBJ1827841102_MAG44	76	2190	1069	64142	2.08217	2.25036e-08	2.67607e-07	d__Bacteria;p__Firmicutes_A;c__Clostridia;o__Oscillospirales;f__Acutalibacteraceae;g__Ruminococcus_E;s__Ruminococcus_E sp003526955
positive	TEDDY_OU_SUBJ1827841102_MAG60	139	2190	2914	64142	1.39707	0.000199248	0.00187708	d__Bacteria;p__Bacteroidota;c__Bacteroidia;o__Bacteroidales;f__Bacteroidaceae;g__Bacteroides;s__Bacteroides cellulosilyticus
positive	TEDDY_OU_SUBJ1827841102_MAG84	421	2190	2852	64142	4.32329	8.971e-113	5.6991e-111	d__Bacteria;p__Bacteroidota;c__Bacteroidia;o__Bacteroidales;f__Bacteroidaceae;g__Bacteroides;s__Bacteroides uniformis
positive	TEDDY_OU_SUBJ1414776858_MAG48	131	2190	1705	64142	2.25035	2.6324e-15	4.55719e-14	d__Bacteria;p__Firmicutes_A;c__Clostridia;o__Oscillospirales;f__Acutalibacteraceae;g__Ruminococcus_E;s__Ruminococcus_E bromii_B
positive	TEDDY_OU_SUBJ1808629778_MAG26	134	2190	2122	64142	1.84956	3.60438e-10	4.85453e-09	d__Bacteria;p__Firmicutes_A;c__Clostridia;o__Lachnospirales;f__Lachnospiraceae;g__Anaerostipes;s__Anaerostipes hadrus
positive	TEDDY_OU_SUBJ1808629778_MAG37	398	2190	2715	64142	4.29334	2.38172e-106	1.42085e-104	d__Bacteria;p__Bacteroidota;c__Bacteroidia;o__Bacteroidales;f__Bacteroidaceae;g__Bacteroides;s__Bacteroides uniformis
positive	TEDDY_OU_SUBJ1808629778_MAG63	70	2190	1205	64142	1.70139	4.57239e-05	0.000445167	d__Bacteria;p__Firmicutes_A;c__Clostridia;o__Oscillospirales;f__Acutalibacteraceae;g__Ruminococcus_H;s__Ruminococcus_H sp003531055
positive	TEDDY_OU_SUBJ1533472625_MAG3	112	2190	1970	64142	1.66511	1.01633e-06	1.08516e-05	d__Bacteria;p__Firmicutes_A;c__Clostridia;o__Lachnospirales;f__Lachnospiraceae;g__Anaerostipes;s__Anaerostipes hadrus
positive	TEDDY_OU_SUBJ1533472625_MAG38	130	2190	1631	64142	2.33442	2.7011e-16	4.89242e-15	d__Bacteria;p__Firmicutes_A;c__Clostridia;o__Oscillospirales;f__Acutalibacteraceae;g__Ruminococcus_E;s__Ruminococcus_E bromii_B
positive	TEDDY_OU_SUBJ1870427688_MAG13	385	2190	2716	64142	4.1516	2.08921e-99	9.97634e-98	d__Bacteria;p__Bacteroidota;c__Bacteroidia;o__Bacteroidales;f__Bacteroidaceae;g__Bacteroides;s__Bacteroides uniformis
positive	TEDDY_OU_SUBJ1552707857_MAG126	65	2190	969	64142	1.96464	1.32114e-06	1.40158e-05	d__Bacteria;p__Firmicutes_A;c__Clostridia;o__Oscillospirales;f__Acutalibacteraceae;g__GCA-900066995;s__GCA-900066995 sp900291955
positive	TEDDY_OU_SUBJ1552707857_MAG141	108	2190	1876	64142	1.6861	9.08746e-07	9.73185e-06	d__Bacteria;p__Firmicutes_A;c__Clostridia;o__Lachnospirales;f__Lachnospiraceae;g__Anaerostipes;s__Anaerostipes hadrus
positive	TEDDY_OU_SUBJ1552707857_MAG30	93	2190	1242	64142	2.19308	6.58396e-11	9.44651e-10	d__Bacteria;p__Firmicutes_A;c__Clostridia;o__Oscillospirales;f__Acutalibacteraceae;g__Ruminococcus_E;s__Ruminococcus_E sp003526955
positive	TEDDY_OU_SUBJ1552707857_MAG45	68	2190	1174	64142	1.69642	6.24804e-05	0.000603669	d__Bacteria;p__Firmicutes_A;c__Clostridia;o__Oscillospirales;f__Acutalibacteraceae;g__Ruminococcus_H;s__Ruminococcus_H sp003531055
positive	TEDDY_OU_SUBJ1552707857_MAG68	80	2190	994	64142	2.35718	5.7419e-11	8.27695e-10	d__Bacteria;p__Firmicutes_A;c__Clostridia;o__Oscillospirales;f__Acutalibacteraceae;g__Ruminococcus_E;s__Ruminococcus_E sp900314705
positive	TEDDY_OU_SUBJ1552707857_MAG94	122	2190	1426	64142	2.5056	1.77675e-17	3.50177e-16	d__Bacteria;p__Firmicutes_A;c__Clostridia;o__Oscillospirales;f__Acutalibacteraceae;g__Ruminococcus_E;s__Ruminococcus_E bromii_B
positive	TEDDY_OU_SUBJ1552707857_MAG98	195	2190	1870	64142	3.05406	3.40001e-36	7.97632e-35	d__Bacteria;p__Firmicutes_A;c__Clostridia;o__Lachnospirales;f__Lachnospiraceae;g__Fusicatenibacter;s__Fusicatenibacter saccharivorans
positive	TEDDY_OU_SUBJ1841055722_MAG29	374	2190	2821	64142	3.88304	1.31498e-89	4.61227e-88	d__Bacteria;p__Bacteroidota;c__Bacteroidia;o__Bacteroidales;f__Bacteroidaceae;g__Bacteroides;s__Bacteroides uniformis
positive	TEDDY_OU_SUBJ1607964323_MAG16	91	2190	1234	64142	2.15972	2.0992e-10	2.87769e-09	d__Bacteria;p__Firmicutes_A;c__Clostridia;o__Oscillospirales;f__Acutalibacteraceae;g__Ruminococcus_E;s__Ruminococcus_E sp003438075
positive	TEDDY_OU_SUBJ1607964323_MAG36	187	2190	1780	64142	3.07684	3.23504e-35	7.3881e-34	d__Bacteria;p__Firmicutes_A;c__Clostridia;o__Lachnospirales;f__Lachnospiraceae;g__Fusicatenibacter;s__Fusicatenibacter saccharivorans
positive	TEDDY_OU_SUBJ1607964323_MAG9	125	2190	2049	64142	1.7867	8.05072e-09	9.84557e-08	d__Bacteria;p__Firmicutes_A;c__Clostridia;o__Lachnospirales;f__Lachnospiraceae;g__Anaerostipes;s__Anaerostipes hadrus
positive	TEDDY_OU_SUBJ1697531664_MAG58	116	2190	1366	64142	2.48704	1.62863e-16	2.99267e-15	d__Bacteria;p__Firmicutes_A;c__Clostridia;o__Oscillospirales;f__Acutalibacteraceae;g__Ruminococcus_E;s__Ruminococcus_E bromii_B
positive	TEDDY_OU_SUBJ1697531664_MAG65	121	2190	2034	64142	1.74232	4.69953e-08	5.47668e-07	d__Bacteria;p__Firmicutes_A;c__Clostridia;o__Lachnospirales;f__Lachnospiraceae;g__Anaerostipes;s__Anaerostipes hadrus
positive	TEDDY_OU_SUBJ1652276187_MAG27	133	2190	2048	64142	1.90204	8.0961e-11	1.15088e-09	d__Bacteria;p__Firmicutes_A;c__Clostridia;o__Lachnospirales;f__Lachnospiraceae;g__Anaerostipes;s__Anaerostipes hadrus
positive	TEDDY_OU_SUBJ1652276187_MAG34	135	2190	1617	64142	2.44516	2.63939e-18	5.44462e-17	d__Bacteria;p__Firmicutes_A;c__Clostridia;o__Oscillospirales;f__Acutalibacteraceae;g__Ruminococcus_E;s__Ruminococcus_E bromii_B
positive	TEDDY_OU_SUBJ1652276187_MAG47	404	2190	1930	64142	6.13161	1.11465e-151	1.9839e-149	d__Bacteria;p__Firmicutes_A;c__Clostridia;o__Oscillospirales;f__Ruminococcaceae;g__Faecalibacterium;s__Faecalibacterium prausnitzii_D
positive	TEDDY_OU_SUBJ1652276187_MAG8	223	2190	2239	64142	2.917	3.40666e-38	8.71328e-37	d__Bacteria;p__Firmicutes_A;c__Clostridia;o__Lachnospirales;f__Lachnospiraceae;g__Fusicatenibacter;s__Fusicatenibacter saccharivorans
positive	TEDDY_OU_SUBJ1655412096_MAG11	134	2190	1595	64142	2.46051	2.18528e-18	4.52521e-17	d__Bacteria;p__Firmicutes_A;c__Clostridia;o__Oscillospirales;f__Acutalibacteraceae;g__Ruminococcus_E;s__Ruminococcus_E bromii_B
positive	TEDDY_OU_SUBJ1655412096_MAG46	377	2190	2519	64142	4.38323	1.58708e-103	8.85476e-102	d__Bacteria;p__Bacteroidota;c__Bacteroidia;o__Bacteroidales;f__Bacteroidaceae;g__Bacteroides;s__Bacteroides uniformis
positive	TEDDY_OU_SUBJ1655412096_MAG68	113	2190	2240	64142	1.47748	0.000103268	0.000985368	d__Bacteria;p__Firmicutes_A;c__Clostridia;o__Lachnospirales;f__Lachnospiraceae;g__Mediterraneibacter;s__Mediterraneibacter faecis
positive	TEDDY_OU_SUBJ1235524891_MAG11	147	2190	2117	64142	2.03371	1.05775e-13	1.71922e-12	d__Bacteria;p__Firmicutes_A;c__Clostridia;o__Lachnospirales;f__Lachnospiraceae;g__Anaerostipes;s__Anaerostipes hadrus
positive	TEDDY_OU_SUBJ1271814315_MAG1	471	2190	1954	64142	7.06068	1.14262e-195	1.17179e-192	d__Bacteria;p__Firmicutes_A;c__Clostridia;o__Oscillospirales;f__Ruminococcaceae;g__Faecalibacterium;s__Faecalibacterium prausnitzii_G
positive	TEDDY_OU_SUBJ1271814315_MAG16	134	2190	2116	64142	1.8548	3.05875e-10	4.14037e-09	d__Bacteria;p__Firmicutes_A;c__Clostridia;o__Lachnospirales;f__Lachnospiraceae;g__Anaerostipes;s__Anaerostipes hadrus
positive	TEDDY_OU_SUBJ1271814315_MAG5	136	2190	1745	64142	2.28275	3.031e-16	5.46696e-15	d__Bacteria;p__Firmicutes_A;c__Clostridia;o__Oscillospirales;f__Acutalibacteraceae;g__Ruminococcus_E;s__Ruminococcus_E bromii_B
positive	TEDDY_OU_SUBJ1918345032_MAG30	339	2190	1761	64142	5.63773	5.82019e-120	4.03034e-118	d__Bacteria;p__Firmicutes_A;c__Clostridia;o__Oscillospirales;f__Ruminococcaceae;g__Faecalibacterium;s__Faecalibacterium prausnitzii_D
positive	TEDDY_OU_SUBJ1918345032_MAG8	386	2190	2785	64142	4.0593	3.98158e-97	1.70811e-95	d__Bacteria;p__Bacteroidota;c__Bacteroidia;o__Bacteroidales;f__Bacteroidaceae;g__Bacteroides;s__Bacteroides uniformis
positive	TEDDY_OU_SUBJ1228107378_MAG109	197	2190	1830	64142	3.15281	3.26589e-38	8.37312e-37	d__Bacteria;p__Firmicutes_A;c__Clostridia;o__Lachnospirales;f__Lachnospiraceae;g__Fusicatenibacter;s__Fusicatenibacter saccharivorans
positive	TEDDY_OU_SUBJ1228107378_MAG144	397	2190	2832	64142	4.10567	6.14165e-101	3.14172e-99	d__Bacteria;p__Bacteroidota;c__Bacteroidia;o__Bacteroidales;f__Bacteroidaceae;g__Bacteroides;s__Bacteroides uniformis
positive	TEDDY_OU_SUBJ1228107378_MAG29	104	2190	1937	64142	1.57251	2.08189e-05	0.000206046	d__Bacteria;p__Firmicutes_A;c__Clostridia;o__Lachnospirales;f__Lachnospiraceae;g__Anaerostipes;s__Anaerostipes hadrus
positive	TEDDY_OU_SUBJ1228107378_MAG30	150	2190	2868	64142	1.5318	1.82825e-06	1.92628e-05	d__Bacteria;p__Bacteroidota;c__Bacteroidia;o__Bacteroidales;f__Bacteroidaceae;g__Bacteroides;s__Bacteroides cellulosilyticus
positive	TEDDY_OU_SUBJ1228107378_MAG96	122	2190	1478	64142	2.41753	1.99159e-16	3.6379e-15	d__Bacteria;p__Firmicutes_A;c__Clostridia;o__Oscillospirales;f__Acutalibacteraceae;g__Ruminococcus_E;s__Ruminococcus_E bromii_B
positive	TEDDY_OU_SUBJ1229238740_MAG2	218	2190	2076	64142	3.07548	1.88296e-40	5.5933e-39	d__Bacteria;p__Firmicutes_A;c__Clostridia;o__Lachnospirales;f__Lachnospiraceae;g__Fusicatenibacter;s__Fusicatenibacter saccharivorans
positive	TEDDY_OU_SUBJ1229238740_MAG38	112	2190	1923	64142	1.70581	3.54891e-07	3.89152e-06	d__Bacteria;p__Firmicutes_A;c__Clostridia;o__Lachnospirales;f__Lachnospiraceae;g__Anaerostipes;s__Anaerostipes hadrus
positive	TEDDY_OU_SUBJ1229238740_MAG41	92	2190	1247	64142	2.16069	1.65499e-10	2.29208e-09	d__Bacteria;p__Firmicutes_A;c__Clostridia;o__Oscillospirales;f__Acutalibacteraceae;g__Ruminococcus_E;s__Ruminococcus_E sp003526955
positive	TEDDY_OU_SUBJ1229238740_MAG45	140	2190	1652	64142	2.48197	2.1319e-19	4.5458e-18	d__Bacteria;p__Firmicutes_A;c__Clostridia;o__Oscillospirales;f__Acutalibacteraceae;g__Ruminococcus_E;s__Ruminococcus_E bromii_B
positive	TEDDY_OU_SUBJ1438186730_MAG3	108	2190	1880	64142	1.68251	9.93933e-07	1.06177e-05	d__Bacteria;p__Firmicutes_A;c__Clostridia;o__Lachnospirales;f__Lachnospiraceae;g__Anaerostipes;s__Anaerostipes hadrus
positive	TEDDY_OU_SUBJ1438186730_MAG37	102	2190	1951	64142	1.5312	6.30349e-05	0.000608753	d__Bacteria;p__Bacteroidota;c__Bacteroidia;o__Bacteroidales;f__Bacteroidaceae;g__Bacteroides;s__Bacteroides stercoris
positive	TEDDY_OU_SUBJ1438186730_MAG42	106	2190	1340	64142	2.31674	1.73416e-13	2.79333e-12	d__Bacteria;p__Firmicutes_A;c__Clostridia;o__Oscillospirales;f__Acutalibacteraceae;g__Ruminococcus_E;s__Ruminococcus_E bromii
positive	TEDDY_OU_SUBJ1438186730_MAG6	353	2190	1799	64142	5.74645	1.16372e-126	9.38648e-125	d__Bacteria;p__Firmicutes_A;c__Clostridia;o__Oscillospirales;f__Ruminococcaceae;g__Faecalibacterium;s__Faecalibacterium prausnitzii_D
positive	TEDDY_OU_SUBJ1965214998_MAG32	122	2190	2130	64142	1.67754	2.58629e-07	2.86514e-06	d__Bacteria;p__Firmicutes_A;c__Clostridia;o__Lachnospirales;f__Lachnospiraceae;g__Anaerostipes;s__Anaerostipes hadrus
positive	TEDDY_OU_SUBJ1965214998_MAG45	138	2190	1616	64142	2.50099	2.07884e-19	4.43705e-18	d__Bacteria;p__Firmicutes_A;c__Clostridia;o__Oscillospirales;f__Acutalibacteraceae;g__Ruminococcus_E;s__Ruminococcus_E bromii_B
positive	TEDDY_OU_SUBJ1965214998_MAG52	176	2190	1684	64142	3.06094	4.36124e-33	9.71288e-32	d__Bacteria;p__Firmicutes_A;c__Clostridia;o__Lachnospirales;f__Lachnospiraceae;g__Fusicatenibacter;s__Fusicatenibacter saccharivorans
positive	TEDDY_OU_SUBJ1221481172_MAG5	102	2190	2101	64142	1.42189	0.000693333	0.00637831	d__Bacteria;p__Bacteroidota;c__Bacteroidia;o__Bacteroidales;f__Bacteroidaceae;g__Bacteroides;s__Bacteroides stercoris
positive	TEDDY_OU_SUBJ1221481172_MAG51	114	2190	2034	64142	1.64152	1.53251e-06	1.62103e-05	d__Bacteria;p__Firmicutes_A;c__Clostridia;o__Lachnospirales;f__Lachnospiraceae;g__Anaerostipes;s__Anaerostipes hadrus
positive	TEDDY_OU_SUBJ1221481172_MAG53	400	2190	2700	64142	4.33888	4.49294e-108	2.75669e-106	d__Bacteria;p__Bacteroidota;c__Bacteroidia;o__Bacteroidales;f__Bacteroidaceae;g__Bacteroides;s__Bacteroides uniformis
positive	TEDDY_OU_SUBJ1221481172_MAG67	93	2190	1157	64142	2.35417	2.02601e-12	3.13224e-11	d__Bacteria;p__Firmicutes_A;c__Clostridia;o__Oscillospirales;f__Acutalibacteraceae;g__Ruminococcus_E;s__Ruminococcus_E sp003526955
positive	TEDDY_OU_SUBJ1221481172_MAG68	68	2190	974	64142	2.04481	2.0967e-07	2.34083e-06	d__Bacteria;p__Firmicutes_A;c__Clostridia;o__Oscillospirales;f__Acutalibacteraceae;g__GCA-900066995;s__GCA-900066995 sp900291955
positive	TEDDY_OU_SUBJ1221481172_MAG76	200	2190	1914	64142	3.06036	3.80935e-37	9.21778e-36	d__Bacteria;p__Firmicutes_A;c__Clostridia;o__Lachnospirales;f__Lachnospiraceae;g__Fusicatenibacter;s__Fusicatenibacter saccharivorans
positive	TEDDY_OU_SUBJ1375080804_MAG13	122	2190	1570	64142	2.276	1.02868e-14	1.72941e-13	d__Bacteria;p__Firmicutes_A;c__Clostridia;o__Oscillospirales;f__Acutalibacteraceae;g__Ruminococcus_E;s__Ruminococcus_E bromii_B
positive	TEDDY_OU_SUBJ1599265626_MAG16	125	2190	1604	64142	2.28255	4.17952e-15	7.14366e-14	d__Bacteria;p__Firmicutes_A;c__Clostridia;o__Oscillospirales;f__Acutalibacteraceae;g__Ruminococcus_E;s__Ruminococcus_E bromii_B
positive	TEDDY_OU_SUBJ1599265626_MAG43	227	2190	2186	64142	3.04131	2.724e-41	8.47745e-40	d__Bacteria;p__Firmicutes_A;c__Clostridia;o__Lachnospirales;f__Lachnospiraceae;g__Fusicatenibacter;s__Fusicatenibacter saccharivorans
positive	TEDDY_OU_SUBJ1599265626_MAG95	133	2190	2147	64142	1.81422	1.23635e-09	1.58866e-08	d__Bacteria;p__Firmicutes_A;c__Clostridia;o__Lachnospirales;f__Lachnospiraceae;g__Anaerostipes;s__Anaerostipes hadrus
positive	TEDDY_OU_SUBJ1940973217_MAG2	126	2190	1596	64142	2.31211	1.39151e-15	2.44036e-14	d__Bacteria;p__Firmicutes_A;c__Clostridia;o__Oscillospirales;f__Acutalibacteraceae;g__Ruminococcus_E;s__Ruminococcus_E bromii
positive	TEDDY_OU_SUBJ1940973217_MAG56	116	2190	1993	64142	1.70468	2.34402e-07	2.60344e-06	d__Bacteria;p__Firmicutes_A;c__Clostridia;o__Lachnospirales;f__Lachnospiraceae;g__Anaerostipes;s__Anaerostipes hadrus
positive	TEDDY_OU_SUBJ1941652973_MAG29	372	2190	1880	64142	5.79479	6.09206e-134	6.36887e-132	d__Bacteria;p__Firmicutes_A;c__Clostridia;o__Oscillospirales;f__Ruminococcaceae;g__Faecalibacterium;s__Faecalibacterium sp900539885
positive	TEDDY_OU_SUBJ1941652973_MAG50	114	2190	2244	64142	1.48789	7.51489e-05	0.000721859	d__Bacteria;p__Firmicutes_A;c__Clostridia;o__Oscillospirales;f__Ruminococcaceae;g__Ruthenibacterium;s__Ruthenibacterium lactatiformans
positive	TEDDY_OU_SUBJ1941652973_MAG54	120	2190	1578	64142	2.22727	6.37836e-14	1.0446e-12	d__Bacteria;p__Firmicutes_A;c__Clostridia;o__Oscillospirales;f__Acutalibacteraceae;g__Ruminococcus_E;s__Ruminococcus_E bromii_B
positive	TEDDY_OU_SUBJ1941652973_MAG69	107	2190	1841	64142	1.70225	6.78011e-07	7.32646e-06	d__Bacteria;p__Firmicutes_A;c__Clostridia;o__Lachnospirales;f__Lachnospiraceae;g__Anaerostipes;s__Anaerostipes hadrus
positive	TEDDY_OU_SUBJ1231759300_MAG19	100	2190	1909	64142	1.5342	6.85623e-05	0.000660653	d__Bacteria;p__Firmicutes_A;c__Clostridia;o__Lachnospirales;f__Lachnospiraceae;g__Anaerostipes;s__Anaerostipes hadrus
positive	TEDDY_OU_SUBJ1231759300_MAG48	388	2190	2818	64142	4.03257	7.63379e-97	3.24263e-95	d__Bacteria;p__Bacteroidota;c__Bacteroidia;o__Bacteroidales;f__Bacteroidaceae;g__Bacteroides;s__Bacteroides uniformis
positive	TEDDY_OU_SUBJ1231759300_MAG85	106	2190	1394	64142	2.22711	1.56741e-12	2.43723e-11	d__Bacteria;p__Firmicutes_A;c__Clostridia;o__Oscillospirales;f__Acutalibacteraceae;g__Ruminococcus_E;s__Ruminococcus_E bromii_B
positive	TEDDY_OU_SUBJ1967257849_MAG14	139	2190	2161	64142	1.88392	5.84944e-11	8.41507e-10	d__Bacteria;p__Firmicutes_A;c__Clostridia;o__Lachnospirales;f__Lachnospiraceae;g__Anaerostipes;s__Anaerostipes hadrus
positive	TEDDY_OU_SUBJ1967257849_MAG24	133	2190	1680	64142	2.31856	2.06442e-16	3.76136e-15	d__Bacteria;p__Firmicutes_A;c__Clostridia;o__Oscillospirales;f__Acutalibacteraceae;g__Ruminococcus_E;s__Ruminococcus_E bromii_B
positive	TEDDY_OU_SUBJ1967257849_MAG28	114	2190	2072	64142	1.61141	3.34334e-06	3.46164e-05	d__Bacteria;p__Bacteroidota;c__Bacteroidia;o__Bacteroidales;f__Bacteroidaceae;g__Bacteroides;s__Bacteroides stercoris
positive	TEDDY_OU_SUBJ1967257849_MAG60	393	2190	2907	64142	3.95954	6.51994e-96	2.68991e-94	d__Bacteria;p__Bacteroidota;c__Bacteroidia;o__Bacteroidales;f__Bacteroidaceae;g__Bacteroides;s__Bacteroides uniformis
positive	TEDDY_OU_SUBJ1907052971_MAG32	102	2190	1444	64142	2.0687	1.73398e-10	2.39994e-09	d__Bacteria;p__Firmicutes_A;c__Clostridia;o__Oscillospirales;f__Acutalibacteraceae;g__Ruminococcus_E;s__Ruminococcus_E bromii_B
positive	TEDDY_OU_SUBJ1907052971_MAG4	381	2190	1911	64142	5.83864	7.7365e-138	9.80078e-136	d__Bacteria;p__Firmicutes_A;c__Clostridia;o__Oscillospirales;f__Ruminococcaceae;g__Faecalibacterium;s__Faecalibacterium prausnitzii_D
positive	TEDDY_OU_SUBJ1907052971_MAG61	131	2190	2154	64142	1.7812	4.42796e-09	5.49312e-08	d__Bacteria;p__Firmicutes_A;c__Clostridia;o__Lachnospirales;f__Lachnospiraceae;g__Anaerostipes;s__Anaerostipes hadrus
positive	TEDDY_OU_SUBJ1394456044_MAG10	88	2190	1666	64142	1.54702	0.000133452	0.00126609	d__Bacteria;p__Firmicutes_A;c__Clostridia;o__Lachnospirales;f__Lachnospiraceae;g__Bariatricus;s__Bariatricus comes
positive	TEDDY_OU_SUBJ1394456044_MAG113	130	2190	2122	64142	1.79423	3.3842e-09	4.22996e-08	d__Bacteria;p__Firmicutes_A;c__Clostridia;o__Lachnospirales;f__Lachnospiraceae;g__Anaerostipes;s__Anaerostipes hadrus
positive	TEDDY_OU_SUBJ1394456044_MAG47	128	2190	1583	64142	2.3682	1.66231e-16	3.05196e-15	d__Bacteria;p__Firmicutes_A;c__Clostridia;o__Oscillospirales;f__Acutalibacteraceae;g__Ruminococcus_E;s__Ruminococcus_E bromii_B
positive	TEDDY_OU_SUBJ1394456044_MAG57	364	2190	1636	64142	6.51643	9.62365e-145	1.57011e-142	d__Bacteria;p__Firmicutes_A;c__Clostridia;o__Oscillospirales;f__Ruminococcaceae;g__Faecalibacterium;s__Faecalibacterium prausnitzii_C
positive	TEDDY_OU_SUBJ1394456044_MAG59	384	2190	2810	64142	4.00237	4.17629e-95	1.678e-93	d__Bacteria;p__Bacteroidota;c__Bacteroidia;o__Bacteroidales;f__Bacteroidaceae;g__Bacteroides;s__Bacteroides uniformis
positive	TEDDY_OU_SUBJ1394456044_MAG82	84	2190	1107	64142	2.22243	2.79208e-10	3.80091e-09	d__Bacteria;p__Firmicutes_A;c__Clostridia;o__Oscillospirales;f__Acutalibacteraceae;g__Ruminococcus_E;s__Ruminococcus_E sp003526955
positive	TEDDY_OU_SUBJ1394456044_MAG87	359	2190	1844	64142	5.70156	8.94405e-128	7.4949e-126	d__Bacteria;p__Firmicutes_A;c__Clostridia;o__Oscillospirales;f__Ruminococcaceae;g__Faecalibacterium;s__Faecalibacterium prausnitzii_D
positive	TEDDY_OU_SUBJ1888521353_MAG27	115	2190	2040	64142	1.65105	1.08253e-06	1.15356e-05	d__Bacteria;p__Firmicutes_A;c__Clostridia;o__Lachnospirales;f__Lachnospiraceae;g__Anaerostipes;s__Anaerostipes hadrus
positive	TEDDY_OU_SUBJ1888521353_MAG51	88	2190	1786	64142	1.44308	0.000995961	0.00906935	d__Bacteria;p__Firmicutes_A;c__Clostridia;o__Lachnospirales;f__Lachnospiraceae;g__Dorea;s__Dorea formicigenerans
positive	TEDDY_OU_SUBJ1448228386_MAG1	353	2190	1613	64142	6.40964	8.259e-139	1.0912e-136	d__Bacteria;p__Firmicutes_A;c__Clostridia;o__Oscillospirales;f__Ruminococcaceae;g__Faecalibacterium;s__Faecalibacterium prausnitzii_I
positive	TEDDY_OU_SUBJ1448228386_MAG31	151	2190	1676	64142	2.63871	5.43935e-23	1.18325e-21	d__Bacteria;p__Firmicutes_A;c__Clostridia;o__Oscillospirales;f__Acutalibacteraceae;g__Ruminococcus_E;s__Ruminococcus_E bromii_B
positive	TEDDY_OU_SUBJ1448228386_MAG36	385	2190	1878	64142	6.00323	1.53938e-142	2.35121e-140	d__Bacteria;p__Firmicutes_A;c__Clostridia;o__Oscillospirales;f__Ruminococcaceae;g__Faecalibacterium;s__Faecalibacterium prausnitzii_D
positive	TEDDY_OU_SUBJ1448228386_MAG43	101	2190	1828	64142	1.61822	9.39416e-06	9.46713e-05	d__Bacteria;p__Firmicutes_A;c__Clostridia;o__Lachnospirales;f__Lachnospiraceae;g__Anaerostipes;s__Anaerostipes hadrus
positive	TEDDY_OU_SUBJ1260102710_MAG19	234	2190	2364	64142	2.89904	1.62112e-39	4.48746e-38	d__Bacteria;p__Firmicutes_A;c__Clostridia;o__Lachnospirales;f__Lachnospiraceae;g__Fusicatenibacter;s__Fusicatenibacter saccharivorans
positive	TEDDY_OU_SUBJ1260102710_MAG23	129	2190	1600	64142	2.36134	1.57158e-16	2.89278e-15	d__Bacteria;p__Firmicutes_A;c__Clostridia;o__Oscillospirales;f__Acutalibacteraceae;g__Ruminococcus_E;s__Ruminococcus_E bromii_B
positive	TEDDY_OU_SUBJ1260102710_MAG30	125	2190	2124	64142	1.72365	5.02352e-08	5.8353e-07	d__Bacteria;p__Firmicutes_A;c__Clostridia;o__Lachnospirales;f__Lachnospiraceae;g__Anaerostipes;s__Anaerostipes hadrus
positive	TEDDY_OU_SUBJ1260102710_MAG49	353	2190	1733	64142	5.96487	8.4188e-131	7.95207e-129	d__Bacteria;p__Firmicutes_A;c__Clostridia;o__Oscillospirales;f__Ruminococcaceae;g__Faecalibacterium;s__Faecalibacterium prausnitzii_D
positive	TEDDY_OU_SUBJ1600359990_MAG14	133	2190	1616	64142	2.41044	1.28961e-17	2.56445e-16	d__Bacteria;p__Firmicutes_A;c__Clostridia;o__Oscillospirales;f__Acutalibacteraceae;g__Ruminococcus_E;s__Ruminococcus_E bromii_B
positive	TEDDY_OU_SUBJ1600359990_MAG19	213	2190	2068	64142	3.01657	1.62131e-38	4.21697e-37	d__Bacteria;p__Firmicutes_A;c__Clostridia;o__Lachnospirales;f__Lachnospiraceae;g__Fusicatenibacter;s__Fusicatenibacter saccharivorans
positive	TEDDY_OU_SUBJ1600359990_MAG51	148	2190	2250	64142	1.92653	3.56592e-12	5.46589e-11	d__Bacteria;p__Firmicutes_A;c__Clostridia;o__Lachnospirales;f__Lachnospiraceae;g__Anaerostipes;s__Anaerostipes hadrus
positive	TEDDY_OU_SUBJ1600359990_MAG68	378	2190	2902	64142	3.8151	1.40478e-88	4.8717e-87	d__Bacteria;p__Bacteroidota;c__Bacteroidia;o__Bacteroidales;f__Bacteroidaceae;g__Bacteroides;s__Bacteroides uniformis
positive	TEDDY_OU_SUBJ1588028577_MAG11	327	2190	2690	64142	3.56004	2.78653e-71	9.40608e-70	d__Bacteria;p__Bacteroidota;c__Bacteroidia;o__Bacteroidales;f__Bacteroidaceae;g__Bacteroides;s__Bacteroides uniformis
positive	TEDDY_OU_SUBJ1847282805_MAG103	132	2190	1646	64142	2.34873	1.06666e-16	1.98374e-15	d__Bacteria;p__Firmicutes_A;c__Clostridia;o__Oscillospirales;f__Acutalibacteraceae;g__Ruminococcus_E;s__Ruminococcus_E bromii_B
positive	TEDDY_OU_SUBJ1847282805_MAG14	137	2190	2238	64142	1.79284	1.43675e-09	1.83959e-08	d__Bacteria;p__Firmicutes_A;c__Clostridia;o__Lachnospirales;f__Lachnospiraceae;g__Anaerostipes;s__Anaerostipes hadrus
positive	TEDDY_OU_SUBJ1847282805_MAG47	181	2190	1740	64142	3.04659	1.03532e-33	2.32015e-32	d__Bacteria;p__Firmicutes_A;c__Clostridia;o__Lachnospirales;f__Lachnospiraceae;g__Fusicatenibacter;s__Fusicatenibacter saccharivorans
positive	TEDDY_OU_SUBJ1847282805_MAG54	101	2190	2092	64142	1.414	0.000862876	0.00788413	d__Bacteria;p__Bacteroidota;c__Bacteroidia;o__Bacteroidales;f__Bacteroidaceae;g__Bacteroides;s__Bacteroides stercoris
positive	TEDDY_OU_SUBJ1847282805_MAG62	70	2190	1015	64142	2.01987	2.15815e-07	2.40444e-06	d__Bacteria;p__Firmicutes_A;c__Clostridia;o__Oscillospirales;f__Acutalibacteraceae;g__GCA-900066995;s__GCA-900066995 sp900291955
positive	TEDDY_OU_SUBJ1847282805_MAG72	153	2190	2875	64142	1.55863	6.06677e-07	6.56963e-06	d__Bacteria;p__Bacteroidota;c__Bacteroidia;o__Bacteroidales;f__Bacteroidaceae;g__Bacteroides;s__Bacteroides cellulosilyticus
positive	TEDDY_OU_SUBJ1634525906_MAG3	220	2190	2118	64142	3.04215	3.7533e-40	1.08644e-38	d__Bacteria;p__Firmicutes_A;c__Clostridia;o__Lachnospirales;f__Lachnospiraceae;g__Fusicatenibacter;s__Fusicatenibacter saccharivorans
positive	TEDDY_OU_SUBJ1634525906_MAG30	371	2190	2653	64142	4.09565	1.20124e-94	4.76426e-93	d__Bacteria;p__Bacteroidota;c__Bacteroidia;o__Bacteroidales;f__Bacteroidaceae;g__Bacteroides;s__Bacteroides uniformis
positive	TEDDY_OU_SUBJ1634525906_MAG87	145	2190	2230	64142	1.90441	1.20568e-11	1.80944e-10	d__Bacteria;p__Firmicutes_A;c__Clostridia;o__Lachnospirales;f__Lachnospiraceae;g__Anaerostipes;s__Anaerostipes hadrus
positive	TEDDY_OU_SUBJ1634525906_MAG91	66	2190	1184	64142	1.63261	0.00021341	0.00200698	d__Bacteria;p__Firmicutes_A;c__Clostridia;o__Oscillospirales;f__Acutalibacteraceae;g__Ruminococcus_H;s__Ruminococcus_H sp003531055
positive	TEDDY_OU_SUBJ1562946997_MAG16	128	2190	1981	64142	1.89246	2.32033e-10	3.17073e-09	d__Bacteria;p__Firmicutes_A;c__Clostridia;o__Lachnospirales;f__Lachnospiraceae;g__Anaerostipes;s__Anaerostipes hadrus
positive	TEDDY_OU_SUBJ1562946997_MAG23	149	2190	2819	64142	1.54804	1.16423e-06	1.23817e-05	d__Bacteria;p__Bacteroidota;c__Bacteroidia;o__Bacteroidales;f__Bacteroidaceae;g__Bacteroides;s__Bacteroides cellulosilyticus
positive	TEDDY_OU_SUBJ1562946997_MAG27	391	2190	1520	64142	7.5346	7.98023e-173	1.60619e-170	d__Bacteria;p__Firmicutes_A;c__Clostridia;o__Oscillospirales;f__Ruminococcaceae;g__Faecalibacterium;s__Faecalibacterium prausnitzii_G
positive	TEDDY_OU_SUBJ1562946997_MAG34	133	2190	1773	64142	2.19703	8.51316e-15	1.43908e-13	d__Bacteria;p__Firmicutes_A;c__Clostridia;o__Oscillospirales;f__Acutalibacteraceae;g__Ruminococcus_E;s__Ruminococcus_E bromii_B
positive	TEDDY_OU_SUBJ1562946997_MAG44	102	2190	2113	64142	1.41381	0.00082236	0.00752991	d__Bacteria;p__Firmicutes_A;c__Clostridia;o__Oscillospirales;f__Ruminococcaceae;g__Ruthenibacterium;s__Ruthenibacterium lactatiformans
positive	TEDDY_OU_SUBJ1562946997_MAG8	176	2190	3649	64142	1.41264	2.1401e-05	0.000211613	d__Bacteria;p__Bacteroidota;c__Bacteroidia;o__Bacteroidales;f__Bacteroidaceae;g__Bacteroides;s__Bacteroides ovatus
positive	TEDDY_OU_SUBJ1476824192_MAG31	219	2190	2063	64142	3.10906	2.96679e-41	9.20646e-40	d__Bacteria;p__Firmicutes_A;c__Clostridia;o__Lachnospirales;f__Lachnospiraceae;g__Fusicatenibacter;s__Fusicatenibacter saccharivorans
positive	TEDDY_OU_SUBJ1211506076_MAG22	443	2190	1887	64142	6.87599	3.52107e-181	8.61702e-179	d__Bacteria;p__Firmicutes_A;c__Clostridia;o__Oscillospirales;f__Ruminococcaceae;g__Faecalibacterium;s__Faecalibacterium prausnitzii_G
positive	TEDDY_OU_SUBJ1211506076_MAG58	121	2190	1908	64142	1.85744	1.81549e-09	2.30805e-08	d__Bacteria;p__Firmicutes_A;c__Clostridia;o__Lachnospirales;f__Lachnospiraceae;g__Anaerostipes;s__Anaerostipes hadrus
positive	TEDDY_OU_SUBJ1211506076_MAG70	378	2190	2717	64142	4.07465	1.04361e-95	4.26474e-94	d__Bacteria;p__Bacteroidota;c__Bacteroidia;o__Bacteroidales;f__Bacteroidaceae;g__Bacteroides;s__Bacteroides uniformis
positive	TEDDY_OU_SUBJ1515545781_MAG14	141	2190	1740	64142	2.37333	5.04455e-18	1.02878e-16	d__Bacteria;p__Firmicutes_A;c__Clostridia;o__Oscillospirales;f__Acutalibacteraceae;g__Ruminococcus_E;s__Ruminococcus_E bromii_B
positive	TEDDY_OU_SUBJ1209173958_MAG19	133	2190	2190	64142	1.77867	3.72163e-09	4.63289e-08	d__Bacteria;p__Firmicutes_A;c__Clostridia;o__Lachnospirales;f__Lachnospiraceae;g__Anaerostipes;s__Anaerostipes hadrus
positive	TEDDY_OU_SUBJ1209173958_MAG24	367	2190	2589	64142	4.15163	3.63983e-95	1.47068e-93	d__Bacteria;p__Bacteroidota;c__Bacteroidia;o__Bacteroidales;f__Bacteroidaceae;g__Bacteroides;s__Bacteroides uniformis
positive	TEDDY_OU_SUBJ1747424236_MAG17	123	2190	2110	64142	1.70732	1.00365e-07	1.14484e-06	d__Bacteria;p__Firmicutes_A;c__Clostridia;o__Lachnospirales;f__Lachnospiraceae;g__Anaerostipes;s__Anaerostipes hadrus
positive	TEDDY_OU_SUBJ1747424236_MAG23	437	2190	1767	64142	7.24414	3.65795e-186	1.31296e-183	d__Bacteria;p__Firmicutes_A;c__Clostridia;o__Oscillospirales;f__Ruminococcaceae;g__Faecalibacterium;s__Faecalibacterium prausnitzii_G
positive	TEDDY_OU_SUBJ1925403765_MAG33	155	2190	2259	64142	2.00959	5.97994e-14	9.80838e-13	d__Bacteria;p__Firmicutes_A;c__Clostridia;o__Lachnospirales;f__Lachnospiraceae;g__Anaerostipes;s__Anaerostipes hadrus
positive	TEDDY_OU_SUBJ1925403765_MAG46	209	2190	2002	64142	3.0575	1.31639e-38	3.44052e-37	d__Bacteria;p__Firmicutes_A;c__Clostridia;o__Lachnospirales;f__Lachnospiraceae;g__Fusicatenibacter;s__Fusicatenibacter saccharivorans
positive	TEDDY_OU_SUBJ1617196075_MAG31	102	2190	1877	64142	1.59157	1.5871e-05	0.000157874	d__Bacteria;p__Firmicutes_A;c__Clostridia;o__Lachnospirales;f__Lachnospiraceae;g__Anaerostipes;s__Anaerostipes hadrus
positive	TEDDY_OU_SUBJ1617196075_MAG57	327	2190	2630	64142	3.64109	2.42269e-73	8.21653e-72	d__Bacteria;p__Bacteroidota;c__Bacteroidia;o__Bacteroidales;f__Bacteroidaceae;g__Bacteroides;s__Bacteroides uniformis
positive	TEDDY_OU_SUBJ1617196075_MAG74	204	2190	1946	64142	3.07023	5.4001e-38	1.36179e-36	d__Bacteria;p__Firmicutes_A;c__Clostridia;o__Lachnospirales;f__Lachnospiraceae;g__Fusicatenibacter;s__Fusicatenibacter saccharivorans
positive	TEDDY_OU_SUBJ1256059301_MAG29	228	2190	2203	64142	3.03113	2.9664e-41	9.20646e-40	d__Bacteria;p__Firmicutes_A;c__Clostridia;o__Lachnospirales;f__Lachnospiraceae;g__Fusicatenibacter;s__Fusicatenibacter saccharivorans
positive	TEDDY_OU_SUBJ1256059301_MAG41	142	2190	2795	64142	1.48798	1.23016e-05	0.000123165	d__Bacteria;p__Bacteroidota;c__Bacteroidia;o__Bacteroidales;f__Bacteroidaceae;g__Bacteroides;s__Bacteroides cellulosilyticus
positive	TEDDY_OU_SUBJ1256059301_MAG46	377	2190	2775	64142	3.97899	6.79496e-93	2.55832e-91	d__Bacteria;p__Bacteroidota;c__Bacteroidia;o__Bacteroidales;f__Bacteroidaceae;g__Bacteroides;s__Bacteroides uniformis
positive	TEDDY_OU_SUBJ1784460355_MAG1	157	2190	1677	64142	2.74191	2.57453e-25	5.61184e-24	d__Bacteria;p__Firmicutes_A;c__Clostridia;o__Oscillospirales;f__Acutalibacteraceae;g__Ruminococcus_E;s__Ruminococcus_E bromii_B
positive	TEDDY_OU_SUBJ1784460355_MAG13	155	2190	2438	64142	1.86211	1.21901e-11	1.82563e-10	d__Bacteria;p__Firmicutes_A;c__Clostridia;o__Lachnospirales;f__Lachnospiraceae;g__Anaerostipes;s__Anaerostipes hadrus
positive	TEDDY_OU_SUBJ1897696505_MAG17	223	2190	2164	64142	3.01809	3.51723e-40	1.01948e-38	d__Bacteria;p__Firmicutes_A;c__Clostridia;o__Lachnospirales;f__Lachnospiraceae;g__Fusicatenibacter;s__Fusicatenibacter saccharivorans
positive	TEDDY_OU_SUBJ1897696505_MAG30	129	2190	1628	64142	2.32067	5.18891e-16	9.25835e-15	d__Bacteria;p__Firmicutes_A;c__Clostridia;o__Oscillospirales;f__Acutalibacteraceae;g__Ruminococcus_E;s__Ruminococcus_E bromii_B
positive	TEDDY_OU_SUBJ1897696505_MAG33	299	2190	2675	64142	3.27364	8.21219e-59	2.71671e-57	d__Bacteria;p__Bacteroidota;c__Bacteroidia;o__Bacteroidales;f__Bacteroidaceae;g__Bacteroides;s__Bacteroides uniformis
positive	TEDDY_OU_SUBJ1897696505_MAG70	90	2190	1625	64142	1.62211	2.4423e-05	0.000240061	d__Bacteria;p__Firmicutes_A;c__Clostridia;o__Lachnospirales;f__Lachnospiraceae;g__Bariatricus;s__Bariatricus comes
positive	TEDDY_OU_SUBJ1925311395_MAG26	98	2190	2028	64142	1.4153	0.000983141	0.00895639	d__Bacteria;p__Firmicutes_A;c__Clostridia;o__Oscillospirales;f__Ruminococcaceae;g__Ruthenibacterium;s__Ruthenibacterium lactatiformans
positive	TEDDY_OU_SUBJ1925311395_MAG33	355	2190	1639	64142	6.34376	2.23514e-138	2.88239e-136	d__Bacteria;p__Firmicutes_A;c__Clostridia;o__Oscillospirales;f__Ruminococcaceae;g__Faecalibacterium;s__Faecalibacterium prausnitzii_C
positive	TEDDY_OU_SUBJ1925311395_MAG35	426	2190	1644	64142	7.58978	3.50881e-188	1.37392e-185	d__Bacteria;p__Firmicutes_A;c__Clostridia;o__Oscillospirales;f__Ruminococcaceae;g__Faecalibacterium;s__Faecalibacterium prausnitzii_G
positive	TEDDY_OU_SUBJ1925311395_MAG37	222	2190	2111	64142	3.07999	3.27827e-41	1.01292e-39	d__Bacteria;p__Firmicutes_A;c__Clostridia;o__Lachnospirales;f__Lachnospiraceae;g__Fusicatenibacter;s__Fusicatenibacter saccharivorans
positive	TEDDY_OU_SUBJ1925311395_MAG45	126	2190	2098	64142	1.75897	1.59884e-08	1.91825e-07	d__Bacteria;p__Firmicutes_A;c__Clostridia;o__Lachnospirales;f__Lachnospiraceae;g__Anaerostipes;s__Anaerostipes hadrus
positive	TEDDY_OU_SUBJ1925311395_MAG59	379	2190	2897	64142	3.83178	2.9263e-89	1.02141e-87	d__Bacteria;p__Bacteroidota;c__Bacteroidia;o__Bacteroidales;f__Bacteroidaceae;g__Bacteroides;s__Bacteroides uniformis
positive	TEDDY_OU_SUBJ1995828552_MAG101	62	2190	1131	64142	1.60553	0.000475614	0.00440741	d__Bacteria;p__Firmicutes_A;c__Clostridia;o__Oscillospirales;f__Acutalibacteraceae;g__Ruminococcus_H;s__Ruminococcus_H sp003531055
positive	TEDDY_OU_SUBJ1995828552_MAG15	151	2190	2258	64142	1.95861	7.21781e-13	1.13545e-11	d__Bacteria;p__Firmicutes_A;c__Clostridia;o__Lachnospirales;f__Lachnospiraceae;g__Anaerostipes;s__Anaerostipes hadrus
positive	TEDDY_OU_SUBJ1995828552_MAG24	153	2190	2954	64142	1.51695	2.39895e-06	2.5043e-05	d__Bacteria;p__Bacteroidota;c__Bacteroidia;o__Bacteroidales;f__Bacteroidaceae;g__Bacteroides;s__Bacteroides cellulosilyticus
positive	TEDDY_OU_SUBJ1995828552_MAG48	112	2190	1463	64142	2.2422	2.68104e-13	4.29925e-12	d__Bacteria;p__Firmicutes_A;c__Clostridia;o__Oscillospirales;f__Acutalibacteraceae;g__Ruminococcus_E;s__Ruminococcus_E bromii_B
positive	TEDDY_OU_SUBJ1995828552_MAG61	421	2190	2718	64142	4.53639	9.58105e-119	6.4886e-117	d__Bacteria;p__Bacteroidota;c__Bacteroidia;o__Bacteroidales;f__Bacteroidaceae;g__Bacteroides;s__Bacteroides uniformis
positive	TEDDY_OU_SUBJ1995828552_MAG68	114	2190	2071	64142	1.61219	3.27689e-06	3.39938e-05	d__Bacteria;p__Firmicutes_A;c__Clostridia;o__Lachnospirales;f__Lachnospiraceae;g__Bariatricus;s__Bariatricus comes
positive	TEDDY_OU_SUBJ1995828552_MAG69	68	2190	994	64142	2.00362	4.10766e-07	4.48821e-06	d__Bacteria;p__Firmicutes_A;c__Clostridia;o__Oscillospirales;f__Acutalibacteraceae;g__GCA-900066995;s__GCA-900066995 sp900291955
positive	TEDDY_OU_SUBJ1589746553_MAG36	396	2190	2738	64142	4.23589	2.65482e-104	1.53282e-102	d__Bacteria;p__Bacteroidota;c__Bacteroidia;o__Bacteroidales;f__Bacteroidaceae;g__Bacteroides;s__Bacteroides uniformis
positive	TEDDY_OU_SUBJ1589746553_MAG54	117	2190	1947	64142	1.76	4.66794e-08	5.44281e-07	d__Bacteria;p__Firmicutes_A;c__Clostridia;o__Lachnospirales;f__Lachnospiraceae;g__Anaerostipes;s__Anaerostipes hadrus
positive	TEDDY_OU_SUBJ1589746553_MAG56	91	2190	1227	64142	2.17228	1.6125e-10	2.24043e-09	d__Bacteria;p__Firmicutes_A;c__Clostridia;o__Oscillospirales;f__Acutalibacteraceae;g__Ruminococcus_E;s__Ruminococcus_E sp003526955
positive	TEDDY_OU_SUBJ1589746553_MAG65	104	2190	2003	64142	1.52069	6.90122e-05	0.000664393	d__Bacteria;p__Firmicutes_A;c__Clostridia;o__Oscillospirales;f__Ruminococcaceae;g__Ruthenibacterium;s__Ruthenibacterium lactatiformans
positive	TEDDY_OU_SUBJ1589746553_MAG83	136	2190	1667	64142	2.38941	1.10971e-17	2.21695e-16	d__Bacteria;p__Firmicutes_A;c__Clostridia;o__Oscillospirales;f__Acutalibacteraceae;g__Ruminococcus_E;s__Ruminococcus_E bromii_B
positive	TEDDY_OU_SUBJ1589746553_MAG84	221	2190	2189	64142	2.95687	1.15085e-38	3.01885e-37	d__Bacteria;p__Firmicutes_A;c__Clostridia;o__Lachnospirales;f__Lachnospiraceae;g__Fusicatenibacter;s__Fusicatenibacter saccharivorans
positive	TEDDY_OU_SUBJ1900633893_MAG4	151	2190	2191	64142	2.01849	8.78325e-14	1.43409e-12	d__Bacteria;p__Firmicutes_A;c__Clostridia;o__Lachnospirales;f__Lachnospiraceae;g__Anaerostipes;s__Anaerostipes hadrus
positive	TEDDY_OU_SUBJ1900633893_MAG47	94	2190	1248	64142	2.20601	3.95963e-11	5.78133e-10	d__Bacteria;p__Firmicutes_A;c__Clostridia;o__Oscillospirales;f__Acutalibacteraceae;g__Ruminococcus_E;s__Ruminococcus_E sp003526955
positive	TEDDY_OU_SUBJ1900633893_MAG62	111	2190	1403	64142	2.31708	4.94624e-14	8.15637e-13	d__Bacteria;p__Firmicutes_A;c__Clostridia;o__Oscillospirales;f__Acutalibacteraceae;g__Ruminococcus_E;s__Ruminococcus_E bromii_B
positive	TEDDY_OU_SUBJ1900633893_MAG66	58	2190	1041	64142	1.63181	0.000487014	0.00451112	d__Bacteria;p__Firmicutes_A;c__Clostridia;o__Oscillospirales;f__Acutalibacteraceae;g__Ruminococcus_H;s__Ruminococcus_H sp003531055
positive	TEDDY_OU_SUBJ1900633893_MAG80	217	2190	2148	64142	2.95877	4.54688e-38	1.15747e-36	d__Bacteria;p__Firmicutes_A;c__Clostridia;o__Lachnospirales;f__Lachnospiraceae;g__Fusicatenibacter;s__Fusicatenibacter saccharivorans
positive	TEDDY_OU_SUBJ1466454057_MAG20	199	2190	1911	64142	3.04984	8.54648e-37	2.02483e-35	d__Bacteria;p__Firmicutes_A;c__Clostridia;o__Lachnospirales;f__Lachnospiraceae;g__Fusicatenibacter;s__Fusicatenibacter saccharivorans
positive	TEDDY_OU_SUBJ1466454057_MAG27	133	2190	1599	64142	2.43606	5.9835e-18	1.21567e-16	d__Bacteria;p__Firmicutes_A;c__Clostridia;o__Oscillospirales;f__Acutalibacteraceae;g__Ruminococcus_E;s__Ruminococcus_E bromii_B
positive	TEDDY_OU_SUBJ1466454057_MAG43	150	2190	2190	64142	2.00604	1.61901e-13	2.61371e-12	d__Bacteria;p__Firmicutes_A;c__Clostridia;o__Lachnospirales;f__Lachnospiraceae;g__Anaerostipes;s__Anaerostipes hadrus
positive	TEDDY_OU_SUBJ1948771613_MAG101	101	2190	2014	64142	1.46876	0.000268933	0.00251706	d__Bacteria;p__Firmicutes_A;c__Clostridia;o__Oscillospirales;f__Ruminococcaceae;g__Ruthenibacterium;s__Ruthenibacterium lactatiformans
positive	TEDDY_OU_SUBJ1948771613_MAG111	350	2190	1811	64142	5.65995	5.32867e-124	4.04079e-122	d__Bacteria;p__Firmicutes_A;c__Clostridia;o__Oscillospirales;f__Ruminococcaceae;g__Faecalibacterium;s__Faecalibacterium prausnitzii_D
positive	TEDDY_OU_SUBJ1948771613_MAG12	262	2190	1429	64142	5.3696	2.48419e-90	8.82831e-89	d__Bacteria;p__Firmicutes_A;c__Clostridia;o__Oscillospirales;f__Ruminococcaceae;g__Faecalibacterium;s__Faecalibacterium sp900540455
positive	TEDDY_OU_SUBJ1948771613_MAG120	147	2190	2977	64142	1.4462	3.21048e-05	0.000314277	d__Bacteria;p__Bacteroidota;c__Bacteroidia;o__Bacteroidales;f__Bacteroidaceae;g__Bacteroides;s__Bacteroides cellulosilyticus
positive	TEDDY_OU_SUBJ1948771613_MAG22	207	2190	2034	64142	2.9806	7.05064e-37	1.68902e-35	d__Bacteria;p__Firmicutes_A;c__Clostridia;o__Lachnospirales;f__Lachnospiraceae;g__Fusicatenibacter;s__Fusicatenibacter saccharivorans
positive	TEDDY_OU_SUBJ1948771613_MAG23	135	2190	1685	64142	2.34652	5.35934e-17	1.0196e-15	d__Bacteria;p__Firmicutes_A;c__Clostridia;o__Oscillospirales;f__Acutalibacteraceae;g__Ruminococcus_E;s__Ruminococcus_E bromii_B
positive	TEDDY_OU_SUBJ1948771613_MAG5	453	2190	2855	64142	4.64675	3.82674e-130	3.53702e-128	d__Bacteria;p__Bacteroidota;c__Bacteroidia;o__Bacteroidales;f__Bacteroidaceae;g__Bacteroides;s__Bacteroides uniformis
positive	TEDDY_OU_SUBJ1948771613_MAG71	109	2190	1934	64142	1.65068	1.98601e-06	2.08638e-05	d__Bacteria;p__Firmicutes_A;c__Clostridia;o__Lachnospirales;f__Lachnospiraceae;g__Anaerostipes;s__Anaerostipes hadrus
positive	TEDDY_OU_SUBJ1948771613_MAG96	326	2190	1498	64142	6.37376	2.69854e-128	2.31537e-126	d__Bacteria;p__Firmicutes_A;c__Clostridia;o__Oscillospirales;f__Ruminococcaceae;g__Faecalibacterium;s__Faecalibacterium prausnitzii_I
positive	TEDDY_OU_SUBJ1668359477_MAG13	361	2190	1906	64142	5.54694	2.44251e-125	1.90586e-123	d__Bacteria;p__Firmicutes_A;c__Clostridia;o__Oscillospirales;f__Ruminococcaceae;g__Faecalibacterium;s__Faecalibacterium prausnitzii_D
positive	TEDDY_OU_SUBJ1913333238_MAG24	347	2190	2252	64142	4.51241	5.77143e-99	2.70792e-97	d__Bacteria;p__Bacteroidota;c__Bacteroidia;o__Bacteroidales;f__Bacteroidaceae;g__Bacteroides;s__Bacteroides uniformis
positive	TEDDY_OU_SUBJ1913333238_MAG30	358	2190	1591	64142	6.59023	8.36871e-144	1.32521e-141	d__Bacteria;p__Firmicutes_A;c__Clostridia;o__Oscillospirales;f__Ruminococcaceae;g__Faecalibacterium;s__Faecalibacterium prausnitzii_I
positive	TEDDY_OU_SUBJ1913333238_MAG51	94	2190	1215	64142	2.266	1.06418e-11	1.60044e-10	d__Bacteria;p__Firmicutes_A;c__Clostridia;o__Oscillospirales;f__Acutalibacteraceae;g__Ruminococcus_E;s__Ruminococcus_E sp003526955
positive	TEDDY_OU_SUBJ1913333238_MAG6	141	2190	2271	64142	1.81833	3.73552e-10	5.02487e-09	d__Bacteria;p__Firmicutes_A;c__Clostridia;o__Lachnospirales;f__Lachnospiraceae;g__Anaerostipes;s__Anaerostipes hadrus
positive	TEDDY_OU_SUBJ1913333238_MAG86	362	2190	1656	64142	6.40242	5.68235e-142	8.49827e-140	d__Bacteria;p__Firmicutes_A;c__Clostridia;o__Oscillospirales;f__Ruminococcaceae;g__Faecalibacterium;s__Faecalibacterium prausnitzii_C
positive	TEDDY_OU_SUBJ1820119148_MAG41	386	2190	2644	64142	4.27571	5.83778e-103	3.2072e-101	d__Bacteria;p__Bacteroidota;c__Bacteroidia;o__Bacteroidales;f__Bacteroidaceae;g__Bacteroides;s__Bacteroides uniformis
positive	TEDDY_OU_SUBJ1820119148_MAG62	154	2190	2285	64142	1.97391	2.55649e-13	4.10564e-12	d__Bacteria;p__Firmicutes_A;c__Clostridia;o__Lachnospirales;f__Lachnospiraceae;g__Anaerostipes;s__Anaerostipes hadrus
positive	TEDDY_OU_SUBJ1820119148_MAG70	136	2190	2721	64142	1.46387	3.59694e-05	0.000351788	d__Bacteria;p__Bacteroidota;c__Bacteroidia;o__Bacteroidales;f__Bacteroidaceae;g__Bacteroides;s__Bacteroides intestinalis
positive	TEDDY_OU_SUBJ1337362290_MAG31	154	2190	2303	64142	1.95849	4.4442e-13	7.05309e-12	d__Bacteria;p__Firmicutes_A;c__Clostridia;o__Lachnospirales;f__Lachnospiraceae;g__Anaerostipes;s__Anaerostipes hadrus
positive	TEDDY_OU_SUBJ1337362290_MAG45	318	2190	2600	64142	3.58184	4.86284e-70	1.63125e-68	d__Bacteria;p__Bacteroidota;c__Bacteroidia;o__Bacteroidales;f__Bacteroidaceae;g__Bacteroides;s__Bacteroides uniformis
positive	TEDDY_OU_SUBJ1401905929_MAG113	171	2190	1722	64142	2.90836	6.39266e-30	1.40196e-28	d__Bacteria;p__Firmicutes_A;c__Clostridia;o__Lachnospirales;f__Lachnospiraceae;g__Fusicatenibacter;s__Fusicatenibacter saccharivorans
positive	TEDDY_OU_SUBJ1401905929_MAG120	91	2190	1227	64142	2.17228	1.6125e-10	2.24043e-09	d__Bacteria;p__Firmicutes_A;c__Clostridia;o__Oscillospirales;f__Acutalibacteraceae;g__Ruminococcus_E;s__Ruminococcus_E sp003526955
positive	TEDDY_OU_SUBJ1401905929_MAG133	138	2190	2078	64142	1.94504	9.42871e-12	1.42496e-10	d__Bacteria;p__Firmicutes_A;c__Clostridia;o__Lachnospirales;f__Lachnospiraceae;g__Anaerostipes;s__Anaerostipes hadrus
positive	TEDDY_OU_SUBJ1401905929_MAG3	348	2190	2384	64142	4.27518	1.19683e-93	4.5863e-92	d__Bacteria;p__Bacteroidota;c__Bacteroidia;o__Bacteroidales;f__Bacteroidaceae;g__Bacteroides;s__Bacteroides uniformis
positive	TEDDY_OU_SUBJ1401905929_MAG53	439	2190	1703	64142	7.55045	8.91927e-193	5.64957e-190	d__Bacteria;p__Firmicutes_A;c__Clostridia;o__Oscillospirales;f__Ruminococcaceae;g__Faecalibacterium;s__Faecalibacterium prausnitzii_G
positive	TEDDY_OU_SUBJ1401905929_MAG55	123	2190	1518	64142	2.37313	5.25139e-16	9.36208e-15	d__Bacteria;p__Firmicutes_A;c__Clostridia;o__Oscillospirales;f__Acutalibacteraceae;g__Ruminococcus_E;s__Ruminococcus_E bromii_B
positive	TEDDY_OU_SUBJ1401905929_MAG74	339	2190	1693	64142	5.86387	3.81797e-124	2.91574e-122	d__Bacteria;p__Firmicutes_A;c__Clostridia;o__Oscillospirales;f__Ruminococcaceae;g__Faecalibacterium;s__Faecalibacterium prausnitzii_D
positive	TEDDY_OU_SUBJ1770494598_MAG16	442	2190	1787	64142	7.24502	3.74927e-188	1.44186e-185	d__Bacteria;p__Firmicutes_A;c__Clostridia;o__Oscillospirales;f__Ruminococcaceae;g__Faecalibacterium;s__Faecalibacterium prausnitzii_G
positive	TEDDY_OU_SUBJ1770494598_MAG4	142	2190	1666	64142	2.49625	7.74791e-20	1.66194e-18	d__Bacteria;p__Firmicutes_A;c__Clostridia;o__Oscillospirales;f__Acutalibacteraceae;g__Ruminococcus_E;s__Ruminococcus_E bromii_B
positive	TEDDY_OU_SUBJ1770494598_MAG7	127	2190	2110	64142	1.76285	1.26275e-08	1.52778e-07	d__Bacteria;p__Firmicutes_A;c__Clostridia;o__Lachnospirales;f__Lachnospiraceae;g__Anaerostipes;s__Anaerostipes hadrus
positive	TEDDY_OU_SUBJ1786817664_MAG35	392	2190	2769	64142	4.14618	6.71246e-101	3.42558e-99	d__Bacteria;p__Bacteroidota;c__Bacteroidia;o__Bacteroidales;f__Bacteroidaceae;g__Bacteroides;s__Bacteroides uniformis
positive	TEDDY_OU_SUBJ1786817664_MAG43	121	2190	2055	64142	1.72451	7.74444e-08	8.92371e-07	d__Bacteria;p__Firmicutes_A;c__Clostridia;o__Lachnospirales;f__Lachnospiraceae;g__Anaerostipes;s__Anaerostipes hadrus
positive	TEDDY_OU_SUBJ1786817664_MAG54	92	2190	1726	64142	1.56112	7.24794e-05	0.000697149	d__Bacteria;p__Firmicutes_A;c__Clostridia;o__Lachnospirales;f__Lachnospiraceae;g__Bariatricus;s__Bariatricus comes
positive	TEDDY_OU_SUBJ1786817664_MAG91	88	2190	1237	64142	2.08349	1.96819e-09	2.49776e-08	d__Bacteria;p__Firmicutes_A;c__Clostridia;o__Oscillospirales;f__Acutalibacteraceae;g__Ruminococcus_E;s__Ruminococcus_E sp003526955
positive	TEDDY_OU_SUBJ1786817664_MAG92	139	2190	2993	64142	1.3602	0.00054078	0.00499196	d__Bacteria;p__Bacteroidota;c__Bacteroidia;o__Bacteroidales;f__Bacteroidaceae;g__Bacteroides;s__Bacteroides cellulosilyticus
positive	TEDDY_OU_SUBJ1297296991_MAG22	150	2190	2154	64142	2.03957	5.02095e-14	8.27323e-13	d__Bacteria;p__Firmicutes_A;c__Clostridia;o__Lachnospirales;f__Lachnospiraceae;g__Anaerostipes;s__Anaerostipes hadrus
positive	TEDDY_OU_SUBJ1297296991_MAG24	218	2190	2146	64142	2.97517	1.52687e-38	3.98095e-37	d__Bacteria;p__Firmicutes_A;c__Clostridia;o__Lachnospirales;f__Lachnospiraceae;g__Fusicatenibacter;s__Fusicatenibacter saccharivorans
positive	TEDDY_OU_SUBJ1297296991_MAG36	125	2190	1471	64142	2.48871	1.20111e-17	2.3929e-16	d__Bacteria;p__Firmicutes_A;c__Clostridia;o__Oscillospirales;f__Acutalibacteraceae;g__Ruminococcus_E;s__Ruminococcus_E bromii_B
positive	TEDDY_OU_SUBJ1297296991_MAG6	369	2190	1889	64142	5.72076	1.86424e-131	1.79234e-129	d__Bacteria;p__Firmicutes_A;c__Clostridia;o__Oscillospirales;f__Ruminococcaceae;g__Faecalibacterium;s__Faecalibacterium prausnitzii_C
positive	TEDDY_OU_SUBJ1999573232_MAG20	105	2190	1943	64142	1.58273	1.50432e-05	0.000149917	d__Bacteria;p__Bacteroidota;c__Bacteroidia;o__Bacteroidales;f__Bacteroidaceae;g__Bacteroides;s__Bacteroides stercoris
positive	TEDDY_OU_SUBJ1999573232_MAG31	141	2190	1698	64142	2.43202	7.80316e-19	1.6411e-17	d__Bacteria;p__Firmicutes_A;c__Clostridia;o__Oscillospirales;f__Acutalibacteraceae;g__Ruminococcus_E;s__Ruminococcus_E bromii_B
positive	TEDDY_OU_SUBJ1999573232_MAG37	354	2190	1683	64142	6.16098	9.93764e-135	1.08638e-132	d__Bacteria;p__Firmicutes_A;c__Clostridia;o__Oscillospirales;f__Ruminococcaceae;g__Faecalibacterium;s__Faecalibacterium prausnitzii_C
positive	TEDDY_OU_SUBJ1999573232_MAG41	190	2190	1743	64142	3.19256	1.27718e-37	3.15428e-36	d__Bacteria;p__Firmicutes_A;c__Clostridia;o__Lachnospirales;f__Lachnospiraceae;g__Fusicatenibacter;s__Fusicatenibacter saccharivorans
positive	TEDDY_OU_SUBJ1999573232_MAG46	374	2190	2719	64142	4.02859	1.47699e-93	5.63981e-92	d__Bacteria;p__Bacteroidota;c__Bacteroidia;o__Bacteroidales;f__Bacteroidaceae;g__Bacteroides;s__Bacteroides uniformis
positive	TEDDY_OU_SUBJ1999573232_MAG51	97	2190	1833	64142	1.54988	6.13761e-05	0.000593532	d__Bacteria;p__Firmicutes_A;c__Clostridia;o__Lachnospirales;f__Lachnospiraceae;g__Anaerostipes;s__Anaerostipes hadrus
positive	TEDDY_OU_SUBJ1727110872_MAG2	124	2190	2031	64142	1.78811	8.78323e-09	1.06988e-07	d__Bacteria;p__Firmicutes_A;c__Clostridia;o__Lachnospirales;f__Lachnospiraceae;g__Anaerostipes;s__Anaerostipes hadrus
positive	TEDDY_OU_SUBJ1727110872_MAG21	221	2190	2062	64142	3.13897	3.65985e-42	1.17992e-40	d__Bacteria;p__Firmicutes_A;c__Clostridia;o__Lachnospirales;f__Lachnospiraceae;g__Fusicatenibacter;s__Fusicatenibacter saccharivorans
positive	TEDDY_OU_SUBJ1727110872_MAG3	94	2190	1257	64142	2.19021	5.60654e-11	8.09809e-10	d__Bacteria;p__Firmicutes_A;c__Clostridia;o__Oscillospirales;f__Acutalibacteraceae;g__Ruminococcus_E;s__Ruminococcus_E sp003526955
positive	TEDDY_OU_SUBJ1421445957_MAG116	84	2190	1064	64142	2.31213	4.80315e-11	6.9657e-10	d__Bacteria;p__Firmicutes_A;c__Clostridia;o__Oscillospirales;f__Acutalibacteraceae;g__Ruminococcus_E;s__Ruminococcus_E sp900314705
positive	TEDDY_OU_SUBJ1421445957_MAG118	397	2190	2692	64142	4.31914	8.36325e-107	5.07354e-105	d__Bacteria;p__Bacteroidota;c__Bacteroidia;o__Bacteroidales;f__Bacteroidaceae;g__Bacteroides;s__Bacteroides uniformis
positive	TEDDY_OU_SUBJ1421445957_MAG4	105	2190	1941	64142	1.58436	1.44736e-05	0.000144374	d__Bacteria;p__Firmicutes_A;c__Clostridia;o__Lachnospirales;f__Lachnospiraceae;g__Anaerostipes;s__Anaerostipes hadrus
positive	TEDDY_OU_SUBJ1421445957_MAG49	119	2190	1563	64142	2.22991	7.44573e-14	1.21663e-12	d__Bacteria;p__Firmicutes_A;c__Clostridia;o__Oscillospirales;f__Acutalibacteraceae;g__Ruminococcus_E;s__Ruminococcus_E bromii_B
positive	TEDDY_OU_SUBJ1421445957_MAG55	223	2190	2183	64142	2.99182	1.14531e-39	3.20745e-38	d__Bacteria;p__Firmicutes_A;c__Clostridia;o__Lachnospirales;f__Lachnospiraceae;g__Fusicatenibacter;s__Fusicatenibacter saccharivorans
positive	TEDDY_OU_SUBJ1839806850_MAG2	78	2190	1264	64142	1.80728	2.54899e-06	2.65835e-05	d__Bacteria;p__Firmicutes_A;c__Clostridia;o__Oscillospirales;f__Acutalibacteraceae;g__Ruminococcus_H;s__Ruminococcus_H sp003531055
positive	TEDDY_OU_SUBJ1839806850_MAG23	427	2190	1745	64142	7.16771	9.23025e-181	2.2087e-178	d__Bacteria;p__Firmicutes_A;c__Clostridia;o__Oscillospirales;f__Ruminococcaceae;g__Faecalibacterium;s__Faecalibacterium prausnitzii_G
positive	TEDDY_OU_SUBJ1839806850_MAG33	223	2190	2129	64142	3.06771	3.83848e-41	1.17925e-39	d__Bacteria;p__Firmicutes_A;c__Clostridia;o__Lachnospirales;f__Lachnospiraceae;g__Fusicatenibacter;s__Fusicatenibacter saccharivorans
positive	TEDDY_OU_SUBJ1839806850_MAG48	155	2190	2256	64142	2.01226	5.43084e-14	8.92132e-13	d__Bacteria;p__Firmicutes_A;c__Clostridia;o__Lachnospirales;f__Lachnospiraceae;g__Anaerostipes;s__Anaerostipes hadrus
positive	TEDDY_OU_SUBJ1839806850_MAG57	93	2190	1305	64142	2.08709	6.69689e-10	8.79416e-09	d__Bacteria;p__Firmicutes_A;c__Clostridia;o__Oscillospirales;f__Acutalibacteraceae;g__Ruminococcus_E;s__Ruminococcus_E sp003526955
positive	TEDDY_OU_SUBJ1324671017_MAG25	95	2190	1896	64142	1.46749	0.000402808	0.00374078	d__Bacteria;p__Firmicutes_A;c__Clostridia;o__Lachnospirales;f__Lachnospiraceae;g__Anaerostipes;s__Anaerostipes hadrus_A
positive	TEDDY_OU_SUBJ1260218131_MAG18	141	2190	2198	64142	1.87886	5.14065e-11	7.43926e-10	d__Bacteria;p__Firmicutes_A;c__Clostridia;o__Lachnospirales;f__Lachnospiraceae;g__Anaerostipes;s__Anaerostipes hadrus
positive	TEDDY_OU_SUBJ1967724168_MAG28	354	2190	1817	64142	5.70569	3.32716e-126	2.64405e-124	d__Bacteria;p__Firmicutes_A;c__Clostridia;o__Oscillospirales;f__Ruminococcaceae;g__Faecalibacterium;s__Faecalibacterium sp900539885
positive	TEDDY_OU_SUBJ1967724168_MAG5	135	2190	2266	64142	1.74489	8.33055e-09	1.01762e-07	d__Bacteria;p__Firmicutes_A;c__Clostridia;o__Lachnospirales;f__Lachnospiraceae;g__Anaerostipes;s__Anaerostipes hadrus
positive	TEDDY_OU_SUBJ1623277209_MAG27	225	2190	2165	64142	3.04375	5.21356e-41	1.59487e-39	d__Bacteria;p__Firmicutes_A;c__Clostridia;o__Lachnospirales;f__Lachnospiraceae;g__Fusicatenibacter;s__Fusicatenibacter saccharivorans
positive	TEDDY_OU_SUBJ1623277209_MAG46	98	2190	1902	64142	1.50905	0.000137636	0.00130521	d__Bacteria;p__Firmicutes_A;c__Clostridia;o__Lachnospirales;f__Lachnospiraceae;g__Anaerostipes;s__Anaerostipes hadrus
positive	TEDDY_OU_SUBJ1273861388_MAG20	135	2190	2151	64142	1.83825	4.47236e-10	5.99358e-09	d__Bacteria;p__Firmicutes_A;c__Clostridia;o__Lachnospirales;f__Lachnospiraceae;g__Anaerostipes;s__Anaerostipes hadrus
positive	TEDDY_OU_SUBJ1251286636_MAG12	145	2190	1743	64142	2.43644	2.30593e-19	4.91201e-18	d__Bacteria;p__Firmicutes_A;c__Clostridia;o__Oscillospirales;f__Acutalibacteraceae;g__Ruminococcus_E;s__Ruminococcus_E bromii_B
positive	TEDDY_OU_SUBJ1251286636_MAG13	390	2190	2775	64142	4.11612	1.31322e-99	6.29879e-98	d__Bacteria;p__Bacteroidota;c__Bacteroidia;o__Bacteroidales;f__Bacteroidaceae;g__Bacteroides;s__Bacteroides uniformis
positive	TEDDY_OU_SUBJ1251286636_MAG22	375	2190	1911	64142	5.74682	5.7621e-134	6.0533e-132	d__Bacteria;p__Firmicutes_A;c__Clostridia;o__Oscillospirales;f__Ruminococcaceae;g__Faecalibacterium;s__Faecalibacterium prausnitzii_D
positive	TEDDY_OU_SUBJ1251286636_MAG7	120	2190	2054	64142	1.71109	1.26072e-07	1.43201e-06	d__Bacteria;p__Firmicutes_A;c__Clostridia;o__Lachnospirales;f__Lachnospiraceae;g__Anaerostipes;s__Anaerostipes hadrus
positive	TEDDY_OU_SUBJ1941860274_MAG19	118	2190	1987	64142	1.73931	7.28711e-08	8.41024e-07	d__Bacteria;p__Firmicutes_A;c__Clostridia;o__Lachnospirales;f__Lachnospiraceae;g__Anaerostipes;s__Anaerostipes hadrus
positive	TEDDY_OU_SUBJ1941860274_MAG23	379	2190	2813	64142	3.94608	1.94011e-92	7.27912e-91	d__Bacteria;p__Bacteroidota;c__Bacteroidia;o__Bacteroidales;f__Bacteroidaceae;g__Bacteroides;s__Bacteroides uniformis
positive	TEDDY_OU_SUBJ1341052279_MAG3	377	2190	2753	64142	4.01076	9.31758e-94	3.59612e-92	d__Bacteria;p__Bacteroidota;c__Bacteroidia;o__Bacteroidales;f__Bacteroidaceae;g__Bacteroides;s__Bacteroides uniformis
positive	TEDDY_OU_SUBJ1341052279_MAG5	161	2190	2268	64142	2.07908	1.57427e-15	2.75415e-14	d__Bacteria;p__Firmicutes_A;c__Clostridia;o__Lachnospirales;f__Lachnospiraceae;g__Anaerostipes;s__Anaerostipes hadrus
positive	TEDDY_OU_SUBJ1232962451_MAG106	232	2190	2234	64142	3.04151	4.05608e-42	1.30571e-40	d__Bacteria;p__Firmicutes_A;c__Clostridia;o__Lachnospirales;f__Lachnospiraceae;g__Fusicatenibacter;s__Fusicatenibacter saccharivorans
positive	TEDDY_OU_SUBJ1232962451_MAG42	103	2190	1741	64142	1.73273	5.09e-07	5.54187e-06	d__Bacteria;p__Firmicutes_A;c__Clostridia;o__Lachnospirales;f__Lachnospiraceae;g__Bariatricus;s__Bariatricus comes
positive	TEDDY_OU_SUBJ1232962451_MAG48	113	2190	1975	64142	1.67573	6.96129e-07	7.51847e-06	d__Bacteria;p__Bacteroidota;c__Bacteroidia;o__Bacteroidales;f__Bacteroidaceae;g__Bacteroides;s__Bacteroides stercoris
positive	TEDDY_OU_SUBJ1232962451_MAG66	110	2190	1849	64142	1.7424	1.73883e-07	1.95548e-06	d__Bacteria;p__Firmicutes_A;c__Clostridia;o__Lachnospirales;f__Lachnospiraceae;g__Anaerostipes;s__Anaerostipes hadrus
positive	TEDDY_OU_SUBJ1232962451_MAG76	131	2190	1557	64142	2.46413	4.50636e-18	9.22519e-17	d__Bacteria;p__Firmicutes_A;c__Clostridia;o__Oscillospirales;f__Acutalibacteraceae;g__Ruminococcus_E;s__Ruminococcus_E bromii_B
positive	TEDDY_OU_SUBJ1332112175_MAG10	138	2190	1691	64142	2.39014	6.4433e-18	1.30662e-16	d__Bacteria;p__Firmicutes_A;c__Clostridia;o__Oscillospirales;f__Acutalibacteraceae;g__Ruminococcus_E;s__Ruminococcus_E bromii_B
positive	TEDDY_OU_SUBJ1332112175_MAG25	361	2190	1822	64142	5.80243	2.03895e-130	1.9009e-128	d__Bacteria;p__Firmicutes_A;c__Clostridia;o__Oscillospirales;f__Ruminococcaceae;g__Faecalibacterium;s__Faecalibacterium prausnitzii_D
positive	TEDDY_OU_SUBJ1332112175_MAG40	217	2190	2061	64142	3.08366	1.94923e-40	5.78218e-39	d__Bacteria;p__Firmicutes_A;c__Clostridia;o__Lachnospirales;f__Lachnospiraceae;g__Fusicatenibacter;s__Fusicatenibacter saccharivorans
positive	TEDDY_OU_SUBJ1332112175_MAG41	145	2190	2319	64142	1.83139	1.42187e-10	1.98582e-09	d__Bacteria;p__Firmicutes_A;c__Clostridia;o__Lachnospirales;f__Lachnospiraceae;g__Anaerostipes;s__Anaerostipes hadrus
positive	TEDDY_OU_SUBJ1870988031_MAG30	441	2190	1857	64142	6.95644	4.89245e-182	1.26944e-179	d__Bacteria;p__Firmicutes_A;c__Clostridia;o__Oscillospirales;f__Ruminococcaceae;g__Faecalibacterium;s__Faecalibacterium prausnitzii_G
positive	TEDDY_OU_SUBJ1870988031_MAG40	116	2190	2021	64142	1.68106	4.41045e-07	4.80929e-06	d__Bacteria;p__Firmicutes_A;c__Clostridia;o__Lachnospirales;f__Lachnospiraceae;g__Anaerostipes;s__Anaerostipes hadrus
positive	TEDDY_OU_SUBJ1316279237_MAG3	392	2190	2714	64142	4.23018	3.44421e-103	1.91171e-101	d__Bacteria;p__Bacteroidota;c__Bacteroidia;o__Bacteroidales;f__Bacteroidaceae;g__Bacteroides;s__Bacteroides uniformis
positive	TEDDY_OU_SUBJ1316279237_MAG43	131	2190	1709	64142	2.24507	3.08585e-15	5.3208e-14	d__Bacteria;p__Firmicutes_A;c__Clostridia;o__Oscillospirales;f__Acutalibacteraceae;g__Ruminococcus_E;s__Ruminococcus_E bromii_B
positive	TEDDY_OU_SUBJ1316279237_MAG73	114	2190	1952	64142	1.71048	2.51097e-07	2.7839e-06	d__Bacteria;p__Firmicutes_A;c__Clostridia;o__Lachnospirales;f__Lachnospiraceae;g__Anaerostipes;s__Anaerostipes hadrus
positive	TEDDY_OU_SUBJ1686476969_MAG15	135	2190	2163	64142	1.82807	6.16536e-10	8.13586e-09	d__Bacteria;p__Firmicutes_A;c__Clostridia;o__Lachnospirales;f__Lachnospiraceae;g__Anaerostipes;s__Anaerostipes hadrus
positive	TEDDY_OU_SUBJ1686476969_MAG18	132	2190	1743	64142	2.21806	5.5793e-15	9.46854e-14	d__Bacteria;p__Firmicutes_A;c__Clostridia;o__Oscillospirales;f__Acutalibacteraceae;g__Ruminococcus_E;s__Ruminococcus_E bromii_B
positive	TEDDY_OU_SUBJ1686476969_MAG20	468	2190	1941	64142	7.0627	1.46174e-194	1.31167e-191	d__Bacteria;p__Firmicutes_A;c__Clostridia;o__Oscillospirales;f__Ruminococcaceae;g__Faecalibacterium;s__Faecalibacterium prausnitzii_G
positive	TEDDY_OU_SUBJ1507203575_MAG126	99	2190	1761	64142	1.64652	5.9539e-06	6.07405e-05	d__Bacteria;p__Firmicutes_A;c__Clostridia;o__Lachnospirales;f__Lachnospiraceae;g__Bariatricus;s__Bariatricus comes
positive	TEDDY_OU_SUBJ1507203575_MAG37	163	2190	3602	64142	1.32537	0.000594632	0.00548436	d__Bacteria;p__Bacteroidota;c__Bacteroidia;o__Bacteroidales;f__Bacteroidaceae;g__Bacteroides;s__Bacteroides ovatus
positive	TEDDY_OU_SUBJ1507203575_MAG4	385	2190	2698	64142	4.17929	3.76005e-100	1.8362e-98	d__Bacteria;p__Bacteroidota;c__Bacteroidia;o__Bacteroidales;f__Bacteroidaceae;g__Bacteroides;s__Bacteroides uniformis
positive	TEDDY_OU_SUBJ1507203575_MAG42	94	2190	1281	64142	2.1491	1.38734e-10	1.94263e-09	d__Bacteria;p__Firmicutes_A;c__Clostridia;o__Oscillospirales;f__Acutalibacteraceae;g__Ruminococcus_E;s__Ruminococcus_E sp003526955
positive	TEDDY_OU_SUBJ1507203575_MAG43	66	2190	1161	64142	1.66496	0.000128858	0.0012252	d__Bacteria;p__Firmicutes_A;c__Clostridia;o__Oscillospirales;f__Acutalibacteraceae;g__Ruminococcus_H;s__Ruminococcus_H sp003531055
positive	TEDDY_OU_SUBJ1507203575_MAG44	141	2190	2202	64142	1.87545	5.75143e-11	8.28514e-10	d__Bacteria;p__Firmicutes_A;c__Clostridia;o__Lachnospirales;f__Lachnospiraceae;g__Anaerostipes;s__Anaerostipes hadrus
positive	TEDDY_OU_SUBJ1507203575_MAG66	111	2190	1408	64142	2.30882	6.1022e-14	1.00013e-12	d__Bacteria;p__Firmicutes_A;c__Clostridia;o__Oscillospirales;f__Acutalibacteraceae;g__Ruminococcus_E;s__Ruminococcus_E bromii_B
positive	TEDDY_OU_SUBJ1507203575_MAG82	220	2190	2177	64142	2.95971	1.45854e-38	3.8074e-37	d__Bacteria;p__Firmicutes_A;c__Clostridia;o__Lachnospirales;f__Lachnospiraceae;g__Fusicatenibacter;s__Fusicatenibacter saccharivorans
positive	TEDDY_OU_SUBJ1575902253_MAG17	115	2190	1906	64142	1.76713	4.92996e-08	5.739e-07	d__Bacteria;p__Firmicutes_A;c__Clostridia;o__Lachnospirales;f__Lachnospiraceae;g__Anaerostipes;s__Anaerostipes hadrus
positive	TEDDY_OU_SUBJ1575902253_MAG19	370	2190	1899	64142	5.70607	1.72992e-131	1.67065e-129	d__Bacteria;p__Firmicutes_A;c__Clostridia;o__Oscillospirales;f__Ruminococcaceae;g__Faecalibacterium;s__Faecalibacterium prausnitzii_D
positive	TEDDY_OU_SUBJ1575902253_MAG24	139	2190	1847	64142	2.20416	1.82912e-15	3.18963e-14	d__Bacteria;p__Firmicutes_A;c__Clostridia;o__Oscillospirales;f__Acutalibacteraceae;g__Ruminococcus_E;s__Ruminococcus_E bromii
positive	TEDDY_OU_SUBJ1575902253_MAG38	222	2190	2236	64142	2.90782	7.38438e-38	1.8449e-36	d__Bacteria;p__Firmicutes_A;c__Clostridia;o__Lachnospirales;f__Lachnospiraceae;g__Fusicatenibacter;s__Fusicatenibacter saccharivorans
positive	TEDDY_OU_SUBJ1755456139_MAG29	106	2190	1845	64142	1.68268	1.22581e-06	1.30236e-05	d__Bacteria;p__Firmicutes_A;c__Clostridia;o__Lachnospirales;f__Lachnospiraceae;g__Anaerostipes;s__Anaerostipes hadrus
positive	TEDDY_OU_SUBJ1755456139_MAG6	194	2190	1921	64142	2.95774	2.20441e-34	4.99203e-33	d__Bacteria;p__Firmicutes_A;c__Clostridia;o__Lachnospirales;f__Lachnospiraceae;g__Fusicatenibacter;s__Fusicatenibacter saccharivorans
positive	TEDDY_OU_SUBJ1470258804_MAG110	133	2190	1627	64142	2.39415	2.10449e-17	4.12396e-16	d__Bacteria;p__Firmicutes_A;c__Clostridia;o__Oscillospirales;f__Acutalibacteraceae;g__Ruminococcus_E;s__Ruminococcus_E bromii_B
positive	TEDDY_OU_SUBJ1470258804_MAG126	63	2190	980	64142	1.88286	6.55615e-06	6.6695e-05	d__Bacteria;p__Firmicutes_A;c__Clostridia;o__Oscillospirales;f__Acutalibacteraceae;g__GCA-900066995;s__GCA-900066995 sp900291955
positive	TEDDY_OU_SUBJ1470258804_MAG14	65	2190	1132	64142	1.68174	0.000110807	0.00105497	d__Bacteria;p__Firmicutes_A;c__Clostridia;o__Oscillospirales;f__Acutalibacteraceae;g__Ruminococcus_H;s__Ruminococcus_H sp003531055
positive	TEDDY_OU_SUBJ1470258804_MAG49	197	2190	1813	64142	3.18237	1.03897e-38	2.72869e-37	d__Bacteria;p__Firmicutes_A;c__Clostridia;o__Lachnospirales;f__Lachnospiraceae;g__Fusicatenibacter;s__Fusicatenibacter saccharivorans
positive	TEDDY_OU_SUBJ1470258804_MAG81	398	2190	2675	64142	4.35753	4.38981e-108	2.70111e-106	d__Bacteria;p__Bacteroidota;c__Bacteroidia;o__Bacteroidales;f__Bacteroidaceae;g__Bacteroides;s__Bacteroides uniformis
positive	TEDDY_OU_SUBJ1478347773_MAG47	82	2190	1151	64142	2.08646	6.18156e-09	7.62464e-08	d__Bacteria;p__Firmicutes_A;c__Clostridia;o__Oscillospirales;f__Acutalibacteraceae;g__Ruminococcus_E;s__Ruminococcus_E sp003526955
positive	TEDDY_OU_SUBJ1478347773_MAG70	392	2190	2866	64142	4.00592	5.30916e-97	2.26274e-95	d__Bacteria;p__Bacteroidota;c__Bacteroidia;o__Bacteroidales;f__Bacteroidaceae;g__Bacteroides;s__Bacteroides uniformis
positive	TEDDY_OU_SUBJ1478347773_MAG97	221	2190	2172	64142	2.98001	4.07712e-39	1.10169e-37	d__Bacteria;p__Firmicutes_A;c__Clostridia;o__Lachnospirales;f__Lachnospiraceae;g__Fusicatenibacter;s__Fusicatenibacter saccharivorans
positive	TEDDY_OU_SUBJ1722312075_MAG43	132	2190	1673	64142	2.31072	3.33997e-16	6.01418e-15	d__Bacteria;p__Firmicutes_A;c__Clostridia;o__Oscillospirales;f__Acutalibacteraceae;g__Ruminococcus_E;s__Ruminococcus_E bromii_B
positive	TEDDY_OU_SUBJ1614093495_MAG10	131	2190	1555	64142	2.4673	4.10604e-18	8.42169e-17	d__Bacteria;p__Firmicutes_A;c__Clostridia;o__Oscillospirales;f__Acutalibacteraceae;g__Ruminococcus_E;s__Ruminococcus_E bromii_B
positive	TEDDY_OU_SUBJ1614093495_MAG19	383	2190	2890	64142	3.88155	1.61364e-91	5.86026e-90	d__Bacteria;p__Bacteroidota;c__Bacteroidia;o__Bacteroidales;f__Bacteroidaceae;g__Bacteroides;s__Bacteroides uniformis
positive	TEDDY_OU_SUBJ1614093495_MAG37	210	2190	2082	64142	2.95409	7.18754e-37	1.7199e-35	d__Bacteria;p__Firmicutes_A;c__Clostridia;o__Lachnospirales;f__Lachnospiraceae;g__Fusicatenibacter;s__Fusicatenibacter saccharivorans
positive	TEDDY_OU_SUBJ1614093495_MAG38	501	2190	2087	64142	7.03176	1.85917e-206	1.33464e-202	d__Bacteria;p__Firmicutes_A;c__Clostridia;o__Oscillospirales;f__Ruminococcaceae;g__Faecalibacterium;s__Faecalibacterium prausnitzii_G
positive	TEDDY_OU_SUBJ1518156842_MAG1	115	2190	1451	64142	2.32118	1.64368e-14	2.74831e-13	d__Bacteria;p__Firmicutes_A;c__Clostridia;o__Oscillospirales;f__Acutalibacteraceae;g__Ruminococcus_E;s__Ruminococcus_E bromii_B
positive	TEDDY_OU_SUBJ1518156842_MAG52	152	2190	2824	64142	1.57641	3.63019e-07	3.97456e-06	d__Bacteria;p__Bacteroidota;c__Bacteroidia;o__Bacteroidales;f__Bacteroidaceae;g__Bacteroides;s__Bacteroides cellulosilyticus
positive	TEDDY_OU_SUBJ1518156842_MAG57	133	2190	2137	64142	1.8229	9.50245e-10	1.23132e-08	d__Bacteria;p__Firmicutes_A;c__Clostridia;o__Lachnospirales;f__Lachnospiraceae;g__Anaerostipes;s__Anaerostipes hadrus
positive	TEDDY_OU_SUBJ1586324139_MAG18	103	2190	1861	64142	1.621	7.29843e-06	7.40363e-05	d__Bacteria;p__Firmicutes_A;c__Clostridia;o__Lachnospirales;f__Lachnospiraceae;g__Anaerostipes;s__Anaerostipes hadrus
positive	TEDDY_OU_SUBJ1586324139_MAG35	233	2190	2324	64142	2.93633	3.90174e-40	1.12638e-38	d__Bacteria;p__Firmicutes_A;c__Clostridia;o__Lachnospirales;f__Lachnospiraceae;g__Fusicatenibacter;s__Fusicatenibacter saccharivorans
positive	TEDDY_OU_SUBJ1586324139_MAG37	495	2190	2046	64142	7.08673	2.07654e-205	8.94407e-202	d__Bacteria;p__Firmicutes_A;c__Clostridia;o__Oscillospirales;f__Ruminococcaceae;g__Faecalibacterium;s__Faecalibacterium prausnitzii_G
positive	TEDDY_OU_SUBJ1524209011_MAG30	398	2190	2925	64142	3.98522	9.38402e-98	4.11597e-96	d__Bacteria;p__Bacteroidota;c__Bacteroidia;o__Bacteroidales;f__Bacteroidaceae;g__Bacteroides;s__Bacteroides uniformis
positive	TEDDY_OU_SUBJ1524209011_MAG33	87	2190	1107	64142	2.30164	2.78171e-11	4.09759e-10	d__Bacteria;p__Firmicutes_A;c__Clostridia;o__Oscillospirales;f__Acutalibacteraceae;g__Ruminococcus_E;s__Ruminococcus_E sp900314705
positive	TEDDY_OU_SUBJ1524209011_MAG46	122	2190	2007	64142	1.78033	1.4181e-08	1.70902e-07	d__Bacteria;p__Firmicutes_A;c__Clostridia;o__Lachnospirales;f__Lachnospiraceae;g__Anaerostipes;s__Anaerostipes hadrus
positive	TEDDY_OU_SUBJ1660342007_MAG136	319	2190	1621	64142	5.76316	1.43218e-115	9.34651e-114	d__Bacteria;p__Firmicutes_A;c__Clostridia;o__Oscillospirales;f__Ruminococcaceae;g__Faecalibacterium;s__Faecalibacterium prausnitzii_D
positive	TEDDY_OU_SUBJ1660342007_MAG16	126	2190	2014	64142	1.83242	1.85211e-09	2.35321e-08	d__Bacteria;p__Firmicutes_A;c__Clostridia;o__Lachnospirales;f__Lachnospiraceae;g__Anaerostipes;s__Anaerostipes hadrus
positive	TEDDY_OU_SUBJ1660342007_MAG36	235	2190	2335	64142	2.94759	1.11406e-40	3.34157e-39	d__Bacteria;p__Firmicutes_A;c__Clostridia;o__Lachnospirales;f__Lachnospiraceae;g__Fusicatenibacter;s__Fusicatenibacter saccharivorans
positive	TEDDY_OU_SUBJ1660342007_MAG47	298	2190	1478	64142	5.90436	9.78138e-111	6.17747e-109	d__Bacteria;p__Firmicutes_A;c__Clostridia;o__Oscillospirales;f__Ruminococcaceae;g__Faecalibacterium;s__Faecalibacterium prausnitzii
positive	TEDDY_OU_SUBJ1660342007_MAG50	103	2190	2158	64142	1.3979	0.00109258	0.00991567	d__Bacteria;p__Firmicutes_A;c__Clostridia;o__Oscillospirales;f__Ruminococcaceae;g__Ruthenibacterium;s__Ruthenibacterium lactatiformans
positive	TEDDY_OU_SUBJ1660342007_MAG6	397	2190	2900	64142	4.00946	3.18905e-98	1.42784e-96	d__Bacteria;p__Bacteroidota;c__Bacteroidia;o__Bacteroidales;f__Bacteroidaceae;g__Bacteroides;s__Bacteroides uniformis
positive	TEDDY_OU_SUBJ1818130211_MAG17	382	2190	2880	64142	3.88485	2.14643e-91	7.74297e-90	d__Bacteria;p__Bacteroidota;c__Bacteroidia;o__Bacteroidales;f__Bacteroidaceae;g__Bacteroides;s__Bacteroides uniformis
positive	TEDDY_OU_SUBJ1818130211_MAG55	109	2190	1963	64142	1.62629	3.64722e-06	3.76722e-05	d__Bacteria;p__Firmicutes_A;c__Clostridia;o__Lachnospirales;f__Lachnospiraceae;g__Anaerostipes;s__Anaerostipes hadrus
positive	TEDDY_OU_SUBJ1818130211_MAG56	118	2190	1476	64142	2.34145	4.51357e-15	7.69629e-14	d__Bacteria;p__Firmicutes_A;c__Clostridia;o__Oscillospirales;f__Acutalibacteraceae;g__Ruminococcus_E;s__Ruminococcus_E bromii_B
positive	TEDDY_OU_SUBJ1818130211_MAG9	180	2190	1759	64142	2.99703	9.29313e-33	2.06327e-31	d__Bacteria;p__Firmicutes_A;c__Clostridia;o__Lachnospirales;f__Lachnospiraceae;g__Fusicatenibacter;s__Fusicatenibacter saccharivorans
positive	TEDDY_OU_SUBJ1936089402_MAG38	132	2190	1576	64142	2.45302	4.74512e-18	9.70475e-17	d__Bacteria;p__Firmicutes_A;c__Clostridia;o__Oscillospirales;f__Acutalibacteraceae;g__Ruminococcus_E;s__Ruminococcus_E bromii_B
positive	TEDDY_OU_SUBJ1936089402_MAG51	137	2190	2176	64142	1.84405	2.81882e-10	3.83488e-09	d__Bacteria;p__Firmicutes_A;c__Clostridia;o__Lachnospirales;f__Lachnospiraceae;g__Anaerostipes;s__Anaerostipes hadrus
positive	TEDDY_OU_SUBJ1936089402_MAG71	419	2190	1604	64142	7.65117	2.16992e-186	7.92057e-184	d__Bacteria;p__Firmicutes_A;c__Clostridia;o__Oscillospirales;f__Ruminococcaceae;g__Faecalibacterium;s__Faecalibacterium prausnitzii_G
positive	TEDDY_OU_SUBJ1936089402_MAG82	87	2190	1226	64142	2.07833	2.67627e-09	3.37645e-08	d__Bacteria;p__Firmicutes_A;c__Clostridia;o__Oscillospirales;f__Acutalibacteraceae;g__Ruminococcus_E;s__Ruminococcus_E sp003526955
positive	TEDDY_OU_SUBJ1937472232_MAG16	137	2190	1698	64142	2.36304	1.93856e-17	3.80574e-16	d__Bacteria;p__Firmicutes_A;c__Clostridia;o__Oscillospirales;f__Acutalibacteraceae;g__Ruminococcus_E;s__Ruminococcus_E bromii_B
positive	TEDDY_OU_SUBJ1937472232_MAG26	397	2190	2894	64142	4.01776	1.8511e-98	8.42819e-97	d__Bacteria;p__Bacteroidota;c__Bacteroidia;o__Bacteroidales;f__Bacteroidaceae;g__Bacteroides;s__Bacteroides uniformis
positive	TEDDY_OU_SUBJ1937472232_MAG28	434	2190	1714	64142	7.41669	2.99593e-188	1.19482e-185	d__Bacteria;p__Firmicutes_A;c__Clostridia;o__Oscillospirales;f__Ruminococcaceae;g__Faecalibacterium;s__Faecalibacterium prausnitzii_G
positive	TEDDY_OU_SUBJ1937472232_MAG32	218	2190	2134	64142	2.9919	7.29653e-39	1.94237e-37	d__Bacteria;p__Firmicutes_A;c__Clostridia;o__Lachnospirales;f__Lachnospiraceae;g__Fusicatenibacter;s__Fusicatenibacter saccharivorans
positive	TEDDY_OU_SUBJ1937472232_MAG35	114	2190	1960	64142	1.7035	3.01918e-07	3.32759e-06	d__Bacteria;p__Firmicutes_A;c__Clostridia;o__Lachnospirales;f__Lachnospiraceae;g__Anaerostipes;s__Anaerostipes hadrus
positive	TEDDY_OU_SUBJ1566330589_MAG16	122	2190	1955	64142	1.8278	3.67384e-09	4.57869e-08	d__Bacteria;p__Firmicutes_A;c__Clostridia;o__Lachnospirales;f__Lachnospiraceae;g__Anaerostipes;s__Anaerostipes hadrus
positive	TEDDY_OU_SUBJ1566330589_MAG99	209	2190	2102	64142	2.91205	6.25015e-36	1.45674e-34	d__Bacteria;p__Firmicutes_A;c__Clostridia;o__Lachnospirales;f__Lachnospiraceae;g__Fusicatenibacter;s__Fusicatenibacter saccharivorans
positive	TEDDY_OU_SUBJ1201173889_MAG27	464	2190	1918	64142	7.08629	1.60946e-193	1.19522e-190	d__Bacteria;p__Firmicutes_A;c__Clostridia;o__Oscillospirales;f__Ruminococcaceae;g__Faecalibacterium;s__Faecalibacterium prausnitzii_G
positive	TEDDY_OU_SUBJ1201173889_MAG3	93	2190	1676	64142	1.62518	1.71772e-05	0.000170474	d__Bacteria;p__Firmicutes_A;c__Clostridia;o__Lachnospirales;f__Lachnospiraceae;g__Bariatricus;s__Bariatricus comes
positive	TEDDY_OU_SUBJ1201173889_MAG63	376	2190	2856	64142	3.85599	2.71176e-89	9.48059e-88	d__Bacteria;p__Bacteroidota;c__Bacteroidia;o__Bacteroidales;f__Bacteroidaceae;g__Bacteroides;s__Bacteroides uniformis
positive	TEDDY_OU_SUBJ1201173889_MAG66	113	2190	2101	64142	1.57523	9.19091e-06	9.26664e-05	d__Bacteria;p__Firmicutes_A;c__Clostridia;o__Lachnospirales;f__Lachnospiraceae;g__Anaerostipes;s__Anaerostipes hadrus
positive	TEDDY_OU_SUBJ1201173889_MAG68	203	2190	1904	64142	3.12258	9.62165e-39	2.53006e-37	d__Bacteria;p__Firmicutes_A;c__Clostridia;o__Lachnospirales;f__Lachnospiraceae;g__Fusicatenibacter;s__Fusicatenibacter saccharivorans
positive	TEDDY_OU_SUBJ1201173889_MAG79	149	2190	2948	64142	1.4803	1.00345e-05	0.00010103	d__Bacteria;p__Bacteroidota;c__Bacteroidia;o__Bacteroidales;f__Bacteroidaceae;g__Bacteroides;s__Bacteroides cellulosilyticus
positive	TEDDY_OU_SUBJ1265849837_MAG5	444	2190	1749	64142	7.43571	1.24188e-192	7.42922e-190	d__Bacteria;p__Firmicutes_A;c__Clostridia;o__Oscillospirales;f__Ruminococcaceae;g__Faecalibacterium;s__Faecalibacterium prausnitzii_G
positive	TEDDY_OU_SUBJ1265849837_MAG55	129	2190	1606	64142	2.35252	2.03607e-16	3.71285e-15	d__Bacteria;p__Firmicutes_A;c__Clostridia;o__Oscillospirales;f__Acutalibacteraceae;g__Ruminococcus_E;s__Ruminococcus_E bromii_B
positive	TEDDY_OU_SUBJ1443277046_MAG16	119	2190	2040	64142	1.70848	1.51508e-07	1.7101e-06	d__Bacteria;p__Firmicutes_A;c__Clostridia;o__Lachnospirales;f__Lachnospiraceae;g__Anaerostipes;s__Anaerostipes hadrus
positive	TEDDY_OU_SUBJ1443277046_MAG2	386	2190	2697	64142	4.1917	1.01194e-100	5.12782e-99	d__Bacteria;p__Bacteroidota;c__Bacteroidia;o__Bacteroidales;f__Bacteroidaceae;g__Bacteroides;s__Bacteroides uniformis
positive	TEDDY_OU_SUBJ1443277046_MAG36	137	2190	1629	64142	2.46309	8.81614e-19	1.84873e-17	d__Bacteria;p__Firmicutes_A;c__Clostridia;o__Oscillospirales;f__Acutalibacteraceae;g__Ruminococcus_E;s__Ruminococcus_E bromii_B
positive	TEDDY_OU_SUBJ1443277046_MAG57	390	2190	1643	64142	6.95039	2.29036e-162	4.32676e-160	d__Bacteria;p__Firmicutes_A;c__Clostridia;o__Oscillospirales;f__Ruminococcaceae;g__Faecalibacterium;s__
positive	TEDDY_OU_SUBJ1443277046_MAG7	228	2190	2207	64142	3.02564	3.81352e-41	1.17326e-39	d__Bacteria;p__Firmicutes_A;c__Clostridia;o__Lachnospirales;f__Lachnospiraceae;g__Fusicatenibacter;s__Fusicatenibacter saccharivorans
positive	TEDDY_OU_SUBJ1751126040_MAG28	219	2190	2077	64142	3.0881	7.37398e-41	2.2462e-39	d__Bacteria;p__Firmicutes_A;c__Clostridia;o__Lachnospirales;f__Lachnospiraceae;g__Fusicatenibacter;s__Fusicatenibacter saccharivorans
positive	TEDDY_OU_SUBJ1751126040_MAG56	127	2190	1989	64142	1.87014	5.2497e-10	7.00481e-09	d__Bacteria;p__Firmicutes_A;c__Clostridia;o__Lachnospirales;f__Lachnospiraceae;g__Anaerostipes;s__Anaerostipes hadrus
positive	TEDDY_OU_SUBJ1751126040_MAG73	377	2190	2918	64142	3.78418	1.69389e-87	5.82742e-86	d__Bacteria;p__Bacteroidota;c__Bacteroidia;o__Bacteroidales;f__Bacteroidaceae;g__Bacteroides;s__Bacteroides uniformis
positive	TEDDY_OU_SUBJ1560559420_MAG42	134	2190	2185	64142	1.79611	1.90593e-09	2.42017e-08	d__Bacteria;p__Firmicutes_A;c__Clostridia;o__Lachnospirales;f__Lachnospiraceae;g__Anaerostipes;s__Anaerostipes hadrus
positive	TEDDY_OU_SUBJ1437366758_MAG16	92	2190	1283	64142	2.10016	6.16928e-10	8.13604e-09	d__Bacteria;p__Firmicutes_A;c__Clostridia;o__Oscillospirales;f__Acutalibacteraceae;g__Ruminococcus_E;s__Ruminococcus_E sp003526955
positive	TEDDY_OU_SUBJ1437366758_MAG4	102	2190	2077	64142	1.43832	0.000488425	0.00452223	d__Bacteria;p__Firmicutes_A;c__Clostridia;o__Oscillospirales;f__Ruminococcaceae;g__Ruthenibacterium;s__Ruthenibacterium lactatiformans
positive	TEDDY_OU_SUBJ1437366758_MAG40	116	2190	2050	64142	1.65728	8.30819e-07	8.93285e-06	d__Bacteria;p__Firmicutes_A;c__Clostridia;o__Lachnospirales;f__Lachnospiraceae;g__Anaerostipes;s__Anaerostipes hadrus
positive	TEDDY_OU_SUBJ1437366758_MAG46	200	2190	1831	64142	3.19907	1.57126e-39	4.35503e-38	d__Bacteria;p__Firmicutes_A;c__Clostridia;o__Lachnospirales;f__Lachnospiraceae;g__Fusicatenibacter;s__Fusicatenibacter saccharivorans
positive	TEDDY_OU_SUBJ1290879174_MAG35	151	2190	2258	64142	1.95861	7.21781e-13	1.13545e-11	d__Bacteria;p__Firmicutes_A;c__Clostridia;o__Lachnospirales;f__Lachnospiraceae;g__Anaerostipes;s__Anaerostipes hadrus
positive	TEDDY_OU_SUBJ1737548230_MAG26	103	2190	1841	64142	1.63861	4.81826e-06	4.94359e-05	d__Bacteria;p__Firmicutes_A;c__Clostridia;o__Lachnospirales;f__Lachnospiraceae;g__Anaerostipes;s__Anaerostipes hadrus
positive	TEDDY_OU_SUBJ1737548230_MAG31	116	2190	1463	64142	2.32216	1.24847e-14	2.09238e-13	d__Bacteria;p__Firmicutes_A;c__Clostridia;o__Oscillospirales;f__Acutalibacteraceae;g__Ruminococcus_E;s__Ruminococcus_E bromii_B
positive	TEDDY_OU_SUBJ1737548230_MAG46	391	2190	2697	64142	4.24599	2.2417e-103	1.24748e-101	d__Bacteria;p__Bacteroidota;c__Bacteroidia;o__Bacteroidales;f__Bacteroidaceae;g__Bacteroides;s__Bacteroides uniformis
positive	TEDDY_OU_SUBJ1737548230_MAG61	440	2190	1826	64142	7.05839	1.07225e-183	3.17225e-181	d__Bacteria;p__Firmicutes_A;c__Clostridia;o__Oscillospirales;f__Ruminococcaceae;g__Faecalibacterium;s__Faecalibacterium prausnitzii_G
positive	TEDDY_OU_SUBJ1893305062_MAG2	413	2190	1674	64142	7.2267	2.44604e-176	5.21563e-174	d__Bacteria;p__Firmicutes_A;c__Clostridia;o__Oscillospirales;f__Ruminococcaceae;g__Faecalibacterium;s__Faecalibacterium prausnitzii_G
positive	TEDDY_OU_SUBJ1893305062_MAG56	115	2190	1958	64142	1.7202	1.73219e-07	1.94903e-06	d__Bacteria;p__Firmicutes_A;c__Clostridia;o__Lachnospirales;f__Lachnospiraceae;g__Anaerostipes;s__Anaerostipes hadrus
positive	TEDDY_OU_SUBJ1893305062_MAG62	103	2190	2031	64142	1.48531	0.000164418	0.00155303	d__Bacteria;p__Bacteroidota;c__Bacteroidia;o__Bacteroidales;f__Bacteroidaceae;g__Bacteroides;s__Bacteroides stercoris
positive	TEDDY_OU_SUBJ1893305062_MAG8	142	2190	1778	64142	2.33909	1.17645e-17	2.34593e-16	d__Bacteria;p__Firmicutes_A;c__Clostridia;o__Oscillospirales;f__Acutalibacteraceae;g__Ruminococcus_E;s__Ruminococcus_E bromii_B
positive	TEDDY_OU_SUBJ1893305062_MAG88	383	2190	2710	64142	4.13919	1.32867e-98	6.14038e-97	d__Bacteria;p__Bacteroidota;c__Bacteroidia;o__Bacteroidales;f__Bacteroidaceae;g__Bacteroides;s__Bacteroides uniformis
positive	TEDDY_OU_SUBJ1832643416_MAG33	404	2190	2767	64142	4.27617	2.47692e-107	1.51113e-105	d__Bacteria;p__Bacteroidota;c__Bacteroidia;o__Bacteroidales;f__Bacteroidaceae;g__Bacteroides;s__Bacteroides uniformis
positive	TEDDY_OU_SUBJ1832643416_MAG51	157	2190	2865	64142	1.60497	9.05337e-08	1.0382e-06	d__Bacteria;p__Bacteroidota;c__Bacteroidia;o__Bacteroidales;f__Bacteroidaceae;g__Bacteroides;s__Bacteroides cellulosilyticus
positive	TEDDY_OU_SUBJ1832643416_MAG53	138	2190	2206	64142	1.83226	3.58398e-10	4.8331e-09	d__Bacteria;p__Firmicutes_A;c__Clostridia;o__Lachnospirales;f__Lachnospiraceae;g__Anaerostipes;s__Anaerostipes hadrus
positive	TEDDY_OU_SUBJ1303742534_MAG40	122	2190	2051	64142	1.74216	4.19344e-08	4.91081e-07	d__Bacteria;p__Firmicutes_A;c__Clostridia;o__Lachnospirales;f__Lachnospiraceae;g__Anaerostipes;s__Anaerostipes hadrus
positive	TEDDY_OU_SUBJ1303742534_MAG70	114	2190	1391	64142	2.4003	2.69215e-15	4.65689e-14	d__Bacteria;p__Firmicutes_A;c__Clostridia;o__Oscillospirales;f__Acutalibacteraceae;g__Ruminococcus_E;s__Ruminococcus_E bromii_B
positive	TEDDY_OU_SUBJ1303742534_MAG73	370	2190	1734	64142	6.24969	4.67304e-142	7.03766e-140	d__Bacteria;p__Firmicutes_A;c__Clostridia;o__Oscillospirales;f__Ruminococcaceae;g__Faecalibacterium;s__Faecalibacterium prausnitzii_C
positive	TEDDY_OU_SUBJ1303742534_MAG96	378	2190	2844	64142	3.89282	9.52032e-91	3.40016e-89	d__Bacteria;p__Bacteroidota;c__Bacteroidia;o__Bacteroidales;f__Bacteroidaceae;g__Bacteroides;s__Bacteroides uniformis
positive	TEDDY_OU_SUBJ1942773417_MAG23	113	2190	1930	64142	1.7148	2.50864e-07	2.78341e-06	d__Bacteria;p__Firmicutes_A;c__Clostridia;o__Lachnospirales;f__Lachnospiraceae;g__Anaerostipes;s__Anaerostipes hadrus
positive	TEDDY_OU_SUBJ1942773417_MAG38	68	2190	968	64142	2.05738	1.70496e-07	1.9204e-06	d__Bacteria;p__Firmicutes_A;c__Clostridia;o__Oscillospirales;f__Acutalibacteraceae;g__CAG-964;s__CAG-964 sp000435335
positive	TEDDY_OU_SUBJ1942773417_MAG42	121	2190	1548	64142	2.28946	8.97999e-15	1.51325e-13	d__Bacteria;p__Firmicutes_A;c__Clostridia;o__Oscillospirales;f__Acutalibacteraceae;g__Ruminococcus_E;s__Ruminococcus_E bromii_B
positive	TEDDY_OU_SUBJ1942773417_MAG84	103	2190	1697	64142	1.77765	1.7192e-07	1.93543e-06	d__Bacteria;p__Firmicutes_A;c__Clostridia;o__Lachnospirales;f__Lachnospiraceae;g__Bariatricus;s__Bariatricus comes
positive	TEDDY_OU_SUBJ1942773417_MAG88	233	2190	2362	64142	2.8891	3.70216e-39	1.00669e-37	d__Bacteria;p__Firmicutes_A;c__Clostridia;o__Lachnospirales;f__Lachnospiraceae;g__Fusicatenibacter;s__Fusicatenibacter saccharivorans
positive	TEDDY_OU_SUBJ1942773417_MAG95	88	2190	1208	64142	2.13354	6.94389e-10	9.09632e-09	d__Bacteria;p__Firmicutes_A;c__Clostridia;o__Oscillospirales;f__Acutalibacteraceae;g__Ruminococcus_E;s__Ruminococcus_E sp003526955
positive	TEDDY_OU_SUBJ1936818947_MAG48	134	2190	2204	64142	1.78065	3.08631e-09	3.87561e-08	d__Bacteria;p__Firmicutes_A;c__Clostridia;o__Lachnospirales;f__Lachnospiraceae;g__Anaerostipes;s__Anaerostipes hadrus
positive	TEDDY_OU_SUBJ1787580229_MAG18	159	2190	2401	64142	1.93955	3.96955e-13	6.32777e-12	d__Bacteria;p__Firmicutes_A;c__Clostridia;o__Lachnospirales;f__Lachnospiraceae;g__Anaerostipes;s__Anaerostipes hadrus
positive	TEDDY_OU_SUBJ1364323872_MAG21	183	2190	1815	64142	2.95297	1.54369e-32	3.42026e-31	d__Bacteria;p__Firmicutes_A;c__Clostridia;o__Lachnospirales;f__Lachnospiraceae;g__Fusicatenibacter;s__Fusicatenibacter saccharivorans
positive	TEDDY_OU_SUBJ1364323872_MAG24	144	2190	1657	64142	2.54507	9.2449e-21	1.99898e-19	d__Bacteria;p__Firmicutes_A;c__Clostridia;o__Oscillospirales;f__Acutalibacteraceae;g__Ruminococcus_E;s__Ruminococcus_E bromii
positive	TEDDY_OU_SUBJ1364323872_MAG25	132	2190	2205	64142	1.75331	9.17416e-09	1.11687e-07	d__Bacteria;p__Firmicutes_A;c__Clostridia;o__Lachnospirales;f__Lachnospiraceae;g__Anaerostipes;s__Anaerostipes hadrus
positive	TEDDY_OU_SUBJ1987629134_MAG40	146	2190	2392	64142	1.78762	5.43605e-10	7.24e-09	d__Bacteria;p__Firmicutes_A;c__Clostridia;o__Lachnospirales;f__Lachnospiraceae;g__Anaerostipes;s__Anaerostipes hadrus
positive	TEDDY_OU_SUBJ1376773497_MAG15	141	2190	1808	64142	2.28421	8.84999e-17	1.65302e-15	d__Bacteria;p__Firmicutes_A;c__Clostridia;o__Oscillospirales;f__Acutalibacteraceae;g__Ruminococcus_E;s__Ruminococcus_E bromii_B
positive	TEDDY_OU_SUBJ1376773497_MAG2	119	2190	2084	64142	1.67241	4.07109e-07	4.45051e-06	d__Bacteria;p__Firmicutes_A;c__Clostridia;o__Lachnospirales;f__Lachnospiraceae;g__Anaerostipes;s__Anaerostipes hadrus
positive	TEDDY_OU_SUBJ1755425797_MAG19	228	2190	2310	64142	2.89074	1.96445e-38	5.0849e-37	d__Bacteria;p__Firmicutes_A;c__Clostridia;o__Lachnospirales;f__Lachnospiraceae;g__Fusicatenibacter;s__Fusicatenibacter saccharivorans
positive	TEDDY_OU_SUBJ1853979633_MAG112	102	2190	1897	64142	1.57479	2.33593e-05	0.000230131	d__Bacteria;p__Firmicutes_A;c__Clostridia;o__Lachnospirales;f__Lachnospiraceae;g__Anaerostipes;s__Anaerostipes hadrus
positive	TEDDY_OU_SUBJ1853979633_MAG42	129	2190	1605	64142	2.35399	1.95029e-16	3.56549e-15	d__Bacteria;p__Firmicutes_A;c__Clostridia;o__Oscillospirales;f__Acutalibacteraceae;g__Ruminococcus_E;s__Ruminococcus_E bromii_B
positive	TEDDY_OU_SUBJ1853979633_MAG46	372	2190	2635	64142	4.13473	6.62795e-96	2.72924e-94	d__Bacteria;p__Bacteroidota;c__Bacteroidia;o__Bacteroidales;f__Bacteroidaceae;g__Bacteroides;s__Bacteroides uniformis
positive	TEDDY_OU_SUBJ1853979633_MAG59	361	2190	1808	64142	5.84728	2.73376e-131	2.60506e-129	d__Bacteria;p__Firmicutes_A;c__Clostridia;o__Oscillospirales;f__Ruminococcaceae;g__Faecalibacterium;s__Faecalibacterium prausnitzii_D
positive	TEDDY_OU_SUBJ1327005956_MAG104	130	2190	1623	64142	2.34593	1.92066e-16	3.5143e-15	d__Bacteria;p__Firmicutes_A;c__Clostridia;o__Oscillospirales;f__Acutalibacteraceae;g__Ruminococcus_E;s__Ruminococcus_E bromii_B
positive	TEDDY_OU_SUBJ1327005956_MAG15	125	2190	1918	64142	1.9088	2.26059e-10	3.09301e-09	d__Bacteria;p__Firmicutes_A;c__Clostridia;o__Lachnospirales;f__Lachnospiraceae;g__Anaerostipes;s__Anaerostipes hadrus
positive	TEDDY_OU_SUBJ1327005956_MAG59	360	2190	2589	64142	4.07247	1.71195e-91	6.20683e-90	d__Bacteria;p__Bacteroidota;c__Bacteroidia;o__Bacteroidales;f__Bacteroidaceae;g__Bacteroides;s__Bacteroides uniformis
positive	TEDDY_OU_SUBJ1327005956_MAG98	444	2190	1940	64142	6.70325	5.68555e-178	1.23681e-175	d__Bacteria;p__Firmicutes_A;c__Clostridia;o__Oscillospirales;f__Ruminococcaceae;g__Faecalibacterium;s__
positive	TEDDY_OU_SUBJ1996022191_MAG10	383	2190	2662	64142	4.2138	1.34955e-100	6.80651e-99	d__Bacteria;p__Bacteroidota;c__Bacteroidia;o__Bacteroidales;f__Bacteroidaceae;g__Bacteroides;s__Bacteroides uniformis
positive	TEDDY_OU_SUBJ1996022191_MAG30	91	2190	1285	64142	2.07409	1.32541e-09	1.70107e-08	d__Bacteria;p__Firmicutes_A;c__Clostridia;o__Oscillospirales;f__Acutalibacteraceae;g__Ruminococcus_E;s__Ruminococcus_E sp003526955
positive	TEDDY_OU_SUBJ1996022191_MAG4	143	2190	2222	64142	1.88492	3.13228e-11	4.60455e-10	d__Bacteria;p__Firmicutes_A;c__Clostridia;o__Lachnospirales;f__Lachnospiraceae;g__Anaerostipes;s__Anaerostipes hadrus
positive	TEDDY_OU_SUBJ1996022191_MAG51	131	2190	1681	64142	2.28254	1.0004e-15	1.76162e-14	d__Bacteria;p__Firmicutes_A;c__Clostridia;o__Oscillospirales;f__Acutalibacteraceae;g__Ruminococcus_E;s__Ruminococcus_E bromii_B
positive	TEDDY_OU_SUBJ1409003264_MAG107	386	2190	2743	64142	4.12143	7.99743e-99	3.72798e-97	d__Bacteria;p__Bacteroidota;c__Bacteroidia;o__Bacteroidales;f__Bacteroidaceae;g__Bacteroides;s__Bacteroides uniformis
positive	TEDDY_OU_SUBJ1409003264_MAG11	223	2190	2183	64142	2.99182	1.14531e-39	3.20745e-38	d__Bacteria;p__Firmicutes_A;c__Clostridia;o__Lachnospirales;f__Lachnospiraceae;g__Fusicatenibacter;s__Fusicatenibacter saccharivorans
positive	TEDDY_OU_SUBJ1409003264_MAG152	117	2190	1500	64142	2.2846	2.68608e-14	4.45666e-13	d__Bacteria;p__Firmicutes_A;c__Clostridia;o__Oscillospirales;f__Acutalibacteraceae;g__Ruminococcus_E;s__Ruminococcus_E bromii_B
positive	TEDDY_OU_SUBJ1409003264_MAG42	111	2190	1969	64142	1.65109	1.61019e-06	1.69902e-05	d__Bacteria;p__Firmicutes_A;c__Clostridia;o__Lachnospirales;f__Lachnospiraceae;g__Anaerostipes;s__Anaerostipes hadrus
positive	TEDDY_OU_SUBJ1409003264_MAG43	91	2190	1645	64142	1.62019	2.31064e-05	0.000227743	d__Bacteria;p__Firmicutes_A;c__Clostridia;o__Lachnospirales;f__Lachnospiraceae;g__Bariatricus;s__Bariatricus comes
positive	TEDDY_OU_SUBJ1409003264_MAG7	76	2190	1304	64142	1.70698	2.07036e-05	0.000205104	d__Bacteria;p__Firmicutes_A;c__Clostridia;o__Oscillospirales;f__Acutalibacteraceae;g__Ruminococcus_H;s__Ruminococcus_H sp003531055
positive	TEDDY_OU_SUBJ1409003264_MAG75	84	2190	1130	64142	2.17729	6.82143e-10	8.95225e-09	d__Bacteria;p__Firmicutes_A;c__Clostridia;o__Oscillospirales;f__Acutalibacteraceae;g__Ruminococcus_E;s__Ruminococcus_E sp003526955
positive	TEDDY_OU_SUBJ1582991471_MAG19	111	2190	1851	64142	1.75634	1.07491e-07	1.22418e-06	d__Bacteria;p__Firmicutes_A;c__Clostridia;o__Lachnospirales;f__Lachnospiraceae;g__Anaerostipes;s__Anaerostipes hadrus
positive	TEDDY_OU_SUBJ1582991471_MAG35	124	2190	1522	64142	2.38614	2.80959e-16	5.07612e-15	d__Bacteria;p__Firmicutes_A;c__Clostridia;o__Oscillospirales;f__Acutalibacteraceae;g__Ruminococcus_E;s__Ruminococcus_E bromii
positive	TEDDY_OU_SUBJ1582991471_MAG45	372	2190	1879	64142	5.79787	5.2825e-134	5.57667e-132	d__Bacteria;p__Firmicutes_A;c__Clostridia;o__Oscillospirales;f__Ruminococcaceae;g__Faecalibacterium;s__Faecalibacterium prausnitzii_D
positive	TEDDY_OU_SUBJ1582991471_MAG53	374	2190	2791	64142	3.92473	9.48564e-91	3.3934e-89	d__Bacteria;p__Bacteroidota;c__Bacteroidia;o__Bacteroidales;f__Bacteroidaceae;g__Bacteroides;s__Bacteroides uniformis
positive	TEDDY_OU_SUBJ1868714943_MAG23	138	2190	1663	64142	2.43037	1.84258e-18	3.82291e-17	d__Bacteria;p__Firmicutes_A;c__Clostridia;o__Oscillospirales;f__Acutalibacteraceae;g__Ruminococcus_E;s__Ruminococcus_E bromii_B
positive	TEDDY_OU_SUBJ1868714943_MAG37	222	2190	2146	64142	3.02976	3.04365e-40	8.8459e-39	d__Bacteria;p__Firmicutes_A;c__Clostridia;o__Lachnospirales;f__Lachnospiraceae;g__Fusicatenibacter;s__Fusicatenibacter saccharivorans
positive	TEDDY_OU_SUBJ1868714943_MAG66	94	2190	1264	64142	2.17819	7.32564e-11	1.04688e-09	d__Bacteria;p__Firmicutes_A;c__Clostridia;o__Oscillospirales;f__Acutalibacteraceae;g__Ruminococcus_E;s__Ruminococcus_E sp003526955
positive	TEDDY_OU_SUBJ1868714943_MAG72	95	2190	1925	64142	1.44538	0.000631328	0.00582033	d__Bacteria;p__Bacteroidota;c__Bacteroidia;o__Bacteroidales;f__Bacteroidaceae;g__Bacteroides;s__Bacteroides stercoris
positive	TEDDY_OU_SUBJ1868714943_MAG74	98	2190	1948	64142	1.47342	0.000294351	0.00275017	d__Bacteria;p__Firmicutes_A;c__Clostridia;o__Oscillospirales;f__Ruminococcaceae;g__Ruthenibacterium;s__Ruthenibacterium lactatiformans
positive	TEDDY_OU_SUBJ1868714943_MAG86	110	2190	1762	64142	1.82853	1.88926e-08	2.25788e-07	d__Bacteria;p__Firmicutes_A;c__Clostridia;o__Lachnospirales;f__Lachnospiraceae;g__Anaerostipes;s__Anaerostipes hadrus
positive	TEDDY_OU_SUBJ1989837542_MAG1	104	2190	1739	64142	1.75157	2.85904e-07	3.15593e-06	d__Bacteria;p__Firmicutes_A;c__Clostridia;o__Lachnospirales;f__Lachnospiraceae;g__Anaerostipes;s__Anaerostipes hadrus
positive	TEDDY_OU_SUBJ1989837542_MAG25	381	2190	2824	64142	3.95145	4.97526e-93	1.87978e-91	d__Bacteria;p__Bacteroidota;c__Bacteroidia;o__Bacteroidales;f__Bacteroidaceae;g__Bacteroides;s__Bacteroides uniformis
positive	TEDDY_OU_SUBJ1989837542_MAG30	332	2190	1657	64142	5.86754	8.00107e-122	5.78225e-120	d__Bacteria;p__Firmicutes_A;c__Clostridia;o__Oscillospirales;f__Ruminococcaceae;g__Faecalibacterium;s__Faecalibacterium prausnitzii_D
positive	TEDDY_OU_SUBJ1989837542_MAG64	204	2190	2009	64142	2.97396	2.83017e-36	6.65398e-35	d__Bacteria;p__Firmicutes_A;c__Clostridia;o__Lachnospirales;f__Lachnospiraceae;g__Fusicatenibacter;s__Fusicatenibacter saccharivorans
positive	TEDDY_OU_SUBJ1853558835_MAG101	343	2190	1594	64142	6.30236	2.66172e-133	2.71672e-131	d__Bacteria;p__Firmicutes_A;c__Clostridia;o__Oscillospirales;f__Ruminococcaceae;g__Faecalibacterium;s__Faecalibacterium prausnitzii_C
positive	TEDDY_OU_SUBJ1853558835_MAG113	306	2190	2537	64142	3.53236	1.93139e-66	6.43875e-65	d__Bacteria;p__Bacteroidota;c__Bacteroidia;o__Bacteroidales;f__Bacteroidaceae;g__Bacteroides;s__Bacteroides uniformis
positive	TEDDY_OU_SUBJ1853558835_MAG14	121	2190	1539	64142	2.30256	6.18932e-15	1.04873e-13	d__Bacteria;p__Firmicutes_A;c__Clostridia;o__Oscillospirales;f__Acutalibacteraceae;g__Ruminococcus_E;s__Ruminococcus_E bromii_B
positive	TEDDY_OU_SUBJ1853558835_MAG146	72	2190	1225	64142	1.72143	2.5751e-05	0.000252653	d__Bacteria;p__Firmicutes_A;c__Clostridia;o__Oscillospirales;f__Acutalibacteraceae;g__Ruminococcus_H;s__Ruminococcus_H sp003531055
positive	TEDDY_OU_SUBJ1853558835_MAG37	120	2190	2002	64142	1.75554	3.65918e-08	4.29217e-07	d__Bacteria;p__Firmicutes_A;c__Clostridia;o__Lachnospirales;f__Lachnospiraceae;g__Anaerostipes;s__Anaerostipes hadrus
positive	TEDDY_OU_SUBJ1940995729_MAG1	86	2190	1720	64142	1.4644	0.000754899	0.00692988	d__Bacteria;p__Firmicutes_A;c__Clostridia;o__Lachnospirales;f__Lachnospiraceae;g__Anaerostipes;s__Anaerostipes hadrus_A
positive	TEDDY_OU_SUBJ1940995729_MAG29	396	2190	2626	64142	4.41653	3.69014e-109	2.29023e-107	d__Bacteria;p__Bacteroidota;c__Bacteroidia;o__Bacteroidales;f__Bacteroidaceae;g__Bacteroides;s__Bacteroides uniformis
positive	TEDDY_OU_SUBJ1717521911_MAG18	393	2190	2746	64142	4.19156	2.23306e-102	1.19928e-100	d__Bacteria;p__Bacteroidota;c__Bacteroidia;o__Bacteroidales;f__Bacteroidaceae;g__Bacteroides;s__Bacteroides uniformis
positive	TEDDY_OU_SUBJ1717521911_MAG58	132	2190	2106	64142	1.83581	7.30474e-10	9.55161e-09	d__Bacteria;p__Firmicutes_A;c__Clostridia;o__Lachnospirales;f__Lachnospiraceae;g__Anaerostipes;s__Anaerostipes hadrus
positive	TEDDY_OU_SUBJ1717521911_MAG7	459	2190	1899	64142	7.08008	1.82335e-191	9.81691e-189	d__Bacteria;p__Firmicutes_A;c__Clostridia;o__Oscillospirales;f__Ruminococcaceae;g__Faecalibacterium;s__Faecalibacterium prausnitzii_G
positive	TEDDY_OU_SUBJ1292684821_MAG24	377	2190	2567	64142	4.30128	1.98125e-101	1.02077e-99	d__Bacteria;p__Bacteroidota;c__Bacteroidia;o__Bacteroidales;f__Bacteroidaceae;g__Bacteroides;s__Bacteroides uniformis
positive	TEDDY_OU_SUBJ1292684821_MAG36	226	2190	2110	64142	3.13697	5.44888e-43	1.78069e-41	d__Bacteria;p__Firmicutes_A;c__Clostridia;o__Lachnospirales;f__Lachnospiraceae;g__Fusicatenibacter;s__Fusicatenibacter saccharivorans
positive	TEDDY_OU_SUBJ1292684821_MAG53	128	2190	2018	64142	1.85779	6.57072e-10	8.6443e-09	d__Bacteria;p__Firmicutes_A;c__Clostridia;o__Lachnospirales;f__Lachnospiraceae;g__Anaerostipes;s__Anaerostipes hadrus
positive	TEDDY_OU_SUBJ1292684821_MAG59	128	2190	1516	64142	2.47281	8.0868e-18	1.63069e-16	d__Bacteria;p__Firmicutes_A;c__Clostridia;o__Oscillospirales;f__Acutalibacteraceae;g__Ruminococcus_E;s__Ruminococcus_E bromii_B
positive	TEDDY_OU_SUBJ1291970953_MAG101	92	2190	1230	64142	2.19067	8.6788e-11	1.23127e-09	d__Bacteria;p__Firmicutes_A;c__Clostridia;o__Oscillospirales;f__Acutalibacteraceae;g__Ruminococcus_E;s__Ruminococcus_E sp003526955
positive	TEDDY_OU_SUBJ1291970953_MAG106	316	2190	1692	64142	5.46963	2.18989e-109	1.367e-107	d__Bacteria;p__Firmicutes_A;c__Clostridia;o__Oscillospirales;f__Ruminococcaceae;g__Faecalibacterium;s__Faecalibacterium prausnitzii_D
positive	TEDDY_OU_SUBJ1291970953_MAG111	437	2190	1710	64142	7.48535	9.52908e-191	4.88615e-188	d__Bacteria;p__Firmicutes_A;c__Clostridia;o__Oscillospirales;f__Ruminococcaceae;g__Faecalibacterium;s__Faecalibacterium prausnitzii_G
positive	TEDDY_OU_SUBJ1291970953_MAG48	218	2190	2138	64142	2.9863	9.33916e-39	2.45878e-37	d__Bacteria;p__Firmicutes_A;c__Clostridia;o__Lachnospirales;f__Lachnospiraceae;g__Fusicatenibacter;s__Fusicatenibacter saccharivorans
positive	TEDDY_OU_SUBJ1291970953_MAG69	104	2190	1907	64142	1.59725	1.16499e-05	0.000116911	d__Bacteria;p__Firmicutes_A;c__Clostridia;o__Lachnospirales;f__Lachnospiraceae;g__Anaerostipes;s__Anaerostipes hadrus
positive	TEDDY_OU_SUBJ1604272188_MAG22	132	2190	2099	64142	1.84193	6.0484e-10	7.99131e-09	d__Bacteria;p__Firmicutes_A;c__Clostridia;o__Lachnospirales;f__Lachnospiraceae;g__Anaerostipes;s__Anaerostipes hadrus
positive	TEDDY_OU_SUBJ1604272188_MAG46	62	2190	1059	64142	1.7147	9.52055e-05	0.000910455	d__Bacteria;p__Firmicutes_A;c__Clostridia;o__Oscillospirales;f__Acutalibacteraceae;g__Ruminococcus_H;s__Ruminococcus_H sp003531055
positive	TEDDY_OU_SUBJ1467821441_MAG53	124	2190	2045	64142	1.7759	1.25116e-08	1.51461e-07	d__Bacteria;p__Firmicutes_A;c__Clostridia;o__Lachnospirales;f__Lachnospiraceae;g__Anaerostipes;s__Anaerostipes hadrus
positive	TEDDY_OU_SUBJ1467821441_MAG57	106	2190	2056	64142	1.50998	7.65019e-05	0.000733873	d__Bacteria;p__Bacteroidota;c__Bacteroidia;o__Bacteroidales;f__Bacteroidaceae;g__Bacteroides;s__Bacteroides stercoris
positive	TEDDY_OU_SUBJ1467821441_MAG61	225	2190	2203	64142	2.99125	5.60398e-40	1.60063e-38	d__Bacteria;p__Firmicutes_A;c__Clostridia;o__Lachnospirales;f__Lachnospiraceae;g__Fusicatenibacter;s__Fusicatenibacter saccharivorans
positive	TEDDY_OU_SUBJ1307390055_MAG15	134	2190	1625	64142	2.41511	8.58521e-18	1.72795e-16	d__Bacteria;p__Firmicutes_A;c__Clostridia;o__Oscillospirales;f__Acutalibacteraceae;g__Ruminococcus_E;s__Ruminococcus_E bromii_B
positive	TEDDY_OU_SUBJ1307390055_MAG19	365	2190	2494	64142	4.28626	4.21507e-98	1.87166e-96	d__Bacteria;p__Bacteroidota;c__Bacteroidia;o__Bacteroidales;f__Bacteroidaceae;g__Bacteroides;s__Bacteroides uniformis
positive	TEDDY_OU_SUBJ1307390055_MAG33	129	2190	1987	64142	1.90147	1.51839e-10	2.11377e-09	d__Bacteria;p__Firmicutes_A;c__Clostridia;o__Lachnospirales;f__Lachnospiraceae;g__Anaerostipes;s__Anaerostipes hadrus
positive	TEDDY_OU_SUBJ1307390055_MAG71	478	2190	1895	64142	7.38837	2.92001e-205	1.04809e-201	d__Bacteria;p__Firmicutes_A;c__Clostridia;o__Oscillospirales;f__Ruminococcaceae;g__Faecalibacterium;s__Faecalibacterium prausnitzii_G
positive	TEDDY_OU_SUBJ1962166822_MAG21	352	2190	1766	64142	5.83711	4.67348e-128	3.94698e-126	d__Bacteria;p__Firmicutes_A;c__Clostridia;o__Oscillospirales;f__Ruminococcaceae;g__Faecalibacterium;s__Faecalibacterium prausnitzii_D
positive	TEDDY_OU_SUBJ1962166822_MAG36	113	2190	1919	64142	1.72463	1.93831e-07	2.173e-06	d__Bacteria;p__Firmicutes_A;c__Clostridia;o__Lachnospirales;f__Lachnospiraceae;g__Anaerostipes;s__Anaerostipes hadrus
positive	TEDDY_OU_SUBJ1962166822_MAG41	128	2190	1577	64142	2.37721	1.27923e-16	2.36071e-15	d__Bacteria;p__Firmicutes_A;c__Clostridia;o__Oscillospirales;f__Acutalibacteraceae;g__Ruminococcus_E;s__Ruminococcus_E bromii_B
positive	TEDDY_OU_SUBJ1962166822_MAG46	210	2190	1978	64142	3.1094	1.02063e-39	2.8695e-38	d__Bacteria;p__Firmicutes_A;c__Clostridia;o__Lachnospirales;f__Lachnospiraceae;g__Fusicatenibacter;s__Fusicatenibacter saccharivorans
positive	TEDDY_OU_SUBJ1352055903_MAG24	64	2190	936	64142	2.00261	8.76901e-07	9.40485e-06	d__Bacteria;p__Firmicutes_A;c__Clostridia;o__Oscillospirales;f__Acutalibacteraceae;g__GCA-900066995;s__GCA-900066995 sp900291955
positive	TEDDY_OU_SUBJ1352055903_MAG38	362	2190	1805	64142	5.87318	3.95237e-132	3.90451e-130	d__Bacteria;p__Firmicutes_A;c__Clostridia;o__Oscillospirales;f__Ruminococcaceae;g__Faecalibacterium;s__Faecalibacterium prausnitzii_D
positive	TEDDY_OU_SUBJ1352055903_MAG43	106	2190	2056	64142	1.50998	7.65019e-05	0.000733873	d__Bacteria;p__Firmicutes_A;c__Clostridia;o__Oscillospirales;f__Ruminococcaceae;g__Ruthenibacterium;s__Ruthenibacterium lactatiformans
positive	TEDDY_OU_SUBJ1352055903_MAG51	402	2190	2765	64142	4.25808	2.37299e-106	1.41958e-104	d__Bacteria;p__Bacteroidota;c__Bacteroidia;o__Bacteroidales;f__Bacteroidaceae;g__Bacteroides;s__Bacteroides uniformis
positive	TEDDY_OU_SUBJ1352055903_MAG75	117	2190	1923	64142	1.78194	2.56169e-08	3.03625e-07	d__Bacteria;p__Firmicutes_A;c__Clostridia;o__Lachnospirales;f__Lachnospiraceae;g__Anaerostipes;s__Anaerostipes hadrus
positive	TEDDY_OU_SUBJ1352055903_MAG86	337	2190	1665	64142	5.92715	1.32632e-124	1.02378e-122	d__Bacteria;p__Firmicutes_A;c__Clostridia;o__Oscillospirales;f__Ruminococcaceae;g__Faecalibacterium;s__Faecalibacterium prausnitzii_C
positive	TEDDY_OU_SUBJ1343724954_MAG30	218	2190	2153	64142	2.9655	2.3423e-38	6.04117e-37	d__Bacteria;p__Firmicutes_A;c__Clostridia;o__Lachnospirales;f__Lachnospiraceae;g__Fusicatenibacter;s__Fusicatenibacter saccharivorans
positive	TEDDY_OU_SUBJ1343724954_MAG41	370	2190	2590	64142	4.18394	1.03703e-96	4.3791e-95	d__Bacteria;p__Bacteroidota;c__Bacteroidia;o__Bacteroidales;f__Bacteroidaceae;g__Bacteroides;s__Bacteroides uniformis
positive	TEDDY_OU_SUBJ1343724954_MAG42	132	2190	2119	64142	1.82456	1.03345e-09	1.33272e-08	d__Bacteria;p__Firmicutes_A;c__Clostridia;o__Lachnospirales;f__Lachnospiraceae;g__Anaerostipes;s__Anaerostipes hadrus
positive	TEDDY_OU_SUBJ1398327253_MAG118	326	2190	1607	64142	5.94057	4.80087e-121	3.37881e-119	d__Bacteria;p__Firmicutes_A;c__Clostridia;o__Oscillospirales;f__Ruminococcaceae;g__Faecalibacterium;s__Faecalibacterium prausnitzii_D
positive	TEDDY_OU_SUBJ1398327253_MAG120	264	2190	1416	64142	5.46024	2.34375e-92	8.73269e-91	d__Bacteria;p__Firmicutes_A;c__Clostridia;o__Oscillospirales;f__Ruminococcaceae;g__Faecalibacterium;s__Faecalibacterium sp900540455
positive	TEDDY_OU_SUBJ1398327253_MAG16	81	2190	1093	64142	2.17034	1.51027e-09	1.93028e-08	d__Bacteria;p__Firmicutes_A;c__Clostridia;o__Oscillospirales;f__Acutalibacteraceae;g__Ruminococcus_E;s__Ruminococcus_E sp003526955
positive	TEDDY_OU_SUBJ1398327253_MAG65	97	2190	1962	64142	1.44798	0.000532293	0.00491783	d__Bacteria;p__Firmicutes_A;c__Clostridia;o__Oscillospirales;f__Ruminococcaceae;g__Ruthenibacterium;s__Ruthenibacterium lactatiformans
positive	TEDDY_OU_SUBJ1398327253_MAG80	158	2190	3058	64142	1.51325	1.9291e-06	2.02857e-05	d__Bacteria;p__Bacteroidota;c__Bacteroidia;o__Bacteroidales;f__Bacteroidaceae;g__Bacteroides;s__Bacteroides cellulosilyticus
positive	TEDDY_OU_SUBJ1379633001_MAG35	143	2190	2239	64142	1.87062	5.04752e-11	7.31024e-10	d__Bacteria;p__Firmicutes_A;c__Clostridia;o__Lachnospirales;f__Lachnospiraceae;g__Anaerostipes;s__Anaerostipes hadrus
positive	TEDDY_OU_SUBJ1521921375_MAG16	428	2190	2869	64142	4.36913	8.53252e-116	5.60233e-114	d__Bacteria;p__Bacteroidota;c__Bacteroidia;o__Bacteroidales;f__Bacteroidaceae;g__Bacteroides;s__Bacteroides uniformis
positive	TEDDY_OU_SUBJ1521921375_MAG28	218	2190	2090	64142	3.05488	4.61454e-40	1.32505e-38	d__Bacteria;p__Firmicutes_A;c__Clostridia;o__Lachnospirales;f__Lachnospiraceae;g__Fusicatenibacter;s__Fusicatenibacter saccharivorans
positive	TEDDY_OU_SUBJ1521921375_MAG51	337	2190	1640	64142	6.01722	3.28086e-126	2.61691e-124	d__Bacteria;p__Firmicutes_A;c__Clostridia;o__Oscillospirales;f__Ruminococcaceae;g__Faecalibacterium;s__Faecalibacterium prausnitzii_J
positive	TEDDY_OU_SUBJ1521921375_MAG62	110	2190	1991	64142	1.61813	4.07022e-06	4.19007e-05	d__Bacteria;p__Firmicutes_A;c__Clostridia;o__Lachnospirales;f__Lachnospiraceae;g__Anaerostipes;s__Anaerostipes hadrus
positive	TEDDY_OU_SUBJ1521921375_MAG71	127	2190	1546	64142	2.40592	7.25365e-17	1.36551e-15	d__Bacteria;p__Firmicutes_A;c__Clostridia;o__Oscillospirales;f__Acutalibacteraceae;g__Ruminococcus_E;s__Ruminococcus_E bromii_B
positive	TEDDY_OU_SUBJ1263906465_MAG100	212	2190	2162	64142	2.87188	1.23655e-35	2.85426e-34	d__Bacteria;p__Firmicutes_A;c__Clostridia;o__Lachnospirales;f__Lachnospiraceae;g__Fusicatenibacter;s__Fusicatenibacter saccharivorans
positive	TEDDY_OU_SUBJ1263906465_MAG25	154	2190	2935	64142	1.53675	1.16519e-06	1.23857e-05	d__Bacteria;p__Bacteroidota;c__Bacteroidia;o__Bacteroidales;f__Bacteroidaceae;g__Bacteroides;s__Bacteroides cellulosilyticus
positive	TEDDY_OU_SUBJ1263906465_MAG39	152	2190	2377	64142	1.87292	1.27227e-11	1.90275e-10	d__Bacteria;p__Firmicutes_A;c__Clostridia;o__Lachnospirales;f__Lachnospiraceae;g__Anaerostipes;s__Anaerostipes hadrus
positive	TEDDY_OU_SUBJ1235862144_MAG41	381	2190	2811	64142	3.96971	1.55923e-93	5.94328e-92	d__Bacteria;p__Bacteroidota;c__Bacteroidia;o__Bacteroidales;f__Bacteroidaceae;g__Bacteroides;s__Bacteroides uniformis
positive	TEDDY_OU_SUBJ1235862144_MAG61	77	2190	933	64142	2.4171	4.37795e-11	6.3662e-10	d__Bacteria;p__Firmicutes_A;c__Clostridia;o__Oscillospirales;f__Acutalibacteraceae;g__Ruminococcus_E;s__Ruminococcus_E sp900314705
positive	TEDDY_OU_SUBJ1235862144_MAG75	105	2190	1909	64142	1.61092	7.69645e-06	7.79637e-05	d__Bacteria;p__Firmicutes_A;c__Clostridia;o__Lachnospirales;f__Lachnospiraceae;g__Anaerostipes;s__Anaerostipes hadrus
positive	TEDDY_OU_SUBJ1235862144_MAG85	221	2190	2219	64142	2.91689	6.97779e-38	1.74702e-36	d__Bacteria;p__Firmicutes_A;c__Clostridia;o__Lachnospirales;f__Lachnospiraceae;g__Fusicatenibacter;s__Fusicatenibacter saccharivorans
positive	TEDDY_OU_SUBJ1665344977_MAG2	129	2190	1648	64142	2.29273	1.19214e-15	2.09241e-14	d__Bacteria;p__Firmicutes_A;c__Clostridia;o__Oscillospirales;f__Acutalibacteraceae;g__Ruminococcus_E;s__Ruminococcus_E bromii_B
positive	TEDDY_OU_SUBJ1665344977_MAG27	471	2190	1917	64142	7.19682	1.55512e-198	2.79092e-195	d__Bacteria;p__Firmicutes_A;c__Clostridia;o__Oscillospirales;f__Ruminococcaceae;g__Faecalibacterium;s__Faecalibacterium prausnitzii_G
positive	TEDDY_OU_SUBJ1665344977_MAG37	123	2190	1986	64142	1.81384	4.76212e-09	5.90086e-08	d__Bacteria;p__Firmicutes_A;c__Clostridia;o__Lachnospirales;f__Lachnospiraceae;g__Anaerostipes;s__Anaerostipes hadrus
positive	TEDDY_OU_SUBJ1841951412_MAG5	128	2190	2076	64142	1.80575	3.10514e-09	3.89698e-08	d__Bacteria;p__Firmicutes_A;c__Clostridia;o__Lachnospirales;f__Lachnospiraceae;g__Anaerostipes;s__Anaerostipes hadrus
positive	TEDDY_OU_SUBJ1354562324_MAG101	106	2190	2055	64142	1.51072	7.52108e-05	0.000722131	d__Bacteria;p__Firmicutes_A;c__Clostridia;o__Oscillospirales;f__Ruminococcaceae;g__Ruthenibacterium;s__Ruthenibacterium lactatiformans
positive	TEDDY_OU_SUBJ1354562324_MAG30	368	2190	2550	64142	4.22659	2.52082e-97	1.09013e-95	d__Bacteria;p__Bacteroidota;c__Bacteroidia;o__Bacteroidales;f__Bacteroidaceae;g__Bacteroides;s__Bacteroides uniformis
positive	TEDDY_OU_SUBJ1354562324_MAG43	134	2190	1674	64142	2.34444	7.34225e-17	1.38098e-15	d__Bacteria;p__Firmicutes_A;c__Clostridia;o__Oscillospirales;f__Acutalibacteraceae;g__Ruminococcus_E;s__Ruminococcus_E bromii_B
positive	TEDDY_OU_SUBJ1354562324_MAG71	406	2190	1602	64142	7.4233	4.70275e-177	1.01278e-174	d__Bacteria;p__Firmicutes_A;c__Clostridia;o__Oscillospirales;f__Ruminococcaceae;g__Faecalibacterium;s__Faecalibacterium prausnitzii_G
positive	TEDDY_OU_SUBJ1354562324_MAG83	118	2190	1940	64142	1.78142	2.28707e-08	2.71673e-07	d__Bacteria;p__Firmicutes_A;c__Clostridia;o__Lachnospirales;f__Lachnospiraceae;g__Anaerostipes;s__Anaerostipes hadrus
positive	TEDDY_OU_SUBJ1755815200_MAG34	131	2190	1569	64142	2.4453	7.84254e-18	1.58381e-16	d__Bacteria;p__Firmicutes_A;c__Clostridia;o__Oscillospirales;f__Acutalibacteraceae;g__Ruminococcus_E;s__Ruminococcus_E bromii_B
positive	TEDDY_OU_SUBJ1755815200_MAG36	117	2190	1920	64142	1.78472	2.37382e-08	2.81667e-07	d__Bacteria;p__Firmicutes_A;c__Clostridia;o__Lachnospirales;f__Lachnospiraceae;g__Bariatricus;s__Bariatricus comes
positive	TEDDY_OU_SUBJ1755815200_MAG51	120	2190	1867	64142	1.88252	1.03305e-09	1.33272e-08	d__Bacteria;p__Firmicutes_A;c__Clostridia;o__Lachnospirales;f__Lachnospiraceae;g__Anaerostipes;s__Anaerostipes hadrus
positive	TEDDY_OU_SUBJ1754250404_MAG36	173	2190	2358	64142	2.14874	1.02587e-17	2.05326e-16	d__Bacteria;p__Firmicutes_A;c__Clostridia;o__Lachnospirales;f__Lachnospiraceae;g__Anaerostipes;s__Anaerostipes hadrus
positive	TEDDY_OU_SUBJ1754250404_MAG38	139	2190	1614	64142	2.5222	8.11688e-20	1.73935e-18	d__Bacteria;p__Firmicutes_A;c__Clostridia;o__Oscillospirales;f__Acutalibacteraceae;g__Ruminococcus_E;s__Ruminococcus_E bromii_B
positive	TEDDY_OU_SUBJ1762338144_MAG11	353	2190	1674	64142	6.17652	1.17148e-134	1.27419e-132	d__Bacteria;p__Firmicutes_A;c__Clostridia;o__Oscillospirales;f__Ruminococcaceae;g__Faecalibacterium;s__Faecalibacterium prausnitzii
positive	TEDDY_OU_SUBJ1762338144_MAG55	135	2190	2114	64142	1.87039	1.62207e-10	2.25228e-09	d__Bacteria;p__Firmicutes_A;c__Clostridia;o__Lachnospirales;f__Lachnospiraceae;g__Anaerostipes;s__Anaerostipes hadrus
positive	TEDDY_OU_SUBJ1762338144_MAG73	359	2190	1597	64142	6.58381	4.56815e-144	7.28739e-142	d__Bacteria;p__Firmicutes_A;c__Clostridia;o__Oscillospirales;f__Ruminococcaceae;g__Faecalibacterium;s__Faecalibacterium prausnitzii_E
positive	TEDDY_OU_SUBJ1566407758_MAG28	143	2190	1735	64142	2.41392	8.15367e-19	1.71315e-17	d__Bacteria;p__Firmicutes_A;c__Clostridia;o__Oscillospirales;f__Acutalibacteraceae;g__Ruminococcus_E;s__Ruminococcus_E bromii_B
positive	TEDDY_OU_SUBJ1566407758_MAG41	141	2190	2233	64142	1.84944	1.35345e-10	1.89642e-09	d__Bacteria;p__Firmicutes_A;c__Clostridia;o__Lachnospirales;f__Lachnospiraceae;g__Anaerostipes;s__Anaerostipes hadrus
positive	TEDDY_OU_SUBJ1566407758_MAG5	389	2190	2657	64142	4.28786	5.17796e-104	2.95006e-102	d__Bacteria;p__Bacteroidota;c__Bacteroidia;o__Bacteroidales;f__Bacteroidaceae;g__Bacteroides;s__Bacteroides uniformis
positive	TEDDY_OU_SUBJ1806449452_MAG38	142	2190	2149	64142	1.93529	6.82905e-12	1.03717e-10	d__Bacteria;p__Firmicutes_A;c__Clostridia;o__Lachnospirales;f__Lachnospiraceae;g__Anaerostipes;s__Anaerostipes hadrus
positive	TEDDY_OU_SUBJ1806449452_MAG66	102	2190	2130	64142	1.40253	0.00104202	0.00947278	d__Bacteria;p__Firmicutes_A;c__Clostridia;o__Oscillospirales;f__Ruminococcaceae;g__Ruthenibacterium;s__Ruthenibacterium lactatiformans
positive	TEDDY_OU_SUBJ1806449452_MAG98	433	2190	1683	64142	7.53578	4.64501e-190	2.223e-187	d__Bacteria;p__Firmicutes_A;c__Clostridia;o__Oscillospirales;f__Ruminococcaceae;g__Faecalibacterium;s__Faecalibacterium prausnitzii_G
positive	TEDDY_OU_SUBJ1818407091_MAG24	366	2190	1899	64142	5.64444	6.25061e-129	5.47208e-127	d__Bacteria;p__Firmicutes_A;c__Clostridia;o__Oscillospirales;f__Ruminococcaceae;g__Faecalibacterium;s__Faecalibacterium sp900539885
positive	TEDDY_OU_SUBJ1818407091_MAG35	356	2190	1633	64142	6.38498	1.79722e-139	2.41906e-137	d__Bacteria;p__Firmicutes_A;c__Clostridia;o__Oscillospirales;f__Ruminococcaceae;g__Faecalibacterium;s__Faecalibacterium prausnitzii_C
positive	TEDDY_OU_SUBJ1818407091_MAG38	133	2190	1607	64142	2.42394	8.6026e-18	1.72984e-16	d__Bacteria;p__Firmicutes_A;c__Clostridia;o__Oscillospirales;f__Acutalibacteraceae;g__Ruminococcus_E;s__Ruminococcus_E bromii_B
positive	TEDDY_OU_SUBJ1818407091_MAG48	178	2190	3904	64142	1.33538	0.000262335	0.00245637	d__Bacteria;p__Bacteroidota;c__Bacteroidia;o__Bacteroidales;f__Bacteroidaceae;g__Bacteroides;s__Bacteroides ovatus
positive	TEDDY_OU_SUBJ1818407091_MAG55	138	2190	2091	64142	1.93295	1.39312e-11	2.08059e-10	d__Bacteria;p__Firmicutes_A;c__Clostridia;o__Lachnospirales;f__Lachnospiraceae;g__Anaerostipes;s__Anaerostipes hadrus
positive	TEDDY_OU_SUBJ1818407091_MAG61	388	2190	2630	64142	4.32074	1.22355e-104	7.14104e-103	d__Bacteria;p__Bacteroidota;c__Bacteroidia;o__Bacteroidales;f__Bacteroidaceae;g__Bacteroides;s__Bacteroides uniformis
[truncated: 2,093 more rows]
