# Supplementary material for: Islet autoantibody seroconversion in type-1 diabetes is associated with metagenome-assembled genomes in infant gut microbiomes
Source: Nat Commun. 2022 Jun 21;13:3551. doi: 10.1038/s41467-022-31227-1 (PMC9213500; doi:10.1038/s41467-022-31227-1)
Supplement: Supplementary file 12 — Supplementary Data 10 [file 41467_2022_31227_MOESM12_ESM.xlsx]

## Sheet: Suppl. Data 10
Supplementary Data 10: Summary of the Seroconversion MAGs in species levels
Total MAGs: all the high quality MAGs in this subject
Species	Representive MAG name	Taxonomy	Total number of MAGs	MAGs with positive association	MAGs with negative association	Total MAGs	Sigificant positive/negative MAGs
GMS_176	TEDDY_OU_SUBJ1963902608_MAG13	d__Archaea;p__Methanobacteriota;c__Methanobacteria;o__Methanobacteriales;f__Methanobacteriaceae;g__Methanobrevibacter_A;s__Methanobrevibacter_A smithii	7	0	0	TEDDY_OU_SUBJ1351253490_MAG72,TEDDY_OU_SUBJ1220546515_MAG24,TEDDY_OU_SUBJ1870814408_MAG66,TEDDY_OU_SUBJ1408249292_MAG68,TEDDY_OU_SUBJ1948771613_MAG8,TEDDY_OU_SUBJ1963902608_MAG13,TEDDY_OU_SUBJ1875431031_MAG36
GMS_177	TEDDY_OU_SUBJ1897582388_MAG113	d__Archaea;p__Methanobacteriota;c__Methanobacteria;o__Methanobacteriales;f__Methanobacteriaceae;g__Methanobrevibacter_A;s__Methanobrevibacter_A smithii_A	1	0	0	TEDDY_OU_SUBJ1897582388_MAG113
GMS_178	TEDDY_OU_SUBJ1214227990_MAG66	d__Bacteria;p__Actinobacteriota;c__Actinomycetia;o__Actinomycetales;f__Actinomycetaceae;g__Actinobaculum;s__Actinobaculum massiliense	3	0	0	TEDDY_OU_SUBJ1834672414_MAG43,TEDDY_OU_SUBJ1214227990_MAG66,TEDDY_OU_SUBJ1287560689_MAG67
GMS_179	TEDDY_OU_SUBJ1515277756_MAG34	d__Bacteria;p__Actinobacteriota;c__Actinomycetia;o__Actinomycetales;f__Actinomycetaceae;g__Actinotignum;s__Actinotignum timonense	1	0	0	TEDDY_OU_SUBJ1515277756_MAG34
GMS_18	TEDDY_OU_SUBJ1851696129_MAG15	d__Bacteria;p__Actinobacteriota;c__Actinomycetia;o__Actinomycetales;f__Actinomycetaceae;g__Arcanobacterium_A;s__	1	0	0	TEDDY_OU_SUBJ1851696129_MAG15
GMS_180	TEDDY_OU_SUBJ1981675801_MAG101	d__Bacteria;p__Actinobacteriota;c__Actinomycetia;o__Actinomycetales;f__Actinomycetaceae;g__Arcanobacterium_A;s__Arcanobacterium_A urinimassiliense	1	0	0	TEDDY_OU_SUBJ1981675801_MAG101
GMS_181	TEDDY_OU_SUBJ1655412096_MAG42	d__Bacteria;p__Actinobacteriota;c__Actinomycetia;o__Actinomycetales;f__Actinomycetaceae;g__Gleimia;s__Gleimia europaea_A	3	0	0	TEDDY_OU_SUBJ1655412096_MAG42,TEDDY_OU_SUBJ1320820418_MAG52,TEDDY_OU_SUBJ1938000446_MAG7
GMS_128	TEDDY_OU_SUBJ1830731926_MAG20	d__Bacteria;p__Actinobacteriota;c__Actinomycetia;o__Actinomycetales;f__Actinomycetaceae;g__Pauljensenia;s__	2	0	0	TEDDY_OU_SUBJ1830731926_MAG20,TEDDY_OU_SUBJ1408421004_MAG18
GMS_182	TEDDY_OU_SUBJ1987629134_MAG66	d__Bacteria;p__Actinobacteriota;c__Actinomycetia;o__Actinomycetales;f__Actinomycetaceae;g__Pauljensenia;s__Pauljensenia radingae	40	0	0	TEDDY_OU_SUBJ1485180854_MAG18,TEDDY_OU_SUBJ1453262909_MAG9,TEDDY_OU_SUBJ1834672414_MAG30,TEDDY_OU_SUBJ1352055903_MAG35,TEDDY_OU_SUBJ1544054200_MAG33,TEDDY_OU_SUBJ1490645663_MAG55,TEDDY_OU_SUBJ1298472532_MAG59,TEDDY_OU_SUBJ1917189485_MAG37,TEDDY_OU_SUBJ1984040004_MAG15,TEDDY_OU_SUBJ1408421004_MAG22,TEDDY_OU_SUBJ1987629134_MAG66,TEDDY_OU_SUBJ1472545676_MAG29,TEDDY_OU_SUBJ1759452045_MAG57,TEDDY_OU_S…
GMS_183	TEDDY_OU_SUBJ1634525906_MAG65	d__Bacteria;p__Actinobacteriota;c__Actinomycetia;o__Actinomycetales;f__Actinomycetaceae;g__Pauljensenia;s__Pauljensenia sp900541895	2	0	0	TEDDY_OU_SUBJ1634525906_MAG65,TEDDY_OU_SUBJ1733023731_MAG15
GMS_184	TEDDY_OU_SUBJ1551530925_MAG79	d__Bacteria;p__Actinobacteriota;c__Actinomycetia;o__Actinomycetales;f__Actinomycetaceae;g__Pauljensenia;s__Pauljensenia turicensis	8	0	0	TEDDY_OU_SUBJ1979908439_MAG88,TEDDY_OU_SUBJ1551530925_MAG79,TEDDY_OU_SUBJ1837860188_MAG23,TEDDY_OU_SUBJ1778560668_MAG20,TEDDY_OU_SUBJ1671622380_MAG66,TEDDY_OU_SUBJ1546159530_MAG13,TEDDY_OU_SUBJ1365698731_MAG2,TEDDY_OU_SUBJ1918345032_MAG25
GMS_14	TEDDY_OU_SUBJ1453440355_MAG75	d__Bacteria;p__Actinobacteriota;c__Actinomycetia;o__Actinomycetales;f__Actinomycetaceae;g__Varibaculum;s__	1	0	0	TEDDY_OU_SUBJ1453440355_MAG75
GMS_185	TEDDY_OU_SUBJ1442667678_MAG150	d__Bacteria;p__Actinobacteriota;c__Actinomycetia;o__Actinomycetales;f__Actinomycetaceae;g__Varibaculum;s__Varibaculum cambriense	6	0	0	TEDDY_OU_SUBJ1442667678_MAG150,TEDDY_OU_SUBJ1231759300_MAG38,TEDDY_OU_SUBJ1958241611_MAG19,TEDDY_OU_SUBJ1287248899_MAG24,TEDDY_OU_SUBJ1679606622_MAG41,TEDDY_OU_SUBJ1699493968_MAG20
GMS_186	TEDDY_OU_SUBJ1474926776_MAG9	d__Bacteria;p__Actinobacteriota;c__Actinomycetia;o__Actinomycetales;f__Actinomycetaceae;g__Varibaculum;s__Varibaculum cambriense_A	67	0	0	TEDDY_OU_SUBJ1748795809_MAG13,TEDDY_OU_SUBJ1582400837_MAG13,TEDDY_OU_SUBJ1743288251_MAG17,TEDDY_OU_SUBJ1971202062_MAG102,TEDDY_OU_SUBJ1539417543_MAG16,TEDDY_OU_SUBJ1589385646_MAG52,TEDDY_OU_SUBJ1755815200_MAG26,TEDDY_OU_SUBJ1264582496_MAG55,TEDDY_OU_SUBJ1301699113_MAG32,TEDDY_OU_SUBJ1913333238_MAG100,TEDDY_OU_SUBJ1981675801_MAG32,TEDDY_OU_SUBJ1546159530_MAG12,TEDDY_OU_SUBJ1418918864_MAG3,TEDDY_OU…
GMS_187	TEDDY_OU_SUBJ1897582388_MAG199	d__Bacteria;p__Actinobacteriota;c__Actinomycetia;o__Actinomycetales;f__Actinomycetaceae;g__Varibaculum;s__Varibaculum timonense	6	0	0	TEDDY_OU_SUBJ1301699113_MAG5,TEDDY_OU_SUBJ1492011160_MAG16,TEDDY_OU_SUBJ1851696129_MAG29,TEDDY_OU_SUBJ1897582388_MAG199,TEDDY_OU_SUBJ1683560404_MAG94,TEDDY_OU_SUBJ1938000446_MAG108
GMS_188	TEDDY_OU_SUBJ1378497214_MAG35	d__Bacteria;p__Actinobacteriota;c__Actinomycetia;o__Actinomycetales;f__Actinomycetaceae;g__Winkia;s__Winkia neuii	1	0	0	TEDDY_OU_SUBJ1378497214_MAG35
GMS_189	TEDDY_OU_SUBJ1370609090_MAG39	d__Bacteria;p__Actinobacteriota;c__Actinomycetia;o__Actinomycetales;f__Actinomycetaceae;g__Winkia;s__Winkia sp002849225	1	0	0	TEDDY_OU_SUBJ1370609090_MAG39
GMS_190	TEDDY_OU_SUBJ1502254188_MAG59	d__Bacteria;p__Actinobacteriota;c__Actinomycetia;o__Actinomycetales;f__Bifidobacteriaceae;g__Bifidobacterium;s__Bifidobacterium adolescentis	104	0	0	TEDDY_OU_SUBJ1819475982_MAG6,TEDDY_OU_SUBJ1750956729_MAG5,TEDDY_OU_SUBJ1940194251_MAG83,TEDDY_OU_SUBJ1820119148_MAG74,TEDDY_OU_SUBJ1270432446_MAG107,TEDDY_OU_SUBJ1983211753_MAG14,TEDDY_OU_SUBJ1571694421_MAG88,TEDDY_OU_SUBJ1408249292_MAG36,TEDDY_OU_SUBJ1402733862_MAG103,TEDDY_OU_SUBJ1665447745_MAG148,TEDDY_OU_SUBJ1803014675_MAG33,TEDDY_OU_SUBJ1297296991_MAG57,TEDDY_OU_SUBJ1443072149_MAG58,TEDDY_OU…
GMS_191	TEDDY_OU_SUBJ1341052279_MAG48	d__Bacteria;p__Actinobacteriota;c__Actinomycetia;o__Actinomycetales;f__Bifidobacteriaceae;g__Bifidobacterium;s__Bifidobacterium animalis	34	0	0	TEDDY_OU_SUBJ1341563176_MAG20,TEDDY_OU_SUBJ1467821441_MAG79,TEDDY_OU_SUBJ1897951711_MAG82,TEDDY_OU_SUBJ1475237507_MAG59,TEDDY_OU_SUBJ1674269177_MAG1,TEDDY_OU_SUBJ1559962652_MAG80,TEDDY_OU_SUBJ1842268851_MAG56,TEDDY_OU_SUBJ1566330589_MAG58,TEDDY_OU_SUBJ1861181419_MAG87,TEDDY_OU_SUBJ1391609433_MAG51,TEDDY_OU_SUBJ1597051692_MAG60,TEDDY_OU_SUBJ1456476394_MAG14,TEDDY_OU_SUBJ1490524552_MAG27,TEDDY_OU_S…
GMS_192	TEDDY_OU_SUBJ1235524891_MAG54	d__Bacteria;p__Actinobacteriota;c__Actinomycetia;o__Actinomycetales;f__Bifidobacteriaceae;g__Bifidobacterium;s__Bifidobacterium asteroides_B	1	0	0	TEDDY_OU_SUBJ1235524891_MAG54
GMS_193	TEDDY_OU_SUBJ1590854185_MAG28	d__Bacteria;p__Actinobacteriota;c__Actinomycetia;o__Actinomycetales;f__Bifidobacteriaceae;g__Bifidobacterium;s__Bifidobacterium bifidum	302	0	0	TEDDY_OU_SUBJ1649231447_MAG26,TEDDY_OU_SUBJ1671014240_MAG72,TEDDY_OU_SUBJ1278618762_MAG57,TEDDY_OU_SUBJ1511219058_MAG32,TEDDY_OU_SUBJ1237890995_MAG51,TEDDY_OU_SUBJ1699493968_MAG43,TEDDY_OU_SUBJ1556940978_MAG70,TEDDY_OU_SUBJ1387717546_MAG45,TEDDY_OU_SUBJ1469813920_MAG109,TEDDY_OU_SUBJ1979908439_MAG14,TEDDY_OU_SUBJ1820119148_MAG77,TEDDY_OU_SUBJ1214523904_MAG49,TEDDY_OU_SUBJ1748509278_MAG56,TEDDY_OU…
GMS_194	TEDDY_OU_SUBJ1690096424_MAG13	d__Bacteria;p__Actinobacteriota;c__Actinomycetia;o__Actinomycetales;f__Bifidobacteriaceae;g__Bifidobacterium;s__Bifidobacterium breve	180	0	0	TEDDY_OU_SUBJ1578947222_MAG43,TEDDY_OU_SUBJ1240237502_MAG54,TEDDY_OU_SUBJ1450162590_MAG20,TEDDY_OU_SUBJ1748509278_MAG47,TEDDY_OU_SUBJ1662442258_MAG4,TEDDY_OU_SUBJ1922194845_MAG32,TEDDY_OU_SUBJ1907095236_MAG12,TEDDY_OU_SUBJ1954121241_MAG38,TEDDY_OU_SUBJ1359542206_MAG7,TEDDY_OU_SUBJ1439205458_MAG40,TEDDY_OU_SUBJ1287248899_MAG34,TEDDY_OU_SUBJ1402733862_MAG71,TEDDY_OU_SUBJ1435855179_MAG1,TEDDY_OU_SUB…
GMS_195	TEDDY_OU_SUBJ1532644191_MAG74	d__Bacteria;p__Actinobacteriota;c__Actinomycetia;o__Actinomycetales;f__Bifidobacteriaceae;g__Bifidobacterium;s__Bifidobacterium catenulatum	31	0	0	TEDDY_OU_SUBJ1607835974_MAG14,TEDDY_OU_SUBJ1812675350_MAG79,TEDDY_OU_SUBJ1320820418_MAG111,TEDDY_OU_SUBJ1539417543_MAG14,TEDDY_OU_SUBJ1270135221_MAG20,TEDDY_OU_SUBJ1358015183_MAG51,TEDDY_OU_SUBJ1369765219_MAG49,TEDDY_OU_SUBJ1243510805_MAG19,TEDDY_OU_SUBJ1907095236_MAG23,TEDDY_OU_SUBJ1542182324_MAG20,TEDDY_OU_SUBJ1270432446_MAG86,TEDDY_OU_SUBJ1609377271_MAG37,TEDDY_OU_SUBJ1539161823_MAG34,TEDDY_OU…
GMS_196	TEDDY_OU_SUBJ1798464831_MAG35	d__Bacteria;p__Actinobacteriota;c__Actinomycetia;o__Actinomycetales;f__Bifidobacteriaceae;g__Bifidobacterium;s__Bifidobacterium dentium	72	0	0	TEDDY_OU_SUBJ1324671017_MAG16,TEDDY_OU_SUBJ1600359990_MAG16,TEDDY_OU_SUBJ1453440355_MAG6,TEDDY_OU_SUBJ1400712479_MAG3,TEDDY_OU_SUBJ1896759560_MAG3,TEDDY_OU_SUBJ1918137242_MAG26,TEDDY_OU_SUBJ1559813261_MAG30,TEDDY_OU_SUBJ1639718107_MAG15,TEDDY_OU_SUBJ1842157334_MAG21,TEDDY_OU_SUBJ1235524891_MAG10,TEDDY_OU_SUBJ1551530925_MAG46,TEDDY_OU_SUBJ1818407091_MAG5,TEDDY_OU_SUBJ1580057722_MAG36,TEDDY_OU_SUBJ…
GMS_197	TEDDY_OU_SUBJ1600359990_MAG7	d__Bacteria;p__Actinobacteriota;c__Actinomycetia;o__Actinomycetales;f__Bifidobacteriaceae;g__Bifidobacterium;s__Bifidobacterium gallinarum	2	0	0	TEDDY_OU_SUBJ1897951711_MAG62,TEDDY_OU_SUBJ1600359990_MAG7
GMS_198	TEDDY_OU_SUBJ1798464831_MAG46	d__Bacteria;p__Actinobacteriota;c__Actinomycetia;o__Actinomycetales;f__Bifidobacteriaceae;g__Bifidobacterium;s__Bifidobacterium globosum	1	0	0	TEDDY_OU_SUBJ1798464831_MAG46
GMS_199	TEDDY_OU_SUBJ1348347380_MAG3	d__Bacteria;p__Actinobacteriota;c__Actinomycetia;o__Actinomycetales;f__Bifidobacteriaceae;g__Bifidobacterium;s__Bifidobacterium infantis	27	0	0	TEDDY_OU_SUBJ1730561529_MAG7,TEDDY_OU_SUBJ1697733435_MAG1,TEDDY_OU_SUBJ1296635662_MAG65,TEDDY_OU_SUBJ1901483788_MAG122,TEDDY_OU_SUBJ1555475495_MAG3,TEDDY_OU_SUBJ1560559420_MAG31,TEDDY_OU_SUBJ1987629134_MAG20,TEDDY_OU_SUBJ1733023731_MAG5,TEDDY_OU_SUBJ1672377043_MAG49,TEDDY_OU_SUBJ1256059301_MAG48,TEDDY_OU_SUBJ1375080804_MAG22,TEDDY_OU_SUBJ1593993351_MAG1,TEDDY_OU_SUBJ1818407091_MAG40,TEDDY_OU_SUBJ…
GMS_200	TEDDY_OU_SUBJ1691612732_MAG29	d__Bacteria;p__Actinobacteriota;c__Actinomycetia;o__Actinomycetales;f__Bifidobacteriaceae;g__Bifidobacterium;s__Bifidobacterium kashiwanohense	7	0	0	TEDDY_OU_SUBJ1971202062_MAG46,TEDDY_OU_SUBJ1337362290_MAG57,TEDDY_OU_SUBJ1607366575_MAG24,TEDDY_OU_SUBJ1880192398_MAG23,TEDDY_OU_SUBJ1691612732_MAG29,TEDDY_OU_SUBJ1782032164_MAG14,TEDDY_OU_SUBJ1281056545_MAG6
GMS_201	TEDDY_OU_SUBJ1787479204_MAG23	d__Bacteria;p__Actinobacteriota;c__Actinomycetia;o__Actinomycetales;f__Bifidobacteriaceae;g__Bifidobacterium;s__Bifidobacterium longum	275	0	0	TEDDY_OU_SUBJ1992235952_MAG58,TEDDY_OU_SUBJ1941652973_MAG10,TEDDY_OU_SUBJ1201923829_MAG65,TEDDY_OU_SUBJ1665769895_MAG100,TEDDY_OU_SUBJ1569946316_MAG92,TEDDY_OU_SUBJ1401905929_MAG134,TEDDY_OU_SUBJ1432134560_MAG104,TEDDY_OU_SUBJ1820119148_MAG76,TEDDY_OU_SUBJ1539417543_MAG32,TEDDY_OU_SUBJ1227540689_MAG13,TEDDY_OU_SUBJ1203382400_MAG11,TEDDY_OU_SUBJ1686476969_MAG26,TEDDY_OU_SUBJ1511219058_MAG13,TEDDY_…
GMS_202	TEDDY_OU_SUBJ1937472232_MAG39	d__Bacteria;p__Actinobacteriota;c__Actinomycetia;o__Actinomycetales;f__Bifidobacteriaceae;g__Bifidobacterium;s__Bifidobacterium pseudocatenulatum	147	0	0	TEDDY_OU_SUBJ1987808799_MAG35,TEDDY_OU_SUBJ1738528553_MAG60,TEDDY_OU_SUBJ1611641264_MAG1,TEDDY_OU_SUBJ1961943513_MAG49,TEDDY_OU_SUBJ1701708769_MAG31,TEDDY_OU_SUBJ1474385837_MAG43,TEDDY_OU_SUBJ1432134560_MAG94,TEDDY_OU_SUBJ1450162590_MAG19,TEDDY_OU_SUBJ1229945902_MAG8,TEDDY_OU_SUBJ1297070386_MAG7,TEDDY_OU_SUBJ1328759443_MAG26,TEDDY_OU_SUBJ1794386412_MAG84,TEDDY_OU_SUBJ1925403765_MAG61,TEDDY_OU_SUB…
GMS_203	TEDDY_OU_SUBJ1427155299_MAG23	d__Bacteria;p__Actinobacteriota;c__Actinomycetia;o__Actinomycetales;f__Bifidobacteriaceae;g__Bifidobacterium;s__Bifidobacterium sp002742445	2	0	0	TEDDY_OU_SUBJ1427155299_MAG23,TEDDY_OU_SUBJ1893305062_MAG89
GMS_103	TEDDY_OU_SUBJ1907095236_MAG21	d__Bacteria;p__Actinobacteriota;c__Actinomycetia;o__Actinomycetales;f__Micrococcaceae;g__Rothia;s__	1	0	0	TEDDY_OU_SUBJ1907095236_MAG21
GMS_204	TEDDY_OU_SUBJ1279157655_MAG88	d__Bacteria;p__Actinobacteriota;c__Actinomycetia;o__Mycobacteriales;f__Mycobacteriaceae;g__Corynebacterium;s__Corynebacterium argentoratense	3	0	0	TEDDY_OU_SUBJ1279157655_MAG88,TEDDY_OU_SUBJ1950891337_MAG28,TEDDY_OU_SUBJ1738043333_MAG13
GMS_205	TEDDY_OU_SUBJ1533472625_MAG6	d__Bacteria;p__Actinobacteriota;c__Actinomycetia;o__Mycobacteriales;f__Mycobacteriaceae;g__Corynebacterium;s__Corynebacterium callunae	3	0	0	TEDDY_OU_SUBJ1489117868_MAG17,TEDDY_OU_SUBJ1747369725_MAG16,TEDDY_OU_SUBJ1533472625_MAG6
GMS_206	TEDDY_OU_SUBJ1387717546_MAG144	d__Bacteria;p__Actinobacteriota;c__Actinomycetia;o__Mycobacteriales;f__Mycobacteriaceae;g__Corynebacterium;s__Corynebacterium variabile	3	0	0	TEDDY_OU_SUBJ1387717546_MAG144,TEDDY_OU_SUBJ1442667678_MAG106,TEDDY_OU_SUBJ1533472625_MAG17
GMS_129	TEDDY_OU_SUBJ1870814408_MAG54	d__Bacteria;p__Actinobacteriota;c__Actinomycetia;o__Mycobacteriales;f__Mycobacteriaceae;g__Lawsonella;s__	1	0	0	TEDDY_OU_SUBJ1870814408_MAG54
GMS_207	TEDDY_OU_SUBJ1380175948_MAG36	d__Bacteria;p__Actinobacteriota;c__Actinomycetia;o__Propionibacteriales;f__Propionibacteriaceae;g__Cutibacterium;s__Cutibacterium avidum	6	0	0	TEDDY_OU_SUBJ1235524891_MAG67,TEDDY_OU_SUBJ1380175948_MAG36,TEDDY_OU_SUBJ1807354746_MAG3,TEDDY_OU_SUBJ1738528553_MAG70,TEDDY_OU_SUBJ1475237507_MAG69,TEDDY_OU_SUBJ1987629134_MAG7
GMS_208	TEDDY_OU_SUBJ1822325385_MAG38	d__Bacteria;p__Actinobacteriota;c__Actinomycetia;o__Propionibacteriales;f__Propionibacteriaceae;g__Propionibacterium;s__Propionibacterium freudenreichii	1	0	0	TEDDY_OU_SUBJ1822325385_MAG38
GMS_209	TEDDY_OU_SUBJ1589385646_MAG50	d__Bacteria;p__Actinobacteriota;c__Coriobacteriia;o__Coriobacteriales;f__Atopobiaceae;g__Atopobium;s__Atopobium minutum	3	0	0	TEDDY_OU_SUBJ1589385646_MAG50,TEDDY_OU_SUBJ1870814408_MAG64,TEDDY_OU_SUBJ1752249221_MAG14
GMS_210	TEDDY_OU_SUBJ1220135965_MAG57	d__Bacteria;p__Actinobacteriota;c__Coriobacteriia;o__Coriobacteriales;f__Atopobiaceae;g__Lancefieldella;s__Lancefieldella parvula	1	0	0	TEDDY_OU_SUBJ1220135965_MAG57
GMS_211	TEDDY_OU_SUBJ1378497214_MAG46	d__Bacteria;p__Actinobacteriota;c__Coriobacteriia;o__Coriobacteriales;f__Atopobiaceae;g__Lancefieldella;s__Lancefieldella rimae	1	0	0	TEDDY_OU_SUBJ1378497214_MAG46
GMS_212	TEDDY_OU_SUBJ1830731926_MAG19	d__Bacteria;p__Actinobacteriota;c__Coriobacteriia;o__Coriobacteriales;f__Atopobiaceae;g__Lancefieldella;s__Lancefieldella sp000564995	1	0	0	TEDDY_OU_SUBJ1830731926_MAG19
GMS_213	TEDDY_OU_SUBJ1953899407_MAG37	d__Bacteria;p__Actinobacteriota;c__Coriobacteriia;o__Coriobacteriales;f__Atopobiaceae;g__Olsenella_E;s__Olsenella_E sp003609875	1	0	0	TEDDY_OU_SUBJ1953899407_MAG37
GMS_214	TEDDY_OU_SUBJ1387717546_MAG73	d__Bacteria;p__Actinobacteriota;c__Coriobacteriia;o__Coriobacteriales;f__Atopobiaceae;g__Parolsenella;s__Parolsenella catena	1	0	0	TEDDY_OU_SUBJ1387717546_MAG73
GMS_215	TEDDY_OU_SUBJ1467849044_MAG60	d__Bacteria;p__Actinobacteriota;c__Coriobacteriia;o__Coriobacteriales;f__Atopobiaceae;g__Parolsenella;s__Parolsenella sp900544655	2	0	0	TEDDY_OU_SUBJ1570076016_MAG86,TEDDY_OU_SUBJ1467849044_MAG60
GMS_22	TEDDY_OU_SUBJ1808629778_MAG23	d__Bacteria;p__Actinobacteriota;c__Coriobacteriia;o__Coriobacteriales;f__Coriobacteriaceae;g__Collinsella;s__	3	0	0	TEDDY_OU_SUBJ1808629778_MAG23,TEDDY_OU_SUBJ1618380387_MAG28,TEDDY_OU_SUBJ1749897487_MAG8
GMS_23	TEDDY_OU_SUBJ1361349376_MAG68	d__Bacteria;p__Actinobacteriota;c__Coriobacteriia;o__Coriobacteriales;f__Coriobacteriaceae;g__Collinsella;s__	1	0	0	TEDDY_OU_SUBJ1361349376_MAG68
GMS_24	TEDDY_OU_SUBJ1448228386_MAG28	d__Bacteria;p__Actinobacteriota;c__Coriobacteriia;o__Coriobacteriales;f__Coriobacteriaceae;g__Collinsella;s__	1	0	0	TEDDY_OU_SUBJ1448228386_MAG28
GMS_25	TEDDY_OU_SUBJ1806449452_MAG26	d__Bacteria;p__Actinobacteriota;c__Coriobacteriia;o__Coriobacteriales;f__Coriobacteriaceae;g__Collinsella;s__	1	0	0	TEDDY_OU_SUBJ1806449452_MAG26
GMS_26	TEDDY_OU_SUBJ1905023806_MAG57	d__Bacteria;p__Actinobacteriota;c__Coriobacteriia;o__Coriobacteriales;f__Coriobacteriaceae;g__Collinsella;s__	1	0	0	TEDDY_OU_SUBJ1905023806_MAG57
GMS_27	TEDDY_OU_SUBJ1712495905_MAG29	d__Bacteria;p__Actinobacteriota;c__Coriobacteriia;o__Coriobacteriales;f__Coriobacteriaceae;g__Collinsella;s__	1	0	0	TEDDY_OU_SUBJ1712495905_MAG29
GMS_28	TEDDY_OU_SUBJ1701708769_MAG27	d__Bacteria;p__Actinobacteriota;c__Coriobacteriia;o__Coriobacteriales;f__Coriobacteriaceae;g__Collinsella;s__	1	0	0	TEDDY_OU_SUBJ1701708769_MAG27
GMS_29	TEDDY_OU_SUBJ1717521911_MAG14	d__Bacteria;p__Actinobacteriota;c__Coriobacteriia;o__Coriobacteriales;f__Coriobacteriaceae;g__Collinsella;s__	1	0	0	TEDDY_OU_SUBJ1717521911_MAG14
GMS_30	TEDDY_OU_SUBJ1469107966_MAG8	d__Bacteria;p__Actinobacteriota;c__Coriobacteriia;o__Coriobacteriales;f__Coriobacteriaceae;g__Collinsella;s__	4	0	0	TEDDY_OU_SUBJ1250949712_MAG1,TEDDY_OU_SUBJ1249351763_MAG39,TEDDY_OU_SUBJ1469107966_MAG8,TEDDY_OU_SUBJ1941652973_MAG42
GMS_31	TEDDY_OU_SUBJ1498298724_MAG51	d__Bacteria;p__Actinobacteriota;c__Coriobacteriia;o__Coriobacteriales;f__Coriobacteriaceae;g__Collinsella;s__	1	0	0	TEDDY_OU_SUBJ1498298724_MAG51
GMS_32	TEDDY_OU_SUBJ1292134140_MAG43	d__Bacteria;p__Actinobacteriota;c__Coriobacteriia;o__Coriobacteriales;f__Coriobacteriaceae;g__Collinsella;s__	1	0	0	TEDDY_OU_SUBJ1292134140_MAG43
GMS_33	TEDDY_OU_SUBJ1464940850_MAG13	d__Bacteria;p__Actinobacteriota;c__Coriobacteriia;o__Coriobacteriales;f__Coriobacteriaceae;g__Collinsella;s__	10	0	0	TEDDY_OU_SUBJ1925313272_MAG6,TEDDY_OU_SUBJ1738043333_MAG67,TEDDY_OU_SUBJ1693883921_MAG67,TEDDY_OU_SUBJ1481878712_MAG16,TEDDY_OU_SUBJ1853558835_MAG31,TEDDY_OU_SUBJ1464940850_MAG13,TEDDY_OU_SUBJ1828433112_MAG76,TEDDY_OU_SUBJ1818407091_MAG45,TEDDY_OU_SUBJ1325964899_MAG26,TEDDY_OU_SUBJ1917212604_MAG5
GMS_34	TEDDY_OU_SUBJ1392692929_MAG64	d__Bacteria;p__Actinobacteriota;c__Coriobacteriia;o__Coriobacteriales;f__Coriobacteriaceae;g__Collinsella;s__	1	0	0	TEDDY_OU_SUBJ1392692929_MAG64
GMS_35	TEDDY_OU_SUBJ1647482917_MAG27	d__Bacteria;p__Actinobacteriota;c__Coriobacteriia;o__Coriobacteriales;f__Coriobacteriaceae;g__Collinsella;s__	1	0	0	TEDDY_OU_SUBJ1647482917_MAG27
GMS_36	TEDDY_OU_SUBJ1574437839_MAG53	d__Bacteria;p__Actinobacteriota;c__Coriobacteriia;o__Coriobacteriales;f__Coriobacteriaceae;g__Collinsella;s__	3	0	0	TEDDY_OU_SUBJ1574437839_MAG53,TEDDY_OU_SUBJ1733023731_MAG18,TEDDY_OU_SUBJ1568931410_MAG30
GMS_37	TEDDY_OU_SUBJ1948771613_MAG60	d__Bacteria;p__Actinobacteriota;c__Coriobacteriia;o__Coriobacteriales;f__Coriobacteriaceae;g__Collinsella;s__	4	0	0	TEDDY_OU_SUBJ1750956729_MAG6,TEDDY_OU_SUBJ1834672414_MAG17,TEDDY_OU_SUBJ1366028512_MAG12,TEDDY_OU_SUBJ1948771613_MAG60
GMS_38	TEDDY_OU_SUBJ1472561010_MAG31	d__Bacteria;p__Actinobacteriota;c__Coriobacteriia;o__Coriobacteriales;f__Coriobacteriaceae;g__Collinsella;s__	1	0	0	TEDDY_OU_SUBJ1472561010_MAG31
GMS_39	TEDDY_OU_SUBJ1527629893_MAG16	d__Bacteria;p__Actinobacteriota;c__Coriobacteriia;o__Coriobacteriales;f__Coriobacteriaceae;g__Collinsella;s__	1	0	0	TEDDY_OU_SUBJ1527629893_MAG16
GMS_40	TEDDY_OU_SUBJ1367414889_MAG89	d__Bacteria;p__Actinobacteriota;c__Coriobacteriia;o__Coriobacteriales;f__Coriobacteriaceae;g__Collinsella;s__	1	0	0	TEDDY_OU_SUBJ1367414889_MAG89
GMS_41	TEDDY_OU_SUBJ1257441203_MAG9	d__Bacteria;p__Actinobacteriota;c__Coriobacteriia;o__Coriobacteriales;f__Coriobacteriaceae;g__Collinsella;s__	1	0	0	TEDDY_OU_SUBJ1257441203_MAG9
GMS_42	TEDDY_OU_SUBJ1852194288_MAG45	d__Bacteria;p__Actinobacteriota;c__Coriobacteriia;o__Coriobacteriales;f__Coriobacteriaceae;g__Collinsella;s__	2	0	0	TEDDY_OU_SUBJ1622939176_MAG20,TEDDY_OU_SUBJ1852194288_MAG45
GMS_43	TEDDY_OU_SUBJ1561361742_MAG4	d__Bacteria;p__Actinobacteriota;c__Coriobacteriia;o__Coriobacteriales;f__Coriobacteriaceae;g__Collinsella;s__	1	0	0	TEDDY_OU_SUBJ1561361742_MAG4
GMS_44	TEDDY_OU_SUBJ1415720840_MAG85	d__Bacteria;p__Actinobacteriota;c__Coriobacteriia;o__Coriobacteriales;f__Coriobacteriaceae;g__Collinsella;s__	1	0	0	TEDDY_OU_SUBJ1415720840_MAG85
GMS_45	TEDDY_OU_SUBJ1584864839_MAG30	d__Bacteria;p__Actinobacteriota;c__Coriobacteriia;o__Coriobacteriales;f__Coriobacteriaceae;g__Collinsella;s__	1	0	0	TEDDY_OU_SUBJ1584864839_MAG30
GMS_46	TEDDY_OU_SUBJ1677598713_MAG62	d__Bacteria;p__Actinobacteriota;c__Coriobacteriia;o__Coriobacteriales;f__Coriobacteriaceae;g__Collinsella;s__	1	0	0	TEDDY_OU_SUBJ1677598713_MAG62
GMS_47	TEDDY_OU_SUBJ1748795809_MAG8	d__Bacteria;p__Actinobacteriota;c__Coriobacteriia;o__Coriobacteriales;f__Coriobacteriaceae;g__Collinsella;s__	1	0	0	TEDDY_OU_SUBJ1748795809_MAG8
GMS_48	TEDDY_OU_SUBJ1399174048_MAG67	d__Bacteria;p__Actinobacteriota;c__Coriobacteriia;o__Coriobacteriales;f__Coriobacteriaceae;g__Collinsella;s__	1	0	0	TEDDY_OU_SUBJ1399174048_MAG67
GMS_49	TEDDY_OU_SUBJ1875431031_MAG6	d__Bacteria;p__Actinobacteriota;c__Coriobacteriia;o__Coriobacteriales;f__Coriobacteriaceae;g__Collinsella;s__	1	0	0	TEDDY_OU_SUBJ1875431031_MAG6
GMS_50	TEDDY_OU_SUBJ1723549661_MAG69	d__Bacteria;p__Actinobacteriota;c__Coriobacteriia;o__Coriobacteriales;f__Coriobacteriaceae;g__Collinsella;s__	1	0	0	TEDDY_OU_SUBJ1723549661_MAG69
GMS_51	TEDDY_OU_SUBJ1611814882_MAG71	d__Bacteria;p__Actinobacteriota;c__Coriobacteriia;o__Coriobacteriales;f__Coriobacteriaceae;g__Collinsella;s__	1	0	0	TEDDY_OU_SUBJ1611814882_MAG71
GMS_52	TEDDY_OU_SUBJ1795847732_MAG37	d__Bacteria;p__Actinobacteriota;c__Coriobacteriia;o__Coriobacteriales;f__Coriobacteriaceae;g__Collinsella;s__	1	0	0	TEDDY_OU_SUBJ1795847732_MAG37
GMS_53	TEDDY_OU_SUBJ1542798437_MAG97	d__Bacteria;p__Actinobacteriota;c__Coriobacteriia;o__Coriobacteriales;f__Coriobacteriaceae;g__Collinsella;s__	1	0	0	TEDDY_OU_SUBJ1542798437_MAG97
GMS_54	TEDDY_OU_SUBJ1634525906_MAG11	d__Bacteria;p__Actinobacteriota;c__Coriobacteriia;o__Coriobacteriales;f__Coriobacteriaceae;g__Collinsella;s__	1	0	0	TEDDY_OU_SUBJ1634525906_MAG11
GMS_55	TEDDY_OU_SUBJ1398327253_MAG15	d__Bacteria;p__Actinobacteriota;c__Coriobacteriia;o__Coriobacteriales;f__Coriobacteriaceae;g__Collinsella;s__	1	0	0	TEDDY_OU_SUBJ1398327253_MAG15
GMS_56	TEDDY_OU_SUBJ1509979130_MAG111	d__Bacteria;p__Actinobacteriota;c__Coriobacteriia;o__Coriobacteriales;f__Coriobacteriaceae;g__Collinsella;s__	1	0	0	TEDDY_OU_SUBJ1509979130_MAG111
GMS_57	TEDDY_OU_SUBJ1460967184_MAG18	d__Bacteria;p__Actinobacteriota;c__Coriobacteriia;o__Coriobacteriales;f__Coriobacteriaceae;g__Collinsella;s__	2	0	0	TEDDY_OU_SUBJ1460967184_MAG18,TEDDY_OU_SUBJ1328137769_MAG117
GMS_58	TEDDY_OU_SUBJ1855253213_MAG5	d__Bacteria;p__Actinobacteriota;c__Coriobacteriia;o__Coriobacteriales;f__Coriobacteriaceae;g__Collinsella;s__	1	0	0	TEDDY_OU_SUBJ1855253213_MAG5
GMS_59	TEDDY_OU_SUBJ1668359477_MAG10	d__Bacteria;p__Actinobacteriota;c__Coriobacteriia;o__Coriobacteriales;f__Coriobacteriaceae;g__Collinsella;s__	1	0	0	TEDDY_OU_SUBJ1668359477_MAG10
GMS_60	TEDDY_OU_SUBJ1403549779_MAG11	d__Bacteria;p__Actinobacteriota;c__Coriobacteriia;o__Coriobacteriales;f__Coriobacteriaceae;g__Collinsella;s__	1	0	0	TEDDY_OU_SUBJ1403549779_MAG11
GMS_61	TEDDY_OU_SUBJ1958241611_MAG49	d__Bacteria;p__Actinobacteriota;c__Coriobacteriia;o__Coriobacteriales;f__Coriobacteriaceae;g__Collinsella;s__	1	0	0	TEDDY_OU_SUBJ1958241611_MAG49
GMS_62	TEDDY_OU_SUBJ1402733862_MAG129	d__Bacteria;p__Actinobacteriota;c__Coriobacteriia;o__Coriobacteriales;f__Coriobacteriaceae;g__Collinsella;s__	1	0	0	TEDDY_OU_SUBJ1402733862_MAG129
GMS_63	TEDDY_OU_SUBJ1979908439_MAG53	d__Bacteria;p__Actinobacteriota;c__Coriobacteriia;o__Coriobacteriales;f__Coriobacteriaceae;g__Collinsella;s__	1	0	0	TEDDY_OU_SUBJ1979908439_MAG53
GMS_64	TEDDY_OU_SUBJ1709460425_MAG105	d__Bacteria;p__Actinobacteriota;c__Coriobacteriia;o__Coriobacteriales;f__Coriobacteriaceae;g__Collinsella;s__	2	0	0	TEDDY_OU_SUBJ1709460425_MAG105,TEDDY_OU_SUBJ1394456044_MAG56
GMS_65	TEDDY_OU_SUBJ1937472232_MAG13	d__Bacteria;p__Actinobacteriota;c__Coriobacteriia;o__Coriobacteriales;f__Coriobacteriaceae;g__Collinsella;s__	2	0	0	TEDDY_OU_SUBJ1937472232_MAG13,TEDDY_OU_SUBJ1660342007_MAG54
GMS_66	TEDDY_OU_SUBJ1861181419_MAG158	d__Bacteria;p__Actinobacteriota;c__Coriobacteriia;o__Coriobacteriales;f__Coriobacteriaceae;g__Collinsella;s__	1	0	0	TEDDY_OU_SUBJ1861181419_MAG158
GMS_67	TEDDY_OU_SUBJ1611641264_MAG55	d__Bacteria;p__Actinobacteriota;c__Coriobacteriia;o__Coriobacteriales;f__Coriobacteriaceae;g__Collinsella;s__	6	0	0	TEDDY_OU_SUBJ1358015183_MAG56,TEDDY_OU_SUBJ1243510805_MAG17,TEDDY_OU_SUBJ1611641264_MAG55,TEDDY_OU_SUBJ1421445957_MAG66,TEDDY_OU_SUBJ1700454883_MAG72,TEDDY_OU_SUBJ1466454057_MAG24
GMS_68	TEDDY_OU_SUBJ1773713759_MAG31	d__Bacteria;p__Actinobacteriota;c__Coriobacteriia;o__Coriobacteriales;f__Coriobacteriaceae;g__Collinsella;s__	1	0	0	TEDDY_OU_SUBJ1773713759_MAG31
GMS_69	TEDDY_OU_SUBJ1607964323_MAG20	d__Bacteria;p__Actinobacteriota;c__Coriobacteriia;o__Coriobacteriales;f__Coriobacteriaceae;g__Collinsella;s__	1	0	0	TEDDY_OU_SUBJ1607964323_MAG20
GMS_70	TEDDY_OU_SUBJ1599394830_MAG44	d__Bacteria;p__Actinobacteriota;c__Coriobacteriia;o__Coriobacteriales;f__Coriobacteriaceae;g__Collinsella;s__	1	0	0	TEDDY_OU_SUBJ1599394830_MAG44
GMS_71	TEDDY_OU_SUBJ1336866624_MAG10	d__Bacteria;p__Actinobacteriota;c__Coriobacteriia;o__Coriobacteriales;f__Coriobacteriaceae;g__Collinsella;s__	1	0	0	TEDDY_OU_SUBJ1336866624_MAG10
GMS_72	TEDDY_OU_SUBJ1655412096_MAG58	d__Bacteria;p__Actinobacteriota;c__Coriobacteriia;o__Coriobacteriales;f__Coriobacteriaceae;g__Collinsella;s__	1	0	0	TEDDY_OU_SUBJ1655412096_MAG58
GMS_73	TEDDY_OU_SUBJ1306729148_MAG6	d__Bacteria;p__Actinobacteriota;c__Coriobacteriia;o__Coriobacteriales;f__Coriobacteriaceae;g__Collinsella;s__	1	0	0	TEDDY_OU_SUBJ1306729148_MAG6
GMS_74	TEDDY_OU_SUBJ1786817664_MAG64	d__Bacteria;p__Actinobacteriota;c__Coriobacteriia;o__Coriobacteriales;f__Coriobacteriaceae;g__Collinsella;s__	1	0	0	TEDDY_OU_SUBJ1786817664_MAG64
GMS_75	TEDDY_OU_SUBJ1793661521_MAG183	d__Bacteria;p__Actinobacteriota;c__Coriobacteriia;o__Coriobacteriales;f__Coriobacteriaceae;g__Collinsella;s__	1	0	0	TEDDY_OU_SUBJ1793661521_MAG183
GMS_77	TEDDY_OU_SUBJ1665344977_MAG24	d__Bacteria;p__Actinobacteriota;c__Coriobacteriia;o__Coriobacteriales;f__Coriobacteriaceae;g__Collinsella;s__	1	0	0	TEDDY_OU_SUBJ1665344977_MAG24
GMS_216	TEDDY_OU_SUBJ1486882648_MAG9	d__Bacteria;p__Actinobacteriota;c__Coriobacteriia;o__Coriobacteriales;f__Coriobacteriaceae;g__Collinsella;s__Collinsella aerofaciens_F	31	0	0	TEDDY_OU_SUBJ1380175948_MAG18,TEDDY_OU_SUBJ1686793444_MAG6,TEDDY_OU_SUBJ1597051692_MAG89,TEDDY_OU_SUBJ1277891000_MAG2,TEDDY_OU_SUBJ1296635662_MAG38,TEDDY_OU_SUBJ1486882648_MAG9,TEDDY_OU_SUBJ1271814315_MAG11,TEDDY_OU_SUBJ1423652496_MAG77,TEDDY_OU_SUBJ1665344977_MAG25,TEDDY_OU_SUBJ1578947222_MAG6,TEDDY_OU_SUBJ1816555893_MAG27,TEDDY_OU_SUBJ1868714943_MAG41,TEDDY_OU_SUBJ1335864485_MAG17,TEDDY_OU_SUBJ…
GMS_217	TEDDY_OU_SUBJ1214523904_MAG65	d__Bacteria;p__Actinobacteriota;c__Coriobacteriia;o__Coriobacteriales;f__Coriobacteriaceae;g__Collinsella;s__Collinsella aerofaciens_G	18	0	0	TEDDY_OU_SUBJ1743288251_MAG14,TEDDY_OU_SUBJ1967909421_MAG5,TEDDY_OU_SUBJ1559813261_MAG54,TEDDY_OU_SUBJ1822791744_MAG9,TEDDY_OU_SUBJ1860957641_MAG97,TEDDY_OU_SUBJ1967257849_MAG8,TEDDY_OU_SUBJ1641541538_MAG35,TEDDY_OU_SUBJ1214523904_MAG65,TEDDY_OU_SUBJ1984040004_MAG51,TEDDY_OU_SUBJ1722470158_MAG20,TEDDY_OU_SUBJ1238431066_MAG9,TEDDY_OU_SUBJ1411453297_MAG33,TEDDY_OU_SUBJ1730561529_MAG2,TEDDY_OU_SUBJ1…
GMS_218	TEDDY_OU_SUBJ1289694717_MAG30	d__Bacteria;p__Actinobacteriota;c__Coriobacteriia;o__Coriobacteriales;f__Coriobacteriaceae;g__Collinsella;s__Collinsella aerofaciens_H	2	0	0	TEDDY_OU_SUBJ1289694717_MAG30,TEDDY_OU_SUBJ1918137242_MAG58
GMS_219	TEDDY_OU_SUBJ1210048067_MAG34	d__Bacteria;p__Actinobacteriota;c__Coriobacteriia;o__Coriobacteriales;f__Coriobacteriaceae;g__Collinsella;s__Collinsella aerofaciens_I	2	0	0	TEDDY_OU_SUBJ1530357266_MAG12,TEDDY_OU_SUBJ1210048067_MAG34
GMS_220	TEDDY_OU_SUBJ1570076016_MAG124	d__Bacteria;p__Actinobacteriota;c__Coriobacteriia;o__Coriobacteriales;f__Coriobacteriaceae;g__Collinsella;s__Collinsella bouchesdurhonensis	3	0	0	TEDDY_OU_SUBJ1570076016_MAG124,TEDDY_OU_SUBJ1272095275_MAG83,TEDDY_OU_SUBJ1752295345_MAG36
GMS_221	TEDDY_OU_SUBJ1709661078_MAG73	d__Bacteria;p__Actinobacteriota;c__Coriobacteriia;o__Coriobacteriales;f__Coriobacteriaceae;g__Collinsella;s__Collinsella intestinalis	14	0	0	TEDDY_OU_SUBJ1511341673_MAG33,TEDDY_OU_SUBJ1250949712_MAG12,TEDDY_OU_SUBJ1838470437_MAG6,TEDDY_OU_SUBJ1884425596_MAG37,TEDDY_OU_SUBJ1391457984_MAG52,TEDDY_OU_SUBJ1370609090_MAG49,TEDDY_OU_SUBJ1370580816_MAG52,TEDDY_OU_SUBJ1985043634_MAG5,TEDDY_OU_SUBJ1424220231_MAG15,TEDDY_OU_SUBJ1421570588_MAG25,TEDDY_OU_SUBJ1379633001_MAG25,TEDDY_OU_SUBJ1377560498_MAG113,TEDDY_OU_SUBJ1948771613_MAG31,TEDDY_OU_S…
GMS_222	TEDDY_OU_SUBJ1962166822_MAG43	d__Bacteria;p__Actinobacteriota;c__Coriobacteriia;o__Coriobacteriales;f__Coriobacteriaceae;g__Collinsella;s__Collinsella sp002391315	1	0	0	TEDDY_OU_SUBJ1962166822_MAG43
GMS_223	TEDDY_OU_SUBJ1477223770_MAG26	d__Bacteria;p__Actinobacteriota;c__Coriobacteriia;o__Coriobacteriales;f__Coriobacteriaceae;g__Collinsella;s__Collinsella sp003436275	1	0	0	TEDDY_OU_SUBJ1477223770_MAG26
GMS_224	TEDDY_OU_SUBJ1278763099_MAG32	d__Bacteria;p__Actinobacteriota;c__Coriobacteriia;o__Coriobacteriales;f__Coriobacteriaceae;g__Collinsella;s__Collinsella sp003459245	5	0	0	TEDDY_OU_SUBJ1566407758_MAG6,TEDDY_OU_SUBJ1562941206_MAG36,TEDDY_OU_SUBJ1671259558_MAG93,TEDDY_OU_SUBJ1424220231_MAG27,TEDDY_OU_SUBJ1278763099_MAG32
GMS_225	TEDDY_OU_SUBJ1438186730_MAG21	d__Bacteria;p__Actinobacteriota;c__Coriobacteriia;o__Coriobacteriales;f__Coriobacteriaceae;g__Collinsella;s__Collinsella sp003469185	1	0	0	TEDDY_OU_SUBJ1438186730_MAG21
GMS_226	TEDDY_OU_SUBJ1936818947_MAG7	d__Bacteria;p__Actinobacteriota;c__Coriobacteriia;o__Coriobacteriales;f__Coriobacteriaceae;g__Collinsella;s__Collinsella sp003479805	6	0	0	TEDDY_OU_SUBJ1961943513_MAG24,TEDDY_OU_SUBJ1677801881_MAG69,TEDDY_OU_SUBJ1936818947_MAG7,TEDDY_OU_SUBJ1395000226_MAG38,TEDDY_OU_SUBJ1533192012_MAG11,TEDDY_OU_SUBJ1969750490_MAG30
GMS_227	TEDDY_OU_SUBJ1677801881_MAG38	d__Bacteria;p__Actinobacteriota;c__Coriobacteriia;o__Coriobacteriales;f__Coriobacteriaceae;g__Collinsella;s__Collinsella sp003487125	3	0	0	TEDDY_OU_SUBJ1444342618_MAG152,TEDDY_OU_SUBJ1677801881_MAG38,TEDDY_OU_SUBJ1437366758_MAG19
GMS_228	TEDDY_OU_SUBJ1828380028_MAG8	d__Bacteria;p__Actinobacteriota;c__Coriobacteriia;o__Coriobacteriales;f__Coriobacteriaceae;g__Collinsella;s__Collinsella sp900540095	1	0	0	TEDDY_OU_SUBJ1828380028_MAG8
GMS_229	TEDDY_OU_SUBJ1511341673_MAG4	d__Bacteria;p__Actinobacteriota;c__Coriobacteriia;o__Coriobacteriales;f__Coriobacteriaceae;g__Collinsella;s__Collinsella sp900540945	9	0	0	TEDDY_OU_SUBJ1942773417_MAG27,TEDDY_OU_SUBJ1492011160_MAG39,TEDDY_OU_SUBJ1511341673_MAG4,TEDDY_OU_SUBJ1332112175_MAG27,TEDDY_OU_SUBJ1502939716_MAG18,TEDDY_OU_SUBJ1591533036_MAG113,TEDDY_OU_SUBJ1607835974_MAG26,TEDDY_OU_SUBJ1913333238_MAG89,TEDDY_OU_SUBJ1900633893_MAG31
GMS_230	TEDDY_OU_SUBJ1774772246_MAG107	d__Bacteria;p__Actinobacteriota;c__Coriobacteriia;o__Coriobacteriales;f__Coriobacteriaceae;g__Collinsella;s__Collinsella sp900541055	3	0	0	TEDDY_OU_SUBJ1774772246_MAG107,TEDDY_OU_SUBJ1885985196_MAG32,TEDDY_OU_SUBJ1445009550_MAG53
GMS_231	TEDDY_OU_SUBJ1264582496_MAG101	d__Bacteria;p__Actinobacteriota;c__Coriobacteriia;o__Coriobacteriales;f__Coriobacteriaceae;g__Collinsella;s__Collinsella sp900541135	3	0	0	TEDDY_OU_SUBJ1946370858_MAG26,TEDDY_OU_SUBJ1582400837_MAG17,TEDDY_OU_SUBJ1264582496_MAG101
GMS_232	TEDDY_OU_SUBJ1467849044_MAG104	d__Bacteria;p__Actinobacteriota;c__Coriobacteriia;o__Coriobacteriales;f__Coriobacteriaceae;g__Collinsella;s__Collinsella sp900541145	20	0	0	TEDDY_OU_SUBJ1467849044_MAG104,TEDDY_OU_SUBJ1664402767_MAG29,TEDDY_OU_SUBJ1788716845_MAG15,TEDDY_OU_SUBJ1283384554_MAG55,TEDDY_OU_SUBJ1559962652_MAG94,TEDDY_OU_SUBJ1621134540_MAG36,TEDDY_OU_SUBJ1540977477_MAG19,TEDDY_OU_SUBJ1525036890_MAG14,TEDDY_OU_SUBJ1729069804_MAG91,TEDDY_OU_SUBJ1940194251_MAG52,TEDDY_OU_SUBJ1203573217_MAG38,TEDDY_OU_SUBJ1834178900_MAG102,TEDDY_OU_SUBJ1934759910_MAG68,TEDDY_O…
GMS_233	TEDDY_OU_SUBJ1664530905_MAG30	d__Bacteria;p__Actinobacteriota;c__Coriobacteriia;o__Coriobacteriales;f__Coriobacteriaceae;g__Collinsella;s__Collinsella sp900541175	25	0	0	TEDDY_OU_SUBJ1686419003_MAG42,TEDDY_OU_SUBJ1463553640_MAG63,TEDDY_OU_SUBJ1747424236_MAG41,TEDDY_OU_SUBJ1967724168_MAG22,TEDDY_OU_SUBJ1888521353_MAG44,TEDDY_OU_SUBJ1554398684_MAG12,TEDDY_OU_SUBJ1596360294_MAG51,TEDDY_OU_SUBJ1948791447_MAG64,TEDDY_OU_SUBJ1432134560_MAG85,TEDDY_OU_SUBJ1272095275_MAG89,TEDDY_OU_SUBJ1544054200_MAG30,TEDDY_OU_SUBJ1413594958_MAG53,TEDDY_OU_SUBJ1752295345_MAG14,TEDDY_OU_…
GMS_234	TEDDY_OU_SUBJ1475237507_MAG47	d__Bacteria;p__Actinobacteriota;c__Coriobacteriia;o__Coriobacteriales;f__Coriobacteriaceae;g__Collinsella;s__Collinsella sp900541235	4	0	0	TEDDY_OU_SUBJ1237890995_MAG84,TEDDY_OU_SUBJ1724218682_MAG19,TEDDY_OU_SUBJ1475237507_MAG47,TEDDY_OU_SUBJ1713789676_MAG48
GMS_235	TEDDY_OU_SUBJ1427155299_MAG40	d__Bacteria;p__Actinobacteriota;c__Coriobacteriia;o__Coriobacteriales;f__Coriobacteriaceae;g__Collinsella;s__Collinsella sp900541285	1	0	0	TEDDY_OU_SUBJ1427155299_MAG40
GMS_236	TEDDY_OU_SUBJ1478347773_MAG132	d__Bacteria;p__Actinobacteriota;c__Coriobacteriia;o__Coriobacteriales;f__Coriobacteriaceae;g__Collinsella;s__Collinsella sp900541695	1	0	0	TEDDY_OU_SUBJ1478347773_MAG132
GMS_237	TEDDY_OU_SUBJ1521921375_MAG40	d__Bacteria;p__Actinobacteriota;c__Coriobacteriia;o__Coriobacteriales;f__Coriobacteriaceae;g__Collinsella;s__Collinsella sp900541745	1	0	0	TEDDY_OU_SUBJ1521921375_MAG40
GMS_238	TEDDY_OU_SUBJ1409003264_MAG149	d__Bacteria;p__Actinobacteriota;c__Coriobacteriia;o__Coriobacteriales;f__Coriobacteriaceae;g__Collinsella;s__Collinsella sp900542085	1	0	0	TEDDY_OU_SUBJ1409003264_MAG149
GMS_239	TEDDY_OU_SUBJ1377822937_MAG7	d__Bacteria;p__Actinobacteriota;c__Coriobacteriia;o__Coriobacteriales;f__Coriobacteriaceae;g__Collinsella;s__Collinsella sp900542555	1	0	0	TEDDY_OU_SUBJ1377822937_MAG7
GMS_240	TEDDY_OU_SUBJ1524209011_MAG15	d__Bacteria;p__Actinobacteriota;c__Coriobacteriia;o__Coriobacteriales;f__Coriobacteriaceae;g__Collinsella;s__Collinsella sp900543515	1	0	0	TEDDY_OU_SUBJ1524209011_MAG15
GMS_241	TEDDY_OU_SUBJ1533472625_MAG29	d__Bacteria;p__Actinobacteriota;c__Coriobacteriia;o__Coriobacteriales;f__Coriobacteriaceae;g__Collinsella;s__Collinsella sp900544235	4	0	0	TEDDY_OU_SUBJ1729636390_MAG35,TEDDY_OU_SUBJ1442667678_MAG34,TEDDY_OU_SUBJ1709661078_MAG44,TEDDY_OU_SUBJ1533472625_MAG29
GMS_242	TEDDY_OU_SUBJ1794434448_MAG43	d__Bacteria;p__Actinobacteriota;c__Coriobacteriia;o__Coriobacteriales;f__Coriobacteriaceae;g__Collinsella;s__Collinsella sp900544645	7	0	0	TEDDY_OU_SUBJ1248247499_MAG59,TEDDY_OU_SUBJ1422683943_MAG57,TEDDY_OU_SUBJ1220135965_MAG31,TEDDY_OU_SUBJ1229945902_MAG16,TEDDY_OU_SUBJ1794434448_MAG43,TEDDY_OU_SUBJ1720286880_MAG52,TEDDY_OU_SUBJ1846692091_MAG22
GMS_243	TEDDY_OU_SUBJ1619061671_MAG32	d__Bacteria;p__Actinobacteriota;c__Coriobacteriia;o__Coriobacteriales;f__Coriobacteriaceae;g__Collinsella;s__Collinsella sp900545165	3	0	0	TEDDY_OU_SUBJ1619061671_MAG32,TEDDY_OU_SUBJ1282706628_MAG67,TEDDY_OU_SUBJ1580057722_MAG28
GMS_244	TEDDY_OU_SUBJ1456937048_MAG43	d__Bacteria;p__Actinobacteriota;c__Coriobacteriia;o__Coriobacteriales;f__Coriobacteriaceae;g__Collinsella;s__Collinsella sp900545445	2	0	0	TEDDY_OU_SUBJ1456937048_MAG43,TEDDY_OU_SUBJ1552761256_MAG13
GMS_245	TEDDY_OU_SUBJ1341954341_MAG3	d__Bacteria;p__Actinobacteriota;c__Coriobacteriia;o__Coriobacteriales;f__Coriobacteriaceae;g__Collinsella;s__Collinsella sp900547345	2	0	0	TEDDY_OU_SUBJ1351253490_MAG18,TEDDY_OU_SUBJ1341954341_MAG3
GMS_246	TEDDY_OU_SUBJ1526737340_MAG23	d__Bacteria;p__Actinobacteriota;c__Coriobacteriia;o__Coriobacteriales;f__Coriobacteriaceae;g__Collinsella;s__Collinsella sp900549025	11	0	0	TEDDY_OU_SUBJ1354562324_MAG40,TEDDY_OU_SUBJ1387717546_MAG135,TEDDY_OU_SUBJ1880485821_MAG4,TEDDY_OU_SUBJ1996022191_MAG16,TEDDY_OU_SUBJ1837466397_MAG58,TEDDY_OU_SUBJ1721701624_MAG36,TEDDY_OU_SUBJ1552707857_MAG20,TEDDY_OU_SUBJ1526737340_MAG23,TEDDY_OU_SUBJ1352055903_MAG48,TEDDY_OU_SUBJ1443072149_MAG65,TEDDY_OU_SUBJ1420704859_MAG56
GMS_247	TEDDY_OU_SUBJ1851696129_MAG35	d__Bacteria;p__Actinobacteriota;c__Coriobacteriia;o__Coriobacteriales;f__Coriobacteriaceae;g__Collinsella;s__Collinsella sp900550355	1	0	0	TEDDY_OU_SUBJ1851696129_MAG35
GMS_248	TEDDY_OU_SUBJ1471918229_MAG27	d__Bacteria;p__Actinobacteriota;c__Coriobacteriia;o__Coriobacteriales;f__Coriobacteriaceae;g__Collinsella;s__Collinsella sp900555555	1	0	0	TEDDY_OU_SUBJ1471918229_MAG27
GMS_249	TEDDY_OU_SUBJ1614093495_MAG33	d__Bacteria;p__Actinobacteriota;c__Coriobacteriia;o__Coriobacteriales;f__Coriobacteriaceae;g__Collinsella;s__Collinsella sp900556605	1	0	0	TEDDY_OU_SUBJ1614093495_MAG33
GMS_250	TEDDY_OU_SUBJ1209173958_MAG57	d__Bacteria;p__Actinobacteriota;c__Coriobacteriia;o__Coriobacteriales;f__Coriobacteriaceae;g__Collinsella;s__Collinsella sp900556675	1	0	0	TEDDY_OU_SUBJ1209173958_MAG57
GMS_251	TEDDY_OU_SUBJ1712495905_MAG18	d__Bacteria;p__Actinobacteriota;c__Coriobacteriia;o__Coriobacteriales;f__Coriobacteriaceae;g__Collinsella;s__Collinsella stercoris	1	0	0	TEDDY_OU_SUBJ1712495905_MAG18
GMS_252	TEDDY_OU_SUBJ1423526399_MAG44	d__Bacteria;p__Actinobacteriota;c__Coriobacteriia;o__Coriobacteriales;f__Coriobacteriaceae;g__Collinsella;s__Collinsella tanakaei	6	0	0	TEDDY_OU_SUBJ1773467641_MAG33,TEDDY_OU_SUBJ1467849044_MAG85,TEDDY_OU_SUBJ1423526399_MAG44,TEDDY_OU_SUBJ1957923786_MAG127,TEDDY_OU_SUBJ1556940978_MAG183,TEDDY_OU_SUBJ1394456044_MAG139
GMS_253	TEDDY_OU_SUBJ1552707857_MAG105	d__Bacteria;p__Actinobacteriota;c__Coriobacteriia;o__Coriobacteriales;f__Eggerthellaceae;g__Adlercreutzia;s__Adlercreutzia celatus_A	1	0	0	TEDDY_OU_SUBJ1552707857_MAG105
GMS_254	TEDDY_OU_SUBJ1901483788_MAG56	d__Bacteria;p__Actinobacteriota;c__Coriobacteriia;o__Coriobacteriales;f__Eggerthellaceae;g__Adlercreutzia;s__Adlercreutzia equolifaciens	2	0	0	TEDDY_OU_SUBJ1901483788_MAG56,TEDDY_OU_SUBJ1823039663_MAG179
GMS_100	TEDDY_OU_SUBJ1709460425_MAG35	d__Bacteria;p__Actinobacteriota;c__Coriobacteriia;o__Coriobacteriales;f__Eggerthellaceae;g__CAG-1427;s__	2	0	0	TEDDY_OU_SUBJ1556940978_MAG4,TEDDY_OU_SUBJ1709460425_MAG35
GMS_101	TEDDY_OU_SUBJ1967724168_MAG33	d__Bacteria;p__Actinobacteriota;c__Coriobacteriia;o__Coriobacteriales;f__Eggerthellaceae;g__CAG-1427;s__	1	0	0	TEDDY_OU_SUBJ1967724168_MAG33
GMS_255	TEDDY_OU_SUBJ1607964323_MAG71	d__Bacteria;p__Actinobacteriota;c__Coriobacteriia;o__Coriobacteriales;f__Eggerthellaceae;g__CAG-1427;s__CAG-1427 sp000435475	2	0	0	TEDDY_OU_SUBJ1936089402_MAG59,TEDDY_OU_SUBJ1607964323_MAG71
GMS_256	TEDDY_OU_SUBJ1436190086_MAG13	d__Bacteria;p__Actinobacteriota;c__Coriobacteriia;o__Coriobacteriales;f__Eggerthellaceae;g__CAG-1427;s__CAG-1427 sp000435675	32	0	0	TEDDY_OU_SUBJ1981675801_MAG108,TEDDY_OU_SUBJ1341954341_MAG52,TEDDY_OU_SUBJ1277891000_MAG13,TEDDY_OU_SUBJ1442667678_MAG91,TEDDY_OU_SUBJ1576755259_MAG3,TEDDY_OU_SUBJ1786817664_MAG40,TEDDY_OU_SUBJ1436190086_MAG13,TEDDY_OU_SUBJ1948771613_MAG53,TEDDY_OU_SUBJ1820119148_MAG86,TEDDY_OU_SUBJ1725658699_MAG137,TEDDY_OU_SUBJ1686419003_MAG36,TEDDY_OU_SUBJ1793661521_MAG186,TEDDY_OU_SUBJ1366028512_MAG33,TEDDY_O…
GMS_257	TEDDY_OU_SUBJ1206891066_MAG48	d__Bacteria;p__Actinobacteriota;c__Coriobacteriia;o__Coriobacteriales;f__Eggerthellaceae;g__CAG-1427;s__CAG-1427 sp000436075	15	0	0	TEDDY_OU_SUBJ1254698506_MAG41,TEDDY_OU_SUBJ1863097355_MAG23,TEDDY_OU_SUBJ1915765223_MAG29,TEDDY_OU_SUBJ1832330150_MAG29,TEDDY_OU_SUBJ1264582496_MAG66,TEDDY_OU_SUBJ1868714943_MAG34,TEDDY_OU_SUBJ1609377271_MAG32,TEDDY_OU_SUBJ1282706628_MAG121,TEDDY_OU_SUBJ1257259793_MAG62,TEDDY_OU_SUBJ1214325983_MAG35,TEDDY_OU_SUBJ1875431031_MAG91,TEDDY_OU_SUBJ1206891066_MAG48,TEDDY_OU_SUBJ1437366758_MAG5,TEDDY_OU_…
GMS_258	TEDDY_OU_SUBJ1321793540_MAG48	d__Bacteria;p__Actinobacteriota;c__Coriobacteriia;o__Coriobacteriales;f__Eggerthellaceae;g__CAG-1427;s__CAG-1427 sp900538545	4	0	0	TEDDY_OU_SUBJ1311779595_MAG34,TEDDY_OU_SUBJ1321793540_MAG48,TEDDY_OU_SUBJ1228107378_MAG182,TEDDY_OU_SUBJ1507203575_MAG94
GMS_259	TEDDY_OU_SUBJ1409003264_MAG48	d__Bacteria;p__Actinobacteriota;c__Coriobacteriia;o__Coriobacteriales;f__Eggerthellaceae;g__CAG-1427;s__CAG-1427 sp900554685	1	0	0	TEDDY_OU_SUBJ1409003264_MAG48
GMS_260	TEDDY_OU_SUBJ1489117868_MAG55	d__Bacteria;p__Actinobacteriota;c__Coriobacteriia;o__Coriobacteriales;f__Eggerthellaceae;g__CAG-1427;s__CAG-1427 sp900555755	1	0	0	TEDDY_OU_SUBJ1489117868_MAG55
GMS_76	TEDDY_OU_SUBJ1422646563_MAG99	d__Bacteria;p__Actinobacteriota;c__Coriobacteriia;o__Coriobacteriales;f__Eggerthellaceae;g__D16-63;s__	1	0	0	TEDDY_OU_SUBJ1422646563_MAG99
GMS_261	TEDDY_OU_SUBJ1577243220_MAG17	d__Bacteria;p__Actinobacteriota;c__Coriobacteriia;o__Coriobacteriales;f__Eggerthellaceae;g__Eggerthella;s__Eggerthella lenta	22	0	0	TEDDY_OU_SUBJ1987808799_MAG39,TEDDY_OU_SUBJ1209173958_MAG9,TEDDY_OU_SUBJ1798464831_MAG31,TEDDY_OU_SUBJ1577243220_MAG17,TEDDY_OU_SUBJ1897951711_MAG81,TEDDY_OU_SUBJ1806449452_MAG41,TEDDY_OU_SUBJ1775724834_MAG44,TEDDY_OU_SUBJ1841090184_MAG36,TEDDY_OU_SUBJ1941652973_MAG49,TEDDY_OU_SUBJ1953899407_MAG27,TEDDY_OU_SUBJ1905023806_MAG121,TEDDY_OU_SUBJ1589746553_MAG7,TEDDY_OU_SUBJ1475237507_MAG46,TEDDY_OU_S…
GMS_262	TEDDY_OU_SUBJ1552707857_MAG155	d__Bacteria;p__Actinobacteriota;c__Coriobacteriia;o__Coriobacteriales;f__Eggerthellaceae;g__Enteroscipio;s__Enteroscipio rubneri	1	0	0	TEDDY_OU_SUBJ1552707857_MAG155
GMS_78	TEDDY_OU_SUBJ1387717546_MAG78	d__Bacteria;p__Actinobacteriota;c__Coriobacteriia;o__Coriobacteriales;f__Eggerthellaceae;g__Senegalimassilia;s__	1	0	0	TEDDY_OU_SUBJ1387717546_MAG78
GMS_263	TEDDY_OU_SUBJ1614093495_MAG25	d__Bacteria;p__Actinobacteriota;c__Coriobacteriia;o__Coriobacteriales;f__Eggerthellaceae;g__Senegalimassilia;s__Senegalimassilia anaerobia	5	0	0	TEDDY_OU_SUBJ1354573462_MAG29,TEDDY_OU_SUBJ1677598713_MAG4,TEDDY_OU_SUBJ1645770891_MAG15,TEDDY_OU_SUBJ1665447745_MAG63,TEDDY_OU_SUBJ1614093495_MAG25
GMS_264	TEDDY_OU_SUBJ1677598713_MAG167	d__Bacteria;p__Actinobacteriota;c__Coriobacteriia;o__Coriobacteriales;f__Eggerthellaceae;g__Slackia_A;s__Slackia_A isoflavoniconvertens	13	0	0	TEDDY_OU_SUBJ1237890995_MAG79,TEDDY_OU_SUBJ1485180854_MAG74,TEDDY_OU_SUBJ1442667678_MAG90,TEDDY_OU_SUBJ1677598713_MAG167,TEDDY_OU_SUBJ1444342618_MAG110,TEDDY_OU_SUBJ1875431031_MAG2,TEDDY_OU_SUBJ1999573232_MAG11,TEDDY_OU_SUBJ1901483788_MAG3,TEDDY_OU_SUBJ1729069804_MAG26,TEDDY_OU_SUBJ1430463383_MAG73,TEDDY_OU_SUBJ1697687747_MAG63,TEDDY_OU_SUBJ1958241611_MAG18,TEDDY_OU_SUBJ1470258804_MAG67
GMS_265	TEDDY_OU_SUBJ1489117868_MAG20	d__Bacteria;p__Actinobacteriota;c__Coriobacteriia;o__Coriobacteriales;f__Eggerthellaceae;g__Slackia_A;s__Slackia_A piriformis	9	0	0	TEDDY_OU_SUBJ1822791744_MAG30,TEDDY_OU_SUBJ1442667678_MAG151,TEDDY_OU_SUBJ1489117868_MAG20,TEDDY_OU_SUBJ1409003264_MAG105,TEDDY_OU_SUBJ1245506999_MAG18,TEDDY_OU_SUBJ1853558835_MAG106,TEDDY_OU_SUBJ1570076016_MAG41,TEDDY_OU_SUBJ1422646563_MAG33,TEDDY_OU_SUBJ1540977477_MAG45
GMS_266	TEDDY_OU_SUBJ1465523424_MAG87	d__Bacteria;p__Actinobacteriota;c__Coriobacteriia;o__Coriobacteriales;f__Eggerthellaceae;g__Slackia_A;s__Slackia_A sp900553655	2	0	0	TEDDY_OU_SUBJ1465523424_MAG87,TEDDY_OU_SUBJ1556940978_MAG88
GMS_267	TEDDY_OU_SUBJ1422646563_MAG112	d__Bacteria;p__Actinobacteriota;c__Coriobacteriia;o__Coriobacteriales;f__Eggerthellaceae;g__Slackia_A;s__Slackia_A sp900553775	1	0	0	TEDDY_OU_SUBJ1422646563_MAG112
GMS_268	TEDDY_OU_SUBJ1272095275_MAG134	d__Bacteria;p__Actinobacteriota;c__Coriobacteriia;o__Coriobacteriales;f__Eggerthellaceae;g__UMGS1773;s__UMGS1773 sp003343725	2	0	0	TEDDY_OU_SUBJ1272095275_MAG134,TEDDY_OU_SUBJ1470258804_MAG129
GMS_269	TEDDY_OU_SUBJ1897582388_MAG110	d__Bacteria;p__Actinobacteriota;c__Coriobacteriia;o__Coriobacteriales;f__QAMH01;g__QAMH01;s__QAMH01 sp900544245	2	0	0	TEDDY_OU_SUBJ1897582388_MAG110,TEDDY_OU_SUBJ1875431031_MAG62
GMS_107	TEDDY_OU_SUBJ1544781736_MAG9	d__Bacteria;p__Bacteroidota;c__Bacteroidia;o__Bacteroidales;f__Bacteroidaceae;g__Bacteroides;s__	1	1	0	TEDDY_OU_SUBJ1544781736_MAG9	TEDDY_OU_SUBJ1544781736_MAG9
GMS_120	TEDDY_OU_SUBJ1976603588_MAG31	d__Bacteria;p__Bacteroidota;c__Bacteroidia;o__Bacteroidales;f__Bacteroidaceae;g__Bacteroides;s__	1	0	0	TEDDY_OU_SUBJ1976603588_MAG31
GMS_82	TEDDY_OU_SUBJ1748509278_MAG42	d__Bacteria;p__Bacteroidota;c__Bacteroidia;o__Bacteroidales;f__Bacteroidaceae;g__Bacteroides;s__	8	0	0	TEDDY_OU_SUBJ1203939770_MAG8,TEDDY_OU_SUBJ1748509278_MAG42,TEDDY_OU_SUBJ1717521911_MAG44,TEDDY_OU_SUBJ1794675779_MAG7,TEDDY_OU_SUBJ1867634179_MAG75,TEDDY_OU_SUBJ1989837542_MAG43,TEDDY_OU_SUBJ1982356849_MAG51,TEDDY_OU_SUBJ1899872864_MAG2
GMS_93	TEDDY_OU_SUBJ1905023806_MAG3	d__Bacteria;p__Bacteroidota;c__Bacteroidia;o__Bacteroidales;f__Bacteroidaceae;g__Bacteroides;s__	1	1	0	TEDDY_OU_SUBJ1905023806_MAG3	TEDDY_OU_SUBJ1905023806_MAG3
GMS_270	TEDDY_OU_SUBJ1415148111_MAG11	d__Bacteria;p__Bacteroidota;c__Bacteroidia;o__Bacteroidales;f__Bacteroidaceae;g__Bacteroides;s__Bacteroides caccae	87	0	0	TEDDY_OU_SUBJ1307390055_MAG58,TEDDY_OU_SUBJ1721701624_MAG3,TEDDY_OU_SUBJ1982037092_MAG41,TEDDY_OU_SUBJ1218817917_MAG14,TEDDY_OU_SUBJ1292134140_MAG86,TEDDY_OU_SUBJ1958241611_MAG88,TEDDY_OU_SUBJ1402733862_MAG73,TEDDY_OU_SUBJ1240237502_MAG10,TEDDY_OU_SUBJ1282560039_MAG3,TEDDY_OU_SUBJ1443277046_MAG67,TEDDY_OU_SUBJ1596360294_MAG4,TEDDY_OU_SUBJ1834672414_MAG13,TEDDY_OU_SUBJ1456014133_MAG7,TEDDY_OU_SUBJ…
GMS_271	TEDDY_OU_SUBJ1827761325_MAG34	d__Bacteria;p__Bacteroidota;c__Bacteroidia;o__Bacteroidales;f__Bacteroidaceae;g__Bacteroides;s__Bacteroides cellulosilyticus	43	41	0	TEDDY_OU_SUBJ1398327253_MAG80,TEDDY_OU_SUBJ1423526399_MAG95,TEDDY_OU_SUBJ1738528553_MAG44,TEDDY_OU_SUBJ1391457984_MAG84,TEDDY_OU_SUBJ1827841102_MAG60,TEDDY_OU_SUBJ1981675801_MAG107,TEDDY_OU_SUBJ1512783912_MAG30,TEDDY_OU_SUBJ1428105472_MAG3,TEDDY_OU_SUBJ1369765219_MAG68,TEDDY_OU_SUBJ1847282805_MAG72,TEDDY_OU_SUBJ1256059301_MAG41,TEDDY_OU_SUBJ1556685945_MAG28,TEDDY_OU_SUBJ1228107378_MAG30,TEDDY_OU_…	TEDDY_OU_SUBJ1398327253_MAG80,TEDDY_OU_SUBJ1423526399_MAG95,TEDDY_OU_SUBJ1738528553_MAG44,TEDDY_OU_SUBJ1391457984_MAG84,TEDDY_OU_SUBJ1827841102_MAG60,TEDDY_OU_SUBJ1981675801_MAG107,TEDDY_OU_SUBJ1428105472_MAG3,TEDDY_OU_SUBJ1369765219_MAG68,TEDDY_OU_SUBJ1847282805_MAG72,TEDDY_OU_SUBJ1256059301_MAG41,TEDDY_OU_SUBJ1556685945_MAG28,TEDDY_OU_SUBJ1228107378_MAG30,TEDDY_OU_SUBJ1506386752_MAG32,TEDDY_OU_…
GMS_272	TEDDY_OU_SUBJ1690139183_MAG68	d__Bacteria;p__Bacteroidota;c__Bacteroidia;o__Bacteroidales;f__Bacteroidaceae;g__Bacteroides;s__Bacteroides clarus	3	3	0	TEDDY_OU_SUBJ1901483788_MAG17,TEDDY_OU_SUBJ1690139183_MAG68,TEDDY_OU_SUBJ1559813261_MAG3	TEDDY_OU_SUBJ1901483788_MAG17,TEDDY_OU_SUBJ1690139183_MAG68,TEDDY_OU_SUBJ1559813261_MAG3
GMS_273	TEDDY_OU_SUBJ1521080709_MAG1	d__Bacteria;p__Bacteroidota;c__Bacteroidia;o__Bacteroidales;f__Bacteroidaceae;g__Bacteroides;s__Bacteroides eggerthii	14	0	0	TEDDY_OU_SUBJ1270432446_MAG34,TEDDY_OU_SUBJ1354562324_MAG90,TEDDY_OU_SUBJ1842157334_MAG15,TEDDY_OU_SUBJ1521080709_MAG1,TEDDY_OU_SUBJ1240237502_MAG89,TEDDY_OU_SUBJ1254698506_MAG59,TEDDY_OU_SUBJ1834672414_MAG47,TEDDY_OU_SUBJ1958241611_MAG46,TEDDY_OU_SUBJ1264582496_MAG1,TEDDY_OU_SUBJ1220135965_MAG41,TEDDY_OU_SUBJ1938000446_MAG61,TEDDY_OU_SUBJ1677598713_MAG23,TEDDY_OU_SUBJ1897582388_MAG193,TEDDY_OU_S…
GMS_274	TEDDY_OU_SUBJ1214523904_MAG92	d__Bacteria;p__Bacteroidota;c__Bacteroidia;o__Bacteroidales;f__Bacteroidaceae;g__Bacteroides;s__Bacteroides faecis	33	0	0	TEDDY_OU_SUBJ1446965511_MAG64,TEDDY_OU_SUBJ1853558835_MAG145,TEDDY_OU_SUBJ1233265603_MAG40,TEDDY_OU_SUBJ1679606622_MAG33,TEDDY_OU_SUBJ1358015183_MAG76,TEDDY_OU_SUBJ1827761325_MAG8,TEDDY_OU_SUBJ1228107378_MAG76,TEDDY_OU_SUBJ1686476969_MAG38,TEDDY_OU_SUBJ1938000446_MAG54,TEDDY_OU_SUBJ1773938176_MAG82,TEDDY_OU_SUBJ1645770891_MAG30,TEDDY_OU_SUBJ1221481172_MAG102,TEDDY_OU_SUBJ1456476394_MAG3,TEDDY_OU_…
GMS_275	TEDDY_OU_SUBJ1981922186_MAG15	d__Bacteria;p__Bacteroidota;c__Bacteroidia;o__Bacteroidales;f__Bacteroidaceae;g__Bacteroides;s__Bacteroides fragilis	284	0	0	TEDDY_OU_SUBJ1324671017_MAG12,TEDDY_OU_SUBJ1413594958_MAG10,TEDDY_OU_SUBJ1834178900_MAG76,TEDDY_OU_SUBJ1456014133_MAG95,TEDDY_OU_SUBJ1773713759_MAG36,TEDDY_OU_SUBJ1982037092_MAG49,TEDDY_OU_SUBJ1481912228_MAG118,TEDDY_OU_SUBJ1687049547_MAG9,TEDDY_OU_SUBJ1940973217_MAG25,TEDDY_OU_SUBJ1334611861_MAG12,TEDDY_OU_SUBJ1853979633_MAG83,TEDDY_OU_SUBJ1915765223_MAG21,TEDDY_OU_SUBJ1409003264_MAG53,TEDDY_OU_…
GMS_276	TEDDY_OU_SUBJ1839564502_MAG19	d__Bacteria;p__Bacteroidota;c__Bacteroidia;o__Bacteroidales;f__Bacteroidaceae;g__Bacteroides;s__Bacteroides fragilis_A	20	0	0	TEDDY_OU_SUBJ1435044186_MAG11,TEDDY_OU_SUBJ1794386412_MAG47,TEDDY_OU_SUBJ1691612732_MAG78,TEDDY_OU_SUBJ1759452045_MAG18,TEDDY_OU_SUBJ1431448437_MAG34,TEDDY_OU_SUBJ1243510805_MAG7,TEDDY_OU_SUBJ1361349376_MAG56,TEDDY_OU_SUBJ1298472532_MAG1,TEDDY_OU_SUBJ1992235952_MAG49,TEDDY_OU_SUBJ1526086069_MAG40,TEDDY_OU_SUBJ1366028512_MAG19,TEDDY_OU_SUBJ1839564502_MAG19,TEDDY_OU_SUBJ1221481172_MAG106,TEDDY_OU_S…
GMS_277	TEDDY_OU_SUBJ1820119148_MAG70	d__Bacteria;p__Bacteroidota;c__Bacteroidia;o__Bacteroidales;f__Bacteroidaceae;g__Bacteroides;s__Bacteroides intestinalis	11	11	0	TEDDY_OU_SUBJ1820119148_MAG70,TEDDY_OU_SUBJ1431448437_MAG11,TEDDY_OU_SUBJ1861181419_MAG66,TEDDY_OU_SUBJ1641541538_MAG10,TEDDY_OU_SUBJ1354573462_MAG121,TEDDY_OU_SUBJ1683560404_MAG88,TEDDY_OU_SUBJ1486882648_MAG70,TEDDY_OU_SUBJ1915765223_MAG36,TEDDY_OU_SUBJ1867634179_MAG59,TEDDY_OU_SUBJ1469813920_MAG77,TEDDY_OU_SUBJ1597899947_MAG31	TEDDY_OU_SUBJ1820119148_MAG70,TEDDY_OU_SUBJ1431448437_MAG11,TEDDY_OU_SUBJ1861181419_MAG66,TEDDY_OU_SUBJ1641541538_MAG10,TEDDY_OU_SUBJ1354573462_MAG121,TEDDY_OU_SUBJ1683560404_MAG88,TEDDY_OU_SUBJ1486882648_MAG70,TEDDY_OU_SUBJ1915765223_MAG36,TEDDY_OU_SUBJ1867634179_MAG59,TEDDY_OU_SUBJ1469813920_MAG77,TEDDY_OU_SUBJ1597899947_MAG31
GMS_278	TEDDY_OU_SUBJ1688520772_MAG40	d__Bacteria;p__Bacteroidota;c__Bacteroidia;o__Bacteroidales;f__Bacteroidaceae;g__Bacteroides;s__Bacteroides nordii	2	0	0	TEDDY_OU_SUBJ1688520772_MAG40,TEDDY_OU_SUBJ1307390055_MAG49
GMS_279	TEDDY_OU_SUBJ1712696547_MAG16	d__Bacteria;p__Bacteroidota;c__Bacteroidia;o__Bacteroidales;f__Bacteroidaceae;g__Bacteroides;s__Bacteroides ovatus	170	18	0	TEDDY_OU_SUBJ1282706628_MAG70,TEDDY_OU_SUBJ1828674055_MAG1,TEDDY_OU_SUBJ1297843143_MAG25,TEDDY_OU_SUBJ1755815200_MAG45,TEDDY_OU_SUBJ1701708769_MAG35,TEDDY_OU_SUBJ1798464831_MAG39,TEDDY_OU_SUBJ1742125317_MAG13,TEDDY_OU_SUBJ1785317565_MAG55,TEDDY_OU_SUBJ1405681775_MAG20,TEDDY_OU_SUBJ1343724954_MAG77,TEDDY_OU_SUBJ1911219462_MAG49,TEDDY_OU_SUBJ1851699291_MAG25,TEDDY_OU_SUBJ1797243857_MAG21,TEDDY_OU_S…	TEDDY_OU_SUBJ1282706628_MAG70,TEDDY_OU_SUBJ1828674055_MAG1,TEDDY_OU_SUBJ1911219462_MAG49,TEDDY_OU_SUBJ1475237507_MAG75,TEDDY_OU_SUBJ1948791447_MAG13,TEDDY_OU_SUBJ1794386412_MAG41,TEDDY_OU_SUBJ1465907723_MAG25,TEDDY_OU_SUBJ1218966320_MAG47,TEDDY_OU_SUBJ1325964899_MAG15,TEDDY_OU_SUBJ1561602213_MAG55,TEDDY_OU_SUBJ1380175948_MAG41,TEDDY_OU_SUBJ1818407091_MAG48,TEDDY_OU_SUBJ1270135221_MAG4,TEDDY_OU_SU…
GMS_280	TEDDY_OU_SUBJ1958241611_MAG42	d__Bacteria;p__Bacteroidota;c__Bacteroidia;o__Bacteroidales;f__Bacteroidaceae;g__Bacteroides;s__Bacteroides salyersiae	3	0	0	TEDDY_OU_SUBJ1369453575_MAG88,TEDDY_OU_SUBJ1367414889_MAG85,TEDDY_OU_SUBJ1958241611_MAG42
GMS_281	TEDDY_OU_SUBJ1826522975_MAG79	d__Bacteria;p__Bacteroidota;c__Bacteroidia;o__Bacteroidales;f__Bacteroidaceae;g__Bacteroides;s__Bacteroides sp003463205	2	0	0	TEDDY_OU_SUBJ1937472232_MAG10,TEDDY_OU_SUBJ1826522975_MAG79
GMS_282	TEDDY_OU_SUBJ1486809993_MAG81	d__Bacteria;p__Bacteroidota;c__Bacteroidia;o__Bacteroidales;f__Bacteroidaceae;g__Bacteroides;s__Bacteroides sp900552405	4	4	0	TEDDY_OU_SUBJ1958241611_MAG32,TEDDY_OU_SUBJ1220546515_MAG33,TEDDY_OU_SUBJ1486809993_MAG81,TEDDY_OU_SUBJ1987808799_MAG15	TEDDY_OU_SUBJ1958241611_MAG32,TEDDY_OU_SUBJ1220546515_MAG33,TEDDY_OU_SUBJ1486809993_MAG81,TEDDY_OU_SUBJ1987808799_MAG15
GMS_283	TEDDY_OU_SUBJ1237890995_MAG63	d__Bacteria;p__Bacteroidota;c__Bacteroidia;o__Bacteroidales;f__Bacteroidaceae;g__Bacteroides;s__Bacteroides stercoris	44	31	0	TEDDY_OU_SUBJ1953899407_MAG64,TEDDY_OU_SUBJ1755815200_MAG62,TEDDY_OU_SUBJ1823039663_MAG126,TEDDY_OU_SUBJ1211029509_MAG41,TEDDY_OU_SUBJ1847282805_MAG54,TEDDY_OU_SUBJ1553620649_MAG31,TEDDY_OU_SUBJ1444342618_MAG158,TEDDY_OU_SUBJ1954121241_MAG2,TEDDY_OU_SUBJ1245377081_MAG29,TEDDY_OU_SUBJ1569946316_MAG4,TEDDY_OU_SUBJ1674269177_MAG17,TEDDY_OU_SUBJ1590854185_MAG34,TEDDY_OU_SUBJ1380405716_MAG8,TEDDY_OU_S…	TEDDY_OU_SUBJ1823039663_MAG126,TEDDY_OU_SUBJ1847282805_MAG54,TEDDY_OU_SUBJ1553620649_MAG31,TEDDY_OU_SUBJ1954121241_MAG2,TEDDY_OU_SUBJ1245377081_MAG29,TEDDY_OU_SUBJ1569946316_MAG4,TEDDY_OU_SUBJ1380405716_MAG8,TEDDY_OU_SUBJ1221481172_MAG5,TEDDY_OU_SUBJ1365023894_MAG12,TEDDY_OU_SUBJ1940194251_MAG54,TEDDY_OU_SUBJ1544054200_MAG35,TEDDY_OU_SUBJ1232962451_MAG48,TEDDY_OU_SUBJ1463553640_MAG34,TEDDY_OU_SUB…
GMS_284	TEDDY_OU_SUBJ1699493968_MAG10	d__Bacteria;p__Bacteroidota;c__Bacteroidia;o__Bacteroidales;f__Bacteroidaceae;g__Bacteroides;s__Bacteroides thetaiotaomicron	78	0	0	TEDDY_OU_SUBJ1450162590_MAG27,TEDDY_OU_SUBJ1940973217_MAG73,TEDDY_OU_SUBJ1683690098_MAG8,TEDDY_OU_SUBJ1263906465_MAG15,TEDDY_OU_SUBJ1942773417_MAG4,TEDDY_OU_SUBJ1901483788_MAG60,TEDDY_OU_SUBJ1220546515_MAG116,TEDDY_OU_SUBJ1219013121_MAG10,TEDDY_OU_SUBJ1750671275_MAG26,TEDDY_OU_SUBJ1607835974_MAG19,TEDDY_OU_SUBJ1897582388_MAG11,TEDDY_OU_SUBJ1465523424_MAG41,TEDDY_OU_SUBJ1860957641_MAG70,TEDDY_OU_S…
GMS_285	TEDDY_OU_SUBJ1415720840_MAG28	d__Bacteria;p__Bacteroidota;c__Bacteroidia;o__Bacteroidales;f__Bacteroidaceae;g__Bacteroides;s__Bacteroides uniformis	327	312	0	TEDDY_OU_SUBJ1649231447_MAG27,TEDDY_OU_SUBJ1769964181_MAG20,TEDDY_OU_SUBJ1515277756_MAG26,TEDDY_OU_SUBJ1853558835_MAG113,TEDDY_OU_SUBJ1582991471_MAG53,TEDDY_OU_SUBJ1237890995_MAG57,TEDDY_OU_SUBJ1750642946_MAG44,TEDDY_OU_SUBJ1413594958_MAG34,TEDDY_OU_SUBJ1486809993_MAG106,TEDDY_OU_SUBJ1961943513_MAG63,TEDDY_OU_SUBJ1543276021_MAG7,TEDDY_OU_SUBJ1832330150_MAG6,TEDDY_OU_SUBJ1593581490_MAG18,TEDDY_OU_…	TEDDY_OU_SUBJ1649231447_MAG27,TEDDY_OU_SUBJ1769964181_MAG20,TEDDY_OU_SUBJ1515277756_MAG26,TEDDY_OU_SUBJ1853558835_MAG113,TEDDY_OU_SUBJ1582991471_MAG53,TEDDY_OU_SUBJ1237890995_MAG57,TEDDY_OU_SUBJ1750642946_MAG44,TEDDY_OU_SUBJ1413594958_MAG34,TEDDY_OU_SUBJ1486809993_MAG106,TEDDY_OU_SUBJ1961943513_MAG63,TEDDY_OU_SUBJ1543276021_MAG7,TEDDY_OU_SUBJ1832330150_MAG6,TEDDY_OU_SUBJ1443277046_MAG2,TEDDY_OU_S…
GMS_286	TEDDY_OU_SUBJ1467821441_MAG66	d__Bacteria;p__Bacteroidota;c__Bacteroidia;o__Bacteroidales;f__Bacteroidaceae;g__Bacteroides;s__Bacteroides xylanisolvens	60	0	0	TEDDY_OU_SUBJ1721701624_MAG9,TEDDY_OU_SUBJ1446589456_MAG56,TEDDY_OU_SUBJ1669403033_MAG9,TEDDY_OU_SUBJ1762338144_MAG45,TEDDY_OU_SUBJ1209845520_MAG69,TEDDY_OU_SUBJ1350449120_MAG71,TEDDY_OU_SUBJ1671259558_MAG82,TEDDY_OU_SUBJ1467821441_MAG66,TEDDY_OU_SUBJ1398327253_MAG18,TEDDY_OU_SUBJ1485180854_MAG90,TEDDY_OU_SUBJ1725005612_MAG4,TEDDY_OU_SUBJ1992235952_MAG39,TEDDY_OU_SUBJ1278763099_MAG83,TEDDY_OU_SUB…
GMS_287	TEDDY_OU_SUBJ1422646563_MAG102	d__Bacteria;p__Bacteroidota;c__Bacteroidia;o__Bacteroidales;f__Bacteroidaceae;g__Paraprevotella;s__Paraprevotella clara	15	0	0	TEDDY_OU_SUBJ1240237502_MAG15,TEDDY_OU_SUBJ1861181419_MAG139,TEDDY_OU_SUBJ1369765219_MAG9,TEDDY_OU_SUBJ1540977477_MAG60,TEDDY_OU_SUBJ1677598713_MAG70,TEDDY_OU_SUBJ1526086069_MAG20,TEDDY_OU_SUBJ1594145692_MAG98,TEDDY_OU_SUBJ1665447745_MAG122,TEDDY_OU_SUBJ1296635662_MAG60,TEDDY_OU_SUBJ1725658699_MAG80,TEDDY_OU_SUBJ1264582496_MAG3,TEDDY_OU_SUBJ1730396409_MAG70,TEDDY_OU_SUBJ1502215789_MAG87,TEDDY_OU_…
GMS_288	TEDDY_OU_SUBJ1940194251_MAG65	d__Bacteria;p__Bacteroidota;c__Bacteroidia;o__Bacteroidales;f__Bacteroidaceae;g__Paraprevotella;s__Paraprevotella xylaniphila	2	0	0	TEDDY_OU_SUBJ1816463381_MAG31,TEDDY_OU_SUBJ1940194251_MAG65
GMS_289	TEDDY_OU_SUBJ1481053656_MAG36	d__Bacteria;p__Bacteroidota;c__Bacteroidia;o__Bacteroidales;f__Bacteroidaceae;g__Phocaeicola;s__Phocaeicola coprocola	7	0	0	TEDDY_OU_SUBJ1481053656_MAG36,TEDDY_OU_SUBJ1569946316_MAG91,TEDDY_OU_SUBJ1264582496_MAG17,TEDDY_OU_SUBJ1354234152_MAG81,TEDDY_OU_SUBJ1720286880_MAG65,TEDDY_OU_SUBJ1823039663_MAG54,TEDDY_OU_SUBJ1948771613_MAG32
GMS_290	TEDDY_OU_SUBJ1410223187_MAG74	d__Bacteria;p__Bacteroidota;c__Bacteroidia;o__Bacteroidales;f__Bacteroidaceae;g__Phocaeicola;s__Phocaeicola coprophilus	8	0	0	TEDDY_OU_SUBJ1893305062_MAG29,TEDDY_OU_SUBJ1413473616_MAG49,TEDDY_OU_SUBJ1686419003_MAG102,TEDDY_OU_SUBJ1485180854_MAG26,TEDDY_OU_SUBJ1515545781_MAG68,TEDDY_OU_SUBJ1470258804_MAG88,TEDDY_OU_SUBJ1210048067_MAG116,TEDDY_OU_SUBJ1410223187_MAG74
GMS_291	TEDDY_OU_SUBJ1559813261_MAG42	d__Bacteria;p__Bacteroidota;c__Bacteroidia;o__Bacteroidales;f__Bacteroidaceae;g__Phocaeicola;s__Phocaeicola dorei	139	0	0	TEDDY_OU_SUBJ1993497439_MAG14,TEDDY_OU_SUBJ1418918864_MAG66,TEDDY_OU_SUBJ1620841256_MAG28,TEDDY_OU_SUBJ1301699113_MAG57,TEDDY_OU_SUBJ1218817917_MAG10,TEDDY_OU_SUBJ1832330150_MAG34,TEDDY_OU_SUBJ1773938176_MAG64,TEDDY_OU_SUBJ1524209011_MAG26,TEDDY_OU_SUBJ1413594958_MAG57,TEDDY_OU_SUBJ1770494598_MAG5,TEDDY_OU_SUBJ1961943513_MAG28,TEDDY_OU_SUBJ1981675801_MAG103,TEDDY_OU_SUBJ1566330589_MAG42,TEDDY_OU_…
GMS_292	TEDDY_OU_SUBJ1511219058_MAG14	d__Bacteria;p__Bacteroidota;c__Bacteroidia;o__Bacteroidales;f__Bacteroidaceae;g__Phocaeicola;s__Phocaeicola massiliensis	14	0	0	TEDDY_OU_SUBJ1511219058_MAG14,TEDDY_OU_SUBJ1283384554_MAG17,TEDDY_OU_SUBJ1221324163_MAG19,TEDDY_OU_SUBJ1221481172_MAG16,TEDDY_OU_SUBJ1279157655_MAG24,TEDDY_OU_SUBJ1725658699_MAG57,TEDDY_OU_SUBJ1842157334_MAG34,TEDDY_OU_SUBJ1354573462_MAG76,TEDDY_OU_SUBJ1901483788_MAG40,TEDDY_OU_SUBJ1609377271_MAG67,TEDDY_OU_SUBJ1361733906_MAG3,TEDDY_OU_SUBJ1982356849_MAG33,TEDDY_OU_SUBJ1958241611_MAG60,TEDDY_OU_S…
GMS_293	TEDDY_OU_SUBJ1569946316_MAG21	d__Bacteria;p__Bacteroidota;c__Bacteroidia;o__Bacteroidales;f__Bacteroidaceae;g__Phocaeicola;s__Phocaeicola plebeius	4	0	0	TEDDY_OU_SUBJ1569946316_MAG21,TEDDY_OU_SUBJ1686419003_MAG16,TEDDY_OU_SUBJ1351253490_MAG40,TEDDY_OU_SUBJ1984040004_MAG48
GMS_294	TEDDY_OU_SUBJ1398327253_MAG84	d__Bacteria;p__Bacteroidota;c__Bacteroidia;o__Bacteroidales;f__Bacteroidaceae;g__Phocaeicola;s__Phocaeicola plebeius_A	5	0	0	TEDDY_OU_SUBJ1398327253_MAG84,TEDDY_OU_SUBJ1515545781_MAG66,TEDDY_OU_SUBJ1240237502_MAG60,TEDDY_OU_SUBJ1823039663_MAG155,TEDDY_OU_SUBJ1752230798_MAG10
GMS_295	TEDDY_OU_SUBJ1456476394_MAG6	d__Bacteria;p__Bacteroidota;c__Bacteroidia;o__Bacteroidales;f__Bacteroidaceae;g__Phocaeicola;s__Phocaeicola sartorii	1	0	0	TEDDY_OU_SUBJ1456476394_MAG6
GMS_296	TEDDY_OU_SUBJ1361733906_MAG66	d__Bacteria;p__Bacteroidota;c__Bacteroidia;o__Bacteroidales;f__Bacteroidaceae;g__Phocaeicola;s__Phocaeicola sp000432735	5	0	0	TEDDY_OU_SUBJ1304098134_MAG84,TEDDY_OU_SUBJ1361733906_MAG66,TEDDY_OU_SUBJ1231759300_MAG52,TEDDY_OU_SUBJ1376441535_MAG35,TEDDY_OU_SUBJ1594145692_MAG36
GMS_297	TEDDY_OU_SUBJ1582991471_MAG52	d__Bacteria;p__Bacteroidota;c__Bacteroidia;o__Bacteroidales;f__Bacteroidaceae;g__Phocaeicola;s__Phocaeicola sp002493165	1	0	0	TEDDY_OU_SUBJ1582991471_MAG52
GMS_298	TEDDY_OU_SUBJ1967257849_MAG27	d__Bacteria;p__Bacteroidota;c__Bacteroidia;o__Bacteroidales;f__Bacteroidaceae;g__Phocaeicola;s__Phocaeicola sp900066455	2	0	0	TEDDY_OU_SUBJ1967257849_MAG27,TEDDY_OU_SUBJ1626777573_MAG44
GMS_299	TEDDY_OU_SUBJ1515545781_MAG61	d__Bacteria;p__Bacteroidota;c__Bacteroidia;o__Bacteroidales;f__Bacteroidaceae;g__Phocaeicola;s__Phocaeicola sp900540105	1	0	0	TEDDY_OU_SUBJ1515545781_MAG61
GMS_300	TEDDY_OU_SUBJ1621134540_MAG27	d__Bacteria;p__Bacteroidota;c__Bacteroidia;o__Bacteroidales;f__Bacteroidaceae;g__Phocaeicola;s__Phocaeicola sp900546645	1	0	0	TEDDY_OU_SUBJ1621134540_MAG27
GMS_301	TEDDY_OU_SUBJ1401905929_MAG79	d__Bacteria;p__Bacteroidota;c__Bacteroidia;o__Bacteroidales;f__Bacteroidaceae;g__Phocaeicola;s__Phocaeicola sp900553715	4	0	0	TEDDY_OU_SUBJ1686419003_MAG41,TEDDY_OU_SUBJ1401905929_MAG79,TEDDY_OU_SUBJ1868714943_MAG45,TEDDY_OU_SUBJ1700454883_MAG54
GMS_302	TEDDY_OU_SUBJ1354234152_MAG147	d__Bacteria;p__Bacteroidota;c__Bacteroidia;o__Bacteroidales;f__Bacteroidaceae;g__Phocaeicola;s__Phocaeicola sp900554435	11	0	0	TEDDY_OU_SUBJ1481053656_MAG13,TEDDY_OU_SUBJ1987097256_MAG97,TEDDY_OU_SUBJ1837466397_MAG108,TEDDY_OU_SUBJ1540977477_MAG66,TEDDY_OU_SUBJ1422646563_MAG176,TEDDY_OU_SUBJ1853558835_MAG34,TEDDY_OU_SUBJ1782032164_MAG77,TEDDY_OU_SUBJ1401905929_MAG88,TEDDY_OU_SUBJ1258854543_MAG3,TEDDY_OU_SUBJ1354234152_MAG147,TEDDY_OU_SUBJ1957923786_MAG42
GMS_303	TEDDY_OU_SUBJ1941652973_MAG77	d__Bacteria;p__Bacteroidota;c__Bacteroidia;o__Bacteroidales;f__Bacteroidaceae;g__Phocaeicola;s__Phocaeicola vulgatus	311	0	0	TEDDY_OU_SUBJ1818407091_MAG34,TEDDY_OU_SUBJ1474385837_MAG5,TEDDY_OU_SUBJ1707451165_MAG77,TEDDY_OU_SUBJ1683560404_MAG91,TEDDY_OU_SUBJ1566407758_MAG8,TEDDY_OU_SUBJ1438186730_MAG22,TEDDY_OU_SUBJ1240237502_MAG56,TEDDY_OU_SUBJ1773467641_MAG37,TEDDY_OU_SUBJ1700454883_MAG12,TEDDY_OU_SUBJ1730561529_MAG9,TEDDY_OU_SUBJ1272095275_MAG138,TEDDY_OU_SUBJ1737548230_MAG36,TEDDY_OU_SUBJ1211029509_MAG60,TEDDY_OU_SU…
GMS_304	TEDDY_OU_SUBJ1574437839_MAG56	d__Bacteria;p__Bacteroidota;c__Bacteroidia;o__Bacteroidales;f__Bacteroidaceae;g__Prevotella;s__Prevotella buccae	13	0	0	TEDDY_OU_SUBJ1490645663_MAG36,TEDDY_OU_SUBJ1731548578_MAG34,TEDDY_OU_SUBJ1687049547_MAG23,TEDDY_OU_SUBJ1590854185_MAG13,TEDDY_OU_SUBJ1260682174_MAG37,TEDDY_OU_SUBJ1747342927_MAG65,TEDDY_OU_SUBJ1463553640_MAG13,TEDDY_OU_SUBJ1287560689_MAG38,TEDDY_OU_SUBJ1825437602_MAG36,TEDDY_OU_SUBJ1851696129_MAG53,TEDDY_OU_SUBJ1574437839_MAG56,TEDDY_OU_SUBJ1544781736_MAG54,TEDDY_OU_SUBJ1472545676_MAG12
GMS_305	TEDDY_OU_SUBJ1328537120_MAG13	d__Bacteria;p__Bacteroidota;c__Bacteroidia;o__Bacteroidales;f__Bacteroidaceae;g__Prevotella;s__Prevotella copri	79	0	0	TEDDY_OU_SUBJ1296635662_MAG54,TEDDY_OU_SUBJ1967724168_MAG20,TEDDY_OU_SUBJ1422646563_MAG142,TEDDY_OU_SUBJ1254698506_MAG113,TEDDY_OU_SUBJ1961943513_MAG1,TEDDY_OU_SUBJ1398327253_MAG76,TEDDY_OU_SUBJ1394456044_MAG50,TEDDY_OU_SUBJ1439205458_MAG28,TEDDY_OU_SUBJ1351253490_MAG19,TEDDY_OU_SUBJ1334414562_MAG89,TEDDY_OU_SUBJ1354234152_MAG26,TEDDY_OU_SUBJ1679606622_MAG36,TEDDY_OU_SUBJ1960411459_MAG10,TEDDY_OU…
GMS_306	TEDDY_OU_SUBJ1890679305_MAG18	d__Bacteria;p__Bacteroidota;c__Bacteroidia;o__Bacteroidales;f__Bacteroidaceae;g__Prevotella;s__Prevotella copri_A	1	0	0	TEDDY_OU_SUBJ1890679305_MAG18
GMS_307	TEDDY_OU_SUBJ1321430166_MAG120	d__Bacteria;p__Bacteroidota;c__Bacteroidia;o__Bacteroidales;f__Bacteroidaceae;g__Prevotella;s__Prevotella oralis	1	0	0	TEDDY_OU_SUBJ1321430166_MAG120
GMS_308	TEDDY_OU_SUBJ1665447745_MAG98	d__Bacteria;p__Bacteroidota;c__Bacteroidia;o__Bacteroidales;f__Bacteroidaceae;g__Prevotella;s__Prevotella sp000431975	1	0	0	TEDDY_OU_SUBJ1665447745_MAG98
GMS_309	TEDDY_OU_SUBJ1398327253_MAG68	d__Bacteria;p__Bacteroidota;c__Bacteroidia;o__Bacteroidales;f__Bacteroidaceae;g__Prevotella;s__Prevotella sp000435635	1	0	0	TEDDY_OU_SUBJ1398327253_MAG68
GMS_310	TEDDY_OU_SUBJ1897582388_MAG187	d__Bacteria;p__Bacteroidota;c__Bacteroidia;o__Bacteroidales;f__Bacteroidaceae;g__Prevotella;s__Prevotella sp003447235	3	0	0	TEDDY_OU_SUBJ1897582388_MAG187,TEDDY_OU_SUBJ1677598713_MAG149,TEDDY_OU_SUBJ1478347773_MAG138
GMS_311	TEDDY_OU_SUBJ1655412096_MAG30	d__Bacteria;p__Bacteroidota;c__Bacteroidia;o__Bacteroidales;f__Bacteroidaceae;g__Prevotella;s__Prevotella sp900548745	1	0	0	TEDDY_OU_SUBJ1655412096_MAG30
GMS_312	TEDDY_OU_SUBJ1443072149_MAG10	d__Bacteria;p__Bacteroidota;c__Bacteroidia;o__Bacteroidales;f__Barnesiellaceae;g__Barnesiella;s__Barnesiella intestinihominis	74	0	0	TEDDY_OU_SUBJ1992235952_MAG57,TEDDY_OU_SUBJ1214523904_MAG64,TEDDY_OU_SUBJ1387717546_MAG40,TEDDY_OU_SUBJ1418918864_MAG58,TEDDY_OU_SUBJ1562941206_MAG25,TEDDY_OU_SUBJ1282706628_MAG154,TEDDY_OU_SUBJ1647875235_MAG16,TEDDY_OU_SUBJ1376441535_MAG12,TEDDY_OU_SUBJ1358015183_MAG33,TEDDY_OU_SUBJ1296635662_MAG63,TEDDY_OU_SUBJ1828768537_MAG112,TEDDY_OU_SUBJ1671622380_MAG58,TEDDY_OU_SUBJ1885874406_MAG4,TEDDY_OU…
GMS_313	TEDDY_OU_SUBJ1793661521_MAG219	d__Bacteria;p__Bacteroidota;c__Bacteroidia;o__Bacteroidales;f__Barnesiellaceae;g__Barnesiella;s__Barnesiella sp003150885	2	0	0	TEDDY_OU_SUBJ1793661521_MAG219,TEDDY_OU_SUBJ1633570887_MAG39
GMS_314	TEDDY_OU_SUBJ1228107378_MAG15	d__Bacteria;p__Bacteroidota;c__Bacteroidia;o__Bacteroidales;f__Coprobacteraceae;g__Coprobacter;s__Coprobacter sp900555475	1	0	0	TEDDY_OU_SUBJ1228107378_MAG15
GMS_142	TEDDY_OU_SUBJ1400712479_MAG15	d__Bacteria;p__Bacteroidota;c__Bacteroidia;o__Bacteroidales;f__Dysgonomonadaceae;g__Dysgonomonas;s__	1	0	0	TEDDY_OU_SUBJ1400712479_MAG15
GMS_315	TEDDY_OU_SUBJ1936818947_MAG33	d__Bacteria;p__Bacteroidota;c__Bacteroidia;o__Bacteroidales;f__Dysgonomonadaceae;g__Dysgonomonas;s__Dysgonomonas capnocytophagoides	9	0	0	TEDDY_OU_SUBJ1342982140_MAG103,TEDDY_OU_SUBJ1540276332_MAG32,TEDDY_OU_SUBJ1354234152_MAG94,TEDDY_OU_SUBJ1475826938_MAG17,TEDDY_OU_SUBJ1542182324_MAG69,TEDDY_OU_SUBJ1936818947_MAG33,TEDDY_OU_SUBJ1949420417_MAG18,TEDDY_OU_SUBJ1987629134_MAG31,TEDDY_OU_SUBJ1489042604_MAG38
GMS_316	TEDDY_OU_SUBJ1540276332_MAG35	d__Bacteria;p__Bacteroidota;c__Bacteroidia;o__Bacteroidales;f__Dysgonomonadaceae;g__Dysgonomonas;s__Dysgonomonas mossii	4	0	0	TEDDY_OU_SUBJ1540276332_MAG35,TEDDY_OU_SUBJ1387886600_MAG24,TEDDY_OU_SUBJ1254820001_MAG12,TEDDY_OU_SUBJ1354562324_MAG11
GMS_317	TEDDY_OU_SUBJ1818130211_MAG72	d__Bacteria;p__Bacteroidota;c__Bacteroidia;o__Bacteroidales;f__Dysgonomonadaceae;g__Dysgonomonas;s__Dysgonomonas sp900079735	6	0	0	TEDDY_OU_SUBJ1233265603_MAG11,TEDDY_OU_SUBJ1818130211_MAG72,TEDDY_OU_SUBJ1671622380_MAG93,TEDDY_OU_SUBJ1475826938_MAG30,TEDDY_OU_SUBJ1949420417_MAG137,TEDDY_OU_SUBJ1489042604_MAG51
GMS_318	TEDDY_OU_SUBJ1228107378_MAG67	d__Bacteria;p__Bacteroidota;c__Bacteroidia;o__Bacteroidales;f__Marinifilaceae;g__Butyricimonas;s__Butyricimonas sp002161485	1	0	0	TEDDY_OU_SUBJ1228107378_MAG67
GMS_319	TEDDY_OU_SUBJ1992235952_MAG61	d__Bacteria;p__Bacteroidota;c__Bacteroidia;o__Bacteroidales;f__Marinifilaceae;g__Butyricimonas;s__Butyricimonas virosa	1	0	0	TEDDY_OU_SUBJ1992235952_MAG61
GMS_320	TEDDY_OU_SUBJ1665447745_MAG17	d__Bacteria;p__Bacteroidota;c__Bacteroidia;o__Bacteroidales;f__Marinifilaceae;g__Odoribacter;s__Odoribacter splanchnicus	16	0	0	TEDDY_OU_SUBJ1793661521_MAG213,TEDDY_OU_SUBJ1665447745_MAG17,TEDDY_OU_SUBJ1697595162_MAG80,TEDDY_OU_SUBJ1443072149_MAG120,TEDDY_OU_SUBJ1401905929_MAG91,TEDDY_OU_SUBJ1725658699_MAG78,TEDDY_OU_SUBJ1376441535_MAG74,TEDDY_OU_SUBJ1861181419_MAG116,TEDDY_OU_SUBJ1402733862_MAG135,TEDDY_OU_SUBJ1540977477_MAG70,TEDDY_OU_SUBJ1354573462_MAG114,TEDDY_OU_SUBJ1823039663_MAG75,TEDDY_OU_SUBJ1228107378_MAG188,TED…
GMS_321	TEDDY_OU_SUBJ1456476394_MAG43	d__Bacteria;p__Bacteroidota;c__Bacteroidia;o__Bacteroidales;f__Muribaculaceae;g__Amulumruptor;s__Amulumruptor sp900539915	1	0	0	TEDDY_OU_SUBJ1456476394_MAG43
GMS_322	TEDDY_OU_SUBJ1609377271_MAG43	d__Bacteria;p__Bacteroidota;c__Bacteroidia;o__Bacteroidales;f__Muribaculaceae;g__CAG-279;s__CAG-279 sp000437795	1	0	0	TEDDY_OU_SUBJ1609377271_MAG43
GMS_323	TEDDY_OU_SUBJ1556940978_MAG3	d__Bacteria;p__Bacteroidota;c__Bacteroidia;o__Bacteroidales;f__Muribaculaceae;g__CAG-279;s__CAG-279 sp900541935	1	0	0	TEDDY_OU_SUBJ1556940978_MAG3
GMS_324	TEDDY_OU_SUBJ1542798437_MAG37	d__Bacteria;p__Bacteroidota;c__Bacteroidia;o__Bacteroidales;f__Muribaculaceae;g__CAG-279;s__CAG-279 sp900556245	1	0	0	TEDDY_OU_SUBJ1542798437_MAG37
GMS_325	TEDDY_OU_SUBJ1897582388_MAG59	d__Bacteria;p__Bacteroidota;c__Bacteroidia;o__Bacteroidales;f__Muribaculaceae;g__CAG-485;s__CAG-485 sp000437495	1	0	0	TEDDY_OU_SUBJ1897582388_MAG59
GMS_326	TEDDY_OU_SUBJ1444342618_MAG109	d__Bacteria;p__Bacteroidota;c__Bacteroidia;o__Bacteroidales;f__Muribaculaceae;g__UBA7173;s__UBA7173 sp900545955	1	0	0	TEDDY_OU_SUBJ1444342618_MAG109
GMS_327	TEDDY_OU_SUBJ1611641264_MAG107	d__Bacteria;p__Bacteroidota;c__Bacteroidia;o__Bacteroidales;f__Muribaculaceae;g__UBA7173;s__UBA7173 sp900546835	3	0	0	TEDDY_OU_SUBJ1797243857_MAG66,TEDDY_OU_SUBJ1897951711_MAG29,TEDDY_OU_SUBJ1611641264_MAG107
GMS_102	TEDDY_OU_SUBJ1556940978_MAG178	d__Bacteria;p__Bacteroidota;c__Bacteroidia;o__Bacteroidales;f__Rikenellaceae;g__Alistipes;s__	1	0	0	TEDDY_OU_SUBJ1556940978_MAG178
GMS_328	TEDDY_OU_SUBJ1647482917_MAG5	d__Bacteria;p__Bacteroidota;c__Bacteroidia;o__Bacteroidales;f__Rikenellaceae;g__Alistipes;s__Alistipes finegoldii	61	0	0	TEDDY_OU_SUBJ1377560498_MAG95,TEDDY_OU_SUBJ1214523904_MAG27,TEDDY_OU_SUBJ1643332533_MAG15,TEDDY_OU_SUBJ1443072149_MAG144,TEDDY_OU_SUBJ1265950444_MAG74,TEDDY_OU_SUBJ1209695729_MAG14,TEDDY_OU_SUBJ1530357266_MAG8,TEDDY_OU_SUBJ1214227990_MAG18,TEDDY_OU_SUBJ1423526399_MAG153,TEDDY_OU_SUBJ1456014133_MAG12,TEDDY_OU_SUBJ1367414889_MAG13,TEDDY_OU_SUBJ1481912228_MAG73,TEDDY_OU_SUBJ1589385646_MAG31,TEDDY_OU…
GMS_329	TEDDY_OU_SUBJ1953899407_MAG56	d__Bacteria;p__Bacteroidota;c__Bacteroidia;o__Bacteroidales;f__Rikenellaceae;g__Alistipes;s__Alistipes obesi	2	0	0	TEDDY_OU_SUBJ1677598713_MAG78,TEDDY_OU_SUBJ1953899407_MAG56
GMS_330	TEDDY_OU_SUBJ1502254188_MAG2	d__Bacteria;p__Bacteroidota;c__Bacteroidia;o__Bacteroidales;f__Rikenellaceae;g__Alistipes;s__Alistipes onderdonkii	85	0	0	TEDDY_OU_SUBJ1611641264_MAG4,TEDDY_OU_SUBJ1818407091_MAG37,TEDDY_OU_SUBJ1706415244_MAG29,TEDDY_OU_SUBJ1961943513_MAG47,TEDDY_OU_SUBJ1392692929_MAG20,TEDDY_OU_SUBJ1442667678_MAG42,TEDDY_OU_SUBJ1296635662_MAG14,TEDDY_OU_SUBJ1405681775_MAG23,TEDDY_OU_SUBJ1370580816_MAG20,TEDDY_OU_SUBJ1738528553_MAG14,TEDDY_OU_SUBJ1985604538_MAG67,TEDDY_OU_SUBJ1422646563_MAG93,TEDDY_OU_SUBJ1937472232_MAG3,TEDDY_OU_SU…
GMS_331	TEDDY_OU_SUBJ1502254188_MAG60	d__Bacteria;p__Bacteroidota;c__Bacteroidia;o__Bacteroidales;f__Rikenellaceae;g__Alistipes;s__Alistipes putredinis	155	0	0	TEDDY_OU_SUBJ1971202062_MAG48,TEDDY_OU_SUBJ1828674055_MAG6,TEDDY_OU_SUBJ1485180854_MAG17,TEDDY_OU_SUBJ1832330150_MAG16,TEDDY_OU_SUBJ1282706628_MAG54,TEDDY_OU_SUBJ1738528553_MAG47,TEDDY_OU_SUBJ1398327253_MAG7,TEDDY_OU_SUBJ1743288251_MAG19,TEDDY_OU_SUBJ1774834905_MAG72,TEDDY_OU_SUBJ1564509248_MAG62,TEDDY_OU_SUBJ1292134140_MAG89,TEDDY_OU_SUBJ1240237502_MAG79,TEDDY_OU_SUBJ1358015183_MAG12,TEDDY_OU_SU…
GMS_332	TEDDY_OU_SUBJ1677598713_MAG112	d__Bacteria;p__Bacteroidota;c__Bacteroidia;o__Bacteroidales;f__Rikenellaceae;g__Alistipes;s__Alistipes shahii	10	0	0	TEDDY_OU_SUBJ1861181419_MAG191,TEDDY_OU_SUBJ1772220664_MAG27,TEDDY_OU_SUBJ1551530925_MAG73,TEDDY_OU_SUBJ1443072149_MAG101,TEDDY_OU_SUBJ1867634179_MAG64,TEDDY_OU_SUBJ1832330150_MAG13,TEDDY_OU_SUBJ1210048067_MAG41,TEDDY_OU_SUBJ1421445957_MAG1,TEDDY_OU_SUBJ1677598713_MAG112,TEDDY_OU_SUBJ1823039663_MAG52
GMS_333	TEDDY_OU_SUBJ1564509248_MAG139	d__Bacteria;p__Bacteroidota;c__Bacteroidia;o__Bacteroidales;f__Rikenellaceae;g__Alistipes;s__Alistipes sp900541585	1	0	0	TEDDY_OU_SUBJ1564509248_MAG139
GMS_334	TEDDY_OU_SUBJ1354573462_MAG7	d__Bacteria;p__Bacteroidota;c__Bacteroidia;o__Bacteroidales;f__Rikenellaceae;g__Alistipes_A;s__Alistipes_A ihumii	11	0	0	TEDDY_OU_SUBJ1953899407_MAG63,TEDDY_OU_SUBJ1354573462_MAG7,TEDDY_OU_SUBJ1861181419_MAG192,TEDDY_OU_SUBJ1443072149_MAG54,TEDDY_OU_SUBJ1772220664_MAG140,TEDDY_OU_SUBJ1521921375_MAG39,TEDDY_OU_SUBJ1228107378_MAG183,TEDDY_OU_SUBJ1552707857_MAG19,TEDDY_OU_SUBJ1354562324_MAG91,TEDDY_OU_SUBJ1802500251_MAG84,TEDDY_OU_SUBJ1823039663_MAG58
GMS_335	TEDDY_OU_SUBJ1823039663_MAG98	d__Bacteria;p__Bacteroidota;c__Bacteroidia;o__Bacteroidales;f__Rikenellaceae;g__Alistipes_A;s__Alistipes_A indistinctus	2	0	0	TEDDY_OU_SUBJ1823039663_MAG98,TEDDY_OU_SUBJ1228107378_MAG2
GMS_336	TEDDY_OU_SUBJ1677598713_MAG92	d__Bacteria;p__Bacteroidota;c__Bacteroidia;o__Bacteroidales;f__Rikenellaceae;g__Alistipes_A;s__Alistipes_A sp900240235	3	0	0	TEDDY_OU_SUBJ1677598713_MAG92,TEDDY_OU_SUBJ1867634179_MAG71,TEDDY_OU_SUBJ1477223770_MAG68
GMS_337	TEDDY_OU_SUBJ1827841102_MAG38	d__Bacteria;p__Bacteroidota;c__Bacteroidia;o__Bacteroidales;f__Rikenellaceae;g__Tidjanibacter;s__Tidjanibacter inops	19	0	0	TEDDY_OU_SUBJ1609377271_MAG58,TEDDY_OU_SUBJ1709661078_MAG1,TEDDY_OU_SUBJ1366028512_MAG55,TEDDY_OU_SUBJ1272095275_MAG95,TEDDY_OU_SUBJ1772220664_MAG16,TEDDY_OU_SUBJ1870814408_MAG59,TEDDY_OU_SUBJ1686419003_MAG5,TEDDY_OU_SUBJ1486809993_MAG26,TEDDY_OU_SUBJ1748509278_MAG18,TEDDY_OU_SUBJ1561602213_MAG91,TEDDY_OU_SUBJ1827841102_MAG38,TEDDY_OU_SUBJ1263906465_MAG48,TEDDY_OU_SUBJ1938000446_MAG62,TEDDY_OU_SU…
GMS_131	TEDDY_OU_SUBJ1985604538_MAG114	d__Bacteria;p__Bacteroidota;c__Bacteroidia;o__Bacteroidales;f__Tannerellaceae;g__Parabacteroides;s__	2	0	0	TEDDY_OU_SUBJ1985604538_MAG114,TEDDY_OU_SUBJ1564509248_MAG90
GMS_338	TEDDY_OU_SUBJ1211029509_MAG134	d__Bacteria;p__Bacteroidota;c__Bacteroidia;o__Bacteroidales;f__Tannerellaceae;g__Parabacteroides;s__Parabacteroides distasonis	229	0	0	TEDDY_OU_SUBJ1832643416_MAG64,TEDDY_OU_SUBJ1391457984_MAG83,TEDDY_OU_SUBJ1402733862_MAG33,TEDDY_OU_SUBJ1774834905_MAG140,TEDDY_OU_SUBJ1697595162_MAG149,TEDDY_OU_SUBJ1553405899_MAG45,TEDDY_OU_SUBJ1254698506_MAG129,TEDDY_OU_SUBJ1561361742_MAG19,TEDDY_OU_SUBJ1237890995_MAG78,TEDDY_OU_SUBJ1220135965_MAG25,TEDDY_OU_SUBJ1967257849_MAG19,TEDDY_OU_SUBJ1770494598_MAG9,TEDDY_OU_SUBJ1398327253_MAG81,TEDDY_O…
GMS_339	TEDDY_OU_SUBJ1697595162_MAG89	d__Bacteria;p__Bacteroidota;c__Bacteroidia;o__Bacteroidales;f__Tannerellaceae;g__Parabacteroides;s__Parabacteroides goldsteinii	6	0	0	TEDDY_OU_SUBJ1697595162_MAG89,TEDDY_OU_SUBJ1793661521_MAG24,TEDDY_OU_SUBJ1380175948_MAG66,TEDDY_OU_SUBJ1977736170_MAG34,TEDDY_OU_SUBJ1518156842_MAG38,TEDDY_OU_SUBJ1383155416_MAG5
GMS_340	TEDDY_OU_SUBJ1885985196_MAG43	d__Bacteria;p__Bacteroidota;c__Bacteroidia;o__Bacteroidales;f__Tannerellaceae;g__Parabacteroides;s__Parabacteroides gordonii	1	0	0	TEDDY_OU_SUBJ1885985196_MAG43
GMS_341	TEDDY_OU_SUBJ1277891000_MAG45	d__Bacteria;p__Bacteroidota;c__Bacteroidia;o__Bacteroidales;f__Tannerellaceae;g__Parabacteroides;s__Parabacteroides johnsonii	3	0	0	TEDDY_OU_SUBJ1566330589_MAG22,TEDDY_OU_SUBJ1277891000_MAG45,TEDDY_OU_SUBJ1304459805_MAG64
GMS_342	TEDDY_OU_SUBJ1772220664_MAG67	d__Bacteria;p__Bacteroidota;c__Bacteroidia;o__Bacteroidales;f__Tannerellaceae;g__Parabacteroides;s__Parabacteroides merdae	100	0	0	TEDDY_OU_SUBJ1254698506_MAG124,TEDDY_OU_SUBJ1782032164_MAG87,TEDDY_OU_SUBJ1214523904_MAG48,TEDDY_OU_SUBJ1999573232_MAG8,TEDDY_OU_SUBJ1481053656_MAG12,TEDDY_OU_SUBJ1369453575_MAG64,TEDDY_OU_SUBJ1398327253_MAG75,TEDDY_OU_SUBJ1467849044_MAG23,TEDDY_OU_SUBJ1725658699_MAG22,TEDDY_OU_SUBJ1985604538_MAG27,TEDDY_OU_SUBJ1729069804_MAG116,TEDDY_OU_SUBJ1733023731_MAG7,TEDDY_OU_SUBJ1851699291_MAG63,TEDDY_OU_…
GMS_343	TEDDY_OU_SUBJ1702924372_MAG84	d__Bacteria;p__Bacteroidota;c__Bacteroidia;o__Bacteroidales;f__Tannerellaceae;g__Parabacteroides;s__Parabacteroides sp900540715	1	0	0	TEDDY_OU_SUBJ1702924372_MAG84
GMS_344	TEDDY_OU_SUBJ1527629893_MAG26	d__Bacteria;p__Desulfobacterota;c__Desulfovibrionia;o__Desulfovibrionales;f__Desulfovibrionaceae;g__Bilophila;s__Bilophila wadsworthia	4	0	4	TEDDY_OU_SUBJ1292134140_MAG91,TEDDY_OU_SUBJ1502215789_MAG10,TEDDY_OU_SUBJ1527629893_MAG26,TEDDY_OU_SUBJ1209845520_MAG30	TEDDY_OU_SUBJ1292134140_MAG91,TEDDY_OU_SUBJ1502215789_MAG10,TEDDY_OU_SUBJ1527629893_MAG26,TEDDY_OU_SUBJ1209845520_MAG30
GMS_345	TEDDY_OU_SUBJ1725658699_MAG93	d__Bacteria;p__Firmicutes;c__Bacilli;o__Acholeplasmatales;f__Anaeroplasmataceae;g__CAG-307;s__CAG-307 sp001916215	1	0	0	TEDDY_OU_SUBJ1725658699_MAG93
GMS_346	TEDDY_OU_SUBJ1427155299_MAG28	d__Bacteria;p__Firmicutes;c__Bacilli;o__Bacillales;f__Bacillaceae;g__Bacillus;s__Bacillus pumilus	1	0	0	TEDDY_OU_SUBJ1427155299_MAG28
GMS_347	TEDDY_OU_SUBJ1439205458_MAG13	d__Bacteria;p__Firmicutes;c__Bacilli;o__Erysipelotrichales;f__Erysipelatoclostridiaceae;g__Catenibacterium;s__Catenibacterium mitsuokai	2	0	0	TEDDY_OU_SUBJ1526737340_MAG65,TEDDY_OU_SUBJ1439205458_MAG13
GMS_348	TEDDY_OU_SUBJ1853558835_MAG124	d__Bacteria;p__Firmicutes;c__Bacilli;o__Erysipelotrichales;f__Erysipelatoclostridiaceae;g__Catenibacterium;s__Catenibacterium sp000437715	8	0	0	TEDDY_OU_SUBJ1797348534_MAG28,TEDDY_OU_SUBJ1249351763_MAG56,TEDDY_OU_SUBJ1653172796_MAG4,TEDDY_OU_SUBJ1623277209_MAG58,TEDDY_OU_SUBJ1427155299_MAG8,TEDDY_OU_SUBJ1853558835_MAG124,TEDDY_OU_SUBJ1570076016_MAG55,TEDDY_OU_SUBJ1948771613_MAG84
GMS_349	TEDDY_OU_SUBJ1897951711_MAG48	d__Bacteria;p__Firmicutes;c__Bacilli;o__Erysipelotrichales;f__Erysipelatoclostridiaceae;g__Coprobacillus;s__Coprobacillus cateniformis	41	0	0	TEDDY_OU_SUBJ1481912228_MAG112,TEDDY_OU_SUBJ1455285575_MAG18,TEDDY_OU_SUBJ1321430166_MAG59,TEDDY_OU_SUBJ1422646563_MAG163,TEDDY_OU_SUBJ1291970953_MAG102,TEDDY_OU_SUBJ1467821441_MAG45,TEDDY_OU_SUBJ1540276332_MAG38,TEDDY_OU_SUBJ1677598713_MAG175,TEDDY_OU_SUBJ1982356849_MAG153,TEDDY_OU_SUBJ1477050421_MAG23,TEDDY_OU_SUBJ1774265068_MAG11,TEDDY_OU_SUBJ1712043778_MAG55,TEDDY_OU_SUBJ1220546515_MAG62,TEDD…
GMS_164	TEDDY_OU_SUBJ1221324163_MAG71	d__Bacteria;p__Firmicutes;c__Bacilli;o__Erysipelotrichales;f__Erysipelatoclostridiaceae;g__Erysipelatoclostridium;s__	2	0	0	TEDDY_OU_SUBJ1697531664_MAG91,TEDDY_OU_SUBJ1221324163_MAG71
GMS_175	TEDDY_OU_SUBJ1816463381_MAG18	d__Bacteria;p__Firmicutes;c__Bacilli;o__Erysipelotrichales;f__Erysipelatoclostridiaceae;g__Erysipelatoclostridium;s__	3	0	0	TEDDY_OU_SUBJ1559962652_MAG33,TEDDY_OU_SUBJ1816463381_MAG18,TEDDY_OU_SUBJ1341954341_MAG22
GMS_350	TEDDY_OU_SUBJ1390958443_MAG112	d__Bacteria;p__Firmicutes;c__Bacilli;o__Erysipelotrichales;f__Erysipelatoclostridiaceae;g__Erysipelatoclostridium;s__Erysipelatoclostridium ramosum	662	0	0	TEDDY_OU_SUBJ1703854880_MAG98,TEDDY_OU_SUBJ1738528553_MAG69,TEDDY_OU_SUBJ1709661078_MAG16,TEDDY_OU_SUBJ1769964181_MAG27,TEDDY_OU_SUBJ1992235952_MAG50,TEDDY_OU_SUBJ1214325983_MAG110,TEDDY_OU_SUBJ1589385646_MAG76,TEDDY_OU_SUBJ1438186730_MAG29,TEDDY_OU_SUBJ1518829560_MAG46,TEDDY_OU_SUBJ1582991471_MAG56,TEDDY_OU_SUBJ1312925680_MAG50,TEDDY_OU_SUBJ1707451165_MAG70,TEDDY_OU_SUBJ1528097243_MAG8,TEDDY_OU_…
GMS_351	TEDDY_OU_SUBJ1421445957_MAG22	d__Bacteria;p__Firmicutes;c__Bacilli;o__Erysipelotrichales;f__Erysipelatoclostridiaceae;g__Erysipelatoclostridium;s__Erysipelatoclostridium sp000508865	29	0	0	TEDDY_OU_SUBJ1786817664_MAG82,TEDDY_OU_SUBJ1729636390_MAG66,TEDDY_OU_SUBJ1837466397_MAG30,TEDDY_OU_SUBJ1369765219_MAG29,TEDDY_OU_SUBJ1798464831_MAG4,TEDDY_OU_SUBJ1892724708_MAG34,TEDDY_OU_SUBJ1870075791_MAG36,TEDDY_OU_SUBJ1897951711_MAG61,TEDDY_OU_SUBJ1544781736_MAG66,TEDDY_OU_SUBJ1683560404_MAG48,TEDDY_OU_SUBJ1861181419_MAG7,TEDDY_OU_SUBJ1818130211_MAG119,TEDDY_OU_SUBJ1370580816_MAG57,TEDDY_OU_S…
GMS_352	TEDDY_OU_SUBJ1821599308_MAG16	d__Bacteria;p__Firmicutes;c__Bacilli;o__Erysipelotrichales;f__Erysipelatoclostridiaceae;g__Erysipelatoclostridium;s__Erysipelatoclostridium sp000752095	149	0	0	TEDDY_OU_SUBJ1987808799_MAG33,TEDDY_OU_SUBJ1751696069_MAG22,TEDDY_OU_SUBJ1875431031_MAG19,TEDDY_OU_SUBJ1963274055_MAG21,TEDDY_OU_SUBJ1408249292_MAG41,TEDDY_OU_SUBJ1220546515_MAG50,TEDDY_OU_SUBJ1214523904_MAG43,TEDDY_OU_SUBJ1612335273_MAG34,TEDDY_OU_SUBJ1971202062_MAG107,TEDDY_OU_SUBJ1874391501_MAG30,TEDDY_OU_SUBJ1778560668_MAG33,TEDDY_OU_SUBJ1328137769_MAG108,TEDDY_OU_SUBJ1251628802_MAG17,TEDDY_O…
GMS_353	TEDDY_OU_SUBJ1665447745_MAG133	d__Bacteria;p__Firmicutes;c__Bacilli;o__Erysipelotrichales;f__Erysipelatoclostridiaceae;g__Erysipelatoclostridium;s__Erysipelatoclostridium sp003024675	24	0	0	TEDDY_OU_SUBJ1430463383_MAG13,TEDDY_OU_SUBJ1467849044_MAG97,TEDDY_OU_SUBJ1828433112_MAG44,TEDDY_OU_SUBJ1823039663_MAG102,TEDDY_OU_SUBJ1571694421_MAG68,TEDDY_OU_SUBJ1982512306_MAG70,TEDDY_OU_SUBJ1842157334_MAG30,TEDDY_OU_SUBJ1376441535_MAG59,TEDDY_OU_SUBJ1738043333_MAG31,TEDDY_OU_SUBJ1600359990_MAG80,TEDDY_OU_SUBJ1201173889_MAG29,TEDDY_OU_SUBJ1521080709_MAG14,TEDDY_OU_SUBJ1232962451_MAG47,TEDDY_OU…
GMS_354	TEDDY_OU_SUBJ1209845520_MAG89	d__Bacteria;p__Firmicutes;c__Bacilli;o__Erysipelotrichales;f__Erysipelatoclostridiaceae;g__Erysipelatoclostridium;s__Erysipelatoclostridium sp900544435	1	0	0	TEDDY_OU_SUBJ1209845520_MAG89
GMS_355	TEDDY_OU_SUBJ1448228386_MAG11	d__Bacteria;p__Firmicutes;c__Bacilli;o__Erysipelotrichales;f__Erysipelatoclostridiaceae;g__Erysipelatoclostridium;s__Erysipelatoclostridium spiroforme	63	0	0	TEDDY_OU_SUBJ1442667678_MAG48,TEDDY_OU_SUBJ1235524891_MAG64,TEDDY_OU_SUBJ1350449120_MAG50,TEDDY_OU_SUBJ1634525906_MAG85,TEDDY_OU_SUBJ1456937048_MAG93,TEDDY_OU_SUBJ1822325385_MAG45,TEDDY_OU_SUBJ1555310975_MAG5,TEDDY_OU_SUBJ1679495088_MAG56,TEDDY_OU_SUBJ1498298724_MAG30,TEDDY_OU_SUBJ1936818947_MAG24,TEDDY_OU_SUBJ1229238740_MAG10,TEDDY_OU_SUBJ1925313272_MAG22,TEDDY_OU_SUBJ1827761325_MAG19,TEDDY_OU_S…
GMS_356	TEDDY_OU_SUBJ1432134560_MAG2	d__Bacteria;p__Firmicutes;c__Bacilli;o__Erysipelotrichales;f__Erysipelatoclostridiaceae;g__Massiliomicrobiota;s__Massiliomicrobiota sp002160815	3	0	0	TEDDY_OU_SUBJ1504420627_MAG52,TEDDY_OU_SUBJ1633570887_MAG93,TEDDY_OU_SUBJ1432134560_MAG2
GMS_357	TEDDY_OU_SUBJ1867865604_MAG46	d__Bacteria;p__Firmicutes;c__Bacilli;o__Erysipelotrichales;f__Erysipelatoclostridiaceae;g__Massiliomicrobiota;s__Massiliomicrobiota sp002160865	3	0	0	TEDDY_OU_SUBJ1806449452_MAG19,TEDDY_OU_SUBJ1867865604_MAG46,TEDDY_OU_SUBJ1983211753_MAG68
GMS_84	TEDDY_OU_SUBJ1762338144_MAG21	d__Bacteria;p__Firmicutes;c__Bacilli;o__Erysipelotrichales;f__Erysipelotrichaceae;g__Allobaculum;s__	1	0	0	TEDDY_OU_SUBJ1762338144_MAG21
GMS_358	TEDDY_OU_SUBJ1526737340_MAG2	d__Bacteria;p__Firmicutes;c__Bacilli;o__Erysipelotrichales;f__Erysipelotrichaceae;g__CAG-536;s__CAG-536 sp000434355	1	0	0	TEDDY_OU_SUBJ1526737340_MAG2
GMS_359	TEDDY_OU_SUBJ1426799527_MAG19	d__Bacteria;p__Firmicutes;c__Bacilli;o__Erysipelotrichales;f__Erysipelotrichaceae;g__Dielma;s__Dielma fastidiosa	4	0	0	TEDDY_OU_SUBJ1958241611_MAG13,TEDDY_OU_SUBJ1793661521_MAG100,TEDDY_OU_SUBJ1446965511_MAG52,TEDDY_OU_SUBJ1426799527_MAG19
GMS_360	TEDDY_OU_SUBJ1773467641_MAG15	d__Bacteria;p__Firmicutes;c__Bacilli;o__Erysipelotrichales;f__Erysipelotrichaceae;g__Faecalicoccus;s__Faecalicoccus sp900546545	1	0	0	TEDDY_OU_SUBJ1773467641_MAG15
GMS_361	TEDDY_OU_SUBJ1751126040_MAG54	d__Bacteria;p__Firmicutes;c__Bacilli;o__Erysipelotrichales;f__Erysipelotrichaceae;g__Faecalitalea;s__Faecalitalea cylindroides	2	0	0	TEDDY_OU_SUBJ1751126040_MAG54,TEDDY_OU_SUBJ1832330150_MAG3
GMS_362	TEDDY_OU_SUBJ1653172796_MAG10	d__Bacteria;p__Firmicutes;c__Bacilli;o__Erysipelotrichales;f__Erysipelotrichaceae;g__Holdemanella;s__Holdemanella biformis	4	0	0	TEDDY_OU_SUBJ1750671275_MAG18,TEDDY_OU_SUBJ1647875235_MAG91,TEDDY_OU_SUBJ1214325983_MAG63,TEDDY_OU_SUBJ1653172796_MAG10
GMS_363	TEDDY_OU_SUBJ1816463381_MAG29	d__Bacteria;p__Firmicutes;c__Bacilli;o__Erysipelotrichales;f__Erysipelotrichaceae;g__Holdemanella;s__Holdemanella sp002299315	35	0	0	TEDDY_OU_SUBJ1467849044_MAG119,TEDDY_OU_SUBJ1915765223_MAG65,TEDDY_OU_SUBJ1470258804_MAG48,TEDDY_OU_SUBJ1793661521_MAG164,TEDDY_OU_SUBJ1981675801_MAG37,TEDDY_OU_SUBJ1442667678_MAG46,TEDDY_OU_SUBJ1816463381_MAG29,TEDDY_OU_SUBJ1509979130_MAG42,TEDDY_OU_SUBJ1394456044_MAG44,TEDDY_OU_SUBJ1938000446_MAG10,TEDDY_OU_SUBJ1725658699_MAG73,TEDDY_OU_SUBJ1797348534_MAG30,TEDDY_OU_SUBJ1249351763_MAG34,TEDDY_O…
GMS_364	TEDDY_OU_SUBJ1822325385_MAG5	d__Bacteria;p__Firmicutes;c__Bacilli;o__Erysipelotrichales;f__Erysipelotrichaceae;g__Holdemanella;s__Holdemanella sp003458715	1	0	0	TEDDY_OU_SUBJ1822325385_MAG5
GMS_86	TEDDY_OU_SUBJ1504420627_MAG91	d__Bacteria;p__Firmicutes;c__Bacilli;o__Erysipelotrichales;f__Erysipelotrichaceae;g__Holdemania;s__	1	0	0	TEDDY_OU_SUBJ1504420627_MAG91
GMS_365	TEDDY_OU_SUBJ1456937048_MAG100	d__Bacteria;p__Firmicutes;c__Bacilli;o__Erysipelotrichales;f__Erysipelotrichaceae;g__Holdemania;s__Holdemania filiformis	16	0	0	TEDDY_OU_SUBJ1707451165_MAG39,TEDDY_OU_SUBJ1860957641_MAG68,TEDDY_OU_SUBJ1498298724_MAG31,TEDDY_OU_SUBJ1456937048_MAG100,TEDDY_OU_SUBJ1376756011_MAG23,TEDDY_OU_SUBJ1971619040_MAG78,TEDDY_OU_SUBJ1660342007_MAG132,TEDDY_OU_SUBJ1677598713_MAG80,TEDDY_OU_SUBJ1244917006_MAG19,TEDDY_OU_SUBJ1958241611_MAG39,TEDDY_OU_SUBJ1936089402_MAG43,TEDDY_OU_SUBJ1671622380_MAG112,TEDDY_OU_SUBJ1320820418_MAG20,TEDDY_…
GMS_366	TEDDY_OU_SUBJ1867634179_MAG79	d__Bacteria;p__Firmicutes;c__Bacilli;o__Erysipelotrichales;f__Erysipelotrichaceae;g__Holdemania;s__Holdemania massiliensis	9	0	0	TEDDY_OU_SUBJ1709661078_MAG33,TEDDY_OU_SUBJ1278763099_MAG88,TEDDY_OU_SUBJ1214523904_MAG80,TEDDY_OU_SUBJ1853979633_MAG91,TEDDY_OU_SUBJ1897582388_MAG58,TEDDY_OU_SUBJ1444342618_MAG55,TEDDY_OU_SUBJ1834178900_MAG20,TEDDY_OU_SUBJ1867634179_MAG79,TEDDY_OU_SUBJ1806449452_MAG87
GMS_367	TEDDY_OU_SUBJ1354573462_MAG95	d__Bacteria;p__Firmicutes;c__Bacilli;o__Erysipelotrichales;f__Erysipelotrichaceae;g__Holdemania;s__Holdemania sp900120005	8	0	0	TEDDY_OU_SUBJ1755815200_MAG19,TEDDY_OU_SUBJ1436190086_MAG53,TEDDY_OU_SUBJ1552707857_MAG56,TEDDY_OU_SUBJ1823039663_MAG44,TEDDY_OU_SUBJ1354573462_MAG95,TEDDY_OU_SUBJ1540276332_MAG66,TEDDY_OU_SUBJ1369453575_MAG106,TEDDY_OU_SUBJ1467849044_MAG42
GMS_368	TEDDY_OU_SUBJ1376756011_MAG44	d__Bacteria;p__Firmicutes;c__Bacilli;o__Erysipelotrichales;f__Erysipelotrichaceae;g__Longicatena;s__Longicatena caecimuris	103	0	0	TEDDY_OU_SUBJ1953899407_MAG62,TEDDY_OU_SUBJ1577243220_MAG54,TEDDY_OU_SUBJ1782032164_MAG89,TEDDY_OU_SUBJ1671259558_MAG48,TEDDY_OU_SUBJ1477223770_MAG82,TEDDY_OU_SUBJ1278763099_MAG49,TEDDY_OU_SUBJ1260218131_MAG16,TEDDY_OU_SUBJ1459813680_MAG33,TEDDY_OU_SUBJ1543995373_MAG4,TEDDY_OU_SUBJ1394456044_MAG125,TEDDY_OU_SUBJ1277891000_MAG5,TEDDY_OU_SUBJ1827761325_MAG28,TEDDY_OU_SUBJ1312925680_MAG31,TEDDY_OU_S…
GMS_369	TEDDY_OU_SUBJ1531105772_MAG22	d__Bacteria;p__Firmicutes;c__Bacilli;o__Erysipelotrichales;f__Erysipelotrichaceae;g__Longicatena;s__Longicatena dolichum	12	0	0	TEDDY_OU_SUBJ1471918229_MAG83,TEDDY_OU_SUBJ1949151101_MAG2,TEDDY_OU_SUBJ1377560498_MAG77,TEDDY_OU_SUBJ1270432446_MAG66,TEDDY_OU_SUBJ1982356849_MAG116,TEDDY_OU_SUBJ1752249221_MAG25,TEDDY_OU_SUBJ1853558835_MAG70,TEDDY_OU_SUBJ1744859148_MAG32,TEDDY_OU_SUBJ1453440355_MAG50,TEDDY_OU_SUBJ1469813920_MAG13,TEDDY_OU_SUBJ1531105772_MAG22,TEDDY_OU_SUBJ1220546515_MAG111
GMS_370	TEDDY_OU_SUBJ1963977686_MAG3	d__Bacteria;p__Firmicutes;c__Bacilli;o__Erysipelotrichales;f__Erysipelotrichaceae;g__Longicatena;s__Longicatena innocuum	308	0	0	TEDDY_OU_SUBJ1469813920_MAG23,TEDDY_OU_SUBJ1430463383_MAG11,TEDDY_OU_SUBJ1965214998_MAG5,TEDDY_OU_SUBJ1474385837_MAG69,TEDDY_OU_SUBJ1242677718_MAG16,TEDDY_OU_SUBJ1822791744_MAG36,TEDDY_OU_SUBJ1685775546_MAG38,TEDDY_OU_SUBJ1806449452_MAG60,TEDDY_OU_SUBJ1839806850_MAG39,TEDDY_OU_SUBJ1304459805_MAG43,TEDDY_OU_SUBJ1237890995_MAG77,TEDDY_OU_SUBJ1262137252_MAG42,TEDDY_OU_SUBJ1989988060_MAG13,TEDDY_OU_S…
GMS_371	TEDDY_OU_SUBJ1686476969_MAG19	d__Bacteria;p__Firmicutes;c__Bacilli;o__Erysipelotrichales;f__Erysipelotrichaceae;g__Longicatena;s__Longicatena sp000165065	9	0	0	TEDDY_OU_SUBJ1364323872_MAG28,TEDDY_OU_SUBJ1686476969_MAG19,TEDDY_OU_SUBJ1633336199_MAG27,TEDDY_OU_SUBJ1341563176_MAG18,TEDDY_OU_SUBJ1842268851_MAG50,TEDDY_OU_SUBJ1985043634_MAG10,TEDDY_OU_SUBJ1727377145_MAG15,TEDDY_OU_SUBJ1261646992_MAG19,TEDDY_OU_SUBJ1544054200_MAG23
GMS_372	TEDDY_OU_SUBJ1819475982_MAG21	d__Bacteria;p__Firmicutes;c__Bacilli;o__Erysipelotrichales;f__Erysipelotrichaceae;g__Longicatena;s__Longicatena sp003481775	10	0	0	TEDDY_OU_SUBJ1686419003_MAG87,TEDDY_OU_SUBJ1505295943_MAG68,TEDDY_OU_SUBJ1263906465_MAG37,TEDDY_OU_SUBJ1721701624_MAG94,TEDDY_OU_SUBJ1946370858_MAG12,TEDDY_OU_SUBJ1743280302_MAG59,TEDDY_OU_SUBJ1265950444_MAG4,TEDDY_OU_SUBJ1543276021_MAG19,TEDDY_OU_SUBJ1914344396_MAG15,TEDDY_OU_SUBJ1819475982_MAG21
GMS_373	TEDDY_OU_SUBJ1205695253_MAG19	d__Bacteria;p__Firmicutes;c__Bacilli;o__Erysipelotrichales;f__Erysipelotrichaceae;g__Longicatena;s__Longicatena sp900411325	3	0	0	TEDDY_OU_SUBJ1633570887_MAG59,TEDDY_OU_SUBJ1359542206_MAG13,TEDDY_OU_SUBJ1205695253_MAG19
GMS_81	TEDDY_OU_SUBJ1321430166_MAG57	d__Bacteria;p__Firmicutes;c__Bacilli;o__Erysipelotrichales;f__Erysipelotrichaceae;g__Merdibacter;s__	5	0	0	TEDDY_OU_SUBJ1321430166_MAG57,TEDDY_OU_SUBJ1505295943_MAG26,TEDDY_OU_SUBJ1218966320_MAG67,TEDDY_OU_SUBJ1504420627_MAG41,TEDDY_OU_SUBJ1633336199_MAG50
GMS_83	TEDDY_OU_SUBJ1897582388_MAG169	d__Bacteria;p__Firmicutes;c__Bacilli;o__Erysipelotrichales;f__Erysipelotrichaceae;g__Merdibacter;s__	1	0	0	TEDDY_OU_SUBJ1897582388_MAG169
GMS_85	TEDDY_OU_SUBJ1925311395_MAG21	d__Bacteria;p__Firmicutes;c__Bacilli;o__Erysipelotrichales;f__Erysipelotrichaceae;g__OEMR01;s__	3	0	0	TEDDY_OU_SUBJ1925311395_MAG21,TEDDY_OU_SUBJ1232962451_MAG71,TEDDY_OU_SUBJ1671014240_MAG39
GMS_374	TEDDY_OU_SUBJ1983211753_MAG95	d__Bacteria;p__Firmicutes;c__Bacilli;o__Erysipelotrichales;f__Erysipelotrichaceae;g__OEMR01;s__OEMR01 sp900199515	1	0	0	TEDDY_OU_SUBJ1983211753_MAG95
GMS_375	TEDDY_OU_SUBJ1421445957_MAG106	d__Bacteria;p__Firmicutes;c__Bacilli;o__Haloplasmatales;f__Turicibacteraceae;g__Turicibacter;s__Turicibacter sp001543345	13	0	0	TEDDY_OU_SUBJ1377560498_MAG99,TEDDY_OU_SUBJ1378497214_MAG98,TEDDY_OU_SUBJ1774834905_MAG77,TEDDY_OU_SUBJ1498298724_MAG19,TEDDY_OU_SUBJ1759452045_MAG39,TEDDY_OU_SUBJ1671259558_MAG43,TEDDY_OU_SUBJ1570076016_MAG49,TEDDY_OU_SUBJ1220546515_MAG46,TEDDY_OU_SUBJ1421445957_MAG106,TEDDY_OU_SUBJ1983400279_MAG69,TEDDY_OU_SUBJ1481912228_MAG32,TEDDY_OU_SUBJ1214523904_MAG9,TEDDY_OU_SUBJ1836545760_MAG58
GMS_119	TEDDY_OU_SUBJ1712996455_MAG77	d__Bacteria;p__Firmicutes;c__Bacilli;o__Lactobacillales;f__Aerococcaceae;g__Granulicatella;s__	1	0	1	TEDDY_OU_SUBJ1712996455_MAG77	TEDDY_OU_SUBJ1712996455_MAG77
GMS_376	TEDDY_OU_SUBJ1724218682_MAG16	d__Bacteria;p__Firmicutes;c__Bacilli;o__Lactobacillales;f__Enterococcaceae;g__Enterococcus;s__Enterococcus faecalis	245	0	228	TEDDY_OU_SUBJ1690096424_MAG1,TEDDY_OU_SUBJ1474385837_MAG7,TEDDY_OU_SUBJ1730561529_MAG5,TEDDY_OU_SUBJ1793661521_MAG215,TEDDY_OU_SUBJ1203382400_MAG29,TEDDY_OU_SUBJ1971202062_MAG40,TEDDY_OU_SUBJ1203939770_MAG3,TEDDY_OU_SUBJ1867865604_MAG126,TEDDY_OU_SUBJ1262988217_MAG25,TEDDY_OU_SUBJ1993497439_MAG12,TEDDY_OU_SUBJ1822791744_MAG41,TEDDY_OU_SUBJ1599265626_MAG36,TEDDY_OU_SUBJ1812675350_MAG74,TEDDY_OU_SU…	TEDDY_OU_SUBJ1690096424_MAG1,TEDDY_OU_SUBJ1474385837_MAG7,TEDDY_OU_SUBJ1730561529_MAG5,TEDDY_OU_SUBJ1793661521_MAG215,TEDDY_OU_SUBJ1203382400_MAG29,TEDDY_OU_SUBJ1971202062_MAG40,TEDDY_OU_SUBJ1867865604_MAG126,TEDDY_OU_SUBJ1262988217_MAG25,TEDDY_OU_SUBJ1993497439_MAG12,TEDDY_OU_SUBJ1822791744_MAG41,TEDDY_OU_SUBJ1599265626_MAG36,TEDDY_OU_SUBJ1812675350_MAG74,TEDDY_OU_SUBJ1942773417_MAG45,TEDDY_OU_S…
GMS_377	TEDDY_OU_SUBJ1533472625_MAG60	d__Bacteria;p__Firmicutes;c__Bacilli;o__Lactobacillales;f__Enterococcaceae;g__Enterococcus_A;s__Enterococcus_A avium	79	0	76	TEDDY_OU_SUBJ1235524891_MAG62,TEDDY_OU_SUBJ1297069541_MAG18,TEDDY_OU_SUBJ1335864485_MAG29,TEDDY_OU_SUBJ1562941206_MAG118,TEDDY_OU_SUBJ1233265603_MAG6,TEDDY_OU_SUBJ1860957641_MAG31,TEDDY_OU_SUBJ1879808536_MAG28,TEDDY_OU_SUBJ1847282805_MAG50,TEDDY_OU_SUBJ1901483788_MAG54,TEDDY_OU_SUBJ1446589456_MAG27,TEDDY_OU_SUBJ1432134560_MAG49,TEDDY_OU_SUBJ1330355264_MAG34,TEDDY_OU_SUBJ1722470158_MAG58,TEDDY_OU_…	TEDDY_OU_SUBJ1235524891_MAG62,TEDDY_OU_SUBJ1297069541_MAG18,TEDDY_OU_SUBJ1335864485_MAG29,TEDDY_OU_SUBJ1562941206_MAG118,TEDDY_OU_SUBJ1233265603_MAG6,TEDDY_OU_SUBJ1860957641_MAG31,TEDDY_OU_SUBJ1879808536_MAG28,TEDDY_OU_SUBJ1847282805_MAG50,TEDDY_OU_SUBJ1901483788_MAG54,TEDDY_OU_SUBJ1446589456_MAG27,TEDDY_OU_SUBJ1432134560_MAG49,TEDDY_OU_SUBJ1330355264_MAG34,TEDDY_OU_SUBJ1722470158_MAG58,TEDDY_OU_…
GMS_378	TEDDY_OU_SUBJ1466910587_MAG1	d__Bacteria;p__Firmicutes;c__Bacilli;o__Lactobacillales;f__Enterococcaceae;g__Enterococcus_A;s__Enterococcus_A gilvus	2	0	2	TEDDY_OU_SUBJ1466910587_MAG1,TEDDY_OU_SUBJ1297843143_MAG22	TEDDY_OU_SUBJ1466910587_MAG1,TEDDY_OU_SUBJ1297843143_MAG22
GMS_379	TEDDY_OU_SUBJ1560559420_MAG14	d__Bacteria;p__Firmicutes;c__Bacilli;o__Lactobacillales;f__Enterococcaceae;g__Enterococcus_A;s__Enterococcus_A raffinosus	5	0	5	TEDDY_OU_SUBJ1560559420_MAG14,TEDDY_OU_SUBJ1847520038_MAG55,TEDDY_OU_SUBJ1983400279_MAG43,TEDDY_OU_SUBJ1830760891_MAG13,TEDDY_OU_SUBJ1925311395_MAG96	TEDDY_OU_SUBJ1560559420_MAG14,TEDDY_OU_SUBJ1847520038_MAG55,TEDDY_OU_SUBJ1983400279_MAG43,TEDDY_OU_SUBJ1830760891_MAG13,TEDDY_OU_SUBJ1925311395_MAG96
GMS_380	TEDDY_OU_SUBJ1648598469_MAG8	d__Bacteria;p__Firmicutes;c__Bacilli;o__Lactobacillales;f__Enterococcaceae;g__Enterococcus_B;s__Enterococcus_B durans	8	0	8	TEDDY_OU_SUBJ1611641264_MAG32,TEDDY_OU_SUBJ1794386412_MAG63,TEDDY_OU_SUBJ1679495088_MAG50,TEDDY_OU_SUBJ1981922186_MAG18,TEDDY_OU_SUBJ1712495905_MAG43,TEDDY_OU_SUBJ1391457984_MAG124,TEDDY_OU_SUBJ1648598469_MAG8,TEDDY_OU_SUBJ1312371311_MAG59	TEDDY_OU_SUBJ1611641264_MAG32,TEDDY_OU_SUBJ1794386412_MAG63,TEDDY_OU_SUBJ1679495088_MAG50,TEDDY_OU_SUBJ1981922186_MAG18,TEDDY_OU_SUBJ1712495905_MAG43,TEDDY_OU_SUBJ1391457984_MAG124,TEDDY_OU_SUBJ1648598469_MAG8,TEDDY_OU_SUBJ1312371311_MAG59
GMS_381	TEDDY_OU_SUBJ1810598970_MAG18	d__Bacteria;p__Firmicutes;c__Bacilli;o__Lactobacillales;f__Enterococcaceae;g__Enterococcus_B;s__Enterococcus_B faecium	55	0	51	TEDDY_OU_SUBJ1620841256_MAG1,TEDDY_OU_SUBJ1633336199_MAG70,TEDDY_OU_SUBJ1737548230_MAG33,TEDDY_OU_SUBJ1961943513_MAG40,TEDDY_OU_SUBJ1851696129_MAG48,TEDDY_OU_SUBJ1769964181_MAG64,TEDDY_OU_SUBJ1270432446_MAG26,TEDDY_OU_SUBJ1810598970_MAG18,TEDDY_OU_SUBJ1258854543_MAG35,TEDDY_OU_SUBJ1570981842_MAG11,TEDDY_OU_SUBJ1484926763_MAG26,TEDDY_OU_SUBJ1282560039_MAG24,TEDDY_OU_SUBJ1622939176_MAG10,TEDDY_OU_S…	TEDDY_OU_SUBJ1620841256_MAG1,TEDDY_OU_SUBJ1633336199_MAG70,TEDDY_OU_SUBJ1737548230_MAG33,TEDDY_OU_SUBJ1961943513_MAG40,TEDDY_OU_SUBJ1851696129_MAG48,TEDDY_OU_SUBJ1769964181_MAG64,TEDDY_OU_SUBJ1270432446_MAG26,TEDDY_OU_SUBJ1810598970_MAG18,TEDDY_OU_SUBJ1258854543_MAG35,TEDDY_OU_SUBJ1570981842_MAG11,TEDDY_OU_SUBJ1484926763_MAG26,TEDDY_OU_SUBJ1282560039_MAG24,TEDDY_OU_SUBJ1456937048_MAG109,TEDDY_OU_…
GMS_382	TEDDY_OU_SUBJ1677801881_MAG61	d__Bacteria;p__Firmicutes;c__Bacilli;o__Lactobacillales;f__Enterococcaceae;g__Enterococcus_B;s__Enterococcus_B faecium_B	20	0	18	TEDDY_OU_SUBJ1528097243_MAG9,TEDDY_OU_SUBJ1896759560_MAG7,TEDDY_OU_SUBJ1677801881_MAG61,TEDDY_OU_SUBJ1759452045_MAG32,TEDDY_OU_SUBJ1957923786_MAG17,TEDDY_OU_SUBJ1442667678_MAG59,TEDDY_OU_SUBJ1436190086_MAG52,TEDDY_OU_SUBJ1853558835_MAG98,TEDDY_OU_SUBJ1509979130_MAG105,TEDDY_OU_SUBJ1279916508_MAG17,TEDDY_OU_SUBJ1754255484_MAG3,TEDDY_OU_SUBJ1839806850_MAG41,TEDDY_OU_SUBJ1423526399_MAG8,TEDDY_OU_SUB…	TEDDY_OU_SUBJ1528097243_MAG9,TEDDY_OU_SUBJ1677801881_MAG61,TEDDY_OU_SUBJ1759452045_MAG32,TEDDY_OU_SUBJ1957923786_MAG17,TEDDY_OU_SUBJ1442667678_MAG59,TEDDY_OU_SUBJ1436190086_MAG52,TEDDY_OU_SUBJ1853558835_MAG98,TEDDY_OU_SUBJ1509979130_MAG105,TEDDY_OU_SUBJ1279916508_MAG17,TEDDY_OU_SUBJ1839806850_MAG41,TEDDY_OU_SUBJ1423526399_MAG8,TEDDY_OU_SUBJ1297296991_MAG17,TEDDY_OU_SUBJ1395000226_MAG23,TEDDY_OU_S…
GMS_383	TEDDY_OU_SUBJ1738064281_MAG14	d__Bacteria;p__Firmicutes;c__Bacilli;o__Lactobacillales;f__Enterococcaceae;g__Enterococcus_B;s__Enterococcus_B hirae	6	0	6	TEDDY_OU_SUBJ1823039663_MAG141,TEDDY_OU_SUBJ1486882648_MAG80,TEDDY_OU_SUBJ1738064281_MAG14,TEDDY_OU_SUBJ1938000446_MAG63,TEDDY_OU_SUBJ1489117868_MAG44,TEDDY_OU_SUBJ1409003264_MAG45	TEDDY_OU_SUBJ1823039663_MAG141,TEDDY_OU_SUBJ1486882648_MAG80,TEDDY_OU_SUBJ1738064281_MAG14,TEDDY_OU_SUBJ1938000446_MAG63,TEDDY_OU_SUBJ1489117868_MAG44,TEDDY_OU_SUBJ1409003264_MAG45
GMS_12	TEDDY_OU_SUBJ1826522975_MAG43	d__Bacteria;p__Firmicutes;c__Bacilli;o__Lactobacillales;f__Enterococcaceae;g__Enterococcus_C;s__	2	0	2	TEDDY_OU_SUBJ1577243220_MAG35,TEDDY_OU_SUBJ1826522975_MAG43	TEDDY_OU_SUBJ1577243220_MAG35,TEDDY_OU_SUBJ1826522975_MAG43
GMS_384	TEDDY_OU_SUBJ1773938176_MAG72	d__Bacteria;p__Firmicutes;c__Bacilli;o__Lactobacillales;f__Enterococcaceae;g__Enterococcus_C;s__Enterococcus_C canintestini	6	0	6	TEDDY_OU_SUBJ1453440355_MAG3,TEDDY_OU_SUBJ1985192825_MAG24,TEDDY_OU_SUBJ1546159530_MAG11,TEDDY_OU_SUBJ1773938176_MAG72,TEDDY_OU_SUBJ1880192398_MAG80,TEDDY_OU_SUBJ1867865604_MAG107	TEDDY_OU_SUBJ1453440355_MAG3,TEDDY_OU_SUBJ1985192825_MAG24,TEDDY_OU_SUBJ1546159530_MAG11,TEDDY_OU_SUBJ1773938176_MAG72,TEDDY_OU_SUBJ1880192398_MAG80,TEDDY_OU_SUBJ1867865604_MAG107
GMS_385	TEDDY_OU_SUBJ1220546515_MAG88	d__Bacteria;p__Firmicutes;c__Bacilli;o__Lactobacillales;f__Enterococcaceae;g__Enterococcus_D;s__Enterococcus_D casseliflavus	21	0	19	TEDDY_OU_SUBJ1600359990_MAG12,TEDDY_OU_SUBJ1341563176_MAG24,TEDDY_OU_SUBJ1258854543_MAG72,TEDDY_OU_SUBJ1220546515_MAG88,TEDDY_OU_SUBJ1713044747_MAG18,TEDDY_OU_SUBJ1648598469_MAG7,TEDDY_OU_SUBJ1436190086_MAG9,TEDDY_OU_SUBJ1589655652_MAG32,TEDDY_OU_SUBJ1826522975_MAG56,TEDDY_OU_SUBJ1897951711_MAG3,TEDDY_OU_SUBJ1470258804_MAG23,TEDDY_OU_SUBJ1696132452_MAG12,TEDDY_OU_SUBJ1611641264_MAG48,TEDDY_OU_SUB…	TEDDY_OU_SUBJ1600359990_MAG12,TEDDY_OU_SUBJ1341563176_MAG24,TEDDY_OU_SUBJ1258854543_MAG72,TEDDY_OU_SUBJ1220546515_MAG88,TEDDY_OU_SUBJ1713044747_MAG18,TEDDY_OU_SUBJ1648598469_MAG7,TEDDY_OU_SUBJ1436190086_MAG9,TEDDY_OU_SUBJ1589655652_MAG32,TEDDY_OU_SUBJ1826522975_MAG56,TEDDY_OU_SUBJ1897951711_MAG3,TEDDY_OU_SUBJ1470258804_MAG23,TEDDY_OU_SUBJ1611641264_MAG48,TEDDY_OU_SUBJ1940973217_MAG65,TEDDY_OU_SUB…
GMS_386	TEDDY_OU_SUBJ1262137252_MAG22	d__Bacteria;p__Firmicutes;c__Bacilli;o__Lactobacillales;f__Enterococcaceae;g__Enterococcus_D;s__Enterococcus_D gallinarum	42	0	40	TEDDY_OU_SUBJ1262137252_MAG22,TEDDY_OU_SUBJ1445723941_MAG4,TEDDY_OU_SUBJ1980955825_MAG24,TEDDY_OU_SUBJ1330355264_MAG35,TEDDY_OU_SUBJ1679495088_MAG55,TEDDY_OU_SUBJ1868714943_MAG67,TEDDY_OU_SUBJ1585384584_MAG15,TEDDY_OU_SUBJ1748377677_MAG23,TEDDY_OU_SUBJ1297843143_MAG6,TEDDY_OU_SUBJ1773713759_MAG56,TEDDY_OU_SUBJ1366028512_MAG39,TEDDY_OU_SUBJ1979908439_MAG49,TEDDY_OU_SUBJ1671014240_MAG49,TEDDY_OU_SU…	TEDDY_OU_SUBJ1262137252_MAG22,TEDDY_OU_SUBJ1980955825_MAG24,TEDDY_OU_SUBJ1330355264_MAG35,TEDDY_OU_SUBJ1679495088_MAG55,TEDDY_OU_SUBJ1868714943_MAG67,TEDDY_OU_SUBJ1585384584_MAG15,TEDDY_OU_SUBJ1748377677_MAG23,TEDDY_OU_SUBJ1297843143_MAG6,TEDDY_OU_SUBJ1773713759_MAG56,TEDDY_OU_SUBJ1366028512_MAG39,TEDDY_OU_SUBJ1979908439_MAG49,TEDDY_OU_SUBJ1671014240_MAG49,TEDDY_OU_SUBJ1277891000_MAG139,TEDDY_OU_…
GMS_387	TEDDY_OU_SUBJ1489117868_MAG29	d__Bacteria;p__Firmicutes;c__Bacilli;o__Lactobacillales;f__Enterococcaceae;g__Enterococcus_D;s__Enterococcus_D sp002850555	12	0	12	TEDDY_OU_SUBJ1722312075_MAG15,TEDDY_OU_SUBJ1505295943_MAG60,TEDDY_OU_SUBJ1489117868_MAG29,TEDDY_OU_SUBJ1671259558_MAG86,TEDDY_OU_SUBJ1981675801_MAG14,TEDDY_OU_SUBJ1490524552_MAG75,TEDDY_OU_SUBJ1260218131_MAG17,TEDDY_OU_SUBJ1465523424_MAG84,TEDDY_OU_SUBJ1435681068_MAG7,TEDDY_OU_SUBJ1897696505_MAG97,TEDDY_OU_SUBJ1879042436_MAG37,TEDDY_OU_SUBJ1867865604_MAG55	TEDDY_OU_SUBJ1722312075_MAG15,TEDDY_OU_SUBJ1505295943_MAG60,TEDDY_OU_SUBJ1489117868_MAG29,TEDDY_OU_SUBJ1671259558_MAG86,TEDDY_OU_SUBJ1981675801_MAG14,TEDDY_OU_SUBJ1490524552_MAG75,TEDDY_OU_SUBJ1260218131_MAG17,TEDDY_OU_SUBJ1465523424_MAG84,TEDDY_OU_SUBJ1435681068_MAG7,TEDDY_OU_SUBJ1897696505_MAG97,TEDDY_OU_SUBJ1879042436_MAG37,TEDDY_OU_SUBJ1867865604_MAG55
GMS_388	TEDDY_OU_SUBJ1271923955_MAG15	d__Bacteria;p__Firmicutes;c__Bacilli;o__Lactobacillales;f__Enterococcaceae;g__Enterococcus_E;s__Enterococcus_E cecorum	1	0	1	TEDDY_OU_SUBJ1271923955_MAG15	TEDDY_OU_SUBJ1271923955_MAG15
GMS_389	TEDDY_OU_SUBJ1489117868_MAG7	d__Bacteria;p__Firmicutes;c__Bacilli;o__Lactobacillales;f__Enterococcaceae;g__Enterococcus_G;s__Enterococcus_G italicus	3	0	3	TEDDY_OU_SUBJ1489117868_MAG7,TEDDY_OU_SUBJ1533472625_MAG27,TEDDY_OU_SUBJ1677801881_MAG54	TEDDY_OU_SUBJ1489117868_MAG7,TEDDY_OU_SUBJ1533472625_MAG27,TEDDY_OU_SUBJ1677801881_MAG54
GMS_390	TEDDY_OU_SUBJ1293655317_MAG11	d__Bacteria;p__Firmicutes;c__Bacilli;o__Lactobacillales;f__Lactobacillaceae;g__Companilactobacillus;s__Companilactobacillus farciminis	1	0	1	TEDDY_OU_SUBJ1293655317_MAG11	TEDDY_OU_SUBJ1293655317_MAG11
GMS_391	TEDDY_OU_SUBJ1987629134_MAG69	d__Bacteria;p__Firmicutes;c__Bacilli;o__Lactobacillales;f__Lactobacillaceae;g__Lacticaseibacillus;s__Lacticaseibacillus paracasei	111	0	100	TEDDY_OU_SUBJ1515277756_MAG20,TEDDY_OU_SUBJ1442667678_MAG98,TEDDY_OU_SUBJ1617196075_MAG84,TEDDY_OU_SUBJ1446589456_MAG52,TEDDY_OU_SUBJ1539417543_MAG38,TEDDY_OU_SUBJ1466910587_MAG14,TEDDY_OU_SUBJ1822325385_MAG43,TEDDY_OU_SUBJ1896759560_MAG1,TEDDY_OU_SUBJ1559813261_MAG45,TEDDY_OU_SUBJ1341954341_MAG32,TEDDY_OU_SUBJ1230795034_MAG39,TEDDY_OU_SUBJ1987097256_MAG11,TEDDY_OU_SUBJ1785317565_MAG35,TEDDY_OU_S…	TEDDY_OU_SUBJ1515277756_MAG20,TEDDY_OU_SUBJ1442667678_MAG98,TEDDY_OU_SUBJ1617196075_MAG84,TEDDY_OU_SUBJ1446589456_MAG52,TEDDY_OU_SUBJ1539417543_MAG38,TEDDY_OU_SUBJ1466910587_MAG14,TEDDY_OU_SUBJ1559813261_MAG45,TEDDY_OU_SUBJ1230795034_MAG39,TEDDY_OU_SUBJ1987097256_MAG11,TEDDY_OU_SUBJ1785317565_MAG35,TEDDY_OU_SUBJ1330355264_MAG33,TEDDY_OU_SUBJ1292134140_MAG49,TEDDY_OU_SUBJ1913333238_MAG101,TEDDY_OU…
GMS_392	TEDDY_OU_SUBJ1810620863_MAG15	d__Bacteria;p__Firmicutes;c__Bacilli;o__Lactobacillales;f__Lactobacillaceae;g__Lacticaseibacillus;s__Lacticaseibacillus rhamnosus	165	0	153	TEDDY_OU_SUBJ1511219058_MAG30,TEDDY_OU_SUBJ1431448437_MAG30,TEDDY_OU_SUBJ1954121241_MAG50,TEDDY_OU_SUBJ1490645663_MAG19,TEDDY_OU_SUBJ1258854543_MAG59,TEDDY_OU_SUBJ1349861346_MAG47,TEDDY_OU_SUBJ1415148111_MAG5,TEDDY_OU_SUBJ1571694421_MAG119,TEDDY_OU_SUBJ1238431066_MAG8,TEDDY_OU_SUBJ1559813261_MAG38,TEDDY_OU_SUBJ1413473616_MAG80,TEDDY_OU_SUBJ1365698731_MAG10,TEDDY_OU_SUBJ1366697762_MAG1,TEDDY_OU_SU…	TEDDY_OU_SUBJ1511219058_MAG30,TEDDY_OU_SUBJ1431448437_MAG30,TEDDY_OU_SUBJ1954121241_MAG50,TEDDY_OU_SUBJ1490645663_MAG19,TEDDY_OU_SUBJ1258854543_MAG59,TEDDY_OU_SUBJ1349861346_MAG47,TEDDY_OU_SUBJ1415148111_MAG5,TEDDY_OU_SUBJ1571694421_MAG119,TEDDY_OU_SUBJ1559813261_MAG38,TEDDY_OU_SUBJ1413473616_MAG80,TEDDY_OU_SUBJ1679495088_MAG57,TEDDY_OU_SUBJ1855253213_MAG10,TEDDY_OU_SUBJ1445009550_MAG42,TEDDY_OU_…
GMS_393	TEDDY_OU_SUBJ1653172796_MAG29	d__Bacteria;p__Firmicutes;c__Bacilli;o__Lactobacillales;f__Lactobacillaceae;g__Lactiplantibacillus;s__Lactiplantibacillus plantarum	33	0	33	TEDDY_OU_SUBJ1272095275_MAG119,TEDDY_OU_SUBJ1653172796_MAG29,TEDDY_OU_SUBJ1293655317_MAG12,TEDDY_OU_SUBJ1802500251_MAG21,TEDDY_OU_SUBJ1778560668_MAG10,TEDDY_OU_SUBJ1443072149_MAG53,TEDDY_OU_SUBJ1257259793_MAG57,TEDDY_OU_SUBJ1337362290_MAG77,TEDDY_OU_SUBJ1731548578_MAG25,TEDDY_OU_SUBJ1671622380_MAG10,TEDDY_OU_SUBJ1307390055_MAG27,TEDDY_OU_SUBJ1685775546_MAG1,TEDDY_OU_SUBJ1759452045_MAG78,TEDDY_OU_…	TEDDY_OU_SUBJ1272095275_MAG119,TEDDY_OU_SUBJ1653172796_MAG29,TEDDY_OU_SUBJ1293655317_MAG12,TEDDY_OU_SUBJ1802500251_MAG21,TEDDY_OU_SUBJ1778560668_MAG10,TEDDY_OU_SUBJ1443072149_MAG53,TEDDY_OU_SUBJ1257259793_MAG57,TEDDY_OU_SUBJ1337362290_MAG77,TEDDY_OU_SUBJ1731548578_MAG25,TEDDY_OU_SUBJ1671622380_MAG10,TEDDY_OU_SUBJ1307390055_MAG27,TEDDY_OU_SUBJ1685775546_MAG1,TEDDY_OU_SUBJ1759452045_MAG78,TEDDY_OU_…
GMS_19	TEDDY_OU_SUBJ1376441535_MAG2	d__Bacteria;p__Firmicutes;c__Bacilli;o__Lactobacillales;f__Lactobacillaceae;g__Lactobacillus;s__	1	0	1	TEDDY_OU_SUBJ1376441535_MAG2	TEDDY_OU_SUBJ1376441535_MAG2
GMS_394	TEDDY_OU_SUBJ1562941206_MAG6	d__Bacteria;p__Firmicutes;c__Bacilli;o__Lactobacillales;f__Lactobacillaceae;g__Lactobacillus;s__Lactobacillus acidophilus	18	0	0	TEDDY_OU_SUBJ1490645663_MAG50,TEDDY_OU_SUBJ1298472532_MAG22,TEDDY_OU_SUBJ1436190086_MAG39,TEDDY_OU_SUBJ1619061671_MAG8,TEDDY_OU_SUBJ1837466397_MAG6,TEDDY_OU_SUBJ1821599308_MAG66,TEDDY_OU_SUBJ1645770891_MAG37,TEDDY_OU_SUBJ1208355763_MAG15,TEDDY_OU_SUBJ1421445957_MAG101,TEDDY_OU_SUBJ1341052279_MAG14,TEDDY_OU_SUBJ1254698506_MAG54,TEDDY_OU_SUBJ1598259392_MAG68,TEDDY_OU_SUBJ1752249221_MAG6,TEDDY_OU_SU…
GMS_395	TEDDY_OU_SUBJ1982037092_MAG31	d__Bacteria;p__Firmicutes;c__Bacilli;o__Lactobacillales;f__Lactobacillaceae;g__Lactobacillus;s__Lactobacillus amylovorus	1	0	0	TEDDY_OU_SUBJ1982037092_MAG31
GMS_396	TEDDY_OU_SUBJ1837466397_MAG64	d__Bacteria;p__Firmicutes;c__Bacilli;o__Lactobacillales;f__Lactobacillaceae;g__Lactobacillus;s__Lactobacillus crispatus	3	0	0	TEDDY_OU_SUBJ1344242050_MAG3,TEDDY_OU_SUBJ1837466397_MAG64,TEDDY_OU_SUBJ1211029509_MAG4
GMS_397	TEDDY_OU_SUBJ1423652496_MAG17	d__Bacteria;p__Firmicutes;c__Bacilli;o__Lactobacillales;f__Lactobacillaceae;g__Lactobacillus;s__Lactobacillus delbrueckii	16	0	0	TEDDY_OU_SUBJ1802500251_MAG22,TEDDY_OU_SUBJ1778560668_MAG13,TEDDY_OU_SUBJ1987629134_MAG61,TEDDY_OU_SUBJ1443072149_MAG91,TEDDY_OU_SUBJ1983400279_MAG94,TEDDY_OU_SUBJ1486809993_MAG96,TEDDY_OU_SUBJ1713789676_MAG35,TEDDY_OU_SUBJ1421445957_MAG107,TEDDY_OU_SUBJ1490524552_MAG38,TEDDY_OU_SUBJ1794386412_MAG73,TEDDY_OU_SUBJ1436190086_MAG28,TEDDY_OU_SUBJ1409003264_MAG61,TEDDY_OU_SUBJ1264891015_MAG50,TEDDY_OU…
GMS_398	TEDDY_OU_SUBJ1976879393_MAG10	d__Bacteria;p__Firmicutes;c__Bacilli;o__Lactobacillales;f__Lactobacillaceae;g__Lactobacillus;s__Lactobacillus gasseri	21	0	19	TEDDY_OU_SUBJ1358015183_MAG38,TEDDY_OU_SUBJ1722470158_MAG19,TEDDY_OU_SUBJ1897696505_MAG40,TEDDY_OU_SUBJ1750956729_MAG11,TEDDY_OU_SUBJ1342982140_MAG105,TEDDY_OU_SUBJ1896759560_MAG11,TEDDY_OU_SUBJ1449190954_MAG34,TEDDY_OU_SUBJ1867865604_MAG85,TEDDY_OU_SUBJ1976879393_MAG10,TEDDY_OU_SUBJ1825437602_MAG29,TEDDY_OU_SUBJ1922210563_MAG47,TEDDY_OU_SUBJ1320820418_MAG107,TEDDY_OU_SUBJ1380405716_MAG45,TEDDY_O…	TEDDY_OU_SUBJ1358015183_MAG38,TEDDY_OU_SUBJ1722470158_MAG19,TEDDY_OU_SUBJ1897696505_MAG40,TEDDY_OU_SUBJ1750956729_MAG11,TEDDY_OU_SUBJ1342982140_MAG105,TEDDY_OU_SUBJ1449190954_MAG34,TEDDY_OU_SUBJ1867865604_MAG85,TEDDY_OU_SUBJ1976879393_MAG10,TEDDY_OU_SUBJ1825437602_MAG29,TEDDY_OU_SUBJ1922210563_MAG47,TEDDY_OU_SUBJ1320820418_MAG107,TEDDY_OU_SUBJ1820119148_MAG3,TEDDY_OU_SUBJ1611641264_MAG67,TEDDY_OU…
GMS_399	TEDDY_OU_SUBJ1260102710_MAG24	d__Bacteria;p__Firmicutes;c__Bacilli;o__Lactobacillales;f__Lactobacillaceae;g__Lactobacillus;s__Lactobacillus johnsonii	1	0	1	TEDDY_OU_SUBJ1260102710_MAG24	TEDDY_OU_SUBJ1260102710_MAG24
GMS_400	TEDDY_OU_SUBJ1456476394_MAG78	d__Bacteria;p__Firmicutes;c__Bacilli;o__Lactobacillales;f__Lactobacillaceae;g__Lactobacillus;s__Lactobacillus paragasseri	13	0	8	TEDDY_OU_SUBJ1296635662_MAG56,TEDDY_OU_SUBJ1738064281_MAG18,TEDDY_OU_SUBJ1707451165_MAG127,TEDDY_OU_SUBJ1836545760_MAG40,TEDDY_OU_SUBJ1798464831_MAG29,TEDDY_OU_SUBJ1696132452_MAG14,TEDDY_OU_SUBJ1456476394_MAG78,TEDDY_OU_SUBJ1604272188_MAG51,TEDDY_OU_SUBJ1782032164_MAG70,TEDDY_OU_SUBJ1729069804_MAG53,TEDDY_OU_SUBJ1665344977_MAG35,TEDDY_OU_SUBJ1214227990_MAG43,TEDDY_OU_SUBJ1580057722_MAG14	TEDDY_OU_SUBJ1707451165_MAG127,TEDDY_OU_SUBJ1836545760_MAG40,TEDDY_OU_SUBJ1456476394_MAG78,TEDDY_OU_SUBJ1604272188_MAG51,TEDDY_OU_SUBJ1782032164_MAG70,TEDDY_OU_SUBJ1729069804_MAG53,TEDDY_OU_SUBJ1665344977_MAG35,TEDDY_OU_SUBJ1214227990_MAG43
GMS_401	TEDDY_OU_SUBJ1880192398_MAG32	d__Bacteria;p__Firmicutes;c__Bacilli;o__Lactobacillales;f__Lactobacillaceae;g__Latilactobacillus;s__Latilactobacillus sakei	7	0	7	TEDDY_OU_SUBJ1436190086_MAG92,TEDDY_OU_SUBJ1409003264_MAG4,TEDDY_OU_SUBJ1533472625_MAG85,TEDDY_OU_SUBJ1875431031_MAG132,TEDDY_OU_SUBJ1421445957_MAG5,TEDDY_OU_SUBJ1260218131_MAG23,TEDDY_OU_SUBJ1880192398_MAG32	TEDDY_OU_SUBJ1436190086_MAG92,TEDDY_OU_SUBJ1409003264_MAG4,TEDDY_OU_SUBJ1533472625_MAG85,TEDDY_OU_SUBJ1875431031_MAG132,TEDDY_OU_SUBJ1421445957_MAG5,TEDDY_OU_SUBJ1260218131_MAG23,TEDDY_OU_SUBJ1880192398_MAG32
GMS_402	TEDDY_OU_SUBJ1812675350_MAG44	d__Bacteria;p__Firmicutes;c__Bacilli;o__Lactobacillales;f__Lactobacillaceae;g__Lentilactobacillus;s__Lentilactobacillus hilgardii	1	0	1	TEDDY_OU_SUBJ1812675350_MAG44	TEDDY_OU_SUBJ1812675350_MAG44
GMS_403	TEDDY_OU_SUBJ1576755259_MAG22	d__Bacteria;p__Firmicutes;c__Bacilli;o__Lactobacillales;f__Lactobacillaceae;g__Lentilactobacillus;s__Lentilactobacillus parabuchneri	5	0	5	TEDDY_OU_SUBJ1490645663_MAG18,TEDDY_OU_SUBJ1539161823_MAG27,TEDDY_OU_SUBJ1731548578_MAG37,TEDDY_OU_SUBJ1576755259_MAG22,TEDDY_OU_SUBJ1970471242_MAG1	TEDDY_OU_SUBJ1490645663_MAG18,TEDDY_OU_SUBJ1539161823_MAG27,TEDDY_OU_SUBJ1731548578_MAG37,TEDDY_OU_SUBJ1576755259_MAG22,TEDDY_OU_SUBJ1970471242_MAG1
GMS_404	TEDDY_OU_SUBJ1228107378_MAG186	d__Bacteria;p__Firmicutes;c__Bacilli;o__Lactobacillales;f__Lactobacillaceae;g__Lentilactobacillus;s__Lentilactobacillus rapi	1	0	1	TEDDY_OU_SUBJ1228107378_MAG186	TEDDY_OU_SUBJ1228107378_MAG186
GMS_405	TEDDY_OU_SUBJ1311779595_MAG83	d__Bacteria;p__Firmicutes;c__Bacilli;o__Lactobacillales;f__Lactobacillaceae;g__Leuconostoc;s__Leuconostoc lactis	3	0	2	TEDDY_OU_SUBJ1727110872_MAG20,TEDDY_OU_SUBJ1311779595_MAG83,TEDDY_OU_SUBJ1337114297_MAG41	TEDDY_OU_SUBJ1727110872_MAG20,TEDDY_OU_SUBJ1311779595_MAG83
GMS_406	TEDDY_OU_SUBJ1481912228_MAG34	d__Bacteria;p__Firmicutes;c__Bacilli;o__Lactobacillales;f__Lactobacillaceae;g__Leuconostoc;s__Leuconostoc mesenteroides	4	0	0	TEDDY_OU_SUBJ1533472625_MAG25,TEDDY_OU_SUBJ1270432446_MAG57,TEDDY_OU_SUBJ1481912228_MAG34,TEDDY_OU_SUBJ1297843143_MAG29
GMS_407	TEDDY_OU_SUBJ1690096424_MAG3	d__Bacteria;p__Firmicutes;c__Bacilli;o__Lactobacillales;f__Lactobacillaceae;g__Levilactobacillus;s__Levilactobacillus brevis	1	0	1	TEDDY_OU_SUBJ1690096424_MAG3	TEDDY_OU_SUBJ1690096424_MAG3
GMS_408	TEDDY_OU_SUBJ1982037092_MAG56	d__Bacteria;p__Firmicutes;c__Bacilli;o__Lactobacillales;f__Lactobacillaceae;g__Ligilactobacillus;s__Ligilactobacillus ruminis	8	0	1	TEDDY_OU_SUBJ1792889082_MAG9,TEDDY_OU_SUBJ1982037092_MAG56,TEDDY_OU_SUBJ1942773417_MAG57,TEDDY_OU_SUBJ1380175948_MAG24,TEDDY_OU_SUBJ1571694421_MAG94,TEDDY_OU_SUBJ1851699291_MAG54,TEDDY_OU_SUBJ1248247499_MAG47,TEDDY_OU_SUBJ1315780050_MAG12	TEDDY_OU_SUBJ1851699291_MAG54
GMS_409	TEDDY_OU_SUBJ1248247499_MAG75	d__Bacteria;p__Firmicutes;c__Bacilli;o__Lactobacillales;f__Lactobacillaceae;g__Ligilactobacillus;s__Ligilactobacillus salivarius	2	0	2	TEDDY_OU_SUBJ1248247499_MAG75,TEDDY_OU_SUBJ1330355264_MAG30	TEDDY_OU_SUBJ1248247499_MAG75,TEDDY_OU_SUBJ1330355264_MAG30
GMS_9	TEDDY_OU_SUBJ1841055722_MAG34	d__Bacteria;p__Firmicutes;c__Bacilli;o__Lactobacillales;f__Lactobacillaceae;g__Limosilactobacillus;s__	1	0	1	TEDDY_OU_SUBJ1841055722_MAG34	TEDDY_OU_SUBJ1841055722_MAG34
GMS_410	TEDDY_OU_SUBJ1645770891_MAG20	d__Bacteria;p__Firmicutes;c__Bacilli;o__Lactobacillales;f__Lactobacillaceae;g__Limosilactobacillus;s__Limosilactobacillus fermentum	49	0	44	TEDDY_OU_SUBJ1649231447_MAG21,TEDDY_OU_SUBJ1296635662_MAG50,TEDDY_OU_SUBJ1820439360_MAG32,TEDDY_OU_SUBJ1301699113_MAG59,TEDDY_OU_SUBJ1945791061_MAG60,TEDDY_OU_SUBJ1220135965_MAG26,TEDDY_OU_SUBJ1370580816_MAG60,TEDDY_OU_SUBJ1564509248_MAG44,TEDDY_OU_SUBJ1935530977_MAG18,TEDDY_OU_SUBJ1782032164_MAG41,TEDDY_OU_SUBJ1629700173_MAG25,TEDDY_OU_SUBJ1506386752_MAG55,TEDDY_OU_SUBJ1634495903_MAG1,TEDDY_OU_S…	TEDDY_OU_SUBJ1649231447_MAG21,TEDDY_OU_SUBJ1296635662_MAG50,TEDDY_OU_SUBJ1820439360_MAG32,TEDDY_OU_SUBJ1301699113_MAG59,TEDDY_OU_SUBJ1945791061_MAG60,TEDDY_OU_SUBJ1220135965_MAG26,TEDDY_OU_SUBJ1370580816_MAG60,TEDDY_OU_SUBJ1564509248_MAG44,TEDDY_OU_SUBJ1935530977_MAG18,TEDDY_OU_SUBJ1782032164_MAG41,TEDDY_OU_SUBJ1629700173_MAG25,TEDDY_OU_SUBJ1506386752_MAG55,TEDDY_OU_SUBJ1364323872_MAG23,TEDDY_OU_…
GMS_411	TEDDY_OU_SUBJ1755425797_MAG25	d__Bacteria;p__Firmicutes;c__Bacilli;o__Lactobacillales;f__Lactobacillaceae;g__Limosilactobacillus;s__Limosilactobacillus mucosae	3	0	3	TEDDY_OU_SUBJ1415148111_MAG15,TEDDY_OU_SUBJ1851699291_MAG31,TEDDY_OU_SUBJ1755425797_MAG25	TEDDY_OU_SUBJ1415148111_MAG15,TEDDY_OU_SUBJ1851699291_MAG31,TEDDY_OU_SUBJ1755425797_MAG25
GMS_412	TEDDY_OU_SUBJ1414214682_MAG25	d__Bacteria;p__Firmicutes;c__Bacilli;o__Lactobacillales;f__Lactobacillaceae;g__Limosilactobacillus;s__Limosilactobacillus oris	16	0	16	TEDDY_OU_SUBJ1987097256_MAG77,TEDDY_OU_SUBJ1662442258_MAG14,TEDDY_OU_SUBJ1870814408_MAG38,TEDDY_OU_SUBJ1251286636_MAG18,TEDDY_OU_SUBJ1686793444_MAG13,TEDDY_OU_SUBJ1498298724_MAG4,TEDDY_OU_SUBJ1842268851_MAG15,TEDDY_OU_SUBJ1439205458_MAG19,TEDDY_OU_SUBJ1935530977_MAG27,TEDDY_OU_SUBJ1634525906_MAG135,TEDDY_OU_SUBJ1922210563_MAG34,TEDDY_OU_SUBJ1209845520_MAG62,TEDDY_OU_SUBJ1296635662_MAG114,TEDDY_OU…	TEDDY_OU_SUBJ1987097256_MAG77,TEDDY_OU_SUBJ1662442258_MAG14,TEDDY_OU_SUBJ1870814408_MAG38,TEDDY_OU_SUBJ1251286636_MAG18,TEDDY_OU_SUBJ1686793444_MAG13,TEDDY_OU_SUBJ1498298724_MAG4,TEDDY_OU_SUBJ1842268851_MAG15,TEDDY_OU_SUBJ1439205458_MAG19,TEDDY_OU_SUBJ1935530977_MAG27,TEDDY_OU_SUBJ1634525906_MAG135,TEDDY_OU_SUBJ1922210563_MAG34,TEDDY_OU_SUBJ1209845520_MAG62,TEDDY_OU_SUBJ1296635662_MAG114,TEDDY_OU…
GMS_413	TEDDY_OU_SUBJ1365024591_MAG6	d__Bacteria;p__Firmicutes;c__Bacilli;o__Lactobacillales;f__Lactobacillaceae;g__Limosilactobacillus;s__Limosilactobacillus reuteri	8	0	8	TEDDY_OU_SUBJ1231759300_MAG87,TEDDY_OU_SUBJ1365024591_MAG6,TEDDY_OU_SUBJ1258854543_MAG62,TEDDY_OU_SUBJ1762338144_MAG9,TEDDY_OU_SUBJ1376441535_MAG106,TEDDY_OU_SUBJ1408421004_MAG12,TEDDY_OU_SUBJ1922194845_MAG29,TEDDY_OU_SUBJ1481878712_MAG6	TEDDY_OU_SUBJ1231759300_MAG87,TEDDY_OU_SUBJ1365024591_MAG6,TEDDY_OU_SUBJ1258854543_MAG62,TEDDY_OU_SUBJ1762338144_MAG9,TEDDY_OU_SUBJ1376441535_MAG106,TEDDY_OU_SUBJ1408421004_MAG12,TEDDY_OU_SUBJ1922194845_MAG29,TEDDY_OU_SUBJ1481878712_MAG6
GMS_414	TEDDY_OU_SUBJ1365023894_MAG24	d__Bacteria;p__Firmicutes;c__Bacilli;o__Lactobacillales;f__Lactobacillaceae;g__Pediococcus;s__Pediococcus acidilactici	5	0	5	TEDDY_OU_SUBJ1798464831_MAG15,TEDDY_OU_SUBJ1552761256_MAG28,TEDDY_OU_SUBJ1256059301_MAG33,TEDDY_OU_SUBJ1971619040_MAG14,TEDDY_OU_SUBJ1365023894_MAG24	TEDDY_OU_SUBJ1798464831_MAG15,TEDDY_OU_SUBJ1552761256_MAG28,TEDDY_OU_SUBJ1256059301_MAG33,TEDDY_OU_SUBJ1971619040_MAG14,TEDDY_OU_SUBJ1365023894_MAG24
GMS_415	TEDDY_OU_SUBJ1867865604_MAG84	d__Bacteria;p__Firmicutes;c__Bacilli;o__Lactobacillales;f__Lactobacillaceae;g__Weissella;s__Weissella confusa	2	0	1	TEDDY_OU_SUBJ1867865604_MAG84,TEDDY_OU_SUBJ1465523424_MAG93	TEDDY_OU_SUBJ1867865604_MAG84
GMS_416	TEDDY_OU_SUBJ1442667678_MAG77	d__Bacteria;p__Firmicutes;c__Bacilli;o__Lactobacillales;f__Streptococcaceae;g__Lactococcus;s__Lactococcus garvieae	1	0	1	TEDDY_OU_SUBJ1442667678_MAG77	TEDDY_OU_SUBJ1442667678_MAG77
GMS_417	TEDDY_OU_SUBJ1890679305_MAG74	d__Bacteria;p__Firmicutes;c__Bacilli;o__Lactobacillales;f__Streptococcaceae;g__Lactococcus;s__Lactococcus lactis	28	0	16	TEDDY_OU_SUBJ1828433112_MAG69,TEDDY_OU_SUBJ1982356849_MAG91,TEDDY_OU_SUBJ1258854543_MAG109,TEDDY_OU_SUBJ1660342007_MAG59,TEDDY_OU_SUBJ1432134560_MAG60,TEDDY_OU_SUBJ1228642939_MAG74,TEDDY_OU_SUBJ1221481172_MAG136,TEDDY_OU_SUBJ1321430166_MAG140,TEDDY_OU_SUBJ1546159530_MAG28,TEDDY_OU_SUBJ1232962451_MAG109,TEDDY_OU_SUBJ1214227990_MAG53,TEDDY_OU_SUBJ1578947222_MAG31,TEDDY_OU_SUBJ1350353383_MAG25,TEDDY…	TEDDY_OU_SUBJ1828433112_MAG69,TEDDY_OU_SUBJ1258854543_MAG109,TEDDY_OU_SUBJ1228642939_MAG74,TEDDY_OU_SUBJ1221481172_MAG136,TEDDY_OU_SUBJ1321430166_MAG140,TEDDY_OU_SUBJ1546159530_MAG28,TEDDY_OU_SUBJ1578947222_MAG31,TEDDY_OU_SUBJ1337114297_MAG13,TEDDY_OU_SUBJ1993497439_MAG87,TEDDY_OU_SUBJ1890679305_MAG74,TEDDY_OU_SUBJ1390958443_MAG19,TEDDY_OU_SUBJ1465523424_MAG49,TEDDY_OU_SUBJ1806449452_MAG24,TEDDY_…
GMS_418	TEDDY_OU_SUBJ1481912228_MAG127	d__Bacteria;p__Firmicutes;c__Bacilli;o__Lactobacillales;f__Streptococcaceae;g__Lactococcus;s__Lactococcus lactis_E	3	0	0	TEDDY_OU_SUBJ1786296084_MAG31,TEDDY_OU_SUBJ1481912228_MAG127,TEDDY_OU_SUBJ1851696129_MAG101
GMS_419	TEDDY_OU_SUBJ1743280302_MAG57	d__Bacteria;p__Firmicutes;c__Bacilli;o__Lactobacillales;f__Streptococcaceae;g__Lactococcus;s__Lactococcus petauri	2	0	2	TEDDY_OU_SUBJ1743280302_MAG57,TEDDY_OU_SUBJ1444342618_MAG76	TEDDY_OU_SUBJ1743280302_MAG57,TEDDY_OU_SUBJ1444342618_MAG76
GMS_117	TEDDY_OU_SUBJ1472561010_MAG3	d__Bacteria;p__Firmicutes;c__Bacilli;o__Lactobacillales;f__Streptococcaceae;g__Streptococcus;s__	1	0	0	TEDDY_OU_SUBJ1472561010_MAG3
GMS_118	TEDDY_OU_SUBJ1879808536_MAG11	d__Bacteria;p__Firmicutes;c__Bacilli;o__Lactobacillales;f__Streptococcaceae;g__Streptococcus;s__	1	0	0	TEDDY_OU_SUBJ1879808536_MAG11
GMS_420	TEDDY_OU_SUBJ1706415244_MAG23	d__Bacteria;p__Firmicutes;c__Bacilli;o__Lactobacillales;f__Streptococcaceae;g__Streptococcus;s__Streptococcus agalactiae	2	0	0	TEDDY_OU_SUBJ1706415244_MAG23,TEDDY_OU_SUBJ1394456044_MAG32
GMS_421	TEDDY_OU_SUBJ1774820460_MAG24	d__Bacteria;p__Firmicutes;c__Bacilli;o__Lactobacillales;f__Streptococcaceae;g__Streptococcus;s__Streptococcus anginosus	3	0	0	TEDDY_OU_SUBJ1774820460_MAG24,TEDDY_OU_SUBJ1233265603_MAG33,TEDDY_OU_SUBJ1201173889_MAG34
GMS_422	TEDDY_OU_SUBJ1370609090_MAG37	d__Bacteria;p__Firmicutes;c__Bacilli;o__Lactobacillales;f__Streptococcaceae;g__Streptococcus;s__Streptococcus anginosus_C	1	0	0	TEDDY_OU_SUBJ1370609090_MAG37
GMS_423	TEDDY_OU_SUBJ1453440355_MAG42	d__Bacteria;p__Firmicutes;c__Bacilli;o__Lactobacillales;f__Streptococcaceae;g__Streptococcus;s__Streptococcus gallolyticus	1	0	0	TEDDY_OU_SUBJ1453440355_MAG42
GMS_424	TEDDY_OU_SUBJ1949151101_MAG23	d__Bacteria;p__Firmicutes;c__Bacilli;o__Lactobacillales;f__Streptococcaceae;g__Streptococcus;s__Streptococcus lutetiensis	95	0	0	TEDDY_OU_SUBJ1617196075_MAG88,TEDDY_OU_SUBJ1808629778_MAG77,TEDDY_OU_SUBJ1341954341_MAG18,TEDDY_OU_SUBJ1220135965_MAG4,TEDDY_OU_SUBJ1423476023_MAG6,TEDDY_OU_SUBJ1786817664_MAG75,TEDDY_OU_SUBJ1570981842_MAG13,TEDDY_OU_SUBJ1696132452_MAG2,TEDDY_OU_SUBJ1612335273_MAG50,TEDDY_OU_SUBJ1797243857_MAG8,TEDDY_OU_SUBJ1879042436_MAG52,TEDDY_OU_SUBJ1586324139_MAG9,TEDDY_OU_SUBJ1751126040_MAG49,TEDDY_OU_SUBJ1…
GMS_425	TEDDY_OU_SUBJ1492270738_MAG22	d__Bacteria;p__Firmicutes;c__Bacilli;o__Lactobacillales;f__Streptococcaceae;g__Streptococcus;s__Streptococcus mutans	2	0	0	TEDDY_OU_SUBJ1492270738_MAG22,TEDDY_OU_SUBJ1720286880_MAG30
GMS_426	TEDDY_OU_SUBJ1836545760_MAG65	d__Bacteria;p__Firmicutes;c__Bacilli;o__Lactobacillales;f__Streptococcaceae;g__Streptococcus;s__Streptococcus parasanguinis	1	0	0	TEDDY_OU_SUBJ1836545760_MAG65
GMS_427	TEDDY_OU_SUBJ1358015183_MAG11	d__Bacteria;p__Firmicutes;c__Bacilli;o__Lactobacillales;f__Streptococcaceae;g__Streptococcus;s__Streptococcus parasanguinis_B	3	0	0	TEDDY_OU_SUBJ1358015183_MAG11,TEDDY_OU_SUBJ1489042604_MAG25,TEDDY_OU_SUBJ1337362290_MAG66
GMS_428	TEDDY_OU_SUBJ1376773497_MAG10	d__Bacteria;p__Firmicutes;c__Bacilli;o__Lactobacillales;f__Streptococcaceae;g__Streptococcus;s__Streptococcus parasanguinis_D	1	0	0	TEDDY_OU_SUBJ1376773497_MAG10
GMS_429	TEDDY_OU_SUBJ1818407091_MAG49	d__Bacteria;p__Firmicutes;c__Bacilli;o__Lactobacillales;f__Streptococcaceae;g__Streptococcus;s__Streptococcus pasteurianus	32	0	0	TEDDY_OU_SUBJ1936089402_MAG31,TEDDY_OU_SUBJ1282560039_MAG8,TEDDY_OU_SUBJ1803014675_MAG34,TEDDY_OU_SUBJ1847520038_MAG26,TEDDY_OU_SUBJ1693883921_MAG87,TEDDY_OU_SUBJ1611641264_MAG73,TEDDY_OU_SUBJ1411453297_MAG41,TEDDY_OU_SUBJ1665769895_MAG54,TEDDY_OU_SUBJ1431448437_MAG51,TEDDY_OU_SUBJ1649231447_MAG68,TEDDY_OU_SUBJ1221324163_MAG34,TEDDY_OU_SUBJ1475826938_MAG1,TEDDY_OU_SUBJ1528097243_MAG22,TEDDY_OU_SU…
GMS_430	TEDDY_OU_SUBJ1936818947_MAG51	d__Bacteria;p__Firmicutes;c__Bacilli;o__Lactobacillales;f__Streptococcaceae;g__Streptococcus;s__Streptococcus salivarius	13	0	0	TEDDY_OU_SUBJ1768041036_MAG24,TEDDY_OU_SUBJ1896759560_MAG2,TEDDY_OU_SUBJ1279157655_MAG68,TEDDY_OU_SUBJ1897951711_MAG24,TEDDY_OU_SUBJ1689589051_MAG6,TEDDY_OU_SUBJ1881020049_MAG16,TEDDY_OU_SUBJ1442431820_MAG13,TEDDY_OU_SUBJ1257259793_MAG56,TEDDY_OU_SUBJ1630810821_MAG7,TEDDY_OU_SUBJ1936818947_MAG51,TEDDY_OU_SUBJ1691351849_MAG4,TEDDY_OU_SUBJ1542798437_MAG68,TEDDY_OU_SUBJ1949151101_MAG14
GMS_431	TEDDY_OU_SUBJ1294883890_MAG15	d__Bacteria;p__Firmicutes;c__Bacilli;o__Lactobacillales;f__Streptococcaceae;g__Streptococcus;s__Streptococcus sp000187445	52	0	0	TEDDY_OU_SUBJ1227540689_MAG10,TEDDY_OU_SUBJ1818407091_MAG32,TEDDY_OU_SUBJ1828433112_MAG82,TEDDY_OU_SUBJ1612335273_MAG30,TEDDY_OU_SUBJ1258511524_MAG7,TEDDY_OU_SUBJ1436190086_MAG98,TEDDY_OU_SUBJ1529047662_MAG35,TEDDY_OU_SUBJ1797243857_MAG43,TEDDY_OU_SUBJ1294883890_MAG15,TEDDY_OU_SUBJ1366697762_MAG8,TEDDY_OU_SUBJ1935530977_MAG53,TEDDY_OU_SUBJ1729069804_MAG43,TEDDY_OU_SUBJ1335864485_MAG16,TEDDY_OU_SU…
GMS_432	TEDDY_OU_SUBJ1669403033_MAG31	d__Bacteria;p__Firmicutes;c__Bacilli;o__Lactobacillales;f__Streptococcaceae;g__Streptococcus;s__Streptococcus sp001556435	20	0	0	TEDDY_OU_SUBJ1330355264_MAG8,TEDDY_OU_SUBJ1989988060_MAG7,TEDDY_OU_SUBJ1262988217_MAG24,TEDDY_OU_SUBJ1358015183_MAG14,TEDDY_OU_SUBJ1754250404_MAG19,TEDDY_OU_SUBJ1411453297_MAG40,TEDDY_OU_SUBJ1782184727_MAG9,TEDDY_OU_SUBJ1669403033_MAG31,TEDDY_OU_SUBJ1203939770_MAG15,TEDDY_OU_SUBJ1408421004_MAG1,TEDDY_OU_SUBJ1920945197_MAG2,TEDDY_OU_SUBJ1376773497_MAG18,TEDDY_OU_SUBJ1981675801_MAG85,TEDDY_OU_SUBJ1…
GMS_433	TEDDY_OU_SUBJ1712996455_MAG21	d__Bacteria;p__Firmicutes;c__Bacilli;o__Lactobacillales;f__Streptococcaceae;g__Streptococcus;s__Streptococcus sp001587175	3	0	0	TEDDY_OU_SUBJ1330355264_MAG9,TEDDY_OU_SUBJ1712996455_MAG21,TEDDY_OU_SUBJ1932913296_MAG8
GMS_434	TEDDY_OU_SUBJ1270432446_MAG45	d__Bacteria;p__Firmicutes;c__Bacilli;o__Lactobacillales;f__Streptococcaceae;g__Streptococcus;s__Streptococcus sp002300045	2	0	0	TEDDY_OU_SUBJ1270432446_MAG45,TEDDY_OU_SUBJ1566330589_MAG56
GMS_435	TEDDY_OU_SUBJ1669403033_MAG15	d__Bacteria;p__Firmicutes;c__Bacilli;o__Lactobacillales;f__Streptococcaceae;g__Streptococcus;s__Streptococcus sp002393675	1	0	0	TEDDY_OU_SUBJ1669403033_MAG15
GMS_436	TEDDY_OU_SUBJ1807336675_MAG33	d__Bacteria;p__Firmicutes;c__Bacilli;o__Lactobacillales;f__Streptococcaceae;g__Streptococcus;s__Streptococcus sp900543065	41	0	0	TEDDY_OU_SUBJ1297069541_MAG15,TEDDY_OU_SUBJ1999573232_MAG6,TEDDY_OU_SUBJ1219013121_MAG34,TEDDY_OU_SUBJ1533472625_MAG91,TEDDY_OU_SUBJ1733023731_MAG2,TEDDY_OU_SUBJ1436190086_MAG30,TEDDY_OU_SUBJ1917189485_MAG14,TEDDY_OU_SUBJ1507203575_MAG41,TEDDY_OU_SUBJ1539161823_MAG9,TEDDY_OU_SUBJ1727377145_MAG17,TEDDY_OU_SUBJ1617196075_MAG54,TEDDY_OU_SUBJ1453262909_MAG28,TEDDY_OU_SUBJ1840148851_MAG30,TEDDY_OU_SUB…
GMS_437	TEDDY_OU_SUBJ1524209011_MAG28	d__Bacteria;p__Firmicutes;c__Bacilli;o__Lactobacillales;f__Streptococcaceae;g__Streptococcus;s__Streptococcus thermophilus	76	0	0	TEDDY_OU_SUBJ1379633001_MAG49,TEDDY_OU_SUBJ1262137252_MAG63,TEDDY_OU_SUBJ1664402767_MAG26,TEDDY_OU_SUBJ1524209011_MAG28,TEDDY_OU_SUBJ1785317565_MAG15,TEDDY_OU_SUBJ1778560668_MAG14,TEDDY_OU_SUBJ1841055722_MAG40,TEDDY_OU_SUBJ1244917006_MAG5,TEDDY_OU_SUBJ1282560039_MAG22,TEDDY_OU_SUBJ1569946316_MAG9,TEDDY_OU_SUBJ1535043125_MAG19,TEDDY_OU_SUBJ1465523424_MAG65,TEDDY_OU_SUBJ1622939176_MAG13,TEDDY_OU_SU…
GMS_438	TEDDY_OU_SUBJ1604272188_MAG53	d__Bacteria;p__Firmicutes;c__Bacilli;o__Lactobacillales;f__Streptococcaceae;g__Streptococcus;s__Streptococcus vestibularis	3	0	0	TEDDY_OU_SUBJ1604272188_MAG53,TEDDY_OU_SUBJ1798464831_MAG48,TEDDY_OU_SUBJ1492270738_MAG27
GMS_21	TEDDY_OU_SUBJ1712043778_MAG78	d__Bacteria;p__Firmicutes;c__Bacilli;o__RF39;f__CAG-1000;g__;s__	1	0	0	TEDDY_OU_SUBJ1712043778_MAG78
GMS_439	TEDDY_OU_SUBJ1982037092_MAG44	d__Bacteria;p__Firmicutes;c__Bacilli;o__RF39;f__CAG-1000;g__CAG-605;s__CAG-605 sp000433255	1	0	0	TEDDY_OU_SUBJ1982037092_MAG44
GMS_440	TEDDY_OU_SUBJ1228107378_MAG68	d__Bacteria;p__Firmicutes;c__Bacilli;o__RF39;f__CAG-302;g__CAG-302;s__CAG-302 sp000431795	7	0	0	TEDDY_OU_SUBJ1564509248_MAG46,TEDDY_OU_SUBJ1467849044_MAG26,TEDDY_OU_SUBJ1782032164_MAG46,TEDDY_OU_SUBJ1410223187_MAG22,TEDDY_OU_SUBJ1985604538_MAG13,TEDDY_OU_SUBJ1228107378_MAG68,TEDDY_OU_SUBJ1772220664_MAG2
GMS_441	TEDDY_OU_SUBJ1399174048_MAG60	d__Bacteria;p__Firmicutes;c__Bacilli;o__RF39;f__CAG-302;g__CAG-302;s__CAG-302 sp001916775	5	0	0	TEDDY_OU_SUBJ1399174048_MAG60,TEDDY_OU_SUBJ1725658699_MAG155,TEDDY_OU_SUBJ1984040004_MAG1,TEDDY_OU_SUBJ1442667678_MAG167,TEDDY_OU_SUBJ1254698506_MAG16
GMS_442	TEDDY_OU_SUBJ1725658699_MAG153	d__Bacteria;p__Firmicutes;c__Bacilli;o__RF39;f__CAG-433;g__CAG-594;s__CAG-594 sp000434835	2	0	0	TEDDY_OU_SUBJ1725658699_MAG153,TEDDY_OU_SUBJ1915765223_MAG19
GMS_443	TEDDY_OU_SUBJ1521080709_MAG83	d__Bacteria;p__Firmicutes;c__Bacilli;o__RF39;f__CAG-433;g__CAG-594;s__CAG-594 sp900547225	2	0	0	TEDDY_OU_SUBJ1506386752_MAG31,TEDDY_OU_SUBJ1521080709_MAG83
GMS_444	TEDDY_OU_SUBJ1772220664_MAG105	d__Bacteria;p__Firmicutes;c__Bacilli;o__RF39;f__CAG-611;g__CAG-417;s__CAG-417 sp000432835	6	0	0	TEDDY_OU_SUBJ1823039663_MAG31,TEDDY_OU_SUBJ1772220664_MAG105,TEDDY_OU_SUBJ1782032164_MAG165,TEDDY_OU_SUBJ1402733862_MAG134,TEDDY_OU_SUBJ1370580816_MAG7,TEDDY_OU_SUBJ1691426272_MAG42
GMS_445	TEDDY_OU_SUBJ1793661521_MAG77	d__Bacteria;p__Firmicutes;c__Bacilli;o__RF39;f__CAG-611;g__CAG-451;s__CAG-451 sp000438295	2	0	0	TEDDY_OU_SUBJ1722470158_MAG30,TEDDY_OU_SUBJ1793661521_MAG77
GMS_446	TEDDY_OU_SUBJ1493561067_MAG56	d__Bacteria;p__Firmicutes;c__Bacilli;o__RF39;f__CAG-611;g__CAG-877;s__CAG-877 sp900554305	1	0	0	TEDDY_OU_SUBJ1493561067_MAG56
GMS_447	TEDDY_OU_SUBJ1493561067_MAG78	d__Bacteria;p__Firmicutes;c__Bacilli;o__RF39;f__CAG-611;g__UBA7057;s__UBA7057 sp900543675	2	0	0	TEDDY_OU_SUBJ1220546515_MAG26,TEDDY_OU_SUBJ1493561067_MAG78
GMS_448	TEDDY_OU_SUBJ1744859148_MAG11	d__Bacteria;p__Firmicutes;c__Bacilli;o__RF39;f__CAG-822;g__CAG-822;s__CAG-822 sp900546055	6	0	0	TEDDY_OU_SUBJ1992235952_MAG24,TEDDY_OU_SUBJ1265950444_MAG53,TEDDY_OU_SUBJ1957923786_MAG28,TEDDY_OU_SUBJ1949420417_MAG8,TEDDY_OU_SUBJ1744859148_MAG11,TEDDY_OU_SUBJ1477223770_MAG66
GMS_449	TEDDY_OU_SUBJ1477050421_MAG13	d__Bacteria;p__Firmicutes;c__Bacilli;o__Staphylococcales;f__Staphylococcaceae;g__Macrococcus_B;s__Macrococcus_B caseolyticus	1	0	0	TEDDY_OU_SUBJ1477050421_MAG13
GMS_450	TEDDY_OU_SUBJ1604272188_MAG21	d__Bacteria;p__Firmicutes;c__Bacilli;o__Staphylococcales;f__Staphylococcaceae;g__Staphylococcus;s__Staphylococcus aureus	4	0	0	TEDDY_OU_SUBJ1907095236_MAG16,TEDDY_OU_SUBJ1965017679_MAG3,TEDDY_OU_SUBJ1427155299_MAG15,TEDDY_OU_SUBJ1604272188_MAG21
GMS_451	TEDDY_OU_SUBJ1427155299_MAG12	d__Bacteria;p__Firmicutes;c__Bacilli;o__Staphylococcales;f__Staphylococcaceae;g__Staphylococcus;s__Staphylococcus haemolyticus_A	3	0	0	TEDDY_OU_SUBJ1489117868_MAG59,TEDDY_OU_SUBJ1533472625_MAG43,TEDDY_OU_SUBJ1427155299_MAG12
GMS_452	TEDDY_OU_SUBJ1427155299_MAG24	d__Bacteria;p__Firmicutes;c__Bacilli;o__Staphylococcales;f__Staphylococcaceae;g__Staphylococcus;s__Staphylococcus simulans	2	0	0	TEDDY_OU_SUBJ1427155299_MAG24,TEDDY_OU_SUBJ1489117868_MAG13
GMS_20	TEDDY_OU_SUBJ1650596053_MAG2	d__Bacteria;p__Firmicutes_A;c__Clostridia;o__Clostridiales;f__Clostridiaceae;g__Clostridium;s__	1	0	0	TEDDY_OU_SUBJ1650596053_MAG2
GMS_453	TEDDY_OU_SUBJ1569946316_MAG30	d__Bacteria;p__Firmicutes_A;c__Clostridia;o__Clostridiales;f__Clostridiaceae;g__Clostridium;s__Clostridium neonatale	19	0	0	TEDDY_OU_SUBJ1689107602_MAG4,TEDDY_OU_SUBJ1248905661_MAG4,TEDDY_OU_SUBJ1797243857_MAG9,TEDDY_OU_SUBJ1456937048_MAG39,TEDDY_OU_SUBJ1841090184_MAG45,TEDDY_OU_SUBJ1449190954_MAG16,TEDDY_OU_SUBJ1747424236_MAG24,TEDDY_OU_SUBJ1867865604_MAG113,TEDDY_OU_SUBJ1970655065_MAG32,TEDDY_OU_SUBJ1492270738_MAG2,TEDDY_OU_SUBJ1773713759_MAG63,TEDDY_OU_SUBJ1571694421_MAG121,TEDDY_OU_SUBJ1273861388_MAG27,TEDDY_OU_SU…
GMS_454	TEDDY_OU_SUBJ1897951711_MAG21	d__Bacteria;p__Firmicutes_A;c__Clostridia;o__Clostridiales;f__Clostridiaceae;g__Clostridium;s__Clostridium paraputrificum	10	0	0	TEDDY_OU_SUBJ1867865604_MAG64,TEDDY_OU_SUBJ1897951711_MAG21,TEDDY_OU_SUBJ1965214998_MAG50,TEDDY_OU_SUBJ1774820460_MAG4,TEDDY_OU_SUBJ1774772246_MAG87,TEDDY_OU_SUBJ1936089402_MAG1,TEDDY_OU_SUBJ1949151101_MAG4,TEDDY_OU_SUBJ1469813920_MAG50,TEDDY_OU_SUBJ1838470437_MAG42,TEDDY_OU_SUBJ1476824192_MAG36
GMS_455	TEDDY_OU_SUBJ1759452045_MAG84	d__Bacteria;p__Firmicutes_A;c__Clostridia;o__Clostridiales;f__Clostridiaceae;g__Clostridium;s__Clostridium saudiense	2	0	0	TEDDY_OU_SUBJ1332112175_MAG13,TEDDY_OU_SUBJ1759452045_MAG84
GMS_456	TEDDY_OU_SUBJ1423526399_MAG47	d__Bacteria;p__Firmicutes_A;c__Clostridia;o__Clostridiales;f__Clostridiaceae;g__Clostridium;s__Clostridium sp000435835	12	0	0	TEDDY_OU_SUBJ1211029509_MAG62,TEDDY_OU_SUBJ1422646563_MAG145,TEDDY_OU_SUBJ1590854185_MAG19,TEDDY_OU_SUBJ1423526399_MAG47,TEDDY_OU_SUBJ1220546515_MAG106,TEDDY_OU_SUBJ1442667678_MAG38,TEDDY_OU_SUBJ1980955825_MAG50,TEDDY_OU_SUBJ1521080709_MAG82,TEDDY_OU_SUBJ1533472625_MAG51,TEDDY_OU_SUBJ1725637996_MAG116,TEDDY_OU_SUBJ1697687747_MAG109,TEDDY_OU_SUBJ1272095275_MAG10
GMS_457	TEDDY_OU_SUBJ1803014675_MAG43	d__Bacteria;p__Firmicutes_A;c__Clostridia;o__Clostridiales;f__Clostridiaceae;g__Clostridium;s__Clostridium sp001916075	1	0	0	TEDDY_OU_SUBJ1803014675_MAG43
GMS_458	TEDDY_OU_SUBJ1260218131_MAG6	d__Bacteria;p__Firmicutes_A;c__Clostridia;o__Clostridiales;f__Clostridiaceae;g__Clostridium;s__Clostridium sp900540255	17	0	0	TEDDY_OU_SUBJ1880192398_MAG43,TEDDY_OU_SUBJ1591533036_MAG5,TEDDY_OU_SUBJ1822791744_MAG10,TEDDY_OU_SUBJ1722312075_MAG1,TEDDY_OU_SUBJ1260218131_MAG6,TEDDY_OU_SUBJ1408249292_MAG81,TEDDY_OU_SUBJ1786296084_MAG35,TEDDY_OU_SUBJ1677801881_MAG17,TEDDY_OU_SUBJ1399174048_MAG121,TEDDY_OU_SUBJ1254698506_MAG135,TEDDY_OU_SUBJ1430463383_MAG8,TEDDY_OU_SUBJ1265950444_MAG66,TEDDY_OU_SUBJ1898251092_MAG24,TEDDY_OU_SU…
GMS_459	TEDDY_OU_SUBJ1650596053_MAG5	d__Bacteria;p__Firmicutes_A;c__Clostridia;o__Clostridiales;f__Clostridiaceae;g__Clostridium_P;s__Clostridium_P perfringens	5	0	0	TEDDY_OU_SUBJ1750956729_MAG4,TEDDY_OU_SUBJ1327005956_MAG4,TEDDY_OU_SUBJ1442431820_MAG12,TEDDY_OU_SUBJ1650596053_MAG5,TEDDY_OU_SUBJ1244917006_MAG54
GMS_460	TEDDY_OU_SUBJ1836545760_MAG63	d__Bacteria;p__Firmicutes_A;c__Clostridia;o__Clostridiales;f__Clostridiaceae;g__Clostridium_P;s__Clostridium_P ventriculi	3	0	0	TEDDY_OU_SUBJ1841090184_MAG1,TEDDY_OU_SUBJ1836545760_MAG63,TEDDY_OU_SUBJ1387886600_MAG3
GMS_17	TEDDY_OU_SUBJ1448228386_MAG57	d__Bacteria;p__Firmicutes_A;c__Clostridia;o__Clostridiales;f__Clostridiaceae;g__Clostridium_X;s__	1	0	0	TEDDY_OU_SUBJ1448228386_MAG57
GMS_461	TEDDY_OU_SUBJ1957923786_MAG85	d__Bacteria;p__Firmicutes_A;c__Clostridia;o__Eubacteriales;f__Eubacteriaceae;g__Eubacterium;s__Eubacterium callanderi	28	0	0	TEDDY_OU_SUBJ1773713759_MAG35,TEDDY_OU_SUBJ1564509248_MAG6,TEDDY_OU_SUBJ1445009550_MAG55,TEDDY_OU_SUBJ1870814408_MAG95,TEDDY_OU_SUBJ1585384584_MAG13,TEDDY_OU_SUBJ1896759560_MAG14,TEDDY_OU_SUBJ1395000226_MAG10,TEDDY_OU_SUBJ1733023731_MAG10,TEDDY_OU_SUBJ1957923786_MAG85,TEDDY_OU_SUBJ1840148851_MAG16,TEDDY_OU_SUBJ1334414562_MAG75,TEDDY_OU_SUBJ1334204373_MAG18,TEDDY_OU_SUBJ1945791061_MAG37,TEDDY_OU_S…
GMS_462	TEDDY_OU_SUBJ1321430166_MAG97	d__Bacteria;p__Firmicutes_A;c__Clostridia;o__Eubacteriales;f__Eubacteriaceae;g__Eubacterium;s__Eubacterium limosum	2	0	0	TEDDY_OU_SUBJ1321430166_MAG97,TEDDY_OU_SUBJ1633570887_MAG72
GMS_463	TEDDY_OU_SUBJ1839806850_MAG19	d__Bacteria;p__Firmicutes_A;c__Clostridia;o__Eubacteriales;f__Eubacteriaceae;g__Eubacterium;s__Eubacterium maltosivorans	4	0	0	TEDDY_OU_SUBJ1456476394_MAG76,TEDDY_OU_SUBJ1839806850_MAG19,TEDDY_OU_SUBJ1958241611_MAG29,TEDDY_OU_SUBJ1688520772_MAG32
GMS_464	TEDDY_OU_SUBJ1806449452_MAG101	d__Bacteria;p__Firmicutes_A;c__Clostridia;o__Lachnospirales;f__Anaerotignaceae;g__Anaerotignum;s__Anaerotignum lactatifermentans	10	0	0	TEDDY_OU_SUBJ1751126040_MAG6,TEDDY_OU_SUBJ1232962451_MAG105,TEDDY_OU_SUBJ1834178900_MAG106,TEDDY_OU_SUBJ1823039663_MAG50,TEDDY_OU_SUBJ1725637996_MAG18,TEDDY_OU_SUBJ1361349376_MAG41,TEDDY_OU_SUBJ1504420627_MAG61,TEDDY_OU_SUBJ1806449452_MAG101,TEDDY_OU_SUBJ1493561067_MAG74,TEDDY_OU_SUBJ1775724834_MAG100
GMS_465	TEDDY_OU_SUBJ1913333238_MAG2	d__Bacteria;p__Firmicutes_A;c__Clostridia;o__Lachnospirales;f__Anaerotignaceae;g__Anaerotignum;s__Anaerotignum sp000436415	4	0	0	TEDDY_OU_SUBJ1913333238_MAG2,TEDDY_OU_SUBJ1793661521_MAG49,TEDDY_OU_SUBJ1423652496_MAG131,TEDDY_OU_SUBJ1361349376_MAG129
GMS_466	TEDDY_OU_SUBJ1413594958_MAG56	d__Bacteria;p__Firmicutes_A;c__Clostridia;o__Lachnospirales;f__Anaerotignaceae;g__Anaerotignum;s__Anaerotignum sp001304995	31	0	0	TEDDY_OU_SUBJ1582991471_MAG55,TEDDY_OU_SUBJ1556940978_MAG5,TEDDY_OU_SUBJ1221324163_MAG2,TEDDY_OU_SUBJ1712996455_MAG100,TEDDY_OU_SUBJ1697531664_MAG19,TEDDY_OU_SUBJ1936089402_MAG37,TEDDY_OU_SUBJ1961943513_MAG113,TEDDY_OU_SUBJ1303742534_MAG95,TEDDY_OU_SUBJ1717521911_MAG48,TEDDY_OU_SUBJ1413594958_MAG56,TEDDY_OU_SUBJ1456937048_MAG45,TEDDY_OU_SUBJ1697687747_MAG133,TEDDY_OU_SUBJ1245506999_MAG11,TEDDY_OU…
GMS_121	TEDDY_OU_SUBJ1561602213_MAG37	d__Bacteria;p__Firmicutes_A;c__Clostridia;o__Lachnospirales;f__Anaerotignaceae;g__UMGS1670;s__	1	0	0	TEDDY_OU_SUBJ1561602213_MAG37
GMS_467	TEDDY_OU_SUBJ1240237502_MAG64	d__Bacteria;p__Firmicutes_A;c__Clostridia;o__Lachnospirales;f__Anaerotignaceae;g__UMGS1670;s__UMGS1670 sp900546215	4	0	0	TEDDY_OU_SUBJ1265849837_MAG43,TEDDY_OU_SUBJ1361349376_MAG124,TEDDY_OU_SUBJ1240237502_MAG64,TEDDY_OU_SUBJ1691612732_MAG82
GMS_468	TEDDY_OU_SUBJ1793661521_MAG107	d__Bacteria;p__Firmicutes_A;c__Clostridia;o__Lachnospirales;f__Anaerotignaceae;g__UMGS1670;s__UMGS1670 sp900548595	4	0	0	TEDDY_OU_SUBJ1369453575_MAG53,TEDDY_OU_SUBJ1793661521_MAG107,TEDDY_OU_SUBJ1556940978_MAG142,TEDDY_OU_SUBJ1354573462_MAG135
GMS_469	TEDDY_OU_SUBJ1828768537_MAG3	d__Bacteria;p__Firmicutes_A;c__Clostridia;o__Lachnospirales;f__CAG-274;g__CAG-274;s__CAG-274 sp000432155	7	0	0	TEDDY_OU_SUBJ1686419003_MAG81,TEDDY_OU_SUBJ1512113898_MAG28,TEDDY_OU_SUBJ1456937048_MAG18,TEDDY_OU_SUBJ1235862144_MAG71,TEDDY_OU_SUBJ1325964899_MAG43,TEDDY_OU_SUBJ1473033361_MAG17,TEDDY_OU_SUBJ1828768537_MAG3
GMS_470	TEDDY_OU_SUBJ1413594958_MAG47	d__Bacteria;p__Firmicutes_A;c__Clostridia;o__Lachnospirales;f__CAG-274;g__CAG-274;s__CAG-274 sp900545305	9	0	0	TEDDY_OU_SUBJ1911219462_MAG88,TEDDY_OU_SUBJ1621134540_MAG39,TEDDY_OU_SUBJ1250949712_MAG20,TEDDY_OU_SUBJ1897951711_MAG25,TEDDY_OU_SUBJ1287560689_MAG72,TEDDY_OU_SUBJ1413594958_MAG47,TEDDY_OU_SUBJ1597899947_MAG82,TEDDY_OU_SUBJ1465523424_MAG58,TEDDY_OU_SUBJ1297296991_MAG42
GMS_122	TEDDY_OU_SUBJ1475826938_MAG56	d__Bacteria;p__Firmicutes_A;c__Clostridia;o__Lachnospirales;f__CAG-274;g__UMGS1441;s__	1	0	0	TEDDY_OU_SUBJ1475826938_MAG56
GMS_471	TEDDY_OU_SUBJ1453440355_MAG45	d__Bacteria;p__Firmicutes_A;c__Clostridia;o__Lachnospirales;f__CAG-274;g__UMGS1441;s__UMGS1441 sp900543365	5	0	0	TEDDY_OU_SUBJ1453440355_MAG45,TEDDY_OU_SUBJ1408249292_MAG27,TEDDY_OU_SUBJ1379633001_MAG1,TEDDY_OU_SUBJ1907052971_MAG51,TEDDY_OU_SUBJ1456937048_MAG34
GMS_472	TEDDY_OU_SUBJ1343724954_MAG87	d__Bacteria;p__Firmicutes_A;c__Clostridia;o__Lachnospirales;f__CAG-274;g__UMGS1441;s__UMGS1441 sp900551755	1	0	0	TEDDY_OU_SUBJ1343724954_MAG87
GMS_473	TEDDY_OU_SUBJ1448228386_MAG41	d__Bacteria;p__Firmicutes_A;c__Clostridia;o__Lachnospirales;f__Cellulosilyticaceae;g__Niameybacter;s__Niameybacter sp900549765	3	0	0	TEDDY_OU_SUBJ1650596053_MAG3,TEDDY_OU_SUBJ1982512306_MAG53,TEDDY_OU_SUBJ1448228386_MAG41
GMS_148	TEDDY_OU_SUBJ1897582388_MAG143	d__Bacteria;p__Firmicutes_A;c__Clostridia;o__Lachnospirales;f__Lachnospiraceae;g__;s__	1	0	0	TEDDY_OU_SUBJ1897582388_MAG143
GMS_150	TEDDY_OU_SUBJ1867865604_MAG6	d__Bacteria;p__Firmicutes_A;c__Clostridia;o__Lachnospirales;f__Lachnospiraceae;g__;s__	1	0	0	TEDDY_OU_SUBJ1867865604_MAG6
GMS_151	TEDDY_OU_SUBJ1948771613_MAG77	d__Bacteria;p__Firmicutes_A;c__Clostridia;o__Lachnospirales;f__Lachnospiraceae;g__;s__	1	0	0	TEDDY_OU_SUBJ1948771613_MAG77
GMS_162	TEDDY_OU_SUBJ1552707857_MAG95	d__Bacteria;p__Firmicutes_A;c__Clostridia;o__Lachnospirales;f__Lachnospiraceae;g__;s__	2	0	0	TEDDY_OU_SUBJ1633570887_MAG95,TEDDY_OU_SUBJ1552707857_MAG95
GMS_474	TEDDY_OU_SUBJ1743288251_MAG18	d__Bacteria;p__Firmicutes_A;c__Clostridia;o__Lachnospirales;f__Lachnospiraceae;g__Acetatifactor;s__Acetatifactor sp900066365	5	0	0	TEDDY_OU_SUBJ1743288251_MAG18,TEDDY_OU_SUBJ1559813261_MAG39,TEDDY_OU_SUBJ1917522162_MAG8,TEDDY_OU_SUBJ1320820418_MAG154,TEDDY_OU_SUBJ1842268851_MAG71
GMS_475	TEDDY_OU_SUBJ1730396409_MAG17	d__Bacteria;p__Firmicutes_A;c__Clostridia;o__Lachnospirales;f__Lachnospiraceae;g__Acetatifactor;s__Acetatifactor sp900066565	83	0	0	TEDDY_OU_SUBJ1304459805_MAG69,TEDDY_OU_SUBJ1446965511_MAG46,TEDDY_OU_SUBJ1643332533_MAG84,TEDDY_OU_SUBJ1264582496_MAG79,TEDDY_OU_SUBJ1511341673_MAG15,TEDDY_OU_SUBJ1475237507_MAG39,TEDDY_OU_SUBJ1958241611_MAG71,TEDDY_OU_SUBJ1774834905_MAG75,TEDDY_OU_SUBJ1209845520_MAG37,TEDDY_OU_SUBJ1985604538_MAG41,TEDDY_OU_SUBJ1879808536_MAG20,TEDDY_OU_SUBJ1354234152_MAG2,TEDDY_OU_SUBJ1893305062_MAG14,TEDDY_OU_S…
GMS_476	TEDDY_OU_SUBJ1380372155_MAG82	d__Bacteria;p__Firmicutes_A;c__Clostridia;o__Lachnospirales;f__Lachnospiraceae;g__Agathobacter;s__Agathobacter faecis	246	0	0	TEDDY_OU_SUBJ1671014240_MAG70,TEDDY_OU_SUBJ1793661521_MAG218,TEDDY_OU_SUBJ1995828552_MAG112,TEDDY_OU_SUBJ1465907723_MAG33,TEDDY_OU_SUBJ1744859148_MAG98,TEDDY_OU_SUBJ1380175948_MAG13,TEDDY_OU_SUBJ1240237502_MAG52,TEDDY_OU_SUBJ1982037092_MAG42,TEDDY_OU_SUBJ1617196075_MAG87,TEDDY_OU_SUBJ1211506076_MAG27,TEDDY_OU_SUBJ1697595162_MAG142,TEDDY_OU_SUBJ1812675350_MAG16,TEDDY_OU_SUBJ1264891015_MAG79,TEDDY_…
GMS_477	TEDDY_OU_SUBJ1349861346_MAG43	d__Bacteria;p__Firmicutes_A;c__Clostridia;o__Lachnospirales;f__Lachnospiraceae;g__Agathobacter;s__Agathobacter rectalis	337	0	0	TEDDY_OU_SUBJ1691612732_MAG9,TEDDY_OU_SUBJ1750642946_MAG45,TEDDY_OU_SUBJ1387717546_MAG49,TEDDY_OU_SUBJ1963274055_MAG28,TEDDY_OU_SUBJ1982037092_MAG46,TEDDY_OU_SUBJ1394456044_MAG145,TEDDY_OU_SUBJ1982356849_MAG145,TEDDY_OU_SUBJ1292134140_MAG40,TEDDY_OU_SUBJ1466454057_MAG49,TEDDY_OU_SUBJ1685775546_MAG31,TEDDY_OU_SUBJ1619057714_MAG42,TEDDY_OU_SUBJ1214523904_MAG40,TEDDY_OU_SUBJ1832330150_MAG35,TEDDY_OU…
GMS_478	TEDDY_OU_SUBJ1220135965_MAG45	d__Bacteria;p__Firmicutes_A;c__Clostridia;o__Lachnospirales;f__Lachnospiraceae;g__Agathobacter;s__Agathobacter sp000434275	11	0	0	TEDDY_OU_SUBJ1818130211_MAG73,TEDDY_OU_SUBJ1823039663_MAG167,TEDDY_OU_SUBJ1842268851_MAG51,TEDDY_OU_SUBJ1301699113_MAG61,TEDDY_OU_SUBJ1254698506_MAG13,TEDDY_OU_SUBJ1220546515_MAG32,TEDDY_OU_SUBJ1897582388_MAG173,TEDDY_OU_SUBJ1818407091_MAG33,TEDDY_OU_SUBJ1700454883_MAG93,TEDDY_OU_SUBJ1478347773_MAG84,TEDDY_OU_SUBJ1220135965_MAG45
GMS_479	TEDDY_OU_SUBJ1220135965_MAG51	d__Bacteria;p__Firmicutes_A;c__Clostridia;o__Lachnospirales;f__Lachnospiraceae;g__Agathobacter;s__Agathobacter sp900317585	1	0	0	TEDDY_OU_SUBJ1220135965_MAG51
GMS_480	TEDDY_OU_SUBJ1490645663_MAG46	d__Bacteria;p__Firmicutes_A;c__Clostridia;o__Lachnospirales;f__Lachnospiraceae;g__Agathobacter;s__Agathobacter sp900550845	1	0	0	TEDDY_OU_SUBJ1490645663_MAG46
GMS_139	TEDDY_OU_SUBJ1489117868_MAG52	d__Bacteria;p__Firmicutes_A;c__Clostridia;o__Lachnospirales;f__Lachnospiraceae;g__Anaerobutyricum;s__	1	0	0	TEDDY_OU_SUBJ1489117868_MAG52
GMS_481	TEDDY_OU_SUBJ1201173889_MAG58	d__Bacteria;p__Firmicutes_A;c__Clostridia;o__Lachnospirales;f__Lachnospiraceae;g__Anaerobutyricum;s__Anaerobutyricum hallii	178	0	0	TEDDY_OU_SUBJ1793661521_MAG217,TEDDY_OU_SUBJ1430463383_MAG16,TEDDY_OU_SUBJ1485180854_MAG19,TEDDY_OU_SUBJ1851696129_MAG79,TEDDY_OU_SUBJ1272095275_MAG34,TEDDY_OU_SUBJ1350449120_MAG26,TEDDY_OU_SUBJ1408249292_MAG6,TEDDY_OU_SUBJ1794434448_MAG49,TEDDY_OU_SUBJ1665769895_MAG108,TEDDY_OU_SUBJ1341954341_MAG19,TEDDY_OU_SUBJ1263906465_MAG82,TEDDY_OU_SUBJ1543995373_MAG9,TEDDY_OU_SUBJ1370580816_MAG66,TEDDY_OU_…
GMS_482	TEDDY_OU_SUBJ1752249221_MAG71	d__Bacteria;p__Firmicutes_A;c__Clostridia;o__Lachnospirales;f__Lachnospiraceae;g__Anaerobutyricum;s__Anaerobutyricum hallii_A	63	0	0	TEDDY_OU_SUBJ1478347773_MAG139,TEDDY_OU_SUBJ1750642946_MAG40,TEDDY_OU_SUBJ1818130211_MAG54,TEDDY_OU_SUBJ1748509278_MAG40,TEDDY_OU_SUBJ1589655652_MAG16,TEDDY_OU_SUBJ1664530905_MAG18,TEDDY_OU_SUBJ1509979130_MAG62,TEDDY_OU_SUBJ1235524891_MAG5,TEDDY_OU_SUBJ1827761325_MAG42,TEDDY_OU_SUBJ1482137006_MAG69,TEDDY_OU_SUBJ1971202062_MAG85,TEDDY_OU_SUBJ1467821441_MAG80,TEDDY_OU_SUBJ1793661521_MAG80,TEDDY_OU_…
GMS_483	TEDDY_OU_SUBJ1552707857_MAG39	d__Bacteria;p__Firmicutes_A;c__Clostridia;o__Lachnospirales;f__Lachnospiraceae;g__Anaerobutyricum;s__Anaerobutyricum sp002161065	1	0	0	TEDDY_OU_SUBJ1552707857_MAG39
GMS_484	TEDDY_OU_SUBJ1942773417_MAG80	d__Bacteria;p__Firmicutes_A;c__Clostridia;o__Lachnospirales;f__Lachnospiraceae;g__Anaerobutyricum;s__Anaerobutyricum sp900554965	12	0	0	TEDDY_OU_SUBJ1778560668_MAG36,TEDDY_OU_SUBJ1237890995_MAG53,TEDDY_OU_SUBJ1257259793_MAG84,TEDDY_OU_SUBJ1983400279_MAG14,TEDDY_OU_SUBJ1387717546_MAG71,TEDDY_OU_SUBJ1490524552_MAG55,TEDDY_OU_SUBJ1784460355_MAG5,TEDDY_OU_SUBJ1311779595_MAG82,TEDDY_OU_SUBJ1415720840_MAG67,TEDDY_OU_SUBJ1942773417_MAG80,TEDDY_OU_SUBJ1709661078_MAG58,TEDDY_OU_SUBJ1983211753_MAG59
GMS_485	TEDDY_OU_SUBJ1810620863_MAG24	d__Bacteria;p__Firmicutes_A;c__Clostridia;o__Lachnospirales;f__Lachnospiraceae;g__Anaerosporobacter;s__Anaerosporobacter mobilis	1	0	0	TEDDY_OU_SUBJ1810620863_MAG24
GMS_134	TEDDY_OU_SUBJ1327005956_MAG88	d__Bacteria;p__Firmicutes_A;c__Clostridia;o__Lachnospirales;f__Lachnospiraceae;g__Anaerostipes;s__	1	0	0	TEDDY_OU_SUBJ1327005956_MAG88
GMS_135	TEDDY_OU_SUBJ1607366575_MAG1	d__Bacteria;p__Firmicutes_A;c__Clostridia;o__Lachnospirales;f__Lachnospiraceae;g__Anaerostipes;s__	1	0	0	TEDDY_OU_SUBJ1607366575_MAG1
GMS_136	TEDDY_OU_SUBJ1867865604_MAG74	d__Bacteria;p__Firmicutes_A;c__Clostridia;o__Lachnospirales;f__Lachnospiraceae;g__Anaerostipes;s__	1	0	0	TEDDY_OU_SUBJ1867865604_MAG74
GMS_137	TEDDY_OU_SUBJ1703854880_MAG68	d__Bacteria;p__Firmicutes_A;c__Clostridia;o__Lachnospirales;f__Lachnospiraceae;g__Anaerostipes;s__	1	0	0	TEDDY_OU_SUBJ1703854880_MAG68
GMS_486	TEDDY_OU_SUBJ1678072028_MAG8	d__Bacteria;p__Firmicutes_A;c__Clostridia;o__Lachnospirales;f__Lachnospiraceae;g__Anaerostipes;s__Anaerostipes caccae	86	0	0	TEDDY_OU_SUBJ1819475982_MAG1,TEDDY_OU_SUBJ1706517630_MAG38,TEDDY_OU_SUBJ1465523424_MAG92,TEDDY_OU_SUBJ1235524891_MAG9,TEDDY_OU_SUBJ1258854543_MAG74,TEDDY_OU_SUBJ1511219058_MAG17,TEDDY_OU_SUBJ1475237507_MAG33,TEDDY_OU_SUBJ1354573462_MAG47,TEDDY_OU_SUBJ1860957641_MAG54,TEDDY_OU_SUBJ1925311395_MAG66,TEDDY_OU_SUBJ1936089402_MAG99,TEDDY_OU_SUBJ1674269177_MAG25,TEDDY_OU_SUBJ1709661078_MAG26,TEDDY_OU_SU…
GMS_487	TEDDY_OU_SUBJ1993497439_MAG52	d__Bacteria;p__Firmicutes_A;c__Clostridia;o__Lachnospirales;f__Lachnospiraceae;g__Anaerostipes;s__Anaerostipes hadrus	565	540	0	TEDDY_OU_SUBJ1828674055_MAG3,TEDDY_OU_SUBJ1330355264_MAG4,TEDDY_OU_SUBJ1299329293_MAG43,TEDDY_OU_SUBJ1203382400_MAG27,TEDDY_OU_SUBJ1237890995_MAG50,TEDDY_OU_SUBJ1864767922_MAG28,TEDDY_OU_SUBJ1203939770_MAG6,TEDDY_OU_SUBJ1620841256_MAG4,TEDDY_OU_SUBJ1442667678_MAG97,TEDDY_OU_SUBJ1287248899_MAG40,TEDDY_OU_SUBJ1942773417_MAG23,TEDDY_OU_SUBJ1423652496_MAG59,TEDDY_OU_SUBJ1312925680_MAG1,TEDDY_OU_SUBJ1…	TEDDY_OU_SUBJ1828674055_MAG3,TEDDY_OU_SUBJ1330355264_MAG4,TEDDY_OU_SUBJ1299329293_MAG43,TEDDY_OU_SUBJ1203382400_MAG27,TEDDY_OU_SUBJ1237890995_MAG50,TEDDY_OU_SUBJ1864767922_MAG28,TEDDY_OU_SUBJ1620841256_MAG4,TEDDY_OU_SUBJ1442667678_MAG97,TEDDY_OU_SUBJ1287248899_MAG40,TEDDY_OU_SUBJ1942773417_MAG23,TEDDY_OU_SUBJ1423652496_MAG59,TEDDY_OU_SUBJ1312925680_MAG1,TEDDY_OU_SUBJ1321430166_MAG40,TEDDY_OU_SUBJ…
GMS_488	TEDDY_OU_SUBJ1551530925_MAG27	d__Bacteria;p__Firmicutes_A;c__Clostridia;o__Lachnospirales;f__Lachnospiraceae;g__Anaerostipes;s__Anaerostipes hadrus_A	4	4	0	TEDDY_OU_SUBJ1940995729_MAG1,TEDDY_OU_SUBJ1647482917_MAG20,TEDDY_OU_SUBJ1324671017_MAG25,TEDDY_OU_SUBJ1551530925_MAG27	TEDDY_OU_SUBJ1940995729_MAG1,TEDDY_OU_SUBJ1647482917_MAG20,TEDDY_OU_SUBJ1324671017_MAG25,TEDDY_OU_SUBJ1551530925_MAG27
GMS_489	TEDDY_OU_SUBJ1841090184_MAG38	d__Bacteria;p__Firmicutes_A;c__Clostridia;o__Lachnospirales;f__Lachnospiraceae;g__Anaerostipes;s__Anaerostipes rhamnosivorans	3	0	0	TEDDY_OU_SUBJ1841090184_MAG38,TEDDY_OU_SUBJ1463553640_MAG3,TEDDY_OU_SUBJ1987097256_MAG1
GMS_490	TEDDY_OU_SUBJ1231759300_MAG6	d__Bacteria;p__Firmicutes_A;c__Clostridia;o__Lachnospirales;f__Lachnospiraceae;g__Anaerostipes;s__Anaerostipes sp000508985	38	0	0	TEDDY_OU_SUBJ1311779595_MAG15,TEDDY_OU_SUBJ1577243220_MAG11,TEDDY_OU_SUBJ1424220231_MAG23,TEDDY_OU_SUBJ1671622380_MAG50,TEDDY_OU_SUBJ1464940850_MAG5,TEDDY_OU_SUBJ1332112175_MAG56,TEDDY_OU_SUBJ1738043333_MAG18,TEDDY_OU_SUBJ1230795034_MAG47,TEDDY_OU_SUBJ1245506999_MAG56,TEDDY_OU_SUBJ1897951711_MAG49,TEDDY_OU_SUBJ1544054200_MAG56,TEDDY_OU_SUBJ1467821441_MAG29,TEDDY_OU_SUBJ1798464831_MAG60,TEDDY_OU_S…
GMS_491	TEDDY_OU_SUBJ1830760891_MAG45	d__Bacteria;p__Firmicutes_A;c__Clostridia;o__Lachnospirales;f__Lachnospiraceae;g__Anaerostipes;s__Anaerostipes sp900066705	1	1	0	TEDDY_OU_SUBJ1830760891_MAG45	TEDDY_OU_SUBJ1830760891_MAG45
GMS_90	TEDDY_OU_SUBJ1287560689_MAG42	d__Bacteria;p__Firmicutes_A;c__Clostridia;o__Lachnospirales;f__Lachnospiraceae;g__Bariatricus;s__	1	1	0	TEDDY_OU_SUBJ1287560689_MAG42	TEDDY_OU_SUBJ1287560689_MAG42
GMS_492	TEDDY_OU_SUBJ1755815200_MAG36	d__Bacteria;p__Firmicutes_A;c__Clostridia;o__Lachnospirales;f__Lachnospiraceae;g__Bariatricus;s__Bariatricus comes	84	81	0	TEDDY_OU_SUBJ1250897089_MAG26,TEDDY_OU_SUBJ1738043333_MAG29,TEDDY_OU_SUBJ1399174048_MAG75,TEDDY_OU_SUBJ1647875235_MAG22,TEDDY_OU_SUBJ1436190086_MAG91,TEDDY_OU_SUBJ1328137769_MAG11,TEDDY_OU_SUBJ1422646563_MAG185,TEDDY_OU_SUBJ1712495905_MAG64,TEDDY_OU_SUBJ1679495088_MAG58,TEDDY_OU_SUBJ1949420417_MAG69,TEDDY_OU_SUBJ1782032164_MAG62,TEDDY_OU_SUBJ1823039663_MAG160,TEDDY_OU_SUBJ1915765223_MAG82,TEDDY_O…	TEDDY_OU_SUBJ1738043333_MAG29,TEDDY_OU_SUBJ1399174048_MAG75,TEDDY_OU_SUBJ1647875235_MAG22,TEDDY_OU_SUBJ1436190086_MAG91,TEDDY_OU_SUBJ1328137769_MAG11,TEDDY_OU_SUBJ1422646563_MAG185,TEDDY_OU_SUBJ1712495905_MAG64,TEDDY_OU_SUBJ1679495088_MAG58,TEDDY_OU_SUBJ1949420417_MAG69,TEDDY_OU_SUBJ1782032164_MAG62,TEDDY_OU_SUBJ1823039663_MAG160,TEDDY_OU_SUBJ1915765223_MAG82,TEDDY_OU_SUBJ1328759443_MAG20,TEDDY_O…
GMS_152	TEDDY_OU_SUBJ1453440355_MAG10	d__Bacteria;p__Firmicutes_A;c__Clostridia;o__Lachnospirales;f__Lachnospiraceae;g__Blautia;s__	1	0	0	TEDDY_OU_SUBJ1453440355_MAG10
GMS_165	TEDDY_OU_SUBJ1493561067_MAG48	d__Bacteria;p__Firmicutes_A;c__Clostridia;o__Lachnospirales;f__Lachnospiraceae;g__Blautia;s__	1	0	0	TEDDY_OU_SUBJ1493561067_MAG48
GMS_493	TEDDY_OU_SUBJ1963977686_MAG27	d__Bacteria;p__Firmicutes_A;c__Clostridia;o__Lachnospirales;f__Lachnospiraceae;g__Blautia;s__Blautia coccoides	23	0	0	TEDDY_OU_SUBJ1235524891_MAG8,TEDDY_OU_SUBJ1936818947_MAG1,TEDDY_OU_SUBJ1993497439_MAG16,TEDDY_OU_SUBJ1971619040_MAG106,TEDDY_OU_SUBJ1486882648_MAG85,TEDDY_OU_SUBJ1899872864_MAG41,TEDDY_OU_SUBJ1946370858_MAG16,TEDDY_OU_SUBJ1963977686_MAG27,TEDDY_OU_SUBJ1493561067_MAG42,TEDDY_OU_SUBJ1611814882_MAG17,TEDDY_OU_SUBJ1230795034_MAG6,TEDDY_OU_SUBJ1272095275_MAG73,TEDDY_OU_SUBJ1562946997_MAG54,TEDDY_OU_SU…
GMS_494	TEDDY_OU_SUBJ1391457984_MAG88	d__Bacteria;p__Firmicutes_A;c__Clostridia;o__Lachnospirales;f__Lachnospiraceae;g__Blautia;s__Blautia coccoides_A	2	0	0	TEDDY_OU_SUBJ1391457984_MAG88,TEDDY_OU_SUBJ1827761325_MAG57
GMS_495	TEDDY_OU_SUBJ1466910587_MAG4	d__Bacteria;p__Firmicutes_A;c__Clostridia;o__Lachnospirales;f__Lachnospiraceae;g__Blautia;s__Blautia hansenii	30	0	0	TEDDY_OU_SUBJ1380372155_MAG36,TEDDY_OU_SUBJ1808629778_MAG47,TEDDY_OU_SUBJ1278763099_MAG41,TEDDY_OU_SUBJ1671014240_MAG93,TEDDY_OU_SUBJ1235524891_MAG44,TEDDY_OU_SUBJ1264582496_MAG52,TEDDY_OU_SUBJ1245506999_MAG7,TEDDY_OU_SUBJ1621134540_MAG38,TEDDY_OU_SUBJ1391457984_MAG117,TEDDY_OU_SUBJ1466910587_MAG4,TEDDY_OU_SUBJ1260682174_MAG29,TEDDY_OU_SUBJ1946370858_MAG13,TEDDY_OU_SUBJ1489042604_MAG24,TEDDY_OU_S…
GMS_496	TEDDY_OU_SUBJ1677598713_MAG31	d__Bacteria;p__Firmicutes_A;c__Clostridia;o__Lachnospirales;f__Lachnospiraceae;g__Blautia;s__Blautia hominis	7	0	0	TEDDY_OU_SUBJ1674269177_MAG30,TEDDY_OU_SUBJ1233265603_MAG58,TEDDY_OU_SUBJ1677598713_MAG31,TEDDY_OU_SUBJ1806449452_MAG46,TEDDY_OU_SUBJ1671259558_MAG14,TEDDY_OU_SUBJ1808629778_MAG30,TEDDY_OU_SUBJ1312371311_MAG52
GMS_497	TEDDY_OU_SUBJ1995038044_MAG6	d__Bacteria;p__Firmicutes_A;c__Clostridia;o__Lachnospirales;f__Lachnospiraceae;g__Blautia;s__Blautia sp000432195	60	0	0	TEDDY_OU_SUBJ1697687747_MAG21,TEDDY_OU_SUBJ1230795034_MAG55,TEDDY_OU_SUBJ1528097243_MAG31,TEDDY_OU_SUBJ1702924372_MAG28,TEDDY_OU_SUBJ1774834905_MAG59,TEDDY_OU_SUBJ1566330589_MAG27,TEDDY_OU_SUBJ1985043634_MAG7,TEDDY_OU_SUBJ1948771613_MAG80,TEDDY_OU_SUBJ1860957641_MAG109,TEDDY_OU_SUBJ1448228386_MAG25,TEDDY_OU_SUBJ1744859148_MAG3,TEDDY_OU_SUBJ1987629134_MAG49,TEDDY_OU_SUBJ1679495088_MAG26,TEDDY_OU_S…
GMS_498	TEDDY_OU_SUBJ1430657615_MAG29	d__Bacteria;p__Firmicutes_A;c__Clostridia;o__Lachnospirales;f__Lachnospiraceae;g__Blautia;s__Blautia sp000436935	4	0	0	TEDDY_OU_SUBJ1430657615_MAG29,TEDDY_OU_SUBJ1897582388_MAG82,TEDDY_OU_SUBJ1793661521_MAG7,TEDDY_OU_SUBJ1270432446_MAG51
GMS_499	TEDDY_OU_SUBJ1748377677_MAG30	d__Bacteria;p__Firmicutes_A;c__Clostridia;o__Lachnospirales;f__Lachnospiraceae;g__Blautia;s__Blautia sp001304935	55	0	0	TEDDY_OU_SUBJ1987808799_MAG30,TEDDY_OU_SUBJ1262137252_MAG68,TEDDY_OU_SUBJ1398327253_MAG95,TEDDY_OU_SUBJ1304459805_MAG46,TEDDY_OU_SUBJ1350449120_MAG57,TEDDY_OU_SUBJ1897582388_MAG52,TEDDY_OU_SUBJ1911745126_MAG21,TEDDY_OU_SUBJ1748377677_MAG30,TEDDY_OU_SUBJ1905023806_MAG58,TEDDY_OU_SUBJ1697595162_MAG23,TEDDY_OU_SUBJ1868714943_MAG30,TEDDY_OU_SUBJ1685775546_MAG68,TEDDY_OU_SUBJ1265950444_MAG108,TEDDY_OU…
GMS_500	TEDDY_OU_SUBJ1546159530_MAG74	d__Bacteria;p__Firmicutes_A;c__Clostridia;o__Lachnospirales;f__Lachnospiraceae;g__Blautia;s__Blautia sp003287895	1	0	0	TEDDY_OU_SUBJ1546159530_MAG74
GMS_501	TEDDY_OU_SUBJ1626777573_MAG3	d__Bacteria;p__Firmicutes_A;c__Clostridia;o__Lachnospirales;f__Lachnospiraceae;g__Blautia;s__Blautia sp900120295	1	0	0	TEDDY_OU_SUBJ1626777573_MAG3
GMS_502	TEDDY_OU_SUBJ1607366575_MAG30	d__Bacteria;p__Firmicutes_A;c__Clostridia;o__Lachnospirales;f__Lachnospiraceae;g__Blautia;s__Blautia sp900539145	2	0	0	TEDDY_OU_SUBJ1607366575_MAG30,TEDDY_OU_SUBJ1391609433_MAG30
GMS_503	TEDDY_OU_SUBJ1518156842_MAG37	d__Bacteria;p__Firmicutes_A;c__Clostridia;o__Lachnospirales;f__Lachnospiraceae;g__Blautia;s__Blautia sp900541955	94	0	0	TEDDY_OU_SUBJ1971202062_MAG42,TEDDY_OU_SUBJ1465523424_MAG90,TEDDY_OU_SUBJ1469813920_MAG98,TEDDY_OU_SUBJ1818130211_MAG144,TEDDY_OU_SUBJ1413594958_MAG4,TEDDY_OU_SUBJ1235524891_MAG49,TEDDY_OU_SUBJ1860957641_MAG52,TEDDY_OU_SUBJ1291970953_MAG16,TEDDY_OU_SUBJ1853979633_MAG88,TEDDY_OU_SUBJ1311779595_MAG31,TEDDY_OU_SUBJ1634525906_MAG33,TEDDY_OU_SUBJ1312371311_MAG21,TEDDY_OU_SUBJ1712495905_MAG68,TEDDY_OU_…
GMS_504	TEDDY_OU_SUBJ1555310975_MAG11	d__Bacteria;p__Firmicutes_A;c__Clostridia;o__Lachnospirales;f__Lachnospiraceae;g__Blautia;s__Blautia sp900555025	6	0	0	TEDDY_OU_SUBJ1582991471_MAG30,TEDDY_OU_SUBJ1860957641_MAG134,TEDDY_OU_SUBJ1469813920_MAG45,TEDDY_OU_SUBJ1555310975_MAG11,TEDDY_OU_SUBJ1453440355_MAG51,TEDDY_OU_SUBJ1639718107_MAG8
GMS_505	TEDDY_OU_SUBJ1526737340_MAG11	d__Bacteria;p__Firmicutes_A;c__Clostridia;o__Lachnospirales;f__Lachnospiraceae;g__Blautia;s__Blautia sp900556555	2	0	0	TEDDY_OU_SUBJ1332112175_MAG44,TEDDY_OU_SUBJ1526737340_MAG11
GMS_132	TEDDY_OU_SUBJ1697595162_MAG59	d__Bacteria;p__Firmicutes_A;c__Clostridia;o__Lachnospirales;f__Lachnospiraceae;g__Blautia_A;s__	1	0	0	TEDDY_OU_SUBJ1697595162_MAG59
GMS_145	TEDDY_OU_SUBJ1723549661_MAG31	d__Bacteria;p__Firmicutes_A;c__Clostridia;o__Lachnospirales;f__Lachnospiraceae;g__Blautia_A;s__	1	0	0	TEDDY_OU_SUBJ1723549661_MAG31
GMS_154	TEDDY_OU_SUBJ1528097243_MAG33	d__Bacteria;p__Firmicutes_A;c__Clostridia;o__Lachnospirales;f__Lachnospiraceae;g__Blautia_A;s__	1	0	0	TEDDY_OU_SUBJ1528097243_MAG33
GMS_155	TEDDY_OU_SUBJ1851696129_MAG18	d__Bacteria;p__Firmicutes_A;c__Clostridia;o__Lachnospirales;f__Lachnospiraceae;g__Blautia_A;s__	1	0	0	TEDDY_OU_SUBJ1851696129_MAG18
GMS_156	TEDDY_OU_SUBJ1250949712_MAG52	d__Bacteria;p__Firmicutes_A;c__Clostridia;o__Lachnospirales;f__Lachnospiraceae;g__Blautia_A;s__	1	0	0	TEDDY_OU_SUBJ1250949712_MAG52
GMS_157	TEDDY_OU_SUBJ1208355763_MAG36	d__Bacteria;p__Firmicutes_A;c__Clostridia;o__Lachnospirales;f__Lachnospiraceae;g__Blautia_A;s__	1	0	0	TEDDY_OU_SUBJ1208355763_MAG36
GMS_506	TEDDY_OU_SUBJ1262137252_MAG88	d__Bacteria;p__Firmicutes_A;c__Clostridia;o__Lachnospirales;f__Lachnospiraceae;g__Blautia_A;s__Blautia_A hydrogenotrophica	1	0	0	TEDDY_OU_SUBJ1262137252_MAG88
GMS_507	TEDDY_OU_SUBJ1453440355_MAG27	d__Bacteria;p__Firmicutes_A;c__Clostridia;o__Lachnospirales;f__Lachnospiraceae;g__Blautia_A;s__Blautia_A massiliensis	205	0	0	TEDDY_OU_SUBJ1423652496_MAG53,TEDDY_OU_SUBJ1851696129_MAG73,TEDDY_OU_SUBJ1948771613_MAG57,TEDDY_OU_SUBJ1620841256_MAG27,TEDDY_OU_SUBJ1729069804_MAG32,TEDDY_OU_SUBJ1459813680_MAG28,TEDDY_OU_SUBJ1788716845_MAG10,TEDDY_OU_SUBJ1556940978_MAG56,TEDDY_OU_SUBJ1263906465_MAG87,TEDDY_OU_SUBJ1828433112_MAG65,TEDDY_OU_SUBJ1971619040_MAG4,TEDDY_OU_SUBJ1709460425_MAG7,TEDDY_OU_SUBJ1296635662_MAG15,TEDDY_OU_SU…
GMS_508	TEDDY_OU_SUBJ1232962451_MAG100	d__Bacteria;p__Firmicutes_A;c__Clostridia;o__Lachnospirales;f__Lachnospiraceae;g__Blautia_A;s__Blautia_A obeum	55	0	0	TEDDY_OU_SUBJ1709661078_MAG17,TEDDY_OU_SUBJ1948791447_MAG4,TEDDY_OU_SUBJ1446589456_MAG55,TEDDY_OU_SUBJ1237890995_MAG70,TEDDY_OU_SUBJ1607964323_MAG41,TEDDY_OU_SUBJ1901483788_MAG68,TEDDY_OU_SUBJ1828433112_MAG46,TEDDY_OU_SUBJ1509979130_MAG69,TEDDY_OU_SUBJ1957923786_MAG62,TEDDY_OU_SUBJ1316279237_MAG78,TEDDY_OU_SUBJ1475237507_MAG77,TEDDY_OU_SUBJ1653420135_MAG27,TEDDY_OU_SUBJ1671259558_MAG55,TEDDY_OU_S…
GMS_509	TEDDY_OU_SUBJ1834672414_MAG45	d__Bacteria;p__Firmicutes_A;c__Clostridia;o__Lachnospirales;f__Lachnospiraceae;g__Blautia_A;s__Blautia_A sp000433815	146	0	0	TEDDY_OU_SUBJ1430463383_MAG14,TEDDY_OU_SUBJ1324671017_MAG11,TEDDY_OU_SUBJ1874391501_MAG14,TEDDY_OU_SUBJ1365023894_MAG35,TEDDY_OU_SUBJ1626777573_MAG21,TEDDY_OU_SUBJ1464940850_MAG28,TEDDY_OU_SUBJ1235524891_MAG46,TEDDY_OU_SUBJ1546159530_MAG43,TEDDY_OU_SUBJ1237890995_MAG76,TEDDY_OU_SUBJ1773938176_MAG62,TEDDY_OU_SUBJ1341954341_MAG16,TEDDY_OU_SUBJ1350449120_MAG56,TEDDY_OU_SUBJ1925313272_MAG19,TEDDY_OU_…
GMS_510	TEDDY_OU_SUBJ1915765223_MAG47	d__Bacteria;p__Firmicutes_A;c__Clostridia;o__Lachnospirales;f__Lachnospiraceae;g__Blautia_A;s__Blautia_A sp000436615	10	0	0	TEDDY_OU_SUBJ1915765223_MAG47,TEDDY_OU_SUBJ1478347773_MAG61,TEDDY_OU_SUBJ1832643416_MAG7,TEDDY_OU_SUBJ1621134540_MAG32,TEDDY_OU_SUBJ1747342927_MAG49,TEDDY_OU_SUBJ1953899407_MAG57,TEDDY_OU_SUBJ1729069804_MAG48,TEDDY_OU_SUBJ1841090184_MAG92,TEDDY_OU_SUBJ1901483788_MAG1,TEDDY_OU_SUBJ1609377271_MAG113
GMS_511	TEDDY_OU_SUBJ1665344977_MAG23	d__Bacteria;p__Firmicutes_A;c__Clostridia;o__Lachnospirales;f__Lachnospiraceae;g__Blautia_A;s__Blautia_A sp003474435	1	0	0	TEDDY_OU_SUBJ1665344977_MAG23
GMS_512	TEDDY_OU_SUBJ1203939770_MAG17	d__Bacteria;p__Firmicutes_A;c__Clostridia;o__Lachnospirales;f__Lachnospiraceae;g__Blautia_A;s__Blautia_A sp900066145	4	0	0	TEDDY_OU_SUBJ1235524891_MAG4,TEDDY_OU_SUBJ1352055903_MAG71,TEDDY_OU_SUBJ1203939770_MAG17,TEDDY_OU_SUBJ1738043333_MAG45
GMS_513	TEDDY_OU_SUBJ1511219058_MAG12	d__Bacteria;p__Firmicutes_A;c__Clostridia;o__Lachnospirales;f__Lachnospiraceae;g__Blautia_A;s__Blautia_A sp900066165	91	0	0	TEDDY_OU_SUBJ1762338144_MAG101,TEDDY_OU_SUBJ1251628802_MAG9,TEDDY_OU_SUBJ1311779595_MAG74,TEDDY_OU_SUBJ1620841256_MAG24,TEDDY_OU_SUBJ1511219058_MAG12,TEDDY_OU_SUBJ1341563176_MAG21,TEDDY_OU_SUBJ1395000226_MAG5,TEDDY_OU_SUBJ1818130211_MAG76,TEDDY_OU_SUBJ1669403033_MAG1,TEDDY_OU_SUBJ1821599308_MAG7,TEDDY_OU_SUBJ1320820418_MAG9,TEDDY_OU_SUBJ1643332533_MAG23,TEDDY_OU_SUBJ1822325385_MAG94,TEDDY_OU_SUBJ…
GMS_514	TEDDY_OU_SUBJ1206891066_MAG67	d__Bacteria;p__Firmicutes_A;c__Clostridia;o__Lachnospirales;f__Lachnospiraceae;g__Blautia_A;s__Blautia_A sp900066205	9	0	0	TEDDY_OU_SUBJ1214325983_MAG114,TEDDY_OU_SUBJ1982512306_MAG19,TEDDY_OU_SUBJ1529047662_MAG27,TEDDY_OU_SUBJ1490524552_MAG44,TEDDY_OU_SUBJ1915765223_MAG31,TEDDY_OU_SUBJ1619061671_MAG40,TEDDY_OU_SUBJ1938000446_MAG88,TEDDY_OU_SUBJ1206891066_MAG67,TEDDY_OU_SUBJ1297843143_MAG23
GMS_515	TEDDY_OU_SUBJ1445009550_MAG40	d__Bacteria;p__Firmicutes_A;c__Clostridia;o__Lachnospirales;f__Lachnospiraceae;g__Blautia_A;s__Blautia_A sp900066335	14	0	0	TEDDY_OU_SUBJ1737548230_MAG10,TEDDY_OU_SUBJ1723832795_MAG14,TEDDY_OU_SUBJ1599265626_MAG94,TEDDY_OU_SUBJ1414776858_MAG17,TEDDY_OU_SUBJ1686419003_MAG56,TEDDY_OU_SUBJ1349861346_MAG30,TEDDY_OU_SUBJ1566330589_MAG47,TEDDY_OU_SUBJ1702924372_MAG41,TEDDY_OU_SUBJ1863097355_MAG4,TEDDY_OU_SUBJ1653420135_MAG37,TEDDY_OU_SUBJ1287248899_MAG42,TEDDY_OU_SUBJ1422646563_MAG66,TEDDY_OU_SUBJ1445009550_MAG40,TEDDY_OU_S…
GMS_516	TEDDY_OU_SUBJ1911745126_MAG40	d__Bacteria;p__Firmicutes_A;c__Clostridia;o__Lachnospirales;f__Lachnospiraceae;g__Blautia_A;s__Blautia_A sp900066355	8	0	0	TEDDY_OU_SUBJ1823039663_MAG69,TEDDY_OU_SUBJ1778560668_MAG32,TEDDY_OU_SUBJ1278763099_MAG68,TEDDY_OU_SUBJ1643332533_MAG37,TEDDY_OU_SUBJ1265950444_MAG14,TEDDY_OU_SUBJ1559962652_MAG91,TEDDY_OU_SUBJ1911745126_MAG40,TEDDY_OU_SUBJ1254698506_MAG130
GMS_517	TEDDY_OU_SUBJ1272095275_MAG127	d__Bacteria;p__Firmicutes_A;c__Clostridia;o__Lachnospirales;f__Lachnospiraceae;g__Blautia_A;s__Blautia_A sp900066505	3	0	0	TEDDY_OU_SUBJ1443072149_MAG90,TEDDY_OU_SUBJ1521921375_MAG72,TEDDY_OU_SUBJ1272095275_MAG127
GMS_518	TEDDY_OU_SUBJ1486882648_MAG65	d__Bacteria;p__Firmicutes_A;c__Clostridia;o__Lachnospirales;f__Lachnospiraceae;g__Blautia_A;s__Blautia_A sp900120195	2	0	0	TEDDY_OU_SUBJ1472545676_MAG7,TEDDY_OU_SUBJ1486882648_MAG65
GMS_519	TEDDY_OU_SUBJ1744859148_MAG86	d__Bacteria;p__Firmicutes_A;c__Clostridia;o__Lachnospirales;f__Lachnospiraceae;g__Blautia_A;s__Blautia_A sp900540785	4	0	0	TEDDY_OU_SUBJ1392692929_MAG49,TEDDY_OU_SUBJ1867865604_MAG69,TEDDY_OU_SUBJ1744859148_MAG86,TEDDY_OU_SUBJ1423526399_MAG3
GMS_520	TEDDY_OU_SUBJ1254820001_MAG11	d__Bacteria;p__Firmicutes_A;c__Clostridia;o__Lachnospirales;f__Lachnospiraceae;g__Blautia_A;s__Blautia_A sp900541345	15	0	0	TEDDY_OU_SUBJ1649231447_MAG65,TEDDY_OU_SUBJ1697595162_MAG85,TEDDY_OU_SUBJ1677801881_MAG64,TEDDY_OU_SUBJ1395000226_MAG34,TEDDY_OU_SUBJ1760263362_MAG27,TEDDY_OU_SUBJ1666590487_MAG2,TEDDY_OU_SUBJ1700454883_MAG44,TEDDY_OU_SUBJ1291970953_MAG99,TEDDY_OU_SUBJ1853558835_MAG100,TEDDY_OU_SUBJ1254820001_MAG11,TEDDY_OU_SUBJ1712495905_MAG55,TEDDY_OU_SUBJ1936818947_MAG34,TEDDY_OU_SUBJ1489042604_MAG33,TEDDY_OU_…
GMS_521	TEDDY_OU_SUBJ1518829560_MAG18	d__Bacteria;p__Firmicutes_A;c__Clostridia;o__Lachnospirales;f__Lachnospiraceae;g__Blautia_A;s__Blautia_A sp900547615	6	0	0	TEDDY_OU_SUBJ1391609433_MAG18,TEDDY_OU_SUBJ1432134560_MAG82,TEDDY_OU_SUBJ1679495088_MAG96,TEDDY_OU_SUBJ1518829560_MAG18,TEDDY_OU_SUBJ1378497214_MAG94,TEDDY_OU_SUBJ1324671017_MAG20
GMS_522	TEDDY_OU_SUBJ1683690098_MAG26	d__Bacteria;p__Firmicutes_A;c__Clostridia;o__Lachnospirales;f__Lachnospiraceae;g__Blautia_A;s__Blautia_A sp900548245	7	0	0	TEDDY_OU_SUBJ1342982140_MAG18,TEDDY_OU_SUBJ1562941206_MAG72,TEDDY_OU_SUBJ1778560668_MAG28,TEDDY_OU_SUBJ1683690098_MAG26,TEDDY_OU_SUBJ1232962451_MAG78,TEDDY_OU_SUBJ1334414562_MAG62,TEDDY_OU_SUBJ1522347969_MAG22
GMS_523	TEDDY_OU_SUBJ1792889082_MAG38	d__Bacteria;p__Firmicutes_A;c__Clostridia;o__Lachnospirales;f__Lachnospiraceae;g__Blautia_A;s__Blautia_A wexlerae	628	0	0	TEDDY_OU_SUBJ1243519612_MAG19,TEDDY_OU_SUBJ1214325983_MAG116,TEDDY_OU_SUBJ1599265626_MAG103,TEDDY_OU_SUBJ1832330150_MAG19,TEDDY_OU_SUBJ1330355264_MAG1,TEDDY_OU_SUBJ1312925680_MAG56,TEDDY_OU_SUBJ1506386752_MAG17,TEDDY_OU_SUBJ1578947222_MAG45,TEDDY_OU_SUBJ1528097243_MAG1,TEDDY_OU_SUBJ1500778226_MAG8,TEDDY_OU_SUBJ1237890995_MAG54,TEDDY_OU_SUBJ1354234152_MAG40,TEDDY_OU_SUBJ1691351849_MAG7,TEDDY_OU_SU…
GMS_524	TEDDY_OU_SUBJ1861181419_MAG68	d__Bacteria;p__Firmicutes_A;c__Clostridia;o__Lachnospirales;f__Lachnospiraceae;g__Butyrivibrio_A;s__Butyrivibrio_A crossotus	6	0	0	TEDDY_OU_SUBJ1292134140_MAG27,TEDDY_OU_SUBJ1861181419_MAG68,TEDDY_OU_SUBJ1985604538_MAG124,TEDDY_OU_SUBJ1283384554_MAG46,TEDDY_OU_SUBJ1444342618_MAG91,TEDDY_OU_SUBJ1691426272_MAG22
GMS_525	TEDDY_OU_SUBJ1725658699_MAG50	d__Bacteria;p__Firmicutes_A;c__Clostridia;o__Lachnospirales;f__Lachnospiraceae;g__CAG-127;s__CAG-127 sp900319515	27	0	0	TEDDY_OU_SUBJ1721701624_MAG7,TEDDY_OU_SUBJ1229945902_MAG1,TEDDY_OU_SUBJ1802500251_MAG122,TEDDY_OU_SUBJ1442667678_MAG138,TEDDY_OU_SUBJ1354573462_MAG23,TEDDY_OU_SUBJ1413473616_MAG23,TEDDY_OU_SUBJ1507203575_MAG67,TEDDY_OU_SUBJ1725658699_MAG50,TEDDY_OU_SUBJ1297296991_MAG4,TEDDY_OU_SUBJ1402733862_MAG89,TEDDY_OU_SUBJ1366028512_MAG108,TEDDY_OU_SUBJ1697687747_MAG99,TEDDY_OU_SUBJ1395588774_MAG2,TEDDY_OU_S…
GMS_526	TEDDY_OU_SUBJ1860957641_MAG53	d__Bacteria;p__Firmicutes_A;c__Clostridia;o__Lachnospirales;f__Lachnospiraceae;g__CAG-303;s__CAG-303 sp000437755	1	0	0	TEDDY_OU_SUBJ1860957641_MAG53
GMS_527	TEDDY_OU_SUBJ1737548230_MAG3	d__Bacteria;p__Firmicutes_A;c__Clostridia;o__Lachnospirales;f__Lachnospiraceae;g__CAG-45;s__CAG-45 sp000438375	25	0	0	TEDDY_OU_SUBJ1936089402_MAG104,TEDDY_OU_SUBJ1847282805_MAG51,TEDDY_OU_SUBJ1737548230_MAG3,TEDDY_OU_SUBJ1369765219_MAG24,TEDDY_OU_SUBJ1431448437_MAG14,TEDDY_OU_SUBJ1307390055_MAG45,TEDDY_OU_SUBJ1492011160_MAG38,TEDDY_OU_SUBJ1995828552_MAG41,TEDDY_OU_SUBJ1422646563_MAG39,TEDDY_OU_SUBJ1940995729_MAG21,TEDDY_OU_SUBJ1893305062_MAG49,TEDDY_OU_SUBJ1378497214_MAG67,TEDDY_OU_SUBJ1422683943_MAG37,TEDDY_OU_…
GMS_528	TEDDY_OU_SUBJ1888521353_MAG106	d__Bacteria;p__Firmicutes_A;c__Clostridia;o__Lachnospirales;f__Lachnospiraceae;g__CAG-45;s__CAG-45 sp900066395	82	0	0	TEDDY_OU_SUBJ1354234152_MAG48,TEDDY_OU_SUBJ1422683943_MAG22,TEDDY_OU_SUBJ1971202062_MAG44,TEDDY_OU_SUBJ1847282805_MAG49,TEDDY_OU_SUBJ1664402767_MAG20,TEDDY_OU_SUBJ1354562324_MAG79,TEDDY_OU_SUBJ1942773417_MAG18,TEDDY_OU_SUBJ1211029509_MAG26,TEDDY_OU_SUBJ1402733862_MAG59,TEDDY_OU_SUBJ1995828552_MAG126,TEDDY_OU_SUBJ1982356849_MAG95,TEDDY_OU_SUBJ1297296991_MAG9,TEDDY_OU_SUBJ1893305062_MAG20,TEDDY_OU_…
GMS_169	TEDDY_OU_SUBJ1561602213_MAG87	d__Bacteria;p__Firmicutes_A;c__Clostridia;o__Lachnospirales;f__Lachnospiraceae;g__CAG-81;s__	1	0	0	TEDDY_OU_SUBJ1561602213_MAG87
GMS_529	TEDDY_OU_SUBJ1897951711_MAG75	d__Bacteria;p__Firmicutes_A;c__Clostridia;o__Lachnospirales;f__Lachnospiraceae;g__CAG-81;s__CAG-81 sp000435795	21	0	0	TEDDY_OU_SUBJ1220135965_MAG24,TEDDY_OU_SUBJ1570076016_MAG123,TEDDY_OU_SUBJ1851696129_MAG66,TEDDY_OU_SUBJ1880192398_MAG46,TEDDY_OU_SUBJ1453440355_MAG41,TEDDY_OU_SUBJ1793661521_MAG147,TEDDY_OU_SUBJ1774772246_MAG15,TEDDY_OU_SUBJ1456937048_MAG53,TEDDY_OU_SUBJ1660342007_MAG60,TEDDY_OU_SUBJ1320820418_MAG119,TEDDY_OU_SUBJ1291970953_MAG94,TEDDY_OU_SUBJ1697687747_MAG136,TEDDY_OU_SUBJ1982356849_MAG5,TEDDY_…
GMS_530	TEDDY_OU_SUBJ1836545760_MAG28	d__Bacteria;p__Firmicutes_A;c__Clostridia;o__Lachnospirales;f__Lachnospiraceae;g__CAG-81;s__CAG-81 sp900066535	14	0	0	TEDDY_OU_SUBJ1296635662_MAG75,TEDDY_OU_SUBJ1665447745_MAG104,TEDDY_OU_SUBJ1847282805_MAG77,TEDDY_OU_SUBJ1569946316_MAG8,TEDDY_OU_SUBJ1782184727_MAG8,TEDDY_OU_SUBJ1611641264_MAG96,TEDDY_OU_SUBJ1836545760_MAG28,TEDDY_OU_SUBJ1464940850_MAG7,TEDDY_OU_SUBJ1359542206_MAG24,TEDDY_OU_SUBJ1518156842_MAG45,TEDDY_OU_SUBJ1358015183_MAG62,TEDDY_OU_SUBJ1420704859_MAG39,TEDDY_OU_SUBJ1841090184_MAG73,TEDDY_OU_SU…
GMS_531	TEDDY_OU_SUBJ1643332533_MAG3	d__Bacteria;p__Firmicutes_A;c__Clostridia;o__Lachnospirales;f__Lachnospiraceae;g__CAG-81;s__CAG-81 sp900066785	3	0	0	TEDDY_OU_SUBJ1414776858_MAG58,TEDDY_OU_SUBJ1209845520_MAG71,TEDDY_OU_SUBJ1643332533_MAG3
GMS_532	TEDDY_OU_SUBJ1504420627_MAG132	d__Bacteria;p__Firmicutes_A;c__Clostridia;o__Lachnospirales;f__Lachnospiraceae;g__CAG-81;s__CAG-81 sp900541255	3	0	0	TEDDY_OU_SUBJ1504420627_MAG132,TEDDY_OU_SUBJ1722312075_MAG26,TEDDY_OU_SUBJ1949420417_MAG3
GMS_533	TEDDY_OU_SUBJ1490645663_MAG23	d__Bacteria;p__Firmicutes_A;c__Clostridia;o__Lachnospirales;f__Lachnospiraceae;g__CAG-882;s__CAG-882 sp003486385	3	0	0	TEDDY_OU_SUBJ1478347773_MAG18,TEDDY_OU_SUBJ1490645663_MAG23,TEDDY_OU_SUBJ1221481172_MAG137
GMS_534	TEDDY_OU_SUBJ1551530925_MAG55	d__Bacteria;p__Firmicutes_A;c__Clostridia;o__Lachnospirales;f__Lachnospiraceae;g__CAG-95;s__CAG-95 sp000438155	3	0	0	TEDDY_OU_SUBJ1376441535_MAG52,TEDDY_OU_SUBJ1842268851_MAG41,TEDDY_OU_SUBJ1551530925_MAG55
GMS_535	TEDDY_OU_SUBJ1265950444_MAG49	d__Bacteria;p__Firmicutes_A;c__Clostridia;o__Lachnospirales;f__Lachnospiraceae;g__CAG-95;s__CAG-95 sp900066375	1	0	0	TEDDY_OU_SUBJ1265950444_MAG49
GMS_2	TEDDY_OU_SUBJ1456476394_MAG27	d__Bacteria;p__Firmicutes_A;c__Clostridia;o__Lachnospirales;f__Lachnospiraceae;g__Clostridium_N;s__	1	0	0	TEDDY_OU_SUBJ1456476394_MAG27
GMS_173	TEDDY_OU_SUBJ1262137252_MAG32	d__Bacteria;p__Firmicutes_A;c__Clostridia;o__Lachnospirales;f__Lachnospiraceae;g__Clostridium_Q;s__	1	0	0	TEDDY_OU_SUBJ1262137252_MAG32
GMS_537	TEDDY_OU_SUBJ1343724954_MAG2	d__Bacteria;p__Firmicutes_A;c__Clostridia;o__Lachnospirales;f__Lachnospiraceae;g__Clostridium_Q;s__Clostridium_Q saccharolyticum_A	10	0	0	TEDDY_OU_SUBJ1730396409_MAG91,TEDDY_OU_SUBJ1376756011_MAG48,TEDDY_OU_SUBJ1291970953_MAG18,TEDDY_OU_SUBJ1343724954_MAG2,TEDDY_OU_SUBJ1806449452_MAG42,TEDDY_OU_SUBJ1751126040_MAG7,TEDDY_OU_SUBJ1243510805_MAG22,TEDDY_OU_SUBJ1925311395_MAG74,TEDDY_OU_SUBJ1561602213_MAG128,TEDDY_OU_SUBJ1971619040_MAG65
GMS_538	TEDDY_OU_SUBJ1471918229_MAG57	d__Bacteria;p__Firmicutes_A;c__Clostridia;o__Lachnospirales;f__Lachnospiraceae;g__Clostridium_Q;s__Clostridium_Q sp000435655	30	0	0	TEDDY_OU_SUBJ1961943513_MAG23,TEDDY_OU_SUBJ1671622380_MAG77,TEDDY_OU_SUBJ1209845520_MAG58,TEDDY_OU_SUBJ1553405899_MAG34,TEDDY_OU_SUBJ1599265626_MAG98,TEDDY_OU_SUBJ1633570887_MAG48,TEDDY_OU_SUBJ1748377677_MAG21,TEDDY_OU_SUBJ1272095275_MAG82,TEDDY_OU_SUBJ1623277209_MAG25,TEDDY_OU_SUBJ1465523424_MAG27,TEDDY_OU_SUBJ1717521911_MAG51,TEDDY_OU_SUBJ1422646563_MAG59,TEDDY_OU_SUBJ1948771613_MAG58,TEDDY_OU_…
GMS_539	TEDDY_OU_SUBJ1693883921_MAG126	d__Bacteria;p__Firmicutes_A;c__Clostridia;o__Lachnospirales;f__Lachnospiraceae;g__Clostridium_Q;s__Clostridium_Q sp003024715	15	0	0	TEDDY_OU_SUBJ1467849044_MAG118,TEDDY_OU_SUBJ1885874406_MAG6,TEDDY_OU_SUBJ1377560498_MAG121,TEDDY_OU_SUBJ1938000446_MAG32,TEDDY_OU_SUBJ1320820418_MAG92,TEDDY_OU_SUBJ1428105472_MAG12,TEDDY_OU_SUBJ1971202062_MAG118,TEDDY_OU_SUBJ1481912228_MAG122,TEDDY_OU_SUBJ1350449120_MAG68,TEDDY_OU_SUBJ1566330589_MAG34,TEDDY_OU_SUBJ1540276332_MAG9,TEDDY_OU_SUBJ1693883921_MAG126,TEDDY_OU_SUBJ1411453297_MAG70,TEDDY_…
GMS_540	TEDDY_OU_SUBJ1456937048_MAG91	d__Bacteria;p__Firmicutes_A;c__Clostridia;o__Lachnospirales;f__Lachnospiraceae;g__Clostridium_Q;s__Clostridium_Q symbiosum	90	0	0	TEDDY_OU_SUBJ1794386412_MAG4,TEDDY_OU_SUBJ1582991471_MAG57,TEDDY_OU_SUBJ1544781736_MAG86,TEDDY_OU_SUBJ1722312075_MAG17,TEDDY_OU_SUBJ1989988060_MAG6,TEDDY_OU_SUBJ1304459805_MAG28,TEDDY_OU_SUBJ1870988031_MAG52,TEDDY_OU_SUBJ1867634179_MAG111,TEDDY_OU_SUBJ1785317565_MAG34,TEDDY_OU_SUBJ1354234152_MAG131,TEDDY_OU_SUBJ1265950444_MAG34,TEDDY_OU_SUBJ1361349376_MAG101,TEDDY_OU_SUBJ1377822937_MAG3,TEDDY_OU_…
GMS_536	TEDDY_OU_SUBJ1546159530_MAG29	d__Bacteria;p__Firmicutes_A;c__Clostridia;o__Lachnospirales;f__Lachnospiraceae;g__COE1;s__COE1 sp001916965	18	0	0	TEDDY_OU_SUBJ1426799527_MAG39,TEDDY_OU_SUBJ1422683943_MAG90,TEDDY_OU_SUBJ1664402767_MAG40,TEDDY_OU_SUBJ1546159530_MAG29,TEDDY_OU_SUBJ1214227990_MAG38,TEDDY_OU_SUBJ1265950444_MAG73,TEDDY_OU_SUBJ1847282805_MAG4,TEDDY_OU_SUBJ1837572164_MAG4,TEDDY_OU_SUBJ1352055903_MAG63,TEDDY_OU_SUBJ1982037092_MAG15,TEDDY_OU_SUBJ1993497439_MAG47,TEDDY_OU_SUBJ1747424236_MAG2,TEDDY_OU_SUBJ1304459805_MAG93,TEDDY_OU_SUB…
GMS_115	TEDDY_OU_SUBJ1870075791_MAG45	d__Bacteria;p__Firmicutes_A;c__Clostridia;o__Lachnospirales;f__Lachnospiraceae;g__Coprococcus;s__	1	0	0	TEDDY_OU_SUBJ1870075791_MAG45
GMS_541	TEDDY_OU_SUBJ1415720840_MAG104	d__Bacteria;p__Firmicutes_A;c__Clostridia;o__Lachnospirales;f__Lachnospiraceae;g__Coprococcus;s__Coprococcus eutactus	17	0	0	TEDDY_OU_SUBJ1995828552_MAG107,TEDDY_OU_SUBJ1562941206_MAG69,TEDDY_OU_SUBJ1415720840_MAG104,TEDDY_OU_SUBJ1677598713_MAG140,TEDDY_OU_SUBJ1446965511_MAG85,TEDDY_OU_SUBJ1861181419_MAG119,TEDDY_OU_SUBJ1949420417_MAG113,TEDDY_OU_SUBJ1410223187_MAG86,TEDDY_OU_SUBJ1915765223_MAG51,TEDDY_OU_SUBJ1611641264_MAG47,TEDDY_OU_SUBJ1443072149_MAG62,TEDDY_OU_SUBJ1893305062_MAG4,TEDDY_OU_SUBJ1905023806_MAG4,TEDDY_…
GMS_542	TEDDY_OU_SUBJ1823039663_MAG174	d__Bacteria;p__Firmicutes_A;c__Clostridia;o__Lachnospirales;f__Lachnospiraceae;g__Coprococcus;s__Coprococcus eutactus_A	40	0	0	TEDDY_OU_SUBJ1282706628_MAG52,TEDDY_OU_SUBJ1402733862_MAG50,TEDDY_OU_SUBJ1444044306_MAG28,TEDDY_OU_SUBJ1773713759_MAG74,TEDDY_OU_SUBJ1423526399_MAG87,TEDDY_OU_SUBJ1328137769_MAG79,TEDDY_OU_SUBJ1983400279_MAG13,TEDDY_OU_SUBJ1370580816_MAG132,TEDDY_OU_SUBJ1619061671_MAG11,TEDDY_OU_SUBJ1421445957_MAG15,TEDDY_OU_SUBJ1839806850_MAG82,TEDDY_OU_SUBJ1965397516_MAG8,TEDDY_OU_SUBJ1221481172_MAG104,TEDDY_OU…
GMS_543	TEDDY_OU_SUBJ1750642946_MAG93	d__Bacteria;p__Firmicutes_A;c__Clostridia;o__Lachnospirales;f__Lachnospiraceae;g__Coprococcus;s__Coprococcus sp000154245	2	0	0	TEDDY_OU_SUBJ1832643416_MAG41,TEDDY_OU_SUBJ1750642946_MAG93
GMS_544	TEDDY_OU_SUBJ1409003264_MAG39	d__Bacteria;p__Firmicutes_A;c__Clostridia;o__Lachnospirales;f__Lachnospiraceae;g__Coprococcus_A;s__Coprococcus_A catus	7	0	0	TEDDY_OU_SUBJ1415720840_MAG63,TEDDY_OU_SUBJ1370580816_MAG134,TEDDY_OU_SUBJ1409003264_MAG39,TEDDY_OU_SUBJ1214325983_MAG29,TEDDY_OU_SUBJ1861181419_MAG4,TEDDY_OU_SUBJ1983400279_MAG40,TEDDY_OU_SUBJ1254698506_MAG64
GMS_545	TEDDY_OU_SUBJ1983211753_MAG57	d__Bacteria;p__Firmicutes_A;c__Clostridia;o__Lachnospirales;f__Lachnospiraceae;g__Dorea;s__Dorea faecis	6	0	0	TEDDY_OU_SUBJ1948771613_MAG1,TEDDY_OU_SUBJ1737921633_MAG19,TEDDY_OU_SUBJ1837466397_MAG96,TEDDY_OU_SUBJ1505295943_MAG4,TEDDY_OU_SUBJ1321430166_MAG85,TEDDY_OU_SUBJ1983211753_MAG57
GMS_546	TEDDY_OU_SUBJ1260218131_MAG15	d__Bacteria;p__Firmicutes_A;c__Clostridia;o__Lachnospirales;f__Lachnospiraceae;g__Dorea;s__Dorea formicigenerans	88	1	0	TEDDY_OU_SUBJ1911219462_MAG85,TEDDY_OU_SUBJ1778560668_MAG52,TEDDY_OU_SUBJ1387717546_MAG28,TEDDY_OU_SUBJ1915765223_MAG28,TEDDY_OU_SUBJ1861181419_MAG159,TEDDY_OU_SUBJ1511341673_MAG31,TEDDY_OU_SUBJ1901483788_MAG45,TEDDY_OU_SUBJ1341954341_MAG36,TEDDY_OU_SUBJ1509979130_MAG103,TEDDY_OU_SUBJ1377560498_MAG39,TEDDY_OU_SUBJ1334414562_MAG85,TEDDY_OU_SUBJ1337114297_MAG46,TEDDY_OU_SUBJ1782032164_MAG67,TEDDY_O…	TEDDY_OU_SUBJ1888521353_MAG51
GMS_547	TEDDY_OU_SUBJ1303742534_MAG46	d__Bacteria;p__Firmicutes_A;c__Clostridia;o__Lachnospirales;f__Lachnospiraceae;g__Dorea;s__Dorea hylemonae	1	0	0	TEDDY_OU_SUBJ1303742534_MAG46
GMS_548	TEDDY_OU_SUBJ1430463383_MAG15	d__Bacteria;p__Firmicutes_A;c__Clostridia;o__Lachnospirales;f__Lachnospiraceae;g__Dorea;s__Dorea longicatena	82	0	0	TEDDY_OU_SUBJ1430463383_MAG15,TEDDY_OU_SUBJ1934221956_MAG28,TEDDY_OU_SUBJ1643332533_MAG76,TEDDY_OU_SUBJ1778560668_MAG54,TEDDY_OU_SUBJ1337114297_MAG22,TEDDY_OU_SUBJ1282706628_MAG55,TEDDY_OU_SUBJ1569785281_MAG63,TEDDY_OU_SUBJ1570076016_MAG104,TEDDY_OU_SUBJ1264582496_MAG14,TEDDY_OU_SUBJ1370580816_MAG63,TEDDY_OU_SUBJ1709460425_MAG5,TEDDY_OU_SUBJ1911219462_MAG41,TEDDY_OU_SUBJ1832216566_MAG31,TEDDY_OU_…
GMS_549	TEDDY_OU_SUBJ1235524891_MAG28	d__Bacteria;p__Firmicutes_A;c__Clostridia;o__Lachnospirales;f__Lachnospiraceae;g__Dorea;s__Dorea longicatena_B	70	0	0	TEDDY_OU_SUBJ1265950444_MAG105,TEDDY_OU_SUBJ1469813920_MAG124,TEDDY_OU_SUBJ1566330589_MAG24,TEDDY_OU_SUBJ1352055903_MAG57,TEDDY_OU_SUBJ1432134560_MAG46,TEDDY_OU_SUBJ1358015183_MAG50,TEDDY_OU_SUBJ1272095275_MAG142,TEDDY_OU_SUBJ1490524552_MAG77,TEDDY_OU_SUBJ1560559420_MAG70,TEDDY_OU_SUBJ1456014133_MAG60,TEDDY_OU_SUBJ1823039663_MAG143,TEDDY_OU_SUBJ1377560498_MAG71,TEDDY_OU_SUBJ1467849044_MAG80,TEDDY…
GMS_550	TEDDY_OU_SUBJ1836545760_MAG114	d__Bacteria;p__Firmicutes_A;c__Clostridia;o__Lachnospirales;f__Lachnospiraceae;g__Dorea;s__Dorea muris	2	0	0	TEDDY_OU_SUBJ1750671275_MAG19,TEDDY_OU_SUBJ1836545760_MAG114
GMS_551	TEDDY_OU_SUBJ1751126040_MAG1	d__Bacteria;p__Firmicutes_A;c__Clostridia;o__Lachnospirales;f__Lachnospiraceae;g__Dorea;s__Dorea phocaeensis	4	0	0	TEDDY_OU_SUBJ1712043778_MAG81,TEDDY_OU_SUBJ1847282805_MAG59,TEDDY_OU_SUBJ1851696129_MAG26,TEDDY_OU_SUBJ1751126040_MAG1
GMS_552	TEDDY_OU_SUBJ1272095275_MAG79	d__Bacteria;p__Firmicutes_A;c__Clostridia;o__Lachnospirales;f__Lachnospiraceae;g__Dorea;s__Dorea scindens	37	0	0	TEDDY_OU_SUBJ1948791447_MAG6,TEDDY_OU_SUBJ1864767922_MAG19,TEDDY_OU_SUBJ1788716845_MAG32,TEDDY_OU_SUBJ1730396409_MAG5,TEDDY_OU_SUBJ1272095275_MAG79,TEDDY_OU_SUBJ1571694421_MAG43,TEDDY_OU_SUBJ1897582388_MAG130,TEDDY_OU_SUBJ1489117868_MAG36,TEDDY_OU_SUBJ1712495905_MAG8,TEDDY_OU_SUBJ1591533036_MAG38,TEDDY_OU_SUBJ1948771613_MAG92,TEDDY_OU_SUBJ1327005956_MAG76,TEDDY_OU_SUBJ1438186730_MAG32,TEDDY_OU_SU…
GMS_553	TEDDY_OU_SUBJ1571694421_MAG40	d__Bacteria;p__Firmicutes_A;c__Clostridia;o__Lachnospirales;f__Lachnospiraceae;g__Dorea;s__Dorea sp000433215	16	0	0	TEDDY_OU_SUBJ1408249292_MAG70,TEDDY_OU_SUBJ1571694421_MAG40,TEDDY_OU_SUBJ1860957641_MAG130,TEDDY_OU_SUBJ1320820418_MAG96,TEDDY_OU_SUBJ1996022191_MAG15,TEDDY_OU_SUBJ1619057714_MAG26,TEDDY_OU_SUBJ1897582388_MAG45,TEDDY_OU_SUBJ1665447745_MAG86,TEDDY_OU_SUBJ1533472625_MAG69,TEDDY_OU_SUBJ1399174048_MAG47,TEDDY_OU_SUBJ1414214682_MAG86,TEDDY_OU_SUBJ1984040004_MAG111,TEDDY_OU_SUBJ1265950444_MAG26,TEDDY_O…
GMS_554	TEDDY_OU_SUBJ1561602213_MAG7	d__Bacteria;p__Firmicutes_A;c__Clostridia;o__Lachnospirales;f__Lachnospiraceae;g__Dorea;s__Dorea sp000433535	7	0	0	TEDDY_OU_SUBJ1707451165_MAG36,TEDDY_OU_SUBJ1414214682_MAG2,TEDDY_OU_SUBJ1378497214_MAG66,TEDDY_OU_SUBJ1561602213_MAG7,TEDDY_OU_SUBJ1254698506_MAG57,TEDDY_OU_SUBJ1343724954_MAG39,TEDDY_OU_SUBJ1697595162_MAG15
GMS_555	TEDDY_OU_SUBJ1556940978_MAG69	d__Bacteria;p__Firmicutes_A;c__Clostridia;o__Lachnospirales;f__Lachnospiraceae;g__Dorea;s__Dorea sp000509125	73	0	0	TEDDY_OU_SUBJ1564509248_MAG89,TEDDY_OU_SUBJ1370609090_MAG54,TEDDY_OU_SUBJ1982356849_MAG148,TEDDY_OU_SUBJ1738528553_MAG46,TEDDY_OU_SUBJ1354562324_MAG48,TEDDY_OU_SUBJ1570076016_MAG101,TEDDY_OU_SUBJ1540276332_MAG34,TEDDY_OU_SUBJ1816463381_MAG27,TEDDY_OU_SUBJ1350449120_MAG75,TEDDY_OU_SUBJ1649231447_MAG46,TEDDY_OU_SUBJ1958241611_MAG31,TEDDY_OU_SUBJ1467821441_MAG60,TEDDY_OU_SUBJ1265950444_MAG36,TEDDY_O…
GMS_556	TEDDY_OU_SUBJ1421445957_MAG117	d__Bacteria;p__Firmicutes_A;c__Clostridia;o__Lachnospirales;f__Lachnospiraceae;g__Dorea;s__Dorea sp900066555	4	0	0	TEDDY_OU_SUBJ1851696129_MAG42,TEDDY_OU_SUBJ1981675801_MAG109,TEDDY_OU_SUBJ1737921633_MAG57,TEDDY_OU_SUBJ1421445957_MAG117
GMS_557	TEDDY_OU_SUBJ1230795034_MAG69	d__Bacteria;p__Firmicutes_A;c__Clostridia;o__Lachnospirales;f__Lachnospiraceae;g__Dorea;s__Dorea sp900240315	10	0	0	TEDDY_OU_SUBJ1948771613_MAG51,TEDDY_OU_SUBJ1282706628_MAG30,TEDDY_OU_SUBJ1794386412_MAG81,TEDDY_OU_SUBJ1230795034_MAG69,TEDDY_OU_SUBJ1793661521_MAG68,TEDDY_OU_SUBJ1867865604_MAG146,TEDDY_OU_SUBJ1423526399_MAG86,TEDDY_OU_SUBJ1258854543_MAG67,TEDDY_OU_SUBJ1448228386_MAG52,TEDDY_OU_SUBJ1897582388_MAG15
GMS_558	TEDDY_OU_SUBJ1870814408_MAG68	d__Bacteria;p__Firmicutes_A;c__Clostridia;o__Lachnospirales;f__Lachnospiraceae;g__Dorea;s__Dorea sp900543315	3	0	0	TEDDY_OU_SUBJ1354234152_MAG149,TEDDY_OU_SUBJ1870814408_MAG68,TEDDY_OU_SUBJ1556940978_MAG105
GMS_559	TEDDY_OU_SUBJ1936089402_MAG41	d__Bacteria;p__Firmicutes_A;c__Clostridia;o__Lachnospirales;f__Lachnospiraceae;g__Dorea;s__Dorea sp900543415	16	0	0	TEDDY_OU_SUBJ1773713759_MAG77,TEDDY_OU_SUBJ1671259558_MAG84,TEDDY_OU_SUBJ1465523424_MAG40,TEDDY_OU_SUBJ1828380028_MAG31,TEDDY_OU_SUBJ1897951711_MAG23,TEDDY_OU_SUBJ1867865604_MAG156,TEDDY_OU_SUBJ1493561067_MAG46,TEDDY_OU_SUBJ1444342618_MAG34,TEDDY_OU_SUBJ1220546515_MAG115,TEDDY_OU_SUBJ1471918229_MAG37,TEDDY_OU_SUBJ1884425596_MAG49,TEDDY_OU_SUBJ1818130211_MAG66,TEDDY_OU_SUBJ1709661078_MAG51,TEDDY_O…
GMS_159	TEDDY_OU_SUBJ1702924372_MAG31	d__Bacteria;p__Firmicutes_A;c__Clostridia;o__Lachnospirales;f__Lachnospiraceae;g__Eisenbergiella;s__	1	0	0	TEDDY_OU_SUBJ1702924372_MAG31
GMS_161	TEDDY_OU_SUBJ1489042604_MAG28	d__Bacteria;p__Firmicutes_A;c__Clostridia;o__Lachnospirales;f__Lachnospiraceae;g__Eisenbergiella;s__	1	0	0	TEDDY_OU_SUBJ1489042604_MAG28
GMS_168	TEDDY_OU_SUBJ1489042604_MAG23	d__Bacteria;p__Firmicutes_A;c__Clostridia;o__Lachnospirales;f__Lachnospiraceae;g__Eisenbergiella;s__	1	0	0	TEDDY_OU_SUBJ1489042604_MAG23
GMS_560	TEDDY_OU_SUBJ1826522975_MAG45	d__Bacteria;p__Firmicutes_A;c__Clostridia;o__Lachnospirales;f__Lachnospiraceae;g__Eisenbergiella;s__Eisenbergiella massiliensis	69	0	0	TEDDY_OU_SUBJ1703854880_MAG97,TEDDY_OU_SUBJ1712996455_MAG72,TEDDY_OU_SUBJ1987097256_MAG52,TEDDY_OU_SUBJ1589385646_MAG72,TEDDY_OU_SUBJ1685775546_MAG30,TEDDY_OU_SUBJ1806449452_MAG12,TEDDY_OU_SUBJ1737921633_MAG7,TEDDY_OU_SUBJ1505295943_MAG20,TEDDY_OU_SUBJ1794386412_MAG48,TEDDY_OU_SUBJ1272095275_MAG102,TEDDY_OU_SUBJ1853558835_MAG42,TEDDY_OU_SUBJ1561602213_MAG65,TEDDY_OU_SUBJ1905023806_MAG115,TEDDY_OU…
GMS_561	TEDDY_OU_SUBJ1467821441_MAG23	d__Bacteria;p__Firmicutes_A;c__Clostridia;o__Lachnospirales;f__Lachnospiraceae;g__Eisenbergiella;s__Eisenbergiella sp003478085	12	0	0	TEDDY_OU_SUBJ1342982140_MAG78,TEDDY_OU_SUBJ1467821441_MAG23,TEDDY_OU_SUBJ1453440355_MAG53,TEDDY_OU_SUBJ1376756011_MAG28,TEDDY_OU_SUBJ1544054200_MAG11,TEDDY_OU_SUBJ1472545676_MAG20,TEDDY_OU_SUBJ1304459805_MAG36,TEDDY_OU_SUBJ1474385837_MAG68,TEDDY_OU_SUBJ1652276187_MAG49,TEDDY_OU_SUBJ1712996455_MAG75,TEDDY_OU_SUBJ1936089402_MAG101,TEDDY_OU_SUBJ1575902253_MAG39
GMS_562	TEDDY_OU_SUBJ1542798437_MAG76	d__Bacteria;p__Firmicutes_A;c__Clostridia;o__Lachnospirales;f__Lachnospiraceae;g__Eisenbergiella;s__Eisenbergiella sp900066775	104	0	0	TEDDY_OU_SUBJ1727377145_MAG21,TEDDY_OU_SUBJ1772220664_MAG80,TEDDY_OU_SUBJ1820119148_MAG78,TEDDY_OU_SUBJ1478347773_MAG72,TEDDY_OU_SUBJ1983211753_MAG18,TEDDY_OU_SUBJ1328137769_MAG109,TEDDY_OU_SUBJ1825437602_MAG22,TEDDY_OU_SUBJ1802500251_MAG125,TEDDY_OU_SUBJ1415720840_MAG107,TEDDY_OU_SUBJ1358015183_MAG32,TEDDY_OU_SUBJ1230795034_MAG32,TEDDY_OU_SUBJ1354573462_MAG20,TEDDY_OU_SUBJ1812675350_MAG5,TEDDY_O…
GMS_563	TEDDY_OU_SUBJ1414214682_MAG77	d__Bacteria;p__Firmicutes_A;c__Clostridia;o__Lachnospirales;f__Lachnospiraceae;g__Eisenbergiella;s__Eisenbergiella sp900539715	11	0	0	TEDDY_OU_SUBJ1294958818_MAG38,TEDDY_OU_SUBJ1760263362_MAG6,TEDDY_OU_SUBJ1818130211_MAG2,TEDDY_OU_SUBJ1341563176_MAG32,TEDDY_OU_SUBJ1312925680_MAG24,TEDDY_OU_SUBJ1693883921_MAG70,TEDDY_OU_SUBJ1465523424_MAG59,TEDDY_OU_SUBJ1414214682_MAG77,TEDDY_OU_SUBJ1569946316_MAG59,TEDDY_OU_SUBJ1747342927_MAG56,TEDDY_OU_SUBJ1205695253_MAG1
GMS_564	TEDDY_OU_SUBJ1561602213_MAG80	d__Bacteria;p__Firmicutes_A;c__Clostridia;o__Lachnospirales;f__Lachnospiraceae;g__Eisenbergiella;s__Eisenbergiella sp900544445	2	0	0	TEDDY_OU_SUBJ1561602213_MAG80,TEDDY_OU_SUBJ1291970953_MAG88
GMS_565	TEDDY_OU_SUBJ1853558835_MAG108	d__Bacteria;p__Firmicutes_A;c__Clostridia;o__Lachnospirales;f__Lachnospiraceae;g__Eisenbergiella;s__Eisenbergiella sp900550285	4	0	0	TEDDY_OU_SUBJ1618380387_MAG30,TEDDY_OU_SUBJ1287560689_MAG1,TEDDY_OU_SUBJ1853558835_MAG108,TEDDY_OU_SUBJ1674269177_MAG18
GMS_566	TEDDY_OU_SUBJ1634525906_MAG8	d__Bacteria;p__Firmicutes_A;c__Clostridia;o__Lachnospirales;f__Lachnospiraceae;g__Eisenbergiella;s__Eisenbergiella tayi	44	0	0	TEDDY_OU_SUBJ1564509248_MAG69,TEDDY_OU_SUBJ1633336199_MAG81,TEDDY_OU_SUBJ1941652973_MAG71,TEDDY_OU_SUBJ1634525906_MAG8,TEDDY_OU_SUBJ1294958818_MAG9,TEDDY_OU_SUBJ1965214998_MAG31,TEDDY_OU_SUBJ1965360942_MAG10,TEDDY_OU_SUBJ1949420417_MAG63,TEDDY_OU_SUBJ1778403250_MAG10,TEDDY_OU_SUBJ1422683943_MAG38,TEDDY_OU_SUBJ1925311395_MAG27,TEDDY_OU_SUBJ1828380028_MAG32,TEDDY_OU_SUBJ1543276021_MAG30,TEDDY_OU_SU…
GMS_138	TEDDY_OU_SUBJ1422646563_MAG123	d__Bacteria;p__Firmicutes_A;c__Clostridia;o__Lachnospirales;f__Lachnospiraceae;g__Enterocloster;s__	1	0	0	TEDDY_OU_SUBJ1422646563_MAG123
GMS_567	TEDDY_OU_SUBJ1486882648_MAG95	d__Bacteria;p__Firmicutes_A;c__Clostridia;o__Lachnospirales;f__Lachnospiraceae;g__Enterocloster;s__Enterocloster aldenensis	44	0	0	TEDDY_OU_SUBJ1819475982_MAG9,TEDDY_OU_SUBJ1669403033_MAG7,TEDDY_OU_SUBJ1786296084_MAG52,TEDDY_OU_SUBJ1282560039_MAG7,TEDDY_OU_SUBJ1917212604_MAG54,TEDDY_OU_SUBJ1312371311_MAG22,TEDDY_OU_SUBJ1352055903_MAG50,TEDDY_OU_SUBJ1380372155_MAG2,TEDDY_OU_SUBJ1949420417_MAG48,TEDDY_OU_SUBJ1420704859_MAG49,TEDDY_OU_SUBJ1376756011_MAG43,TEDDY_OU_SUBJ1782184727_MAG24,TEDDY_OU_SUBJ1898251092_MAG20,TEDDY_OU_SUBJ…
GMS_568	TEDDY_OU_SUBJ1552707857_MAG144	d__Bacteria;p__Firmicutes_A;c__Clostridia;o__Lachnospirales;f__Lachnospiraceae;g__Enterocloster;s__Enterocloster asparagiformis	1	0	0	TEDDY_OU_SUBJ1552707857_MAG144
GMS_569	TEDDY_OU_SUBJ1724218682_MAG14	d__Bacteria;p__Firmicutes_A;c__Clostridia;o__Lachnospirales;f__Lachnospiraceae;g__Enterocloster;s__Enterocloster bolteae	137	0	0	TEDDY_OU_SUBJ1330355264_MAG7,TEDDY_OU_SUBJ1659055247_MAG4,TEDDY_OU_SUBJ1773938176_MAG43,TEDDY_OU_SUBJ1401905929_MAG130,TEDDY_OU_SUBJ1350449120_MAG29,TEDDY_OU_SUBJ1301699113_MAG51,TEDDY_OU_SUBJ1240237502_MAG76,TEDDY_OU_SUBJ1621210354_MAG1,TEDDY_OU_SUBJ1328759443_MAG28,TEDDY_OU_SUBJ1989988060_MAG33,TEDDY_OU_SUBJ1981922186_MAG13,TEDDY_OU_SUBJ1750671275_MAG20,TEDDY_OU_SUBJ1674269177_MAG10,TEDDY_OU_SU…
GMS_570	TEDDY_OU_SUBJ1643332533_MAG44	d__Bacteria;p__Firmicutes_A;c__Clostridia;o__Lachnospirales;f__Lachnospiraceae;g__Enterocloster;s__Enterocloster citroniae	9	0	0	TEDDY_OU_SUBJ1492270738_MAG3,TEDDY_OU_SUBJ1264582496_MAG16,TEDDY_OU_SUBJ1706517630_MAG26,TEDDY_OU_SUBJ1870988031_MAG60,TEDDY_OU_SUBJ1643332533_MAG44,TEDDY_OU_SUBJ1254820001_MAG15,TEDDY_OU_SUBJ1505295943_MAG55,TEDDY_OU_SUBJ1634525906_MAG59,TEDDY_OU_SUBJ1342982140_MAG11
GMS_571	TEDDY_OU_SUBJ1732982250_MAG13	d__Bacteria;p__Firmicutes_A;c__Clostridia;o__Lachnospirales;f__Lachnospiraceae;g__Enterocloster;s__Enterocloster clostridioformis	42	0	0	TEDDY_OU_SUBJ1379633001_MAG44,TEDDY_OU_SUBJ1410223187_MAG5,TEDDY_OU_SUBJ1307390055_MAG69,TEDDY_OU_SUBJ1985192825_MAG30,TEDDY_OU_SUBJ1321430166_MAG129,TEDDY_OU_SUBJ1555310975_MAG13,TEDDY_OU_SUBJ1243510805_MAG18,TEDDY_OU_SUBJ1489042604_MAG12,TEDDY_OU_SUBJ1690096424_MAG10,TEDDY_OU_SUBJ1737921633_MAG38,TEDDY_OU_SUBJ1472561010_MAG34,TEDDY_OU_SUBJ1493561067_MAG28,TEDDY_OU_SUBJ1381855501_MAG18,TEDDY_OU_…
GMS_572	TEDDY_OU_SUBJ1633336199_MAG15	d__Bacteria;p__Firmicutes_A;c__Clostridia;o__Lachnospirales;f__Lachnospiraceae;g__Enterocloster;s__Enterocloster clostridioformis_A	2	0	0	TEDDY_OU_SUBJ1633336199_MAG15,TEDDY_OU_SUBJ1476824192_MAG13
GMS_573	TEDDY_OU_SUBJ1677598713_MAG60	d__Bacteria;p__Firmicutes_A;c__Clostridia;o__Lachnospirales;f__Lachnospiraceae;g__Enterocloster;s__Enterocloster sp000155435	2	0	0	TEDDY_OU_SUBJ1897951711_MAG66,TEDDY_OU_SUBJ1677598713_MAG60
GMS_574	TEDDY_OU_SUBJ1693883921_MAG12	d__Bacteria;p__Firmicutes_A;c__Clostridia;o__Lachnospirales;f__Lachnospiraceae;g__Enterocloster;s__Enterocloster sp000431375	27	0	0	TEDDY_OU_SUBJ1967257849_MAG11,TEDDY_OU_SUBJ1677598713_MAG104,TEDDY_OU_SUBJ1409003264_MAG141,TEDDY_OU_SUBJ1221481172_MAG31,TEDDY_OU_SUBJ1706517630_MAG32,TEDDY_OU_SUBJ1707451165_MAG9,TEDDY_OU_SUBJ1983613443_MAG1,TEDDY_OU_SUBJ1438186730_MAG57,TEDDY_OU_SUBJ1411453297_MAG66,TEDDY_OU_SUBJ1897951711_MAG22,TEDDY_OU_SUBJ1214325983_MAG41,TEDDY_OU_SUBJ1729636390_MAG40,TEDDY_OU_SUBJ1518156842_MAG36,TEDDY_OU_…
GMS_575	TEDDY_OU_SUBJ1291970953_MAG79	d__Bacteria;p__Firmicutes_A;c__Clostridia;o__Lachnospirales;f__Lachnospiraceae;g__Enterocloster;s__Enterocloster sp001517625	46	0	0	TEDDY_OU_SUBJ1988200401_MAG4,TEDDY_OU_SUBJ1401905929_MAG132,TEDDY_OU_SUBJ1665769895_MAG111,TEDDY_OU_SUBJ1265849837_MAG6,TEDDY_OU_SUBJ1697595162_MAG127,TEDDY_OU_SUBJ1263906465_MAG94,TEDDY_OU_SUBJ1697733435_MAG5,TEDDY_OU_SUBJ1456476394_MAG2,TEDDY_OU_SUBJ1243510805_MAG35,TEDDY_OU_SUBJ1828380028_MAG45,TEDDY_OU_SUBJ1671014240_MAG18,TEDDY_OU_SUBJ1932675498_MAG6,TEDDY_OU_SUBJ1489042604_MAG29,TEDDY_OU_SU…
GMS_576	TEDDY_OU_SUBJ1221324163_MAG7	d__Bacteria;p__Firmicutes_A;c__Clostridia;o__Lachnospirales;f__Lachnospiraceae;g__Enterocloster;s__Enterocloster sp005845215	1	0	0	TEDDY_OU_SUBJ1221324163_MAG7
GMS_577	TEDDY_OU_SUBJ1245377081_MAG49	d__Bacteria;p__Firmicutes_A;c__Clostridia;o__Lachnospirales;f__Lachnospiraceae;g__Enterocloster;s__Enterocloster sp900538485	223	0	0	TEDDY_OU_SUBJ1278618762_MAG53,TEDDY_OU_SUBJ1709661078_MAG18,TEDDY_OU_SUBJ1492270738_MAG5,TEDDY_OU_SUBJ1855253213_MAG21,TEDDY_OU_SUBJ1304459805_MAG65,TEDDY_OU_SUBJ1965214998_MAG6,TEDDY_OU_SUBJ1773467641_MAG34,TEDDY_OU_SUBJ1752295345_MAG33,TEDDY_OU_SUBJ1769964181_MAG46,TEDDY_OU_SUBJ1748377677_MAG40,TEDDY_OU_SUBJ1459813680_MAG8,TEDDY_OU_SUBJ1435855179_MAG13,TEDDY_OU_SUBJ1967724168_MAG27,TEDDY_OU_SUB…
GMS_578	TEDDY_OU_SUBJ1712996455_MAG96	d__Bacteria;p__Firmicutes_A;c__Clostridia;o__Lachnospirales;f__Lachnospiraceae;g__Enterocloster;s__Enterocloster sp900540675	5	0	0	TEDDY_OU_SUBJ1712996455_MAG96,TEDDY_OU_SUBJ1237890995_MAG5,TEDDY_OU_SUBJ1985192825_MAG19,TEDDY_OU_SUBJ1463553640_MAG29,TEDDY_OU_SUBJ1683560404_MAG74
GMS_579	TEDDY_OU_SUBJ1359542206_MAG18	d__Bacteria;p__Firmicutes_A;c__Clostridia;o__Lachnospirales;f__Lachnospiraceae;g__Enterocloster;s__Enterocloster sp900541315	24	0	0	TEDDY_OU_SUBJ1377560498_MAG96,TEDDY_OU_SUBJ1936089402_MAG103,TEDDY_OU_SUBJ1725637996_MAG7,TEDDY_OU_SUBJ1354234152_MAG55,TEDDY_OU_SUBJ1555310975_MAG35,TEDDY_OU_SUBJ1472561010_MAG11,TEDDY_OU_SUBJ1672377043_MAG69,TEDDY_OU_SUBJ1971619040_MAG98,TEDDY_OU_SUBJ1944989807_MAG13,TEDDY_OU_SUBJ1327005956_MAG1,TEDDY_OU_SUBJ1414776858_MAG63,TEDDY_OU_SUBJ1703854880_MAG69,TEDDY_OU_SUBJ1422646563_MAG173,TEDDY_OU_…
GMS_580	TEDDY_OU_SUBJ1328759443_MAG7	d__Bacteria;p__Firmicutes_A;c__Clostridia;o__Lachnospirales;f__Lachnospiraceae;g__Enterocloster;s__Enterocloster sp900549235	19	0	0	TEDDY_OU_SUBJ1847520038_MAG21,TEDDY_OU_SUBJ1394456044_MAG60,TEDDY_OU_SUBJ1691612732_MAG93,TEDDY_OU_SUBJ1516594246_MAG16,TEDDY_OU_SUBJ1245506999_MAG10,TEDDY_OU_SUBJ1334414562_MAG10,TEDDY_OU_SUBJ1810598970_MAG29,TEDDY_OU_SUBJ1328759443_MAG7,TEDDY_OU_SUBJ1748377677_MAG18,TEDDY_OU_SUBJ1218966320_MAG50,TEDDY_OU_SUBJ1773713759_MAG120,TEDDY_OU_SUBJ1607366575_MAG25,TEDDY_OU_SUBJ1818130211_MAG139,TEDDY_OU…
GMS_91	TEDDY_OU_SUBJ1897951711_MAG10	d__Bacteria;p__Firmicutes_A;c__Clostridia;o__Lachnospirales;f__Lachnospiraceae;g__Eubacterium_F;s__	1	0	0	TEDDY_OU_SUBJ1897951711_MAG10
GMS_581	TEDDY_OU_SUBJ1350449120_MAG25	d__Bacteria;p__Firmicutes_A;c__Clostridia;o__Lachnospirales;f__Lachnospiraceae;g__Eubacterium_F;s__Eubacterium_F sp000433735	1	0	0	TEDDY_OU_SUBJ1350449120_MAG25
GMS_582	TEDDY_OU_SUBJ1847282805_MAG43	d__Bacteria;p__Firmicutes_A;c__Clostridia;o__Lachnospirales;f__Lachnospiraceae;g__Eubacterium_F;s__Eubacterium_F sp003491505	47	0	0	TEDDY_OU_SUBJ1671014240_MAG75,TEDDY_OU_SUBJ1847282805_MAG43,TEDDY_OU_SUBJ1744859148_MAG53,TEDDY_OU_SUBJ1665769895_MAG20,TEDDY_OU_SUBJ1958241611_MAG82,TEDDY_OU_SUBJ1321430166_MAG151,TEDDY_OU_SUBJ1774834905_MAG141,TEDDY_OU_SUBJ1828768537_MAG114,TEDDY_OU_SUBJ1211029509_MAG132,TEDDY_OU_SUBJ1320820418_MAG157,TEDDY_OU_SUBJ1725658699_MAG72,TEDDY_OU_SUBJ1442667678_MAG95,TEDDY_OU_SUBJ1772220664_MAG51,TEDD…
GMS_583	TEDDY_OU_SUBJ1551530925_MAG53	d__Bacteria;p__Firmicutes_A;c__Clostridia;o__Lachnospirales;f__Lachnospiraceae;g__Eubacterium_F;s__Eubacterium_F sp900539115	2	0	0	TEDDY_OU_SUBJ1551530925_MAG53,TEDDY_OU_SUBJ1486809993_MAG110
GMS_3	TEDDY_OU_SUBJ1897582388_MAG247	d__Bacteria;p__Firmicutes_A;c__Clostridia;o__Lachnospirales;f__Lachnospiraceae;g__Eubacterium_G;s__	1	0	0	TEDDY_OU_SUBJ1897582388_MAG247
GMS_584	TEDDY_OU_SUBJ1641541538_MAG31	d__Bacteria;p__Firmicutes_A;c__Clostridia;o__Lachnospirales;f__Lachnospiraceae;g__Eubacterium_G;s__Eubacterium_G sp000432355	18	0	0	TEDDY_OU_SUBJ1456014133_MAG97,TEDDY_OU_SUBJ1477223770_MAG80,TEDDY_OU_SUBJ1402733862_MAG70,TEDDY_OU_SUBJ1641541538_MAG31,TEDDY_OU_SUBJ1981675801_MAG36,TEDDY_OU_SUBJ1828768537_MAG50,TEDDY_OU_SUBJ1775724834_MAG48,TEDDY_OU_SUBJ1793661521_MAG101,TEDDY_OU_SUBJ1366028512_MAG77,TEDDY_OU_SUBJ1949420417_MAG110,TEDDY_OU_SUBJ1725637996_MAG53,TEDDY_OU_SUBJ1399174048_MAG119,TEDDY_OU_SUBJ1697687747_MAG18,TEDDY_…
GMS_585	TEDDY_OU_SUBJ1634525906_MAG133	d__Bacteria;p__Firmicutes_A;c__Clostridia;o__Lachnospirales;f__Lachnospiraceae;g__Eubacterium_G;s__Eubacterium_G sp000435815	7	0	0	TEDDY_OU_SUBJ1823039663_MAG180,TEDDY_OU_SUBJ1490524552_MAG49,TEDDY_OU_SUBJ1987097256_MAG78,TEDDY_OU_SUBJ1469813920_MAG88,TEDDY_OU_SUBJ1634525906_MAG133,TEDDY_OU_SUBJ1426799527_MAG53,TEDDY_OU_SUBJ1211029509_MAG21
GMS_586	TEDDY_OU_SUBJ1481912228_MAG38	d__Bacteria;p__Firmicutes_A;c__Clostridia;o__Lachnospirales;f__Lachnospiraceae;g__Eubacterium_G;s__Eubacterium_G sp900548465	7	0	0	TEDDY_OU_SUBJ1971202062_MAG20,TEDDY_OU_SUBJ1228107378_MAG51,TEDDY_OU_SUBJ1957923786_MAG38,TEDDY_OU_SUBJ1410223187_MAG1,TEDDY_OU_SUBJ1559052997_MAG27,TEDDY_OU_SUBJ1391457984_MAG127,TEDDY_OU_SUBJ1481912228_MAG38
GMS_587	TEDDY_OU_SUBJ1793661521_MAG121	d__Bacteria;p__Firmicutes_A;c__Clostridia;o__Lachnospirales;f__Lachnospiraceae;g__Eubacterium_G;s__Eubacterium_G sp900550135	1	0	0	TEDDY_OU_SUBJ1793661521_MAG121
GMS_588	TEDDY_OU_SUBJ1287560689_MAG52	d__Bacteria;p__Firmicutes_A;c__Clostridia;o__Lachnospirales;f__Lachnospiraceae;g__Eubacterium_G;s__Eubacterium_G ventriosum	11	0	0	TEDDY_OU_SUBJ1265950444_MAG86,TEDDY_OU_SUBJ1254698506_MAG45,TEDDY_OU_SUBJ1342982140_MAG74,TEDDY_OU_SUBJ1221481172_MAG17,TEDDY_OU_SUBJ1287560689_MAG52,TEDDY_OU_SUBJ1772220664_MAG33,TEDDY_OU_SUBJ1643332533_MAG70,TEDDY_OU_SUBJ1446965511_MAG101,TEDDY_OU_SUBJ1671014240_MAG6,TEDDY_OU_SUBJ1665447745_MAG99,TEDDY_OU_SUBJ1552707857_MAG116
GMS_589	TEDDY_OU_SUBJ1828768537_MAG73	d__Bacteria;p__Firmicutes_A;c__Clostridia;o__Lachnospirales;f__Lachnospiraceae;g__Eubacterium_I;s__Eubacterium_I ramulus	70	0	0	TEDDY_OU_SUBJ1853558835_MAG117,TEDDY_OU_SUBJ1589385646_MAG63,TEDDY_OU_SUBJ1370580816_MAG46,TEDDY_OU_SUBJ1562941206_MAG137,TEDDY_OU_SUBJ1737921633_MAG3,TEDDY_OU_SUBJ1665447745_MAG149,TEDDY_OU_SUBJ1316279237_MAG72,TEDDY_OU_SUBJ1802500251_MAG102,TEDDY_OU_SUBJ1265950444_MAG31,TEDDY_OU_SUBJ1828768537_MAG73,TEDDY_OU_SUBJ1905023806_MAG59,TEDDY_OU_SUBJ1915765223_MAG83,TEDDY_OU_SUBJ1553620649_MAG75,TEDDY_…
GMS_590	TEDDY_OU_SUBJ1712996455_MAG2	d__Bacteria;p__Firmicutes_A;c__Clostridia;o__Lachnospirales;f__Lachnospiraceae;g__F0428;s__F0428 sp003043955	1	0	0	TEDDY_OU_SUBJ1712996455_MAG2
GMS_4	TEDDY_OU_SUBJ1982356849_MAG12	d__Bacteria;p__Firmicutes_A;c__Clostridia;o__Lachnospirales;f__Lachnospiraceae;g__Faecalimonas;s__	2	0	0	TEDDY_OU_SUBJ1423526399_MAG1,TEDDY_OU_SUBJ1982356849_MAG12
GMS_5	TEDDY_OU_SUBJ1674269177_MAG4	d__Bacteria;p__Firmicutes_A;c__Clostridia;o__Lachnospirales;f__Lachnospiraceae;g__Faecalimonas;s__	2	0	0	TEDDY_OU_SUBJ1674269177_MAG4,TEDDY_OU_SUBJ1982037092_MAG24
GMS_7	TEDDY_OU_SUBJ1837466397_MAG99	d__Bacteria;p__Firmicutes_A;c__Clostridia;o__Lachnospirales;f__Lachnospiraceae;g__Faecalimonas;s__	1	0	0	TEDDY_OU_SUBJ1837466397_MAG99
GMS_89	TEDDY_OU_SUBJ1446965511_MAG110	d__Bacteria;p__Firmicutes_A;c__Clostridia;o__Lachnospirales;f__Lachnospiraceae;g__Faecalimonas;s__	2	0	0	TEDDY_OU_SUBJ1975147851_MAG11,TEDDY_OU_SUBJ1446965511_MAG110
GMS_591	TEDDY_OU_SUBJ1509979130_MAG88	d__Bacteria;p__Firmicutes_A;c__Clostridia;o__Lachnospirales;f__Lachnospiraceae;g__Faecalimonas;s__Faecalimonas nexilis	423	0	1	TEDDY_OU_SUBJ1278618762_MAG54,TEDDY_OU_SUBJ1828674055_MAG5,TEDDY_OU_SUBJ1324671017_MAG18,TEDDY_OU_SUBJ1836545760_MAG112,TEDDY_OU_SUBJ1989988060_MAG1,TEDDY_OU_SUBJ1599265626_MAG12,TEDDY_OU_SUBJ1543276021_MAG16,TEDDY_OU_SUBJ1498298724_MAG91,TEDDY_OU_SUBJ1260218131_MAG4,TEDDY_OU_SUBJ1528097243_MAG4,TEDDY_OU_SUBJ1874391501_MAG17,TEDDY_OU_SUBJ1297069541_MAG19,TEDDY_OU_SUBJ1411453297_MAG24,TEDDY_OU_SUB…	TEDDY_OU_SUBJ1528097243_MAG4
GMS_592	TEDDY_OU_SUBJ1737921633_MAG14	d__Bacteria;p__Firmicutes_A;c__Clostridia;o__Lachnospirales;f__Lachnospiraceae;g__Faecalimonas;s__Faecalimonas sp900546325	2	0	0	TEDDY_OU_SUBJ1737921633_MAG14,TEDDY_OU_SUBJ1697595162_MAG151
GMS_593	TEDDY_OU_SUBJ1982356849_MAG168	d__Bacteria;p__Firmicutes_A;c__Clostridia;o__Lachnospirales;f__Lachnospiraceae;g__Faecalimonas;s__Faecalimonas sp900550235	3	0	0	TEDDY_OU_SUBJ1867865604_MAG122,TEDDY_OU_SUBJ1674269177_MAG8,TEDDY_OU_SUBJ1982356849_MAG168
GMS_594	TEDDY_OU_SUBJ1830731926_MAG32	d__Bacteria;p__Firmicutes_A;c__Clostridia;o__Lachnospirales;f__Lachnospiraceae;g__Faecalimonas;s__Faecalimonas sp900550975	11	0	0	TEDDY_OU_SUBJ1730333630_MAG29,TEDDY_OU_SUBJ1750671275_MAG13,TEDDY_OU_SUBJ1832643416_MAG2,TEDDY_OU_SUBJ1760263362_MAG1,TEDDY_OU_SUBJ1977736170_MAG26,TEDDY_OU_SUBJ1518829560_MAG10,TEDDY_OU_SUBJ1442431820_MAG39,TEDDY_OU_SUBJ1787479204_MAG24,TEDDY_OU_SUBJ1985043634_MAG22,TEDDY_OU_SUBJ1260682174_MAG6,TEDDY_OU_SUBJ1830731926_MAG32
GMS_595	TEDDY_OU_SUBJ1475826938_MAG38	d__Bacteria;p__Firmicutes_A;c__Clostridia;o__Lachnospirales;f__Lachnospiraceae;g__Faecalimonas;s__Faecalimonas sp900551895	5	0	0	TEDDY_OU_SUBJ1350449120_MAG36,TEDDY_OU_SUBJ1639718107_MAG13,TEDDY_OU_SUBJ1328759443_MAG44,TEDDY_OU_SUBJ1475826938_MAG38,TEDDY_OU_SUBJ1465523424_MAG19
GMS_596	TEDDY_OU_SUBJ1312371311_MAG41	d__Bacteria;p__Firmicutes_A;c__Clostridia;o__Lachnospirales;f__Lachnospiraceae;g__Faecalimonas;s__Faecalimonas umbilicata	80	0	0	TEDDY_OU_SUBJ1552707857_MAG48,TEDDY_OU_SUBJ1469813920_MAG97,TEDDY_OU_SUBJ1270432446_MAG106,TEDDY_OU_SUBJ1712495905_MAG27,TEDDY_OU_SUBJ1423526399_MAG159,TEDDY_OU_SUBJ1555310975_MAG8,TEDDY_OU_SUBJ1566330589_MAG25,TEDDY_OU_SUBJ1697733435_MAG3,TEDDY_OU_SUBJ1511341673_MAG92,TEDDY_OU_SUBJ1438186730_MAG55,TEDDY_OU_SUBJ1301699113_MAG37,TEDDY_OU_SUBJ1250949712_MAG8,TEDDY_OU_SUBJ1377560498_MAG15,TEDDY_OU_S…
GMS_140	TEDDY_OU_SUBJ1697595162_MAG41	d__Bacteria;p__Firmicutes_A;c__Clostridia;o__Lachnospirales;f__Lachnospiraceae;g__Frisingicoccus;s__	4	0	0	TEDDY_OU_SUBJ1707451165_MAG71,TEDDY_OU_SUBJ1965360942_MAG116,TEDDY_OU_SUBJ1697595162_MAG41,TEDDY_OU_SUBJ1369453575_MAG39
GMS_141	TEDDY_OU_SUBJ1897582388_MAG126	d__Bacteria;p__Firmicutes_A;c__Clostridia;o__Lachnospirales;f__Lachnospiraceae;g__Frisingicoccus;s__	1	0	0	TEDDY_OU_SUBJ1897582388_MAG126
GMS_143	TEDDY_OU_SUBJ1860957641_MAG94	d__Bacteria;p__Firmicutes_A;c__Clostridia;o__Lachnospirales;f__Lachnospiraceae;g__Frisingicoccus;s__	1	0	0	TEDDY_OU_SUBJ1860957641_MAG94
GMS_597	TEDDY_OU_SUBJ1755425797_MAG19	d__Bacteria;p__Firmicutes_A;c__Clostridia;o__Lachnospirales;f__Lachnospiraceae;g__Fusicatenibacter;s__Fusicatenibacter saccharivorans	346	335	0	TEDDY_OU_SUBJ1987808799_MAG32,TEDDY_OU_SUBJ1623277209_MAG27,TEDDY_OU_SUBJ1818130211_MAG9,TEDDY_OU_SUBJ1948771613_MAG22,TEDDY_OU_SUBJ1402733862_MAG34,TEDDY_OU_SUBJ1822791744_MAG61,TEDDY_OU_SUBJ1911219462_MAG84,TEDDY_OU_SUBJ1700454883_MAG18,TEDDY_OU_SUBJ1706415244_MAG26,TEDDY_OU_SUBJ1337114297_MAG25,TEDDY_OU_SUBJ1562941206_MAG115,TEDDY_OU_SUBJ1727110872_MAG21,TEDDY_OU_SUBJ1612335273_MAG31,TEDDY_OU_…	TEDDY_OU_SUBJ1987808799_MAG32,TEDDY_OU_SUBJ1623277209_MAG27,TEDDY_OU_SUBJ1818130211_MAG9,TEDDY_OU_SUBJ1948771613_MAG22,TEDDY_OU_SUBJ1402733862_MAG34,TEDDY_OU_SUBJ1822791744_MAG61,TEDDY_OU_SUBJ1911219462_MAG84,TEDDY_OU_SUBJ1700454883_MAG18,TEDDY_OU_SUBJ1706415244_MAG26,TEDDY_OU_SUBJ1337114297_MAG25,TEDDY_OU_SUBJ1562941206_MAG115,TEDDY_OU_SUBJ1727110872_MAG21,TEDDY_OU_SUBJ1612335273_MAG31,TEDDY_OU_…
GMS_598	TEDDY_OU_SUBJ1867865604_MAG90	d__Bacteria;p__Firmicutes_A;c__Clostridia;o__Lachnospirales;f__Lachnospiraceae;g__Fusicatenibacter;s__Fusicatenibacter sp900543115	8	0	0	TEDDY_OU_SUBJ1826522975_MAG27,TEDDY_OU_SUBJ1971202062_MAG25,TEDDY_OU_SUBJ1571694421_MAG42,TEDDY_OU_SUBJ1453440355_MAG66,TEDDY_OU_SUBJ1493561067_MAG29,TEDDY_OU_SUBJ1867865604_MAG90,TEDDY_OU_SUBJ1649231447_MAG32,TEDDY_OU_SUBJ1784460355_MAG83
GMS_599	TEDDY_OU_SUBJ1500778226_MAG26	d__Bacteria;p__Firmicutes_A;c__Clostridia;o__Lachnospirales;f__Lachnospiraceae;g__GCA-900066135;s__GCA-900066135 sp900066135	1	0	0	TEDDY_OU_SUBJ1500778226_MAG26
GMS_600	TEDDY_OU_SUBJ1609377271_MAG17	d__Bacteria;p__Firmicutes_A;c__Clostridia;o__Lachnospirales;f__Lachnospiraceae;g__GCA-900066135;s__GCA-900066135 sp900543575	18	0	0	TEDDY_OU_SUBJ1562941206_MAG128,TEDDY_OU_SUBJ1561361742_MAG1,TEDDY_OU_SUBJ1376441535_MAG38,TEDDY_OU_SUBJ1609377271_MAG17,TEDDY_OU_SUBJ1690139183_MAG54,TEDDY_OU_SUBJ1320820418_MAG136,TEDDY_OU_SUBJ1470258804_MAG36,TEDDY_OU_SUBJ1378497214_MAG21,TEDDY_OU_SUBJ1490524552_MAG20,TEDDY_OU_SUBJ1398327253_MAG88,TEDDY_OU_SUBJ1265950444_MAG57,TEDDY_OU_SUBJ1660342007_MAG124,TEDDY_OU_SUBJ1775724834_MAG39,TEDDY_O…
GMS_1	TEDDY_OU_SUBJ1202133390_MAG20	d__Bacteria;p__Firmicutes_A;c__Clostridia;o__Lachnospirales;f__Lachnospiraceae;g__Hungatella;s__	1	0	0	TEDDY_OU_SUBJ1202133390_MAG20
GMS_160	TEDDY_OU_SUBJ1461865632_MAG32	d__Bacteria;p__Firmicutes_A;c__Clostridia;o__Lachnospirales;f__Lachnospiraceae;g__Hungatella;s__	1	0	0	TEDDY_OU_SUBJ1461865632_MAG32
GMS_601	TEDDY_OU_SUBJ1822325385_MAG26	d__Bacteria;p__Firmicutes_A;c__Clostridia;o__Lachnospirales;f__Lachnospiraceae;g__Hungatella;s__Hungatella effluvii	130	0	0	TEDDY_OU_SUBJ1528097243_MAG2,TEDDY_OU_SUBJ1988200401_MAG9,TEDDY_OU_SUBJ1533192012_MAG23,TEDDY_OU_SUBJ1730396409_MAG93,TEDDY_OU_SUBJ1599265626_MAG33,TEDDY_OU_SUBJ1350449120_MAG58,TEDDY_OU_SUBJ1427155299_MAG29,TEDDY_OU_SUBJ1896759560_MAG8,TEDDY_OU_SUBJ1233265603_MAG1,TEDDY_OU_SUBJ1678072028_MAG14,TEDDY_OU_SUBJ1328137769_MAG14,TEDDY_OU_SUBJ1354234152_MAG9,TEDDY_OU_SUBJ1446965511_MAG49,TEDDY_OU_SUBJ1…
GMS_602	TEDDY_OU_SUBJ1461865632_MAG18	d__Bacteria;p__Firmicutes_A;c__Clostridia;o__Lachnospirales;f__Lachnospiraceae;g__Hungatella;s__Hungatella sp000526575	1	0	0	TEDDY_OU_SUBJ1461865632_MAG18
GMS_603	TEDDY_OU_SUBJ1366627292_MAG27	d__Bacteria;p__Firmicutes_A;c__Clostridia;o__Lachnospirales;f__Lachnospiraceae;g__Hungatella;s__Hungatella sp005845265	9	0	0	TEDDY_OU_SUBJ1366627292_MAG27,TEDDY_OU_SUBJ1669403033_MAG13,TEDDY_OU_SUBJ1989837542_MAG75,TEDDY_OU_SUBJ1209845520_MAG13,TEDDY_OU_SUBJ1245377081_MAG36,TEDDY_OU_SUBJ1379633001_MAG42,TEDDY_OU_SUBJ1426799527_MAG22,TEDDY_OU_SUBJ1376756011_MAG35,TEDDY_OU_SUBJ1773713759_MAG108
GMS_604	TEDDY_OU_SUBJ1256059301_MAG45	d__Bacteria;p__Firmicutes_A;c__Clostridia;o__Lachnospirales;f__Lachnospiraceae;g__Hungatella;s__Hungatella sp007115105	1	0	0	TEDDY_OU_SUBJ1256059301_MAG45
GMS_174	TEDDY_OU_SUBJ1291970953_MAG36	d__Bacteria;p__Firmicutes_A;c__Clostridia;o__Lachnospirales;f__Lachnospiraceae;g__Hungatella_A;s__	1	0	0	TEDDY_OU_SUBJ1291970953_MAG36
GMS_605	TEDDY_OU_SUBJ1369453575_MAG35	d__Bacteria;p__Firmicutes_A;c__Clostridia;o__Lachnospirales;f__Lachnospiraceae;g__Hungatella_A;s__Hungatella_A hathewayi_A	1	0	0	TEDDY_OU_SUBJ1369453575_MAG35
GMS_606	TEDDY_OU_SUBJ1836545760_MAG92	d__Bacteria;p__Firmicutes_A;c__Clostridia;o__Lachnospirales;f__Lachnospiraceae;g__Hungatella_A;s__Hungatella_A sp003478355	2	0	0	TEDDY_OU_SUBJ1836545760_MAG92,TEDDY_OU_SUBJ1422646563_MAG41
GMS_607	TEDDY_OU_SUBJ1250949712_MAG50	d__Bacteria;p__Firmicutes_A;c__Clostridia;o__Lachnospirales;f__Lachnospiraceae;g__KLE1615;s__KLE1615 sp900066985	40	0	0	TEDDY_OU_SUBJ1264891015_MAG75,TEDDY_OU_SUBJ1607964323_MAG43,TEDDY_OU_SUBJ1612335273_MAG17,TEDDY_OU_SUBJ1566330589_MAG48,TEDDY_OU_SUBJ1812675350_MAG58,TEDDY_OU_SUBJ1350449120_MAG8,TEDDY_OU_SUBJ1312925680_MAG35,TEDDY_OU_SUBJ1490524552_MAG73,TEDDY_OU_SUBJ1443072149_MAG75,TEDDY_OU_SUBJ1214325983_MAG6,TEDDY_OU_SUBJ1598259392_MAG35,TEDDY_OU_SUBJ1342982140_MAG89,TEDDY_OU_SUBJ1366028512_MAG107,TEDDY_OU_S…
GMS_608	TEDDY_OU_SUBJ1475826938_MAG62	d__Bacteria;p__Firmicutes_A;c__Clostridia;o__Lachnospirales;f__Lachnospiraceae;g__Lachnoclostridium;s__Lachnoclostridium phytofermentans_A	1	0	0	TEDDY_OU_SUBJ1475826938_MAG62
GMS_609	TEDDY_OU_SUBJ1240237502_MAG48	d__Bacteria;p__Firmicutes_A;c__Clostridia;o__Lachnospirales;f__Lachnospiraceae;g__Lachnoclostridium_A;s__Lachnoclostridium_A edouardi	3	0	0	TEDDY_OU_SUBJ1240237502_MAG48,TEDDY_OU_SUBJ1697595162_MAG138,TEDDY_OU_SUBJ1629700173_MAG38
GMS_610	TEDDY_OU_SUBJ1851699291_MAG6	d__Bacteria;p__Firmicutes_A;c__Clostridia;o__Lachnospirales;f__Lachnospiraceae;g__Lachnospira;s__Lachnospira eligens	2	0	0	TEDDY_OU_SUBJ1794434448_MAG10,TEDDY_OU_SUBJ1851699291_MAG6
GMS_611	TEDDY_OU_SUBJ1299329293_MAG20	d__Bacteria;p__Firmicutes_A;c__Clostridia;o__Lachnospirales;f__Lachnospiraceae;g__Lachnospira;s__Lachnospira eligens_B	146	0	0	TEDDY_OU_SUBJ1377560498_MAG97,TEDDY_OU_SUBJ1875431031_MAG12,TEDDY_OU_SUBJ1832330150_MAG33,TEDDY_OU_SUBJ1299329293_MAG20,TEDDY_OU_SUBJ1599265626_MAG14,TEDDY_OU_SUBJ1229945902_MAG2,TEDDY_OU_SUBJ1936089402_MAG57,TEDDY_OU_SUBJ1773713759_MAG51,TEDDY_OU_SUBJ1228107378_MAG86,TEDDY_OU_SUBJ1958241611_MAG16,TEDDY_OU_SUBJ1769964181_MAG62,TEDDY_OU_SUBJ1981922186_MAG34,TEDDY_OU_SUBJ1743280302_MAG1,TEDDY_OU_SU…
GMS_612	TEDDY_OU_SUBJ1979757208_MAG19	d__Bacteria;p__Firmicutes_A;c__Clostridia;o__Lachnospirales;f__Lachnospiraceae;g__Lachnospira;s__Lachnospira rogosae	81	0	0	TEDDY_OU_SUBJ1304459805_MAG44,TEDDY_OU_SUBJ1478347773_MAG19,TEDDY_OU_SUBJ1825437602_MAG21,TEDDY_OU_SUBJ1664530905_MAG35,TEDDY_OU_SUBJ1828380028_MAG9,TEDDY_OU_SUBJ1748795809_MAG16,TEDDY_OU_SUBJ1354234152_MAG3,TEDDY_OU_SUBJ1231759300_MAG49,TEDDY_OU_SUBJ1935530977_MAG38,TEDDY_OU_SUBJ1256059301_MAG43,TEDDY_OU_SUBJ1665447745_MAG144,TEDDY_OU_SUBJ1621134540_MAG35,TEDDY_OU_SUBJ1979757208_MAG19,TEDDY_OU_S…
GMS_613	TEDDY_OU_SUBJ1237890995_MAG7	d__Bacteria;p__Firmicutes_A;c__Clostridia;o__Lachnospirales;f__Lachnospiraceae;g__Lachnospira;s__Lachnospira sp000436475	3	0	0	TEDDY_OU_SUBJ1489042604_MAG46,TEDDY_OU_SUBJ1237890995_MAG7,TEDDY_OU_SUBJ1515545781_MAG55
GMS_614	TEDDY_OU_SUBJ1589655652_MAG39	d__Bacteria;p__Firmicutes_A;c__Clostridia;o__Lachnospirales;f__Lachnospiraceae;g__Lachnospira;s__Lachnospira sp000436535	4	0	0	TEDDY_OU_SUBJ1665344977_MAG38,TEDDY_OU_SUBJ1589655652_MAG39,TEDDY_OU_SUBJ1666102872_MAG13,TEDDY_OU_SUBJ1413560202_MAG30
GMS_615	TEDDY_OU_SUBJ1410406160_MAG2	d__Bacteria;p__Firmicutes_A;c__Clostridia;o__Lachnospirales;f__Lachnospiraceae;g__Lachnospira;s__Lachnospira sp000437735	55	0	1	TEDDY_OU_SUBJ1967257849_MAG12,TEDDY_OU_SUBJ1620841256_MAG23,TEDDY_OU_SUBJ1785317565_MAG50,TEDDY_OU_SUBJ1641541538_MAG55,TEDDY_OU_SUBJ1794386412_MAG46,TEDDY_OU_SUBJ1235120093_MAG5,TEDDY_OU_SUBJ1464940850_MAG34,TEDDY_OU_SUBJ1982037092_MAG43,TEDDY_OU_SUBJ1774772246_MAG13,TEDDY_OU_SUBJ1214227990_MAG74,TEDDY_OU_SUBJ1401905929_MAG76,TEDDY_OU_SUBJ1837572164_MAG69,TEDDY_OU_SUBJ1428105472_MAG34,TEDDY_OU_S…	TEDDY_OU_SUBJ1982037092_MAG43
GMS_616	TEDDY_OU_SUBJ1411453297_MAG87	d__Bacteria;p__Firmicutes_A;c__Clostridia;o__Lachnospirales;f__Lachnospiraceae;g__Lachnospira;s__Lachnospira sp003451515	37	0	0	TEDDY_OU_SUBJ1430463383_MAG17,TEDDY_OU_SUBJ1341563176_MAG28,TEDDY_OU_SUBJ1481053656_MAG14,TEDDY_OU_SUBJ1954121241_MAG36,TEDDY_OU_SUBJ1444044306_MAG22,TEDDY_OU_SUBJ1634525906_MAG6,TEDDY_OU_SUBJ1983400279_MAG17,TEDDY_OU_SUBJ1619061671_MAG9,TEDDY_OU_SUBJ1744859148_MAG7,TEDDY_OU_SUBJ1570076016_MAG46,TEDDY_OU_SUBJ1697595162_MAG9,TEDDY_OU_SUBJ1691426272_MAG39,TEDDY_OU_SUBJ1442667678_MAG108,TEDDY_OU_SUB…
GMS_617	TEDDY_OU_SUBJ1442431820_MAG41	d__Bacteria;p__Firmicutes_A;c__Clostridia;o__Lachnospirales;f__Lachnospiraceae;g__Lachnospira;s__Lachnospira sp900316325	11	0	0	TEDDY_OU_SUBJ1607964323_MAG27,TEDDY_OU_SUBJ1296635662_MAG70,TEDDY_OU_SUBJ1352055903_MAG53,TEDDY_OU_SUBJ1552707857_MAG41,TEDDY_OU_SUBJ1502215789_MAG11,TEDDY_OU_SUBJ1221481172_MAG140,TEDDY_OU_SUBJ1697595162_MAG49,TEDDY_OU_SUBJ1402733862_MAG118,TEDDY_OU_SUBJ1818130211_MAG26,TEDDY_OU_SUBJ1897798550_MAG27,TEDDY_OU_SUBJ1442431820_MAG41
GMS_618	TEDDY_OU_SUBJ1760263362_MAG17	d__Bacteria;p__Firmicutes_A;c__Clostridia;o__Lachnospirales;f__Lachnospiraceae;g__Lachnospira;s__Lachnospira sp900552795	1	0	0	TEDDY_OU_SUBJ1760263362_MAG17
GMS_147	TEDDY_OU_SUBJ1826522975_MAG3	d__Bacteria;p__Firmicutes_A;c__Clostridia;o__Lachnospirales;f__Lachnospiraceae;g__Lactonifactor;s__	2	0	0	TEDDY_OU_SUBJ1950891337_MAG3,TEDDY_OU_SUBJ1826522975_MAG3
GMS_106	TEDDY_OU_SUBJ1321430166_MAG146	d__Bacteria;p__Firmicutes_A;c__Clostridia;o__Lachnospirales;f__Lachnospiraceae;g__Mediterraneibacter;s__	1	0	0	TEDDY_OU_SUBJ1321430166_MAG146
GMS_146	TEDDY_OU_SUBJ1342982140_MAG34	d__Bacteria;p__Firmicutes_A;c__Clostridia;o__Lachnospirales;f__Lachnospiraceae;g__Mediterraneibacter;s__	1	0	0	TEDDY_OU_SUBJ1342982140_MAG34
GMS_87	TEDDY_OU_SUBJ1806449452_MAG22	d__Bacteria;p__Firmicutes_A;c__Clostridia;o__Lachnospirales;f__Lachnospiraceae;g__Mediterraneibacter;s__	2	0	0	TEDDY_OU_SUBJ1278763099_MAG12,TEDDY_OU_SUBJ1806449452_MAG22
GMS_619	TEDDY_OU_SUBJ1598259392_MAG41	d__Bacteria;p__Firmicutes_A;c__Clostridia;o__Lachnospirales;f__Lachnospiraceae;g__Mediterraneibacter;s__Mediterraneibacter faecis	185	4	0	TEDDY_OU_SUBJ1203382400_MAG23,TEDDY_OU_SUBJ1683560404_MAG92,TEDDY_OU_SUBJ1772220664_MAG88,TEDDY_OU_SUBJ1402733862_MAG38,TEDDY_OU_SUBJ1421570588_MAG3,TEDDY_OU_SUBJ1737548230_MAG35,TEDDY_OU_SUBJ1426799527_MAG52,TEDDY_OU_SUBJ1723549661_MAG70,TEDDY_OU_SUBJ1395000226_MAG7,TEDDY_OU_SUBJ1423652496_MAG4,TEDDY_OU_SUBJ1911219462_MAG62,TEDDY_OU_SUBJ1687049547_MAG25,TEDDY_OU_SUBJ1312925680_MAG19,TEDDY_OU_SUB…	TEDDY_OU_SUBJ1572619582_MAG27,TEDDY_OU_SUBJ1774820460_MAG11,TEDDY_OU_SUBJ1712495905_MAG54,TEDDY_OU_SUBJ1655412096_MAG68
GMS_620	TEDDY_OU_SUBJ1580057722_MAG26	d__Bacteria;p__Firmicutes_A;c__Clostridia;o__Lachnospirales;f__Lachnospiraceae;g__Mediterraneibacter;s__Mediterraneibacter lactaris	219	0	0	TEDDY_OU_SUBJ1737548230_MAG12,TEDDY_OU_SUBJ1847714459_MAG48,TEDDY_OU_SUBJ1750642946_MAG47,TEDDY_OU_SUBJ1265950444_MAG84,TEDDY_OU_SUBJ1874391501_MAG15,TEDDY_OU_SUBJ1270432446_MAG46,TEDDY_OU_SUBJ1664402767_MAG22,TEDDY_OU_SUBJ1772220664_MAG61,TEDDY_OU_SUBJ1679495088_MAG72,TEDDY_OU_SUBJ1773713759_MAG33,TEDDY_OU_SUBJ1272095275_MAG38,TEDDY_OU_SUBJ1221481172_MAG124,TEDDY_OU_SUBJ1475237507_MAG37,TEDDY_OU…
GMS_621	TEDDY_OU_SUBJ1593581490_MAG20	d__Bacteria;p__Firmicutes_A;c__Clostridia;o__Lachnospirales;f__Lachnospiraceae;g__Mediterraneibacter;s__Mediterraneibacter torques	310	0	0	TEDDY_OU_SUBJ1828674055_MAG51,TEDDY_OU_SUBJ1819475982_MAG4,TEDDY_OU_SUBJ1312925680_MAG51,TEDDY_OU_SUBJ1659055247_MAG7,TEDDY_OU_SUBJ1240237502_MAG50,TEDDY_OU_SUBJ1828433112_MAG86,TEDDY_OU_SUBJ1617196075_MAG81,TEDDY_OU_SUBJ1432134560_MAG102,TEDDY_OU_SUBJ1860957641_MAG71,TEDDY_OU_SUBJ1272095275_MAG35,TEDDY_OU_SUBJ1993497439_MAG11,TEDDY_OU_SUBJ1683690098_MAG7,TEDDY_OU_SUBJ1282706628_MAG56,TEDDY_OU_SU…
GMS_622	TEDDY_OU_SUBJ1832643416_MAG40	d__Bacteria;p__Firmicutes_A;c__Clostridia;o__Lachnospirales;f__Lachnospiraceae;g__Muricomes;s__Muricomes contorta_B	1	0	0	TEDDY_OU_SUBJ1832643416_MAG40
GMS_623	TEDDY_OU_SUBJ1561602213_MAG36	d__Bacteria;p__Firmicutes_A;c__Clostridia;o__Lachnospirales;f__Lachnospiraceae;g__Muricomes;s__Muricomes fissicatena	1	0	0	TEDDY_OU_SUBJ1561602213_MAG36
GMS_624	TEDDY_OU_SUBJ1948771613_MAG55	d__Bacteria;p__Firmicutes_A;c__Clostridia;o__Lachnospirales;f__Lachnospiraceae;g__OF09-33XD;s__OF09-33XD sp003481995	3	0	0	TEDDY_OU_SUBJ1957923786_MAG31,TEDDY_OU_SUBJ1422646563_MAG57,TEDDY_OU_SUBJ1948771613_MAG55
GMS_625	TEDDY_OU_SUBJ1936089402_MAG28	d__Bacteria;p__Firmicutes_A;c__Clostridia;o__Lachnospirales;f__Lachnospiraceae;g__Robinsoniella;s__Robinsoniella peoriensis	10	0	0	TEDDY_OU_SUBJ1786296084_MAG32,TEDDY_OU_SUBJ1334414562_MAG80,TEDDY_OU_SUBJ1787479204_MAG14,TEDDY_OU_SUBJ1486809993_MAG121,TEDDY_OU_SUBJ1352055903_MAG23,TEDDY_OU_SUBJ1774772246_MAG64,TEDDY_OU_SUBJ1936089402_MAG28,TEDDY_OU_SUBJ1436190086_MAG44,TEDDY_OU_SUBJ1489042604_MAG17,TEDDY_OU_SUBJ1205695253_MAG11
GMS_626	TEDDY_OU_SUBJ1841090184_MAG16	d__Bacteria;p__Firmicutes_A;c__Clostridia;o__Lachnospirales;f__Lachnospiraceae;g__Robinsoniella;s__Robinsoniella sp900540475	1	0	0	TEDDY_OU_SUBJ1841090184_MAG16
GMS_627	TEDDY_OU_SUBJ1649231447_MAG45	d__Bacteria;p__Firmicutes_A;c__Clostridia;o__Lachnospirales;f__Lachnospiraceae;g__Robinsoniella;s__Robinsoniella sp900555455	5	0	0	TEDDY_OU_SUBJ1677598713_MAG142,TEDDY_OU_SUBJ1650596053_MAG28,TEDDY_OU_SUBJ1649231447_MAG45,TEDDY_OU_SUBJ1342982140_MAG21,TEDDY_OU_SUBJ1839806850_MAG56
GMS_628	TEDDY_OU_SUBJ1691426272_MAG67	d__Bacteria;p__Firmicutes_A;c__Clostridia;o__Lachnospirales;f__Lachnospiraceae;g__Roseburia;s__Roseburia hominis	73	0	0	TEDDY_OU_SUBJ1665447745_MAG12,TEDDY_OU_SUBJ1456476394_MAG86,TEDDY_OU_SUBJ1864767922_MAG16,TEDDY_OU_SUBJ1925403765_MAG18,TEDDY_OU_SUBJ1435855179_MAG10,TEDDY_OU_SUBJ1221481172_MAG126,TEDDY_OU_SUBJ1773713759_MAG52,TEDDY_OU_SUBJ1589385646_MAG54,TEDDY_OU_SUBJ1942773417_MAG5,TEDDY_OU_SUBJ1729069804_MAG106,TEDDY_OU_SUBJ1818407091_MAG39,TEDDY_OU_SUBJ1358015183_MAG53,TEDDY_OU_SUBJ1442667678_MAG116,TEDDY_O…
GMS_629	TEDDY_OU_SUBJ1493561067_MAG34	d__Bacteria;p__Firmicutes_A;c__Clostridia;o__Lachnospirales;f__Lachnospiraceae;g__Roseburia;s__Roseburia intestinalis	157	0	0	TEDDY_OU_SUBJ1569946316_MAG97,TEDDY_OU_SUBJ1577243220_MAG50,TEDDY_OU_SUBJ1750671275_MAG14,TEDDY_OU_SUBJ1471918229_MAG4,TEDDY_OU_SUBJ1354573462_MAG60,TEDDY_OU_SUBJ1915765223_MAG41,TEDDY_OU_SUBJ1693883921_MAG29,TEDDY_OU_SUBJ1380372155_MAG28,TEDDY_OU_SUBJ1958241611_MAG34,TEDDY_OU_SUBJ1993497439_MAG35,TEDDY_OU_SUBJ1802500251_MAG100,TEDDY_OU_SUBJ1559813261_MAG36,TEDDY_OU_SUBJ1731548578_MAG32,TEDDY_OU_…
GMS_630	TEDDY_OU_SUBJ1518156842_MAG72	d__Bacteria;p__Firmicutes_A;c__Clostridia;o__Lachnospirales;f__Lachnospiraceae;g__Roseburia;s__Roseburia inulinivorans	63	0	0	TEDDY_OU_SUBJ1792889082_MAG57,TEDDY_OU_SUBJ1853979633_MAG9,TEDDY_OU_SUBJ1481053656_MAG33,TEDDY_OU_SUBJ1827761325_MAG66,TEDDY_OU_SUBJ1709460425_MAG77,TEDDY_OU_SUBJ1358015183_MAG15,TEDDY_OU_SUBJ1456937048_MAG92,TEDDY_OU_SUBJ1818130211_MAG10,TEDDY_OU_SUBJ1446965511_MAG96,TEDDY_OU_SUBJ1589385646_MAG53,TEDDY_OU_SUBJ1369765219_MAG41,TEDDY_OU_SUBJ1786817664_MAG63,TEDDY_OU_SUBJ1828768537_MAG52,TEDDY_OU_S…
GMS_631	TEDDY_OU_SUBJ1540276332_MAG70	d__Bacteria;p__Firmicutes_A;c__Clostridia;o__Lachnospirales;f__Lachnospiraceae;g__Roseburia;s__Roseburia sp900552665	21	0	0	TEDDY_OU_SUBJ1594145692_MAG7,TEDDY_OU_SUBJ1502215789_MAG48,TEDDY_OU_SUBJ1540276332_MAG70,TEDDY_OU_SUBJ1478347773_MAG66,TEDDY_OU_SUBJ1351253490_MAG55,TEDDY_OU_SUBJ1660342007_MAG20,TEDDY_OU_SUBJ1504420627_MAG133,TEDDY_OU_SUBJ1700454883_MAG41,TEDDY_OU_SUBJ1820119148_MAG23,TEDDY_OU_SUBJ1747424236_MAG12,TEDDY_OU_SUBJ1597899947_MAG66,TEDDY_OU_SUBJ1570076016_MAG119,TEDDY_OU_SUBJ1880192398_MAG81,TEDDY_OU…
GMS_166	TEDDY_OU_SUBJ1205695253_MAG13	d__Bacteria;p__Firmicutes_A;c__Clostridia;o__Lachnospirales;f__Lachnospiraceae;g__Ruminococcus_A;s__	1	0	0	TEDDY_OU_SUBJ1205695253_MAG13
GMS_632	TEDDY_OU_SUBJ1334204373_MAG27	d__Bacteria;p__Firmicutes_A;c__Clostridia;o__Lachnospirales;f__Lachnospiraceae;g__Ruminococcus_A;s__Ruminococcus_A sp000432335	36	0	0	TEDDY_OU_SUBJ1471918229_MAG29,TEDDY_OU_SUBJ1258854543_MAG53,TEDDY_OU_SUBJ1324671017_MAG7,TEDDY_OU_SUBJ1453440355_MAG82,TEDDY_OU_SUBJ1312925680_MAG30,TEDDY_OU_SUBJ1436190086_MAG35,TEDDY_OU_SUBJ1598259392_MAG30,TEDDY_OU_SUBJ1994676936_MAG28,TEDDY_OU_SUBJ1293655317_MAG22,TEDDY_OU_SUBJ1414214682_MAG40,TEDDY_OU_SUBJ1456476394_MAG77,TEDDY_OU_SUBJ1448228386_MAG64,TEDDY_OU_SUBJ1717521911_MAG19,TEDDY_OU_S…
GMS_633	TEDDY_OU_SUBJ1999733957_MAG43	d__Bacteria;p__Firmicutes_A;c__Clostridia;o__Lachnospirales;f__Lachnospiraceae;g__Ruminococcus_A;s__Ruminococcus_A sp000437095	6	0	0	TEDDY_OU_SUBJ1999733957_MAG43,TEDDY_OU_SUBJ1677598713_MAG168,TEDDY_OU_SUBJ1648736161_MAG10,TEDDY_OU_SUBJ1828768537_MAG105,TEDDY_OU_SUBJ1423526399_MAG73,TEDDY_OU_SUBJ1774772246_MAG33
GMS_634	TEDDY_OU_SUBJ1722312075_MAG29	d__Bacteria;p__Firmicutes_A;c__Clostridia;o__Lachnospirales;f__Lachnospiraceae;g__Ruminococcus_A;s__Ruminococcus_A sp002361775	2	0	0	TEDDY_OU_SUBJ1722312075_MAG29,TEDDY_OU_SUBJ1250949712_MAG55
GMS_635	TEDDY_OU_SUBJ1303742534_MAG22	d__Bacteria;p__Firmicutes_A;c__Clostridia;o__Lachnospirales;f__Lachnospiraceae;g__Ruminococcus_A;s__Ruminococcus_A sp003011855	62	0	0	TEDDY_OU_SUBJ1822325385_MAG88,TEDDY_OU_SUBJ1816463381_MAG2,TEDDY_OU_SUBJ1402733862_MAG56,TEDDY_OU_SUBJ1343724954_MAG52,TEDDY_OU_SUBJ1778560668_MAG37,TEDDY_OU_SUBJ1669403033_MAG3,TEDDY_OU_SUBJ1983400279_MAG9,TEDDY_OU_SUBJ1749293638_MAG34,TEDDY_OU_SUBJ1653420135_MAG29,TEDDY_OU_SUBJ1786817664_MAG16,TEDDY_OU_SUBJ1478347773_MAG65,TEDDY_OU_SUBJ1211029509_MAG75,TEDDY_OU_SUBJ1860957641_MAG72,TEDDY_OU_SUB…
GMS_636	TEDDY_OU_SUBJ1690560930_MAG4	d__Bacteria;p__Firmicutes_A;c__Clostridia;o__Lachnospirales;f__Lachnospiraceae;g__Ruminococcus_B;s__Ruminococcus_B gnavus	649	0	0	TEDDY_OU_SUBJ1278618762_MAG55,TEDDY_OU_SUBJ1533192012_MAG8,TEDDY_OU_SUBJ1243519612_MAG10,TEDDY_OU_SUBJ1788716845_MAG20,TEDDY_OU_SUBJ1443741889_MAG4,TEDDY_OU_SUBJ1828674055_MAG7,TEDDY_OU_SUBJ1214325983_MAG111,TEDDY_OU_SUBJ1839806850_MAG11,TEDDY_OU_SUBJ1369453575_MAG65,TEDDY_OU_SUBJ1426799527_MAG37,TEDDY_OU_SUBJ1948791447_MAG9,TEDDY_OU_SUBJ1582991471_MAG50,TEDDY_OU_SUBJ1399174048_MAG134,TEDDY_OU_SU…
GMS_637	TEDDY_OU_SUBJ1948771613_MAG116	d__Bacteria;p__Firmicutes_A;c__Clostridia;o__Lachnospirales;f__Lachnospiraceae;g__Ruminococcus_B;s__Ruminococcus_B sp900544395	1	0	0	TEDDY_OU_SUBJ1948771613_MAG116
GMS_638	TEDDY_OU_SUBJ1839806850_MAG35	d__Bacteria;p__Firmicutes_A;c__Clostridia;o__Lachnospirales;f__Lachnospiraceae;g__Ruminococcus_G;s__Ruminococcus_G gauvreauii	1	0	0	TEDDY_OU_SUBJ1839806850_MAG35
GMS_6	TEDDY_OU_SUBJ1453440355_MAG23	d__Bacteria;p__Firmicutes_A;c__Clostridia;o__Lachnospirales;f__Lachnospiraceae;g__Schaedlerella;s__	1	0	0	TEDDY_OU_SUBJ1453440355_MAG23
GMS_639	TEDDY_OU_SUBJ1391609433_MAG27	d__Bacteria;p__Firmicutes_A;c__Clostridia;o__Lachnospirales;f__Lachnospiraceae;g__Schaedlerella;s__Schaedlerella glycyrrhizinilyticum	11	0	0	TEDDY_OU_SUBJ1264582496_MAG99,TEDDY_OU_SUBJ1328759443_MAG48,TEDDY_OU_SUBJ1533472625_MAG21,TEDDY_OU_SUBJ1378497214_MAG23,TEDDY_OU_SUBJ1936818947_MAG15,TEDDY_OU_SUBJ1245506999_MAG8,TEDDY_OU_SUBJ1489117868_MAG61,TEDDY_OU_SUBJ1391609433_MAG27,TEDDY_OU_SUBJ1327005956_MAG80,TEDDY_OU_SUBJ1867865604_MAG163,TEDDY_OU_SUBJ1752295345_MAG18
GMS_640	TEDDY_OU_SUBJ1264582496_MAG92	d__Bacteria;p__Firmicutes_A;c__Clostridia;o__Lachnospirales;f__Lachnospiraceae;g__Schaedlerella;s__Schaedlerella sp002320245	2	0	0	TEDDY_OU_SUBJ1264582496_MAG92,TEDDY_OU_SUBJ1788716845_MAG23
GMS_641	TEDDY_OU_SUBJ1423526399_MAG140	d__Bacteria;p__Firmicutes_A;c__Clostridia;o__Lachnospirales;f__Lachnospiraceae;g__Schaedlerella;s__Schaedlerella sp900066545	1	0	0	TEDDY_OU_SUBJ1423526399_MAG140
GMS_116	TEDDY_OU_SUBJ1868714943_MAG64	d__Bacteria;p__Firmicutes_A;c__Clostridia;o__Lachnospirales;f__Lachnospiraceae;g__Sellimonas;s__	1	0	0	TEDDY_OU_SUBJ1868714943_MAG64
GMS_642	TEDDY_OU_SUBJ1486809993_MAG120	d__Bacteria;p__Firmicutes_A;c__Clostridia;o__Lachnospirales;f__Lachnospiraceae;g__Sellimonas;s__Sellimonas intestinalis	280	0	0	TEDDY_OU_SUBJ1737548230_MAG13,TEDDY_OU_SUBJ1350449120_MAG39,TEDDY_OU_SUBJ1762338144_MAG100,TEDDY_OU_SUBJ1839806850_MAG58,TEDDY_OU_SUBJ1754250404_MAG30,TEDDY_OU_SUBJ1390958443_MAG102,TEDDY_OU_SUBJ1961943513_MAG48,TEDDY_OU_SUBJ1599265626_MAG34,TEDDY_OU_SUBJ1730333630_MAG42,TEDDY_OU_SUBJ1828433112_MAG64,TEDDY_OU_SUBJ1723549661_MAG15,TEDDY_OU_SUBJ1917212604_MAG90,TEDDY_OU_SUBJ1987097256_MAG75,TEDDY_O…
GMS_643	TEDDY_OU_SUBJ1784460355_MAG33	d__Bacteria;p__Firmicutes_A;c__Clostridia;o__Lachnospirales;f__Lachnospiraceae;g__Sellimonas;s__Sellimonas sp002161525	2	0	0	TEDDY_OU_SUBJ1784460355_MAG33,TEDDY_OU_SUBJ1936089402_MAG24
GMS_644	TEDDY_OU_SUBJ1413473616_MAG89	d__Bacteria;p__Firmicutes_A;c__Clostridia;o__Lachnospirales;f__Lachnospiraceae;g__TF01-11;s__TF01-11 sp003149875	1	0	0	TEDDY_OU_SUBJ1413473616_MAG89
GMS_645	TEDDY_OU_SUBJ1320820418_MAG98	d__Bacteria;p__Firmicutes_A;c__Clostridia;o__Lachnospirales;f__Lachnospiraceae;g__TF01-11;s__TF01-11 sp003529475	2	0	0	TEDDY_OU_SUBJ1320820418_MAG98,TEDDY_OU_SUBJ1828768537_MAG46
GMS_646	TEDDY_OU_SUBJ1999573232_MAG32	d__Bacteria;p__Firmicutes_A;c__Clostridia;o__Lachnospirales;f__Lachnospiraceae;g__UBA11774;s__UBA11774 sp003507655	5	0	0	TEDDY_OU_SUBJ1999573232_MAG32,TEDDY_OU_SUBJ1823039663_MAG36,TEDDY_OU_SUBJ1556940978_MAG66,TEDDY_OU_SUBJ1965360942_MAG84,TEDDY_OU_SUBJ1897582388_MAG123
GMS_647	TEDDY_OU_SUBJ1556940978_MAG91	d__Bacteria;p__Firmicutes_A;c__Clostridia;o__Lachnospirales;f__Lachnospiraceae;g__UBA4285;s__UBA4285 sp900545225	3	0	0	TEDDY_OU_SUBJ1948771613_MAG44,TEDDY_OU_SUBJ1570076016_MAG134,TEDDY_OU_SUBJ1556940978_MAG91
GMS_648	TEDDY_OU_SUBJ1832643416_MAG3	d__Bacteria;p__Firmicutes_A;c__Clostridia;o__Lachnospirales;f__Lachnospiraceae;g__UBA5416;s__UBA5416 sp900539175	3	0	0	TEDDY_OU_SUBJ1282706628_MAG1,TEDDY_OU_SUBJ1832643416_MAG3,TEDDY_OU_SUBJ1562941206_MAG46
GMS_158	TEDDY_OU_SUBJ1648598469_MAG34	d__Bacteria;p__Firmicutes_A;c__Clostridia;o__Lachnospirales;f__Lachnospiraceae;g__UBA7096;s__	2	0	0	TEDDY_OU_SUBJ1648598469_MAG34,TEDDY_OU_SUBJ1860957641_MAG128
GMS_649	TEDDY_OU_SUBJ1511341673_MAG44	d__Bacteria;p__Firmicutes_A;c__Clostridia;o__Lachnospirales;f__Lachnospiraceae;g__UBA7096;s__UBA7096 sp900553975	3	0	0	TEDDY_OU_SUBJ1511341673_MAG44,TEDDY_OU_SUBJ1244917006_MAG59,TEDDY_OU_SUBJ1867865604_MAG145
GMS_650	TEDDY_OU_SUBJ1343724954_MAG81	d__Bacteria;p__Firmicutes_A;c__Clostridia;o__Lachnospirales;f__Lachnospiraceae;g__UBA7096;s__UBA7096 sp900557175	10	0	0	TEDDY_OU_SUBJ1897582388_MAG172,TEDDY_OU_SUBJ1220546515_MAG92,TEDDY_OU_SUBJ1471918229_MAG43,TEDDY_OU_SUBJ1867865604_MAG159,TEDDY_OU_SUBJ1834672414_MAG25,TEDDY_OU_SUBJ1773713759_MAG124,TEDDY_OU_SUBJ1570076016_MAG77,TEDDY_OU_SUBJ1343724954_MAG81,TEDDY_OU_SUBJ1747342927_MAG31,TEDDY_OU_SUBJ1697687747_MAG105
GMS_149	TEDDY_OU_SUBJ1823039663_MAG81	d__Bacteria;p__Firmicutes_A;c__Clostridia;o__Lachnospirales;f__Lachnospiraceae;g__UBA7160;s__	3	0	0	TEDDY_OU_SUBJ1823039663_MAG81,TEDDY_OU_SUBJ1750642946_MAG50,TEDDY_OU_SUBJ1562941206_MAG130
GMS_167	TEDDY_OU_SUBJ1867865604_MAG93	d__Bacteria;p__Firmicutes_A;c__Clostridia;o__Lachnospirales;f__Lachnospiraceae;g__UBA7160;s__	1	0	0	TEDDY_OU_SUBJ1867865604_MAG93
GMS_651	TEDDY_OU_SUBJ1401905929_MAG114	d__Bacteria;p__Firmicutes_A;c__Clostridia;o__Lachnospirales;f__Lachnospiraceae;g__UBA9414;s__UBA9414 sp003458885	2	0	0	TEDDY_OU_SUBJ1448228386_MAG32,TEDDY_OU_SUBJ1401905929_MAG114
GMS_171	TEDDY_OU_SUBJ1633570887_MAG23	d__Bacteria;p__Firmicutes_A;c__Clostridia;o__Lachnospirales;f__Lachnospiraceae;g__UBA9502;s__	1	0	0	TEDDY_OU_SUBJ1633570887_MAG23
GMS_172	TEDDY_OU_SUBJ1392692929_MAG46	d__Bacteria;p__Firmicutes_A;c__Clostridia;o__Lachnospirales;f__Lachnospiraceae;g__UBA9502;s__	1	0	0	TEDDY_OU_SUBJ1392692929_MAG46
GMS_652	TEDDY_OU_SUBJ1321430166_MAG103	d__Bacteria;p__Firmicutes_A;c__Clostridia;o__Lachnospirales;f__Lachnospiraceae;g__UBA9502;s__UBA9502 sp003478505	5	0	0	TEDDY_OU_SUBJ1792889082_MAG54,TEDDY_OU_SUBJ1251628802_MAG18,TEDDY_OU_SUBJ1321430166_MAG103,TEDDY_OU_SUBJ1380372155_MAG86,TEDDY_OU_SUBJ1350449120_MAG91
GMS_653	TEDDY_OU_SUBJ1411453297_MAG44	d__Bacteria;p__Firmicutes_A;c__Clostridia;o__Lachnospirales;f__Lachnospiraceae;g__UBA9502;s__UBA9502 sp003480315	1	0	0	TEDDY_OU_SUBJ1411453297_MAG44
GMS_654	TEDDY_OU_SUBJ1948771613_MAG79	d__Bacteria;p__Firmicutes_A;c__Clostridia;o__Lachnospirales;f__Lachnospiraceae;g__UBA9502;s__UBA9502 sp900538475	23	0	0	TEDDY_OU_SUBJ1205695253_MAG29,TEDDY_OU_SUBJ1341563176_MAG22,TEDDY_OU_SUBJ1570076016_MAG129,TEDDY_OU_SUBJ1967257849_MAG47,TEDDY_OU_SUBJ1477050421_MAG4,TEDDY_OU_SUBJ1233265603_MAG15,TEDDY_OU_SUBJ1391457984_MAG33,TEDDY_OU_SUBJ1422646563_MAG115,TEDDY_OU_SUBJ1774834905_MAG135,TEDDY_OU_SUBJ1262137252_MAG97,TEDDY_OU_SUBJ1880192398_MAG2,TEDDY_OU_SUBJ1744859148_MAG50,TEDDY_OU_SUBJ1748377677_MAG19,TEDDY_OU…
GMS_655	TEDDY_OU_SUBJ1775724834_MAG85	d__Bacteria;p__Firmicutes_A;c__Clostridia;o__Lachnospirales;f__Lachnospiraceae;g__UBA9502;s__UBA9502 sp900540335	1	0	0	TEDDY_OU_SUBJ1775724834_MAG85
GMS_656	TEDDY_OU_SUBJ1890679305_MAG62	d__Bacteria;p__Firmicutes_A;c__Clostridia;o__Lachnospirales;f__Lachnospiraceae;g__UBA9502;s__UBA9502 sp900555625	1	0	0	TEDDY_OU_SUBJ1890679305_MAG62
GMS_657	TEDDY_OU_SUBJ1806449452_MAG113	d__Bacteria;p__Firmicutes_A;c__Clostridia;o__Lachnospirales;f__Lachnospiraceae;g__UC5-1-2E3;s__UC5-1-2E3 sp001304875	7	0	0	TEDDY_OU_SUBJ1321430166_MAG98,TEDDY_OU_SUBJ1949420417_MAG68,TEDDY_OU_SUBJ1787102303_MAG19,TEDDY_OU_SUBJ1839806850_MAG76,TEDDY_OU_SUBJ1505295943_MAG31,TEDDY_OU_SUBJ1210048067_MAG38,TEDDY_OU_SUBJ1806449452_MAG113
GMS_658	TEDDY_OU_SUBJ1262137252_MAG56	d__Bacteria;p__Firmicutes_A;c__Clostridia;o__Lachnospirales;f__Lachnospiraceae;g__UMGS1370;s__UMGS1370 sp900542035	10	0	0	TEDDY_OU_SUBJ1697531664_MAG53,TEDDY_OU_SUBJ1897582388_MAG71,TEDDY_OU_SUBJ1867865604_MAG88,TEDDY_OU_SUBJ1291970953_MAG29,TEDDY_OU_SUBJ1343724954_MAG82,TEDDY_OU_SUBJ1853558835_MAG149,TEDDY_OU_SUBJ1262137252_MAG56,TEDDY_OU_SUBJ1570076016_MAG4,TEDDY_OU_SUBJ1982356849_MAG79,TEDDY_OU_SUBJ1808629778_MAG51
GMS_659	TEDDY_OU_SUBJ1509979130_MAG10	d__Bacteria;p__Firmicutes_A;c__Clostridia;o__Lachnospirales;f__Lachnospiraceae;g__UMGS1375;s__UMGS1375 sp900066615	19	0	0	TEDDY_OU_SUBJ1409003264_MAG158,TEDDY_OU_SUBJ1402733862_MAG54,TEDDY_OU_SUBJ1905023806_MAG43,TEDDY_OU_SUBJ1366028512_MAG17,TEDDY_OU_SUBJ1816463381_MAG39,TEDDY_OU_SUBJ1597051692_MAG80,TEDDY_OU_SUBJ1337114297_MAG15,TEDDY_OU_SUBJ1748509278_MAG31,TEDDY_OU_SUBJ1509979130_MAG10,TEDDY_OU_SUBJ1298472532_MAG23,TEDDY_OU_SUBJ1793661521_MAG182,TEDDY_OU_SUBJ1987097256_MAG29,TEDDY_OU_SUBJ1915765223_MAG107,TEDDY_…
GMS_660	TEDDY_OU_SUBJ1478347773_MAG117	d__Bacteria;p__Firmicutes_A;c__Clostridia;o__Lachnospirales;f__Lachnospiraceae;g__UMGS1375;s__UMGS1375 sp900551235	1	0	0	TEDDY_OU_SUBJ1478347773_MAG117
GMS_163	TEDDY_OU_SUBJ1504420627_MAG25	d__Bacteria;p__Firmicutes_A;c__Clostridia;o__Lachnospirales;f__Lachnospiraceae;g__UMGS1472;s__	1	0	0	TEDDY_OU_SUBJ1504420627_MAG25
GMS_661	TEDDY_OU_SUBJ1205695253_MAG2	d__Bacteria;p__Firmicutes_A;c__Clostridia;o__Lachnospirales;f__Lachnospiraceae;g__UMGS1472;s__UMGS1472 sp900552095	1	0	0	TEDDY_OU_SUBJ1205695253_MAG2
GMS_662	TEDDY_OU_SUBJ1446965511_MAG70	d__Bacteria;p__Firmicutes_A;c__Clostridia;o__Lachnospirales;f__Lachnospiraceae;g__UMGS680;s__UMGS680 sp900544525	2	0	0	TEDDY_OU_SUBJ1555310975_MAG18,TEDDY_OU_SUBJ1446965511_MAG70
GMS_663	TEDDY_OU_SUBJ1774772246_MAG22	d__Bacteria;p__Firmicutes_A;c__Clostridia;o__Lachnospirales;f__UBA1390;g__UBA1390;s__UBA1390 sp002305315	1	0	0	TEDDY_OU_SUBJ1774772246_MAG22
GMS_664	TEDDY_OU_SUBJ1634525906_MAG53	d__Bacteria;p__Firmicutes_A;c__Clostridia;o__Monoglobales;f__Monoglobaceae;g__Monoglobus;s__Monoglobus pectinilyticus	37	0	0	TEDDY_OU_SUBJ1983400279_MAG8,TEDDY_OU_SUBJ1773713759_MAG72,TEDDY_OU_SUBJ1707451165_MAG109,TEDDY_OU_SUBJ1629700173_MAG45,TEDDY_OU_SUBJ1793661521_MAG120,TEDDY_OU_SUBJ1633570887_MAG27,TEDDY_OU_SUBJ1925311395_MAG68,TEDDY_OU_SUBJ1294958818_MAG32,TEDDY_OU_SUBJ1782032164_MAG94,TEDDY_OU_SUBJ1697595162_MAG47,TEDDY_OU_SUBJ1560559420_MAG37,TEDDY_OU_SUBJ1634525906_MAG53,TEDDY_OU_SUBJ1806449452_MAG72,TEDDY_OU…
GMS_665	TEDDY_OU_SUBJ1611814882_MAG74	d__Bacteria;p__Firmicutes_A;c__Clostridia;o__Monoglobales_A;f__UBA1381;g__CAG-41;s__CAG-41 sp900066215	186	0	0	TEDDY_OU_SUBJ1649231447_MAG28,TEDDY_OU_SUBJ1841055722_MAG31,TEDDY_OU_SUBJ1214523904_MAG68,TEDDY_OU_SUBJ1641541538_MAG53,TEDDY_OU_SUBJ1426799527_MAG35,TEDDY_OU_SUBJ1971202062_MAG49,TEDDY_OU_SUBJ1993497439_MAG18,TEDDY_OU_SUBJ1350449120_MAG28,TEDDY_OU_SUBJ1361349376_MAG21,TEDDY_OU_SUBJ1511341673_MAG11,TEDDY_OU_SUBJ1532644191_MAG30,TEDDY_OU_SUBJ1982037092_MAG62,TEDDY_OU_SUBJ1822791744_MAG42,TEDDY_OU_…
GMS_113	TEDDY_OU_SUBJ1821599308_MAG46	d__Bacteria;p__Firmicutes_A;c__Clostridia;o__Monoglobales_A;f__UBA1381;g__UBA4716;s__	1	0	0	TEDDY_OU_SUBJ1821599308_MAG46
GMS_11	TEDDY_OU_SUBJ1376756011_MAG59	d__Bacteria;p__Firmicutes_A;c__Clostridia;o__Oscillospirales;f__Acutalibacteraceae;g__;s__	2	0	0	TEDDY_OU_SUBJ1504420627_MAG96,TEDDY_OU_SUBJ1376756011_MAG59
GMS_111	TEDDY_OU_SUBJ1982356849_MAG78	d__Bacteria;p__Firmicutes_A;c__Clostridia;o__Oscillospirales;f__Acutalibacteraceae;g__;s__	1	0	0	TEDDY_OU_SUBJ1982356849_MAG78
GMS_112	TEDDY_OU_SUBJ1475826938_MAG32	d__Bacteria;p__Firmicutes_A;c__Clostridia;o__Oscillospirales;f__Acutalibacteraceae;g__;s__	1	0	0	TEDDY_OU_SUBJ1475826938_MAG32
GMS_94	TEDDY_OU_SUBJ1505295943_MAG15	d__Bacteria;p__Firmicutes_A;c__Clostridia;o__Oscillospirales;f__Acutalibacteraceae;g__;s__	2	0	0	TEDDY_OU_SUBJ1456937048_MAG104,TEDDY_OU_SUBJ1505295943_MAG15
GMS_95	TEDDY_OU_SUBJ1917212604_MAG4	d__Bacteria;p__Firmicutes_A;c__Clostridia;o__Oscillospirales;f__Acutalibacteraceae;g__;s__	10	0	0	TEDDY_OU_SUBJ1214227990_MAG56,TEDDY_OU_SUBJ1561602213_MAG26,TEDDY_OU_SUBJ1774772246_MAG26,TEDDY_OU_SUBJ1398327253_MAG96,TEDDY_OU_SUBJ1559962652_MAG8,TEDDY_OU_SUBJ1312925680_MAG27,TEDDY_OU_SUBJ1354562324_MAG106,TEDDY_OU_SUBJ1504420627_MAG85,TEDDY_OU_SUBJ1917212604_MAG4,TEDDY_OU_SUBJ1983211753_MAG54
GMS_96	TEDDY_OU_SUBJ1697531664_MAG49	d__Bacteria;p__Firmicutes_A;c__Clostridia;o__Oscillospirales;f__Acutalibacteraceae;g__;s__	3	0	0	TEDDY_OU_SUBJ1936818947_MAG22,TEDDY_OU_SUBJ1697531664_MAG49,TEDDY_OU_SUBJ1867865604_MAG108
GMS_97	TEDDY_OU_SUBJ1320820418_MAG153	d__Bacteria;p__Firmicutes_A;c__Clostridia;o__Oscillospirales;f__Acutalibacteraceae;g__;s__	1	0	0	TEDDY_OU_SUBJ1320820418_MAG153
GMS_98	TEDDY_OU_SUBJ1205695253_MAG9	d__Bacteria;p__Firmicutes_A;c__Clostridia;o__Oscillospirales;f__Acutalibacteraceae;g__;s__	1	0	0	TEDDY_OU_SUBJ1205695253_MAG9
GMS_666	TEDDY_OU_SUBJ1774772246_MAG30	d__Bacteria;p__Firmicutes_A;c__Clostridia;o__Oscillospirales;f__Acutalibacteraceae;g__Acutalibacter;s__Acutalibacter sp000435395	3	0	0	TEDDY_OU_SUBJ1806449452_MAG33,TEDDY_OU_SUBJ1278618762_MAG109,TEDDY_OU_SUBJ1774772246_MAG30
GMS_667	TEDDY_OU_SUBJ1717521911_MAG45	d__Bacteria;p__Firmicutes_A;c__Clostridia;o__Oscillospirales;f__Acutalibacteraceae;g__Acutalibacter;s__Acutalibacter sp900543555	2	0	0	TEDDY_OU_SUBJ1775724834_MAG87,TEDDY_OU_SUBJ1717521911_MAG45
GMS_668	TEDDY_OU_SUBJ1354562324_MAG18	d__Bacteria;p__Firmicutes_A;c__Clostridia;o__Oscillospirales;f__Acutalibacteraceae;g__Acutalibacter;s__Acutalibacter sp900548545	1	0	0	TEDDY_OU_SUBJ1354562324_MAG18
GMS_669	TEDDY_OU_SUBJ1982356849_MAG44	d__Bacteria;p__Firmicutes_A;c__Clostridia;o__Oscillospirales;f__Acutalibacteraceae;g__Acutalibacter;s__Acutalibacter timonensis	11	0	0	TEDDY_OU_SUBJ1262137252_MAG40,TEDDY_OU_SUBJ1633570887_MAG87,TEDDY_OU_SUBJ1847282805_MAG71,TEDDY_OU_SUBJ1697531664_MAG18,TEDDY_OU_SUBJ1793661521_MAG105,TEDDY_OU_SUBJ1982356849_MAG44,TEDDY_OU_SUBJ1361349376_MAG97,TEDDY_OU_SUBJ1556940978_MAG44,TEDDY_OU_SUBJ1948771613_MAG106,TEDDY_OU_SUBJ1677598713_MAG22,TEDDY_OU_SUBJ1369453575_MAG112
GMS_670	TEDDY_OU_SUBJ1677598713_MAG19	d__Bacteria;p__Firmicutes_A;c__Clostridia;o__Oscillospirales;f__Acutalibacteraceae;g__An200;s__An200 sp003268275	7	0	0	TEDDY_OU_SUBJ1564509248_MAG3,TEDDY_OU_SUBJ1292134140_MAG66,TEDDY_OU_SUBJ1677598713_MAG19,TEDDY_OU_SUBJ1469813920_MAG120,TEDDY_OU_SUBJ1278618762_MAG84,TEDDY_OU_SUBJ1498298724_MAG28,TEDDY_OU_SUBJ1965360942_MAG40
GMS_671	TEDDY_OU_SUBJ1235524891_MAG37	d__Bacteria;p__Firmicutes_A;c__Clostridia;o__Oscillospirales;f__Acutalibacteraceae;g__Anaeromassilibacillus;s__Anaeromassilibacillus sp001305115	12	0	0	TEDDY_OU_SUBJ1552707857_MAG44,TEDDY_OU_SUBJ1860957641_MAG56,TEDDY_OU_SUBJ1467821441_MAG27,TEDDY_OU_SUBJ1465907723_MAG40,TEDDY_OU_SUBJ1556940978_MAG102,TEDDY_OU_SUBJ1265950444_MAG52,TEDDY_OU_SUBJ1235524891_MAG37,TEDDY_OU_SUBJ1982356849_MAG89,TEDDY_OU_SUBJ1287560689_MAG92,TEDDY_OU_SUBJ1697531664_MAG42,TEDDY_OU_SUBJ1448228386_MAG26,TEDDY_OU_SUBJ1542798437_MAG77
GMS_672	TEDDY_OU_SUBJ1948771613_MAG24	d__Bacteria;p__Firmicutes_A;c__Clostridia;o__Oscillospirales;f__Acutalibacteraceae;g__Anaeromassilibacillus;s__Anaeromassilibacillus sp002159845	13	0	0	TEDDY_OU_SUBJ1948771613_MAG24,TEDDY_OU_SUBJ1983211753_MAG2,TEDDY_OU_SUBJ1504420627_MAG50,TEDDY_OU_SUBJ1423526399_MAG107,TEDDY_OU_SUBJ1851696129_MAG105,TEDDY_OU_SUBJ1505295943_MAG22,TEDDY_OU_SUBJ1320820418_MAG75,TEDDY_OU_SUBJ1823039663_MAG93,TEDDY_OU_SUBJ1328137769_MAG133,TEDDY_OU_SUBJ1949420417_MAG98,TEDDY_OU_SUBJ1775724834_MAG74,TEDDY_OU_SUBJ1321430166_MAG105,TEDDY_OU_SUBJ1774772246_MAG73
GMS_673	TEDDY_OU_SUBJ1647482917_MAG36	d__Bacteria;p__Firmicutes_A;c__Clostridia;o__Oscillospirales;f__Acutalibacteraceae;g__CAG-177;s__CAG-177 sp003514385	10	0	0	TEDDY_OU_SUBJ1474385837_MAG54,TEDDY_OU_SUBJ1861181419_MAG122,TEDDY_OU_SUBJ1297296991_MAG16,TEDDY_OU_SUBJ1738043333_MAG11,TEDDY_OU_SUBJ1647482917_MAG36,TEDDY_OU_SUBJ1888521353_MAG48,TEDDY_OU_SUBJ1410223187_MAG46,TEDDY_OU_SUBJ1481912228_MAG107,TEDDY_OU_SUBJ1963902608_MAG11,TEDDY_OU_SUBJ1697687747_MAG85
GMS_674	TEDDY_OU_SUBJ1316279237_MAG2	d__Bacteria;p__Firmicutes_A;c__Clostridia;o__Oscillospirales;f__Acutalibacteraceae;g__CAG-180;s__CAG-180 sp000432435	56	0	0	TEDDY_OU_SUBJ1264582496_MAG71,TEDDY_OU_SUBJ1262137252_MAG49,TEDDY_OU_SUBJ1983211753_MAG33,TEDDY_OU_SUBJ1292134140_MAG1,TEDDY_OU_SUBJ1328137769_MAG58,TEDDY_OU_SUBJ1803014675_MAG79,TEDDY_OU_SUBJ1938000446_MAG24,TEDDY_OU_SUBJ1556685945_MAG42,TEDDY_OU_SUBJ1722470158_MAG11,TEDDY_OU_SUBJ1963902608_MAG33,TEDDY_OU_SUBJ1647875235_MAG134,TEDDY_OU_SUBJ1686793444_MAG16,TEDDY_OU_SUBJ1467821441_MAG78,TEDDY_OU_…
GMS_675	TEDDY_OU_SUBJ1552707857_MAG149	d__Bacteria;p__Firmicutes_A;c__Clostridia;o__Oscillospirales;f__Acutalibacteraceae;g__CAG-180;s__CAG-180 sp900540295	1	0	0	TEDDY_OU_SUBJ1552707857_MAG149
GMS_676	TEDDY_OU_SUBJ1498298724_MAG57	d__Bacteria;p__Firmicutes_A;c__Clostridia;o__Oscillospirales;f__Acutalibacteraceae;g__CAG-217;s__CAG-217 sp000436335	238	0	0	TEDDY_OU_SUBJ1421445957_MAG16,TEDDY_OU_SUBJ1792889082_MAG52,TEDDY_OU_SUBJ1203382400_MAG22,TEDDY_OU_SUBJ1444342618_MAG52,TEDDY_OU_SUBJ1505948718_MAG20,TEDDY_OU_SUBJ1879852081_MAG49,TEDDY_OU_SUBJ1432134560_MAG100,TEDDY_OU_SUBJ1860957641_MAG76,TEDDY_OU_SUBJ1697595162_MAG148,TEDDY_OU_SUBJ1211506076_MAG20,TEDDY_OU_SUBJ1586324139_MAG31,TEDDY_OU_SUBJ1311779595_MAG72,TEDDY_OU_SUBJ1282706628_MAG50,TEDDY_O…
GMS_677	TEDDY_OU_SUBJ1228107378_MAG64	d__Bacteria;p__Firmicutes_A;c__Clostridia;o__Oscillospirales;f__Acutalibacteraceae;g__CAG-488;s__CAG-488 sp000434055	1	0	0	TEDDY_OU_SUBJ1228107378_MAG64
GMS_678	TEDDY_OU_SUBJ1664402767_MAG63	d__Bacteria;p__Firmicutes_A;c__Clostridia;o__Oscillospirales;f__Acutalibacteraceae;g__CAG-964;s__CAG-964 sp000435335	6	6	0	TEDDY_OU_SUBJ1258854543_MAG108,TEDDY_OU_SUBJ1210048067_MAG39,TEDDY_OU_SUBJ1664402767_MAG63,TEDDY_OU_SUBJ1942773417_MAG38,TEDDY_OU_SUBJ1612335273_MAG48,TEDDY_OU_SUBJ1444342618_MAG69	TEDDY_OU_SUBJ1258854543_MAG108,TEDDY_OU_SUBJ1210048067_MAG39,TEDDY_OU_SUBJ1664402767_MAG63,TEDDY_OU_SUBJ1942773417_MAG38,TEDDY_OU_SUBJ1612335273_MAG48,TEDDY_OU_SUBJ1444342618_MAG69
GMS_104	TEDDY_OU_SUBJ1870988031_MAG49	d__Bacteria;p__Firmicutes_A;c__Clostridia;o__Oscillospirales;f__Acutalibacteraceae;g__Clostridium_A;s__	2	0	0	TEDDY_OU_SUBJ1712996455_MAG102,TEDDY_OU_SUBJ1870988031_MAG49
GMS_679	TEDDY_OU_SUBJ1391457984_MAG38	d__Bacteria;p__Firmicutes_A;c__Clostridia;o__Oscillospirales;f__Acutalibacteraceae;g__Clostridium_A;s__Clostridium_A leptum	146	0	0	TEDDY_OU_SUBJ1963274055_MAG22,TEDDY_OU_SUBJ1409003264_MAG155,TEDDY_OU_SUBJ1948771613_MAG50,TEDDY_OU_SUBJ1982356849_MAG149,TEDDY_OU_SUBJ1370580816_MAG44,TEDDY_OU_SUBJ1361349376_MAG84,TEDDY_OU_SUBJ1467849044_MAG92,TEDDY_OU_SUBJ1446965511_MAG60,TEDDY_OU_SUBJ1851696129_MAG40,TEDDY_OU_SUBJ1456937048_MAG96,TEDDY_OU_SUBJ1410223187_MAG109,TEDDY_OU_SUBJ1307390055_MAG18,TEDDY_OU_SUBJ1272095275_MAG48,TEDDY_…
GMS_108	TEDDY_OU_SUBJ1583252562_MAG5	d__Bacteria;p__Firmicutes_A;c__Clostridia;o__Oscillospirales;f__Acutalibacteraceae;g__Clostridium_E;s__	2	0	0	TEDDY_OU_SUBJ1583252562_MAG5,TEDDY_OU_SUBJ1493561067_MAG33
GMS_109	TEDDY_OU_SUBJ1420704859_MAG31	d__Bacteria;p__Firmicutes_A;c__Clostridia;o__Oscillospirales;f__Acutalibacteraceae;g__Clostridium_E;s__	1	0	0	TEDDY_OU_SUBJ1420704859_MAG31
GMS_110	TEDDY_OU_SUBJ1320820418_MAG7	d__Bacteria;p__Firmicutes_A;c__Clostridia;o__Oscillospirales;f__Acutalibacteraceae;g__Clostridium_E;s__	1	0	0	TEDDY_OU_SUBJ1320820418_MAG7
GMS_680	TEDDY_OU_SUBJ1235524891_MAG52	d__Bacteria;p__Firmicutes_A;c__Clostridia;o__Oscillospirales;f__Acutalibacteraceae;g__Clostridium_E;s__Clostridium_E jeddahense	18	0	0	TEDDY_OU_SUBJ1664530905_MAG14,TEDDY_OU_SUBJ1983211753_MAG8,TEDDY_OU_SUBJ1209173958_MAG60,TEDDY_OU_SUBJ1688520772_MAG26,TEDDY_OU_SUBJ1760263362_MAG26,TEDDY_OU_SUBJ1552761256_MAG23,TEDDY_OU_SUBJ1655412096_MAG35,TEDDY_OU_SUBJ1341563176_MAG16,TEDDY_OU_SUBJ1235524891_MAG52,TEDDY_OU_SUBJ1291970953_MAG60,TEDDY_OU_SUBJ1564509248_MAG80,TEDDY_OU_SUBJ1727377145_MAG25,TEDDY_OU_SUBJ1937126019_MAG69,TEDDY_OU_S…
GMS_681	TEDDY_OU_SUBJ1473033361_MAG22	d__Bacteria;p__Firmicutes_A;c__Clostridia;o__Oscillospirales;f__Acutalibacteraceae;g__Clostridium_E;s__Clostridium_E sporosphaeroides	6	0	0	TEDDY_OU_SUBJ1256059301_MAG20,TEDDY_OU_SUBJ1505948718_MAG14,TEDDY_OU_SUBJ1505295943_MAG70,TEDDY_OU_SUBJ1879808536_MAG13,TEDDY_OU_SUBJ1473033361_MAG22,TEDDY_OU_SUBJ1752295345_MAG22
GMS_682	TEDDY_OU_SUBJ1321430166_MAG141	d__Bacteria;p__Firmicutes_A;c__Clostridia;o__Oscillospirales;f__Acutalibacteraceae;g__Eubacterium_R;s__Eubacterium_R sp000431535	6	0	0	TEDDY_OU_SUBJ1505295943_MAG61,TEDDY_OU_SUBJ1420704859_MAG60,TEDDY_OU_SUBJ1263906465_MAG24,TEDDY_OU_SUBJ1851696129_MAG10,TEDDY_OU_SUBJ1321793540_MAG59,TEDDY_OU_SUBJ1321430166_MAG141
GMS_683	TEDDY_OU_SUBJ1607964323_MAG82	d__Bacteria;p__Firmicutes_A;c__Clostridia;o__Oscillospirales;f__Acutalibacteraceae;g__Eubacterium_R;s__Eubacterium_R sp000433975	19	0	0	TEDDY_OU_SUBJ1239555133_MAG31,TEDDY_OU_SUBJ1422683943_MAG94,TEDDY_OU_SUBJ1915765223_MAG81,TEDDY_OU_SUBJ1965360942_MAG33,TEDDY_OU_SUBJ1816463381_MAG84,TEDDY_OU_SUBJ1971202062_MAG87,TEDDY_OU_SUBJ1793661521_MAG62,TEDDY_OU_SUBJ1521921375_MAG19,TEDDY_OU_SUBJ1214523904_MAG23,TEDDY_OU_SUBJ1709460425_MAG103,TEDDY_OU_SUBJ1867865604_MAG139,TEDDY_OU_SUBJ1897582388_MAG54,TEDDY_OU_SUBJ1984040004_MAG43,TEDDY_O…
GMS_684	TEDDY_OU_SUBJ1432134560_MAG69	d__Bacteria;p__Firmicutes_A;c__Clostridia;o__Oscillospirales;f__Acutalibacteraceae;g__Eubacterium_R;s__Eubacterium_R sp000434995	19	0	0	TEDDY_OU_SUBJ1391457984_MAG3,TEDDY_OU_SUBJ1982356849_MAG94,TEDDY_OU_SUBJ1432134560_MAG69,TEDDY_OU_SUBJ1228107378_MAG70,TEDDY_OU_SUBJ1837466397_MAG42,TEDDY_OU_SUBJ1366028512_MAG52,TEDDY_OU_SUBJ1863097355_MAG66,TEDDY_OU_SUBJ1422646563_MAG72,TEDDY_OU_SUBJ1334204373_MAG92,TEDDY_OU_SUBJ1853979633_MAG104,TEDDY_OU_SUBJ1867865604_MAG132,TEDDY_OU_SUBJ1254698506_MAG52,TEDDY_OU_SUBJ1971202062_MAG30,TEDDY_OU…
GMS_685	TEDDY_OU_SUBJ1868714943_MAG33	d__Bacteria;p__Firmicutes_A;c__Clostridia;o__Oscillospirales;f__Acutalibacteraceae;g__Eubacterium_R;s__Eubacterium_R sp000436835	113	0	0	TEDDY_OU_SUBJ1793661521_MAG212,TEDDY_OU_SUBJ1377560498_MAG91,TEDDY_OU_SUBJ1380405716_MAG18,TEDDY_OU_SUBJ1782032164_MAG85,TEDDY_OU_SUBJ1612335273_MAG38,TEDDY_OU_SUBJ1376441535_MAG60,TEDDY_OU_SUBJ1564509248_MAG2,TEDDY_OU_SUBJ1647875235_MAG18,TEDDY_OU_SUBJ1773713759_MAG53,TEDDY_OU_SUBJ1328137769_MAG103,TEDDY_OU_SUBJ1504479905_MAG71,TEDDY_OU_SUBJ1264891015_MAG83,TEDDY_OU_SUBJ1762338144_MAG40,TEDDY_OU…
GMS_686	TEDDY_OU_SUBJ1303742534_MAG60	d__Bacteria;p__Firmicutes_A;c__Clostridia;o__Oscillospirales;f__Acutalibacteraceae;g__Eubacterium_R;s__Eubacterium_R sp003526845	29	0	0	TEDDY_OU_SUBJ1828674055_MAG54,TEDDY_OU_SUBJ1697595162_MAG141,TEDDY_OU_SUBJ1272095275_MAG52,TEDDY_OU_SUBJ1316279237_MAG70,TEDDY_OU_SUBJ1901483788_MAG70,TEDDY_OU_SUBJ1673404214_MAG68,TEDDY_OU_SUBJ1773938176_MAG52,TEDDY_OU_SUBJ1816463381_MAG15,TEDDY_OU_SUBJ1507203575_MAG61,TEDDY_OU_SUBJ1414214682_MAG6,TEDDY_OU_SUBJ1772220664_MAG50,TEDDY_OU_SUBJ1983400279_MAG76,TEDDY_OU_SUBJ1982356849_MAG43,TEDDY_OU_…
GMS_687	TEDDY_OU_SUBJ1394456044_MAG128	d__Bacteria;p__Firmicutes_A;c__Clostridia;o__Oscillospirales;f__Acutalibacteraceae;g__Eubacterium_R;s__Eubacterium_R sp900539425	3	0	0	TEDDY_OU_SUBJ1394456044_MAG128,TEDDY_OU_SUBJ1941652973_MAG75,TEDDY_OU_SUBJ1822791744_MAG13
GMS_688	TEDDY_OU_SUBJ1925403765_MAG32	d__Bacteria;p__Firmicutes_A;c__Clostridia;o__Oscillospirales;f__Acutalibacteraceae;g__Eubacterium_R;s__Eubacterium_R sp900539775	3	0	0	TEDDY_OU_SUBJ1861181419_MAG80,TEDDY_OU_SUBJ1925403765_MAG32,TEDDY_OU_SUBJ1985604538_MAG29
GMS_689	TEDDY_OU_SUBJ1415720840_MAG3	d__Bacteria;p__Firmicutes_A;c__Clostridia;o__Oscillospirales;f__Acutalibacteraceae;g__Eubacterium_R;s__Eubacterium_R sp900539845	1	0	0	TEDDY_OU_SUBJ1415720840_MAG3
GMS_690	TEDDY_OU_SUBJ1481912228_MAG21	d__Bacteria;p__Firmicutes_A;c__Clostridia;o__Oscillospirales;f__Acutalibacteraceae;g__Eubacterium_R;s__Eubacterium_R sp900542875	13	0	0	TEDDY_OU_SUBJ1793661521_MAG211,TEDDY_OU_SUBJ1506386752_MAG37,TEDDY_OU_SUBJ1408249292_MAG37,TEDDY_OU_SUBJ1623277209_MAG36,TEDDY_OU_SUBJ1677598713_MAG17,TEDDY_OU_SUBJ1215450701_MAG32,TEDDY_OU_SUBJ1867634179_MAG63,TEDDY_OU_SUBJ1478347773_MAG124,TEDDY_OU_SUBJ1983400279_MAG71,TEDDY_OU_SUBJ1481912228_MAG21,TEDDY_OU_SUBJ1725658699_MAG3,TEDDY_OU_SUBJ1294958818_MAG61,TEDDY_OU_SUBJ1320820418_MAG61
GMS_691	TEDDY_OU_SUBJ1228107378_MAG180	d__Bacteria;p__Firmicutes_A;c__Clostridia;o__Oscillospirales;f__Acutalibacteraceae;g__Eubacterium_R;s__Eubacterium_R sp900548085	2	0	0	TEDDY_OU_SUBJ1228107378_MAG180,TEDDY_OU_SUBJ1701708769_MAG32
GMS_692	TEDDY_OU_SUBJ1351253490_MAG82	d__Bacteria;p__Firmicutes_A;c__Clostridia;o__Oscillospirales;f__Acutalibacteraceae;g__GCA-900066995;s__GCA-900066995 sp900291955	33	33	0	TEDDY_OU_SUBJ1875431031_MAG11,TEDDY_OU_SUBJ1985604538_MAG46,TEDDY_OU_SUBJ1443072149_MAG56,TEDDY_OU_SUBJ1265950444_MAG39,TEDDY_OU_SUBJ1897582388_MAG7,TEDDY_OU_SUBJ1272095275_MAG139,TEDDY_OU_SUBJ1793661521_MAG85,TEDDY_OU_SUBJ1747342927_MAG20,TEDDY_OU_SUBJ1415720840_MAG73,TEDDY_OU_SUBJ1552707857_MAG126,TEDDY_OU_SUBJ1995828552_MAG69,TEDDY_OU_SUBJ1214325983_MAG101,TEDDY_OU_SUBJ1301699113_MAG47,TEDDY_O…	TEDDY_OU_SUBJ1875431031_MAG11,TEDDY_OU_SUBJ1985604538_MAG46,TEDDY_OU_SUBJ1443072149_MAG56,TEDDY_OU_SUBJ1265950444_MAG39,TEDDY_OU_SUBJ1897582388_MAG7,TEDDY_OU_SUBJ1272095275_MAG139,TEDDY_OU_SUBJ1793661521_MAG85,TEDDY_OU_SUBJ1747342927_MAG20,TEDDY_OU_SUBJ1415720840_MAG73,TEDDY_OU_SUBJ1552707857_MAG126,TEDDY_OU_SUBJ1995828552_MAG69,TEDDY_OU_SUBJ1214325983_MAG101,TEDDY_OU_SUBJ1301699113_MAG47,TEDDY_O…
GMS_693	TEDDY_OU_SUBJ1940973217_MAG2	d__Bacteria;p__Firmicutes_A;c__Clostridia;o__Oscillospirales;f__Acutalibacteraceae;g__Ruminococcus_E;s__Ruminococcus_E bromii	16	16	0	TEDDY_OU_SUBJ1282706628_MAG77,TEDDY_OU_SUBJ1582991471_MAG35,TEDDY_OU_SUBJ1812675350_MAG6,TEDDY_OU_SUBJ1438186730_MAG42,TEDDY_OU_SUBJ1748377677_MAG20,TEDDY_OU_SUBJ1364323872_MAG24,TEDDY_OU_SUBJ1591533036_MAG74,TEDDY_OU_SUBJ1965360942_MAG98,TEDDY_OU_SUBJ1727377145_MAG37,TEDDY_OU_SUBJ1707451165_MAG120,TEDDY_OU_SUBJ1575902253_MAG24,TEDDY_OU_SUBJ1970655065_MAG12,TEDDY_OU_SUBJ1915765223_MAG52,TEDDY_OU_…	TEDDY_OU_SUBJ1282706628_MAG77,TEDDY_OU_SUBJ1582991471_MAG35,TEDDY_OU_SUBJ1812675350_MAG6,TEDDY_OU_SUBJ1438186730_MAG42,TEDDY_OU_SUBJ1748377677_MAG20,TEDDY_OU_SUBJ1364323872_MAG24,TEDDY_OU_SUBJ1591533036_MAG74,TEDDY_OU_SUBJ1965360942_MAG98,TEDDY_OU_SUBJ1727377145_MAG37,TEDDY_OU_SUBJ1707451165_MAG120,TEDDY_OU_SUBJ1575902253_MAG24,TEDDY_OU_SUBJ1970655065_MAG12,TEDDY_OU_SUBJ1915765223_MAG52,TEDDY_OU_…
GMS_694	TEDDY_OU_SUBJ1611641264_MAG31	d__Bacteria;p__Firmicutes_A;c__Clostridia;o__Oscillospirales;f__Acutalibacteraceae;g__Ruminococcus_E;s__Ruminococcus_E bromii_B	372	357	0	TEDDY_OU_SUBJ1377560498_MAG106,TEDDY_OU_SUBJ1214325983_MAG113,TEDDY_OU_SUBJ1649231447_MAG29,TEDDY_OU_SUBJ1299329293_MAG40,TEDDY_OU_SUBJ1430463383_MAG12,TEDDY_OU_SUBJ1685775546_MAG49,TEDDY_OU_SUBJ1391457984_MAG128,TEDDY_OU_SUBJ1231759300_MAG85,TEDDY_OU_SUBJ1739450374_MAG2,TEDDY_OU_SUBJ1350449120_MAG35,TEDDY_OU_SUBJ1818130211_MAG56,TEDDY_OU_SUBJ1228642939_MAG39,TEDDY_OU_SUBJ1683560404_MAG69,TEDDY_O…	TEDDY_OU_SUBJ1377560498_MAG106,TEDDY_OU_SUBJ1214325983_MAG113,TEDDY_OU_SUBJ1649231447_MAG29,TEDDY_OU_SUBJ1299329293_MAG40,TEDDY_OU_SUBJ1430463383_MAG12,TEDDY_OU_SUBJ1685775546_MAG49,TEDDY_OU_SUBJ1391457984_MAG128,TEDDY_OU_SUBJ1231759300_MAG85,TEDDY_OU_SUBJ1739450374_MAG2,TEDDY_OU_SUBJ1350449120_MAG35,TEDDY_OU_SUBJ1818130211_MAG56,TEDDY_OU_SUBJ1228642939_MAG39,TEDDY_OU_SUBJ1683560404_MAG69,TEDDY_O…
GMS_695	TEDDY_OU_SUBJ1730396409_MAG75	d__Bacteria;p__Firmicutes_A;c__Clostridia;o__Oscillospirales;f__Acutalibacteraceae;g__Ruminococcus_E;s__Ruminococcus_E sp003438075	3	3	0	TEDDY_OU_SUBJ1707451165_MAG87,TEDDY_OU_SUBJ1607964323_MAG16,TEDDY_OU_SUBJ1730396409_MAG75	TEDDY_OU_SUBJ1707451165_MAG87,TEDDY_OU_SUBJ1607964323_MAG16,TEDDY_OU_SUBJ1730396409_MAG75
GMS_696	TEDDY_OU_SUBJ1788716845_MAG52	d__Bacteria;p__Firmicutes_A;c__Clostridia;o__Oscillospirales;f__Acutalibacteraceae;g__Ruminococcus_E;s__Ruminococcus_E sp003526955	96	95	0	TEDDY_OU_SUBJ1914344396_MAG25,TEDDY_OU_SUBJ1786817664_MAG91,TEDDY_OU_SUBJ1278763099_MAG43,TEDDY_OU_SUBJ1775724834_MAG1,TEDDY_OU_SUBJ1913333238_MAG51,TEDDY_OU_SUBJ1982356849_MAG97,TEDDY_OU_SUBJ1370580816_MAG68,TEDDY_OU_SUBJ1917189485_MAG3,TEDDY_OU_SUBJ1987097256_MAG45,TEDDY_OU_SUBJ1291970953_MAG101,TEDDY_OU_SUBJ1827841102_MAG44,TEDDY_OU_SUBJ1351253490_MAG10,TEDDY_OU_SUBJ1782032164_MAG64,TEDDY_OU_S…	TEDDY_OU_SUBJ1786817664_MAG91,TEDDY_OU_SUBJ1278763099_MAG43,TEDDY_OU_SUBJ1775724834_MAG1,TEDDY_OU_SUBJ1913333238_MAG51,TEDDY_OU_SUBJ1982356849_MAG97,TEDDY_OU_SUBJ1370580816_MAG68,TEDDY_OU_SUBJ1917189485_MAG3,TEDDY_OU_SUBJ1987097256_MAG45,TEDDY_OU_SUBJ1291970953_MAG101,TEDDY_OU_SUBJ1827841102_MAG44,TEDDY_OU_SUBJ1351253490_MAG10,TEDDY_OU_SUBJ1782032164_MAG64,TEDDY_OU_SUBJ1942773417_MAG95,TEDDY_OU_S…
GMS_697	TEDDY_OU_SUBJ1485180854_MAG60	d__Bacteria;p__Firmicutes_A;c__Clostridia;o__Oscillospirales;f__Acutalibacteraceae;g__Ruminococcus_E;s__Ruminococcus_E sp900314705	25	24	0	TEDDY_OU_SUBJ1257259793_MAG64,TEDDY_OU_SUBJ1391457984_MAG82,TEDDY_OU_SUBJ1664402767_MAG64,TEDDY_OU_SUBJ1559052997_MAG12,TEDDY_OU_SUBJ1524209011_MAG33,TEDDY_OU_SUBJ1619061671_MAG34,TEDDY_OU_SUBJ1543995373_MAG18,TEDDY_OU_SUBJ1502215789_MAG12,TEDDY_OU_SUBJ1521080709_MAG39,TEDDY_OU_SUBJ1265950444_MAG55,TEDDY_OU_SUBJ1589385646_MAG43,TEDDY_OU_SUBJ1485180854_MAG60,TEDDY_OU_SUBJ1958241611_MAG91,TEDDY_OU_…	TEDDY_OU_SUBJ1257259793_MAG64,TEDDY_OU_SUBJ1391457984_MAG82,TEDDY_OU_SUBJ1664402767_MAG64,TEDDY_OU_SUBJ1559052997_MAG12,TEDDY_OU_SUBJ1524209011_MAG33,TEDDY_OU_SUBJ1619061671_MAG34,TEDDY_OU_SUBJ1543995373_MAG18,TEDDY_OU_SUBJ1502215789_MAG12,TEDDY_OU_SUBJ1521080709_MAG39,TEDDY_OU_SUBJ1265950444_MAG55,TEDDY_OU_SUBJ1589385646_MAG43,TEDDY_OU_SUBJ1485180854_MAG60,TEDDY_OU_SUBJ1958241611_MAG91,TEDDY_OU_…
GMS_698	TEDDY_OU_SUBJ1778560668_MAG27	d__Bacteria;p__Firmicutes_A;c__Clostridia;o__Oscillospirales;f__Acutalibacteraceae;g__Ruminococcus_H;s__Ruminococcus_H sp003531055	78	64	0	TEDDY_OU_SUBJ1712043778_MAG69,TEDDY_OU_SUBJ1444342618_MAG151,TEDDY_OU_SUBJ1552707857_MAG45,TEDDY_OU_SUBJ1408249292_MAG1,TEDDY_OU_SUBJ1611641264_MAG53,TEDDY_OU_SUBJ1911219462_MAG46,TEDDY_OU_SUBJ1725658699_MAG97,TEDDY_OU_SUBJ1446589456_MAG49,TEDDY_OU_SUBJ1328137769_MAG125,TEDDY_OU_SUBJ1683560404_MAG62,TEDDY_OU_SUBJ1282706628_MAG12,TEDDY_OU_SUBJ1254698506_MAG56,TEDDY_OU_SUBJ1693883921_MAG62,TEDDY_OU…	TEDDY_OU_SUBJ1712043778_MAG69,TEDDY_OU_SUBJ1552707857_MAG45,TEDDY_OU_SUBJ1408249292_MAG1,TEDDY_OU_SUBJ1611641264_MAG53,TEDDY_OU_SUBJ1725658699_MAG97,TEDDY_OU_SUBJ1446589456_MAG49,TEDDY_OU_SUBJ1683560404_MAG62,TEDDY_OU_SUBJ1282706628_MAG12,TEDDY_OU_SUBJ1693883921_MAG62,TEDDY_OU_SUBJ1509979130_MAG41,TEDDY_OU_SUBJ1467849044_MAG10,TEDDY_OU_SUBJ1443072149_MAG107,TEDDY_OU_SUBJ1507203575_MAG43,TEDDY_OU_…
GMS_699	TEDDY_OU_SUBJ1806449452_MAG110	d__Bacteria;p__Firmicutes_A;c__Clostridia;o__Oscillospirales;f__Acutalibacteraceae;g__Ruminococcus_H;s__Ruminococcus_H sp900549945	22	0	0	TEDDY_OU_SUBJ1599265626_MAG11,TEDDY_OU_SUBJ1289694717_MAG52,TEDDY_OU_SUBJ1749293638_MAG36,TEDDY_OU_SUBJ1245377081_MAG2,TEDDY_OU_SUBJ1938000446_MAG34,TEDDY_OU_SUBJ1504420627_MAG95,TEDDY_OU_SUBJ1634525906_MAG98,TEDDY_OU_SUBJ1249351763_MAG10,TEDDY_OU_SUBJ1957923786_MAG87,TEDDY_OU_SUBJ1369453575_MAG90,TEDDY_OU_SUBJ1415720840_MAG93,TEDDY_OU_SUBJ1723549661_MAG65,TEDDY_OU_SUBJ1941652973_MAG74,TEDDY_OU_S…
GMS_700	TEDDY_OU_SUBJ1477223770_MAG50	d__Bacteria;p__Firmicutes_A;c__Clostridia;o__Oscillospirales;f__Acutalibacteraceae;g__UBA1691;s__UBA1691 sp002320555	1	0	0	TEDDY_OU_SUBJ1477223770_MAG50
GMS_701	TEDDY_OU_SUBJ1540276332_MAG60	d__Bacteria;p__Firmicutes_A;c__Clostridia;o__Oscillospirales;f__Acutalibacteraceae;g__UBA1691;s__UBA1691 sp900544375	69	0	0	TEDDY_OU_SUBJ1691612732_MAG7,TEDDY_OU_SUBJ1278763099_MAG44,TEDDY_OU_SUBJ1665769895_MAG113,TEDDY_OU_SUBJ1897582388_MAG57,TEDDY_OU_SUBJ1209845520_MAG32,TEDDY_OU_SUBJ1405681775_MAG9,TEDDY_OU_SUBJ1693883921_MAG24,TEDDY_OU_SUBJ1474385837_MAG61,TEDDY_OU_SUBJ1482137006_MAG48,TEDDY_OU_SUBJ1837466397_MAG35,TEDDY_OU_SUBJ1821599308_MAG28,TEDDY_OU_SUBJ1244917006_MAG1,TEDDY_OU_SUBJ1744859148_MAG24,TEDDY_OU_SU…
GMS_702	TEDDY_OU_SUBJ1423652496_MAG43	d__Bacteria;p__Firmicutes_A;c__Clostridia;o__Oscillospirales;f__Acutalibacteraceae;g__UBA1691;s__UBA1691 sp900544715	3	0	0	TEDDY_OU_SUBJ1423652496_MAG43,TEDDY_OU_SUBJ1570076016_MAG159,TEDDY_OU_SUBJ1853979633_MAG41
GMS_88	TEDDY_OU_SUBJ1949420417_MAG21	d__Bacteria;p__Firmicutes_A;c__Clostridia;o__Oscillospirales;f__Acutalibacteraceae;g__UBA4871;s__	1	0	0	TEDDY_OU_SUBJ1949420417_MAG21
GMS_703	TEDDY_OU_SUBJ1504420627_MAG54	d__Bacteria;p__Firmicutes_A;c__Clostridia;o__Oscillospirales;f__Acutalibacteraceae;g__UMGS1071;s__UMGS1071 sp900541905	18	0	0	TEDDY_OU_SUBJ1589385646_MAG71,TEDDY_OU_SUBJ1394456044_MAG42,TEDDY_OU_SUBJ1456937048_MAG107,TEDDY_OU_SUBJ1591533036_MAG59,TEDDY_OU_SUBJ1504420627_MAG54,TEDDY_OU_SUBJ1421445957_MAG6,TEDDY_OU_SUBJ1221324163_MAG21,TEDDY_OU_SUBJ1782032164_MAG146,TEDDY_OU_SUBJ1320820418_MAG70,TEDDY_OU_SUBJ1413473616_MAG130,TEDDY_OU_SUBJ1647875235_MAG101,TEDDY_OU_SUBJ1867634179_MAG32,TEDDY_OU_SUBJ1422646563_MAG44,TEDDY_…
GMS_704	TEDDY_OU_SUBJ1228107378_MAG107	d__Bacteria;p__Firmicutes_A;c__Clostridia;o__Oscillospirales;f__Acutalibacteraceae;g__UMGS1071;s__UMGS1071 sp900542375	37	0	0	TEDDY_OU_SUBJ1328137769_MAG12,TEDDY_OU_SUBJ1446965511_MAG117,TEDDY_OU_SUBJ1442667678_MAG110,TEDDY_OU_SUBJ1737921633_MAG12,TEDDY_OU_SUBJ1837466397_MAG44,TEDDY_OU_SUBJ1401905929_MAG58,TEDDY_OU_SUBJ1369765219_MAG3,TEDDY_OU_SUBJ1897582388_MAG175,TEDDY_OU_SUBJ1686419003_MAG51,TEDDY_OU_SUBJ1665447745_MAG64,TEDDY_OU_SUBJ1957923786_MAG4,TEDDY_OU_SUBJ1793661521_MAG23,TEDDY_OU_SUBJ1321430166_MAG6,TEDDY_OU_…
GMS_92	TEDDY_OU_SUBJ1291970953_MAG3	d__Bacteria;p__Firmicutes_A;c__Clostridia;o__Oscillospirales;f__Acutalibacteraceae;g__UMGS403;s__	2	0	0	TEDDY_OU_SUBJ1897951711_MAG86,TEDDY_OU_SUBJ1291970953_MAG3
GMS_705	TEDDY_OU_SUBJ1220546515_MAG48	d__Bacteria;p__Firmicutes_A;c__Clostridia;o__Oscillospirales;f__Acutalibacteraceae;g__UMGS403;s__UMGS403 sp900540275	19	0	0	TEDDY_OU_SUBJ1528097243_MAG7,TEDDY_OU_SUBJ1730396409_MAG101,TEDDY_OU_SUBJ1774834905_MAG97,TEDDY_OU_SUBJ1671259558_MAG83,TEDDY_OU_SUBJ1806449452_MAG18,TEDDY_OU_SUBJ1243510805_MAG11,TEDDY_OU_SUBJ1203573217_MAG16,TEDDY_OU_SUBJ1822791744_MAG16,TEDDY_OU_SUBJ1220546515_MAG48,TEDDY_OU_SUBJ1378497214_MAG41,TEDDY_OU_SUBJ1826522975_MAG13,TEDDY_OU_SUBJ1648598469_MAG18,TEDDY_OU_SUBJ1320820418_MAG66,TEDDY_OU_…
GMS_706	TEDDY_OU_SUBJ1808629778_MAG20	d__Bacteria;p__Firmicutes_A;c__Clostridia;o__Oscillospirales;f__Acutalibacteraceae;g__UMGS905;s__UMGS905 sp900540085	4	0	0	TEDDY_OU_SUBJ1400712479_MAG35,TEDDY_OU_SUBJ1808629778_MAG20,TEDDY_OU_SUBJ1237890995_MAG64,TEDDY_OU_SUBJ1245506999_MAG43
GMS_707	TEDDY_OU_SUBJ1691612732_MAG35	d__Bacteria;p__Firmicutes_A;c__Clostridia;o__Oscillospirales;f__Butyricicoccaceae;g__Agathobaculum;s__Agathobaculum butyriciproducens	63	0	0	TEDDY_OU_SUBJ1443741889_MAG8,TEDDY_OU_SUBJ1599265626_MAG24,TEDDY_OU_SUBJ1806449452_MAG69,TEDDY_OU_SUBJ1938000446_MAG97,TEDDY_OU_SUBJ1660342007_MAG58,TEDDY_OU_SUBJ1511341673_MAG54,TEDDY_OU_SUBJ1409003264_MAG129,TEDDY_OU_SUBJ1540977477_MAG44,TEDDY_OU_SUBJ1729069804_MAG8,TEDDY_OU_SUBJ1328759443_MAG34,TEDDY_OU_SUBJ1210048067_MAG4,TEDDY_OU_SUBJ1992235952_MAG4,TEDDY_OU_SUBJ1888521353_MAG115,TEDDY_OU_SU…
GMS_708	TEDDY_OU_SUBJ1272095275_MAG71	d__Bacteria;p__Firmicutes_A;c__Clostridia;o__Oscillospirales;f__Butyricicoccaceae;g__Butyricicoccus_A;s__Butyricicoccus_A sp002395695	1	0	0	TEDDY_OU_SUBJ1272095275_MAG71
GMS_709	TEDDY_OU_SUBJ1402733862_MAG117	d__Bacteria;p__Firmicutes_A;c__Clostridia;o__Oscillospirales;f__Oscillospiraceae;g__CAG-110;s__CAG-110 sp000434635	1	0	0	TEDDY_OU_SUBJ1402733862_MAG117
GMS_710	TEDDY_OU_SUBJ1611814882_MAG129	d__Bacteria;p__Firmicutes_A;c__Clostridia;o__Oscillospirales;f__Oscillospiraceae;g__CAG-110;s__CAG-110 sp900546915	2	0	0	TEDDY_OU_SUBJ1611814882_MAG129,TEDDY_OU_SUBJ1983211753_MAG87
GMS_711	TEDDY_OU_SUBJ1762338144_MAG68	d__Bacteria;p__Firmicutes_A;c__Clostridia;o__Oscillospirales;f__Oscillospiraceae;g__CAG-170;s__CAG-170 sp000432135	3	0	0	TEDDY_OU_SUBJ1913333238_MAG103,TEDDY_OU_SUBJ1444342618_MAG139,TEDDY_OU_SUBJ1762338144_MAG68
GMS_712	TEDDY_OU_SUBJ1953899407_MAG80	d__Bacteria;p__Firmicutes_A;c__Clostridia;o__Oscillospirales;f__Oscillospiraceae;g__CAG-170;s__CAG-170 sp002404795	1	0	0	TEDDY_OU_SUBJ1953899407_MAG80
GMS_713	TEDDY_OU_SUBJ1552707857_MAG6	d__Bacteria;p__Firmicutes_A;c__Clostridia;o__Oscillospirales;f__Oscillospiraceae;g__CAG-170;s__CAG-170 sp900545925	2	0	0	TEDDY_OU_SUBJ1999573232_MAG70,TEDDY_OU_SUBJ1552707857_MAG6
GMS_714	TEDDY_OU_SUBJ1897582388_MAG90	d__Bacteria;p__Firmicutes_A;c__Clostridia;o__Oscillospirales;f__Oscillospiraceae;g__CAG-83;s__CAG-83 sp000431575	21	0	0	TEDDY_OU_SUBJ1278763099_MAG45,TEDDY_OU_SUBJ1913333238_MAG38,TEDDY_OU_SUBJ1965360942_MAG50,TEDDY_OU_SUBJ1423652496_MAG9,TEDDY_OU_SUBJ1823039663_MAG68,TEDDY_OU_SUBJ1320820418_MAG32,TEDDY_OU_SUBJ1521921375_MAG76,TEDDY_OU_SUBJ1387886600_MAG5,TEDDY_OU_SUBJ1282706628_MAG45,TEDDY_OU_SUBJ1463553640_MAG56,TEDDY_OU_SUBJ1665447745_MAG150,TEDDY_OU_SUBJ1989837542_MAG46,TEDDY_OU_SUBJ1949420417_MAG14,TEDDY_OU_S…
GMS_715	TEDDY_OU_SUBJ1443072149_MAG52	d__Bacteria;p__Firmicutes_A;c__Clostridia;o__Oscillospirales;f__Oscillospiraceae;g__CAG-83;s__CAG-83 sp000435555	1	0	0	TEDDY_OU_SUBJ1443072149_MAG52
GMS_716	TEDDY_OU_SUBJ1481912228_MAG131	d__Bacteria;p__Firmicutes_A;c__Clostridia;o__Oscillospirales;f__Oscillospiraceae;g__CAG-83;s__CAG-83 sp900545585	1	0	0	TEDDY_OU_SUBJ1481912228_MAG131
GMS_717	TEDDY_OU_SUBJ1861181419_MAG165	d__Bacteria;p__Firmicutes_A;c__Clostridia;o__Oscillospirales;f__Oscillospiraceae;g__ER4;s__ER4 sp000765235	4	0	0	TEDDY_OU_SUBJ1370580816_MAG61,TEDDY_OU_SUBJ1802500251_MAG114,TEDDY_OU_SUBJ1443072149_MAG119,TEDDY_OU_SUBJ1861181419_MAG165
GMS_718	TEDDY_OU_SUBJ1660342007_MAG99	d__Bacteria;p__Firmicutes_A;c__Clostridia;o__Oscillospirales;f__Oscillospiraceae;g__Evtepia;s__Evtepia gabavorous	9	0	0	TEDDY_OU_SUBJ1861181419_MAG194,TEDDY_OU_SUBJ1277891000_MAG57,TEDDY_OU_SUBJ1738043333_MAG60,TEDDY_OU_SUBJ1556940978_MAG123,TEDDY_OU_SUBJ1707451165_MAG40,TEDDY_OU_SUBJ1915765223_MAG59,TEDDY_OU_SUBJ1232962451_MAG22,TEDDY_OU_SUBJ1660342007_MAG99,TEDDY_OU_SUBJ1278763099_MAG1
GMS_719	TEDDY_OU_SUBJ1823039663_MAG49	d__Bacteria;p__Firmicutes_A;c__Clostridia;o__Oscillospirales;f__Oscillospiraceae;g__Evtepia;s__Evtepia sp900546255	2	0	0	TEDDY_OU_SUBJ1851696129_MAG49,TEDDY_OU_SUBJ1823039663_MAG49
GMS_720	TEDDY_OU_SUBJ1827841102_MAG75	d__Bacteria;p__Firmicutes_A;c__Clostridia;o__Oscillospirales;f__Oscillospiraceae;g__F23-B02;s__F23-B02 sp000431075	1	0	0	TEDDY_OU_SUBJ1827841102_MAG75
GMS_721	TEDDY_OU_SUBJ1897582388_MAG81	d__Bacteria;p__Firmicutes_A;c__Clostridia;o__Oscillospirales;f__Oscillospiraceae;g__F23-B02;s__F23-B02 sp001916715	1	0	0	TEDDY_OU_SUBJ1897582388_MAG81
GMS_722	TEDDY_OU_SUBJ1201923829_MAG72	d__Bacteria;p__Firmicutes_A;c__Clostridia;o__Oscillospirales;f__Oscillospiraceae;g__Flavonifractor;s__Flavonifractor plautii	20	0	0	TEDDY_OU_SUBJ1398327253_MAG8,TEDDY_OU_SUBJ1935530977_MAG10,TEDDY_OU_SUBJ1618380387_MAG59,TEDDY_OU_SUBJ1524209011_MAG18,TEDDY_OU_SUBJ1941652973_MAG57,TEDDY_OU_SUBJ1552707857_MAG129,TEDDY_OU_SUBJ1671622380_MAG6,TEDDY_OU_SUBJ1201923829_MAG72,TEDDY_OU_SUBJ1987808799_MAG74,TEDDY_OU_SUBJ1422683943_MAG55,TEDDY_OU_SUBJ1841090184_MAG32,TEDDY_OU_SUBJ1221324163_MAG50,TEDDY_OU_SUBJ1352055903_MAG39,TEDDY_OU_S…
GMS_723	TEDDY_OU_SUBJ1502215789_MAG91	d__Bacteria;p__Firmicutes_A;c__Clostridia;o__Oscillospirales;f__Oscillospiraceae;g__Flavonifractor;s__Flavonifractor sp000508885	5	0	0	TEDDY_OU_SUBJ1354573462_MAG61,TEDDY_OU_SUBJ1379633001_MAG3,TEDDY_OU_SUBJ1502215789_MAG91,TEDDY_OU_SUBJ1577243220_MAG36,TEDDY_OU_SUBJ1265950444_MAG87
GMS_724	TEDDY_OU_SUBJ1677598713_MAG79	d__Bacteria;p__Firmicutes_A;c__Clostridia;o__Oscillospirales;f__Oscillospiraceae;g__Intestinimonas;s__Intestinimonas butyriciproducens	2	0	0	TEDDY_OU_SUBJ1677598713_MAG79,TEDDY_OU_SUBJ1893305062_MAG48
GMS_725	TEDDY_OU_SUBJ1262137252_MAG111	d__Bacteria;p__Firmicutes_A;c__Clostridia;o__Oscillospirales;f__Oscillospiraceae;g__Lawsonibacter;s__Lawsonibacter sp000177015	4	0	0	TEDDY_OU_SUBJ1570076016_MAG65,TEDDY_OU_SUBJ1262137252_MAG111,TEDDY_OU_SUBJ1467849044_MAG121,TEDDY_OU_SUBJ1552707857_MAG61
GMS_726	TEDDY_OU_SUBJ1502254188_MAG68	d__Bacteria;p__Firmicutes_A;c__Clostridia;o__Oscillospirales;f__Oscillospiraceae;g__Lawsonibacter;s__Lawsonibacter sp900066825	4	0	0	TEDDY_OU_SUBJ1369453575_MAG41,TEDDY_OU_SUBJ1401905929_MAG95,TEDDY_OU_SUBJ1502254188_MAG68,TEDDY_OU_SUBJ1467849044_MAG128
GMS_727	TEDDY_OU_SUBJ1762338144_MAG75	d__Bacteria;p__Firmicutes_A;c__Clostridia;o__Oscillospirales;f__Oscillospiraceae;g__NK3B98;s__NK3B98 sp900545815	1	0	0	TEDDY_OU_SUBJ1762338144_MAG75
GMS_728	TEDDY_OU_SUBJ1793661521_MAG28	d__Bacteria;p__Firmicutes_A;c__Clostridia;o__Oscillospirales;f__Oscillospiraceae;g__Oscillibacter;s__Oscillibacter sp001916835	1	0	0	TEDDY_OU_SUBJ1793661521_MAG28
GMS_729	TEDDY_OU_SUBJ1723549661_MAG27	d__Bacteria;p__Firmicutes_A;c__Clostridia;o__Oscillospirales;f__Oscillospiraceae;g__Oscillibacter;s__Oscillibacter welbionis	10	0	0	TEDDY_OU_SUBJ1985604538_MAG84,TEDDY_OU_SUBJ1948771613_MAG112,TEDDY_OU_SUBJ1214227990_MAG16,TEDDY_OU_SUBJ1861181419_MAG150,TEDDY_OU_SUBJ1723549661_MAG27,TEDDY_OU_SUBJ1671622380_MAG5,TEDDY_OU_SUBJ1328137769_MAG21,TEDDY_OU_SUBJ1967257849_MAG52,TEDDY_OU_SUBJ1467849044_MAG69,TEDDY_OU_SUBJ1552707857_MAG153
GMS_730	TEDDY_OU_SUBJ1556940978_MAG158	d__Bacteria;p__Firmicutes_A;c__Clostridia;o__Oscillospirales;f__Oscillospiraceae;g__UBA9475;s__UBA9475 sp900549885	1	0	0	TEDDY_OU_SUBJ1556940978_MAG158
GMS_731	TEDDY_OU_SUBJ1354562324_MAG31	d__Bacteria;p__Firmicutes_A;c__Clostridia;o__Oscillospirales;f__Ruminococcaceae;g__Anaerotruncus;s__Anaerotruncus colihominis	1	0	0	TEDDY_OU_SUBJ1354562324_MAG31
GMS_732	TEDDY_OU_SUBJ1296635662_MAG36	d__Bacteria;p__Firmicutes_A;c__Clostridia;o__Oscillospirales;f__Ruminococcaceae;g__CAG-115;s__CAG-115 sp003531585	4	0	0	TEDDY_OU_SUBJ1296635662_MAG36,TEDDY_OU_SUBJ1423652496_MAG111,TEDDY_OU_SUBJ1551530925_MAG29,TEDDY_OU_SUBJ1354234152_MAG83
GMS_733	TEDDY_OU_SUBJ1402733862_MAG28	d__Bacteria;p__Firmicutes_A;c__Clostridia;o__Oscillospirales;f__Ruminococcaceae;g__CAG-353;s__CAG-353 sp900066885	7	0	0	TEDDY_OU_SUBJ1402733862_MAG28,TEDDY_OU_SUBJ1410223187_MAG127,TEDDY_OU_SUBJ1446965511_MAG24,TEDDY_OU_SUBJ1443072149_MAG128,TEDDY_OU_SUBJ1793661521_MAG148,TEDDY_OU_SUBJ1867634179_MAG8,TEDDY_OU_SUBJ1591533036_MAG45
GMS_79	TEDDY_OU_SUBJ1327005956_MAG98	d__Bacteria;p__Firmicutes_A;c__Clostridia;o__Oscillospirales;f__Ruminococcaceae;g__Faecalibacterium;s__	8	8	0	TEDDY_OU_SUBJ1828768537_MAG55,TEDDY_OU_SUBJ1807889915_MAG30,TEDDY_OU_SUBJ1327005956_MAG98,TEDDY_OU_SUBJ1214227990_MAG9,TEDDY_OU_SUBJ1490645663_MAG42,TEDDY_OU_SUBJ1443277046_MAG57,TEDDY_OU_SUBJ1677598713_MAG25,TEDDY_OU_SUBJ1885985196_MAG29	TEDDY_OU_SUBJ1828768537_MAG55,TEDDY_OU_SUBJ1807889915_MAG30,TEDDY_OU_SUBJ1327005956_MAG98,TEDDY_OU_SUBJ1214227990_MAG9,TEDDY_OU_SUBJ1490645663_MAG42,TEDDY_OU_SUBJ1443277046_MAG57,TEDDY_OU_SUBJ1677598713_MAG25,TEDDY_OU_SUBJ1885985196_MAG29
GMS_734	TEDDY_OU_SUBJ1762338144_MAG11	d__Bacteria;p__Firmicutes_A;c__Clostridia;o__Oscillospirales;f__Ruminococcaceae;g__Faecalibacterium;s__Faecalibacterium prausnitzii	7	6	0	TEDDY_OU_SUBJ1292134140_MAG23,TEDDY_OU_SUBJ1660342007_MAG47,TEDDY_OU_SUBJ1380342228_MAG27,TEDDY_OU_SUBJ1762338144_MAG11,TEDDY_OU_SUBJ1485180854_MAG48,TEDDY_OU_SUBJ1712043778_MAG64,TEDDY_OU_SUBJ1555475495_MAG20	TEDDY_OU_SUBJ1292134140_MAG23,TEDDY_OU_SUBJ1660342007_MAG47,TEDDY_OU_SUBJ1762338144_MAG11,TEDDY_OU_SUBJ1485180854_MAG48,TEDDY_OU_SUBJ1712043778_MAG64,TEDDY_OU_SUBJ1555475495_MAG20
GMS_735	TEDDY_OU_SUBJ1664530905_MAG44	d__Bacteria;p__Firmicutes_A;c__Clostridia;o__Oscillospirales;f__Ruminococcaceae;g__Faecalibacterium;s__Faecalibacterium prausnitzii_A	2	2	0	TEDDY_OU_SUBJ1569946316_MAG86,TEDDY_OU_SUBJ1664530905_MAG44	TEDDY_OU_SUBJ1569946316_MAG86,TEDDY_OU_SUBJ1664530905_MAG44
GMS_736	TEDDY_OU_SUBJ1383155416_MAG4	d__Bacteria;p__Firmicutes_A;c__Clostridia;o__Oscillospirales;f__Ruminococcaceae;g__Faecalibacterium;s__Faecalibacterium prausnitzii_C	36	34	0	TEDDY_OU_SUBJ1818407091_MAG35,TEDDY_OU_SUBJ1391457984_MAG5,TEDDY_OU_SUBJ1320820418_MAG103,TEDDY_OU_SUBJ1999573232_MAG37,TEDDY_OU_SUBJ1925311395_MAG33,TEDDY_OU_SUBJ1738043333_MAG46,TEDDY_OU_SUBJ1853558835_MAG101,TEDDY_OU_SUBJ1559161450_MAG26,TEDDY_OU_SUBJ1504479905_MAG1,TEDDY_OU_SUBJ1383155416_MAG4,TEDDY_OU_SUBJ1976879393_MAG14,TEDDY_OU_SUBJ1722470158_MAG2,TEDDY_OU_SUBJ1979908439_MAG62,TEDDY_OU_SU…	TEDDY_OU_SUBJ1818407091_MAG35,TEDDY_OU_SUBJ1391457984_MAG5,TEDDY_OU_SUBJ1320820418_MAG103,TEDDY_OU_SUBJ1999573232_MAG37,TEDDY_OU_SUBJ1925311395_MAG33,TEDDY_OU_SUBJ1738043333_MAG46,TEDDY_OU_SUBJ1853558835_MAG101,TEDDY_OU_SUBJ1559161450_MAG26,TEDDY_OU_SUBJ1504479905_MAG1,TEDDY_OU_SUBJ1976879393_MAG14,TEDDY_OU_SUBJ1722470158_MAG2,TEDDY_OU_SUBJ1979908439_MAG62,TEDDY_OU_SUBJ1297843143_MAG38,TEDDY_OU_S…
GMS_737	TEDDY_OU_SUBJ1376756011_MAG14	d__Bacteria;p__Firmicutes_A;c__Clostridia;o__Oscillospirales;f__Ruminococcaceae;g__Faecalibacterium;s__Faecalibacterium prausnitzii_D	137	134	0	TEDDY_OU_SUBJ1989988060_MAG9,TEDDY_OU_SUBJ1792889082_MAG56,TEDDY_OU_SUBJ1297069541_MAG13,TEDDY_OU_SUBJ1485180854_MAG12,TEDDY_OU_SUBJ1774820460_MAG26,TEDDY_OU_SUBJ1251628802_MAG11,TEDDY_OU_SUBJ1948771613_MAG111,TEDDY_OU_SUBJ1774834905_MAG76,TEDDY_OU_SUBJ1834672414_MAG32,TEDDY_OU_SUBJ1352055903_MAG38,TEDDY_OU_SUBJ1706517630_MAG27,TEDDY_OU_SUBJ1354573462_MAG86,TEDDY_OU_SUBJ1283384554_MAG52,TEDDY_OU_…	TEDDY_OU_SUBJ1989988060_MAG9,TEDDY_OU_SUBJ1792889082_MAG56,TEDDY_OU_SUBJ1297069541_MAG13,TEDDY_OU_SUBJ1485180854_MAG12,TEDDY_OU_SUBJ1774820460_MAG26,TEDDY_OU_SUBJ1948771613_MAG111,TEDDY_OU_SUBJ1774834905_MAG76,TEDDY_OU_SUBJ1834672414_MAG32,TEDDY_OU_SUBJ1352055903_MAG38,TEDDY_OU_SUBJ1706517630_MAG27,TEDDY_OU_SUBJ1354573462_MAG86,TEDDY_OU_SUBJ1283384554_MAG52,TEDDY_OU_SUBJ1641541538_MAG106,TEDDY_OU…
GMS_738	TEDDY_OU_SUBJ1762338144_MAG73	d__Bacteria;p__Firmicutes_A;c__Clostridia;o__Oscillospirales;f__Ruminococcaceae;g__Faecalibacterium;s__Faecalibacterium prausnitzii_E	4	4	0	TEDDY_OU_SUBJ1762338144_MAG73,TEDDY_OU_SUBJ1465907723_MAG1,TEDDY_OU_SUBJ1901483788_MAG80,TEDDY_OU_SUBJ1553620649_MAG40	TEDDY_OU_SUBJ1762338144_MAG73,TEDDY_OU_SUBJ1465907723_MAG1,TEDDY_OU_SUBJ1901483788_MAG80,TEDDY_OU_SUBJ1553620649_MAG40
GMS_739	TEDDY_OU_SUBJ1574437839_MAG30	d__Bacteria;p__Firmicutes_A;c__Clostridia;o__Oscillospirales;f__Ruminococcaceae;g__Faecalibacterium;s__Faecalibacterium prausnitzii_G	114	111	0	TEDDY_OU_SUBJ1747424236_MAG23,TEDDY_OU_SUBJ1792889082_MAG55,TEDDY_OU_SUBJ1446965511_MAG44,TEDDY_OU_SUBJ1553405899_MAG37,TEDDY_OU_SUBJ1481912228_MAG119,TEDDY_OU_SUBJ1486882648_MAG82,TEDDY_OU_SUBJ1287248899_MAG30,TEDDY_OU_SUBJ1279157655_MAG55,TEDDY_OU_SUBJ1465907723_MAG20,TEDDY_OU_SUBJ1456937048_MAG95,TEDDY_OU_SUBJ1291970953_MAG111,TEDDY_OU_SUBJ1475237507_MAG14,TEDDY_OU_SUBJ1851696129_MAG65,TEDDY_O…	TEDDY_OU_SUBJ1747424236_MAG23,TEDDY_OU_SUBJ1792889082_MAG55,TEDDY_OU_SUBJ1446965511_MAG44,TEDDY_OU_SUBJ1553405899_MAG37,TEDDY_OU_SUBJ1481912228_MAG119,TEDDY_OU_SUBJ1486882648_MAG82,TEDDY_OU_SUBJ1287248899_MAG30,TEDDY_OU_SUBJ1279157655_MAG55,TEDDY_OU_SUBJ1465907723_MAG20,TEDDY_OU_SUBJ1456937048_MAG95,TEDDY_OU_SUBJ1291970953_MAG111,TEDDY_OU_SUBJ1475237507_MAG14,TEDDY_OU_SUBJ1851696129_MAG65,TEDDY_O…
GMS_740	TEDDY_OU_SUBJ1399174048_MAG29	d__Bacteria;p__Firmicutes_A;c__Clostridia;o__Oscillospirales;f__Ruminococcaceae;g__Faecalibacterium;s__Faecalibacterium prausnitzii_H	1	1	0	TEDDY_OU_SUBJ1399174048_MAG29	TEDDY_OU_SUBJ1399174048_MAG29
GMS_741	TEDDY_OU_SUBJ1477223770_MAG53	d__Bacteria;p__Firmicutes_A;c__Clostridia;o__Oscillospirales;f__Ruminococcaceae;g__Faecalibacterium;s__Faecalibacterium prausnitzii_I	10	10	0	TEDDY_OU_SUBJ1948771613_MAG96,TEDDY_OU_SUBJ1448228386_MAG1,TEDDY_OU_SUBJ1913333238_MAG30,TEDDY_OU_SUBJ1743280302_MAG11,TEDDY_OU_SUBJ1370580816_MAG91,TEDDY_OU_SUBJ1477223770_MAG53,TEDDY_OU_SUBJ1976603588_MAG43,TEDDY_OU_SUBJ1671622380_MAG48,TEDDY_OU_SUBJ1917189485_MAG24,TEDDY_OU_SUBJ1414214682_MAG54	TEDDY_OU_SUBJ1948771613_MAG96,TEDDY_OU_SUBJ1448228386_MAG1,TEDDY_OU_SUBJ1913333238_MAG30,TEDDY_OU_SUBJ1743280302_MAG11,TEDDY_OU_SUBJ1370580816_MAG91,TEDDY_OU_SUBJ1477223770_MAG53,TEDDY_OU_SUBJ1976603588_MAG43,TEDDY_OU_SUBJ1671622380_MAG48,TEDDY_OU_SUBJ1917189485_MAG24,TEDDY_OU_SUBJ1414214682_MAG54
GMS_742	TEDDY_OU_SUBJ1743280302_MAG53	d__Bacteria;p__Firmicutes_A;c__Clostridia;o__Oscillospirales;f__Ruminococcaceae;g__Faecalibacterium;s__Faecalibacterium prausnitzii_J	8	8	0	TEDDY_OU_SUBJ1823039663_MAG147,TEDDY_OU_SUBJ1561361742_MAG26,TEDDY_OU_SUBJ1521921375_MAG51,TEDDY_OU_SUBJ1805424519_MAG46,TEDDY_OU_SUBJ1743280302_MAG53,TEDDY_OU_SUBJ1328137769_MAG119,TEDDY_OU_SUBJ1772220664_MAG60,TEDDY_OU_SUBJ1987808799_MAG17	TEDDY_OU_SUBJ1823039663_MAG147,TEDDY_OU_SUBJ1561361742_MAG26,TEDDY_OU_SUBJ1521921375_MAG51,TEDDY_OU_SUBJ1805424519_MAG46,TEDDY_OU_SUBJ1743280302_MAG53,TEDDY_OU_SUBJ1328137769_MAG119,TEDDY_OU_SUBJ1772220664_MAG60,TEDDY_OU_SUBJ1987808799_MAG17
GMS_743	TEDDY_OU_SUBJ1369453575_MAG94	d__Bacteria;p__Firmicutes_A;c__Clostridia;o__Oscillospirales;f__Ruminococcaceae;g__Faecalibacterium;s__Faecalibacterium sp900539885	12	12	0	TEDDY_OU_SUBJ1772220664_MAG65,TEDDY_OU_SUBJ1967724168_MAG28,TEDDY_OU_SUBJ1706415244_MAG41,TEDDY_OU_SUBJ1794386412_MAG22,TEDDY_OU_SUBJ1369453575_MAG94,TEDDY_OU_SUBJ1905023806_MAG61,TEDDY_OU_SUBJ1312371311_MAG9,TEDDY_OU_SUBJ1941652973_MAG29,TEDDY_OU_SUBJ1334204373_MAG43,TEDDY_OU_SUBJ1818407091_MAG24,TEDDY_OU_SUBJ1214523904_MAG38,TEDDY_OU_SUBJ1390958443_MAG39	TEDDY_OU_SUBJ1772220664_MAG65,TEDDY_OU_SUBJ1967724168_MAG28,TEDDY_OU_SUBJ1706415244_MAG41,TEDDY_OU_SUBJ1794386412_MAG22,TEDDY_OU_SUBJ1369453575_MAG94,TEDDY_OU_SUBJ1905023806_MAG61,TEDDY_OU_SUBJ1312371311_MAG9,TEDDY_OU_SUBJ1941652973_MAG29,TEDDY_OU_SUBJ1334204373_MAG43,TEDDY_OU_SUBJ1818407091_MAG24,TEDDY_OU_SUBJ1214523904_MAG38,TEDDY_OU_SUBJ1390958443_MAG39
GMS_744	TEDDY_OU_SUBJ1687049547_MAG27	d__Bacteria;p__Firmicutes_A;c__Clostridia;o__Oscillospirales;f__Ruminococcaceae;g__Faecalibacterium;s__Faecalibacterium sp900539945	3	3	0	TEDDY_OU_SUBJ1687049547_MAG27,TEDDY_OU_SUBJ1414214682_MAG18,TEDDY_OU_SUBJ1665447745_MAG51	TEDDY_OU_SUBJ1687049547_MAG27,TEDDY_OU_SUBJ1414214682_MAG18,TEDDY_OU_SUBJ1665447745_MAG51
GMS_745	TEDDY_OU_SUBJ1481053656_MAG57	d__Bacteria;p__Firmicutes_A;c__Clostridia;o__Oscillospirales;f__Ruminococcaceae;g__Faecalibacterium;s__Faecalibacterium sp900540455	7	7	0	TEDDY_OU_SUBJ1398327253_MAG120,TEDDY_OU_SUBJ1481053656_MAG57,TEDDY_OU_SUBJ1250949712_MAG42,TEDDY_OU_SUBJ1985043634_MAG13,TEDDY_OU_SUBJ1570076016_MAG158,TEDDY_OU_SUBJ1420704859_MAG14,TEDDY_OU_SUBJ1948771613_MAG12	TEDDY_OU_SUBJ1398327253_MAG120,TEDDY_OU_SUBJ1481053656_MAG57,TEDDY_OU_SUBJ1250949712_MAG42,TEDDY_OU_SUBJ1985043634_MAG13,TEDDY_OU_SUBJ1570076016_MAG158,TEDDY_OU_SUBJ1420704859_MAG14,TEDDY_OU_SUBJ1948771613_MAG12
GMS_746	TEDDY_OU_SUBJ1897951711_MAG64	d__Bacteria;p__Firmicutes_A;c__Clostridia;o__Oscillospirales;f__Ruminococcaceae;g__Fournierella;s__Fournierella massiliensis	2	2	0	TEDDY_OU_SUBJ1897951711_MAG64,TEDDY_OU_SUBJ1958241611_MAG66	TEDDY_OU_SUBJ1897951711_MAG64,TEDDY_OU_SUBJ1958241611_MAG66
GMS_80	TEDDY_OU_SUBJ1552707857_MAG143	d__Bacteria;p__Firmicutes_A;c__Clostridia;o__Oscillospirales;f__Ruminococcaceae;g__Gemmiger;s__	1	0	0	TEDDY_OU_SUBJ1552707857_MAG143
GMS_747	TEDDY_OU_SUBJ1391457984_MAG18	d__Bacteria;p__Firmicutes_A;c__Clostridia;o__Oscillospirales;f__Ruminococcaceae;g__Gemmiger;s__Gemmiger formicilis	37	0	0	TEDDY_OU_SUBJ1879852081_MAG43,TEDDY_OU_SUBJ1806449452_MAG68,TEDDY_OU_SUBJ1594594316_MAG56,TEDDY_OU_SUBJ1611641264_MAG50,TEDDY_OU_SUBJ1905023806_MAG78,TEDDY_OU_SUBJ1633336199_MAG80,TEDDY_OU_SUBJ1391457984_MAG18,TEDDY_OU_SUBJ1423652496_MAG57,TEDDY_OU_SUBJ1443277046_MAG64,TEDDY_OU_SUBJ1949420417_MAG49,TEDDY_OU_SUBJ1571694421_MAG62,TEDDY_OU_SUBJ1296635662_MAG90,TEDDY_OU_SUBJ1987808799_MAG46,TEDDY_OU_…
GMS_748	TEDDY_OU_SUBJ1778560668_MAG24	d__Bacteria;p__Firmicutes_A;c__Clostridia;o__Oscillospirales;f__Ruminococcaceae;g__Gemmiger;s__Gemmiger qucibialis	97	0	0	TEDDY_OU_SUBJ1394456044_MAG3,TEDDY_OU_SUBJ1709661078_MAG37,TEDDY_OU_SUBJ1408249292_MAG17,TEDDY_OU_SUBJ1220135965_MAG28,TEDDY_OU_SUBJ1925524973_MAG48,TEDDY_OU_SUBJ1589385646_MAG58,TEDDY_OU_SUBJ1298472532_MAG11,TEDDY_OU_SUBJ1828433112_MAG40,TEDDY_OU_SUBJ1328137769_MAG10,TEDDY_OU_SUBJ1634525906_MAG1,TEDDY_OU_SUBJ1387717546_MAG132,TEDDY_OU_SUBJ1901483788_MAG42,TEDDY_OU_SUBJ1257259793_MAG52,TEDDY_OU_S…
GMS_749	TEDDY_OU_SUBJ1526737340_MAG14	d__Bacteria;p__Firmicutes_A;c__Clostridia;o__Oscillospirales;f__Ruminococcaceae;g__Gemmiger;s__Gemmiger sp900539695	22	0	0	TEDDY_OU_SUBJ1265950444_MAG48,TEDDY_OU_SUBJ1278618762_MAG39,TEDDY_OU_SUBJ1299329293_MAG22,TEDDY_OU_SUBJ1377560498_MAG32,TEDDY_OU_SUBJ1334414562_MAG88,TEDDY_OU_SUBJ1248247499_MAG51,TEDDY_OU_SUBJ1436190086_MAG11,TEDDY_OU_SUBJ1422683943_MAG21,TEDDY_OU_SUBJ1697687747_MAG56,TEDDY_OU_SUBJ1834672414_MAG21,TEDDY_OU_SUBJ1422646563_MAG23,TEDDY_OU_SUBJ1370580816_MAG32,TEDDY_OU_SUBJ1561361742_MAG18,TEDDY_OU_…
GMS_750	TEDDY_OU_SUBJ1526737340_MAG75	d__Bacteria;p__Firmicutes_A;c__Clostridia;o__Oscillospirales;f__Ruminococcaceae;g__Gemmiger;s__Gemmiger sp900540595	1	0	0	TEDDY_OU_SUBJ1526737340_MAG75
GMS_751	TEDDY_OU_SUBJ1706415244_MAG42	d__Bacteria;p__Firmicutes_A;c__Clostridia;o__Oscillospirales;f__Ruminococcaceae;g__Gemmiger;s__Gemmiger sp900540775	3	0	0	TEDDY_OU_SUBJ1706415244_MAG42,TEDDY_OU_SUBJ1467849044_MAG81,TEDDY_OU_SUBJ1823039663_MAG85
GMS_752	TEDDY_OU_SUBJ1556940978_MAG61	d__Bacteria;p__Firmicutes_A;c__Clostridia;o__Oscillospirales;f__Ruminococcaceae;g__Negativibacillus;s__Negativibacillus sp000435195	4	0	0	TEDDY_OU_SUBJ1556940978_MAG61,TEDDY_OU_SUBJ1400712479_MAG30,TEDDY_OU_SUBJ1773713759_MAG18,TEDDY_OU_SUBJ1897582388_MAG93
GMS_753	TEDDY_OU_SUBJ1794386412_MAG58	d__Bacteria;p__Firmicutes_A;c__Clostridia;o__Oscillospirales;f__Ruminococcaceae;g__Pygmaiobacter;s__Pygmaiobacter massiliensis	6	0	0	TEDDY_OU_SUBJ1559813261_MAG33,TEDDY_OU_SUBJ1337362290_MAG51,TEDDY_OU_SUBJ1940194251_MAG13,TEDDY_OU_SUBJ1961943513_MAG54,TEDDY_OU_SUBJ1794386412_MAG58,TEDDY_OU_SUBJ1474385837_MAG73
GMS_754	TEDDY_OU_SUBJ1556940978_MAG58	d__Bacteria;p__Firmicutes_A;c__Clostridia;o__Oscillospirales;f__Ruminococcaceae;g__QAMM01;s__QAMM01 sp003150405	1	0	0	TEDDY_OU_SUBJ1556940978_MAG58
GMS_105	TEDDY_OU_SUBJ1556940978_MAG49	d__Bacteria;p__Firmicutes_A;c__Clostridia;o__Oscillospirales;f__Ruminococcaceae;g__QANG01;s__	1	0	0	TEDDY_OU_SUBJ1556940978_MAG49
GMS_755	TEDDY_OU_SUBJ1897582388_MAG102	d__Bacteria;p__Firmicutes_A;c__Clostridia;o__Oscillospirales;f__Ruminococcaceae;g__QANG01;s__QANG01 sp003150145	1	0	0	TEDDY_OU_SUBJ1897582388_MAG102
GMS_756	TEDDY_OU_SUBJ1985604538_MAG69	d__Bacteria;p__Firmicutes_A;c__Clostridia;o__Oscillospirales;f__Ruminococcaceae;g__Ruminiclostridium_E;s__Ruminiclostridium_E siraeum	73	0	0	TEDDY_OU_SUBJ1254698506_MAG47,TEDDY_OU_SUBJ1697595162_MAG125,TEDDY_OU_SUBJ1649231447_MAG60,TEDDY_OU_SUBJ1296635662_MAG12,TEDDY_OU_SUBJ1415720840_MAG109,TEDDY_OU_SUBJ1827841102_MAG29,TEDDY_OU_SUBJ1897582388_MAG205,TEDDY_OU_SUBJ1423652496_MAG122,TEDDY_OU_SUBJ1428105472_MAG22,TEDDY_OU_SUBJ1983400279_MAG114,TEDDY_OU_SUBJ1679495088_MAG78,TEDDY_OU_SUBJ1897798550_MAG30,TEDDY_OU_SUBJ1691612732_MAG19,TEDD…
GMS_757	TEDDY_OU_SUBJ1228107378_MAG16	d__Bacteria;p__Firmicutes_A;c__Clostridia;o__Oscillospirales;f__Ruminococcaceae;g__Ruminiclostridium_E;s__Ruminiclostridium_E sp003512525	2	0	0	TEDDY_OU_SUBJ1228107378_MAG16,TEDDY_OU_SUBJ1995828552_MAG81
GMS_758	TEDDY_OU_SUBJ1963902608_MAG53	d__Bacteria;p__Firmicutes_A;c__Clostridia;o__Oscillospirales;f__Ruminococcaceae;g__Ruminiclostridium_E;s__Ruminiclostridium_E sp900539195	2	0	0	TEDDY_OU_SUBJ1963902608_MAG53,TEDDY_OU_SUBJ1611641264_MAG9
GMS_759	TEDDY_OU_SUBJ1730396409_MAG31	d__Bacteria;p__Firmicutes_A;c__Clostridia;o__Oscillospirales;f__Ruminococcaceae;g__Ruminococcus_C;s__Ruminococcus_C callidus	18	0	0	TEDDY_OU_SUBJ1408249292_MAG3,TEDDY_OU_SUBJ1853979633_MAG32,TEDDY_OU_SUBJ1556940978_MAG12,TEDDY_OU_SUBJ1292134140_MAG42,TEDDY_OU_SUBJ1377560498_MAG73,TEDDY_OU_SUBJ1401905929_MAG84,TEDDY_OU_SUBJ1292684821_MAG17,TEDDY_OU_SUBJ1366028512_MAG14,TEDDY_OU_SUBJ1328137769_MAG89,TEDDY_OU_SUBJ1847282805_MAG101,TEDDY_OU_SUBJ1486809993_MAG29,TEDDY_OU_SUBJ1387717546_MAG124,TEDDY_OU_SUBJ1782032164_MAG19,TEDDY_OU…
GMS_760	TEDDY_OU_SUBJ1897582388_MAG64	d__Bacteria;p__Firmicutes_A;c__Clostridia;o__Oscillospirales;f__Ruminococcaceae;g__Ruminococcus_C;s__Ruminococcus_C sp000433635	21	0	0	TEDDY_OU_SUBJ1370580816_MAG43,TEDDY_OU_SUBJ1982356849_MAG90,TEDDY_OU_SUBJ1402733862_MAG77,TEDDY_OU_SUBJ1443072149_MAG74,TEDDY_OU_SUBJ1228107378_MAG17,TEDDY_OU_SUBJ1221481172_MAG74,TEDDY_OU_SUBJ1354234152_MAG72,TEDDY_OU_SUBJ1464940850_MAG58,TEDDY_OU_SUBJ1469813920_MAG121,TEDDY_OU_SUBJ1793661521_MAG108,TEDDY_OU_SUBJ1984040004_MAG103,TEDDY_OU_SUBJ1897582388_MAG64,TEDDY_OU_SUBJ1470258804_MAG37,TEDDY_…
GMS_761	TEDDY_OU_SUBJ1474385837_MAG91	d__Bacteria;p__Firmicutes_A;c__Clostridia;o__Oscillospirales;f__Ruminococcaceae;g__Ruminococcus_C;s__Ruminococcus_C sp000437175	1	0	0	TEDDY_OU_SUBJ1474385837_MAG91
GMS_762	TEDDY_OU_SUBJ1828768537_MAG8	d__Bacteria;p__Firmicutes_A;c__Clostridia;o__Oscillospirales;f__Ruminococcaceae;g__Ruminococcus_C;s__Ruminococcus_C sp000980705	10	0	0	TEDDY_OU_SUBJ1774834905_MAG95,TEDDY_OU_SUBJ1211029509_MAG64,TEDDY_OU_SUBJ1633570887_MAG84,TEDDY_OU_SUBJ1277891000_MAG15,TEDDY_OU_SUBJ1828768537_MAG8,TEDDY_OU_SUBJ1836545760_MAG89,TEDDY_OU_SUBJ1521080709_MAG55,TEDDY_OU_SUBJ1418918864_MAG72,TEDDY_OU_SUBJ1370580816_MAG31,TEDDY_OU_SUBJ1725637996_MAG112
GMS_763	TEDDY_OU_SUBJ1377560498_MAG49	d__Bacteria;p__Firmicutes_A;c__Clostridia;o__Oscillospirales;f__Ruminococcaceae;g__Ruminococcus_C;s__Ruminococcus_C sp900545285	1	0	0	TEDDY_OU_SUBJ1377560498_MAG49
GMS_114	TEDDY_OU_SUBJ1343724954_MAG21	d__Bacteria;p__Firmicutes_A;c__Clostridia;o__Oscillospirales;f__Ruminococcaceae;g__Ruminococcus_D;s__	1	0	0	TEDDY_OU_SUBJ1343724954_MAG21
GMS_764	TEDDY_OU_SUBJ1569946316_MAG73	d__Bacteria;p__Firmicutes_A;c__Clostridia;o__Oscillospirales;f__Ruminococcaceae;g__Ruminococcus_D;s__Ruminococcus_D bicirculans	226	0	0	TEDDY_OU_SUBJ1486809993_MAG103,TEDDY_OU_SUBJ1218817917_MAG35,TEDDY_OU_SUBJ1214325983_MAG112,TEDDY_OU_SUBJ1860957641_MAG47,TEDDY_OU_SUBJ1443277046_MAG75,TEDDY_OU_SUBJ1945791061_MAG69,TEDDY_OU_SUBJ1299329293_MAG41,TEDDY_OU_SUBJ1707451165_MAG76,TEDDY_OU_SUBJ1683560404_MAG93,TEDDY_OU_SUBJ1231759300_MAG89,TEDDY_OU_SUBJ1744859148_MAG99,TEDDY_OU_SUBJ1897582388_MAG66,TEDDY_OU_SUBJ1748509278_MAG43,TEDDY_O…
GMS_765	TEDDY_OU_SUBJ1958241611_MAG22	d__Bacteria;p__Firmicutes_A;c__Clostridia;o__Oscillospirales;f__Ruminococcaceae;g__Ruminococcus_D;s__Ruminococcus_D sp900543145	2	0	0	TEDDY_OU_SUBJ1958241611_MAG22,TEDDY_OU_SUBJ1805424519_MAG55
GMS_766	TEDDY_OU_SUBJ1553405899_MAG44	d__Bacteria;p__Firmicutes_A;c__Clostridia;o__Oscillospirales;f__Ruminococcaceae;g__Ruthenibacterium;s__Ruthenibacterium lactatiformans	99	42	0	TEDDY_OU_SUBJ1369453575_MAG68,TEDDY_OU_SUBJ1303742534_MAG50,TEDDY_OU_SUBJ1806449452_MAG66,TEDDY_OU_SUBJ1358015183_MAG17,TEDDY_OU_SUBJ1376756011_MAG51,TEDDY_OU_SUBJ1752295345_MAG43,TEDDY_OU_SUBJ1359542206_MAG1,TEDDY_OU_SUBJ1467849044_MAG27,TEDDY_OU_SUBJ1618380387_MAG5,TEDDY_OU_SUBJ1774834905_MAG51,TEDDY_OU_SUBJ1521921375_MAG94,TEDDY_OU_SUBJ1773938176_MAG68,TEDDY_OU_SUBJ1482137006_MAG49,TEDDY_OU_SU…	TEDDY_OU_SUBJ1369453575_MAG68,TEDDY_OU_SUBJ1806449452_MAG66,TEDDY_OU_SUBJ1358015183_MAG17,TEDDY_OU_SUBJ1376756011_MAG51,TEDDY_OU_SUBJ1467849044_MAG27,TEDDY_OU_SUBJ1773938176_MAG68,TEDDY_OU_SUBJ1482137006_MAG49,TEDDY_OU_SUBJ1709661078_MAG120,TEDDY_OU_SUBJ1822325385_MAG6,TEDDY_OU_SUBJ1465523424_MAG62,TEDDY_OU_SUBJ1925311395_MAG26,TEDDY_OU_SUBJ1354573462_MAG51,TEDDY_OU_SUBJ1589746553_MAG65,TEDDY_OU_…
GMS_767	TEDDY_OU_SUBJ1504420627_MAG80	d__Bacteria;p__Firmicutes_A;c__Clostridia;o__Oscillospirales;f__Ruminococcaceae;g__Ruthenibacterium;s__Ruthenibacterium sp900546885	3	2	0	TEDDY_OU_SUBJ1823039663_MAG95,TEDDY_OU_SUBJ1320820418_MAG81,TEDDY_OU_SUBJ1504420627_MAG80	TEDDY_OU_SUBJ1823039663_MAG95,TEDDY_OU_SUBJ1504420627_MAG80
GMS_768	TEDDY_OU_SUBJ1641541538_MAG91	d__Bacteria;p__Firmicutes_A;c__Clostridia;o__Oscillospirales;f__Ruminococcaceae;g__UBA1394;s__UBA1394 sp900538575	31	0	0	TEDDY_OU_SUBJ1423526399_MAG96,TEDDY_OU_SUBJ1296635662_MAG61,TEDDY_OU_SUBJ1221481172_MAG107,TEDDY_OU_SUBJ1482137006_MAG40,TEDDY_OU_SUBJ1897798550_MAG16,TEDDY_OU_SUBJ1278618762_MAG34,TEDDY_OU_SUBJ1354234152_MAG146,TEDDY_OU_SUBJ1818130211_MAG71,TEDDY_OU_SUBJ1422683943_MAG67,TEDDY_OU_SUBJ1958241611_MAG85,TEDDY_OU_SUBJ1707451165_MAG85,TEDDY_OU_SUBJ1697531664_MAG48,TEDDY_OU_SUBJ1827761325_MAG39,TEDDY_O…
GMS_126	TEDDY_OU_SUBJ1228107378_MAG159	d__Bacteria;p__Firmicutes_A;c__Clostridia;o__Peptostreptococcales;f__Anaerovoracaceae;g__;s__	1	0	0	TEDDY_OU_SUBJ1228107378_MAG159
GMS_127	TEDDY_OU_SUBJ1432134560_MAG81	d__Bacteria;p__Firmicutes_A;c__Clostridia;o__Peptostreptococcales;f__Anaerovoracaceae;g__;s__	1	0	0	TEDDY_OU_SUBJ1432134560_MAG81
GMS_769	TEDDY_OU_SUBJ1320820418_MAG29	d__Bacteria;p__Firmicutes_A;c__Clostridia;o__Peptostreptococcales;f__Anaerovoracaceae;g__CAG-145;s__CAG-145 sp000435715	65	0	0	TEDDY_OU_SUBJ1743288251_MAG31,TEDDY_OU_SUBJ1794386412_MAG3,TEDDY_OU_SUBJ1917212604_MAG45,TEDDY_OU_SUBJ1509979130_MAG22,TEDDY_OU_SUBJ1303742534_MAG8,TEDDY_OU_SUBJ1556940978_MAG34,TEDDY_OU_SUBJ1818130211_MAG52,TEDDY_OU_SUBJ1827841102_MAG22,TEDDY_OU_SUBJ1709661078_MAG7,TEDDY_OU_SUBJ1413473616_MAG20,TEDDY_OU_SUBJ1560559420_MAG13,TEDDY_OU_SUBJ1498298724_MAG76,TEDDY_OU_SUBJ1793661521_MAG89,TEDDY_OU_SUB…
GMS_770	TEDDY_OU_SUBJ1394456044_MAG117	d__Bacteria;p__Firmicutes_A;c__Clostridia;o__Peptostreptococcales;f__Anaerovoracaceae;g__CAG-145;s__CAG-145 sp900540145	1	0	0	TEDDY_OU_SUBJ1394456044_MAG117
GMS_771	TEDDY_OU_SUBJ1321430166_MAG107	d__Bacteria;p__Firmicutes_A;c__Clostridia;o__Peptostreptococcales;f__Anaerovoracaceae;g__CAG-145;s__CAG-145 sp900542565	2	0	0	TEDDY_OU_SUBJ1851696129_MAG6,TEDDY_OU_SUBJ1321430166_MAG107
GMS_772	TEDDY_OU_SUBJ1380405716_MAG65	d__Bacteria;p__Firmicutes_A;c__Clostridia;o__Peptostreptococcales;f__Anaerovoracaceae;g__CAG-145;s__CAG-145 sp900545135	5	0	0	TEDDY_OU_SUBJ1702924372_MAG26,TEDDY_OU_SUBJ1793661521_MAG123,TEDDY_OU_SUBJ1867865604_MAG158,TEDDY_OU_SUBJ1380405716_MAG65,TEDDY_OU_SUBJ1782032164_MAG78
GMS_773	TEDDY_OU_SUBJ1369453575_MAG100	d__Bacteria;p__Firmicutes_A;c__Clostridia;o__Peptostreptococcales;f__Anaerovoracaceae;g__Emergencia;s__Emergencia timonensis	2	0	0	TEDDY_OU_SUBJ1369453575_MAG100,TEDDY_OU_SUBJ1556940978_MAG87
GMS_774	TEDDY_OU_SUBJ1533472625_MAG47	d__Bacteria;p__Firmicutes_A;c__Clostridia;o__Peptostreptococcales;f__Anaerovoracaceae;g__Mogibacterium;s__Mogibacterium diversum	1	0	0	TEDDY_OU_SUBJ1533472625_MAG47
GMS_125	TEDDY_OU_SUBJ1915765223_MAG71	d__Bacteria;p__Firmicutes_A;c__Clostridia;o__Peptostreptococcales;f__Anaerovoracaceae;g__UBA1191;s__	3	0	0	TEDDY_OU_SUBJ1738043333_MAG38,TEDDY_OU_SUBJ1915765223_MAG71,TEDDY_OU_SUBJ1981675801_MAG95
GMS_775	TEDDY_OU_SUBJ1562941206_MAG22	d__Bacteria;p__Firmicutes_A;c__Clostridia;o__Peptostreptococcales;f__Anaerovoracaceae;g__UBA1191;s__UBA1191 sp900066305	8	0	0	TEDDY_OU_SUBJ1562941206_MAG22,TEDDY_OU_SUBJ1897582388_MAG36,TEDDY_OU_SUBJ1413473616_MAG43,TEDDY_OU_SUBJ1521921375_MAG42,TEDDY_OU_SUBJ1328137769_MAG19,TEDDY_OU_SUBJ1341954341_MAG67,TEDDY_OU_SUBJ1277891000_MAG117,TEDDY_OU_SUBJ1272095275_MAG93
GMS_776	TEDDY_OU_SUBJ1709661078_MAG21	d__Bacteria;p__Firmicutes_A;c__Clostridia;o__Peptostreptococcales;f__Anaerovoracaceae;g__UBA1191;s__UBA1191 sp900542385	5	0	0	TEDDY_OU_SUBJ1879042436_MAG103,TEDDY_OU_SUBJ1378497214_MAG65,TEDDY_OU_SUBJ1709661078_MAG21,TEDDY_OU_SUBJ1228107378_MAG189,TEDDY_OU_SUBJ1851696129_MAG46
GMS_777	TEDDY_OU_SUBJ1851696129_MAG71	d__Bacteria;p__Firmicutes_A;c__Clostridia;o__Peptostreptococcales;f__Anaerovoracaceae;g__UBA1191;s__UBA1191 sp900543485	2	0	0	TEDDY_OU_SUBJ1948771613_MAG59,TEDDY_OU_SUBJ1851696129_MAG71
GMS_778	TEDDY_OU_SUBJ1725658699_MAG32	d__Bacteria;p__Firmicutes_A;c__Clostridia;o__Peptostreptococcales;f__Anaerovoracaceae;g__UBA1191;s__UBA1191 sp900545775	8	0	0	TEDDY_OU_SUBJ1470258804_MAG45,TEDDY_OU_SUBJ1725658699_MAG32,TEDDY_OU_SUBJ1591533036_MAG131,TEDDY_OU_SUBJ1665447745_MAG97,TEDDY_OU_SUBJ1465523424_MAG22,TEDDY_OU_SUBJ1410223187_MAG49,TEDDY_OU_SUBJ1709661078_MAG32,TEDDY_OU_SUBJ1979908439_MAG89
GMS_779	TEDDY_OU_SUBJ1311779595_MAG73	d__Bacteria;p__Firmicutes_A;c__Clostridia;o__Peptostreptococcales;f__Anaerovoracaceae;g__UBA1191;s__UBA1191 sp900549125	77	0	0	TEDDY_OU_SUBJ1591533036_MAG26,TEDDY_OU_SUBJ1409003264_MAG125,TEDDY_OU_SUBJ1671259558_MAG42,TEDDY_OU_SUBJ1677598713_MAG151,TEDDY_OU_SUBJ1311779595_MAG73,TEDDY_OU_SUBJ1387717546_MAG22,TEDDY_OU_SUBJ1354573462_MAG62,TEDDY_OU_SUBJ1778560668_MAG17,TEDDY_OU_SUBJ1509979130_MAG48,TEDDY_OU_SUBJ1769964181_MAG54,TEDDY_OU_SUBJ1292134140_MAG48,TEDDY_OU_SUBJ1465523424_MAG45,TEDDY_OU_SUBJ1965360942_MAG76,TEDDY_O…
GMS_780	TEDDY_OU_SUBJ1727110872_MAG19	d__Bacteria;p__Firmicutes_A;c__Clostridia;o__Peptostreptococcales;f__Peptostreptococcaceae;g__Clostridioides;s__Clostridioides difficile	1	0	0	TEDDY_OU_SUBJ1727110872_MAG19
GMS_781	TEDDY_OU_SUBJ1465523424_MAG67	d__Bacteria;p__Firmicutes_A;c__Clostridia;o__Peptostreptococcales;f__Peptostreptococcaceae;g__Clostridium_U;s__Clostridium_U hiranonis	2	0	0	TEDDY_OU_SUBJ1465523424_MAG67,TEDDY_OU_SUBJ1867865604_MAG67
GMS_782	TEDDY_OU_SUBJ1320820418_MAG117	d__Bacteria;p__Firmicutes_A;c__Clostridia;o__Peptostreptococcales;f__Peptostreptococcaceae;g__Intestinibacter;s__Intestinibacter bartlettii	10	0	0	TEDDY_OU_SUBJ1665447745_MAG109,TEDDY_OU_SUBJ1965360942_MAG54,TEDDY_OU_SUBJ1818130211_MAG124,TEDDY_OU_SUBJ1423652496_MAG1,TEDDY_OU_SUBJ1546159530_MAG85,TEDDY_OU_SUBJ1784460355_MAG74,TEDDY_OU_SUBJ1320820418_MAG117,TEDDY_OU_SUBJ1349861346_MAG7,TEDDY_OU_SUBJ1712996455_MAG67,TEDDY_OU_SUBJ1805424519_MAG2
GMS_8	TEDDY_OU_SUBJ1950891337_MAG58	d__Bacteria;p__Firmicutes_A;c__Clostridia;o__Peptostreptococcales;f__Peptostreptococcaceae;g__Peptostreptococcus;s__	1	0	0	TEDDY_OU_SUBJ1950891337_MAG58
GMS_783	TEDDY_OU_SUBJ1470258804_MAG95	d__Bacteria;p__Firmicutes_A;c__Clostridia;o__Peptostreptococcales;f__Peptostreptococcaceae;g__Peptostreptococcus;s__Peptostreptococcus anaerobius	1	0	0	TEDDY_OU_SUBJ1470258804_MAG95
GMS_784	TEDDY_OU_SUBJ1490524552_MAG31	d__Bacteria;p__Firmicutes_A;c__Clostridia;o__Peptostreptococcales;f__Peptostreptococcaceae;g__Romboutsia;s__Romboutsia timonensis	69	0	0	TEDDY_OU_SUBJ1422646563_MAG127,TEDDY_OU_SUBJ1228642939_MAG32,TEDDY_OU_SUBJ1265950444_MAG100,TEDDY_OU_SUBJ1415720840_MAG61,TEDDY_OU_SUBJ1470258804_MAG75,TEDDY_OU_SUBJ1511341673_MAG32,TEDDY_OU_SUBJ1258854543_MAG56,TEDDY_OU_SUBJ1571694421_MAG83,TEDDY_OU_SUBJ1292684821_MAG45,TEDDY_OU_SUBJ1778560668_MAG18,TEDDY_OU_SUBJ1436190086_MAG108,TEDDY_OU_SUBJ1822325385_MAG93,TEDDY_OU_SUBJ1773713759_MAG98,TEDDY_…
GMS_785	TEDDY_OU_SUBJ1650596053_MAG1	d__Bacteria;p__Firmicutes_A;c__Clostridia;o__Peptostreptococcales;f__Peptostreptococcaceae;g__Terrisporobacter;s__Terrisporobacter othiniensis	1	0	0	TEDDY_OU_SUBJ1650596053_MAG1
GMS_786	TEDDY_OU_SUBJ1897582388_MAG250	d__Bacteria;p__Firmicutes_A;c__Clostridia;o__Peptostreptococcales;f__Peptostreptococcaceae;g__Terrisporobacter;s__Terrisporobacter sp900557165	6	0	0	TEDDY_OU_SUBJ1983400279_MAG16,TEDDY_OU_SUBJ1436190086_MAG68,TEDDY_OU_SUBJ1999573232_MAG96,TEDDY_OU_SUBJ1897582388_MAG250,TEDDY_OU_SUBJ1415720840_MAG80,TEDDY_OU_SUBJ1875431031_MAG57
GMS_787	TEDDY_OU_SUBJ1241419203_MAG17	d__Bacteria;p__Firmicutes_A;c__Clostridia;o__Tissierellales;f__Peptoniphilaceae;g__Peptoniphilus_A;s__Peptoniphilus_A sp900538655	1	0	0	TEDDY_OU_SUBJ1241419203_MAG17
GMS_788	TEDDY_OU_SUBJ1564509248_MAG110	d__Bacteria;p__Firmicutes_A;c__Clostridia_A;o__Christensenellales;f__CAG-138;g__PeH17;s__PeH17 sp000435055	6	0	0	TEDDY_OU_SUBJ1564509248_MAG110,TEDDY_OU_SUBJ1861181419_MAG9,TEDDY_OU_SUBJ1963902608_MAG7,TEDDY_OU_SUBJ1228107378_MAG7,TEDDY_OU_SUBJ1917522162_MAG50,TEDDY_OU_SUBJ1442667678_MAG68
GMS_789	TEDDY_OU_SUBJ1564509248_MAG5	d__Bacteria;p__Firmicutes_A;c__Clostridia_A;o__Christensenellales;f__CAG-138;g__Phil1;s__Phil1 sp001940855	3	0	0	TEDDY_OU_SUBJ1985604538_MAG81,TEDDY_OU_SUBJ1564509248_MAG5,TEDDY_OU_SUBJ1963902608_MAG8
GMS_790	TEDDY_OU_SUBJ1354573462_MAG56	d__Bacteria;p__Firmicutes_A;c__Clostridia_A;o__Christensenellales;f__CAG-138;g__SFEL01;s__SFEL01 sp004557245	5	0	0	TEDDY_OU_SUBJ1782032164_MAG81,TEDDY_OU_SUBJ1897582388_MAG3,TEDDY_OU_SUBJ1228107378_MAG101,TEDDY_OU_SUBJ1354573462_MAG56,TEDDY_OU_SUBJ1963902608_MAG19
GMS_791	TEDDY_OU_SUBJ1897582388_MAG108	d__Bacteria;p__Firmicutes_A;c__Clostridia_A;o__Christensenellales;f__CAG-138;g__UBA1685;s__UBA1685 sp002320595	1	0	0	TEDDY_OU_SUBJ1897582388_MAG108
GMS_170	TEDDY_OU_SUBJ1897582388_MAG47	d__Bacteria;p__Firmicutes_A;c__Clostridia_A;o__Christensenellales;f__CAG-74;g__;s__	1	0	0	TEDDY_OU_SUBJ1897582388_MAG47
GMS_792	TEDDY_OU_SUBJ1897951711_MAG44	d__Bacteria;p__Firmicutes_A;c__Clostridia_A;o__Christensenellales;f__CAG-74;g__SFFH01;s__SFFH01 sp900542445	1	0	0	TEDDY_OU_SUBJ1897951711_MAG44
GMS_793	TEDDY_OU_SUBJ1409003264_MAG82	d__Bacteria;p__Firmicutes_A;c__Clostridia_A;o__Christensenellales;f__CAG-74;g__SFFH01;s__SFFH01 sp900548125	2	0	0	TEDDY_OU_SUBJ1422646563_MAG172,TEDDY_OU_SUBJ1409003264_MAG82
GMS_794	TEDDY_OU_SUBJ1361349376_MAG30	d__Bacteria;p__Firmicutes_A;c__Clostridia_A;o__Christensenellales;f__CAG-74;g__UBA11524;s__UBA11524 sp000437595	35	0	0	TEDDY_OU_SUBJ1304459805_MAG42,TEDDY_OU_SUBJ1402733862_MAG55,TEDDY_OU_SUBJ1913333238_MAG54,TEDDY_OU_SUBJ1278618762_MAG77,TEDDY_OU_SUBJ1262137252_MAG21,TEDDY_OU_SUBJ1272095275_MAG87,TEDDY_OU_SUBJ1409003264_MAG146,TEDDY_OU_SUBJ1361349376_MAG30,TEDDY_OU_SUBJ1443072149_MAG149,TEDDY_OU_SUBJ1782032164_MAG26,TEDDY_OU_SUBJ1481912228_MAG6,TEDDY_OU_SUBJ1900633893_MAG81,TEDDY_OU_SUBJ1512783912_MAG28,TEDDY_OU…
GMS_10	TEDDY_OU_SUBJ1556940978_MAG104	d__Bacteria;p__Firmicutes_A;c__Clostridia_A;o__Christensenellales;f__Christensenellaceae;g__;s__	1	0	0	TEDDY_OU_SUBJ1556940978_MAG104
GMS_99	TEDDY_OU_SUBJ1228107378_MAG162	d__Bacteria;p__Firmicutes_A;c__Clostridia_A;o__Christensenellales;f__Christensenellaceae;g__;s__	1	0	0	TEDDY_OU_SUBJ1228107378_MAG162
GMS_795	TEDDY_OU_SUBJ1870814408_MAG50	d__Bacteria;p__Firmicutes_A;c__Clostridia_A;o__Christensenellales;f__Christensenellaceae;g__Catabacter;s__Catabacter hongkongensis	3	0	0	TEDDY_OU_SUBJ1823039663_MAG22,TEDDY_OU_SUBJ1870814408_MAG50,TEDDY_OU_SUBJ1897582388_MAG96
GMS_796	TEDDY_OU_SUBJ1875431031_MAG82	d__Bacteria;p__Firmicutes_A;c__Clostridia_A;o__Christensenellales;f__Christensenellaceae;g__Christensenella;s__Christensenella massiliensis	2	0	0	TEDDY_OU_SUBJ1556940978_MAG150,TEDDY_OU_SUBJ1875431031_MAG82
GMS_797	TEDDY_OU_SUBJ1917212604_MAG101	d__Bacteria;p__Firmicutes_A;c__Clostridia_A;o__Christensenellales;f__Christensenellaceae;g__Christensenella;s__Christensenella minuta	7	0	0	TEDDY_OU_SUBJ1391457984_MAG81,TEDDY_OU_SUBJ1556940978_MAG52,TEDDY_OU_SUBJ1958241611_MAG17,TEDDY_OU_SUBJ1948771613_MAG128,TEDDY_OU_SUBJ1897582388_MAG139,TEDDY_OU_SUBJ1774834905_MAG83,TEDDY_OU_SUBJ1917212604_MAG101
GMS_798	TEDDY_OU_SUBJ1897582388_MAG50	d__Bacteria;p__Firmicutes_A;c__Clostridia_A;o__Christensenellales;f__Christensenellaceae;g__QAKS01;s__QAKS01 sp003343685	1	0	0	TEDDY_OU_SUBJ1897582388_MAG50
GMS_799	TEDDY_OU_SUBJ1727110872_MAG50	d__Bacteria;p__Firmicutes_A;c__Clostridia_A;o__Christensenellales;f__Christensenellaceae;g__UMGS743;s__UMGS743 sp900545085	40	0	0	TEDDY_OU_SUBJ1282706628_MAG75,TEDDY_OU_SUBJ1772220664_MAG85,TEDDY_OU_SUBJ1423526399_MAG93,TEDDY_OU_SUBJ1486809993_MAG97,TEDDY_OU_SUBJ1446589456_MAG2,TEDDY_OU_SUBJ1211506076_MAG38,TEDDY_OU_SUBJ1851696129_MAG95,TEDDY_OU_SUBJ1905023806_MAG48,TEDDY_OU_SUBJ1725658699_MAG19,TEDDY_OU_SUBJ1446965511_MAG113,TEDDY_OU_SUBJ1415720840_MAG37,TEDDY_OU_SUBJ1697595162_MAG68,TEDDY_OU_SUBJ1237890995_MAG82,TEDDY_OU_…
GMS_800	TEDDY_OU_SUBJ1706517630_MAG9	d__Bacteria;p__Firmicutes_C;c__Negativicutes;o__Acidaminococcales;f__Acidaminococcaceae;g__Acidaminococcus;s__Acidaminococcus intestini	9	0	0	TEDDY_OU_SUBJ1709661078_MAG14,TEDDY_OU_SUBJ1706517630_MAG9,TEDDY_OU_SUBJ1553620649_MAG70,TEDDY_OU_SUBJ1327005956_MAG2,TEDDY_OU_SUBJ1395588774_MAG33,TEDDY_OU_SUBJ1254698506_MAG68,TEDDY_OU_SUBJ1847714459_MAG27,TEDDY_OU_SUBJ1504479905_MAG51,TEDDY_OU_SUBJ1594145692_MAG41
GMS_801	TEDDY_OU_SUBJ1958241611_MAG103	d__Bacteria;p__Firmicutes_C;c__Negativicutes;o__Acidaminococcales;f__Acidaminococcaceae;g__Phascolarctobacterium;s__Phascolarctobacterium faecium	42	0	0	TEDDY_OU_SUBJ1961943513_MAG69,TEDDY_OU_SUBJ1819475982_MAG8,TEDDY_OU_SUBJ1450162590_MAG11,TEDDY_OU_SUBJ1254698506_MAG63,TEDDY_OU_SUBJ1361349376_MAG82,TEDDY_OU_SUBJ1853979633_MAG35,TEDDY_OU_SUBJ1665447745_MAG108,TEDDY_OU_SUBJ1785317565_MAG33,TEDDY_OU_SUBJ1855253213_MAG37,TEDDY_OU_SUBJ1842157334_MAG23,TEDDY_OU_SUBJ1540977477_MAG26,TEDDY_OU_SUBJ1328759443_MAG49,TEDDY_OU_SUBJ1361733906_MAG103,TEDDY_OU…
GMS_802	TEDDY_OU_SUBJ1408249292_MAG53	d__Bacteria;p__Firmicutes_C;c__Negativicutes;o__Acidaminococcales;f__Acidaminococcaceae;g__Phascolarctobacterium;s__Phascolarctobacterium sp000436095	1	0	0	TEDDY_OU_SUBJ1408249292_MAG53
GMS_803	TEDDY_OU_SUBJ1671622380_MAG70	d__Bacteria;p__Firmicutes_C;c__Negativicutes;o__Acidaminococcales;f__Acidaminococcaceae;g__Phascolarctobacterium;s__Phascolarctobacterium sp900545535	2	0	0	TEDDY_OU_SUBJ1671622380_MAG70,TEDDY_OU_SUBJ1576755259_MAG29
GMS_144	TEDDY_OU_SUBJ1793661521_MAG110	d__Bacteria;p__Firmicutes_C;c__Negativicutes;o__Acidaminococcales;f__Acidaminococcaceae;g__Phascolarctobacterium_A;s__	1	0	0	TEDDY_OU_SUBJ1793661521_MAG110
GMS_804	TEDDY_OU_SUBJ1570076016_MAG136	d__Bacteria;p__Firmicutes_C;c__Negativicutes;o__Acidaminococcales;f__Acidaminococcaceae;g__Phascolarctobacterium_A;s__Phascolarctobacterium_A sp900544885	1	0	0	TEDDY_OU_SUBJ1570076016_MAG136
GMS_805	TEDDY_OU_SUBJ1367414889_MAG27	d__Bacteria;p__Firmicutes_C;c__Negativicutes;o__Acidaminococcales;f__Acidaminococcaceae;g__Phascolarctobacterium_A;s__Phascolarctobacterium_A succinatutens	3	0	0	TEDDY_OU_SUBJ1851699291_MAG46,TEDDY_OU_SUBJ1861181419_MAG23,TEDDY_OU_SUBJ1367414889_MAG27
GMS_806	TEDDY_OU_SUBJ1408249292_MAG59	d__Bacteria;p__Firmicutes_C;c__Negativicutes;o__Acidaminococcales;f__Acidaminococcaceae;g__Succiniclasticum;s__Succiniclasticum sp900544275	9	0	0	TEDDY_OU_SUBJ1984040004_MAG52,TEDDY_OU_SUBJ1469813920_MAG68,TEDDY_OU_SUBJ1647875235_MAG71,TEDDY_OU_SUBJ1769964181_MAG38,TEDDY_OU_SUBJ1730396409_MAG34,TEDDY_OU_SUBJ1897582388_MAG161,TEDDY_OU_SUBJ1677598713_MAG61,TEDDY_OU_SUBJ1913333238_MAG60,TEDDY_OU_SUBJ1408249292_MAG59
GMS_133	TEDDY_OU_SUBJ1893305062_MAG37	d__Bacteria;p__Firmicutes_C;c__Negativicutes;o__Selenomonadales;f__Selenomonadaceae;g__;s__	1	0	0	TEDDY_OU_SUBJ1893305062_MAG37
GMS_130	TEDDY_OU_SUBJ1821599308_MAG1	d__Bacteria;p__Firmicutes_C;c__Negativicutes;o__Selenomonadales;f__Selenomonadaceae;g__Centipeda;s__	1	0	0	TEDDY_OU_SUBJ1821599308_MAG1
GMS_807	TEDDY_OU_SUBJ1414776858_MAG49	d__Bacteria;p__Firmicutes_C;c__Negativicutes;o__Selenomonadales;f__Selenomonadaceae;g__Megamonas;s__Megamonas funiformis	39	0	0	TEDDY_OU_SUBJ1251628802_MAG30,TEDDY_OU_SUBJ1467849044_MAG1,TEDDY_OU_SUBJ1999573232_MAG36,TEDDY_OU_SUBJ1936818947_MAG50,TEDDY_OU_SUBJ1471918229_MAG26,TEDDY_OU_SUBJ1556940978_MAG173,TEDDY_OU_SUBJ1398327253_MAG14,TEDDY_OU_SUBJ1245377081_MAG4,TEDDY_OU_SUBJ1938000446_MAG31,TEDDY_OU_SUBJ1853558835_MAG48,TEDDY_OU_SUBJ1626777573_MAG18,TEDDY_OU_SUBJ1413473616_MAG129,TEDDY_OU_SUBJ1249351763_MAG16,TEDDY_OU_…
GMS_808	TEDDY_OU_SUBJ1552707857_MAG49	d__Bacteria;p__Firmicutes_C;c__Negativicutes;o__Selenomonadales;f__Selenomonadaceae;g__Megamonas;s__Megamonas hypermegale	1	0	0	TEDDY_OU_SUBJ1552707857_MAG49
GMS_809	TEDDY_OU_SUBJ1485180854_MAG40	d__Bacteria;p__Firmicutes_C;c__Negativicutes;o__Selenomonadales;f__Selenomonadaceae;g__Mitsuokella;s__Mitsuokella multacida	1	0	0	TEDDY_OU_SUBJ1485180854_MAG40
GMS_810	TEDDY_OU_SUBJ1693883921_MAG57	d__Bacteria;p__Firmicutes_C;c__Negativicutes;o__Veillonellales;f__Dialisteraceae;g__Dialister;s__Dialister invisus	61	0	0	TEDDY_OU_SUBJ1423526399_MAG98,TEDDY_OU_SUBJ1867865604_MAG120,TEDDY_OU_SUBJ1539417543_MAG34,TEDDY_OU_SUBJ1671259558_MAG45,TEDDY_OU_SUBJ1643332533_MAG41,TEDDY_OU_SUBJ1769964181_MAG43,TEDDY_OU_SUBJ1321430166_MAG69,TEDDY_OU_SUBJ1982037092_MAG60,TEDDY_OU_SUBJ1220135965_MAG5,TEDDY_OU_SUBJ1446965511_MAG97,TEDDY_OU_SUBJ1418918864_MAG30,TEDDY_OU_SUBJ1559052997_MAG11,TEDDY_OU_SUBJ1377560498_MAG123,TEDDY_OU…
GMS_811	TEDDY_OU_SUBJ1272095275_MAG23	d__Bacteria;p__Firmicutes_C;c__Negativicutes;o__Veillonellales;f__Dialisteraceae;g__Dialister;s__Dialister sp000434475	2	0	0	TEDDY_OU_SUBJ1653420135_MAG82,TEDDY_OU_SUBJ1272095275_MAG23
GMS_812	TEDDY_OU_SUBJ1439205458_MAG23	d__Bacteria;p__Firmicutes_C;c__Negativicutes;o__Veillonellales;f__Dialisteraceae;g__Dialister;s__Dialister sp002320515	3	0	0	TEDDY_OU_SUBJ1439205458_MAG23,TEDDY_OU_SUBJ1807889915_MAG36,TEDDY_OU_SUBJ1376441535_MAG41
GMS_813	TEDDY_OU_SUBJ1232962451_MAG74	d__Bacteria;p__Firmicutes_C;c__Negativicutes;o__Veillonellales;f__Dialisteraceae;g__Dialister;s__Dialister sp900541485	17	0	0	TEDDY_OU_SUBJ1730396409_MAG105,TEDDY_OU_SUBJ1278763099_MAG46,TEDDY_OU_SUBJ1822325385_MAG47,TEDDY_OU_SUBJ1729069804_MAG5,TEDDY_OU_SUBJ1823039663_MAG72,TEDDY_OU_SUBJ1470258804_MAG53,TEDDY_OU_SUBJ1235862144_MAG2,TEDDY_OU_SUBJ1265950444_MAG51,TEDDY_OU_SUBJ1649231447_MAG11,TEDDY_OU_SUBJ1773713759_MAG89,TEDDY_OU_SUBJ1432134560_MAG8,TEDDY_OU_SUBJ1995828552_MAG79,TEDDY_OU_SUBJ1292684821_MAG61,TEDDY_OU_SU…
GMS_814	TEDDY_OU_SUBJ1422646563_MAG29	d__Bacteria;p__Firmicutes_C;c__Negativicutes;o__Veillonellales;f__Dialisteraceae;g__Dialister;s__Dialister sp900543165	12	0	0	TEDDY_OU_SUBJ1709460425_MAG56,TEDDY_OU_SUBJ1442667678_MAG96,TEDDY_OU_SUBJ1542182324_MAG35,TEDDY_OU_SUBJ1623277209_MAG45,TEDDY_OU_SUBJ1725658699_MAG77,TEDDY_OU_SUBJ1409003264_MAG35,TEDDY_OU_SUBJ1491939283_MAG10,TEDDY_OU_SUBJ1467849044_MAG15,TEDDY_OU_SUBJ1426799527_MAG54,TEDDY_OU_SUBJ1422646563_MAG29,TEDDY_OU_SUBJ1540977477_MAG36,TEDDY_OU_SUBJ1853558835_MAG44
GMS_815	TEDDY_OU_SUBJ1897582388_MAG97	d__Bacteria;p__Firmicutes_C;c__Negativicutes;o__Veillonellales;f__Dialisteraceae;g__Dialister;s__Dialister sp900547785	3	0	0	TEDDY_OU_SUBJ1562941206_MAG116,TEDDY_OU_SUBJ1677598713_MAG53,TEDDY_OU_SUBJ1897582388_MAG97
GMS_816	TEDDY_OU_SUBJ1655412096_MAG6	d__Bacteria;p__Firmicutes_C;c__Negativicutes;o__Veillonellales;f__Dialisteraceae;g__Dialister;s__Dialister succinatiphilus	6	0	0	TEDDY_OU_SUBJ1885874406_MAG56,TEDDY_OU_SUBJ1296635662_MAG66,TEDDY_OU_SUBJ1653172796_MAG8,TEDDY_OU_SUBJ1670617337_MAG22,TEDDY_OU_SUBJ1655412096_MAG6,TEDDY_OU_SUBJ1277891000_MAG104
GMS_817	TEDDY_OU_SUBJ1807354746_MAG1	d__Bacteria;p__Firmicutes_C;c__Negativicutes;o__Veillonellales;f__Megasphaeraceae;g__Anaeroglobus;s__Anaeroglobus massiliensis	5	0	0	TEDDY_OU_SUBJ1235524891_MAG6,TEDDY_OU_SUBJ1653172796_MAG6,TEDDY_OU_SUBJ1415720840_MAG55,TEDDY_OU_SUBJ1807354746_MAG1,TEDDY_OU_SUBJ1591533036_MAG53
GMS_818	TEDDY_OU_SUBJ1825437602_MAG12	d__Bacteria;p__Firmicutes_C;c__Negativicutes;o__Veillonellales;f__Megasphaeraceae;g__Anaeroglobus;s__Anaeroglobus micronuciformis	54	0	0	TEDDY_OU_SUBJ1841055722_MAG39,TEDDY_OU_SUBJ1376773497_MAG23,TEDDY_OU_SUBJ1569946316_MAG96,TEDDY_OU_SUBJ1989837542_MAG63,TEDDY_OU_SUBJ1794675779_MAG25,TEDDY_OU_SUBJ1949420417_MAG84,TEDDY_OU_SUBJ1422683943_MAG93,TEDDY_OU_SUBJ1218817917_MAG23,TEDDY_OU_SUBJ1738043333_MAG35,TEDDY_OU_SUBJ1237890995_MAG69,TEDDY_OU_SUBJ1220135965_MAG35,TEDDY_OU_SUBJ1492011160_MAG17,TEDDY_OU_SUBJ1343724954_MAG44,TEDDY_OU_…
GMS_819	TEDDY_OU_SUBJ1540977477_MAG43	d__Bacteria;p__Firmicutes_C;c__Negativicutes;o__Veillonellales;f__Megasphaeraceae;g__Megasphaera;s__Megasphaera elsdenii	7	0	0	TEDDY_OU_SUBJ1539417543_MAG11,TEDDY_OU_SUBJ1279157655_MAG21,TEDDY_OU_SUBJ1623277209_MAG21,TEDDY_OU_SUBJ1540977477_MAG43,TEDDY_OU_SUBJ1485180854_MAG41,TEDDY_OU_SUBJ1570076016_MAG11,TEDDY_OU_SUBJ1491939283_MAG44
GMS_820	TEDDY_OU_SUBJ1502215789_MAG97	d__Bacteria;p__Firmicutes_C;c__Negativicutes;o__Veillonellales;f__Megasphaeraceae;g__Megasphaera;s__Megasphaera massiliensis	3	0	0	TEDDY_OU_SUBJ1502215789_MAG97,TEDDY_OU_SUBJ1773713759_MAG86,TEDDY_OU_SUBJ1840148851_MAG29
GMS_821	TEDDY_OU_SUBJ1851699291_MAG19	d__Bacteria;p__Firmicutes_C;c__Negativicutes;o__Veillonellales;f__Megasphaeraceae;g__Megasphaera;s__Megasphaera sp000417505	1	0	0	TEDDY_OU_SUBJ1851699291_MAG19
GMS_822	TEDDY_OU_SUBJ1542798437_MAG42	d__Bacteria;p__Firmicutes_C;c__Negativicutes;o__Veillonellales;f__Megasphaeraceae;g__Megasphaera;s__Megasphaera sp001546855	8	0	0	TEDDY_OU_SUBJ1566407758_MAG21,TEDDY_OU_SUBJ1572619582_MAG23,TEDDY_OU_SUBJ1250949712_MAG41,TEDDY_OU_SUBJ1723549661_MAG25,TEDDY_OU_SUBJ1334204373_MAG29,TEDDY_OU_SUBJ1542798437_MAG42,TEDDY_OU_SUBJ1358073094_MAG15,TEDDY_OU_SUBJ1303742534_MAG37
GMS_823	TEDDY_OU_SUBJ1354573462_MAG10	d__Bacteria;p__Firmicutes_C;c__Negativicutes;o__Veillonellales;f__Megasphaeraceae;g__Megasphaera;s__Megasphaera sp002319965	2	0	0	TEDDY_OU_SUBJ1354573462_MAG10,TEDDY_OU_SUBJ1679606622_MAG64
GMS_824	TEDDY_OU_SUBJ1398327253_MAG30	d__Bacteria;p__Firmicutes_C;c__Negativicutes;o__Veillonellales;f__Megasphaeraceae;g__Megasphaera;s__Megasphaera stantonii	1	0	0	TEDDY_OU_SUBJ1398327253_MAG30
GMS_825	TEDDY_OU_SUBJ1999573232_MAG89	d__Bacteria;p__Firmicutes_C;c__Negativicutes;o__Veillonellales;f__Megasphaeraceae;g__Megasphaera_B;s__Megasphaera_B sp900549385	1	0	0	TEDDY_OU_SUBJ1999573232_MAG89
GMS_826	TEDDY_OU_SUBJ1812675350_MAG62	d__Bacteria;p__Firmicutes_C;c__Negativicutes;o__Veillonellales;f__Negativicoccaceae;g__Negativicoccus;s__Negativicoccus succinicivorans	1	0	0	TEDDY_OU_SUBJ1812675350_MAG62
GMS_15	TEDDY_OU_SUBJ1795847732_MAG3	d__Bacteria;p__Firmicutes_C;c__Negativicutes;o__Veillonellales;f__Veillonellaceae;g__Veillonella;s__	1	0	0	TEDDY_OU_SUBJ1795847732_MAG3
GMS_827	TEDDY_OU_SUBJ1518156842_MAG11	d__Bacteria;p__Firmicutes_C;c__Negativicutes;o__Veillonellales;f__Veillonellaceae;g__Veillonella;s__Veillonella atypica	38	0	0	TEDDY_OU_SUBJ1444342618_MAG54,TEDDY_OU_SUBJ1709460425_MAG52,TEDDY_OU_SUBJ1942773417_MAG16,TEDDY_OU_SUBJ1358015183_MAG16,TEDDY_OU_SUBJ1518156842_MAG11,TEDDY_OU_SUBJ1282706628_MAG32,TEDDY_OU_SUBJ1307390055_MAG40,TEDDY_OU_SUBJ1521921375_MAG68,TEDDY_OU_SUBJ1376756011_MAG21,TEDDY_OU_SUBJ1343724954_MAG37,TEDDY_OU_SUBJ1982512306_MAG12,TEDDY_OU_SUBJ1686922178_MAG5,TEDDY_OU_SUBJ1782184727_MAG29,TEDDY_OU_S…
GMS_828	TEDDY_OU_SUBJ1560559420_MAG69	d__Bacteria;p__Firmicutes_C;c__Negativicutes;o__Veillonellales;f__Veillonellaceae;g__Veillonella;s__Veillonella dispar_A	9	0	0	TEDDY_OU_SUBJ1820119148_MAG72,TEDDY_OU_SUBJ1391609433_MAG24,TEDDY_OU_SUBJ1220546515_MAG17,TEDDY_OU_SUBJ1377822937_MAG16,TEDDY_OU_SUBJ1683690098_MAG15,TEDDY_OU_SUBJ1769964181_MAG2,TEDDY_OU_SUBJ1597899947_MAG44,TEDDY_OU_SUBJ1560559420_MAG69,TEDDY_OU_SUBJ1456937048_MAG55
GMS_829	TEDDY_OU_SUBJ1354562324_MAG77	d__Bacteria;p__Firmicutes_C;c__Negativicutes;o__Veillonellales;f__Veillonellaceae;g__Veillonella;s__Veillonella parvula	57	0	0	TEDDY_OU_SUBJ1243519612_MAG13,TEDDY_OU_SUBJ1218817917_MAG38,TEDDY_OU_SUBJ1380405716_MAG10,TEDDY_OU_SUBJ1378497214_MAG59,TEDDY_OU_SUBJ1262137252_MAG41,TEDDY_OU_SUBJ1586324139_MAG12,TEDDY_OU_SUBJ1730396409_MAG82,TEDDY_OU_SUBJ1724218682_MAG20,TEDDY_OU_SUBJ1828768537_MAG74,TEDDY_OU_SUBJ1599265626_MAG92,TEDDY_OU_SUBJ1838470437_MAG3,TEDDY_OU_SUBJ1773713759_MAG137,TEDDY_OU_SUBJ1855253213_MAG32,TEDDY_OU_…
GMS_830	TEDDY_OU_SUBJ1453440355_MAG76	d__Bacteria;p__Firmicutes_C;c__Negativicutes;o__Veillonellales;f__Veillonellaceae;g__Veillonella;s__Veillonella parvula_A	148	0	0	TEDDY_OU_SUBJ1296635662_MAG52,TEDDY_OU_SUBJ1659055247_MAG5,TEDDY_OU_SUBJ1773938176_MAG49,TEDDY_OU_SUBJ1258854543_MAG75,TEDDY_OU_SUBJ1589385646_MAG3,TEDDY_OU_SUBJ1689589051_MAG9,TEDDY_OU_SUBJ1748795809_MAG17,TEDDY_OU_SUBJ1219013121_MAG38,TEDDY_OU_SUBJ1600359990_MAG41,TEDDY_OU_SUBJ1688520772_MAG2,TEDDY_OU_SUBJ1901483788_MAG66,TEDDY_OU_SUBJ1539161823_MAG25,TEDDY_OU_SUBJ1794675779_MAG21,TEDDY_OU_SUBJ…
GMS_831	TEDDY_OU_SUBJ1816318750_MAG2	d__Bacteria;p__Firmicutes_C;c__Negativicutes;o__Veillonellales;f__Veillonellaceae;g__Veillonella;s__Veillonella sp900550175	1	0	0	TEDDY_OU_SUBJ1816318750_MAG2
GMS_832	TEDDY_OU_SUBJ1358015183_MAG80	d__Bacteria;p__Firmicutes_C;c__Negativicutes;o__Veillonellales;f__Veillonellaceae;g__Veillonella;s__Veillonella sp900550455	2	0	0	TEDDY_OU_SUBJ1358015183_MAG80,TEDDY_OU_SUBJ1518156842_MAG16
GMS_153	TEDDY_OU_SUBJ1293655317_MAG6	d__Bacteria;p__Firmicutes_C;c__Negativicutes;o__Veillonellales;f__Veillonellaceae;g__Veillonella_A;s__	1	0	0	TEDDY_OU_SUBJ1293655317_MAG6
GMS_833	TEDDY_OU_SUBJ1367414889_MAG86	d__Bacteria;p__Firmicutes_C;c__Negativicutes;o__Veillonellales;f__Veillonellaceae;g__Veillonella_A;s__Veillonella_A seminalis	44	0	0	TEDDY_OU_SUBJ1264582496_MAG11,TEDDY_OU_SUBJ1699493968_MAG41,TEDDY_OU_SUBJ1233265603_MAG55,TEDDY_OU_SUBJ1209173958_MAG5,TEDDY_OU_SUBJ1539417543_MAG17,TEDDY_OU_SUBJ1620841256_MAG32,TEDDY_OU_SUBJ1298472532_MAG52,TEDDY_OU_SUBJ1438186730_MAG54,TEDDY_OU_SUBJ1562946997_MAG92,TEDDY_OU_SUBJ1556685945_MAG40,TEDDY_OU_SUBJ1918137242_MAG18,TEDDY_OU_SUBJ1816318750_MAG1,TEDDY_OU_SUBJ1257259793_MAG41,TEDDY_OU_SU…
GMS_834	TEDDY_OU_SUBJ1556940978_MAG129	d__Bacteria;p__Firmicutes_C;c__Negativicutes;o__Veillonellales;f__Veillonellaceae;g__Veillonella_A;s__Veillonella_A sp000431435	41	0	0	TEDDY_OU_SUBJ1439205458_MAG41,TEDDY_OU_SUBJ1944989807_MAG30,TEDDY_OU_SUBJ1748377677_MAG41,TEDDY_OU_SUBJ1448127209_MAG21,TEDDY_OU_SUBJ1787580229_MAG20,TEDDY_OU_SUBJ1737921633_MAG65,TEDDY_OU_SUBJ1725005612_MAG15,TEDDY_OU_SUBJ1292134140_MAG69,TEDDY_OU_SUBJ1566407758_MAG30,TEDDY_OU_SUBJ1570981842_MAG36,TEDDY_OU_SUBJ1629700173_MAG61,TEDDY_OU_SUBJ1516594246_MAG3,TEDDY_OU_SUBJ1560559420_MAG35,TEDDY_OU_S…
GMS_835	TEDDY_OU_SUBJ1471918229_MAG21	d__Bacteria;p__Fusobacteriota;c__Fusobacteriia;o__Fusobacteriales;f__Fusobacteriaceae;g__Fusobacterium_A;s__Fusobacterium_A sp900543175	5	0	0	TEDDY_OU_SUBJ1481053656_MAG17,TEDDY_OU_SUBJ1853558835_MAG105,TEDDY_OU_SUBJ1471918229_MAG21,TEDDY_OU_SUBJ1512113898_MAG61,TEDDY_OU_SUBJ1793661521_MAG38
GMS_836	TEDDY_OU_SUBJ1897582388_MAG119	d__Bacteria;p__Proteobacteria;c__Alphaproteobacteria;o__RF32;f__CAG-239;g__CAG-495;s__CAG-495 sp000432275	4	0	4	TEDDY_OU_SUBJ1897582388_MAG119,TEDDY_OU_SUBJ1354573462_MAG54,TEDDY_OU_SUBJ1214325983_MAG39,TEDDY_OU_SUBJ1361349376_MAG138	TEDDY_OU_SUBJ1897582388_MAG119,TEDDY_OU_SUBJ1354573462_MAG54,TEDDY_OU_SUBJ1214325983_MAG39,TEDDY_OU_SUBJ1361349376_MAG138
GMS_837	TEDDY_OU_SUBJ1221481172_MAG73	d__Bacteria;p__Proteobacteria;c__Alphaproteobacteria;o__RF32;f__CAG-239;g__CAG-495;s__CAG-495 sp000436375	1	0	1	TEDDY_OU_SUBJ1221481172_MAG73	TEDDY_OU_SUBJ1221481172_MAG73
GMS_838	TEDDY_OU_SUBJ1847282805_MAG44	d__Bacteria;p__Proteobacteria;c__Alphaproteobacteria;o__RF32;f__CAG-239;g__CAG-495;s__CAG-495 sp001917125	5	0	4	TEDDY_OU_SUBJ1443072149_MAG79,TEDDY_OU_SUBJ1525703925_MAG24,TEDDY_OU_SUBJ1467849044_MAG124,TEDDY_OU_SUBJ1847282805_MAG44,TEDDY_OU_SUBJ1361349376_MAG20	TEDDY_OU_SUBJ1443072149_MAG79,TEDDY_OU_SUBJ1467849044_MAG124,TEDDY_OU_SUBJ1847282805_MAG44,TEDDY_OU_SUBJ1361349376_MAG20
GMS_13	TEDDY_OU_SUBJ1214227990_MAG54	d__Bacteria;p__Proteobacteria;c__Gammaproteobacteria;o__Burkholderiales;f__Burkholderiaceae;g__Parasutterella;s__	1	0	1	TEDDY_OU_SUBJ1214227990_MAG54	TEDDY_OU_SUBJ1214227990_MAG54
GMS_839	TEDDY_OU_SUBJ1899872864_MAG29	d__Bacteria;p__Proteobacteria;c__Gammaproteobacteria;o__Burkholderiales;f__Burkholderiaceae;g__Parasutterella;s__Parasutterella excrementihominis	45	0	45	TEDDY_OU_SUBJ1299329293_MAG26,TEDDY_OU_SUBJ1995828552_MAG120,TEDDY_OU_SUBJ1515545781_MAG38,TEDDY_OU_SUBJ1797243857_MAG24,TEDDY_OU_SUBJ1611641264_MAG37,TEDDY_OU_SUBJ1633570887_MAG86,TEDDY_OU_SUBJ1818407091_MAG51,TEDDY_OU_SUBJ1691612732_MAG76,TEDDY_OU_SUBJ1221481172_MAG12,TEDDY_OU_SUBJ1643332533_MAG27,TEDDY_OU_SUBJ1837466397_MAG43,TEDDY_OU_SUBJ1691426272_MAG76,TEDDY_OU_SUBJ1456937048_MAG47,TEDDY_OU…	TEDDY_OU_SUBJ1299329293_MAG26,TEDDY_OU_SUBJ1995828552_MAG120,TEDDY_OU_SUBJ1515545781_MAG38,TEDDY_OU_SUBJ1797243857_MAG24,TEDDY_OU_SUBJ1611641264_MAG37,TEDDY_OU_SUBJ1633570887_MAG86,TEDDY_OU_SUBJ1818407091_MAG51,TEDDY_OU_SUBJ1691612732_MAG76,TEDDY_OU_SUBJ1221481172_MAG12,TEDDY_OU_SUBJ1643332533_MAG27,TEDDY_OU_SUBJ1837466397_MAG43,TEDDY_OU_SUBJ1691426272_MAG76,TEDDY_OU_SUBJ1456937048_MAG47,TEDDY_OU…
GMS_840	TEDDY_OU_SUBJ1456476394_MAG85	d__Bacteria;p__Proteobacteria;c__Gammaproteobacteria;o__Burkholderiales;f__Burkholderiaceae;g__Parasutterella;s__Parasutterella sp000980495	27	0	26	TEDDY_OU_SUBJ1554398684_MAG3,TEDDY_OU_SUBJ1296635662_MAG19,TEDDY_OU_SUBJ1821599308_MAG8,TEDDY_OU_SUBJ1350449120_MAG76,TEDDY_OU_SUBJ1320820418_MAG2,TEDDY_OU_SUBJ1556940978_MAG171,TEDDY_OU_SUBJ1690139183_MAG13,TEDDY_OU_SUBJ1477223770_MAG30,TEDDY_OU_SUBJ1885874406_MAG3,TEDDY_OU_SUBJ1962166822_MAG27,TEDDY_OU_SUBJ1846692091_MAG17,TEDDY_OU_SUBJ1366028512_MAG34,TEDDY_OU_SUBJ1209845520_MAG75,TEDDY_OU_SUB…	TEDDY_OU_SUBJ1296635662_MAG19,TEDDY_OU_SUBJ1821599308_MAG8,TEDDY_OU_SUBJ1350449120_MAG76,TEDDY_OU_SUBJ1320820418_MAG2,TEDDY_OU_SUBJ1556940978_MAG171,TEDDY_OU_SUBJ1690139183_MAG13,TEDDY_OU_SUBJ1477223770_MAG30,TEDDY_OU_SUBJ1885874406_MAG3,TEDDY_OU_SUBJ1962166822_MAG27,TEDDY_OU_SUBJ1846692091_MAG17,TEDDY_OU_SUBJ1366028512_MAG34,TEDDY_OU_SUBJ1209845520_MAG75,TEDDY_OU_SUBJ1847520038_MAG2,TEDDY_OU_SUB…
GMS_841	TEDDY_OU_SUBJ1665769895_MAG87	d__Bacteria;p__Proteobacteria;c__Gammaproteobacteria;o__Burkholderiales;f__Burkholderiaceae;g__Parasutterella;s__Parasutterella sp900552195	5	0	5	TEDDY_OU_SUBJ1392692929_MAG26,TEDDY_OU_SUBJ1841055722_MAG63,TEDDY_OU_SUBJ1841090184_MAG33,TEDDY_OU_SUBJ1697687747_MAG43,TEDDY_OU_SUBJ1665769895_MAG87	TEDDY_OU_SUBJ1392692929_MAG26,TEDDY_OU_SUBJ1841055722_MAG63,TEDDY_OU_SUBJ1841090184_MAG33,TEDDY_OU_SUBJ1697687747_MAG43,TEDDY_OU_SUBJ1665769895_MAG87
GMS_124	TEDDY_OU_SUBJ1551530925_MAG67	d__Bacteria;p__Proteobacteria;c__Gammaproteobacteria;o__Burkholderiales;f__Burkholderiaceae;g__Sutterella;s__	1	0	1	TEDDY_OU_SUBJ1551530925_MAG67	TEDDY_OU_SUBJ1551530925_MAG67
GMS_842	TEDDY_OU_SUBJ1561361742_MAG24	d__Bacteria;p__Proteobacteria;c__Gammaproteobacteria;o__Burkholderiales;f__Burkholderiaceae;g__Sutterella;s__Sutterella wadsworthensis	14	0	14	TEDDY_OU_SUBJ1820119148_MAG71,TEDDY_OU_SUBJ1428105472_MAG5,TEDDY_OU_SUBJ1561361742_MAG24,TEDDY_OU_SUBJ1806449452_MAG6,TEDDY_OU_SUBJ1420704859_MAG25,TEDDY_OU_SUBJ1307390055_MAG24,TEDDY_OU_SUBJ1402733862_MAG124,TEDDY_OU_SUBJ1401905929_MAG75,TEDDY_OU_SUBJ1673404214_MAG105,TEDDY_OU_SUBJ1665447745_MAG1,TEDDY_OU_SUBJ1940194251_MAG29,TEDDY_OU_SUBJ1611814882_MAG48,TEDDY_OU_SUBJ1304098134_MAG86,TEDDY_OU_S…	TEDDY_OU_SUBJ1820119148_MAG71,TEDDY_OU_SUBJ1428105472_MAG5,TEDDY_OU_SUBJ1561361742_MAG24,TEDDY_OU_SUBJ1806449452_MAG6,TEDDY_OU_SUBJ1420704859_MAG25,TEDDY_OU_SUBJ1307390055_MAG24,TEDDY_OU_SUBJ1402733862_MAG124,TEDDY_OU_SUBJ1401905929_MAG75,TEDDY_OU_SUBJ1673404214_MAG105,TEDDY_OU_SUBJ1665447745_MAG1,TEDDY_OU_SUBJ1940194251_MAG29,TEDDY_OU_SUBJ1611814882_MAG48,TEDDY_OU_SUBJ1304098134_MAG86,TEDDY_OU_S…
GMS_843	TEDDY_OU_SUBJ1467849044_MAG127	d__Bacteria;p__Proteobacteria;c__Gammaproteobacteria;o__Burkholderiales;f__Burkholderiaceae;g__Sutterella;s__Sutterella wadsworthensis_A	1	0	1	TEDDY_OU_SUBJ1467849044_MAG127	TEDDY_OU_SUBJ1467849044_MAG127
GMS_844	TEDDY_OU_SUBJ1202133390_MAG21	d__Bacteria;p__Proteobacteria;c__Gammaproteobacteria;o__Enterobacterales;f__Enterobacteriaceae;g__Citrobacter;s__Citrobacter freundii	9	0	9	TEDDY_OU_SUBJ1863097355_MAG12,TEDDY_OU_SUBJ1721701624_MAG10,TEDDY_OU_SUBJ1477050421_MAG9,TEDDY_OU_SUBJ1202133390_MAG21,TEDDY_OU_SUBJ1810598970_MAG27,TEDDY_OU_SUBJ1352055903_MAG70,TEDDY_OU_SUBJ1385464343_MAG9,TEDDY_OU_SUBJ1868714943_MAG59,TEDDY_OU_SUBJ1727110872_MAG42	TEDDY_OU_SUBJ1863097355_MAG12,TEDDY_OU_SUBJ1721701624_MAG10,TEDDY_OU_SUBJ1477050421_MAG9,TEDDY_OU_SUBJ1202133390_MAG21,TEDDY_OU_SUBJ1810598970_MAG27,TEDDY_OU_SUBJ1352055903_MAG70,TEDDY_OU_SUBJ1385464343_MAG9,TEDDY_OU_SUBJ1868714943_MAG59,TEDDY_OU_SUBJ1727110872_MAG42
GMS_845	TEDDY_OU_SUBJ1426799527_MAG61	d__Bacteria;p__Proteobacteria;c__Gammaproteobacteria;o__Enterobacterales;f__Enterobacteriaceae;g__Citrobacter;s__Citrobacter portucalensis	1	0	1	TEDDY_OU_SUBJ1426799527_MAG61	TEDDY_OU_SUBJ1426799527_MAG61
GMS_846	TEDDY_OU_SUBJ1830760891_MAG12	d__Bacteria;p__Proteobacteria;c__Gammaproteobacteria;o__Enterobacterales;f__Enterobacteriaceae;g__Citrobacter;s__Citrobacter youngae	1	0	1	TEDDY_OU_SUBJ1830760891_MAG12	TEDDY_OU_SUBJ1830760891_MAG12
GMS_847	TEDDY_OU_SUBJ1810620863_MAG22	d__Bacteria;p__Proteobacteria;c__Gammaproteobacteria;o__Enterobacterales;f__Enterobacteriaceae;g__Citrobacter_A;s__Citrobacter_A amalonaticus	1	0	1	TEDDY_OU_SUBJ1810620863_MAG22	TEDDY_OU_SUBJ1810620863_MAG22
GMS_848	TEDDY_OU_SUBJ1515277756_MAG31	d__Bacteria;p__Proteobacteria;c__Gammaproteobacteria;o__Enterobacterales;f__Enterobacteriaceae;g__Citrobacter_B;s__Citrobacter_B koseri	1	0	1	TEDDY_OU_SUBJ1515277756_MAG31	TEDDY_OU_SUBJ1515277756_MAG31
GMS_849	TEDDY_OU_SUBJ1965214998_MAG43	d__Bacteria;p__Proteobacteria;c__Gammaproteobacteria;o__Enterobacterales;f__Enterobacteriaceae;g__Enterobacter;s__Enterobacter asburiae	1	0	1	TEDDY_OU_SUBJ1965214998_MAG43	TEDDY_OU_SUBJ1965214998_MAG43
GMS_850	TEDDY_OU_SUBJ1535043125_MAG26	d__Bacteria;p__Proteobacteria;c__Gammaproteobacteria;o__Enterobacterales;f__Enterobacteriaceae;g__Enterobacter;s__Enterobacter bugandensis	1	0	1	TEDDY_OU_SUBJ1535043125_MAG26	TEDDY_OU_SUBJ1535043125_MAG26
GMS_851	TEDDY_OU_SUBJ1834178900_MAG53	d__Bacteria;p__Proteobacteria;c__Gammaproteobacteria;o__Enterobacterales;f__Enterobacteriaceae;g__Enterobacter;s__Enterobacter cloacae	1	0	1	TEDDY_OU_SUBJ1834178900_MAG53	TEDDY_OU_SUBJ1834178900_MAG53
GMS_852	TEDDY_OU_SUBJ1430463383_MAG51	d__Bacteria;p__Proteobacteria;c__Gammaproteobacteria;o__Enterobacterales;f__Enterobacteriaceae;g__Enterobacter;s__Enterobacter cloacae_M	1	0	1	TEDDY_OU_SUBJ1430463383_MAG51	TEDDY_OU_SUBJ1430463383_MAG51
GMS_853	TEDDY_OU_SUBJ1366028512_MAG105	d__Bacteria;p__Proteobacteria;c__Gammaproteobacteria;o__Enterobacterales;f__Enterobacteriaceae;g__Enterobacter;s__Enterobacter himalayensis	18	0	15	TEDDY_OU_SUBJ1366028512_MAG105,TEDDY_OU_SUBJ1512113898_MAG29,TEDDY_OU_SUBJ1257259793_MAG17,TEDDY_OU_SUBJ1860957641_MAG16,TEDDY_OU_SUBJ1413473616_MAG147,TEDDY_OU_SUBJ1897798550_MAG5,TEDDY_OU_SUBJ1239555133_MAG21,TEDDY_OU_SUBJ1206891066_MAG59,TEDDY_OU_SUBJ1648736161_MAG51,TEDDY_OU_SUBJ1209845520_MAG84,TEDDY_OU_SUBJ1932913296_MAG5,TEDDY_OU_SUBJ1925311395_MAG75,TEDDY_OU_SUBJ1884425596_MAG60,TEDDY_OU_…	TEDDY_OU_SUBJ1366028512_MAG105,TEDDY_OU_SUBJ1512113898_MAG29,TEDDY_OU_SUBJ1257259793_MAG17,TEDDY_OU_SUBJ1860957641_MAG16,TEDDY_OU_SUBJ1413473616_MAG147,TEDDY_OU_SUBJ1239555133_MAG21,TEDDY_OU_SUBJ1206891066_MAG59,TEDDY_OU_SUBJ1648736161_MAG51,TEDDY_OU_SUBJ1209845520_MAG84,TEDDY_OU_SUBJ1925311395_MAG75,TEDDY_OU_SUBJ1884425596_MAG60,TEDDY_OU_SUBJ1667947264_MAG12,TEDDY_OU_SUBJ1967724168_MAG41,TEDDY_O…
GMS_854	TEDDY_OU_SUBJ1756379753_MAG33	d__Bacteria;p__Proteobacteria;c__Gammaproteobacteria;o__Enterobacterales;f__Enterobacteriaceae;g__Enterobacter;s__Enterobacter kobei	1	0	1	TEDDY_OU_SUBJ1756379753_MAG33	TEDDY_OU_SUBJ1756379753_MAG33
GMS_855	TEDDY_OU_SUBJ1697733435_MAG7	d__Bacteria;p__Proteobacteria;c__Gammaproteobacteria;o__Enterobacterales;f__Enterobacteriaceae;g__Enterobacter;s__Enterobacter ludwigii	1	0	0	TEDDY_OU_SUBJ1697733435_MAG7
GMS_856	TEDDY_OU_SUBJ1366697762_MAG6	d__Bacteria;p__Proteobacteria;c__Gammaproteobacteria;o__Enterobacterales;f__Enterobacteriaceae;g__Enterobacter;s__Enterobacter roggenkampii	7	0	6	TEDDY_OU_SUBJ1324671017_MAG14,TEDDY_OU_SUBJ1354234152_MAG102,TEDDY_OU_SUBJ1366697762_MAG6,TEDDY_OU_SUBJ1361349376_MAG63,TEDDY_OU_SUBJ1979908439_MAG48,TEDDY_OU_SUBJ1797348534_MAG24,TEDDY_OU_SUBJ1476824192_MAG19	TEDDY_OU_SUBJ1324671017_MAG14,TEDDY_OU_SUBJ1354234152_MAG102,TEDDY_OU_SUBJ1361349376_MAG63,TEDDY_OU_SUBJ1979908439_MAG48,TEDDY_OU_SUBJ1797348534_MAG24,TEDDY_OU_SUBJ1476824192_MAG19
GMS_857	TEDDY_OU_SUBJ1529047662_MAG7	d__Bacteria;p__Proteobacteria;c__Gammaproteobacteria;o__Enterobacterales;f__Enterobacteriaceae;g__Escherichia;s__Escherichia coli	255	0	226	TEDDY_OU_SUBJ1853558835_MAG110,TEDDY_OU_SUBJ1750671275_MAG22,TEDDY_OU_SUBJ1819475982_MAG2,TEDDY_OU_SUBJ1967257849_MAG18,TEDDY_OU_SUBJ1691351849_MAG6,TEDDY_OU_SUBJ1874391501_MAG13,TEDDY_OU_SUBJ1922194845_MAG28,TEDDY_OU_SUBJ1463553640_MAG64,TEDDY_OU_SUBJ1539417543_MAG36,TEDDY_OU_SUBJ1428105472_MAG44,TEDDY_OU_SUBJ1391609433_MAG22,TEDDY_OU_SUBJ1774820460_MAG20,TEDDY_OU_SUBJ1685775546_MAG35,TEDDY_OU_S…	TEDDY_OU_SUBJ1853558835_MAG110,TEDDY_OU_SUBJ1750671275_MAG22,TEDDY_OU_SUBJ1967257849_MAG18,TEDDY_OU_SUBJ1874391501_MAG13,TEDDY_OU_SUBJ1922194845_MAG28,TEDDY_OU_SUBJ1463553640_MAG64,TEDDY_OU_SUBJ1539417543_MAG36,TEDDY_OU_SUBJ1428105472_MAG44,TEDDY_OU_SUBJ1391609433_MAG22,TEDDY_OU_SUBJ1774820460_MAG20,TEDDY_OU_SUBJ1685775546_MAG35,TEDDY_OU_SUBJ1439205458_MAG32,TEDDY_OU_SUBJ1702924372_MAG40,TEDDY_OU…
GMS_858	TEDDY_OU_SUBJ1992757131_MAG12	d__Bacteria;p__Proteobacteria;c__Gammaproteobacteria;o__Enterobacterales;f__Enterobacteriaceae;g__Escherichia;s__Escherichia coli_C	1	0	1	TEDDY_OU_SUBJ1992757131_MAG12	TEDDY_OU_SUBJ1992757131_MAG12
GMS_859	TEDDY_OU_SUBJ1774426572_MAG9	d__Bacteria;p__Proteobacteria;c__Gammaproteobacteria;o__Enterobacterales;f__Enterobacteriaceae;g__Escherichia;s__Escherichia coli_D	76	0	69	TEDDY_OU_SUBJ1738528553_MAG63,TEDDY_OU_SUBJ1730561529_MAG4,TEDDY_OU_SUBJ1297069541_MAG17,TEDDY_OU_SUBJ1254698506_MAG128,TEDDY_OU_SUBJ1901483788_MAG29,TEDDY_OU_SUBJ1580057722_MAG45,TEDDY_OU_SUBJ1578947222_MAG49,TEDDY_OU_SUBJ1896759560_MAG9,TEDDY_OU_SUBJ1669403033_MAG5,TEDDY_OU_SUBJ1712043778_MAG82,TEDDY_OU_SUBJ1677801881_MAG48,TEDDY_OU_SUBJ1209845520_MAG66,TEDDY_OU_SUBJ1387717546_MAG131,TEDDY_OU_S…	TEDDY_OU_SUBJ1738528553_MAG63,TEDDY_OU_SUBJ1730561529_MAG4,TEDDY_OU_SUBJ1297069541_MAG17,TEDDY_OU_SUBJ1254698506_MAG128,TEDDY_OU_SUBJ1901483788_MAG29,TEDDY_OU_SUBJ1580057722_MAG45,TEDDY_OU_SUBJ1578947222_MAG49,TEDDY_OU_SUBJ1669403033_MAG5,TEDDY_OU_SUBJ1712043778_MAG82,TEDDY_OU_SUBJ1677801881_MAG48,TEDDY_OU_SUBJ1209845520_MAG66,TEDDY_OU_SUBJ1387717546_MAG131,TEDDY_OU_SUBJ1544781736_MAG85,TEDDY_OU_…
GMS_860	TEDDY_OU_SUBJ1303572077_MAG9	d__Bacteria;p__Proteobacteria;c__Gammaproteobacteria;o__Enterobacterales;f__Enterobacteriaceae;g__Escherichia;s__Escherichia dysenteriae	6	0	5	TEDDY_OU_SUBJ1816318750_MAG37,TEDDY_OU_SUBJ1303572077_MAG9,TEDDY_OU_SUBJ1203382400_MAG13,TEDDY_OU_SUBJ1492011160_MAG6,TEDDY_OU_SUBJ1626777573_MAG34,TEDDY_OU_SUBJ1540977477_MAG97	TEDDY_OU_SUBJ1816318750_MAG37,TEDDY_OU_SUBJ1203382400_MAG13,TEDDY_OU_SUBJ1492011160_MAG6,TEDDY_OU_SUBJ1626777573_MAG34,TEDDY_OU_SUBJ1540977477_MAG97
GMS_861	TEDDY_OU_SUBJ1965360942_MAG17	d__Bacteria;p__Proteobacteria;c__Gammaproteobacteria;o__Enterobacterales;f__Enterobacteriaceae;g__Escherichia;s__Escherichia flexneri	130	0	114	TEDDY_OU_SUBJ1961943513_MAG65,TEDDY_OU_SUBJ1586324139_MAG36,TEDDY_OU_SUBJ1727110872_MAG22,TEDDY_OU_SUBJ1723832795_MAG2,TEDDY_OU_SUBJ1617196075_MAG21,TEDDY_OU_SUBJ1370580816_MAG67,TEDDY_OU_SUBJ1742125317_MAG19,TEDDY_OU_SUBJ1250924357_MAG36,TEDDY_OU_SUBJ1506386752_MAG14,TEDDY_OU_SUBJ1822791744_MAG34,TEDDY_OU_SUBJ1279916508_MAG3,TEDDY_OU_SUBJ1361349376_MAG74,TEDDY_OU_SUBJ1647482917_MAG3,TEDDY_OU_SUB…	TEDDY_OU_SUBJ1961943513_MAG65,TEDDY_OU_SUBJ1586324139_MAG36,TEDDY_OU_SUBJ1727110872_MAG22,TEDDY_OU_SUBJ1723832795_MAG2,TEDDY_OU_SUBJ1617196075_MAG21,TEDDY_OU_SUBJ1370580816_MAG67,TEDDY_OU_SUBJ1742125317_MAG19,TEDDY_OU_SUBJ1250924357_MAG36,TEDDY_OU_SUBJ1506386752_MAG14,TEDDY_OU_SUBJ1822791744_MAG34,TEDDY_OU_SUBJ1279916508_MAG3,TEDDY_OU_SUBJ1361349376_MAG74,TEDDY_OU_SUBJ1647482917_MAG3,TEDDY_OU_SUB…
GMS_862	TEDDY_OU_SUBJ1852658756_MAG6	d__Bacteria;p__Proteobacteria;c__Gammaproteobacteria;o__Enterobacterales;f__Enterobacteriaceae;g__Escherichia;s__Escherichia marmotae	2	0	1	TEDDY_OU_SUBJ1852658756_MAG6,TEDDY_OU_SUBJ1985043634_MAG14	TEDDY_OU_SUBJ1985043634_MAG14
GMS_863	TEDDY_OU_SUBJ1456476394_MAG34	d__Bacteria;p__Proteobacteria;c__Gammaproteobacteria;o__Enterobacterales;f__Enterobacteriaceae;g__Hafnia;s__Hafnia alvei	1	0	1	TEDDY_OU_SUBJ1456476394_MAG34	TEDDY_OU_SUBJ1456476394_MAG34
GMS_864	TEDDY_OU_SUBJ1486882648_MAG59	d__Bacteria;p__Proteobacteria;c__Gammaproteobacteria;o__Enterobacterales;f__Enterobacteriaceae;g__Klebsiella;s__Klebsiella pneumoniae	25	0	19	TEDDY_OU_SUBJ1828433112_MAG81,TEDDY_OU_SUBJ1650596053_MAG7,TEDDY_OU_SUBJ1778403250_MAG33,TEDDY_OU_SUBJ1855253213_MAG1,TEDDY_OU_SUBJ1366697762_MAG4,TEDDY_OU_SUBJ1792633226_MAG5,TEDDY_OU_SUBJ1395000226_MAG39,TEDDY_OU_SUBJ1377822937_MAG15,TEDDY_OU_SUBJ1455285575_MAG45,TEDDY_OU_SUBJ1756379753_MAG22,TEDDY_OU_SUBJ1837572164_MAG43,TEDDY_OU_SUBJ1838290709_MAG8,TEDDY_OU_SUBJ1408249292_MAG108,TEDDY_OU_SUBJ…	TEDDY_OU_SUBJ1828433112_MAG81,TEDDY_OU_SUBJ1650596053_MAG7,TEDDY_OU_SUBJ1778403250_MAG33,TEDDY_OU_SUBJ1855253213_MAG1,TEDDY_OU_SUBJ1395000226_MAG39,TEDDY_OU_SUBJ1455285575_MAG45,TEDDY_OU_SUBJ1756379753_MAG22,TEDDY_OU_SUBJ1837572164_MAG43,TEDDY_OU_SUBJ1408249292_MAG108,TEDDY_OU_SUBJ1435681068_MAG3,TEDDY_OU_SUBJ1486882648_MAG59,TEDDY_OU_SUBJ1899872864_MAG12,TEDDY_OU_SUBJ1311779595_MAG21,TEDDY_OU_SU…
GMS_865	TEDDY_OU_SUBJ1408421004_MAG19	d__Bacteria;p__Proteobacteria;c__Gammaproteobacteria;o__Enterobacterales;f__Enterobacteriaceae;g__Klebsiella;s__Klebsiella quasipneumoniae	4	0	4	TEDDY_OU_SUBJ1243519612_MAG11,TEDDY_OU_SUBJ1664402767_MAG53,TEDDY_OU_SUBJ1408421004_MAG19,TEDDY_OU_SUBJ1793480872_MAG15	TEDDY_OU_SUBJ1243519612_MAG11,TEDDY_OU_SUBJ1664402767_MAG53,TEDDY_OU_SUBJ1408421004_MAG19,TEDDY_OU_SUBJ1793480872_MAG15
GMS_866	TEDDY_OU_SUBJ1892724708_MAG24	d__Bacteria;p__Proteobacteria;c__Gammaproteobacteria;o__Enterobacterales;f__Enterobacteriaceae;g__Klebsiella;s__Klebsiella variicola	7	0	5	TEDDY_OU_SUBJ1560559420_MAG17,TEDDY_OU_SUBJ1752230798_MAG8,TEDDY_OU_SUBJ1575902253_MAG25,TEDDY_OU_SUBJ1782032164_MAG50,TEDDY_OU_SUBJ1940973217_MAG13,TEDDY_OU_SUBJ1727377145_MAG8,TEDDY_OU_SUBJ1892724708_MAG24	TEDDY_OU_SUBJ1560559420_MAG17,TEDDY_OU_SUBJ1575902253_MAG25,TEDDY_OU_SUBJ1782032164_MAG50,TEDDY_OU_SUBJ1940973217_MAG13,TEDDY_OU_SUBJ1727377145_MAG8
GMS_867	TEDDY_OU_SUBJ1281056545_MAG16	d__Bacteria;p__Proteobacteria;c__Gammaproteobacteria;o__Enterobacterales;f__Enterobacteriaceae;g__Klebsiella_A;s__Klebsiella_A grimontii	3	0	3	TEDDY_OU_SUBJ1662442258_MAG7,TEDDY_OU_SUBJ1281056545_MAG16,TEDDY_OU_SUBJ1458506518_MAG11	TEDDY_OU_SUBJ1662442258_MAG7,TEDDY_OU_SUBJ1281056545_MAG16,TEDDY_OU_SUBJ1458506518_MAG11
GMS_868	TEDDY_OU_SUBJ1533472625_MAG28	d__Bacteria;p__Proteobacteria;c__Gammaproteobacteria;o__Enterobacterales;f__Enterobacteriaceae;g__Klebsiella_A;s__Klebsiella_A michiganensis	7	0	7	TEDDY_OU_SUBJ1617196075_MAG77,TEDDY_OU_SUBJ1971202062_MAG32,TEDDY_OU_SUBJ1481912228_MAG101,TEDDY_OU_SUBJ1667947264_MAG16,TEDDY_OU_SUBJ1533472625_MAG28,TEDDY_OU_SUBJ1297296991_MAG28,TEDDY_OU_SUBJ1811740590_MAG51	TEDDY_OU_SUBJ1617196075_MAG77,TEDDY_OU_SUBJ1971202062_MAG32,TEDDY_OU_SUBJ1481912228_MAG101,TEDDY_OU_SUBJ1667947264_MAG16,TEDDY_OU_SUBJ1533472625_MAG28,TEDDY_OU_SUBJ1297296991_MAG28,TEDDY_OU_SUBJ1811740590_MAG51
GMS_869	TEDDY_OU_SUBJ1672352115_MAG6	d__Bacteria;p__Proteobacteria;c__Gammaproteobacteria;o__Enterobacterales;f__Enterobacteriaceae;g__Klebsiella_A;s__Klebsiella_A oxytoca	13	0	12	TEDDY_OU_SUBJ1203382400_MAG21,TEDDY_OU_SUBJ1818130211_MAG12,TEDDY_OU_SUBJ1211506076_MAG13,TEDDY_OU_SUBJ1650596053_MAG29,TEDDY_OU_SUBJ1201173889_MAG46,TEDDY_OU_SUBJ1415148111_MAG10,TEDDY_OU_SUBJ1666590487_MAG23,TEDDY_OU_SUBJ1492270738_MAG13,TEDDY_OU_SUBJ1516547689_MAG54,TEDDY_OU_SUBJ1376773497_MAG17,TEDDY_OU_SUBJ1697595162_MAG95,TEDDY_OU_SUBJ1643332533_MAG100,TEDDY_OU_SUBJ1672352115_MAG6	TEDDY_OU_SUBJ1203382400_MAG21,TEDDY_OU_SUBJ1818130211_MAG12,TEDDY_OU_SUBJ1211506076_MAG13,TEDDY_OU_SUBJ1650596053_MAG29,TEDDY_OU_SUBJ1201173889_MAG46,TEDDY_OU_SUBJ1415148111_MAG10,TEDDY_OU_SUBJ1666590487_MAG23,TEDDY_OU_SUBJ1492270738_MAG13,TEDDY_OU_SUBJ1516547689_MAG54,TEDDY_OU_SUBJ1376773497_MAG17,TEDDY_OU_SUBJ1697595162_MAG95,TEDDY_OU_SUBJ1643332533_MAG100
GMS_870	TEDDY_OU_SUBJ1917522162_MAG44	d__Bacteria;p__Proteobacteria;c__Gammaproteobacteria;o__Enterobacterales;f__Enterobacteriaceae;g__Morganella;s__Morganella morganii	4	0	4	TEDDY_OU_SUBJ1917522162_MAG44,TEDDY_OU_SUBJ1231759300_MAG10,TEDDY_OU_SUBJ1917212604_MAG7,TEDDY_OU_SUBJ1392692929_MAG3	TEDDY_OU_SUBJ1917522162_MAG44,TEDDY_OU_SUBJ1231759300_MAG10,TEDDY_OU_SUBJ1917212604_MAG7,TEDDY_OU_SUBJ1392692929_MAG3
GMS_871	TEDDY_OU_SUBJ1983211753_MAG94	d__Bacteria;p__Proteobacteria;c__Gammaproteobacteria;o__Enterobacterales;f__Enterobacteriaceae;g__Proteus;s__Proteus mirabilis	4	0	4	TEDDY_OU_SUBJ1405681775_MAG7,TEDDY_OU_SUBJ1983211753_MAG94,TEDDY_OU_SUBJ1917212604_MAG63,TEDDY_OU_SUBJ1712996455_MAG49	TEDDY_OU_SUBJ1405681775_MAG7,TEDDY_OU_SUBJ1983211753_MAG94,TEDDY_OU_SUBJ1917212604_MAG63,TEDDY_OU_SUBJ1712996455_MAG49
GMS_872	TEDDY_OU_SUBJ1996022191_MAG29	d__Bacteria;p__Proteobacteria;c__Gammaproteobacteria;o__Enterobacterales;f__Pasteurellaceae;g__Haemophilus_A;s__Haemophilus_A paraphrohaemolyticus	1	0	1	TEDDY_OU_SUBJ1996022191_MAG29	TEDDY_OU_SUBJ1996022191_MAG29
GMS_123	TEDDY_OU_SUBJ1341954341_MAG53	d__Bacteria;p__Proteobacteria;c__Gammaproteobacteria;o__Enterobacterales;f__Pasteurellaceae;g__Haemophilus_D;s__	1	0	1	TEDDY_OU_SUBJ1341954341_MAG53	TEDDY_OU_SUBJ1341954341_MAG53
GMS_873	TEDDY_OU_SUBJ1768041036_MAG15	d__Bacteria;p__Proteobacteria;c__Gammaproteobacteria;o__Enterobacterales;f__Pasteurellaceae;g__Haemophilus_D;s__Haemophilus_D parainfluenzae_K	5	0	4	TEDDY_OU_SUBJ1237890995_MAG60,TEDDY_OU_SUBJ1456937048_MAG19,TEDDY_OU_SUBJ1786817664_MAG52,TEDDY_OU_SUBJ1768041036_MAG15,TEDDY_OU_SUBJ1400136819_MAG22	TEDDY_OU_SUBJ1237890995_MAG60,TEDDY_OU_SUBJ1456937048_MAG19,TEDDY_OU_SUBJ1786817664_MAG52,TEDDY_OU_SUBJ1400136819_MAG22
GMS_874	TEDDY_OU_SUBJ1220546515_MAG113	d__Bacteria;p__Proteobacteria;c__Gammaproteobacteria;o__Enterobacterales;f__Pasteurellaceae;g__Haemophilus_D;s__Haemophilus_D parainfluenzae_L	3	0	3	TEDDY_OU_SUBJ1648736161_MAG3,TEDDY_OU_SUBJ1291970953_MAG1,TEDDY_OU_SUBJ1220546515_MAG113	TEDDY_OU_SUBJ1648736161_MAG3,TEDDY_OU_SUBJ1291970953_MAG1,TEDDY_OU_SUBJ1220546515_MAG113
GMS_875	TEDDY_OU_SUBJ1327005956_MAG85	d__Bacteria;p__Proteobacteria;c__Gammaproteobacteria;o__Enterobacterales;f__Pasteurellaceae;g__Haemophilus_D;s__Haemophilus_D parainfluenzae_N	1	0	1	TEDDY_OU_SUBJ1327005956_MAG85	TEDDY_OU_SUBJ1327005956_MAG85
GMS_876	TEDDY_OU_SUBJ1590854185_MAG30	d__Bacteria;p__Proteobacteria;c__Gammaproteobacteria;o__Enterobacterales;f__Pasteurellaceae;g__Haemophilus_D;s__Haemophilus_D sp001679485	1	0	1	TEDDY_OU_SUBJ1590854185_MAG30	TEDDY_OU_SUBJ1590854185_MAG30
GMS_877	TEDDY_OU_SUBJ1797348534_MAG26	d__Bacteria;p__Proteobacteria;c__Gammaproteobacteria;o__Enterobacterales;f__Pasteurellaceae;g__Haemophilus_D;s__Haemophilus_D sp001815355	4	0	4	TEDDY_OU_SUBJ1797348534_MAG26,TEDDY_OU_SUBJ1784460355_MAG39,TEDDY_OU_SUBJ1560559420_MAG21,TEDDY_OU_SUBJ1623277209_MAG19	TEDDY_OU_SUBJ1797348534_MAG26,TEDDY_OU_SUBJ1784460355_MAG39,TEDDY_OU_SUBJ1560559420_MAG21,TEDDY_OU_SUBJ1623277209_MAG19
GMS_878	TEDDY_OU_SUBJ1853558835_MAG68	d__Bacteria;p__Proteobacteria;c__Gammaproteobacteria;o__Enterobacterales;f__Succinivibrionaceae;g__Succinivibrio;s__Succinivibrio sp000431835	1	0	1	TEDDY_OU_SUBJ1853558835_MAG68	TEDDY_OU_SUBJ1853558835_MAG68
GMS_16	TEDDY_OU_SUBJ1257259793_MAG14	d__Bacteria;p__Verrucomicrobiota;c__Verrucomicrobiae;o__Verrucomicrobiales;f__Akkermansiaceae;g__Akkermansia;s__	1	0	0	TEDDY_OU_SUBJ1257259793_MAG14
GMS_879	TEDDY_OU_SUBJ1810598970_MAG23	d__Bacteria;p__Verrucomicrobiota;c__Verrucomicrobiae;o__Verrucomicrobiales;f__Akkermansiaceae;g__Akkermansia;s__Akkermansia muciniphila	291	0	0	TEDDY_OU_SUBJ1828674055_MAG53,TEDDY_OU_SUBJ1987808799_MAG31,TEDDY_OU_SUBJ1463553640_MAG25,TEDDY_OU_SUBJ1365023894_MAG39,TEDDY_OU_SUBJ1485180854_MAG16,TEDDY_OU_SUBJ1450162590_MAG30,TEDDY_OU_SUBJ1543276021_MAG6,TEDDY_OU_SUBJ1820439360_MAG36,TEDDY_OU_SUBJ1262988217_MAG26,TEDDY_OU_SUBJ1948771613_MAG86,TEDDY_OU_SUBJ1438186730_MAG34,TEDDY_OU_SUBJ1311779595_MAG71,TEDDY_OU_SUBJ1702924372_MAG43,TEDDY_OU_S…
GMS_880	TEDDY_OU_SUBJ1297843143_MAG24	d__Bacteria;p__Verrucomicrobiota;c__Verrucomicrobiae;o__Verrucomicrobiales;f__Akkermansiaceae;g__Akkermansia;s__Akkermansia muciniphila_B	151	0	0	TEDDY_OU_SUBJ1793661521_MAG216,TEDDY_OU_SUBJ1498298724_MAG90,TEDDY_OU_SUBJ1591533036_MAG89,TEDDY_OU_SUBJ1634525906_MAG71,TEDDY_OU_SUBJ1922194845_MAG31,TEDDY_OU_SUBJ1316279237_MAG37,TEDDY_OU_SUBJ1211029509_MAG55,TEDDY_OU_SUBJ1738528553_MAG22,TEDDY_OU_SUBJ1967257849_MAG16,TEDDY_OU_SUBJ1240237502_MAG77,TEDDY_OU_SUBJ1297843143_MAG24,TEDDY_OU_SUBJ1553405899_MAG16,TEDDY_OU_SUBJ1413594958_MAG51,TEDDY_OU…
GMS_881	TEDDY_OU_SUBJ1651705093_MAG6	d__Bacteria;p__Verrucomicrobiota;c__Verrucomicrobiae;o__Verrucomicrobiales;f__Akkermansiaceae;g__Akkermansia;s__Akkermansia sp001580195	54	0	0	TEDDY_OU_SUBJ1481053656_MAG37,TEDDY_OU_SUBJ1235524891_MAG41,TEDDY_OU_SUBJ1469813920_MAG63,TEDDY_OU_SUBJ1582991471_MAG73,TEDDY_OU_SUBJ1553620649_MAG38,TEDDY_OU_SUBJ1358015183_MAG59,TEDDY_OU_SUBJ1264582496_MAG98,TEDDY_OU_SUBJ1511341673_MAG91,TEDDY_OU_SUBJ1738528553_MAG43,TEDDY_OU_SUBJ1456476394_MAG81,TEDDY_OU_SUBJ1987629134_MAG63,TEDDY_OU_SUBJ1629700173_MAG48,TEDDY_OU_SUBJ1453440355_MAG65,TEDDY_OU_…
GMS_882	TEDDY_OU_SUBJ1402733862_MAG57	d__Bacteria;p__Verrucomicrobiota;c__Verrucomicrobiae;o__Verrucomicrobiales;f__Akkermansiaceae;g__Akkermansia;s__Akkermansia sp004167605	13	0	0	TEDDY_OU_SUBJ1402733862_MAG57,TEDDY_OU_SUBJ1261646992_MAG48,TEDDY_OU_SUBJ1905023806_MAG88,TEDDY_OU_SUBJ1431448437_MAG73,TEDDY_OU_SUBJ1832643416_MAG66,TEDDY_OU_SUBJ1665447745_MAG83,TEDDY_OU_SUBJ1823039663_MAG110,TEDDY_OU_SUBJ1265950444_MAG2,TEDDY_OU_SUBJ1971202062_MAG90,TEDDY_OU_SUBJ1456014133_MAG72,TEDDY_OU_SUBJ1957923786_MAG63,TEDDY_OU_SUBJ1691612732_MAG80,TEDDY_OU_SUBJ1430657615_MAG38
GMS_883	TEDDY_OU_SUBJ1893305062_MAG28	d__Bacteria;p__Verrucomicrobiota;c__Verrucomicrobiae;o__Verrucomicrobiales;f__Akkermansiaceae;g__Akkermansia;s__Akkermansia sp900545155	1	0	0	TEDDY_OU_SUBJ1893305062_MAG28
