# Supplementary material for: Islet autoantibody seroconversion in type-1 diabetes is associated with metagenome-assembled genomes in infant gut microbiomes
Source: Nat Commun. 2022 Jun 21;13:3551. doi: 10.1038/s41467-022-31227-1 (PMC9213500; doi:10.1038/s41467-022-31227-1)
Supplement: Supplementary file 13 — Supplementary Data 11 [file 41467_2022_31227_MOESM13_ESM.xlsx]

## Sheet: GLMM analysis
	Supplementary Data 11: GLMM statistics analysis using species abundance in each taxonomy group to test the association with seroconversion. Generalized linear mixed modeling was used (two-sided), without adjustment.
	Taxonomy groups	Significance of MAGs associated with seroconversion using protein enrichment analysis	Effect size	Pvalue
	f__Acutalibacteraceae	MAGs with insignificant association	0.359484	0.00415929
		MAGs with positive association	1.11915	6.12565e-18
	(g__Faecalibacterium and g__Ruthenibacterium) vs g__Gemmiger	MAGs with insignificant association	0.246068	0.19239
		MAGs with positive association	0.968383	5.82224e-12
	g__Bacteroides	MAGs with insignificant association	-0.0681501	0.502841
		MAGs with positive association	0.693056	1.68385e-08
	g__Anaerostipes	MAGs with insignificant association	0.053862	NA*
		MAGs with positive association	0.641125	2.05412e-11
	g__Fusicatenibacter vs g__Ruminococcus_A	MAGs with insignificant association	-0.124243	0.648411
		MAGs with positive association	0.628138	4.14066e-07
	(f__Enterococcaceae and f__Lactobacillaceae) vs f__Streptococcaceae	MAGs with insignificant association	-0.214704	0.193323
		MAGs with negative association	-1.03484	3.5509e-16
	(o__Burkholderiales and o__Enterobacterales) vs o__Verrucomicrobiales	MAGs with insignificant association	0.29935	0.0811226
		MAGs with negative association	-0.474141	1.51031e-06
	* Model convergence problem; extreme or very small eigen values detected.

## Sheet: f__Acutalibacteraceae
The detail of MAGs for the genome comparative analysis in f__Acutalibacteraceae
Species	Taxonomy	Total number of MAGs	Number of MAGs with positive association	Number of MAGs with negative association	Number of MAGs with insignificant association	MAGs with positive association	MAGs with insignificant association
GMS_104	d__Bacteria;p__Firmicutes_A;c__Clostridia;o__Oscillospirales;f__Acutalibacteraceae;g__Clostridium_A;s__	2	0	0	2		TEDDY_OU_SUBJ1712996455_MAG102,TEDDY_OU_SUBJ1870988031_MAG49
GMS_108	d__Bacteria;p__Firmicutes_A;c__Clostridia;o__Oscillospirales;f__Acutalibacteraceae;g__Clostridium_E;s__	2	0	0	2		TEDDY_OU_SUBJ1583252562_MAG5,TEDDY_OU_SUBJ1493561067_MAG33
GMS_109	d__Bacteria;p__Firmicutes_A;c__Clostridia;o__Oscillospirales;f__Acutalibacteraceae;g__Clostridium_E;s__	1	0	0	1		TEDDY_OU_SUBJ1420704859_MAG31
GMS_11	d__Bacteria;p__Firmicutes_A;c__Clostridia;o__Oscillospirales;f__Acutalibacteraceae;g__;s__	2	0	0	2		TEDDY_OU_SUBJ1504420627_MAG96,TEDDY_OU_SUBJ1376756011_MAG59
GMS_110	d__Bacteria;p__Firmicutes_A;c__Clostridia;o__Oscillospirales;f__Acutalibacteraceae;g__Clostridium_E;s__	1	0	0	1		TEDDY_OU_SUBJ1320820418_MAG7
GMS_111	d__Bacteria;p__Firmicutes_A;c__Clostridia;o__Oscillospirales;f__Acutalibacteraceae;g__;s__	1	0	0	1		TEDDY_OU_SUBJ1982356849_MAG78
GMS_112	d__Bacteria;p__Firmicutes_A;c__Clostridia;o__Oscillospirales;f__Acutalibacteraceae;g__;s__	1	0	0	1		TEDDY_OU_SUBJ1475826938_MAG32
GMS_666	d__Bacteria;p__Firmicutes_A;c__Clostridia;o__Oscillospirales;f__Acutalibacteraceae;g__Acutalibacter;s__Acutalibacter sp000435395	3	0	0	3		TEDDY_OU_SUBJ1806449452_MAG33,TEDDY_OU_SUBJ1278618762_MAG109,TEDDY_OU_SUBJ1774772246_MAG30
GMS_667	d__Bacteria;p__Firmicutes_A;c__Clostridia;o__Oscillospirales;f__Acutalibacteraceae;g__Acutalibacter;s__Acutalibacter sp900543555	2	0	0	2		TEDDY_OU_SUBJ1775724834_MAG87,TEDDY_OU_SUBJ1717521911_MAG45
GMS_668	d__Bacteria;p__Firmicutes_A;c__Clostridia;o__Oscillospirales;f__Acutalibacteraceae;g__Acutalibacter;s__Acutalibacter sp900548545	1	0	0	1		TEDDY_OU_SUBJ1354562324_MAG18
GMS_669	d__Bacteria;p__Firmicutes_A;c__Clostridia;o__Oscillospirales;f__Acutalibacteraceae;g__Acutalibacter;s__Acutalibacter timonensis	11	0	0	11		TEDDY_OU_SUBJ1262137252_MAG40,TEDDY_OU_SUBJ1633570887_MAG87,TEDDY_OU_SUBJ1847282805_MAG71,TEDDY_OU_SUBJ1697531664_MAG18,TEDDY_OU_SUBJ1793661521_MAG105,TEDDY_OU_SUBJ1982356849_MAG44,TEDDY_OU_SUBJ1361349376_MAG97,TEDDY_OU_SUBJ1556940978_MAG44,TEDDY_OU_SUBJ1948771613_MAG106,TEDDY_OU_SUBJ1677598713_MAG22,TEDDY_OU_SUBJ1369453575_MAG112
GMS_670	d__Bacteria;p__Firmicutes_A;c__Clostridia;o__Oscillospirales;f__Acutalibacteraceae;g__An200;s__An200 sp003268275	7	0	0	7		TEDDY_OU_SUBJ1564509248_MAG3,TEDDY_OU_SUBJ1292134140_MAG66,TEDDY_OU_SUBJ1677598713_MAG19,TEDDY_OU_SUBJ1469813920_MAG120,TEDDY_OU_SUBJ1278618762_MAG84,TEDDY_OU_SUBJ1498298724_MAG28,TEDDY_OU_SUBJ1965360942_MAG40
GMS_671	d__Bacteria;p__Firmicutes_A;c__Clostridia;o__Oscillospirales;f__Acutalibacteraceae;g__Anaeromassilibacillus;s__Anaeromassilibacillus sp001305115	12	0	0	12		TEDDY_OU_SUBJ1552707857_MAG44,TEDDY_OU_SUBJ1860957641_MAG56,TEDDY_OU_SUBJ1467821441_MAG27,TEDDY_OU_SUBJ1465907723_MAG40,TEDDY_OU_SUBJ1556940978_MAG102,TEDDY_OU_SUBJ1265950444_MAG52,TEDDY_OU_SUBJ1235524891_MAG37,TEDDY_OU_SUBJ1982356849_MAG89,TEDDY_OU_SUBJ1287560689_MAG92,TEDDY_OU_SUBJ1697531664_MAG42,TEDDY_OU_SUBJ1448228386_MAG26,TEDDY_OU_SUBJ1542798437_MAG77
GMS_672	d__Bacteria;p__Firmicutes_A;c__Clostridia;o__Oscillospirales;f__Acutalibacteraceae;g__Anaeromassilibacillus;s__Anaeromassilibacillus sp002159845	13	0	0	13		TEDDY_OU_SUBJ1948771613_MAG24,TEDDY_OU_SUBJ1983211753_MAG2,TEDDY_OU_SUBJ1504420627_MAG50,TEDDY_OU_SUBJ1423526399_MAG107,TEDDY_OU_SUBJ1851696129_MAG105,TEDDY_OU_SUBJ1505295943_MAG22,TEDDY_OU_SUBJ1320820418_MAG75,TEDDY_OU_SUBJ1823039663_MAG93,TEDDY_OU_SUBJ1328137769_MAG133,TEDDY_OU_SUBJ1949420417_MAG98,TEDDY_OU_SUBJ1775724834_MAG74,TEDDY_OU_SUBJ1321430166_MAG105,TEDDY_OU_SUBJ1774772246_MAG73
GMS_673	d__Bacteria;p__Firmicutes_A;c__Clostridia;o__Oscillospirales;f__Acutalibacteraceae;g__CAG-177;s__CAG-177 sp003514385	10	0	0	10		TEDDY_OU_SUBJ1474385837_MAG54,TEDDY_OU_SUBJ1861181419_MAG122,TEDDY_OU_SUBJ1297296991_MAG16,TEDDY_OU_SUBJ1738043333_MAG11,TEDDY_OU_SUBJ1647482917_MAG36,TEDDY_OU_SUBJ1888521353_MAG48,TEDDY_OU_SUBJ1410223187_MAG46,TEDDY_OU_SUBJ1481912228_MAG107,TEDDY_OU_SUBJ1963902608_MAG11,TEDDY_OU_SUBJ1697687747_MAG85
GMS_674	d__Bacteria;p__Firmicutes_A;c__Clostridia;o__Oscillospirales;f__Acutalibacteraceae;g__CAG-180;s__CAG-180 sp000432435	56	0	0	56		TEDDY_OU_SUBJ1264582496_MAG71,TEDDY_OU_SUBJ1262137252_MAG49,TEDDY_OU_SUBJ1983211753_MAG33,TEDDY_OU_SUBJ1292134140_MAG1,TEDDY_OU_SUBJ1328137769_MAG58,TEDDY_OU_SUBJ1803014675_MAG79,TEDDY_OU_SUBJ1938000446_MAG24,TEDDY_OU_SUBJ1556685945_MAG42,TEDDY_OU_SUBJ1722470158_MAG11,TEDDY_OU_SUBJ1963902608_MAG33,TEDDY_OU_SUBJ1647875235_MAG134,TEDDY_OU_SUBJ1686793444_MAG16,TEDDY_OU_SUBJ1467821441_MAG78,TEDDY_OU_…
GMS_675	d__Bacteria;p__Firmicutes_A;c__Clostridia;o__Oscillospirales;f__Acutalibacteraceae;g__CAG-180;s__CAG-180 sp900540295	1	0	0	1		TEDDY_OU_SUBJ1552707857_MAG149
GMS_676	d__Bacteria;p__Firmicutes_A;c__Clostridia;o__Oscillospirales;f__Acutalibacteraceae;g__CAG-217;s__CAG-217 sp000436335	238	0	0	238		TEDDY_OU_SUBJ1421445957_MAG16,TEDDY_OU_SUBJ1792889082_MAG52,TEDDY_OU_SUBJ1203382400_MAG22,TEDDY_OU_SUBJ1444342618_MAG52,TEDDY_OU_SUBJ1505948718_MAG20,TEDDY_OU_SUBJ1879852081_MAG49,TEDDY_OU_SUBJ1432134560_MAG100,TEDDY_OU_SUBJ1860957641_MAG76,TEDDY_OU_SUBJ1697595162_MAG148,TEDDY_OU_SUBJ1211506076_MAG20,TEDDY_OU_SUBJ1586324139_MAG31,TEDDY_OU_SUBJ1311779595_MAG72,TEDDY_OU_SUBJ1282706628_MAG50,TEDDY_O…
GMS_677	d__Bacteria;p__Firmicutes_A;c__Clostridia;o__Oscillospirales;f__Acutalibacteraceae;g__CAG-488;s__CAG-488 sp000434055	1	0	0	1		TEDDY_OU_SUBJ1228107378_MAG64
GMS_678	d__Bacteria;p__Firmicutes_A;c__Clostridia;o__Oscillospirales;f__Acutalibacteraceae;g__CAG-964;s__CAG-964 sp000435335	6	6	0	0	TEDDY_OU_SUBJ1258854543_MAG108,TEDDY_OU_SUBJ1210048067_MAG39,TEDDY_OU_SUBJ1664402767_MAG63,TEDDY_OU_SUBJ1942773417_MAG38,TEDDY_OU_SUBJ1612335273_MAG48,TEDDY_OU_SUBJ1444342618_MAG69
GMS_679	d__Bacteria;p__Firmicutes_A;c__Clostridia;o__Oscillospirales;f__Acutalibacteraceae;g__Clostridium_A;s__Clostridium_A leptum	146	0	0	146		TEDDY_OU_SUBJ1963274055_MAG22,TEDDY_OU_SUBJ1409003264_MAG155,TEDDY_OU_SUBJ1948771613_MAG50,TEDDY_OU_SUBJ1982356849_MAG149,TEDDY_OU_SUBJ1370580816_MAG44,TEDDY_OU_SUBJ1361349376_MAG84,TEDDY_OU_SUBJ1467849044_MAG92,TEDDY_OU_SUBJ1446965511_MAG60,TEDDY_OU_SUBJ1851696129_MAG40,TEDDY_OU_SUBJ1456937048_MAG96,TEDDY_OU_SUBJ1410223187_MAG109,TEDDY_OU_SUBJ1307390055_MAG18,TEDDY_OU_SUBJ1272095275_MAG48,TEDDY_…
GMS_680	d__Bacteria;p__Firmicutes_A;c__Clostridia;o__Oscillospirales;f__Acutalibacteraceae;g__Clostridium_E;s__Clostridium_E jeddahense	18	0	0	18		TEDDY_OU_SUBJ1664530905_MAG14,TEDDY_OU_SUBJ1983211753_MAG8,TEDDY_OU_SUBJ1209173958_MAG60,TEDDY_OU_SUBJ1688520772_MAG26,TEDDY_OU_SUBJ1760263362_MAG26,TEDDY_OU_SUBJ1552761256_MAG23,TEDDY_OU_SUBJ1655412096_MAG35,TEDDY_OU_SUBJ1341563176_MAG16,TEDDY_OU_SUBJ1235524891_MAG52,TEDDY_OU_SUBJ1291970953_MAG60,TEDDY_OU_SUBJ1564509248_MAG80,TEDDY_OU_SUBJ1727377145_MAG25,TEDDY_OU_SUBJ1937126019_MAG69,TEDDY_OU_S…
GMS_681	d__Bacteria;p__Firmicutes_A;c__Clostridia;o__Oscillospirales;f__Acutalibacteraceae;g__Clostridium_E;s__Clostridium_E sporosphaeroides	6	0	0	6		TEDDY_OU_SUBJ1256059301_MAG20,TEDDY_OU_SUBJ1505948718_MAG14,TEDDY_OU_SUBJ1505295943_MAG70,TEDDY_OU_SUBJ1879808536_MAG13,TEDDY_OU_SUBJ1473033361_MAG22,TEDDY_OU_SUBJ1752295345_MAG22
GMS_682	d__Bacteria;p__Firmicutes_A;c__Clostridia;o__Oscillospirales;f__Acutalibacteraceae;g__Eubacterium_R;s__Eubacterium_R sp000431535	6	0	0	6		TEDDY_OU_SUBJ1505295943_MAG61,TEDDY_OU_SUBJ1420704859_MAG60,TEDDY_OU_SUBJ1263906465_MAG24,TEDDY_OU_SUBJ1851696129_MAG10,TEDDY_OU_SUBJ1321793540_MAG59,TEDDY_OU_SUBJ1321430166_MAG141
GMS_683	d__Bacteria;p__Firmicutes_A;c__Clostridia;o__Oscillospirales;f__Acutalibacteraceae;g__Eubacterium_R;s__Eubacterium_R sp000433975	19	0	0	19		TEDDY_OU_SUBJ1239555133_MAG31,TEDDY_OU_SUBJ1422683943_MAG94,TEDDY_OU_SUBJ1915765223_MAG81,TEDDY_OU_SUBJ1965360942_MAG33,TEDDY_OU_SUBJ1816463381_MAG84,TEDDY_OU_SUBJ1971202062_MAG87,TEDDY_OU_SUBJ1793661521_MAG62,TEDDY_OU_SUBJ1521921375_MAG19,TEDDY_OU_SUBJ1214523904_MAG23,TEDDY_OU_SUBJ1709460425_MAG103,TEDDY_OU_SUBJ1867865604_MAG139,TEDDY_OU_SUBJ1897582388_MAG54,TEDDY_OU_SUBJ1984040004_MAG43,TEDDY_O…
GMS_684	d__Bacteria;p__Firmicutes_A;c__Clostridia;o__Oscillospirales;f__Acutalibacteraceae;g__Eubacterium_R;s__Eubacterium_R sp000434995	19	0	0	19		TEDDY_OU_SUBJ1391457984_MAG3,TEDDY_OU_SUBJ1982356849_MAG94,TEDDY_OU_SUBJ1432134560_MAG69,TEDDY_OU_SUBJ1228107378_MAG70,TEDDY_OU_SUBJ1837466397_MAG42,TEDDY_OU_SUBJ1366028512_MAG52,TEDDY_OU_SUBJ1863097355_MAG66,TEDDY_OU_SUBJ1422646563_MAG72,TEDDY_OU_SUBJ1334204373_MAG92,TEDDY_OU_SUBJ1853979633_MAG104,TEDDY_OU_SUBJ1867865604_MAG132,TEDDY_OU_SUBJ1254698506_MAG52,TEDDY_OU_SUBJ1971202062_MAG30,TEDDY_OU…
GMS_685	d__Bacteria;p__Firmicutes_A;c__Clostridia;o__Oscillospirales;f__Acutalibacteraceae;g__Eubacterium_R;s__Eubacterium_R sp000436835	113	0	0	113		TEDDY_OU_SUBJ1793661521_MAG212,TEDDY_OU_SUBJ1377560498_MAG91,TEDDY_OU_SUBJ1380405716_MAG18,TEDDY_OU_SUBJ1782032164_MAG85,TEDDY_OU_SUBJ1612335273_MAG38,TEDDY_OU_SUBJ1376441535_MAG60,TEDDY_OU_SUBJ1564509248_MAG2,TEDDY_OU_SUBJ1647875235_MAG18,TEDDY_OU_SUBJ1773713759_MAG53,TEDDY_OU_SUBJ1328137769_MAG103,TEDDY_OU_SUBJ1504479905_MAG71,TEDDY_OU_SUBJ1264891015_MAG83,TEDDY_OU_SUBJ1762338144_MAG40,TEDDY_OU…
GMS_686	d__Bacteria;p__Firmicutes_A;c__Clostridia;o__Oscillospirales;f__Acutalibacteraceae;g__Eubacterium_R;s__Eubacterium_R sp003526845	29	0	0	29		TEDDY_OU_SUBJ1828674055_MAG54,TEDDY_OU_SUBJ1697595162_MAG141,TEDDY_OU_SUBJ1272095275_MAG52,TEDDY_OU_SUBJ1316279237_MAG70,TEDDY_OU_SUBJ1901483788_MAG70,TEDDY_OU_SUBJ1673404214_MAG68,TEDDY_OU_SUBJ1773938176_MAG52,TEDDY_OU_SUBJ1816463381_MAG15,TEDDY_OU_SUBJ1507203575_MAG61,TEDDY_OU_SUBJ1414214682_MAG6,TEDDY_OU_SUBJ1772220664_MAG50,TEDDY_OU_SUBJ1983400279_MAG76,TEDDY_OU_SUBJ1982356849_MAG43,TEDDY_OU_…
GMS_687	d__Bacteria;p__Firmicutes_A;c__Clostridia;o__Oscillospirales;f__Acutalibacteraceae;g__Eubacterium_R;s__Eubacterium_R sp900539425	3	0	0	3		TEDDY_OU_SUBJ1394456044_MAG128,TEDDY_OU_SUBJ1941652973_MAG75,TEDDY_OU_SUBJ1822791744_MAG13
GMS_688	d__Bacteria;p__Firmicutes_A;c__Clostridia;o__Oscillospirales;f__Acutalibacteraceae;g__Eubacterium_R;s__Eubacterium_R sp900539775	3	0	0	3		TEDDY_OU_SUBJ1861181419_MAG80,TEDDY_OU_SUBJ1925403765_MAG32,TEDDY_OU_SUBJ1985604538_MAG29
GMS_689	d__Bacteria;p__Firmicutes_A;c__Clostridia;o__Oscillospirales;f__Acutalibacteraceae;g__Eubacterium_R;s__Eubacterium_R sp900539845	1	0	0	1		TEDDY_OU_SUBJ1415720840_MAG3
GMS_690	d__Bacteria;p__Firmicutes_A;c__Clostridia;o__Oscillospirales;f__Acutalibacteraceae;g__Eubacterium_R;s__Eubacterium_R sp900542875	13	0	0	13		TEDDY_OU_SUBJ1793661521_MAG211,TEDDY_OU_SUBJ1506386752_MAG37,TEDDY_OU_SUBJ1408249292_MAG37,TEDDY_OU_SUBJ1623277209_MAG36,TEDDY_OU_SUBJ1677598713_MAG17,TEDDY_OU_SUBJ1215450701_MAG32,TEDDY_OU_SUBJ1867634179_MAG63,TEDDY_OU_SUBJ1478347773_MAG124,TEDDY_OU_SUBJ1983400279_MAG71,TEDDY_OU_SUBJ1481912228_MAG21,TEDDY_OU_SUBJ1725658699_MAG3,TEDDY_OU_SUBJ1294958818_MAG61,TEDDY_OU_SUBJ1320820418_MAG61
GMS_691	d__Bacteria;p__Firmicutes_A;c__Clostridia;o__Oscillospirales;f__Acutalibacteraceae;g__Eubacterium_R;s__Eubacterium_R sp900548085	2	0	0	2		TEDDY_OU_SUBJ1228107378_MAG180,TEDDY_OU_SUBJ1701708769_MAG32
GMS_692	d__Bacteria;p__Firmicutes_A;c__Clostridia;o__Oscillospirales;f__Acutalibacteraceae;g__GCA-900066995;s__GCA-900066995 sp900291955	33	33	0	0	TEDDY_OU_SUBJ1875431031_MAG11,TEDDY_OU_SUBJ1985604538_MAG46,TEDDY_OU_SUBJ1443072149_MAG56,TEDDY_OU_SUBJ1265950444_MAG39,TEDDY_OU_SUBJ1897582388_MAG7,TEDDY_OU_SUBJ1272095275_MAG139,TEDDY_OU_SUBJ1793661521_MAG85,TEDDY_OU_SUBJ1747342927_MAG20,TEDDY_OU_SUBJ1415720840_MAG73,TEDDY_OU_SUBJ1552707857_MAG126,TEDDY_OU_SUBJ1995828552_MAG69,TEDDY_OU_SUBJ1214325983_MAG101,TEDDY_OU_SUBJ1301699113_MAG47,TEDDY_O…
GMS_693	d__Bacteria;p__Firmicutes_A;c__Clostridia;o__Oscillospirales;f__Acutalibacteraceae;g__Ruminococcus_E;s__Ruminococcus_E bromii	16	16	0	0	TEDDY_OU_SUBJ1282706628_MAG77,TEDDY_OU_SUBJ1582991471_MAG35,TEDDY_OU_SUBJ1812675350_MAG6,TEDDY_OU_SUBJ1438186730_MAG42,TEDDY_OU_SUBJ1748377677_MAG20,TEDDY_OU_SUBJ1364323872_MAG24,TEDDY_OU_SUBJ1591533036_MAG74,TEDDY_OU_SUBJ1965360942_MAG98,TEDDY_OU_SUBJ1727377145_MAG37,TEDDY_OU_SUBJ1707451165_MAG120,TEDDY_OU_SUBJ1575902253_MAG24,TEDDY_OU_SUBJ1970655065_MAG12,TEDDY_OU_SUBJ1915765223_MAG52,TEDDY_OU_…
GMS_694	d__Bacteria;p__Firmicutes_A;c__Clostridia;o__Oscillospirales;f__Acutalibacteraceae;g__Ruminococcus_E;s__Ruminococcus_E bromii_B	372	357	0	15	TEDDY_OU_SUBJ1377560498_MAG106,TEDDY_OU_SUBJ1214325983_MAG113,TEDDY_OU_SUBJ1649231447_MAG29,TEDDY_OU_SUBJ1299329293_MAG40,TEDDY_OU_SUBJ1430463383_MAG12,TEDDY_OU_SUBJ1685775546_MAG49,TEDDY_OU_SUBJ1391457984_MAG128,TEDDY_OU_SUBJ1231759300_MAG85,TEDDY_OU_SUBJ1739450374_MAG2,TEDDY_OU_SUBJ1350449120_MAG35,TEDDY_OU_SUBJ1818130211_MAG56,TEDDY_OU_SUBJ1228642939_MAG39,TEDDY_OU_SUBJ1683560404_MAG69,TEDDY_O…	TEDDY_OU_SUBJ1512783912_MAG15,TEDDY_OU_SUBJ1914344396_MAG24,TEDDY_OU_SUBJ1235120093_MAG16,TEDDY_OU_SUBJ1328537120_MAG6,TEDDY_OU_SUBJ1925313272_MAG23,TEDDY_OU_SUBJ1690183129_MAG42,TEDDY_OU_SUBJ1965397516_MAG2,TEDDY_OU_SUBJ1897798550_MAG1,TEDDY_OU_SUBJ1250897089_MAG3,TEDDY_OU_SUBJ1787102303_MAG9,TEDDY_OU_SUBJ1999733957_MAG39,TEDDY_OU_SUBJ1991051265_MAG28,TEDDY_OU_SUBJ1847293375_MAG14,TEDDY_OU_SUBJ1…
GMS_695	d__Bacteria;p__Firmicutes_A;c__Clostridia;o__Oscillospirales;f__Acutalibacteraceae;g__Ruminococcus_E;s__Ruminococcus_E sp003438075	3	3	0	0	TEDDY_OU_SUBJ1707451165_MAG87,TEDDY_OU_SUBJ1607964323_MAG16,TEDDY_OU_SUBJ1730396409_MAG75
GMS_696	d__Bacteria;p__Firmicutes_A;c__Clostridia;o__Oscillospirales;f__Acutalibacteraceae;g__Ruminococcus_E;s__Ruminococcus_E sp003526955	96	95	0	1	TEDDY_OU_SUBJ1786817664_MAG91,TEDDY_OU_SUBJ1278763099_MAG43,TEDDY_OU_SUBJ1775724834_MAG1,TEDDY_OU_SUBJ1913333238_MAG51,TEDDY_OU_SUBJ1982356849_MAG97,TEDDY_OU_SUBJ1370580816_MAG68,TEDDY_OU_SUBJ1917189485_MAG3,TEDDY_OU_SUBJ1987097256_MAG45,TEDDY_OU_SUBJ1291970953_MAG101,TEDDY_OU_SUBJ1827841102_MAG44,TEDDY_OU_SUBJ1351253490_MAG10,TEDDY_OU_SUBJ1782032164_MAG64,TEDDY_OU_SUBJ1942773417_MAG95,TEDDY_OU_S…	TEDDY_OU_SUBJ1914344396_MAG25
GMS_697	d__Bacteria;p__Firmicutes_A;c__Clostridia;o__Oscillospirales;f__Acutalibacteraceae;g__Ruminococcus_E;s__Ruminococcus_E sp900314705	25	24	0	1	TEDDY_OU_SUBJ1257259793_MAG64,TEDDY_OU_SUBJ1391457984_MAG82,TEDDY_OU_SUBJ1664402767_MAG64,TEDDY_OU_SUBJ1559052997_MAG12,TEDDY_OU_SUBJ1524209011_MAG33,TEDDY_OU_SUBJ1619061671_MAG34,TEDDY_OU_SUBJ1543995373_MAG18,TEDDY_OU_SUBJ1502215789_MAG12,TEDDY_OU_SUBJ1521080709_MAG39,TEDDY_OU_SUBJ1265950444_MAG55,TEDDY_OU_SUBJ1589385646_MAG43,TEDDY_OU_SUBJ1485180854_MAG60,TEDDY_OU_SUBJ1958241611_MAG91,TEDDY_OU_…	TEDDY_OU_SUBJ1531105772_MAG7
GMS_698	d__Bacteria;p__Firmicutes_A;c__Clostridia;o__Oscillospirales;f__Acutalibacteraceae;g__Ruminococcus_H;s__Ruminococcus_H sp003531055	78	64	0	14	TEDDY_OU_SUBJ1712043778_MAG69,TEDDY_OU_SUBJ1552707857_MAG45,TEDDY_OU_SUBJ1408249292_MAG1,TEDDY_OU_SUBJ1611641264_MAG53,TEDDY_OU_SUBJ1725658699_MAG97,TEDDY_OU_SUBJ1446589456_MAG49,TEDDY_OU_SUBJ1683560404_MAG62,TEDDY_OU_SUBJ1282706628_MAG12,TEDDY_OU_SUBJ1693883921_MAG62,TEDDY_OU_SUBJ1509979130_MAG41,TEDDY_OU_SUBJ1467849044_MAG10,TEDDY_OU_SUBJ1443072149_MAG107,TEDDY_OU_SUBJ1507203575_MAG43,TEDDY_OU_…	TEDDY_OU_SUBJ1444342618_MAG151,TEDDY_OU_SUBJ1911219462_MAG46,TEDDY_OU_SUBJ1328137769_MAG125,TEDDY_OU_SUBJ1254698506_MAG56,TEDDY_OU_SUBJ1277891000_MAG41,TEDDY_OU_SUBJ1971619040_MAG94,TEDDY_OU_SUBJ1860957641_MAG62,TEDDY_OU_SUBJ1214325983_MAG68,TEDDY_OU_SUBJ1875431031_MAG114,TEDDY_OU_SUBJ1410223187_MAG110,TEDDY_OU_SUBJ1892724708_MAG25,TEDDY_OU_SUBJ1262137252_MAG122,TEDDY_OU_SUBJ1556940978_MAG93,TEDD…
GMS_699	d__Bacteria;p__Firmicutes_A;c__Clostridia;o__Oscillospirales;f__Acutalibacteraceae;g__Ruminococcus_H;s__Ruminococcus_H sp900549945	22	0	0	22		TEDDY_OU_SUBJ1599265626_MAG11,TEDDY_OU_SUBJ1289694717_MAG52,TEDDY_OU_SUBJ1749293638_MAG36,TEDDY_OU_SUBJ1245377081_MAG2,TEDDY_OU_SUBJ1938000446_MAG34,TEDDY_OU_SUBJ1504420627_MAG95,TEDDY_OU_SUBJ1634525906_MAG98,TEDDY_OU_SUBJ1249351763_MAG10,TEDDY_OU_SUBJ1957923786_MAG87,TEDDY_OU_SUBJ1369453575_MAG90,TEDDY_OU_SUBJ1415720840_MAG93,TEDDY_OU_SUBJ1723549661_MAG65,TEDDY_OU_SUBJ1941652973_MAG74,TEDDY_OU_S…
GMS_700	d__Bacteria;p__Firmicutes_A;c__Clostridia;o__Oscillospirales;f__Acutalibacteraceae;g__UBA1691;s__UBA1691 sp002320555	1	0	0	1		TEDDY_OU_SUBJ1477223770_MAG50
GMS_701	d__Bacteria;p__Firmicutes_A;c__Clostridia;o__Oscillospirales;f__Acutalibacteraceae;g__UBA1691;s__UBA1691 sp900544375	69	0	0	69		TEDDY_OU_SUBJ1691612732_MAG7,TEDDY_OU_SUBJ1278763099_MAG44,TEDDY_OU_SUBJ1665769895_MAG113,TEDDY_OU_SUBJ1897582388_MAG57,TEDDY_OU_SUBJ1209845520_MAG32,TEDDY_OU_SUBJ1405681775_MAG9,TEDDY_OU_SUBJ1693883921_MAG24,TEDDY_OU_SUBJ1474385837_MAG61,TEDDY_OU_SUBJ1482137006_MAG48,TEDDY_OU_SUBJ1837466397_MAG35,TEDDY_OU_SUBJ1821599308_MAG28,TEDDY_OU_SUBJ1244917006_MAG1,TEDDY_OU_SUBJ1744859148_MAG24,TEDDY_OU_SU…
GMS_702	d__Bacteria;p__Firmicutes_A;c__Clostridia;o__Oscillospirales;f__Acutalibacteraceae;g__UBA1691;s__UBA1691 sp900544715	3	0	0	3		TEDDY_OU_SUBJ1423652496_MAG43,TEDDY_OU_SUBJ1570076016_MAG159,TEDDY_OU_SUBJ1853979633_MAG41
GMS_703	d__Bacteria;p__Firmicutes_A;c__Clostridia;o__Oscillospirales;f__Acutalibacteraceae;g__UMGS1071;s__UMGS1071 sp900541905	18	0	0	18		TEDDY_OU_SUBJ1589385646_MAG71,TEDDY_OU_SUBJ1394456044_MAG42,TEDDY_OU_SUBJ1456937048_MAG107,TEDDY_OU_SUBJ1591533036_MAG59,TEDDY_OU_SUBJ1504420627_MAG54,TEDDY_OU_SUBJ1421445957_MAG6,TEDDY_OU_SUBJ1221324163_MAG21,TEDDY_OU_SUBJ1782032164_MAG146,TEDDY_OU_SUBJ1320820418_MAG70,TEDDY_OU_SUBJ1413473616_MAG130,TEDDY_OU_SUBJ1647875235_MAG101,TEDDY_OU_SUBJ1867634179_MAG32,TEDDY_OU_SUBJ1422646563_MAG44,TEDDY_…
GMS_704	d__Bacteria;p__Firmicutes_A;c__Clostridia;o__Oscillospirales;f__Acutalibacteraceae;g__UMGS1071;s__UMGS1071 sp900542375	37	0	0	37		TEDDY_OU_SUBJ1328137769_MAG12,TEDDY_OU_SUBJ1446965511_MAG117,TEDDY_OU_SUBJ1442667678_MAG110,TEDDY_OU_SUBJ1737921633_MAG12,TEDDY_OU_SUBJ1837466397_MAG44,TEDDY_OU_SUBJ1401905929_MAG58,TEDDY_OU_SUBJ1369765219_MAG3,TEDDY_OU_SUBJ1897582388_MAG175,TEDDY_OU_SUBJ1686419003_MAG51,TEDDY_OU_SUBJ1665447745_MAG64,TEDDY_OU_SUBJ1957923786_MAG4,TEDDY_OU_SUBJ1793661521_MAG23,TEDDY_OU_SUBJ1321430166_MAG6,TEDDY_OU_…
GMS_705	d__Bacteria;p__Firmicutes_A;c__Clostridia;o__Oscillospirales;f__Acutalibacteraceae;g__UMGS403;s__UMGS403 sp900540275	19	0	0	19		TEDDY_OU_SUBJ1528097243_MAG7,TEDDY_OU_SUBJ1730396409_MAG101,TEDDY_OU_SUBJ1774834905_MAG97,TEDDY_OU_SUBJ1671259558_MAG83,TEDDY_OU_SUBJ1806449452_MAG18,TEDDY_OU_SUBJ1243510805_MAG11,TEDDY_OU_SUBJ1203573217_MAG16,TEDDY_OU_SUBJ1822791744_MAG16,TEDDY_OU_SUBJ1220546515_MAG48,TEDDY_OU_SUBJ1378497214_MAG41,TEDDY_OU_SUBJ1826522975_MAG13,TEDDY_OU_SUBJ1648598469_MAG18,TEDDY_OU_SUBJ1320820418_MAG66,TEDDY_OU_…
GMS_706	d__Bacteria;p__Firmicutes_A;c__Clostridia;o__Oscillospirales;f__Acutalibacteraceae;g__UMGS905;s__UMGS905 sp900540085	4	0	0	4		TEDDY_OU_SUBJ1400712479_MAG35,TEDDY_OU_SUBJ1808629778_MAG20,TEDDY_OU_SUBJ1237890995_MAG64,TEDDY_OU_SUBJ1245506999_MAG43
GMS_88	d__Bacteria;p__Firmicutes_A;c__Clostridia;o__Oscillospirales;f__Acutalibacteraceae;g__UBA4871;s__	1	0	0	1		TEDDY_OU_SUBJ1949420417_MAG21
GMS_92	d__Bacteria;p__Firmicutes_A;c__Clostridia;o__Oscillospirales;f__Acutalibacteraceae;g__UMGS403;s__	2	0	0	2		TEDDY_OU_SUBJ1897951711_MAG86,TEDDY_OU_SUBJ1291970953_MAG3
GMS_94	d__Bacteria;p__Firmicutes_A;c__Clostridia;o__Oscillospirales;f__Acutalibacteraceae;g__;s__	2	0	0	2		TEDDY_OU_SUBJ1456937048_MAG104,TEDDY_OU_SUBJ1505295943_MAG15
GMS_95	d__Bacteria;p__Firmicutes_A;c__Clostridia;o__Oscillospirales;f__Acutalibacteraceae;g__;s__	10	0	0	10		TEDDY_OU_SUBJ1214227990_MAG56,TEDDY_OU_SUBJ1561602213_MAG26,TEDDY_OU_SUBJ1774772246_MAG26,TEDDY_OU_SUBJ1398327253_MAG96,TEDDY_OU_SUBJ1559962652_MAG8,TEDDY_OU_SUBJ1312925680_MAG27,TEDDY_OU_SUBJ1354562324_MAG106,TEDDY_OU_SUBJ1504420627_MAG85,TEDDY_OU_SUBJ1917212604_MAG4,TEDDY_OU_SUBJ1983211753_MAG54
GMS_96	d__Bacteria;p__Firmicutes_A;c__Clostridia;o__Oscillospirales;f__Acutalibacteraceae;g__;s__	3	0	0	3		TEDDY_OU_SUBJ1936818947_MAG22,TEDDY_OU_SUBJ1697531664_MAG49,TEDDY_OU_SUBJ1867865604_MAG108
GMS_97	d__Bacteria;p__Firmicutes_A;c__Clostridia;o__Oscillospirales;f__Acutalibacteraceae;g__;s__	1	0	0	1		TEDDY_OU_SUBJ1320820418_MAG153
GMS_98	d__Bacteria;p__Firmicutes_A;c__Clostridia;o__Oscillospirales;f__Acutalibacteraceae;g__;s__	1	0	0	1		TEDDY_OU_SUBJ1205695253_MAG9

## Sheet: g__Faecalibacterium et al.
The detail of MAGs for the genome comparative analysis in '(g__Faecalibacterium and g__Ruthenibacterium) vs g__Gemmiger '
Species	Taxonomy	Total number of MAGs	Number of MAGs with positive association	Number of MAGs with negative association	Number of MAGs with insignificant association	MAGs with positive association	MAGs with insignificant association
GMS_734	d__Bacteria;p__Firmicutes_A;c__Clostridia;o__Oscillospirales;f__Ruminococcaceae;g__Faecalibacterium;s__Faecalibacterium prausnitzii	7	6	0	1	TEDDY_OU_SUBJ1292134140_MAG23,TEDDY_OU_SUBJ1660342007_MAG47,TEDDY_OU_SUBJ1762338144_MAG11,TEDDY_OU_SUBJ1485180854_MAG48,TEDDY_OU_SUBJ1712043778_MAG64,TEDDY_OU_SUBJ1555475495_MAG20	TEDDY_OU_SUBJ1380342228_MAG27
GMS_735	d__Bacteria;p__Firmicutes_A;c__Clostridia;o__Oscillospirales;f__Ruminococcaceae;g__Faecalibacterium;s__Faecalibacterium prausnitzii_A	2	2	0	0	TEDDY_OU_SUBJ1569946316_MAG86,TEDDY_OU_SUBJ1664530905_MAG44
GMS_736	d__Bacteria;p__Firmicutes_A;c__Clostridia;o__Oscillospirales;f__Ruminococcaceae;g__Faecalibacterium;s__Faecalibacterium prausnitzii_C	36	34	0	2	TEDDY_OU_SUBJ1818407091_MAG35,TEDDY_OU_SUBJ1391457984_MAG5,TEDDY_OU_SUBJ1320820418_MAG103,TEDDY_OU_SUBJ1999573232_MAG37,TEDDY_OU_SUBJ1925311395_MAG33,TEDDY_OU_SUBJ1738043333_MAG46,TEDDY_OU_SUBJ1853558835_MAG101,TEDDY_OU_SUBJ1559161450_MAG26,TEDDY_OU_SUBJ1504479905_MAG1,TEDDY_OU_SUBJ1976879393_MAG14,TEDDY_OU_SUBJ1722470158_MAG2,TEDDY_OU_SUBJ1979908439_MAG62,TEDDY_OU_SUBJ1297843143_MAG38,TEDDY_OU_S…	TEDDY_OU_SUBJ1383155416_MAG4,TEDDY_OU_SUBJ1972151273_MAG11
GMS_737	d__Bacteria;p__Firmicutes_A;c__Clostridia;o__Oscillospirales;f__Ruminococcaceae;g__Faecalibacterium;s__Faecalibacterium prausnitzii_D	137	134	0	3	TEDDY_OU_SUBJ1989988060_MAG9,TEDDY_OU_SUBJ1792889082_MAG56,TEDDY_OU_SUBJ1297069541_MAG13,TEDDY_OU_SUBJ1485180854_MAG12,TEDDY_OU_SUBJ1774820460_MAG26,TEDDY_OU_SUBJ1948771613_MAG111,TEDDY_OU_SUBJ1774834905_MAG76,TEDDY_OU_SUBJ1834672414_MAG32,TEDDY_OU_SUBJ1352055903_MAG38,TEDDY_OU_SUBJ1706517630_MAG27,TEDDY_OU_SUBJ1354573462_MAG86,TEDDY_OU_SUBJ1283384554_MAG52,TEDDY_OU_SUBJ1641541538_MAG106,TEDDY_OU…	TEDDY_OU_SUBJ1251628802_MAG11,TEDDY_OU_SUBJ1880485821_MAG12,TEDDY_OU_SUBJ1881020049_MAG12
GMS_738	d__Bacteria;p__Firmicutes_A;c__Clostridia;o__Oscillospirales;f__Ruminococcaceae;g__Faecalibacterium;s__Faecalibacterium prausnitzii_E	4	4	0	0	TEDDY_OU_SUBJ1762338144_MAG73,TEDDY_OU_SUBJ1465907723_MAG1,TEDDY_OU_SUBJ1901483788_MAG80,TEDDY_OU_SUBJ1553620649_MAG40
GMS_739	d__Bacteria;p__Firmicutes_A;c__Clostridia;o__Oscillospirales;f__Ruminococcaceae;g__Faecalibacterium;s__Faecalibacterium prausnitzii_G	114	111	0	3	TEDDY_OU_SUBJ1747424236_MAG23,TEDDY_OU_SUBJ1792889082_MAG55,TEDDY_OU_SUBJ1446965511_MAG44,TEDDY_OU_SUBJ1553405899_MAG37,TEDDY_OU_SUBJ1481912228_MAG119,TEDDY_OU_SUBJ1486882648_MAG82,TEDDY_OU_SUBJ1287248899_MAG30,TEDDY_OU_SUBJ1279157655_MAG55,TEDDY_OU_SUBJ1465907723_MAG20,TEDDY_OU_SUBJ1456937048_MAG95,TEDDY_OU_SUBJ1291970953_MAG111,TEDDY_OU_SUBJ1475237507_MAG14,TEDDY_OU_SUBJ1851696129_MAG65,TEDDY_O…	TEDDY_OU_SUBJ1983613443_MAG15,TEDDY_OU_SUBJ1536752395_MAG6,TEDDY_OU_SUBJ1554398684_MAG15
GMS_740	d__Bacteria;p__Firmicutes_A;c__Clostridia;o__Oscillospirales;f__Ruminococcaceae;g__Faecalibacterium;s__Faecalibacterium prausnitzii_H	1	1	0	0	TEDDY_OU_SUBJ1399174048_MAG29
GMS_741	d__Bacteria;p__Firmicutes_A;c__Clostridia;o__Oscillospirales;f__Ruminococcaceae;g__Faecalibacterium;s__Faecalibacterium prausnitzii_I	10	10	0	0	TEDDY_OU_SUBJ1948771613_MAG96,TEDDY_OU_SUBJ1448228386_MAG1,TEDDY_OU_SUBJ1913333238_MAG30,TEDDY_OU_SUBJ1743280302_MAG11,TEDDY_OU_SUBJ1370580816_MAG91,TEDDY_OU_SUBJ1477223770_MAG53,TEDDY_OU_SUBJ1976603588_MAG43,TEDDY_OU_SUBJ1671622380_MAG48,TEDDY_OU_SUBJ1917189485_MAG24,TEDDY_OU_SUBJ1414214682_MAG54
GMS_742	d__Bacteria;p__Firmicutes_A;c__Clostridia;o__Oscillospirales;f__Ruminococcaceae;g__Faecalibacterium;s__Faecalibacterium prausnitzii_J	8	8	0	0	TEDDY_OU_SUBJ1823039663_MAG147,TEDDY_OU_SUBJ1561361742_MAG26,TEDDY_OU_SUBJ1521921375_MAG51,TEDDY_OU_SUBJ1805424519_MAG46,TEDDY_OU_SUBJ1743280302_MAG53,TEDDY_OU_SUBJ1328137769_MAG119,TEDDY_OU_SUBJ1772220664_MAG60,TEDDY_OU_SUBJ1987808799_MAG17
GMS_743	d__Bacteria;p__Firmicutes_A;c__Clostridia;o__Oscillospirales;f__Ruminococcaceae;g__Faecalibacterium;s__Faecalibacterium sp900539885	12	12	0	0	TEDDY_OU_SUBJ1772220664_MAG65,TEDDY_OU_SUBJ1967724168_MAG28,TEDDY_OU_SUBJ1706415244_MAG41,TEDDY_OU_SUBJ1794386412_MAG22,TEDDY_OU_SUBJ1369453575_MAG94,TEDDY_OU_SUBJ1905023806_MAG61,TEDDY_OU_SUBJ1312371311_MAG9,TEDDY_OU_SUBJ1941652973_MAG29,TEDDY_OU_SUBJ1334204373_MAG43,TEDDY_OU_SUBJ1818407091_MAG24,TEDDY_OU_SUBJ1214523904_MAG38,TEDDY_OU_SUBJ1390958443_MAG39
GMS_744	d__Bacteria;p__Firmicutes_A;c__Clostridia;o__Oscillospirales;f__Ruminococcaceae;g__Faecalibacterium;s__Faecalibacterium sp900539945	3	3	0	0	TEDDY_OU_SUBJ1687049547_MAG27,TEDDY_OU_SUBJ1414214682_MAG18,TEDDY_OU_SUBJ1665447745_MAG51
GMS_745	d__Bacteria;p__Firmicutes_A;c__Clostridia;o__Oscillospirales;f__Ruminococcaceae;g__Faecalibacterium;s__Faecalibacterium sp900540455	7	7	0	0	TEDDY_OU_SUBJ1398327253_MAG120,TEDDY_OU_SUBJ1481053656_MAG57,TEDDY_OU_SUBJ1250949712_MAG42,TEDDY_OU_SUBJ1985043634_MAG13,TEDDY_OU_SUBJ1570076016_MAG158,TEDDY_OU_SUBJ1420704859_MAG14,TEDDY_OU_SUBJ1948771613_MAG12
GMS_79	d__Bacteria;p__Firmicutes_A;c__Clostridia;o__Oscillospirales;f__Ruminococcaceae;g__Faecalibacterium;s__	8	8	0	0	TEDDY_OU_SUBJ1828768537_MAG55,TEDDY_OU_SUBJ1807889915_MAG30,TEDDY_OU_SUBJ1327005956_MAG98,TEDDY_OU_SUBJ1214227990_MAG9,TEDDY_OU_SUBJ1490645663_MAG42,TEDDY_OU_SUBJ1443277046_MAG57,TEDDY_OU_SUBJ1677598713_MAG25,TEDDY_OU_SUBJ1885985196_MAG29
GMS_766	d__Bacteria;p__Firmicutes_A;c__Clostridia;o__Oscillospirales;f__Ruminococcaceae;g__Ruthenibacterium;s__Ruthenibacterium lactatiformans	99	42	0	57	TEDDY_OU_SUBJ1369453575_MAG68,TEDDY_OU_SUBJ1806449452_MAG66,TEDDY_OU_SUBJ1358015183_MAG17,TEDDY_OU_SUBJ1376756011_MAG51,TEDDY_OU_SUBJ1467849044_MAG27,TEDDY_OU_SUBJ1773938176_MAG68,TEDDY_OU_SUBJ1482137006_MAG49,TEDDY_OU_SUBJ1709661078_MAG120,TEDDY_OU_SUBJ1822325385_MAG6,TEDDY_OU_SUBJ1465523424_MAG62,TEDDY_OU_SUBJ1925311395_MAG26,TEDDY_OU_SUBJ1354573462_MAG51,TEDDY_OU_SUBJ1589746553_MAG65,TEDDY_OU_…	TEDDY_OU_SUBJ1303742534_MAG50,TEDDY_OU_SUBJ1752295345_MAG43,TEDDY_OU_SUBJ1359542206_MAG1,TEDDY_OU_SUBJ1618380387_MAG5,TEDDY_OU_SUBJ1774834905_MAG51,TEDDY_OU_SUBJ1521921375_MAG94,TEDDY_OU_SUBJ1422646563_MAG183,TEDDY_OU_SUBJ1524209011_MAG40,TEDDY_OU_SUBJ1913333238_MAG47,TEDDY_OU_SUBJ1505295943_MAG40,TEDDY_OU_SUBJ1664530905_MAG56,TEDDY_OU_SUBJ1647482917_MAG11,TEDDY_OU_SUBJ1277891000_MAG59,TEDDY_OU_S…
GMS_767	d__Bacteria;p__Firmicutes_A;c__Clostridia;o__Oscillospirales;f__Ruminococcaceae;g__Ruthenibacterium;s__Ruthenibacterium sp900546885	3	2	0	1	TEDDY_OU_SUBJ1823039663_MAG95,TEDDY_OU_SUBJ1504420627_MAG80	TEDDY_OU_SUBJ1320820418_MAG81
GMS_747	d__Bacteria;p__Firmicutes_A;c__Clostridia;o__Oscillospirales;f__Ruminococcaceae;g__Gemmiger;s__Gemmiger formicilis	37	0	0	37		TEDDY_OU_SUBJ1879852081_MAG43,TEDDY_OU_SUBJ1806449452_MAG68,TEDDY_OU_SUBJ1594594316_MAG56,TEDDY_OU_SUBJ1611641264_MAG50,TEDDY_OU_SUBJ1905023806_MAG78,TEDDY_OU_SUBJ1633336199_MAG80,TEDDY_OU_SUBJ1391457984_MAG18,TEDDY_OU_SUBJ1423652496_MAG57,TEDDY_OU_SUBJ1443277046_MAG64,TEDDY_OU_SUBJ1949420417_MAG49,TEDDY_OU_SUBJ1571694421_MAG62,TEDDY_OU_SUBJ1296635662_MAG90,TEDDY_OU_SUBJ1987808799_MAG46,TEDDY_OU_…
GMS_748	d__Bacteria;p__Firmicutes_A;c__Clostridia;o__Oscillospirales;f__Ruminococcaceae;g__Gemmiger;s__Gemmiger qucibialis	97	0	0	97		TEDDY_OU_SUBJ1394456044_MAG3,TEDDY_OU_SUBJ1709661078_MAG37,TEDDY_OU_SUBJ1408249292_MAG17,TEDDY_OU_SUBJ1220135965_MAG28,TEDDY_OU_SUBJ1925524973_MAG48,TEDDY_OU_SUBJ1589385646_MAG58,TEDDY_OU_SUBJ1298472532_MAG11,TEDDY_OU_SUBJ1828433112_MAG40,TEDDY_OU_SUBJ1328137769_MAG10,TEDDY_OU_SUBJ1634525906_MAG1,TEDDY_OU_SUBJ1387717546_MAG132,TEDDY_OU_SUBJ1901483788_MAG42,TEDDY_OU_SUBJ1257259793_MAG52,TEDDY_OU_S…
GMS_749	d__Bacteria;p__Firmicutes_A;c__Clostridia;o__Oscillospirales;f__Ruminococcaceae;g__Gemmiger;s__Gemmiger sp900539695	22	0	0	22		TEDDY_OU_SUBJ1265950444_MAG48,TEDDY_OU_SUBJ1278618762_MAG39,TEDDY_OU_SUBJ1299329293_MAG22,TEDDY_OU_SUBJ1377560498_MAG32,TEDDY_OU_SUBJ1334414562_MAG88,TEDDY_OU_SUBJ1248247499_MAG51,TEDDY_OU_SUBJ1436190086_MAG11,TEDDY_OU_SUBJ1422683943_MAG21,TEDDY_OU_SUBJ1697687747_MAG56,TEDDY_OU_SUBJ1834672414_MAG21,TEDDY_OU_SUBJ1422646563_MAG23,TEDDY_OU_SUBJ1370580816_MAG32,TEDDY_OU_SUBJ1561361742_MAG18,TEDDY_OU_…
GMS_750	d__Bacteria;p__Firmicutes_A;c__Clostridia;o__Oscillospirales;f__Ruminococcaceae;g__Gemmiger;s__Gemmiger sp900540595	1	0	0	1		TEDDY_OU_SUBJ1526737340_MAG75
GMS_751	d__Bacteria;p__Firmicutes_A;c__Clostridia;o__Oscillospirales;f__Ruminococcaceae;g__Gemmiger;s__Gemmiger sp900540775	3	0	0	3		TEDDY_OU_SUBJ1706415244_MAG42,TEDDY_OU_SUBJ1467849044_MAG81,TEDDY_OU_SUBJ1823039663_MAG85
GMS_80	d__Bacteria;p__Firmicutes_A;c__Clostridia;o__Oscillospirales;f__Ruminococcaceae;g__Gemmiger;s__	1	0	0	1		TEDDY_OU_SUBJ1552707857_MAG143

## Sheet: g__Bacteroides
The detail of MAGs for the genome comparative analysis in g__Bacteroides
Species	Taxonomy	Total number of MAGs	Number of MAGs with positive association	Number of MAGs with negative association	Number of MAGs with insignificant association	MAGs with positive association	MAGs with insignificant association
GMS_107	d__Bacteria;p__Bacteroidota;c__Bacteroidia;o__Bacteroidales;f__Bacteroidaceae;g__Bacteroides;s__	1	1	0	0	TEDDY_OU_SUBJ1544781736_MAG9
GMS_120	d__Bacteria;p__Bacteroidota;c__Bacteroidia;o__Bacteroidales;f__Bacteroidaceae;g__Bacteroides;s__	1	0	0	1		TEDDY_OU_SUBJ1976603588_MAG31
GMS_270	d__Bacteria;p__Bacteroidota;c__Bacteroidia;o__Bacteroidales;f__Bacteroidaceae;g__Bacteroides;s__Bacteroides caccae	87	0	0	87		TEDDY_OU_SUBJ1307390055_MAG58,TEDDY_OU_SUBJ1721701624_MAG3,TEDDY_OU_SUBJ1982037092_MAG41,TEDDY_OU_SUBJ1218817917_MAG14,TEDDY_OU_SUBJ1292134140_MAG86,TEDDY_OU_SUBJ1958241611_MAG88,TEDDY_OU_SUBJ1402733862_MAG73,TEDDY_OU_SUBJ1240237502_MAG10,TEDDY_OU_SUBJ1282560039_MAG3,TEDDY_OU_SUBJ1443277046_MAG67,TEDDY_OU_SUBJ1596360294_MAG4,TEDDY_OU_SUBJ1834672414_MAG13,TEDDY_OU_SUBJ1456014133_MAG7,TEDDY_OU_SUBJ…
GMS_271	d__Bacteria;p__Bacteroidota;c__Bacteroidia;o__Bacteroidales;f__Bacteroidaceae;g__Bacteroides;s__Bacteroides cellulosilyticus	43	41	0	2	TEDDY_OU_SUBJ1398327253_MAG80,TEDDY_OU_SUBJ1423526399_MAG95,TEDDY_OU_SUBJ1738528553_MAG44,TEDDY_OU_SUBJ1391457984_MAG84,TEDDY_OU_SUBJ1827841102_MAG60,TEDDY_OU_SUBJ1981675801_MAG107,TEDDY_OU_SUBJ1428105472_MAG3,TEDDY_OU_SUBJ1369765219_MAG68,TEDDY_OU_SUBJ1847282805_MAG72,TEDDY_OU_SUBJ1256059301_MAG41,TEDDY_OU_SUBJ1556685945_MAG28,TEDDY_OU_SUBJ1228107378_MAG30,TEDDY_OU_SUBJ1506386752_MAG32,TEDDY_OU_…	TEDDY_OU_SUBJ1512783912_MAG30,TEDDY_OU_SUBJ1685451902_MAG20
GMS_272	d__Bacteria;p__Bacteroidota;c__Bacteroidia;o__Bacteroidales;f__Bacteroidaceae;g__Bacteroides;s__Bacteroides clarus	3	3	0	0	TEDDY_OU_SUBJ1901483788_MAG17,TEDDY_OU_SUBJ1690139183_MAG68,TEDDY_OU_SUBJ1559813261_MAG3
GMS_273	d__Bacteria;p__Bacteroidota;c__Bacteroidia;o__Bacteroidales;f__Bacteroidaceae;g__Bacteroides;s__Bacteroides eggerthii	14	0	0	14		TEDDY_OU_SUBJ1270432446_MAG34,TEDDY_OU_SUBJ1354562324_MAG90,TEDDY_OU_SUBJ1842157334_MAG15,TEDDY_OU_SUBJ1521080709_MAG1,TEDDY_OU_SUBJ1240237502_MAG89,TEDDY_OU_SUBJ1254698506_MAG59,TEDDY_OU_SUBJ1834672414_MAG47,TEDDY_OU_SUBJ1958241611_MAG46,TEDDY_OU_SUBJ1264582496_MAG1,TEDDY_OU_SUBJ1220135965_MAG41,TEDDY_OU_SUBJ1938000446_MAG61,TEDDY_OU_SUBJ1677598713_MAG23,TEDDY_OU_SUBJ1897582388_MAG193,TEDDY_OU_S…
GMS_274	d__Bacteria;p__Bacteroidota;c__Bacteroidia;o__Bacteroidales;f__Bacteroidaceae;g__Bacteroides;s__Bacteroides faecis	33	0	0	33		TEDDY_OU_SUBJ1446965511_MAG64,TEDDY_OU_SUBJ1853558835_MAG145,TEDDY_OU_SUBJ1233265603_MAG40,TEDDY_OU_SUBJ1679606622_MAG33,TEDDY_OU_SUBJ1358015183_MAG76,TEDDY_OU_SUBJ1827761325_MAG8,TEDDY_OU_SUBJ1228107378_MAG76,TEDDY_OU_SUBJ1686476969_MAG38,TEDDY_OU_SUBJ1938000446_MAG54,TEDDY_OU_SUBJ1773938176_MAG82,TEDDY_OU_SUBJ1645770891_MAG30,TEDDY_OU_SUBJ1221481172_MAG102,TEDDY_OU_SUBJ1456476394_MAG3,TEDDY_OU_…
GMS_275	d__Bacteria;p__Bacteroidota;c__Bacteroidia;o__Bacteroidales;f__Bacteroidaceae;g__Bacteroides;s__Bacteroides fragilis	284	0	0	284		TEDDY_OU_SUBJ1324671017_MAG12,TEDDY_OU_SUBJ1413594958_MAG10,TEDDY_OU_SUBJ1834178900_MAG76,TEDDY_OU_SUBJ1456014133_MAG95,TEDDY_OU_SUBJ1773713759_MAG36,TEDDY_OU_SUBJ1982037092_MAG49,TEDDY_OU_SUBJ1481912228_MAG118,TEDDY_OU_SUBJ1687049547_MAG9,TEDDY_OU_SUBJ1940973217_MAG25,TEDDY_OU_SUBJ1334611861_MAG12,TEDDY_OU_SUBJ1853979633_MAG83,TEDDY_OU_SUBJ1915765223_MAG21,TEDDY_OU_SUBJ1409003264_MAG53,TEDDY_OU_…
GMS_276	d__Bacteria;p__Bacteroidota;c__Bacteroidia;o__Bacteroidales;f__Bacteroidaceae;g__Bacteroides;s__Bacteroides fragilis_A	20	0	0	20		TEDDY_OU_SUBJ1435044186_MAG11,TEDDY_OU_SUBJ1794386412_MAG47,TEDDY_OU_SUBJ1691612732_MAG78,TEDDY_OU_SUBJ1759452045_MAG18,TEDDY_OU_SUBJ1431448437_MAG34,TEDDY_OU_SUBJ1243510805_MAG7,TEDDY_OU_SUBJ1361349376_MAG56,TEDDY_OU_SUBJ1298472532_MAG1,TEDDY_OU_SUBJ1992235952_MAG49,TEDDY_OU_SUBJ1526086069_MAG40,TEDDY_OU_SUBJ1366028512_MAG19,TEDDY_OU_SUBJ1839564502_MAG19,TEDDY_OU_SUBJ1221481172_MAG106,TEDDY_OU_S…
GMS_277	d__Bacteria;p__Bacteroidota;c__Bacteroidia;o__Bacteroidales;f__Bacteroidaceae;g__Bacteroides;s__Bacteroides intestinalis	11	11	0	0	TEDDY_OU_SUBJ1820119148_MAG70,TEDDY_OU_SUBJ1431448437_MAG11,TEDDY_OU_SUBJ1861181419_MAG66,TEDDY_OU_SUBJ1641541538_MAG10,TEDDY_OU_SUBJ1354573462_MAG121,TEDDY_OU_SUBJ1683560404_MAG88,TEDDY_OU_SUBJ1486882648_MAG70,TEDDY_OU_SUBJ1915765223_MAG36,TEDDY_OU_SUBJ1867634179_MAG59,TEDDY_OU_SUBJ1469813920_MAG77,TEDDY_OU_SUBJ1597899947_MAG31
GMS_278	d__Bacteria;p__Bacteroidota;c__Bacteroidia;o__Bacteroidales;f__Bacteroidaceae;g__Bacteroides;s__Bacteroides nordii	2	0	0	2		TEDDY_OU_SUBJ1688520772_MAG40,TEDDY_OU_SUBJ1307390055_MAG49
GMS_279	d__Bacteria;p__Bacteroidota;c__Bacteroidia;o__Bacteroidales;f__Bacteroidaceae;g__Bacteroides;s__Bacteroides ovatus	170	18	0	152	TEDDY_OU_SUBJ1282706628_MAG70,TEDDY_OU_SUBJ1828674055_MAG1,TEDDY_OU_SUBJ1911219462_MAG49,TEDDY_OU_SUBJ1475237507_MAG75,TEDDY_OU_SUBJ1948791447_MAG13,TEDDY_OU_SUBJ1794386412_MAG41,TEDDY_OU_SUBJ1465907723_MAG25,TEDDY_OU_SUBJ1218966320_MAG47,TEDDY_OU_SUBJ1325964899_MAG15,TEDDY_OU_SUBJ1561602213_MAG55,TEDDY_OU_SUBJ1380175948_MAG41,TEDDY_OU_SUBJ1818407091_MAG48,TEDDY_OU_SUBJ1270135221_MAG4,TEDDY_OU_SU…	TEDDY_OU_SUBJ1297843143_MAG25,TEDDY_OU_SUBJ1755815200_MAG45,TEDDY_OU_SUBJ1701708769_MAG35,TEDDY_OU_SUBJ1798464831_MAG39,TEDDY_OU_SUBJ1742125317_MAG13,TEDDY_OU_SUBJ1785317565_MAG55,TEDDY_OU_SUBJ1405681775_MAG20,TEDDY_OU_SUBJ1343724954_MAG77,TEDDY_OU_SUBJ1851699291_MAG25,TEDDY_OU_SUBJ1797243857_MAG21,TEDDY_OU_SUBJ1358015183_MAG61,TEDDY_OU_SUBJ1743280302_MAG7,TEDDY_OU_SUBJ1816463381_MAG65,TEDDY_OU_S…
GMS_280	d__Bacteria;p__Bacteroidota;c__Bacteroidia;o__Bacteroidales;f__Bacteroidaceae;g__Bacteroides;s__Bacteroides salyersiae	3	0	0	3		TEDDY_OU_SUBJ1369453575_MAG88,TEDDY_OU_SUBJ1367414889_MAG85,TEDDY_OU_SUBJ1958241611_MAG42
GMS_281	d__Bacteria;p__Bacteroidota;c__Bacteroidia;o__Bacteroidales;f__Bacteroidaceae;g__Bacteroides;s__Bacteroides sp003463205	2	0	0	2		TEDDY_OU_SUBJ1937472232_MAG10,TEDDY_OU_SUBJ1826522975_MAG79
GMS_282	d__Bacteria;p__Bacteroidota;c__Bacteroidia;o__Bacteroidales;f__Bacteroidaceae;g__Bacteroides;s__Bacteroides sp900552405	4	4	0	0	TEDDY_OU_SUBJ1958241611_MAG32,TEDDY_OU_SUBJ1220546515_MAG33,TEDDY_OU_SUBJ1486809993_MAG81,TEDDY_OU_SUBJ1987808799_MAG15
GMS_283	d__Bacteria;p__Bacteroidota;c__Bacteroidia;o__Bacteroidales;f__Bacteroidaceae;g__Bacteroides;s__Bacteroides stercoris	44	31	0	13	TEDDY_OU_SUBJ1823039663_MAG126,TEDDY_OU_SUBJ1847282805_MAG54,TEDDY_OU_SUBJ1553620649_MAG31,TEDDY_OU_SUBJ1954121241_MAG2,TEDDY_OU_SUBJ1245377081_MAG29,TEDDY_OU_SUBJ1569946316_MAG4,TEDDY_OU_SUBJ1380405716_MAG8,TEDDY_OU_SUBJ1221481172_MAG5,TEDDY_OU_SUBJ1365023894_MAG12,TEDDY_OU_SUBJ1940194251_MAG54,TEDDY_OU_SUBJ1544054200_MAG35,TEDDY_OU_SUBJ1232962451_MAG48,TEDDY_OU_SUBJ1463553640_MAG34,TEDDY_OU_SUB…	TEDDY_OU_SUBJ1953899407_MAG64,TEDDY_OU_SUBJ1755815200_MAG62,TEDDY_OU_SUBJ1211029509_MAG41,TEDDY_OU_SUBJ1444342618_MAG158,TEDDY_OU_SUBJ1674269177_MAG17,TEDDY_OU_SUBJ1590854185_MAG34,TEDDY_OU_SUBJ1443072149_MAG93,TEDDY_OU_SUBJ1772220664_MAG72,TEDDY_OU_SUBJ1506386752_MAG25,TEDDY_OU_SUBJ1509979130_MAG64,TEDDY_OU_SUBJ1400712479_MAG50,TEDDY_OU_SUBJ1401905929_MAG49,TEDDY_OU_SUBJ1665447745_MAG58
GMS_284	d__Bacteria;p__Bacteroidota;c__Bacteroidia;o__Bacteroidales;f__Bacteroidaceae;g__Bacteroides;s__Bacteroides thetaiotaomicron	78	0	0	78		TEDDY_OU_SUBJ1450162590_MAG27,TEDDY_OU_SUBJ1940973217_MAG73,TEDDY_OU_SUBJ1683690098_MAG8,TEDDY_OU_SUBJ1263906465_MAG15,TEDDY_OU_SUBJ1942773417_MAG4,TEDDY_OU_SUBJ1901483788_MAG60,TEDDY_OU_SUBJ1220546515_MAG116,TEDDY_OU_SUBJ1219013121_MAG10,TEDDY_OU_SUBJ1750671275_MAG26,TEDDY_OU_SUBJ1607835974_MAG19,TEDDY_OU_SUBJ1897582388_MAG11,TEDDY_OU_SUBJ1465523424_MAG41,TEDDY_OU_SUBJ1860957641_MAG70,TEDDY_OU_S…
GMS_285	d__Bacteria;p__Bacteroidota;c__Bacteroidia;o__Bacteroidales;f__Bacteroidaceae;g__Bacteroides;s__Bacteroides uniformis	327	312	0	15	TEDDY_OU_SUBJ1649231447_MAG27,TEDDY_OU_SUBJ1769964181_MAG20,TEDDY_OU_SUBJ1515277756_MAG26,TEDDY_OU_SUBJ1853558835_MAG113,TEDDY_OU_SUBJ1582991471_MAG53,TEDDY_OU_SUBJ1237890995_MAG57,TEDDY_OU_SUBJ1750642946_MAG44,TEDDY_OU_SUBJ1413594958_MAG34,TEDDY_OU_SUBJ1486809993_MAG106,TEDDY_OU_SUBJ1961943513_MAG63,TEDDY_OU_SUBJ1543276021_MAG7,TEDDY_OU_SUBJ1832330150_MAG6,TEDDY_OU_SUBJ1443277046_MAG2,TEDDY_OU_S…	TEDDY_OU_SUBJ1593581490_MAG18,TEDDY_OU_SUBJ1512783912_MAG19,TEDDY_OU_SUBJ1607835974_MAG16,TEDDY_OU_SUBJ1837860188_MAG1,TEDDY_OU_SUBJ1659055247_MAG11,TEDDY_OU_SUBJ1310118629_MAG7,TEDDY_OU_SUBJ1774426572_MAG11,TEDDY_OU_SUBJ1683690098_MAG17,TEDDY_OU_SUBJ1999733957_MAG28,TEDDY_OU_SUBJ1406272926_MAG12,TEDDY_OU_SUBJ1554398684_MAG10,TEDDY_OU_SUBJ1780424535_MAG11,TEDDY_OU_SUBJ1444044306_MAG7,TEDDY_OU_SUB…
GMS_286	d__Bacteria;p__Bacteroidota;c__Bacteroidia;o__Bacteroidales;f__Bacteroidaceae;g__Bacteroides;s__Bacteroides xylanisolvens	60	0	0	60		TEDDY_OU_SUBJ1721701624_MAG9,TEDDY_OU_SUBJ1446589456_MAG56,TEDDY_OU_SUBJ1669403033_MAG9,TEDDY_OU_SUBJ1762338144_MAG45,TEDDY_OU_SUBJ1209845520_MAG69,TEDDY_OU_SUBJ1350449120_MAG71,TEDDY_OU_SUBJ1671259558_MAG82,TEDDY_OU_SUBJ1467821441_MAG66,TEDDY_OU_SUBJ1398327253_MAG18,TEDDY_OU_SUBJ1485180854_MAG90,TEDDY_OU_SUBJ1725005612_MAG4,TEDDY_OU_SUBJ1992235952_MAG39,TEDDY_OU_SUBJ1278763099_MAG83,TEDDY_OU_SUB…
GMS_82	d__Bacteria;p__Bacteroidota;c__Bacteroidia;o__Bacteroidales;f__Bacteroidaceae;g__Bacteroides;s__	8	0	0	8		TEDDY_OU_SUBJ1203939770_MAG8,TEDDY_OU_SUBJ1748509278_MAG42,TEDDY_OU_SUBJ1717521911_MAG44,TEDDY_OU_SUBJ1794675779_MAG7,TEDDY_OU_SUBJ1867634179_MAG75,TEDDY_OU_SUBJ1989837542_MAG43,TEDDY_OU_SUBJ1982356849_MAG51,TEDDY_OU_SUBJ1899872864_MAG2
GMS_93	d__Bacteria;p__Bacteroidota;c__Bacteroidia;o__Bacteroidales;f__Bacteroidaceae;g__Bacteroides;s__	1	1	0	0	TEDDY_OU_SUBJ1905023806_MAG3

## Sheet: g__Anaerostipes
The detail of MAGs for the genome comparative analysis in g__Anaerostipes
Species	Taxonomy	Total number of MAGs	Number of MAGs with positive association	Number of MAGs with negative association	Number of MAGs with insignificant association	MAGs with positive association	MAGs with insignificant association
GMS_134	d__Bacteria;p__Firmicutes_A;c__Clostridia;o__Lachnospirales;f__Lachnospiraceae;g__Anaerostipes;s__	1	0	0	1		TEDDY_OU_SUBJ1327005956_MAG88
GMS_135	d__Bacteria;p__Firmicutes_A;c__Clostridia;o__Lachnospirales;f__Lachnospiraceae;g__Anaerostipes;s__	1	0	0	1		TEDDY_OU_SUBJ1607366575_MAG1
GMS_136	d__Bacteria;p__Firmicutes_A;c__Clostridia;o__Lachnospirales;f__Lachnospiraceae;g__Anaerostipes;s__	1	0	0	1		TEDDY_OU_SUBJ1867865604_MAG74
GMS_137	d__Bacteria;p__Firmicutes_A;c__Clostridia;o__Lachnospirales;f__Lachnospiraceae;g__Anaerostipes;s__	1	0	0	1		TEDDY_OU_SUBJ1703854880_MAG68
GMS_486	d__Bacteria;p__Firmicutes_A;c__Clostridia;o__Lachnospirales;f__Lachnospiraceae;g__Anaerostipes;s__Anaerostipes caccae	86	0	0	86		TEDDY_OU_SUBJ1819475982_MAG1,TEDDY_OU_SUBJ1706517630_MAG38,TEDDY_OU_SUBJ1465523424_MAG92,TEDDY_OU_SUBJ1235524891_MAG9,TEDDY_OU_SUBJ1258854543_MAG74,TEDDY_OU_SUBJ1511219058_MAG17,TEDDY_OU_SUBJ1475237507_MAG33,TEDDY_OU_SUBJ1354573462_MAG47,TEDDY_OU_SUBJ1860957641_MAG54,TEDDY_OU_SUBJ1925311395_MAG66,TEDDY_OU_SUBJ1936089402_MAG99,TEDDY_OU_SUBJ1674269177_MAG25,TEDDY_OU_SUBJ1709661078_MAG26,TEDDY_OU_SU…
GMS_487	d__Bacteria;p__Firmicutes_A;c__Clostridia;o__Lachnospirales;f__Lachnospiraceae;g__Anaerostipes;s__Anaerostipes hadrus	565	540	0	25	TEDDY_OU_SUBJ1828674055_MAG3,TEDDY_OU_SUBJ1330355264_MAG4,TEDDY_OU_SUBJ1299329293_MAG43,TEDDY_OU_SUBJ1203382400_MAG27,TEDDY_OU_SUBJ1237890995_MAG50,TEDDY_OU_SUBJ1864767922_MAG28,TEDDY_OU_SUBJ1620841256_MAG4,TEDDY_OU_SUBJ1442667678_MAG97,TEDDY_OU_SUBJ1287248899_MAG40,TEDDY_OU_SUBJ1942773417_MAG23,TEDDY_OU_SUBJ1423652496_MAG59,TEDDY_OU_SUBJ1312925680_MAG1,TEDDY_OU_SUBJ1321430166_MAG40,TEDDY_OU_SUBJ…	TEDDY_OU_SUBJ1203939770_MAG6,TEDDY_OU_SUBJ1787102303_MAG1,TEDDY_OU_SUBJ1512783912_MAG34,TEDDY_OU_SUBJ1774265068_MAG27,TEDDY_OU_SUBJ1960411459_MAG19,TEDDY_OU_SUBJ1657209233_MAG3,TEDDY_OU_SUBJ1444044306_MAG15,TEDDY_OU_SUBJ1881020049_MAG18,TEDDY_OU_SUBJ1630810821_MAG12,TEDDY_OU_SUBJ1880485821_MAG10,TEDDY_OU_SUBJ1983613443_MAG12,TEDDY_OU_SUBJ1914344396_MAG3,TEDDY_OU_SUBJ1359081011_MAG7,TEDDY_OU_SUBJ1…
GMS_488	d__Bacteria;p__Firmicutes_A;c__Clostridia;o__Lachnospirales;f__Lachnospiraceae;g__Anaerostipes;s__Anaerostipes hadrus_A	4	4	0	0	TEDDY_OU_SUBJ1940995729_MAG1,TEDDY_OU_SUBJ1647482917_MAG20,TEDDY_OU_SUBJ1324671017_MAG25,TEDDY_OU_SUBJ1551530925_MAG27
GMS_489	d__Bacteria;p__Firmicutes_A;c__Clostridia;o__Lachnospirales;f__Lachnospiraceae;g__Anaerostipes;s__Anaerostipes rhamnosivorans	3	0	0	3		TEDDY_OU_SUBJ1841090184_MAG38,TEDDY_OU_SUBJ1463553640_MAG3,TEDDY_OU_SUBJ1987097256_MAG1
GMS_490	d__Bacteria;p__Firmicutes_A;c__Clostridia;o__Lachnospirales;f__Lachnospiraceae;g__Anaerostipes;s__Anaerostipes sp000508985	38	0	0	38		TEDDY_OU_SUBJ1311779595_MAG15,TEDDY_OU_SUBJ1577243220_MAG11,TEDDY_OU_SUBJ1424220231_MAG23,TEDDY_OU_SUBJ1671622380_MAG50,TEDDY_OU_SUBJ1464940850_MAG5,TEDDY_OU_SUBJ1332112175_MAG56,TEDDY_OU_SUBJ1738043333_MAG18,TEDDY_OU_SUBJ1230795034_MAG47,TEDDY_OU_SUBJ1245506999_MAG56,TEDDY_OU_SUBJ1897951711_MAG49,TEDDY_OU_SUBJ1544054200_MAG56,TEDDY_OU_SUBJ1467821441_MAG29,TEDDY_OU_SUBJ1798464831_MAG60,TEDDY_OU_S…
GMS_491	d__Bacteria;p__Firmicutes_A;c__Clostridia;o__Lachnospirales;f__Lachnospiraceae;g__Anaerostipes;s__Anaerostipes sp900066705	1	1	0	0	TEDDY_OU_SUBJ1830760891_MAG45

## Sheet: g__Fusicatenibacter
The detail of MAGs for the genome comparative analysis in 'g__Fusicatenibacter vs g__Ruminococcus_A'
Species	Taxonomy	Total number of MAGs	Number of MAGs with positive association	Number of MAGs with negative association	Number of MAGs with insignificant association	MAGs with positive association	MAGs with insignificant association
GMS_166	d__Bacteria;p__Firmicutes_A;c__Clostridia;o__Lachnospirales;f__Lachnospiraceae;g__Ruminococcus_A;s__	1	0	0	1		TEDDY_OU_SUBJ1205695253_MAG13
GMS_597	d__Bacteria;p__Firmicutes_A;c__Clostridia;o__Lachnospirales;f__Lachnospiraceae;g__Fusicatenibacter;s__Fusicatenibacter saccharivorans	346	335	0	11	TEDDY_OU_SUBJ1987808799_MAG32,TEDDY_OU_SUBJ1623277209_MAG27,TEDDY_OU_SUBJ1818130211_MAG9,TEDDY_OU_SUBJ1948771613_MAG22,TEDDY_OU_SUBJ1402733862_MAG34,TEDDY_OU_SUBJ1822791744_MAG61,TEDDY_OU_SUBJ1911219462_MAG84,TEDDY_OU_SUBJ1700454883_MAG18,TEDDY_OU_SUBJ1706415244_MAG26,TEDDY_OU_SUBJ1337114297_MAG25,TEDDY_OU_SUBJ1562941206_MAG115,TEDDY_OU_SUBJ1727110872_MAG21,TEDDY_OU_SUBJ1612335273_MAG31,TEDDY_OU_…	TEDDY_OU_SUBJ1437581898_MAG6,TEDDY_OU_SUBJ1622939176_MAG2,TEDDY_OU_SUBJ1880485821_MAG5,TEDDY_OU_SUBJ1983613443_MAG2,TEDDY_OU_SUBJ1690183129_MAG44,TEDDY_OU_SUBJ1554398684_MAG1,TEDDY_OU_SUBJ1251628802_MAG33,TEDDY_OU_SUBJ1914344396_MAG32,TEDDY_OU_SUBJ1976221126_MAG11,TEDDY_OU_SUBJ1531105772_MAG19,TEDDY_OU_SUBJ1685451902_MAG14
GMS_598	d__Bacteria;p__Firmicutes_A;c__Clostridia;o__Lachnospirales;f__Lachnospiraceae;g__Fusicatenibacter;s__Fusicatenibacter sp900543115	8	0	0	8		TEDDY_OU_SUBJ1826522975_MAG27,TEDDY_OU_SUBJ1971202062_MAG25,TEDDY_OU_SUBJ1571694421_MAG42,TEDDY_OU_SUBJ1453440355_MAG66,TEDDY_OU_SUBJ1493561067_MAG29,TEDDY_OU_SUBJ1867865604_MAG90,TEDDY_OU_SUBJ1649231447_MAG32,TEDDY_OU_SUBJ1784460355_MAG83
GMS_632	d__Bacteria;p__Firmicutes_A;c__Clostridia;o__Lachnospirales;f__Lachnospiraceae;g__Ruminococcus_A;s__Ruminococcus_A sp000432335	36	0	0	36		TEDDY_OU_SUBJ1471918229_MAG29,TEDDY_OU_SUBJ1258854543_MAG53,TEDDY_OU_SUBJ1324671017_MAG7,TEDDY_OU_SUBJ1453440355_MAG82,TEDDY_OU_SUBJ1312925680_MAG30,TEDDY_OU_SUBJ1436190086_MAG35,TEDDY_OU_SUBJ1598259392_MAG30,TEDDY_OU_SUBJ1994676936_MAG28,TEDDY_OU_SUBJ1293655317_MAG22,TEDDY_OU_SUBJ1414214682_MAG40,TEDDY_OU_SUBJ1456476394_MAG77,TEDDY_OU_SUBJ1448228386_MAG64,TEDDY_OU_SUBJ1717521911_MAG19,TEDDY_OU_S…
GMS_633	d__Bacteria;p__Firmicutes_A;c__Clostridia;o__Lachnospirales;f__Lachnospiraceae;g__Ruminococcus_A;s__Ruminococcus_A sp000437095	6	0	0	6		TEDDY_OU_SUBJ1999733957_MAG43,TEDDY_OU_SUBJ1677598713_MAG168,TEDDY_OU_SUBJ1648736161_MAG10,TEDDY_OU_SUBJ1828768537_MAG105,TEDDY_OU_SUBJ1423526399_MAG73,TEDDY_OU_SUBJ1774772246_MAG33
GMS_634	d__Bacteria;p__Firmicutes_A;c__Clostridia;o__Lachnospirales;f__Lachnospiraceae;g__Ruminococcus_A;s__Ruminococcus_A sp002361775	2	0	0	2		TEDDY_OU_SUBJ1722312075_MAG29,TEDDY_OU_SUBJ1250949712_MAG55
GMS_635	d__Bacteria;p__Firmicutes_A;c__Clostridia;o__Lachnospirales;f__Lachnospiraceae;g__Ruminococcus_A;s__Ruminococcus_A sp003011855	62	0	0	62		TEDDY_OU_SUBJ1822325385_MAG88,TEDDY_OU_SUBJ1816463381_MAG2,TEDDY_OU_SUBJ1402733862_MAG56,TEDDY_OU_SUBJ1343724954_MAG52,TEDDY_OU_SUBJ1778560668_MAG37,TEDDY_OU_SUBJ1669403033_MAG3,TEDDY_OU_SUBJ1983400279_MAG9,TEDDY_OU_SUBJ1749293638_MAG34,TEDDY_OU_SUBJ1653420135_MAG29,TEDDY_OU_SUBJ1786817664_MAG16,TEDDY_OU_SUBJ1478347773_MAG65,TEDDY_OU_SUBJ1211029509_MAG75,TEDDY_OU_SUBJ1860957641_MAG72,TEDDY_OU_SUB…

## Sheet: f__Enterococcaceae et al.
The detail of MAGs for the genome comparative analysis in '(f__Enterococcaceae and f__Lactobacillaceae) vs f__Streptococcaceae'
Species	Taxonomy	Total number of MAGs	Number of MAGs with positive association	Number of MAGs with negative association	Number of MAGs with insignificant association	MAGs with negative association	MAGs with insignificant association
GMS_117	d__Bacteria;p__Firmicutes;c__Bacilli;o__Lactobacillales;f__Streptococcaceae;g__Streptococcus;s__	1	0	0	1		TEDDY_OU_SUBJ1472561010_MAG3
GMS_118	d__Bacteria;p__Firmicutes;c__Bacilli;o__Lactobacillales;f__Streptococcaceae;g__Streptococcus;s__	1	0	0	1		TEDDY_OU_SUBJ1879808536_MAG11
GMS_12	d__Bacteria;p__Firmicutes;c__Bacilli;o__Lactobacillales;f__Enterococcaceae;g__Enterococcus_C;s__	2	0	2	0	TEDDY_OU_SUBJ1577243220_MAG35,TEDDY_OU_SUBJ1826522975_MAG43
GMS_19	d__Bacteria;p__Firmicutes;c__Bacilli;o__Lactobacillales;f__Lactobacillaceae;g__Lactobacillus;s__	1	0	1	0	TEDDY_OU_SUBJ1376441535_MAG2
GMS_376	d__Bacteria;p__Firmicutes;c__Bacilli;o__Lactobacillales;f__Enterococcaceae;g__Enterococcus;s__Enterococcus faecalis	245	0	228	17	TEDDY_OU_SUBJ1690096424_MAG1,TEDDY_OU_SUBJ1474385837_MAG7,TEDDY_OU_SUBJ1730561529_MAG5,TEDDY_OU_SUBJ1793661521_MAG215,TEDDY_OU_SUBJ1203382400_MAG29,TEDDY_OU_SUBJ1971202062_MAG40,TEDDY_OU_SUBJ1867865604_MAG126,TEDDY_OU_SUBJ1262988217_MAG25,TEDDY_OU_SUBJ1993497439_MAG12,TEDDY_OU_SUBJ1822791744_MAG41,TEDDY_OU_SUBJ1599265626_MAG36,TEDDY_OU_SUBJ1812675350_MAG74,TEDDY_OU_SUBJ1942773417_MAG45,TEDDY_OU_S…	TEDDY_OU_SUBJ1203939770_MAG3,TEDDY_OU_SUBJ1896759560_MAG17,TEDDY_OU_SUBJ1697733435_MAG16,TEDDY_OU_SUBJ1991051265_MAG4,TEDDY_OU_SUBJ1733195904_MAG1,TEDDY_OU_SUBJ1593993351_MAG7,TEDDY_OU_SUBJ1696132452_MAG10,TEDDY_OU_SUBJ1852658756_MAG11,TEDDY_OU_SUBJ1350353383_MAG9,TEDDY_OU_SUBJ1788605850_MAG14,TEDDY_OU_SUBJ1712338015_MAG6,TEDDY_OU_SUBJ1960411459_MAG22,TEDDY_OU_SUBJ1925313272_MAG17,TEDDY_OU_SUBJ14…
GMS_377	d__Bacteria;p__Firmicutes;c__Bacilli;o__Lactobacillales;f__Enterococcaceae;g__Enterococcus_A;s__Enterococcus_A avium	79	0	76	3	TEDDY_OU_SUBJ1235524891_MAG62,TEDDY_OU_SUBJ1297069541_MAG18,TEDDY_OU_SUBJ1335864485_MAG29,TEDDY_OU_SUBJ1562941206_MAG118,TEDDY_OU_SUBJ1233265603_MAG6,TEDDY_OU_SUBJ1860957641_MAG31,TEDDY_OU_SUBJ1879808536_MAG28,TEDDY_OU_SUBJ1847282805_MAG50,TEDDY_OU_SUBJ1901483788_MAG54,TEDDY_OU_SUBJ1446589456_MAG27,TEDDY_OU_SUBJ1432134560_MAG49,TEDDY_OU_SUBJ1330355264_MAG34,TEDDY_OU_SUBJ1722470158_MAG58,TEDDY_OU_…	TEDDY_OU_SUBJ1271241282_MAG14,TEDDY_OU_SUBJ1925524973_MAG12,TEDDY_OU_SUBJ1949151101_MAG10
GMS_378	d__Bacteria;p__Firmicutes;c__Bacilli;o__Lactobacillales;f__Enterococcaceae;g__Enterococcus_A;s__Enterococcus_A gilvus	2	0	2	0	TEDDY_OU_SUBJ1466910587_MAG1,TEDDY_OU_SUBJ1297843143_MAG22
GMS_379	d__Bacteria;p__Firmicutes;c__Bacilli;o__Lactobacillales;f__Enterococcaceae;g__Enterococcus_A;s__Enterococcus_A raffinosus	5	0	5	0	TEDDY_OU_SUBJ1560559420_MAG14,TEDDY_OU_SUBJ1847520038_MAG55,TEDDY_OU_SUBJ1983400279_MAG43,TEDDY_OU_SUBJ1830760891_MAG13,TEDDY_OU_SUBJ1925311395_MAG96
GMS_380	d__Bacteria;p__Firmicutes;c__Bacilli;o__Lactobacillales;f__Enterococcaceae;g__Enterococcus_B;s__Enterococcus_B durans	8	0	8	0	TEDDY_OU_SUBJ1611641264_MAG32,TEDDY_OU_SUBJ1794386412_MAG63,TEDDY_OU_SUBJ1679495088_MAG50,TEDDY_OU_SUBJ1981922186_MAG18,TEDDY_OU_SUBJ1712495905_MAG43,TEDDY_OU_SUBJ1391457984_MAG124,TEDDY_OU_SUBJ1648598469_MAG8,TEDDY_OU_SUBJ1312371311_MAG59
GMS_381	d__Bacteria;p__Firmicutes;c__Bacilli;o__Lactobacillales;f__Enterococcaceae;g__Enterococcus_B;s__Enterococcus_B faecium	55	0	51	4	TEDDY_OU_SUBJ1620841256_MAG1,TEDDY_OU_SUBJ1633336199_MAG70,TEDDY_OU_SUBJ1737548230_MAG33,TEDDY_OU_SUBJ1961943513_MAG40,TEDDY_OU_SUBJ1851696129_MAG48,TEDDY_OU_SUBJ1769964181_MAG64,TEDDY_OU_SUBJ1270432446_MAG26,TEDDY_OU_SUBJ1810598970_MAG18,TEDDY_OU_SUBJ1258854543_MAG35,TEDDY_OU_SUBJ1570981842_MAG11,TEDDY_OU_SUBJ1484926763_MAG26,TEDDY_OU_SUBJ1282560039_MAG24,TEDDY_OU_SUBJ1456937048_MAG109,TEDDY_OU_…	TEDDY_OU_SUBJ1622939176_MAG10,TEDDY_OU_SUBJ1932913296_MAG6,TEDDY_OU_SUBJ1983613443_MAG6,TEDDY_OU_SUBJ1852658756_MAG14
GMS_382	d__Bacteria;p__Firmicutes;c__Bacilli;o__Lactobacillales;f__Enterococcaceae;g__Enterococcus_B;s__Enterococcus_B faecium_B	20	0	18	2	TEDDY_OU_SUBJ1528097243_MAG9,TEDDY_OU_SUBJ1677801881_MAG61,TEDDY_OU_SUBJ1759452045_MAG32,TEDDY_OU_SUBJ1957923786_MAG17,TEDDY_OU_SUBJ1442667678_MAG59,TEDDY_OU_SUBJ1436190086_MAG52,TEDDY_OU_SUBJ1853558835_MAG98,TEDDY_OU_SUBJ1509979130_MAG105,TEDDY_OU_SUBJ1279916508_MAG17,TEDDY_OU_SUBJ1839806850_MAG41,TEDDY_OU_SUBJ1423526399_MAG8,TEDDY_OU_SUBJ1297296991_MAG17,TEDDY_OU_SUBJ1395000226_MAG23,TEDDY_OU_S…	TEDDY_OU_SUBJ1896759560_MAG7,TEDDY_OU_SUBJ1754255484_MAG3
GMS_383	d__Bacteria;p__Firmicutes;c__Bacilli;o__Lactobacillales;f__Enterococcaceae;g__Enterococcus_B;s__Enterococcus_B hirae	6	0	6	0	TEDDY_OU_SUBJ1823039663_MAG141,TEDDY_OU_SUBJ1486882648_MAG80,TEDDY_OU_SUBJ1738064281_MAG14,TEDDY_OU_SUBJ1938000446_MAG63,TEDDY_OU_SUBJ1489117868_MAG44,TEDDY_OU_SUBJ1409003264_MAG45
GMS_384	d__Bacteria;p__Firmicutes;c__Bacilli;o__Lactobacillales;f__Enterococcaceae;g__Enterococcus_C;s__Enterococcus_C canintestini	6	0	6	0	TEDDY_OU_SUBJ1453440355_MAG3,TEDDY_OU_SUBJ1985192825_MAG24,TEDDY_OU_SUBJ1546159530_MAG11,TEDDY_OU_SUBJ1773938176_MAG72,TEDDY_OU_SUBJ1880192398_MAG80,TEDDY_OU_SUBJ1867865604_MAG107
GMS_385	d__Bacteria;p__Firmicutes;c__Bacilli;o__Lactobacillales;f__Enterococcaceae;g__Enterococcus_D;s__Enterococcus_D casseliflavus	21	0	19	2	TEDDY_OU_SUBJ1600359990_MAG12,TEDDY_OU_SUBJ1341563176_MAG24,TEDDY_OU_SUBJ1258854543_MAG72,TEDDY_OU_SUBJ1220546515_MAG88,TEDDY_OU_SUBJ1713044747_MAG18,TEDDY_OU_SUBJ1648598469_MAG7,TEDDY_OU_SUBJ1436190086_MAG9,TEDDY_OU_SUBJ1589655652_MAG32,TEDDY_OU_SUBJ1826522975_MAG56,TEDDY_OU_SUBJ1897951711_MAG3,TEDDY_OU_SUBJ1470258804_MAG23,TEDDY_OU_SUBJ1611641264_MAG48,TEDDY_OU_SUBJ1940973217_MAG65,TEDDY_OU_SUB…	TEDDY_OU_SUBJ1696132452_MAG12,TEDDY_OU_SUBJ1685451902_MAG13
GMS_386	d__Bacteria;p__Firmicutes;c__Bacilli;o__Lactobacillales;f__Enterococcaceae;g__Enterococcus_D;s__Enterococcus_D gallinarum	42	0	40	2	TEDDY_OU_SUBJ1262137252_MAG22,TEDDY_OU_SUBJ1980955825_MAG24,TEDDY_OU_SUBJ1330355264_MAG35,TEDDY_OU_SUBJ1679495088_MAG55,TEDDY_OU_SUBJ1868714943_MAG67,TEDDY_OU_SUBJ1585384584_MAG15,TEDDY_OU_SUBJ1748377677_MAG23,TEDDY_OU_SUBJ1297843143_MAG6,TEDDY_OU_SUBJ1773713759_MAG56,TEDDY_OU_SUBJ1366028512_MAG39,TEDDY_OU_SUBJ1979908439_MAG49,TEDDY_OU_SUBJ1671014240_MAG49,TEDDY_OU_SUBJ1277891000_MAG139,TEDDY_OU_…	TEDDY_OU_SUBJ1445723941_MAG4,TEDDY_OU_SUBJ1674269177_MAG3
GMS_387	d__Bacteria;p__Firmicutes;c__Bacilli;o__Lactobacillales;f__Enterococcaceae;g__Enterococcus_D;s__Enterococcus_D sp002850555	12	0	12	0	TEDDY_OU_SUBJ1722312075_MAG15,TEDDY_OU_SUBJ1505295943_MAG60,TEDDY_OU_SUBJ1489117868_MAG29,TEDDY_OU_SUBJ1671259558_MAG86,TEDDY_OU_SUBJ1981675801_MAG14,TEDDY_OU_SUBJ1490524552_MAG75,TEDDY_OU_SUBJ1260218131_MAG17,TEDDY_OU_SUBJ1465523424_MAG84,TEDDY_OU_SUBJ1435681068_MAG7,TEDDY_OU_SUBJ1897696505_MAG97,TEDDY_OU_SUBJ1879042436_MAG37,TEDDY_OU_SUBJ1867865604_MAG55
GMS_388	d__Bacteria;p__Firmicutes;c__Bacilli;o__Lactobacillales;f__Enterococcaceae;g__Enterococcus_E;s__Enterococcus_E cecorum	1	0	1	0	TEDDY_OU_SUBJ1271923955_MAG15
GMS_389	d__Bacteria;p__Firmicutes;c__Bacilli;o__Lactobacillales;f__Enterococcaceae;g__Enterococcus_G;s__Enterococcus_G italicus	3	0	3	0	TEDDY_OU_SUBJ1489117868_MAG7,TEDDY_OU_SUBJ1533472625_MAG27,TEDDY_OU_SUBJ1677801881_MAG54
GMS_390	d__Bacteria;p__Firmicutes;c__Bacilli;o__Lactobacillales;f__Lactobacillaceae;g__Companilactobacillus;s__Companilactobacillus farciminis	1	0	1	0	TEDDY_OU_SUBJ1293655317_MAG11
GMS_391	d__Bacteria;p__Firmicutes;c__Bacilli;o__Lactobacillales;f__Lactobacillaceae;g__Lacticaseibacillus;s__Lacticaseibacillus paracasei	111	0	100	11	TEDDY_OU_SUBJ1515277756_MAG20,TEDDY_OU_SUBJ1442667678_MAG98,TEDDY_OU_SUBJ1617196075_MAG84,TEDDY_OU_SUBJ1446589456_MAG52,TEDDY_OU_SUBJ1539417543_MAG38,TEDDY_OU_SUBJ1466910587_MAG14,TEDDY_OU_SUBJ1559813261_MAG45,TEDDY_OU_SUBJ1230795034_MAG39,TEDDY_OU_SUBJ1987097256_MAG11,TEDDY_OU_SUBJ1785317565_MAG35,TEDDY_OU_SUBJ1330355264_MAG33,TEDDY_OU_SUBJ1292134140_MAG49,TEDDY_OU_SUBJ1913333238_MAG101,TEDDY_OU…	TEDDY_OU_SUBJ1822325385_MAG43,TEDDY_OU_SUBJ1896759560_MAG1,TEDDY_OU_SUBJ1341954341_MAG32,TEDDY_OU_SUBJ1310118629_MAG5,TEDDY_OU_SUBJ1852658756_MAG9,TEDDY_OU_SUBJ1812675350_MAG92,TEDDY_OU_SUBJ1899069989_MAG18,TEDDY_OU_SUBJ1406272926_MAG5,TEDDY_OU_SUBJ1257441203_MAG3,TEDDY_OU_SUBJ1365698731_MAG4,TEDDY_OU_SUBJ1591941576_MAG5
GMS_392	d__Bacteria;p__Firmicutes;c__Bacilli;o__Lactobacillales;f__Lactobacillaceae;g__Lacticaseibacillus;s__Lacticaseibacillus rhamnosus	165	0	153	12	TEDDY_OU_SUBJ1511219058_MAG30,TEDDY_OU_SUBJ1431448437_MAG30,TEDDY_OU_SUBJ1954121241_MAG50,TEDDY_OU_SUBJ1490645663_MAG19,TEDDY_OU_SUBJ1258854543_MAG59,TEDDY_OU_SUBJ1349861346_MAG47,TEDDY_OU_SUBJ1415148111_MAG5,TEDDY_OU_SUBJ1571694421_MAG119,TEDDY_OU_SUBJ1559813261_MAG38,TEDDY_OU_SUBJ1413473616_MAG80,TEDDY_OU_SUBJ1679495088_MAG57,TEDDY_OU_SUBJ1855253213_MAG10,TEDDY_OU_SUBJ1445009550_MAG42,TEDDY_OU_…	TEDDY_OU_SUBJ1238431066_MAG8,TEDDY_OU_SUBJ1365698731_MAG10,TEDDY_OU_SUBJ1366697762_MAG1,TEDDY_OU_SUBJ1639718107_MAG5,TEDDY_OU_SUBJ1838290709_MAG16,TEDDY_OU_SUBJ1852658756_MAG3,TEDDY_OU_SUBJ1254820001_MAG1,TEDDY_OU_SUBJ1203939770_MAG26,TEDDY_OU_SUBJ1634495903_MAG3,TEDDY_OU_SUBJ1297843143_MAG44,TEDDY_OU_SUBJ1344242050_MAG9,TEDDY_OU_SUBJ1749897487_MAG5
GMS_393	d__Bacteria;p__Firmicutes;c__Bacilli;o__Lactobacillales;f__Lactobacillaceae;g__Lactiplantibacillus;s__Lactiplantibacillus plantarum	33	0	33	0	TEDDY_OU_SUBJ1272095275_MAG119,TEDDY_OU_SUBJ1653172796_MAG29,TEDDY_OU_SUBJ1293655317_MAG12,TEDDY_OU_SUBJ1802500251_MAG21,TEDDY_OU_SUBJ1778560668_MAG10,TEDDY_OU_SUBJ1443072149_MAG53,TEDDY_OU_SUBJ1257259793_MAG57,TEDDY_OU_SUBJ1337362290_MAG77,TEDDY_OU_SUBJ1731548578_MAG25,TEDDY_OU_SUBJ1671622380_MAG10,TEDDY_OU_SUBJ1307390055_MAG27,TEDDY_OU_SUBJ1685775546_MAG1,TEDDY_OU_SUBJ1759452045_MAG78,TEDDY_OU_…
GMS_394	d__Bacteria;p__Firmicutes;c__Bacilli;o__Lactobacillales;f__Lactobacillaceae;g__Lactobacillus;s__Lactobacillus acidophilus	18	0	0	18		TEDDY_OU_SUBJ1490645663_MAG50,TEDDY_OU_SUBJ1298472532_MAG22,TEDDY_OU_SUBJ1436190086_MAG39,TEDDY_OU_SUBJ1619061671_MAG8,TEDDY_OU_SUBJ1837466397_MAG6,TEDDY_OU_SUBJ1821599308_MAG66,TEDDY_OU_SUBJ1645770891_MAG37,TEDDY_OU_SUBJ1208355763_MAG15,TEDDY_OU_SUBJ1421445957_MAG101,TEDDY_OU_SUBJ1341052279_MAG14,TEDDY_OU_SUBJ1254698506_MAG54,TEDDY_OU_SUBJ1598259392_MAG68,TEDDY_OU_SUBJ1752249221_MAG6,TEDDY_OU_SU…
GMS_395	d__Bacteria;p__Firmicutes;c__Bacilli;o__Lactobacillales;f__Lactobacillaceae;g__Lactobacillus;s__Lactobacillus amylovorus	1	0	0	1		TEDDY_OU_SUBJ1982037092_MAG31
GMS_396	d__Bacteria;p__Firmicutes;c__Bacilli;o__Lactobacillales;f__Lactobacillaceae;g__Lactobacillus;s__Lactobacillus crispatus	3	0	0	3		TEDDY_OU_SUBJ1344242050_MAG3,TEDDY_OU_SUBJ1837466397_MAG64,TEDDY_OU_SUBJ1211029509_MAG4
GMS_397	d__Bacteria;p__Firmicutes;c__Bacilli;o__Lactobacillales;f__Lactobacillaceae;g__Lactobacillus;s__Lactobacillus delbrueckii	16	0	0	16		TEDDY_OU_SUBJ1802500251_MAG22,TEDDY_OU_SUBJ1778560668_MAG13,TEDDY_OU_SUBJ1987629134_MAG61,TEDDY_OU_SUBJ1443072149_MAG91,TEDDY_OU_SUBJ1983400279_MAG94,TEDDY_OU_SUBJ1486809993_MAG96,TEDDY_OU_SUBJ1713789676_MAG35,TEDDY_OU_SUBJ1421445957_MAG107,TEDDY_OU_SUBJ1490524552_MAG38,TEDDY_OU_SUBJ1794386412_MAG73,TEDDY_OU_SUBJ1436190086_MAG28,TEDDY_OU_SUBJ1409003264_MAG61,TEDDY_OU_SUBJ1264891015_MAG50,TEDDY_OU…
GMS_398	d__Bacteria;p__Firmicutes;c__Bacilli;o__Lactobacillales;f__Lactobacillaceae;g__Lactobacillus;s__Lactobacillus gasseri	21	0	19	2	TEDDY_OU_SUBJ1358015183_MAG38,TEDDY_OU_SUBJ1722470158_MAG19,TEDDY_OU_SUBJ1897696505_MAG40,TEDDY_OU_SUBJ1750956729_MAG11,TEDDY_OU_SUBJ1342982140_MAG105,TEDDY_OU_SUBJ1449190954_MAG34,TEDDY_OU_SUBJ1867865604_MAG85,TEDDY_OU_SUBJ1976879393_MAG10,TEDDY_OU_SUBJ1825437602_MAG29,TEDDY_OU_SUBJ1922210563_MAG47,TEDDY_OU_SUBJ1320820418_MAG107,TEDDY_OU_SUBJ1820119148_MAG3,TEDDY_OU_SUBJ1611641264_MAG67,TEDDY_OU…	TEDDY_OU_SUBJ1896759560_MAG11,TEDDY_OU_SUBJ1380405716_MAG45
GMS_399	d__Bacteria;p__Firmicutes;c__Bacilli;o__Lactobacillales;f__Lactobacillaceae;g__Lactobacillus;s__Lactobacillus johnsonii	1	0	1	0	TEDDY_OU_SUBJ1260102710_MAG24
GMS_400	d__Bacteria;p__Firmicutes;c__Bacilli;o__Lactobacillales;f__Lactobacillaceae;g__Lactobacillus;s__Lactobacillus paragasseri	13	0	8	5	TEDDY_OU_SUBJ1707451165_MAG127,TEDDY_OU_SUBJ1836545760_MAG40,TEDDY_OU_SUBJ1456476394_MAG78,TEDDY_OU_SUBJ1604272188_MAG51,TEDDY_OU_SUBJ1782032164_MAG70,TEDDY_OU_SUBJ1729069804_MAG53,TEDDY_OU_SUBJ1665344977_MAG35,TEDDY_OU_SUBJ1214227990_MAG43	TEDDY_OU_SUBJ1296635662_MAG56,TEDDY_OU_SUBJ1738064281_MAG18,TEDDY_OU_SUBJ1798464831_MAG29,TEDDY_OU_SUBJ1696132452_MAG14,TEDDY_OU_SUBJ1580057722_MAG14
GMS_401	d__Bacteria;p__Firmicutes;c__Bacilli;o__Lactobacillales;f__Lactobacillaceae;g__Latilactobacillus;s__Latilactobacillus sakei	7	0	7	0	TEDDY_OU_SUBJ1436190086_MAG92,TEDDY_OU_SUBJ1409003264_MAG4,TEDDY_OU_SUBJ1533472625_MAG85,TEDDY_OU_SUBJ1875431031_MAG132,TEDDY_OU_SUBJ1421445957_MAG5,TEDDY_OU_SUBJ1260218131_MAG23,TEDDY_OU_SUBJ1880192398_MAG32
GMS_402	d__Bacteria;p__Firmicutes;c__Bacilli;o__Lactobacillales;f__Lactobacillaceae;g__Lentilactobacillus;s__Lentilactobacillus hilgardii	1	0	1	0	TEDDY_OU_SUBJ1812675350_MAG44
GMS_403	d__Bacteria;p__Firmicutes;c__Bacilli;o__Lactobacillales;f__Lactobacillaceae;g__Lentilactobacillus;s__Lentilactobacillus parabuchneri	5	0	5	0	TEDDY_OU_SUBJ1490645663_MAG18,TEDDY_OU_SUBJ1539161823_MAG27,TEDDY_OU_SUBJ1731548578_MAG37,TEDDY_OU_SUBJ1576755259_MAG22,TEDDY_OU_SUBJ1970471242_MAG1
GMS_404	d__Bacteria;p__Firmicutes;c__Bacilli;o__Lactobacillales;f__Lactobacillaceae;g__Lentilactobacillus;s__Lentilactobacillus rapi	1	0	1	0	TEDDY_OU_SUBJ1228107378_MAG186
GMS_405	d__Bacteria;p__Firmicutes;c__Bacilli;o__Lactobacillales;f__Lactobacillaceae;g__Leuconostoc;s__Leuconostoc lactis	3	0	2	1	TEDDY_OU_SUBJ1727110872_MAG20,TEDDY_OU_SUBJ1311779595_MAG83	TEDDY_OU_SUBJ1337114297_MAG41
GMS_406	d__Bacteria;p__Firmicutes;c__Bacilli;o__Lactobacillales;f__Lactobacillaceae;g__Leuconostoc;s__Leuconostoc mesenteroides	4	0	0	4		TEDDY_OU_SUBJ1533472625_MAG25,TEDDY_OU_SUBJ1270432446_MAG57,TEDDY_OU_SUBJ1481912228_MAG34,TEDDY_OU_SUBJ1297843143_MAG29
GMS_407	d__Bacteria;p__Firmicutes;c__Bacilli;o__Lactobacillales;f__Lactobacillaceae;g__Levilactobacillus;s__Levilactobacillus brevis	1	0	1	0	TEDDY_OU_SUBJ1690096424_MAG3
GMS_408	d__Bacteria;p__Firmicutes;c__Bacilli;o__Lactobacillales;f__Lactobacillaceae;g__Ligilactobacillus;s__Ligilactobacillus ruminis	8	0	1	7	TEDDY_OU_SUBJ1851699291_MAG54	TEDDY_OU_SUBJ1792889082_MAG9,TEDDY_OU_SUBJ1982037092_MAG56,TEDDY_OU_SUBJ1942773417_MAG57,TEDDY_OU_SUBJ1380175948_MAG24,TEDDY_OU_SUBJ1571694421_MAG94,TEDDY_OU_SUBJ1248247499_MAG47,TEDDY_OU_SUBJ1315780050_MAG12
GMS_409	d__Bacteria;p__Firmicutes;c__Bacilli;o__Lactobacillales;f__Lactobacillaceae;g__Ligilactobacillus;s__Ligilactobacillus salivarius	2	0	2	0	TEDDY_OU_SUBJ1248247499_MAG75,TEDDY_OU_SUBJ1330355264_MAG30
GMS_410	d__Bacteria;p__Firmicutes;c__Bacilli;o__Lactobacillales;f__Lactobacillaceae;g__Limosilactobacillus;s__Limosilactobacillus fermentum	49	0	44	5	TEDDY_OU_SUBJ1649231447_MAG21,TEDDY_OU_SUBJ1296635662_MAG50,TEDDY_OU_SUBJ1820439360_MAG32,TEDDY_OU_SUBJ1301699113_MAG59,TEDDY_OU_SUBJ1945791061_MAG60,TEDDY_OU_SUBJ1220135965_MAG26,TEDDY_OU_SUBJ1370580816_MAG60,TEDDY_OU_SUBJ1564509248_MAG44,TEDDY_OU_SUBJ1935530977_MAG18,TEDDY_OU_SUBJ1782032164_MAG41,TEDDY_OU_SUBJ1629700173_MAG25,TEDDY_OU_SUBJ1506386752_MAG55,TEDDY_OU_SUBJ1364323872_MAG23,TEDDY_OU_…	TEDDY_OU_SUBJ1634495903_MAG1,TEDDY_OU_SUBJ1423476023_MAG12,TEDDY_OU_SUBJ1999733957_MAG32,TEDDY_OU_SUBJ1595493215_MAG2,TEDDY_OU_SUBJ1489569632_MAG11
GMS_411	d__Bacteria;p__Firmicutes;c__Bacilli;o__Lactobacillales;f__Lactobacillaceae;g__Limosilactobacillus;s__Limosilactobacillus mucosae	3	0	3	0	TEDDY_OU_SUBJ1415148111_MAG15,TEDDY_OU_SUBJ1851699291_MAG31,TEDDY_OU_SUBJ1755425797_MAG25
GMS_412	d__Bacteria;p__Firmicutes;c__Bacilli;o__Lactobacillales;f__Lactobacillaceae;g__Limosilactobacillus;s__Limosilactobacillus oris	16	0	16	0	TEDDY_OU_SUBJ1987097256_MAG77,TEDDY_OU_SUBJ1662442258_MAG14,TEDDY_OU_SUBJ1870814408_MAG38,TEDDY_OU_SUBJ1251286636_MAG18,TEDDY_OU_SUBJ1686793444_MAG13,TEDDY_OU_SUBJ1498298724_MAG4,TEDDY_OU_SUBJ1842268851_MAG15,TEDDY_OU_SUBJ1439205458_MAG19,TEDDY_OU_SUBJ1935530977_MAG27,TEDDY_OU_SUBJ1634525906_MAG135,TEDDY_OU_SUBJ1922210563_MAG34,TEDDY_OU_SUBJ1209845520_MAG62,TEDDY_OU_SUBJ1296635662_MAG114,TEDDY_OU…
GMS_413	d__Bacteria;p__Firmicutes;c__Bacilli;o__Lactobacillales;f__Lactobacillaceae;g__Limosilactobacillus;s__Limosilactobacillus reuteri	8	0	8	0	TEDDY_OU_SUBJ1231759300_MAG87,TEDDY_OU_SUBJ1365024591_MAG6,TEDDY_OU_SUBJ1258854543_MAG62,TEDDY_OU_SUBJ1762338144_MAG9,TEDDY_OU_SUBJ1376441535_MAG106,TEDDY_OU_SUBJ1408421004_MAG12,TEDDY_OU_SUBJ1922194845_MAG29,TEDDY_OU_SUBJ1481878712_MAG6
GMS_414	d__Bacteria;p__Firmicutes;c__Bacilli;o__Lactobacillales;f__Lactobacillaceae;g__Pediococcus;s__Pediococcus acidilactici	5	0	5	0	TEDDY_OU_SUBJ1798464831_MAG15,TEDDY_OU_SUBJ1552761256_MAG28,TEDDY_OU_SUBJ1256059301_MAG33,TEDDY_OU_SUBJ1971619040_MAG14,TEDDY_OU_SUBJ1365023894_MAG24
GMS_415	d__Bacteria;p__Firmicutes;c__Bacilli;o__Lactobacillales;f__Lactobacillaceae;g__Weissella;s__Weissella confusa	2	0	1	1	TEDDY_OU_SUBJ1867865604_MAG84	TEDDY_OU_SUBJ1465523424_MAG93
GMS_416	d__Bacteria;p__Firmicutes;c__Bacilli;o__Lactobacillales;f__Streptococcaceae;g__Lactococcus;s__Lactococcus garvieae	1	0	1	0	TEDDY_OU_SUBJ1442667678_MAG77
GMS_417	d__Bacteria;p__Firmicutes;c__Bacilli;o__Lactobacillales;f__Streptococcaceae;g__Lactococcus;s__Lactococcus lactis	28	0	16	12	TEDDY_OU_SUBJ1828433112_MAG69,TEDDY_OU_SUBJ1258854543_MAG109,TEDDY_OU_SUBJ1228642939_MAG74,TEDDY_OU_SUBJ1221481172_MAG136,TEDDY_OU_SUBJ1321430166_MAG140,TEDDY_OU_SUBJ1546159530_MAG28,TEDDY_OU_SUBJ1578947222_MAG31,TEDDY_OU_SUBJ1337114297_MAG13,TEDDY_OU_SUBJ1993497439_MAG87,TEDDY_OU_SUBJ1890679305_MAG74,TEDDY_OU_SUBJ1390958443_MAG19,TEDDY_OU_SUBJ1465523424_MAG49,TEDDY_OU_SUBJ1806449452_MAG24,TEDDY_…	TEDDY_OU_SUBJ1982356849_MAG91,TEDDY_OU_SUBJ1660342007_MAG59,TEDDY_OU_SUBJ1432134560_MAG60,TEDDY_OU_SUBJ1232962451_MAG109,TEDDY_OU_SUBJ1214227990_MAG53,TEDDY_OU_SUBJ1350353383_MAG25,TEDDY_OU_SUBJ1539417543_MAG26,TEDDY_OU_SUBJ1571694421_MAG58,TEDDY_OU_SUBJ1712996455_MAG42,TEDDY_OU_SUBJ1220546515_MAG72,TEDDY_OU_SUBJ1811740590_MAG18,TEDDY_OU_SUBJ1552761256_MAG37
GMS_418	d__Bacteria;p__Firmicutes;c__Bacilli;o__Lactobacillales;f__Streptococcaceae;g__Lactococcus;s__Lactococcus lactis_E	3	0	0	3		TEDDY_OU_SUBJ1786296084_MAG31,TEDDY_OU_SUBJ1481912228_MAG127,TEDDY_OU_SUBJ1851696129_MAG101
GMS_419	d__Bacteria;p__Firmicutes;c__Bacilli;o__Lactobacillales;f__Streptococcaceae;g__Lactococcus;s__Lactococcus petauri	2	0	2	0	TEDDY_OU_SUBJ1743280302_MAG57,TEDDY_OU_SUBJ1444342618_MAG76
GMS_420	d__Bacteria;p__Firmicutes;c__Bacilli;o__Lactobacillales;f__Streptococcaceae;g__Streptococcus;s__Streptococcus agalactiae	2	0	0	2		TEDDY_OU_SUBJ1706415244_MAG23,TEDDY_OU_SUBJ1394456044_MAG32
GMS_421	d__Bacteria;p__Firmicutes;c__Bacilli;o__Lactobacillales;f__Streptococcaceae;g__Streptococcus;s__Streptococcus anginosus	3	0	0	3		TEDDY_OU_SUBJ1774820460_MAG24,TEDDY_OU_SUBJ1233265603_MAG33,TEDDY_OU_SUBJ1201173889_MAG34
GMS_422	d__Bacteria;p__Firmicutes;c__Bacilli;o__Lactobacillales;f__Streptococcaceae;g__Streptococcus;s__Streptococcus anginosus_C	1	0	0	1		TEDDY_OU_SUBJ1370609090_MAG37
GMS_423	d__Bacteria;p__Firmicutes;c__Bacilli;o__Lactobacillales;f__Streptococcaceae;g__Streptococcus;s__Streptococcus gallolyticus	1	0	0	1		TEDDY_OU_SUBJ1453440355_MAG42
GMS_424	d__Bacteria;p__Firmicutes;c__Bacilli;o__Lactobacillales;f__Streptococcaceae;g__Streptococcus;s__Streptococcus lutetiensis	95	0	0	95		TEDDY_OU_SUBJ1617196075_MAG88,TEDDY_OU_SUBJ1808629778_MAG77,TEDDY_OU_SUBJ1341954341_MAG18,TEDDY_OU_SUBJ1220135965_MAG4,TEDDY_OU_SUBJ1423476023_MAG6,TEDDY_OU_SUBJ1786817664_MAG75,TEDDY_OU_SUBJ1570981842_MAG13,TEDDY_OU_SUBJ1696132452_MAG2,TEDDY_OU_SUBJ1612335273_MAG50,TEDDY_OU_SUBJ1797243857_MAG8,TEDDY_OU_SUBJ1879042436_MAG52,TEDDY_OU_SUBJ1586324139_MAG9,TEDDY_OU_SUBJ1751126040_MAG49,TEDDY_OU_SUBJ1…
GMS_425	d__Bacteria;p__Firmicutes;c__Bacilli;o__Lactobacillales;f__Streptococcaceae;g__Streptococcus;s__Streptococcus mutans	2	0	0	2		TEDDY_OU_SUBJ1492270738_MAG22,TEDDY_OU_SUBJ1720286880_MAG30
GMS_426	d__Bacteria;p__Firmicutes;c__Bacilli;o__Lactobacillales;f__Streptococcaceae;g__Streptococcus;s__Streptococcus parasanguinis	1	0	0	1		TEDDY_OU_SUBJ1836545760_MAG65
GMS_427	d__Bacteria;p__Firmicutes;c__Bacilli;o__Lactobacillales;f__Streptococcaceae;g__Streptococcus;s__Streptococcus parasanguinis_B	3	0	0	3		TEDDY_OU_SUBJ1358015183_MAG11,TEDDY_OU_SUBJ1489042604_MAG25,TEDDY_OU_SUBJ1337362290_MAG66
GMS_428	d__Bacteria;p__Firmicutes;c__Bacilli;o__Lactobacillales;f__Streptococcaceae;g__Streptococcus;s__Streptococcus parasanguinis_D	1	0	0	1		TEDDY_OU_SUBJ1376773497_MAG10
GMS_429	d__Bacteria;p__Firmicutes;c__Bacilli;o__Lactobacillales;f__Streptococcaceae;g__Streptococcus;s__Streptococcus pasteurianus	32	0	0	32		TEDDY_OU_SUBJ1936089402_MAG31,TEDDY_OU_SUBJ1282560039_MAG8,TEDDY_OU_SUBJ1803014675_MAG34,TEDDY_OU_SUBJ1847520038_MAG26,TEDDY_OU_SUBJ1693883921_MAG87,TEDDY_OU_SUBJ1611641264_MAG73,TEDDY_OU_SUBJ1411453297_MAG41,TEDDY_OU_SUBJ1665769895_MAG54,TEDDY_OU_SUBJ1431448437_MAG51,TEDDY_OU_SUBJ1649231447_MAG68,TEDDY_OU_SUBJ1221324163_MAG34,TEDDY_OU_SUBJ1475826938_MAG1,TEDDY_OU_SUBJ1528097243_MAG22,TEDDY_OU_SU…
GMS_430	d__Bacteria;p__Firmicutes;c__Bacilli;o__Lactobacillales;f__Streptococcaceae;g__Streptococcus;s__Streptococcus salivarius	13	0	0	13		TEDDY_OU_SUBJ1768041036_MAG24,TEDDY_OU_SUBJ1896759560_MAG2,TEDDY_OU_SUBJ1279157655_MAG68,TEDDY_OU_SUBJ1897951711_MAG24,TEDDY_OU_SUBJ1689589051_MAG6,TEDDY_OU_SUBJ1881020049_MAG16,TEDDY_OU_SUBJ1442431820_MAG13,TEDDY_OU_SUBJ1257259793_MAG56,TEDDY_OU_SUBJ1630810821_MAG7,TEDDY_OU_SUBJ1936818947_MAG51,TEDDY_OU_SUBJ1691351849_MAG4,TEDDY_OU_SUBJ1542798437_MAG68,TEDDY_OU_SUBJ1949151101_MAG14
GMS_431	d__Bacteria;p__Firmicutes;c__Bacilli;o__Lactobacillales;f__Streptococcaceae;g__Streptococcus;s__Streptococcus sp000187445	52	0	0	52		TEDDY_OU_SUBJ1227540689_MAG10,TEDDY_OU_SUBJ1818407091_MAG32,TEDDY_OU_SUBJ1828433112_MAG82,TEDDY_OU_SUBJ1612335273_MAG30,TEDDY_OU_SUBJ1258511524_MAG7,TEDDY_OU_SUBJ1436190086_MAG98,TEDDY_OU_SUBJ1529047662_MAG35,TEDDY_OU_SUBJ1797243857_MAG43,TEDDY_OU_SUBJ1294883890_MAG15,TEDDY_OU_SUBJ1366697762_MAG8,TEDDY_OU_SUBJ1935530977_MAG53,TEDDY_OU_SUBJ1729069804_MAG43,TEDDY_OU_SUBJ1335864485_MAG16,TEDDY_OU_SU…
GMS_432	d__Bacteria;p__Firmicutes;c__Bacilli;o__Lactobacillales;f__Streptococcaceae;g__Streptococcus;s__Streptococcus sp001556435	20	0	0	20		TEDDY_OU_SUBJ1330355264_MAG8,TEDDY_OU_SUBJ1989988060_MAG7,TEDDY_OU_SUBJ1262988217_MAG24,TEDDY_OU_SUBJ1358015183_MAG14,TEDDY_OU_SUBJ1754250404_MAG19,TEDDY_OU_SUBJ1411453297_MAG40,TEDDY_OU_SUBJ1782184727_MAG9,TEDDY_OU_SUBJ1669403033_MAG31,TEDDY_OU_SUBJ1203939770_MAG15,TEDDY_OU_SUBJ1408421004_MAG1,TEDDY_OU_SUBJ1920945197_MAG2,TEDDY_OU_SUBJ1376773497_MAG18,TEDDY_OU_SUBJ1981675801_MAG85,TEDDY_OU_SUBJ1…
GMS_433	d__Bacteria;p__Firmicutes;c__Bacilli;o__Lactobacillales;f__Streptococcaceae;g__Streptococcus;s__Streptococcus sp001587175	3	0	0	3		TEDDY_OU_SUBJ1330355264_MAG9,TEDDY_OU_SUBJ1712996455_MAG21,TEDDY_OU_SUBJ1932913296_MAG8
GMS_434	d__Bacteria;p__Firmicutes;c__Bacilli;o__Lactobacillales;f__Streptococcaceae;g__Streptococcus;s__Streptococcus sp002300045	2	0	0	2		TEDDY_OU_SUBJ1270432446_MAG45,TEDDY_OU_SUBJ1566330589_MAG56
GMS_435	d__Bacteria;p__Firmicutes;c__Bacilli;o__Lactobacillales;f__Streptococcaceae;g__Streptococcus;s__Streptococcus sp002393675	1	0	0	1		TEDDY_OU_SUBJ1669403033_MAG15
GMS_436	d__Bacteria;p__Firmicutes;c__Bacilli;o__Lactobacillales;f__Streptococcaceae;g__Streptococcus;s__Streptococcus sp900543065	41	0	0	41		TEDDY_OU_SUBJ1297069541_MAG15,TEDDY_OU_SUBJ1999573232_MAG6,TEDDY_OU_SUBJ1219013121_MAG34,TEDDY_OU_SUBJ1533472625_MAG91,TEDDY_OU_SUBJ1733023731_MAG2,TEDDY_OU_SUBJ1436190086_MAG30,TEDDY_OU_SUBJ1917189485_MAG14,TEDDY_OU_SUBJ1507203575_MAG41,TEDDY_OU_SUBJ1539161823_MAG9,TEDDY_OU_SUBJ1727377145_MAG17,TEDDY_OU_SUBJ1617196075_MAG54,TEDDY_OU_SUBJ1453262909_MAG28,TEDDY_OU_SUBJ1840148851_MAG30,TEDDY_OU_SUB…
GMS_437	d__Bacteria;p__Firmicutes;c__Bacilli;o__Lactobacillales;f__Streptococcaceae;g__Streptococcus;s__Streptococcus thermophilus	76	0	0	76		TEDDY_OU_SUBJ1379633001_MAG49,TEDDY_OU_SUBJ1262137252_MAG63,TEDDY_OU_SUBJ1664402767_MAG26,TEDDY_OU_SUBJ1524209011_MAG28,TEDDY_OU_SUBJ1785317565_MAG15,TEDDY_OU_SUBJ1778560668_MAG14,TEDDY_OU_SUBJ1841055722_MAG40,TEDDY_OU_SUBJ1244917006_MAG5,TEDDY_OU_SUBJ1282560039_MAG22,TEDDY_OU_SUBJ1569946316_MAG9,TEDDY_OU_SUBJ1535043125_MAG19,TEDDY_OU_SUBJ1465523424_MAG65,TEDDY_OU_SUBJ1622939176_MAG13,TEDDY_OU_SU…
GMS_438	d__Bacteria;p__Firmicutes;c__Bacilli;o__Lactobacillales;f__Streptococcaceae;g__Streptococcus;s__Streptococcus vestibularis	3	0	0	3		TEDDY_OU_SUBJ1604272188_MAG53,TEDDY_OU_SUBJ1798464831_MAG48,TEDDY_OU_SUBJ1492270738_MAG27
GMS_9	d__Bacteria;p__Firmicutes;c__Bacilli;o__Lactobacillales;f__Lactobacillaceae;g__Limosilactobacillus;s__	1	0	1	0	TEDDY_OU_SUBJ1841055722_MAG34

## Sheet: o__Burkholderiales et al.
The detail of MAGs for the genome comparative analysis in '(o__Burkholderiales and o__Enterobacterales) vs o__Verrucomicrobiales'
Species	Taxonomy	Total number of MAGs	Number of MAGs with positive association	Number of MAGs with negative association	Number of MAGs with insignificant association	MAGs with negative association	MAGs with insignificant association
GMS_123	d__Bacteria;p__Proteobacteria;c__Gammaproteobacteria;o__Enterobacterales;f__Pasteurellaceae;g__Haemophilus_D;s__	1	0	1	0	TEDDY_OU_SUBJ1341954341_MAG53
GMS_124	d__Bacteria;p__Proteobacteria;c__Gammaproteobacteria;o__Burkholderiales;f__Burkholderiaceae;g__Sutterella;s__	1	0	1	0	TEDDY_OU_SUBJ1551530925_MAG67
GMS_13	d__Bacteria;p__Proteobacteria;c__Gammaproteobacteria;o__Burkholderiales;f__Burkholderiaceae;g__Parasutterella;s__	1	0	1	0	TEDDY_OU_SUBJ1214227990_MAG54
GMS_16	d__Bacteria;p__Verrucomicrobiota;c__Verrucomicrobiae;o__Verrucomicrobiales;f__Akkermansiaceae;g__Akkermansia;s__	1	0	0	1		TEDDY_OU_SUBJ1257259793_MAG14
GMS_839	d__Bacteria;p__Proteobacteria;c__Gammaproteobacteria;o__Burkholderiales;f__Burkholderiaceae;g__Parasutterella;s__Parasutterella excrementihominis	45	0	45	0	TEDDY_OU_SUBJ1299329293_MAG26,TEDDY_OU_SUBJ1995828552_MAG120,TEDDY_OU_SUBJ1515545781_MAG38,TEDDY_OU_SUBJ1797243857_MAG24,TEDDY_OU_SUBJ1611641264_MAG37,TEDDY_OU_SUBJ1633570887_MAG86,TEDDY_OU_SUBJ1818407091_MAG51,TEDDY_OU_SUBJ1691612732_MAG76,TEDDY_OU_SUBJ1221481172_MAG12,TEDDY_OU_SUBJ1643332533_MAG27,TEDDY_OU_SUBJ1837466397_MAG43,TEDDY_OU_SUBJ1691426272_MAG76,TEDDY_OU_SUBJ1456937048_MAG47,TEDDY_OU…
GMS_840	d__Bacteria;p__Proteobacteria;c__Gammaproteobacteria;o__Burkholderiales;f__Burkholderiaceae;g__Parasutterella;s__Parasutterella sp000980495	27	0	26	1	TEDDY_OU_SUBJ1296635662_MAG19,TEDDY_OU_SUBJ1821599308_MAG8,TEDDY_OU_SUBJ1350449120_MAG76,TEDDY_OU_SUBJ1320820418_MAG2,TEDDY_OU_SUBJ1556940978_MAG171,TEDDY_OU_SUBJ1690139183_MAG13,TEDDY_OU_SUBJ1477223770_MAG30,TEDDY_OU_SUBJ1885874406_MAG3,TEDDY_OU_SUBJ1962166822_MAG27,TEDDY_OU_SUBJ1846692091_MAG17,TEDDY_OU_SUBJ1366028512_MAG34,TEDDY_OU_SUBJ1209845520_MAG75,TEDDY_OU_SUBJ1847520038_MAG2,TEDDY_OU_SUB…	TEDDY_OU_SUBJ1554398684_MAG3
GMS_841	d__Bacteria;p__Proteobacteria;c__Gammaproteobacteria;o__Burkholderiales;f__Burkholderiaceae;g__Parasutterella;s__Parasutterella sp900552195	5	0	5	0	TEDDY_OU_SUBJ1392692929_MAG26,TEDDY_OU_SUBJ1841055722_MAG63,TEDDY_OU_SUBJ1841090184_MAG33,TEDDY_OU_SUBJ1697687747_MAG43,TEDDY_OU_SUBJ1665769895_MAG87
GMS_842	d__Bacteria;p__Proteobacteria;c__Gammaproteobacteria;o__Burkholderiales;f__Burkholderiaceae;g__Sutterella;s__Sutterella wadsworthensis	14	0	14	0	TEDDY_OU_SUBJ1820119148_MAG71,TEDDY_OU_SUBJ1428105472_MAG5,TEDDY_OU_SUBJ1561361742_MAG24,TEDDY_OU_SUBJ1806449452_MAG6,TEDDY_OU_SUBJ1420704859_MAG25,TEDDY_OU_SUBJ1307390055_MAG24,TEDDY_OU_SUBJ1402733862_MAG124,TEDDY_OU_SUBJ1401905929_MAG75,TEDDY_OU_SUBJ1673404214_MAG105,TEDDY_OU_SUBJ1665447745_MAG1,TEDDY_OU_SUBJ1940194251_MAG29,TEDDY_OU_SUBJ1611814882_MAG48,TEDDY_OU_SUBJ1304098134_MAG86,TEDDY_OU_S…
GMS_843	d__Bacteria;p__Proteobacteria;c__Gammaproteobacteria;o__Burkholderiales;f__Burkholderiaceae;g__Sutterella;s__Sutterella wadsworthensis_A	1	0	1	0	TEDDY_OU_SUBJ1467849044_MAG127
GMS_844	d__Bacteria;p__Proteobacteria;c__Gammaproteobacteria;o__Enterobacterales;f__Enterobacteriaceae;g__Citrobacter;s__Citrobacter freundii	9	0	9	0	TEDDY_OU_SUBJ1863097355_MAG12,TEDDY_OU_SUBJ1721701624_MAG10,TEDDY_OU_SUBJ1477050421_MAG9,TEDDY_OU_SUBJ1202133390_MAG21,TEDDY_OU_SUBJ1810598970_MAG27,TEDDY_OU_SUBJ1352055903_MAG70,TEDDY_OU_SUBJ1385464343_MAG9,TEDDY_OU_SUBJ1868714943_MAG59,TEDDY_OU_SUBJ1727110872_MAG42
GMS_845	d__Bacteria;p__Proteobacteria;c__Gammaproteobacteria;o__Enterobacterales;f__Enterobacteriaceae;g__Citrobacter;s__Citrobacter portucalensis	1	0	1	0	TEDDY_OU_SUBJ1426799527_MAG61
GMS_846	d__Bacteria;p__Proteobacteria;c__Gammaproteobacteria;o__Enterobacterales;f__Enterobacteriaceae;g__Citrobacter;s__Citrobacter youngae	1	0	1	0	TEDDY_OU_SUBJ1830760891_MAG12
GMS_847	d__Bacteria;p__Proteobacteria;c__Gammaproteobacteria;o__Enterobacterales;f__Enterobacteriaceae;g__Citrobacter_A;s__Citrobacter_A amalonaticus	1	0	1	0	TEDDY_OU_SUBJ1810620863_MAG22
GMS_848	d__Bacteria;p__Proteobacteria;c__Gammaproteobacteria;o__Enterobacterales;f__Enterobacteriaceae;g__Citrobacter_B;s__Citrobacter_B koseri	1	0	1	0	TEDDY_OU_SUBJ1515277756_MAG31
GMS_849	d__Bacteria;p__Proteobacteria;c__Gammaproteobacteria;o__Enterobacterales;f__Enterobacteriaceae;g__Enterobacter;s__Enterobacter asburiae	1	0	1	0	TEDDY_OU_SUBJ1965214998_MAG43
GMS_850	d__Bacteria;p__Proteobacteria;c__Gammaproteobacteria;o__Enterobacterales;f__Enterobacteriaceae;g__Enterobacter;s__Enterobacter bugandensis	1	0	1	0	TEDDY_OU_SUBJ1535043125_MAG26
GMS_851	d__Bacteria;p__Proteobacteria;c__Gammaproteobacteria;o__Enterobacterales;f__Enterobacteriaceae;g__Enterobacter;s__Enterobacter cloacae	1	0	1	0	TEDDY_OU_SUBJ1834178900_MAG53
GMS_852	d__Bacteria;p__Proteobacteria;c__Gammaproteobacteria;o__Enterobacterales;f__Enterobacteriaceae;g__Enterobacter;s__Enterobacter cloacae_M	1	0	1	0	TEDDY_OU_SUBJ1430463383_MAG51
GMS_853	d__Bacteria;p__Proteobacteria;c__Gammaproteobacteria;o__Enterobacterales;f__Enterobacteriaceae;g__Enterobacter;s__Enterobacter himalayensis	18	0	15	3	TEDDY_OU_SUBJ1366028512_MAG105,TEDDY_OU_SUBJ1512113898_MAG29,TEDDY_OU_SUBJ1257259793_MAG17,TEDDY_OU_SUBJ1860957641_MAG16,TEDDY_OU_SUBJ1413473616_MAG147,TEDDY_OU_SUBJ1239555133_MAG21,TEDDY_OU_SUBJ1206891066_MAG59,TEDDY_OU_SUBJ1648736161_MAG51,TEDDY_OU_SUBJ1209845520_MAG84,TEDDY_OU_SUBJ1925311395_MAG75,TEDDY_OU_SUBJ1884425596_MAG60,TEDDY_OU_SUBJ1667947264_MAG12,TEDDY_OU_SUBJ1967724168_MAG41,TEDDY_O…	TEDDY_OU_SUBJ1897798550_MAG5,TEDDY_OU_SUBJ1932913296_MAG5,TEDDY_OU_SUBJ1489569632_MAG19
GMS_854	d__Bacteria;p__Proteobacteria;c__Gammaproteobacteria;o__Enterobacterales;f__Enterobacteriaceae;g__Enterobacter;s__Enterobacter kobei	1	0	1	0	TEDDY_OU_SUBJ1756379753_MAG33
GMS_855	d__Bacteria;p__Proteobacteria;c__Gammaproteobacteria;o__Enterobacterales;f__Enterobacteriaceae;g__Enterobacter;s__Enterobacter ludwigii	1	0	0	1		TEDDY_OU_SUBJ1697733435_MAG7
GMS_856	d__Bacteria;p__Proteobacteria;c__Gammaproteobacteria;o__Enterobacterales;f__Enterobacteriaceae;g__Enterobacter;s__Enterobacter roggenkampii	7	0	6	1	TEDDY_OU_SUBJ1324671017_MAG14,TEDDY_OU_SUBJ1354234152_MAG102,TEDDY_OU_SUBJ1361349376_MAG63,TEDDY_OU_SUBJ1979908439_MAG48,TEDDY_OU_SUBJ1797348534_MAG24,TEDDY_OU_SUBJ1476824192_MAG19	TEDDY_OU_SUBJ1366697762_MAG6
GMS_857	d__Bacteria;p__Proteobacteria;c__Gammaproteobacteria;o__Enterobacterales;f__Enterobacteriaceae;g__Escherichia;s__Escherichia coli	255	0	226	29	TEDDY_OU_SUBJ1853558835_MAG110,TEDDY_OU_SUBJ1750671275_MAG22,TEDDY_OU_SUBJ1967257849_MAG18,TEDDY_OU_SUBJ1874391501_MAG13,TEDDY_OU_SUBJ1922194845_MAG28,TEDDY_OU_SUBJ1463553640_MAG64,TEDDY_OU_SUBJ1539417543_MAG36,TEDDY_OU_SUBJ1428105472_MAG44,TEDDY_OU_SUBJ1391609433_MAG22,TEDDY_OU_SUBJ1774820460_MAG20,TEDDY_OU_SUBJ1685775546_MAG35,TEDDY_OU_SUBJ1439205458_MAG32,TEDDY_OU_SUBJ1702924372_MAG40,TEDDY_OU…	TEDDY_OU_SUBJ1819475982_MAG2,TEDDY_OU_SUBJ1691351849_MAG6,TEDDY_OU_SUBJ1251628802_MAG12,TEDDY_OU_SUBJ1967909421_MAG7,TEDDY_OU_SUBJ1502939716_MAG7,TEDDY_OU_SUBJ1949151101_MAG26,TEDDY_OU_SUBJ1583252562_MAG10,TEDDY_OU_SUBJ1344242050_MAG16,TEDDY_OU_SUBJ1383155416_MAG7,TEDDY_OU_SUBJ1825791124_MAG12,TEDDY_OU_SUBJ1991051265_MAG29,TEDDY_OU_SUBJ1310118629_MAG4,TEDDY_OU_SUBJ1683690098_MAG13,TEDDY_OU_SUBJ16…
GMS_858	d__Bacteria;p__Proteobacteria;c__Gammaproteobacteria;o__Enterobacterales;f__Enterobacteriaceae;g__Escherichia;s__Escherichia coli_C	1	0	1	0	TEDDY_OU_SUBJ1992757131_MAG12
GMS_859	d__Bacteria;p__Proteobacteria;c__Gammaproteobacteria;o__Enterobacterales;f__Enterobacteriaceae;g__Escherichia;s__Escherichia coli_D	76	0	69	7	TEDDY_OU_SUBJ1738528553_MAG63,TEDDY_OU_SUBJ1730561529_MAG4,TEDDY_OU_SUBJ1297069541_MAG17,TEDDY_OU_SUBJ1254698506_MAG128,TEDDY_OU_SUBJ1901483788_MAG29,TEDDY_OU_SUBJ1580057722_MAG45,TEDDY_OU_SUBJ1578947222_MAG49,TEDDY_OU_SUBJ1669403033_MAG5,TEDDY_OU_SUBJ1712043778_MAG82,TEDDY_OU_SUBJ1677801881_MAG48,TEDDY_OU_SUBJ1209845520_MAG66,TEDDY_OU_SUBJ1387717546_MAG131,TEDDY_OU_SUBJ1544781736_MAG85,TEDDY_OU_…	TEDDY_OU_SUBJ1896759560_MAG9,TEDDY_OU_SUBJ1788605850_MAG11,TEDDY_OU_SUBJ1621210354_MAG12,TEDDY_OU_SUBJ1774426572_MAG9,TEDDY_OU_SUBJ1382674091_MAG4,TEDDY_OU_SUBJ1554272841_MAG11,TEDDY_OU_SUBJ1752230798_MAG5
GMS_860	d__Bacteria;p__Proteobacteria;c__Gammaproteobacteria;o__Enterobacterales;f__Enterobacteriaceae;g__Escherichia;s__Escherichia dysenteriae	6	0	5	1	TEDDY_OU_SUBJ1816318750_MAG37,TEDDY_OU_SUBJ1203382400_MAG13,TEDDY_OU_SUBJ1492011160_MAG6,TEDDY_OU_SUBJ1626777573_MAG34,TEDDY_OU_SUBJ1540977477_MAG97	TEDDY_OU_SUBJ1303572077_MAG9
GMS_861	d__Bacteria;p__Proteobacteria;c__Gammaproteobacteria;o__Enterobacterales;f__Enterobacteriaceae;g__Escherichia;s__Escherichia flexneri	130	0	114	16	TEDDY_OU_SUBJ1961943513_MAG65,TEDDY_OU_SUBJ1586324139_MAG36,TEDDY_OU_SUBJ1727110872_MAG22,TEDDY_OU_SUBJ1723832795_MAG2,TEDDY_OU_SUBJ1617196075_MAG21,TEDDY_OU_SUBJ1370580816_MAG67,TEDDY_OU_SUBJ1742125317_MAG19,TEDDY_OU_SUBJ1250924357_MAG36,TEDDY_OU_SUBJ1506386752_MAG14,TEDDY_OU_SUBJ1822791744_MAG34,TEDDY_OU_SUBJ1279916508_MAG3,TEDDY_OU_SUBJ1361349376_MAG74,TEDDY_OU_SUBJ1647482917_MAG3,TEDDY_OU_SUB…	TEDDY_OU_SUBJ1689107602_MAG2,TEDDY_OU_SUBJ1377822937_MAG10,TEDDY_OU_SUBJ1925313272_MAG9,TEDDY_OU_SUBJ1521192235_MAG6,TEDDY_OU_SUBJ1205695253_MAG21,TEDDY_OU_SUBJ1359081011_MAG9,TEDDY_OU_SUBJ1250897089_MAG14,TEDDY_OU_SUBJ1630810821_MAG1,TEDDY_OU_SUBJ1238431066_MAG10,TEDDY_OU_SUBJ1745118504_MAG16,TEDDY_OU_SUBJ1271241282_MAG1,TEDDY_OU_SUBJ1605852113_MAG3,TEDDY_OU_SUBJ1306729148_MAG2,TEDDY_OU_SUBJ1622…
GMS_862	d__Bacteria;p__Proteobacteria;c__Gammaproteobacteria;o__Enterobacterales;f__Enterobacteriaceae;g__Escherichia;s__Escherichia marmotae	2	0	1	1	TEDDY_OU_SUBJ1985043634_MAG14	TEDDY_OU_SUBJ1852658756_MAG6
GMS_863	d__Bacteria;p__Proteobacteria;c__Gammaproteobacteria;o__Enterobacterales;f__Enterobacteriaceae;g__Hafnia;s__Hafnia alvei	1	0	1	0	TEDDY_OU_SUBJ1456476394_MAG34
GMS_864	d__Bacteria;p__Proteobacteria;c__Gammaproteobacteria;o__Enterobacterales;f__Enterobacteriaceae;g__Klebsiella;s__Klebsiella pneumoniae	25	0	19	6	TEDDY_OU_SUBJ1828433112_MAG81,TEDDY_OU_SUBJ1650596053_MAG7,TEDDY_OU_SUBJ1778403250_MAG33,TEDDY_OU_SUBJ1855253213_MAG1,TEDDY_OU_SUBJ1395000226_MAG39,TEDDY_OU_SUBJ1455285575_MAG45,TEDDY_OU_SUBJ1756379753_MAG22,TEDDY_OU_SUBJ1837572164_MAG43,TEDDY_OU_SUBJ1408249292_MAG108,TEDDY_OU_SUBJ1435681068_MAG3,TEDDY_OU_SUBJ1486882648_MAG59,TEDDY_OU_SUBJ1899872864_MAG12,TEDDY_OU_SUBJ1311779595_MAG21,TEDDY_OU_SU…	TEDDY_OU_SUBJ1366697762_MAG4,TEDDY_OU_SUBJ1792633226_MAG5,TEDDY_OU_SUBJ1377822937_MAG15,TEDDY_OU_SUBJ1838290709_MAG8,TEDDY_OU_SUBJ1607835974_MAG28,TEDDY_OU_SUBJ1382674091_MAG1
GMS_865	d__Bacteria;p__Proteobacteria;c__Gammaproteobacteria;o__Enterobacterales;f__Enterobacteriaceae;g__Klebsiella;s__Klebsiella quasipneumoniae	4	0	4	0	TEDDY_OU_SUBJ1243519612_MAG11,TEDDY_OU_SUBJ1664402767_MAG53,TEDDY_OU_SUBJ1408421004_MAG19,TEDDY_OU_SUBJ1793480872_MAG15
GMS_866	d__Bacteria;p__Proteobacteria;c__Gammaproteobacteria;o__Enterobacterales;f__Enterobacteriaceae;g__Klebsiella;s__Klebsiella variicola	7	0	5	2	TEDDY_OU_SUBJ1560559420_MAG17,TEDDY_OU_SUBJ1575902253_MAG25,TEDDY_OU_SUBJ1782032164_MAG50,TEDDY_OU_SUBJ1940973217_MAG13,TEDDY_OU_SUBJ1727377145_MAG8	TEDDY_OU_SUBJ1752230798_MAG8,TEDDY_OU_SUBJ1892724708_MAG24
GMS_867	d__Bacteria;p__Proteobacteria;c__Gammaproteobacteria;o__Enterobacterales;f__Enterobacteriaceae;g__Klebsiella_A;s__Klebsiella_A grimontii	3	0	3	0	TEDDY_OU_SUBJ1662442258_MAG7,TEDDY_OU_SUBJ1281056545_MAG16,TEDDY_OU_SUBJ1458506518_MAG11
GMS_868	d__Bacteria;p__Proteobacteria;c__Gammaproteobacteria;o__Enterobacterales;f__Enterobacteriaceae;g__Klebsiella_A;s__Klebsiella_A michiganensis	7	0	7	0	TEDDY_OU_SUBJ1617196075_MAG77,TEDDY_OU_SUBJ1971202062_MAG32,TEDDY_OU_SUBJ1481912228_MAG101,TEDDY_OU_SUBJ1667947264_MAG16,TEDDY_OU_SUBJ1533472625_MAG28,TEDDY_OU_SUBJ1297296991_MAG28,TEDDY_OU_SUBJ1811740590_MAG51
GMS_869	d__Bacteria;p__Proteobacteria;c__Gammaproteobacteria;o__Enterobacterales;f__Enterobacteriaceae;g__Klebsiella_A;s__Klebsiella_A oxytoca	13	0	12	1	TEDDY_OU_SUBJ1203382400_MAG21,TEDDY_OU_SUBJ1818130211_MAG12,TEDDY_OU_SUBJ1211506076_MAG13,TEDDY_OU_SUBJ1650596053_MAG29,TEDDY_OU_SUBJ1201173889_MAG46,TEDDY_OU_SUBJ1415148111_MAG10,TEDDY_OU_SUBJ1666590487_MAG23,TEDDY_OU_SUBJ1492270738_MAG13,TEDDY_OU_SUBJ1516547689_MAG54,TEDDY_OU_SUBJ1376773497_MAG17,TEDDY_OU_SUBJ1697595162_MAG95,TEDDY_OU_SUBJ1643332533_MAG100	TEDDY_OU_SUBJ1672352115_MAG6
GMS_870	d__Bacteria;p__Proteobacteria;c__Gammaproteobacteria;o__Enterobacterales;f__Enterobacteriaceae;g__Morganella;s__Morganella morganii	4	0	4	0	TEDDY_OU_SUBJ1917522162_MAG44,TEDDY_OU_SUBJ1231759300_MAG10,TEDDY_OU_SUBJ1917212604_MAG7,TEDDY_OU_SUBJ1392692929_MAG3
GMS_871	d__Bacteria;p__Proteobacteria;c__Gammaproteobacteria;o__Enterobacterales;f__Enterobacteriaceae;g__Proteus;s__Proteus mirabilis	4	0	4	0	TEDDY_OU_SUBJ1405681775_MAG7,TEDDY_OU_SUBJ1983211753_MAG94,TEDDY_OU_SUBJ1917212604_MAG63,TEDDY_OU_SUBJ1712996455_MAG49
GMS_872	d__Bacteria;p__Proteobacteria;c__Gammaproteobacteria;o__Enterobacterales;f__Pasteurellaceae;g__Haemophilus_A;s__Haemophilus_A paraphrohaemolyticus	1	0	1	0	TEDDY_OU_SUBJ1996022191_MAG29
GMS_873	d__Bacteria;p__Proteobacteria;c__Gammaproteobacteria;o__Enterobacterales;f__Pasteurellaceae;g__Haemophilus_D;s__Haemophilus_D parainfluenzae_K	5	0	4	1	TEDDY_OU_SUBJ1237890995_MAG60,TEDDY_OU_SUBJ1456937048_MAG19,TEDDY_OU_SUBJ1786817664_MAG52,TEDDY_OU_SUBJ1400136819_MAG22	TEDDY_OU_SUBJ1768041036_MAG15
GMS_874	d__Bacteria;p__Proteobacteria;c__Gammaproteobacteria;o__Enterobacterales;f__Pasteurellaceae;g__Haemophilus_D;s__Haemophilus_D parainfluenzae_L	3	0	3	0	TEDDY_OU_SUBJ1648736161_MAG3,TEDDY_OU_SUBJ1291970953_MAG1,TEDDY_OU_SUBJ1220546515_MAG113
GMS_875	d__Bacteria;p__Proteobacteria;c__Gammaproteobacteria;o__Enterobacterales;f__Pasteurellaceae;g__Haemophilus_D;s__Haemophilus_D parainfluenzae_N	1	0	1	0	TEDDY_OU_SUBJ1327005956_MAG85
GMS_876	d__Bacteria;p__Proteobacteria;c__Gammaproteobacteria;o__Enterobacterales;f__Pasteurellaceae;g__Haemophilus_D;s__Haemophilus_D sp001679485	1	0	1	0	TEDDY_OU_SUBJ1590854185_MAG30
GMS_877	d__Bacteria;p__Proteobacteria;c__Gammaproteobacteria;o__Enterobacterales;f__Pasteurellaceae;g__Haemophilus_D;s__Haemophilus_D sp001815355	4	0	4	0	TEDDY_OU_SUBJ1797348534_MAG26,TEDDY_OU_SUBJ1784460355_MAG39,TEDDY_OU_SUBJ1560559420_MAG21,TEDDY_OU_SUBJ1623277209_MAG19
GMS_878	d__Bacteria;p__Proteobacteria;c__Gammaproteobacteria;o__Enterobacterales;f__Succinivibrionaceae;g__Succinivibrio;s__Succinivibrio sp000431835	1	0	1	0	TEDDY_OU_SUBJ1853558835_MAG68
GMS_879	d__Bacteria;p__Verrucomicrobiota;c__Verrucomicrobiae;o__Verrucomicrobiales;f__Akkermansiaceae;g__Akkermansia;s__Akkermansia muciniphila	291	0	0	291		TEDDY_OU_SUBJ1828674055_MAG53,TEDDY_OU_SUBJ1987808799_MAG31,TEDDY_OU_SUBJ1463553640_MAG25,TEDDY_OU_SUBJ1365023894_MAG39,TEDDY_OU_SUBJ1485180854_MAG16,TEDDY_OU_SUBJ1450162590_MAG30,TEDDY_OU_SUBJ1543276021_MAG6,TEDDY_OU_SUBJ1820439360_MAG36,TEDDY_OU_SUBJ1262988217_MAG26,TEDDY_OU_SUBJ1948771613_MAG86,TEDDY_OU_SUBJ1438186730_MAG34,TEDDY_OU_SUBJ1311779595_MAG71,TEDDY_OU_SUBJ1702924372_MAG43,TEDDY_OU_S…
GMS_880	d__Bacteria;p__Verrucomicrobiota;c__Verrucomicrobiae;o__Verrucomicrobiales;f__Akkermansiaceae;g__Akkermansia;s__Akkermansia muciniphila_B	151	0	0	151		TEDDY_OU_SUBJ1793661521_MAG216,TEDDY_OU_SUBJ1498298724_MAG90,TEDDY_OU_SUBJ1591533036_MAG89,TEDDY_OU_SUBJ1634525906_MAG71,TEDDY_OU_SUBJ1922194845_MAG31,TEDDY_OU_SUBJ1316279237_MAG37,TEDDY_OU_SUBJ1211029509_MAG55,TEDDY_OU_SUBJ1738528553_MAG22,TEDDY_OU_SUBJ1967257849_MAG16,TEDDY_OU_SUBJ1240237502_MAG77,TEDDY_OU_SUBJ1297843143_MAG24,TEDDY_OU_SUBJ1553405899_MAG16,TEDDY_OU_SUBJ1413594958_MAG51,TEDDY_OU…
GMS_881	d__Bacteria;p__Verrucomicrobiota;c__Verrucomicrobiae;o__Verrucomicrobiales;f__Akkermansiaceae;g__Akkermansia;s__Akkermansia sp001580195	54	0	0	54		TEDDY_OU_SUBJ1481053656_MAG37,TEDDY_OU_SUBJ1235524891_MAG41,TEDDY_OU_SUBJ1469813920_MAG63,TEDDY_OU_SUBJ1582991471_MAG73,TEDDY_OU_SUBJ1553620649_MAG38,TEDDY_OU_SUBJ1358015183_MAG59,TEDDY_OU_SUBJ1264582496_MAG98,TEDDY_OU_SUBJ1511341673_MAG91,TEDDY_OU_SUBJ1738528553_MAG43,TEDDY_OU_SUBJ1456476394_MAG81,TEDDY_OU_SUBJ1987629134_MAG63,TEDDY_OU_SUBJ1629700173_MAG48,TEDDY_OU_SUBJ1453440355_MAG65,TEDDY_OU_…
GMS_882	d__Bacteria;p__Verrucomicrobiota;c__Verrucomicrobiae;o__Verrucomicrobiales;f__Akkermansiaceae;g__Akkermansia;s__Akkermansia sp004167605	13	0	0	13		TEDDY_OU_SUBJ1402733862_MAG57,TEDDY_OU_SUBJ1261646992_MAG48,TEDDY_OU_SUBJ1905023806_MAG88,TEDDY_OU_SUBJ1431448437_MAG73,TEDDY_OU_SUBJ1832643416_MAG66,TEDDY_OU_SUBJ1665447745_MAG83,TEDDY_OU_SUBJ1823039663_MAG110,TEDDY_OU_SUBJ1265950444_MAG2,TEDDY_OU_SUBJ1971202062_MAG90,TEDDY_OU_SUBJ1456014133_MAG72,TEDDY_OU_SUBJ1957923786_MAG63,TEDDY_OU_SUBJ1691612732_MAG80,TEDDY_OU_SUBJ1430657615_MAG38
GMS_883	d__Bacteria;p__Verrucomicrobiota;c__Verrucomicrobiae;o__Verrucomicrobiales;f__Akkermansiaceae;g__Akkermansia;s__Akkermansia sp900545155	1	0	0	1		TEDDY_OU_SUBJ1893305062_MAG28
