# Supplementary material for: Islet autoantibody seroconversion in type-1 diabetes is associated with metagenome-assembled genomes in infant gut microbiomes
Source: Nat Commun. 2022 Jun 21;13:3551. doi: 10.1038/s41467-022-31227-1 (PMC9213500; doi:10.1038/s41467-022-31227-1)
Supplement: Supplementary file 14 — Supplementary Data 12 [file 41467_2022_31227_MOESM14_ESM.xlsx]

## Sheet: Suppl. Data 12
Supplementary Data 12: Genomics analysis of LPS biosynthesis pathways comparing between IA-associated Bacteroides MAGs and non-IA-associated Bacteroides MAGs.
Wilcoxon test (two-sided) for enrichment analysis and phylogenetic linear modeling (two-sided) for phylogenetic regression analysis, Benjamini-Hochberg adjusted.
Module	Description	Enrichment analysis			Phylogenetic regression analysis
		Effect size	q-value		Estimate	p-value
M00060	KDO2-lipid A biosynthesis, Raetz pathway, LpxL-LpxM type	-0.012384	0.233		1.46566	0.00208793
M00063	CMP-KDO biosynthesis	-0.004	0.549		1.68649	4.71272e-05
M00064	ADP-L-glycero-D-manno-heptose biosynthesis	0.428545	2.15582e-32		1.948	0.000366692
M00866	KDO2-lipid A biosynthesis, Raetz pathway, non-LpxL-LpxM type	0.00897488	0.164		1.45266	0.00194052
