# Supplementary material for: Islet autoantibody seroconversion in type-1 diabetes is associated with metagenome-assembled genomes in infant gut microbiomes
Source: Nat Commun. 2022 Jun 21;13:3551. doi: 10.1038/s41467-022-31227-1 (PMC9213500; doi:10.1038/s41467-022-31227-1)
Supplement: Supplementary file 16 — Source Data [file 41467_2022_31227_MOESM16_ESM.zip]

Archive with 10 entries (9 files):
- Soure Data/
- Soure Data/Source-Data-Figure1.xlsx
- Soure Data/Source-Data-Figure2.xlsx
- Soure Data/Source-Data-Figure3.xlsx
- Soure Data/Source-Data-Figure4.xlsx
- Soure Data/Source-Data-SuppFigure1.xlsx
- Soure Data/Source-Data-SuppFigure2.xlsx
- Soure Data/Source-Data-SuppFigure3.xlsx
- Soure Data/Source-Data-SuppFigure4.xlsx
- Soure Data/Source-Data-SuppFigure5.xlsx
