# Supplementary material for: Islet autoantibody seroconversion in type-1 diabetes is associated with metagenome-assembled genomes in infant gut microbiomes
Source: Nat Commun. 2022 Jun 21;13:3551. doi: 10.1038/s41467-022-31227-1 (PMC9213500; doi:10.1038/s41467-022-31227-1)
Supplement: Supplementary file 16 — Source Data [file 41467_2022_31227_MOESM16_ESM.zip › Soure Data/Source-Data-Figure1.xlsx]

## Sheet: Figure 1a
Species used and the corresponding information for labels
Species	Phylum	Is a New Species?	Present in Almeida et al. 2019?	Present in Nayfach et al. 2019?	Present in Pasolli et al. 2019	Representive MAG name
GMS_1	Firmicutes_A	YES	NO	NO	NO	TEDDY_OU_SUBJ1202133390_MAG20
GMS_10	Firmicutes_A	NO	NO	NO	YES	TEDDY_OU_SUBJ1556940978_MAG104
GMS_100	Actinobacteriota	YES	NO	NO	NO	TEDDY_OU_SUBJ1709460425_MAG35
GMS_101	Actinobacteriota	NO	NO	YES	YES	TEDDY_OU_SUBJ1967724168_MAG33
GMS_102	Bacteroidota	YES	NO	NO	NO	TEDDY_OU_SUBJ1556940978_MAG178
GMS_103	Actinobacteriota	NO	NO	YES	YES	TEDDY_OU_SUBJ1907095236_MAG21
GMS_104	Firmicutes_A	YES	NO	NO	NO	TEDDY_OU_SUBJ1870988031_MAG49
GMS_105	Firmicutes_A	YES	NO	NO	NO	TEDDY_OU_SUBJ1556940978_MAG49
GMS_106	Firmicutes_A	YES	NO	NO	NO	TEDDY_OU_SUBJ1321430166_MAG146
GMS_107	Bacteroidota	NO	YES	NO	YES	TEDDY_OU_SUBJ1544781736_MAG9
GMS_108	Firmicutes_A	YES	NO	NO	NO	TEDDY_OU_SUBJ1583252562_MAG5
GMS_109	Firmicutes_A	YES	NO	NO	NO	TEDDY_OU_SUBJ1420704859_MAG31
GMS_11	Firmicutes_A	YES	NO	NO	NO	TEDDY_OU_SUBJ1376756011_MAG59
GMS_110	Firmicutes_A	YES	NO	NO	NO	TEDDY_OU_SUBJ1320820418_MAG7
GMS_111	Firmicutes_A	YES	NO	NO	NO	TEDDY_OU_SUBJ1982356849_MAG78
GMS_112	Firmicutes_A	YES	NO	NO	NO	TEDDY_OU_SUBJ1475826938_MAG32
GMS_113	Firmicutes_A	YES	NO	NO	NO	TEDDY_OU_SUBJ1821599308_MAG46
GMS_114	Firmicutes_A	NO	NO	NO	YES	TEDDY_OU_SUBJ1343724954_MAG21
GMS_115	Firmicutes_A	YES	NO	NO	NO	TEDDY_OU_SUBJ1870075791_MAG45
GMS_116	Firmicutes_A	YES	NO	NO	NO	TEDDY_OU_SUBJ1868714943_MAG64
GMS_117	Firmicutes	NO	YES	NO	YES	TEDDY_OU_SUBJ1472561010_MAG3
GMS_118	Firmicutes	NO	NO	NO	YES	TEDDY_OU_SUBJ1879808536_MAG11
GMS_119	Firmicutes	NO	NO	NO	YES	TEDDY_OU_SUBJ1712996455_MAG77
GMS_12	Firmicutes	YES	NO	NO	NO	TEDDY_OU_SUBJ1826522975_MAG43
GMS_120	Bacteroidota	YES	NO	NO	NO	TEDDY_OU_SUBJ1976603588_MAG31
GMS_121	Firmicutes_A	NO	NO	NO	YES	TEDDY_OU_SUBJ1561602213_MAG37
GMS_122	Firmicutes_A	NO	NO	NO	YES	TEDDY_OU_SUBJ1475826938_MAG56
GMS_123	Proteobacteria	NO	YES	NO	YES	TEDDY_OU_SUBJ1341954341_MAG53
GMS_124	Proteobacteria	NO	YES	YES	YES	TEDDY_OU_SUBJ1551530925_MAG67
GMS_125	Firmicutes_A	YES	NO	NO	NO	TEDDY_OU_SUBJ1915765223_MAG71
GMS_126	Firmicutes_A	YES	NO	NO	NO	TEDDY_OU_SUBJ1228107378_MAG159
GMS_127	Firmicutes_A	YES	NO	NO	NO	TEDDY_OU_SUBJ1432134560_MAG81
GMS_128	Actinobacteriota	NO	NO	NO	YES	TEDDY_OU_SUBJ1830731926_MAG20
GMS_129	Actinobacteriota	YES	NO	NO	NO	TEDDY_OU_SUBJ1870814408_MAG54
GMS_13	Proteobacteria	YES	NO	NO	NO	TEDDY_OU_SUBJ1214227990_MAG54
GMS_130	Firmicutes_C	YES	NO	NO	NO	TEDDY_OU_SUBJ1821599308_MAG1
GMS_131	Bacteroidota	YES	NO	NO	NO	TEDDY_OU_SUBJ1985604538_MAG114
GMS_132	Firmicutes_A	YES	NO	NO	NO	TEDDY_OU_SUBJ1697595162_MAG59
GMS_133	Firmicutes_C	YES	NO	NO	NO	TEDDY_OU_SUBJ1893305062_MAG37
GMS_134	Firmicutes_A	YES	NO	NO	NO	TEDDY_OU_SUBJ1327005956_MAG88
GMS_135	Firmicutes_A	YES	NO	NO	NO	TEDDY_OU_SUBJ1607366575_MAG1
GMS_136	Firmicutes_A	NO	NO	NO	YES	TEDDY_OU_SUBJ1867865604_MAG74
GMS_137	Firmicutes_A	YES	NO	NO	NO	TEDDY_OU_SUBJ1703854880_MAG68
GMS_138	Firmicutes_A	YES	NO	NO	NO	TEDDY_OU_SUBJ1422646563_MAG123
GMS_139	Firmicutes_A	YES	NO	NO	NO	TEDDY_OU_SUBJ1489117868_MAG52
GMS_14	Actinobacteriota	NO	NO	NO	YES	TEDDY_OU_SUBJ1453440355_MAG75
GMS_140	Firmicutes_A	YES	NO	NO	NO	TEDDY_OU_SUBJ1697595162_MAG41
GMS_141	Firmicutes_A	YES	NO	NO	NO	TEDDY_OU_SUBJ1897582388_MAG126
GMS_142	Bacteroidota	YES	NO	NO	NO	TEDDY_OU_SUBJ1400712479_MAG15
GMS_143	Firmicutes_A	NO	NO	YES	YES	TEDDY_OU_SUBJ1860957641_MAG94
GMS_144	Firmicutes_C	NO	NO	NO	YES	TEDDY_OU_SUBJ1793661521_MAG110
GMS_145	Firmicutes_A	YES	NO	NO	NO	TEDDY_OU_SUBJ1723549661_MAG31
GMS_146	Firmicutes_A	NO	NO	NO	YES	TEDDY_OU_SUBJ1342982140_MAG34
GMS_147	Firmicutes_A	YES	NO	NO	NO	TEDDY_OU_SUBJ1826522975_MAG3
GMS_148	Firmicutes_A	YES	NO	NO	NO	TEDDY_OU_SUBJ1897582388_MAG143
GMS_149	Firmicutes_A	NO	YES	NO	YES	TEDDY_OU_SUBJ1823039663_MAG81
GMS_15	Firmicutes_C	YES	NO	NO	NO	TEDDY_OU_SUBJ1795847732_MAG3
GMS_150	Firmicutes_A	YES	NO	NO	NO	TEDDY_OU_SUBJ1867865604_MAG6
GMS_151	Firmicutes_A	YES	NO	NO	NO	TEDDY_OU_SUBJ1948771613_MAG77
GMS_152	Firmicutes_A	YES	NO	NO	NO	TEDDY_OU_SUBJ1453440355_MAG10
GMS_153	Firmicutes_C	NO	NO	YES	YES	TEDDY_OU_SUBJ1293655317_MAG6
GMS_154	Firmicutes_A	YES	NO	NO	NO	TEDDY_OU_SUBJ1528097243_MAG33
GMS_155	Firmicutes_A	YES	NO	NO	NO	TEDDY_OU_SUBJ1851696129_MAG18
GMS_156	Firmicutes_A	YES	NO	NO	NO	TEDDY_OU_SUBJ1250949712_MAG52
GMS_157	Firmicutes_A	YES	NO	NO	NO	TEDDY_OU_SUBJ1208355763_MAG36
GMS_158	Firmicutes_A	NO	NO	NO	YES	TEDDY_OU_SUBJ1648598469_MAG34
GMS_159	Firmicutes_A	YES	NO	NO	NO	TEDDY_OU_SUBJ1702924372_MAG31
GMS_16	Verrucomicrobiota	NO	YES	NO	YES	TEDDY_OU_SUBJ1257259793_MAG14
GMS_160	Firmicutes_A	YES	NO	NO	NO	TEDDY_OU_SUBJ1461865632_MAG32
GMS_161	Firmicutes_A	YES	NO	NO	NO	TEDDY_OU_SUBJ1489042604_MAG28
GMS_162	Firmicutes_A	NO	NO	NO	YES	TEDDY_OU_SUBJ1552707857_MAG95
GMS_163	Firmicutes_A	YES	NO	NO	NO	TEDDY_OU_SUBJ1504420627_MAG25
GMS_164	Firmicutes	YES	NO	NO	NO	TEDDY_OU_SUBJ1221324163_MAG71
GMS_165	Firmicutes_A	YES	NO	NO	NO	TEDDY_OU_SUBJ1493561067_MAG48
GMS_166	Firmicutes_A	YES	NO	NO	NO	TEDDY_OU_SUBJ1205695253_MAG13
GMS_167	Firmicutes_A	YES	NO	NO	NO	TEDDY_OU_SUBJ1867865604_MAG93
GMS_168	Firmicutes_A	YES	NO	NO	NO	TEDDY_OU_SUBJ1489042604_MAG23
GMS_169	Firmicutes_A	YES	NO	NO	NO	TEDDY_OU_SUBJ1561602213_MAG87
GMS_17	Firmicutes_A	YES	NO	NO	NO	TEDDY_OU_SUBJ1448228386_MAG57
GMS_170	Firmicutes_A	NO	NO	NO	YES	TEDDY_OU_SUBJ1897582388_MAG47
GMS_171	Firmicutes_A	YES	NO	NO	NO	TEDDY_OU_SUBJ1633570887_MAG23
GMS_172	Firmicutes_A	YES	NO	NO	NO	TEDDY_OU_SUBJ1392692929_MAG46
GMS_173	Firmicutes_A	YES	NO	NO	NO	TEDDY_OU_SUBJ1262137252_MAG32
GMS_174	Firmicutes_A	YES	NO	NO	NO	TEDDY_OU_SUBJ1291970953_MAG36
GMS_175	Firmicutes	YES	NO	NO	NO	TEDDY_OU_SUBJ1816463381_MAG18
GMS_176	Methanobacteriota	NO	NO	YES	YES	TEDDY_OU_SUBJ1963902608_MAG13
GMS_177	Methanobacteriota	NO	NO	YES	YES	TEDDY_OU_SUBJ1897582388_MAG113
GMS_178	Actinobacteriota	NO	YES	NO	NO	TEDDY_OU_SUBJ1214227990_MAG66
GMS_179	Actinobacteriota	YES	NO	NO	NO	TEDDY_OU_SUBJ1515277756_MAG34
GMS_18	Actinobacteriota	NO	NO	NO	YES	TEDDY_OU_SUBJ1851696129_MAG15
GMS_180	Actinobacteriota	YES	NO	NO	NO	TEDDY_OU_SUBJ1981675801_MAG101
GMS_181	Actinobacteriota	NO	YES	NO	NO	TEDDY_OU_SUBJ1655412096_MAG42
GMS_182	Actinobacteriota	NO	YES	YES	YES	TEDDY_OU_SUBJ1987629134_MAG66
GMS_183	Actinobacteriota	NO	YES	YES	YES	TEDDY_OU_SUBJ1634525906_MAG65
GMS_184	Actinobacteriota	NO	YES	NO	YES	TEDDY_OU_SUBJ1551530925_MAG79
GMS_185	Actinobacteriota	YES	NO	NO	NO	TEDDY_OU_SUBJ1442667678_MAG150
GMS_186	Actinobacteriota	NO	YES	YES	YES	TEDDY_OU_SUBJ1474926776_MAG9
GMS_187	Actinobacteriota	NO	YES	NO	YES	TEDDY_OU_SUBJ1897582388_MAG199
GMS_188	Actinobacteriota	YES	NO	NO	NO	TEDDY_OU_SUBJ1378497214_MAG35
GMS_189	Actinobacteriota	NO	NO	NO	YES	TEDDY_OU_SUBJ1370609090_MAG39
GMS_19	Firmicutes	YES	NO	NO	NO	TEDDY_OU_SUBJ1376441535_MAG2
GMS_190	Actinobacteriota	NO	YES	YES	YES	TEDDY_OU_SUBJ1502254188_MAG59
GMS_191	Actinobacteriota	NO	YES	NO	YES	TEDDY_OU_SUBJ1341052279_MAG48
GMS_192	Actinobacteriota	YES	NO	NO	NO	TEDDY_OU_SUBJ1235524891_MAG54
GMS_193	Actinobacteriota	NO	NO	NO	YES	TEDDY_OU_SUBJ1590854185_MAG28
GMS_194	Actinobacteriota	NO	YES	YES	YES	TEDDY_OU_SUBJ1690096424_MAG13
GMS_195	Actinobacteriota	NO	YES	YES	YES	TEDDY_OU_SUBJ1532644191_MAG74
GMS_196	Actinobacteriota	NO	YES	NO	YES	TEDDY_OU_SUBJ1798464831_MAG35
GMS_197	Actinobacteriota	NO	NO	YES	YES	TEDDY_OU_SUBJ1600359990_MAG7
GMS_198	Actinobacteriota	NO	NO	NO	YES	TEDDY_OU_SUBJ1798464831_MAG46
GMS_199	Actinobacteriota	NO	YES	NO	YES	TEDDY_OU_SUBJ1348347380_MAG3
GMS_2	Firmicutes_A	YES	NO	NO	NO	TEDDY_OU_SUBJ1456476394_MAG27
GMS_20	Firmicutes_A	NO	NO	NO	YES	TEDDY_OU_SUBJ1650596053_MAG2
GMS_200	Actinobacteriota	NO	YES	YES	YES	TEDDY_OU_SUBJ1691612732_MAG29
GMS_201	Actinobacteriota	NO	YES	YES	YES	TEDDY_OU_SUBJ1787479204_MAG23
GMS_202	Actinobacteriota	NO	YES	YES	YES	TEDDY_OU_SUBJ1937472232_MAG39
GMS_203	Actinobacteriota	NO	YES	YES	NO	TEDDY_OU_SUBJ1427155299_MAG23
GMS_204	Actinobacteriota	NO	NO	NO	YES	TEDDY_OU_SUBJ1279157655_MAG88
GMS_205	Actinobacteriota	YES	NO	NO	NO	TEDDY_OU_SUBJ1533472625_MAG6
GMS_206	Actinobacteriota	YES	NO	NO	NO	TEDDY_OU_SUBJ1387717546_MAG144
GMS_207	Actinobacteriota	NO	YES	NO	YES	TEDDY_OU_SUBJ1380175948_MAG36
GMS_208	Actinobacteriota	NO	YES	NO	YES	TEDDY_OU_SUBJ1822325385_MAG38
GMS_209	Actinobacteriota	NO	YES	NO	YES	TEDDY_OU_SUBJ1589385646_MAG50
GMS_21	Firmicutes	YES	NO	NO	NO	TEDDY_OU_SUBJ1712043778_MAG78
GMS_210	Actinobacteriota	YES	NO	NO	NO	TEDDY_OU_SUBJ1220135965_MAG57
GMS_211	Actinobacteriota	NO	NO	NO	YES	TEDDY_OU_SUBJ1378497214_MAG46
GMS_212	Actinobacteriota	NO	NO	NO	YES	TEDDY_OU_SUBJ1830731926_MAG19
GMS_213	Actinobacteriota	NO	YES	NO	YES	TEDDY_OU_SUBJ1953899407_MAG37
GMS_214	Actinobacteriota	NO	YES	NO	YES	TEDDY_OU_SUBJ1387717546_MAG73
GMS_215	Actinobacteriota	NO	YES	NO	YES	TEDDY_OU_SUBJ1467849044_MAG60
GMS_216	Actinobacteriota	NO	NO	YES	YES	TEDDY_OU_SUBJ1486882648_MAG9
GMS_217	Actinobacteriota	NO	YES	NO	YES	TEDDY_OU_SUBJ1214523904_MAG65
GMS_218	Actinobacteriota	NO	YES	YES	YES	TEDDY_OU_SUBJ1289694717_MAG30
GMS_219	Actinobacteriota	NO	YES	NO	YES	TEDDY_OU_SUBJ1210048067_MAG34
GMS_22	Actinobacteriota	NO	NO	NO	YES	TEDDY_OU_SUBJ1808629778_MAG23
GMS_220	Actinobacteriota	NO	NO	YES	YES	TEDDY_OU_SUBJ1570076016_MAG124
GMS_221	Actinobacteriota	NO	YES	NO	YES	TEDDY_OU_SUBJ1709661078_MAG73
GMS_222	Actinobacteriota	NO	YES	YES	YES	TEDDY_OU_SUBJ1962166822_MAG43
GMS_223	Actinobacteriota	NO	YES	NO	YES	TEDDY_OU_SUBJ1477223770_MAG26
GMS_224	Actinobacteriota	NO	YES	YES	YES	TEDDY_OU_SUBJ1278763099_MAG32
GMS_225	Actinobacteriota	NO	NO	YES	YES	TEDDY_OU_SUBJ1438186730_MAG21
GMS_226	Actinobacteriota	NO	YES	YES	YES	TEDDY_OU_SUBJ1936818947_MAG7
GMS_227	Actinobacteriota	NO	YES	YES	YES	TEDDY_OU_SUBJ1677801881_MAG38
GMS_228	Actinobacteriota	NO	NO	YES	YES	TEDDY_OU_SUBJ1828380028_MAG8
GMS_229	Actinobacteriota	NO	NO	YES	YES	TEDDY_OU_SUBJ1511341673_MAG4
GMS_23	Actinobacteriota	YES	NO	NO	NO	TEDDY_OU_SUBJ1361349376_MAG68
GMS_230	Actinobacteriota	NO	YES	YES	YES	TEDDY_OU_SUBJ1774772246_MAG107
GMS_231	Actinobacteriota	NO	NO	NO	YES	TEDDY_OU_SUBJ1264582496_MAG101
GMS_232	Actinobacteriota	NO	NO	YES	YES	TEDDY_OU_SUBJ1467849044_MAG104
GMS_233	Actinobacteriota	NO	YES	YES	YES	TEDDY_OU_SUBJ1664530905_MAG30
GMS_234	Actinobacteriota	NO	NO	NO	YES	TEDDY_OU_SUBJ1475237507_MAG47
GMS_235	Actinobacteriota	NO	NO	YES	YES	TEDDY_OU_SUBJ1427155299_MAG40
GMS_236	Actinobacteriota	NO	NO	NO	YES	TEDDY_OU_SUBJ1478347773_MAG132
GMS_237	Actinobacteriota	NO	YES	YES	YES	TEDDY_OU_SUBJ1521921375_MAG40
GMS_238	Actinobacteriota	NO	NO	NO	YES	TEDDY_OU_SUBJ1409003264_MAG149
GMS_239	Actinobacteriota	NO	YES	YES	YES	TEDDY_OU_SUBJ1377822937_MAG7
GMS_24	Actinobacteriota	YES	NO	NO	NO	TEDDY_OU_SUBJ1448228386_MAG28
GMS_240	Actinobacteriota	NO	YES	YES	YES	TEDDY_OU_SUBJ1524209011_MAG15
GMS_241	Actinobacteriota	NO	YES	YES	NO	TEDDY_OU_SUBJ1533472625_MAG29
GMS_242	Actinobacteriota	NO	YES	YES	YES	TEDDY_OU_SUBJ1794434448_MAG43
GMS_243	Actinobacteriota	NO	NO	NO	YES	TEDDY_OU_SUBJ1619061671_MAG32
GMS_244	Actinobacteriota	NO	YES	NO	YES	TEDDY_OU_SUBJ1456937048_MAG43
GMS_245	Actinobacteriota	NO	YES	YES	YES	TEDDY_OU_SUBJ1341954341_MAG3
GMS_246	Actinobacteriota	NO	NO	YES	NO	TEDDY_OU_SUBJ1526737340_MAG23
GMS_247	Actinobacteriota	NO	YES	NO	YES	TEDDY_OU_SUBJ1851696129_MAG35
GMS_248	Actinobacteriota	YES	NO	NO	NO	TEDDY_OU_SUBJ1471918229_MAG27
GMS_249	Actinobacteriota	YES	NO	NO	NO	TEDDY_OU_SUBJ1614093495_MAG33
GMS_25	Actinobacteriota	NO	YES	NO	NO	TEDDY_OU_SUBJ1806449452_MAG26
GMS_250	Actinobacteriota	NO	YES	YES	NO	TEDDY_OU_SUBJ1209173958_MAG57
GMS_251	Actinobacteriota	NO	YES	NO	NO	TEDDY_OU_SUBJ1712495905_MAG18
GMS_252	Actinobacteriota	NO	YES	NO	NO	TEDDY_OU_SUBJ1423526399_MAG44
GMS_253	Actinobacteriota	NO	YES	YES	YES	TEDDY_OU_SUBJ1552707857_MAG105
GMS_254	Actinobacteriota	NO	YES	YES	YES	TEDDY_OU_SUBJ1901483788_MAG56
GMS_255	Actinobacteriota	NO	YES	YES	YES	TEDDY_OU_SUBJ1607964323_MAG71
GMS_256	Actinobacteriota	NO	YES	YES	YES	TEDDY_OU_SUBJ1436190086_MAG13
GMS_257	Actinobacteriota	NO	YES	YES	YES	TEDDY_OU_SUBJ1206891066_MAG48
GMS_258	Actinobacteriota	NO	NO	NO	YES	TEDDY_OU_SUBJ1321793540_MAG48
GMS_259	Actinobacteriota	NO	NO	NO	YES	TEDDY_OU_SUBJ1409003264_MAG48
GMS_26	Actinobacteriota	NO	NO	YES	YES	TEDDY_OU_SUBJ1905023806_MAG57
GMS_260	Actinobacteriota	NO	NO	YES	NO	TEDDY_OU_SUBJ1489117868_MAG55
GMS_261	Actinobacteriota	NO	YES	YES	YES	TEDDY_OU_SUBJ1577243220_MAG17
GMS_262	Actinobacteriota	YES	NO	NO	NO	TEDDY_OU_SUBJ1552707857_MAG155
GMS_263	Actinobacteriota	NO	YES	YES	YES	TEDDY_OU_SUBJ1614093495_MAG25
GMS_264	Actinobacteriota	NO	YES	YES	YES	TEDDY_OU_SUBJ1677598713_MAG167
GMS_265	Actinobacteriota	NO	YES	NO	YES	TEDDY_OU_SUBJ1489117868_MAG20
GMS_266	Actinobacteriota	NO	NO	NO	YES	TEDDY_OU_SUBJ1465523424_MAG87
GMS_267	Actinobacteriota	YES	NO	NO	NO	TEDDY_OU_SUBJ1422646563_MAG112
GMS_268	Actinobacteriota	NO	YES	YES	NO	TEDDY_OU_SUBJ1272095275_MAG134
GMS_269	Actinobacteriota	NO	YES	YES	YES	TEDDY_OU_SUBJ1897582388_MAG110
GMS_27	Actinobacteriota	YES	NO	NO	NO	TEDDY_OU_SUBJ1712495905_MAG29
GMS_270	Bacteroidota	NO	YES	YES	YES	TEDDY_OU_SUBJ1415148111_MAG11
GMS_271	Bacteroidota	NO	YES	YES	YES	TEDDY_OU_SUBJ1827761325_MAG34
GMS_272	Bacteroidota	NO	YES	YES	YES	TEDDY_OU_SUBJ1690139183_MAG68
GMS_273	Bacteroidota	NO	YES	YES	YES	TEDDY_OU_SUBJ1521080709_MAG1
GMS_274	Bacteroidota	NO	YES	YES	YES	TEDDY_OU_SUBJ1214523904_MAG92
GMS_275	Bacteroidota	NO	YES	YES	YES	TEDDY_OU_SUBJ1981922186_MAG15
GMS_276	Bacteroidota	NO	YES	YES	YES	TEDDY_OU_SUBJ1839564502_MAG19
GMS_277	Bacteroidota	NO	YES	YES	YES	TEDDY_OU_SUBJ1820119148_MAG70
GMS_278	Bacteroidota	NO	YES	YES	YES	TEDDY_OU_SUBJ1688520772_MAG40
GMS_279	Bacteroidota	NO	YES	YES	YES	TEDDY_OU_SUBJ1712696547_MAG16
GMS_28	Actinobacteriota	YES	NO	NO	NO	TEDDY_OU_SUBJ1701708769_MAG27
GMS_280	Bacteroidota	NO	YES	NO	YES	TEDDY_OU_SUBJ1958241611_MAG42
GMS_281	Bacteroidota	NO	YES	NO	YES	TEDDY_OU_SUBJ1826522975_MAG79
GMS_282	Bacteroidota	NO	YES	NO	YES	TEDDY_OU_SUBJ1486809993_MAG81
GMS_283	Bacteroidota	NO	YES	YES	YES	TEDDY_OU_SUBJ1237890995_MAG63
GMS_284	Bacteroidota	NO	YES	YES	YES	TEDDY_OU_SUBJ1699493968_MAG10
GMS_285	Bacteroidota	NO	YES	YES	YES	TEDDY_OU_SUBJ1415720840_MAG28
GMS_286	Bacteroidota	NO	YES	NO	YES	TEDDY_OU_SUBJ1467821441_MAG66
GMS_287	Bacteroidota	NO	YES	YES	YES	TEDDY_OU_SUBJ1422646563_MAG102
GMS_288	Bacteroidota	NO	YES	YES	YES	TEDDY_OU_SUBJ1940194251_MAG65
GMS_289	Bacteroidota	NO	YES	YES	YES	TEDDY_OU_SUBJ1481053656_MAG36
GMS_29	Actinobacteriota	NO	YES	NO	NO	TEDDY_OU_SUBJ1717521911_MAG14
GMS_290	Bacteroidota	NO	NO	YES	YES	TEDDY_OU_SUBJ1410223187_MAG74
GMS_291	Bacteroidota	NO	YES	YES	YES	TEDDY_OU_SUBJ1559813261_MAG42
GMS_292	Bacteroidota	NO	YES	YES	YES	TEDDY_OU_SUBJ1511219058_MAG14
GMS_293	Bacteroidota	NO	YES	YES	YES	TEDDY_OU_SUBJ1569946316_MAG21
GMS_294	Bacteroidota	NO	YES	YES	YES	TEDDY_OU_SUBJ1398327253_MAG84
GMS_295	Bacteroidota	NO	NO	YES	NO	TEDDY_OU_SUBJ1456476394_MAG6
GMS_296	Bacteroidota	NO	YES	YES	YES	TEDDY_OU_SUBJ1361733906_MAG66
GMS_297	Bacteroidota	NO	NO	YES	YES	TEDDY_OU_SUBJ1582991471_MAG52
GMS_298	Bacteroidota	NO	YES	YES	YES	TEDDY_OU_SUBJ1967257849_MAG27
GMS_299	Bacteroidota	NO	YES	YES	YES	TEDDY_OU_SUBJ1515545781_MAG61
GMS_3	Firmicutes_A	YES	NO	NO	NO	TEDDY_OU_SUBJ1897582388_MAG247
GMS_30	Actinobacteriota	NO	NO	YES	YES	TEDDY_OU_SUBJ1469107966_MAG8
GMS_300	Bacteroidota	NO	YES	NO	NO	TEDDY_OU_SUBJ1621134540_MAG27
GMS_301	Bacteroidota	NO	YES	YES	YES	TEDDY_OU_SUBJ1401905929_MAG79
GMS_302	Bacteroidota	NO	YES	YES	YES	TEDDY_OU_SUBJ1354234152_MAG147
GMS_303	Bacteroidota	NO	YES	YES	YES	TEDDY_OU_SUBJ1941652973_MAG77
GMS_304	Bacteroidota	NO	NO	YES	NO	TEDDY_OU_SUBJ1574437839_MAG56
GMS_305	Bacteroidota	NO	YES	YES	YES	TEDDY_OU_SUBJ1328537120_MAG13
GMS_306	Bacteroidota	NO	YES	YES	YES	TEDDY_OU_SUBJ1890679305_MAG18
GMS_307	Bacteroidota	YES	NO	NO	NO	TEDDY_OU_SUBJ1321430166_MAG120
GMS_308	Bacteroidota	NO	YES	YES	YES	TEDDY_OU_SUBJ1665447745_MAG98
GMS_309	Bacteroidota	NO	YES	YES	YES	TEDDY_OU_SUBJ1398327253_MAG68
GMS_31	Actinobacteriota	YES	NO	NO	NO	TEDDY_OU_SUBJ1498298724_MAG51
GMS_310	Bacteroidota	NO	YES	YES	YES	TEDDY_OU_SUBJ1897582388_MAG187
GMS_311	Bacteroidota	NO	NO	YES	YES	TEDDY_OU_SUBJ1655412096_MAG30
GMS_312	Bacteroidota	NO	YES	YES	YES	TEDDY_OU_SUBJ1443072149_MAG10
GMS_313	Bacteroidota	YES	NO	NO	NO	TEDDY_OU_SUBJ1793661521_MAG219
GMS_314	Bacteroidota	NO	YES	YES	YES	TEDDY_OU_SUBJ1228107378_MAG15
GMS_315	Bacteroidota	NO	YES	YES	YES	TEDDY_OU_SUBJ1936818947_MAG33
GMS_316	Bacteroidota	NO	YES	YES	YES	TEDDY_OU_SUBJ1540276332_MAG35
GMS_317	Bacteroidota	NO	NO	YES	NO	TEDDY_OU_SUBJ1818130211_MAG72
GMS_318	Bacteroidota	NO	YES	YES	YES	TEDDY_OU_SUBJ1228107378_MAG67
GMS_319	Bacteroidota	NO	YES	NO	YES	TEDDY_OU_SUBJ1992235952_MAG61
GMS_32	Actinobacteriota	NO	NO	NO	YES	TEDDY_OU_SUBJ1292134140_MAG43
GMS_320	Bacteroidota	NO	YES	NO	YES	TEDDY_OU_SUBJ1665447745_MAG17
GMS_321	Bacteroidota	NO	YES	NO	NO	TEDDY_OU_SUBJ1456476394_MAG43
GMS_322	Bacteroidota	NO	YES	YES	YES	TEDDY_OU_SUBJ1609377271_MAG43
GMS_323	Bacteroidota	NO	YES	YES	YES	TEDDY_OU_SUBJ1556940978_MAG3
GMS_324	Bacteroidota	YES	NO	NO	NO	TEDDY_OU_SUBJ1542798437_MAG37
GMS_325	Bacteroidota	NO	YES	YES	YES	TEDDY_OU_SUBJ1897582388_MAG59
GMS_326	Bacteroidota	YES	NO	NO	NO	TEDDY_OU_SUBJ1444342618_MAG109
GMS_327	Bacteroidota	NO	YES	YES	YES	TEDDY_OU_SUBJ1611641264_MAG107
GMS_328	Bacteroidota	NO	YES	YES	YES	TEDDY_OU_SUBJ1647482917_MAG5
GMS_329	Bacteroidota	NO	YES	NO	YES	TEDDY_OU_SUBJ1953899407_MAG56
GMS_33	Actinobacteriota	NO	YES	YES	YES	TEDDY_OU_SUBJ1464940850_MAG13
GMS_330	Bacteroidota	NO	YES	YES	YES	TEDDY_OU_SUBJ1502254188_MAG2
GMS_331	Bacteroidota	NO	YES	NO	YES	TEDDY_OU_SUBJ1502254188_MAG60
GMS_332	Bacteroidota	NO	YES	YES	YES	TEDDY_OU_SUBJ1677598713_MAG112
GMS_333	Bacteroidota	NO	YES	NO	YES	TEDDY_OU_SUBJ1564509248_MAG139
GMS_334	Bacteroidota	NO	YES	YES	YES	TEDDY_OU_SUBJ1354573462_MAG7
GMS_335	Bacteroidota	NO	YES	NO	YES	TEDDY_OU_SUBJ1823039663_MAG98
GMS_336	Bacteroidota	NO	YES	NO	YES	TEDDY_OU_SUBJ1677598713_MAG92
GMS_337	Bacteroidota	NO	YES	YES	YES	TEDDY_OU_SUBJ1827841102_MAG38
GMS_338	Bacteroidota	NO	YES	NO	YES	TEDDY_OU_SUBJ1211029509_MAG134
GMS_339	Bacteroidota	NO	YES	NO	YES	TEDDY_OU_SUBJ1697595162_MAG89
GMS_34	Actinobacteriota	NO	NO	NO	YES	TEDDY_OU_SUBJ1392692929_MAG64
GMS_340	Bacteroidota	NO	YES	NO	YES	TEDDY_OU_SUBJ1885985196_MAG43
GMS_341	Bacteroidota	NO	YES	YES	YES	TEDDY_OU_SUBJ1277891000_MAG45
GMS_342	Bacteroidota	NO	YES	NO	YES	TEDDY_OU_SUBJ1772220664_MAG67
GMS_343	Bacteroidota	NO	YES	YES	YES	TEDDY_OU_SUBJ1702924372_MAG84
GMS_344	Desulfobacterota	NO	YES	YES	YES	TEDDY_OU_SUBJ1527629893_MAG26
GMS_345	Firmicutes	NO	YES	YES	YES	TEDDY_OU_SUBJ1725658699_MAG93
GMS_346	Firmicutes	YES	NO	NO	NO	TEDDY_OU_SUBJ1427155299_MAG28
GMS_347	Firmicutes	NO	YES	YES	YES	TEDDY_OU_SUBJ1439205458_MAG13
GMS_348	Firmicutes	NO	YES	YES	YES	TEDDY_OU_SUBJ1853558835_MAG124
GMS_349	Firmicutes	NO	YES	YES	NO	TEDDY_OU_SUBJ1897951711_MAG48
GMS_35	Actinobacteriota	YES	NO	NO	NO	TEDDY_OU_SUBJ1647482917_MAG27
GMS_350	Firmicutes	NO	YES	NO	YES	TEDDY_OU_SUBJ1390958443_MAG112
GMS_351	Firmicutes	YES	NO	NO	NO	TEDDY_OU_SUBJ1421445957_MAG22
GMS_352	Firmicutes	NO	YES	YES	YES	TEDDY_OU_SUBJ1821599308_MAG16
GMS_353	Firmicutes	NO	YES	YES	YES	TEDDY_OU_SUBJ1665447745_MAG133
GMS_354	Firmicutes	NO	YES	YES	YES	TEDDY_OU_SUBJ1209845520_MAG89
GMS_355	Firmicutes	NO	YES	NO	YES	TEDDY_OU_SUBJ1448228386_MAG11
GMS_356	Firmicutes	NO	YES	YES	YES	TEDDY_OU_SUBJ1432134560_MAG2
GMS_357	Firmicutes	NO	NO	YES	NO	TEDDY_OU_SUBJ1867865604_MAG46
GMS_358	Firmicutes	NO	YES	YES	YES	TEDDY_OU_SUBJ1526737340_MAG2
GMS_359	Firmicutes	NO	YES	YES	YES	TEDDY_OU_SUBJ1426799527_MAG19
GMS_36	Actinobacteriota	NO	YES	NO	YES	TEDDY_OU_SUBJ1574437839_MAG53
GMS_360	Firmicutes	NO	YES	YES	NO	TEDDY_OU_SUBJ1773467641_MAG15
GMS_361	Firmicutes	NO	YES	YES	YES	TEDDY_OU_SUBJ1751126040_MAG54
GMS_362	Firmicutes	NO	YES	YES	YES	TEDDY_OU_SUBJ1653172796_MAG10
GMS_363	Firmicutes	NO	YES	YES	YES	TEDDY_OU_SUBJ1816463381_MAG29
GMS_364	Firmicutes	NO	YES	YES	YES	TEDDY_OU_SUBJ1822325385_MAG5
GMS_365	Firmicutes	NO	NO	NO	YES	TEDDY_OU_SUBJ1456937048_MAG100
GMS_366	Firmicutes	NO	YES	YES	YES	TEDDY_OU_SUBJ1867634179_MAG79
GMS_367	Firmicutes	NO	YES	NO	YES	TEDDY_OU_SUBJ1354573462_MAG95
GMS_368	Firmicutes	NO	YES	YES	YES	TEDDY_OU_SUBJ1376756011_MAG44
GMS_369	Firmicutes	NO	YES	YES	YES	TEDDY_OU_SUBJ1531105772_MAG22
GMS_37	Actinobacteriota	NO	YES	YES	YES	TEDDY_OU_SUBJ1948771613_MAG60
GMS_370	Firmicutes	NO	YES	YES	YES	TEDDY_OU_SUBJ1963977686_MAG3
GMS_371	Firmicutes	NO	YES	YES	YES	TEDDY_OU_SUBJ1686476969_MAG19
GMS_372	Firmicutes	NO	YES	YES	YES	TEDDY_OU_SUBJ1819475982_MAG21
GMS_373	Firmicutes	NO	YES	YES	YES	TEDDY_OU_SUBJ1205695253_MAG19
GMS_374	Firmicutes	NO	YES	NO	YES	TEDDY_OU_SUBJ1983211753_MAG95
GMS_375	Firmicutes	NO	YES	YES	YES	TEDDY_OU_SUBJ1421445957_MAG106
GMS_376	Firmicutes	NO	YES	YES	YES	TEDDY_OU_SUBJ1724218682_MAG16
GMS_377	Firmicutes	NO	YES	YES	YES	TEDDY_OU_SUBJ1533472625_MAG60
GMS_378	Firmicutes	YES	NO	NO	NO	TEDDY_OU_SUBJ1466910587_MAG1
GMS_379	Firmicutes	NO	YES	NO	YES	TEDDY_OU_SUBJ1560559420_MAG14
GMS_38	Actinobacteriota	NO	YES	NO	YES	TEDDY_OU_SUBJ1472561010_MAG31
GMS_380	Firmicutes	NO	NO	NO	YES	TEDDY_OU_SUBJ1648598469_MAG8
GMS_381	Firmicutes	NO	YES	NO	YES	TEDDY_OU_SUBJ1810598970_MAG18
GMS_382	Firmicutes	NO	YES	NO	YES	TEDDY_OU_SUBJ1677801881_MAG61
GMS_383	Firmicutes	NO	YES	NO	YES	TEDDY_OU_SUBJ1738064281_MAG14
GMS_384	Firmicutes	NO	NO	YES	NO	TEDDY_OU_SUBJ1773938176_MAG72
GMS_385	Firmicutes	NO	NO	YES	NO	TEDDY_OU_SUBJ1220546515_MAG88
GMS_386	Firmicutes	NO	YES	YES	NO	TEDDY_OU_SUBJ1262137252_MAG22
GMS_387	Firmicutes	YES	NO	NO	NO	TEDDY_OU_SUBJ1489117868_MAG29
GMS_388	Firmicutes	YES	NO	NO	NO	TEDDY_OU_SUBJ1271923955_MAG15
GMS_389	Firmicutes	NO	NO	NO	YES	TEDDY_OU_SUBJ1489117868_MAG7
GMS_39	Actinobacteriota	NO	NO	YES	YES	TEDDY_OU_SUBJ1527629893_MAG16
GMS_390	Firmicutes	YES	NO	NO	NO	TEDDY_OU_SUBJ1293655317_MAG11
GMS_391	Firmicutes	NO	YES	YES	YES	TEDDY_OU_SUBJ1987629134_MAG69
GMS_392	Firmicutes	NO	YES	NO	YES	TEDDY_OU_SUBJ1810620863_MAG15
GMS_393	Firmicutes	NO	YES	NO	YES	TEDDY_OU_SUBJ1653172796_MAG29
GMS_394	Firmicutes	NO	NO	NO	YES	TEDDY_OU_SUBJ1562941206_MAG6
GMS_395	Firmicutes	NO	NO	NO	YES	TEDDY_OU_SUBJ1982037092_MAG31
GMS_396	Firmicutes	NO	YES	YES	YES	TEDDY_OU_SUBJ1837466397_MAG64
GMS_397	Firmicutes	NO	YES	NO	YES	TEDDY_OU_SUBJ1423652496_MAG17
GMS_398	Firmicutes	YES	NO	NO	NO	TEDDY_OU_SUBJ1976879393_MAG10
GMS_399	Firmicutes	NO	YES	YES	YES	TEDDY_OU_SUBJ1260102710_MAG24
GMS_4	Firmicutes_A	YES	NO	NO	NO	TEDDY_OU_SUBJ1982356849_MAG12
GMS_40	Actinobacteriota	NO	YES	YES	NO	TEDDY_OU_SUBJ1367414889_MAG89
GMS_400	Firmicutes	NO	YES	NO	YES	TEDDY_OU_SUBJ1456476394_MAG78
GMS_401	Firmicutes	NO	NO	NO	YES	TEDDY_OU_SUBJ1880192398_MAG32
GMS_402	Firmicutes	NO	NO	YES	NO	TEDDY_OU_SUBJ1812675350_MAG44
GMS_403	Firmicutes	NO	YES	NO	YES	TEDDY_OU_SUBJ1576755259_MAG22
GMS_404	Firmicutes	NO	NO	YES	NO	TEDDY_OU_SUBJ1228107378_MAG186
GMS_405	Firmicutes	NO	YES	NO	YES	TEDDY_OU_SUBJ1311779595_MAG83
GMS_406	Firmicutes	NO	YES	NO	NO	TEDDY_OU_SUBJ1481912228_MAG34
GMS_407	Firmicutes	NO	NO	YES	NO	TEDDY_OU_SUBJ1690096424_MAG3
GMS_408	Firmicutes	NO	YES	YES	YES	TEDDY_OU_SUBJ1982037092_MAG56
GMS_409	Firmicutes	NO	YES	NO	YES	TEDDY_OU_SUBJ1248247499_MAG75
GMS_41	Actinobacteriota	NO	NO	NO	YES	TEDDY_OU_SUBJ1257441203_MAG9
GMS_410	Firmicutes	NO	YES	NO	YES	TEDDY_OU_SUBJ1645770891_MAG20
GMS_411	Firmicutes	NO	YES	YES	YES	TEDDY_OU_SUBJ1755425797_MAG25
GMS_412	Firmicutes	NO	YES	YES	YES	TEDDY_OU_SUBJ1414214682_MAG25
GMS_413	Firmicutes	NO	YES	YES	YES	TEDDY_OU_SUBJ1365024591_MAG6
GMS_414	Firmicutes	NO	YES	NO	YES	TEDDY_OU_SUBJ1365023894_MAG24
GMS_415	Firmicutes	NO	YES	YES	YES	TEDDY_OU_SUBJ1867865604_MAG84
GMS_416	Firmicutes	NO	YES	YES	YES	TEDDY_OU_SUBJ1442667678_MAG77
GMS_417	Firmicutes	NO	YES	NO	YES	TEDDY_OU_SUBJ1890679305_MAG74
GMS_418	Firmicutes	YES	NO	NO	NO	TEDDY_OU_SUBJ1481912228_MAG127
GMS_419	Firmicutes	NO	YES	YES	YES	TEDDY_OU_SUBJ1743280302_MAG57
GMS_42	Actinobacteriota	YES	NO	NO	NO	TEDDY_OU_SUBJ1852194288_MAG45
GMS_420	Firmicutes	NO	YES	NO	YES	TEDDY_OU_SUBJ1706415244_MAG23
GMS_421	Firmicutes	NO	YES	YES	YES	TEDDY_OU_SUBJ1774820460_MAG24
GMS_422	Firmicutes	NO	YES	YES	YES	TEDDY_OU_SUBJ1370609090_MAG37
GMS_423	Firmicutes	NO	YES	YES	YES	TEDDY_OU_SUBJ1453440355_MAG42
GMS_424	Firmicutes	NO	YES	NO	YES	TEDDY_OU_SUBJ1949151101_MAG23
GMS_425	Firmicutes	NO	YES	NO	YES	TEDDY_OU_SUBJ1492270738_MAG22
GMS_426	Firmicutes	YES	NO	NO	NO	TEDDY_OU_SUBJ1836545760_MAG65
GMS_427	Firmicutes	NO	YES	YES	YES	TEDDY_OU_SUBJ1358015183_MAG11
GMS_428	Firmicutes	NO	YES	YES	YES	TEDDY_OU_SUBJ1376773497_MAG10
GMS_429	Firmicutes	NO	YES	NO	YES	TEDDY_OU_SUBJ1818407091_MAG49
GMS_43	Actinobacteriota	NO	YES	NO	YES	TEDDY_OU_SUBJ1561361742_MAG4
GMS_430	Firmicutes	NO	YES	NO	NO	TEDDY_OU_SUBJ1936818947_MAG51
GMS_431	Firmicutes	NO	YES	NO	YES	TEDDY_OU_SUBJ1294883890_MAG15
GMS_432	Firmicutes	NO	YES	NO	YES	TEDDY_OU_SUBJ1669403033_MAG31
GMS_433	Firmicutes	NO	NO	NO	YES	TEDDY_OU_SUBJ1712996455_MAG21
GMS_434	Firmicutes	NO	NO	YES	YES	TEDDY_OU_SUBJ1270432446_MAG45
GMS_435	Firmicutes	NO	NO	YES	NO	TEDDY_OU_SUBJ1669403033_MAG15
GMS_436	Firmicutes	NO	YES	YES	YES	TEDDY_OU_SUBJ1807336675_MAG33
GMS_437	Firmicutes	NO	YES	NO	YES	TEDDY_OU_SUBJ1524209011_MAG28
GMS_438	Firmicutes	NO	YES	NO	YES	TEDDY_OU_SUBJ1604272188_MAG53
GMS_439	Firmicutes	NO	YES	YES	YES	TEDDY_OU_SUBJ1982037092_MAG44
GMS_44	Actinobacteriota	NO	YES	NO	NO	TEDDY_OU_SUBJ1415720840_MAG85
GMS_440	Firmicutes	NO	YES	YES	YES	TEDDY_OU_SUBJ1228107378_MAG68
GMS_441	Firmicutes	NO	YES	YES	NO	TEDDY_OU_SUBJ1399174048_MAG60
GMS_442	Firmicutes	NO	YES	YES	YES	TEDDY_OU_SUBJ1725658699_MAG153
GMS_443	Firmicutes	NO	YES	YES	YES	TEDDY_OU_SUBJ1521080709_MAG83
GMS_444	Firmicutes	NO	YES	NO	YES	TEDDY_OU_SUBJ1772220664_MAG105
GMS_445	Firmicutes	NO	YES	YES	YES	TEDDY_OU_SUBJ1793661521_MAG77
GMS_446	Firmicutes	NO	NO	YES	YES	TEDDY_OU_SUBJ1493561067_MAG56
GMS_447	Firmicutes	NO	YES	YES	YES	TEDDY_OU_SUBJ1493561067_MAG78
GMS_448	Firmicutes	NO	YES	NO	YES	TEDDY_OU_SUBJ1744859148_MAG11
GMS_449	Firmicutes	YES	NO	NO	NO	TEDDY_OU_SUBJ1477050421_MAG13
GMS_45	Actinobacteriota	NO	YES	YES	NO	TEDDY_OU_SUBJ1584864839_MAG30
GMS_450	Firmicutes	NO	YES	NO	YES	TEDDY_OU_SUBJ1604272188_MAG21
GMS_451	Firmicutes	NO	NO	YES	NO	TEDDY_OU_SUBJ1427155299_MAG12
GMS_452	Firmicutes	NO	NO	NO	YES	TEDDY_OU_SUBJ1427155299_MAG24
GMS_453	Firmicutes_A	NO	YES	NO	YES	TEDDY_OU_SUBJ1569946316_MAG30
GMS_454	Firmicutes_A	NO	YES	YES	YES	TEDDY_OU_SUBJ1897951711_MAG21
GMS_455	Firmicutes_A	NO	NO	NO	YES	TEDDY_OU_SUBJ1759452045_MAG84
GMS_456	Firmicutes_A	NO	YES	YES	YES	TEDDY_OU_SUBJ1423526399_MAG47
GMS_457	Firmicutes_A	YES	NO	NO	NO	TEDDY_OU_SUBJ1803014675_MAG43
GMS_458	Firmicutes_A	NO	YES	YES	YES	TEDDY_OU_SUBJ1260218131_MAG6
GMS_459	Firmicutes_A	NO	NO	NO	YES	TEDDY_OU_SUBJ1650596053_MAG5
GMS_46	Actinobacteriota	NO	YES	NO	NO	TEDDY_OU_SUBJ1677598713_MAG62
GMS_460	Firmicutes_A	YES	NO	NO	NO	TEDDY_OU_SUBJ1836545760_MAG63
GMS_461	Firmicutes_A	NO	YES	NO	YES	TEDDY_OU_SUBJ1957923786_MAG85
GMS_462	Firmicutes_A	YES	NO	NO	NO	TEDDY_OU_SUBJ1321430166_MAG97
GMS_463	Firmicutes_A	YES	NO	NO	NO	TEDDY_OU_SUBJ1839806850_MAG19
GMS_464	Firmicutes_A	NO	YES	YES	YES	TEDDY_OU_SUBJ1806449452_MAG101
GMS_465	Firmicutes_A	NO	YES	YES	YES	TEDDY_OU_SUBJ1913333238_MAG2
GMS_466	Firmicutes_A	NO	YES	YES	YES	TEDDY_OU_SUBJ1413594958_MAG56
GMS_467	Firmicutes_A	NO	YES	NO	NO	TEDDY_OU_SUBJ1240237502_MAG64
GMS_468	Firmicutes_A	NO	YES	YES	YES	TEDDY_OU_SUBJ1793661521_MAG107
GMS_469	Firmicutes_A	NO	NO	NO	YES	TEDDY_OU_SUBJ1828768537_MAG3
GMS_47	Actinobacteriota	NO	NO	YES	NO	TEDDY_OU_SUBJ1748795809_MAG8
GMS_470	Firmicutes_A	NO	YES	YES	YES	TEDDY_OU_SUBJ1413594958_MAG47
GMS_471	Firmicutes_A	NO	YES	NO	NO	TEDDY_OU_SUBJ1453440355_MAG45
GMS_472	Firmicutes_A	YES	NO	NO	NO	TEDDY_OU_SUBJ1343724954_MAG87
GMS_473	Firmicutes_A	NO	YES	YES	YES	TEDDY_OU_SUBJ1448228386_MAG41
GMS_474	Firmicutes_A	NO	YES	YES	YES	TEDDY_OU_SUBJ1743288251_MAG18
GMS_475	Firmicutes_A	NO	YES	YES	YES	TEDDY_OU_SUBJ1730396409_MAG17
GMS_476	Firmicutes_A	NO	YES	YES	YES	TEDDY_OU_SUBJ1380372155_MAG82
GMS_477	Firmicutes_A	NO	YES	YES	YES	TEDDY_OU_SUBJ1349861346_MAG43
GMS_478	Firmicutes_A	NO	YES	YES	YES	TEDDY_OU_SUBJ1220135965_MAG45
GMS_479	Firmicutes_A	NO	YES	YES	YES	TEDDY_OU_SUBJ1220135965_MAG51
GMS_48	Actinobacteriota	NO	YES	YES	YES	TEDDY_OU_SUBJ1399174048_MAG67
GMS_480	Firmicutes_A	NO	YES	YES	YES	TEDDY_OU_SUBJ1490645663_MAG46
GMS_481	Firmicutes_A	NO	YES	NO	YES	TEDDY_OU_SUBJ1201173889_MAG58
GMS_482	Firmicutes_A	NO	YES	YES	YES	TEDDY_OU_SUBJ1752249221_MAG71
GMS_483	Firmicutes_A	NO	NO	YES	YES	TEDDY_OU_SUBJ1552707857_MAG39
GMS_484	Firmicutes_A	NO	YES	YES	YES	TEDDY_OU_SUBJ1942773417_MAG80
GMS_485	Firmicutes_A	YES	NO	NO	NO	TEDDY_OU_SUBJ1810620863_MAG24
GMS_486	Firmicutes_A	NO	YES	YES	YES	TEDDY_OU_SUBJ1678072028_MAG8
GMS_487	Firmicutes_A	NO	YES	YES	YES	TEDDY_OU_SUBJ1993497439_MAG52
GMS_488	Firmicutes_A	NO	YES	NO	YES	TEDDY_OU_SUBJ1551530925_MAG27
GMS_489	Firmicutes_A	NO	YES	NO	YES	TEDDY_OU_SUBJ1841090184_MAG38
GMS_49	Actinobacteriota	NO	YES	NO	YES	TEDDY_OU_SUBJ1875431031_MAG6
GMS_490	Firmicutes_A	NO	YES	YES	YES	TEDDY_OU_SUBJ1231759300_MAG6
GMS_491	Firmicutes_A	NO	NO	YES	YES	TEDDY_OU_SUBJ1830760891_MAG45
GMS_492	Firmicutes_A	NO	YES	YES	YES	TEDDY_OU_SUBJ1755815200_MAG36
GMS_493	Firmicutes_A	NO	YES	YES	YES	TEDDY_OU_SUBJ1963977686_MAG27
GMS_494	Firmicutes_A	NO	NO	YES	NO	TEDDY_OU_SUBJ1391457984_MAG88
GMS_495	Firmicutes_A	NO	YES	NO	YES	TEDDY_OU_SUBJ1466910587_MAG4
GMS_496	Firmicutes_A	NO	YES	YES	NO	TEDDY_OU_SUBJ1677598713_MAG31
GMS_497	Firmicutes_A	NO	YES	YES	YES	TEDDY_OU_SUBJ1995038044_MAG6
GMS_498	Firmicutes_A	NO	YES	YES	YES	TEDDY_OU_SUBJ1430657615_MAG29
GMS_499	Firmicutes_A	NO	YES	YES	YES	TEDDY_OU_SUBJ1748377677_MAG30
GMS_5	Firmicutes_A	NO	YES	YES	YES	TEDDY_OU_SUBJ1674269177_MAG4
GMS_50	Actinobacteriota	YES	NO	NO	NO	TEDDY_OU_SUBJ1723549661_MAG69
GMS_500	Firmicutes_A	NO	NO	NO	YES	TEDDY_OU_SUBJ1546159530_MAG74
GMS_501	Firmicutes_A	YES	NO	NO	NO	TEDDY_OU_SUBJ1626777573_MAG3
GMS_502	Firmicutes_A	NO	YES	YES	YES	TEDDY_OU_SUBJ1607366575_MAG30
GMS_503	Firmicutes_A	NO	YES	YES	YES	TEDDY_OU_SUBJ1518156842_MAG37
GMS_504	Firmicutes_A	NO	NO	NO	YES	TEDDY_OU_SUBJ1555310975_MAG11
GMS_505	Firmicutes_A	YES	NO	NO	NO	TEDDY_OU_SUBJ1526737340_MAG11
GMS_506	Firmicutes_A	NO	YES	NO	YES	TEDDY_OU_SUBJ1262137252_MAG88
GMS_507	Firmicutes_A	NO	YES	YES	YES	TEDDY_OU_SUBJ1453440355_MAG27
GMS_508	Firmicutes_A	NO	YES	YES	YES	TEDDY_OU_SUBJ1232962451_MAG100
GMS_509	Firmicutes_A	NO	YES	YES	YES	TEDDY_OU_SUBJ1834672414_MAG45
GMS_51	Actinobacteriota	YES	NO	NO	NO	TEDDY_OU_SUBJ1611814882_MAG71
GMS_510	Firmicutes_A	NO	YES	YES	YES	TEDDY_OU_SUBJ1915765223_MAG47
GMS_511	Firmicutes_A	YES	NO	NO	NO	TEDDY_OU_SUBJ1665344977_MAG23
GMS_512	Firmicutes_A	NO	NO	YES	YES	TEDDY_OU_SUBJ1203939770_MAG17
GMS_513	Firmicutes_A	NO	YES	YES	YES	TEDDY_OU_SUBJ1511219058_MAG12
GMS_514	Firmicutes_A	NO	YES	YES	YES	TEDDY_OU_SUBJ1206891066_MAG67
GMS_515	Firmicutes_A	NO	YES	YES	YES	TEDDY_OU_SUBJ1445009550_MAG40
GMS_516	Firmicutes_A	NO	YES	YES	YES	TEDDY_OU_SUBJ1911745126_MAG40
GMS_517	Firmicutes_A	NO	YES	YES	YES	TEDDY_OU_SUBJ1272095275_MAG127
GMS_518	Firmicutes_A	YES	NO	NO	NO	TEDDY_OU_SUBJ1486882648_MAG65
GMS_519	Firmicutes_A	NO	YES	NO	NO	TEDDY_OU_SUBJ1744859148_MAG86
GMS_52	Actinobacteriota	YES	NO	NO	NO	TEDDY_OU_SUBJ1795847732_MAG37
GMS_520	Firmicutes_A	NO	YES	NO	NO	TEDDY_OU_SUBJ1254820001_MAG11
GMS_521	Firmicutes_A	NO	YES	NO	YES	TEDDY_OU_SUBJ1518829560_MAG18
GMS_522	Firmicutes_A	NO	YES	NO	YES	TEDDY_OU_SUBJ1683690098_MAG26
GMS_523	Firmicutes_A	NO	YES	YES	YES	TEDDY_OU_SUBJ1792889082_MAG38
GMS_524	Firmicutes_A	NO	YES	YES	YES	TEDDY_OU_SUBJ1861181419_MAG68
GMS_525	Firmicutes_A	NO	YES	YES	YES	TEDDY_OU_SUBJ1725658699_MAG50
GMS_526	Firmicutes_A	NO	YES	YES	YES	TEDDY_OU_SUBJ1860957641_MAG53
GMS_527	Firmicutes_A	NO	YES	YES	YES	TEDDY_OU_SUBJ1737548230_MAG3
GMS_528	Firmicutes_A	NO	YES	YES	YES	TEDDY_OU_SUBJ1888521353_MAG106
GMS_529	Firmicutes_A	NO	YES	YES	YES	TEDDY_OU_SUBJ1897951711_MAG75
GMS_53	Actinobacteriota	YES	NO	NO	NO	TEDDY_OU_SUBJ1542798437_MAG97
GMS_530	Firmicutes_A	NO	YES	YES	YES	TEDDY_OU_SUBJ1836545760_MAG28
GMS_531	Firmicutes_A	NO	YES	NO	YES	TEDDY_OU_SUBJ1643332533_MAG3
GMS_532	Firmicutes_A	NO	YES	YES	YES	TEDDY_OU_SUBJ1504420627_MAG132
GMS_533	Firmicutes_A	NO	YES	YES	YES	TEDDY_OU_SUBJ1490645663_MAG23
GMS_534	Firmicutes_A	NO	YES	YES	YES	TEDDY_OU_SUBJ1551530925_MAG55
GMS_535	Firmicutes_A	NO	NO	YES	NO	TEDDY_OU_SUBJ1265950444_MAG49
GMS_536	Firmicutes_A	NO	YES	YES	YES	TEDDY_OU_SUBJ1546159530_MAG29
GMS_537	Firmicutes_A	NO	YES	YES	YES	TEDDY_OU_SUBJ1343724954_MAG2
GMS_538	Firmicutes_A	NO	YES	YES	YES	TEDDY_OU_SUBJ1471918229_MAG57
GMS_539	Firmicutes_A	NO	YES	YES	YES	TEDDY_OU_SUBJ1693883921_MAG126
GMS_54	Actinobacteriota	YES	NO	NO	NO	TEDDY_OU_SUBJ1634525906_MAG11
GMS_540	Firmicutes_A	NO	YES	YES	YES	TEDDY_OU_SUBJ1456937048_MAG91
GMS_541	Firmicutes_A	NO	YES	YES	YES	TEDDY_OU_SUBJ1415720840_MAG104
GMS_542	Firmicutes_A	NO	YES	YES	YES	TEDDY_OU_SUBJ1823039663_MAG174
GMS_543	Firmicutes_A	YES	NO	NO	NO	TEDDY_OU_SUBJ1750642946_MAG93
GMS_544	Firmicutes_A	NO	YES	YES	YES	TEDDY_OU_SUBJ1409003264_MAG39
GMS_545	Firmicutes_A	NO	YES	YES	YES	TEDDY_OU_SUBJ1983211753_MAG57
GMS_546	Firmicutes_A	NO	YES	YES	YES	TEDDY_OU_SUBJ1260218131_MAG15
GMS_547	Firmicutes_A	YES	NO	NO	NO	TEDDY_OU_SUBJ1303742534_MAG46
GMS_548	Firmicutes_A	NO	YES	YES	YES	TEDDY_OU_SUBJ1430463383_MAG15
GMS_549	Firmicutes_A	NO	YES	YES	YES	TEDDY_OU_SUBJ1235524891_MAG28
GMS_55	Actinobacteriota	YES	NO	NO	NO	TEDDY_OU_SUBJ1398327253_MAG15
GMS_550	Firmicutes_A	YES	NO	NO	NO	TEDDY_OU_SUBJ1836545760_MAG114
GMS_551	Firmicutes_A	NO	YES	NO	YES	TEDDY_OU_SUBJ1751126040_MAG1
GMS_552	Firmicutes_A	NO	YES	YES	YES	TEDDY_OU_SUBJ1272095275_MAG79
GMS_553	Firmicutes_A	NO	YES	YES	YES	TEDDY_OU_SUBJ1571694421_MAG40
GMS_554	Firmicutes_A	NO	YES	YES	YES	TEDDY_OU_SUBJ1561602213_MAG7
GMS_555	Firmicutes_A	NO	YES	YES	YES	TEDDY_OU_SUBJ1556940978_MAG69
GMS_556	Firmicutes_A	NO	YES	NO	YES	TEDDY_OU_SUBJ1421445957_MAG117
GMS_557	Firmicutes_A	NO	YES	NO	YES	TEDDY_OU_SUBJ1230795034_MAG69
GMS_558	Firmicutes_A	NO	YES	NO	YES	TEDDY_OU_SUBJ1870814408_MAG68
GMS_559	Firmicutes_A	NO	YES	YES	YES	TEDDY_OU_SUBJ1936089402_MAG41
GMS_56	Actinobacteriota	YES	NO	NO	NO	TEDDY_OU_SUBJ1509979130_MAG111
GMS_560	Firmicutes_A	NO	YES	YES	YES	TEDDY_OU_SUBJ1826522975_MAG45
GMS_561	Firmicutes_A	NO	YES	YES	YES	TEDDY_OU_SUBJ1467821441_MAG23
GMS_562	Firmicutes_A	NO	YES	YES	YES	TEDDY_OU_SUBJ1542798437_MAG76
GMS_563	Firmicutes_A	NO	YES	NO	YES	TEDDY_OU_SUBJ1414214682_MAG77
GMS_564	Firmicutes_A	NO	YES	NO	YES	TEDDY_OU_SUBJ1561602213_MAG80
GMS_565	Firmicutes_A	NO	NO	YES	YES	TEDDY_OU_SUBJ1853558835_MAG108
GMS_566	Firmicutes_A	NO	YES	YES	YES	TEDDY_OU_SUBJ1634525906_MAG8
GMS_567	Firmicutes_A	NO	YES	NO	YES	TEDDY_OU_SUBJ1486882648_MAG95
GMS_568	Firmicutes_A	NO	YES	NO	YES	TEDDY_OU_SUBJ1552707857_MAG144
GMS_569	Firmicutes_A	NO	YES	NO	YES	TEDDY_OU_SUBJ1724218682_MAG14
GMS_57	Actinobacteriota	NO	YES	NO	NO	TEDDY_OU_SUBJ1460967184_MAG18
GMS_570	Firmicutes_A	NO	YES	YES	NO	TEDDY_OU_SUBJ1643332533_MAG44
GMS_571	Firmicutes_A	NO	YES	NO	YES	TEDDY_OU_SUBJ1732982250_MAG13
GMS_572	Firmicutes_A	NO	YES	YES	YES	TEDDY_OU_SUBJ1633336199_MAG15
GMS_573	Firmicutes_A	NO	YES	NO	YES	TEDDY_OU_SUBJ1677598713_MAG60
GMS_574	Firmicutes_A	NO	YES	YES	YES	TEDDY_OU_SUBJ1693883921_MAG12
GMS_575	Firmicutes_A	NO	YES	YES	YES	TEDDY_OU_SUBJ1291970953_MAG79
GMS_576	Firmicutes_A	NO	YES	YES	YES	TEDDY_OU_SUBJ1221324163_MAG7
GMS_577	Firmicutes_A	NO	YES	YES	YES	TEDDY_OU_SUBJ1245377081_MAG49
GMS_578	Firmicutes_A	NO	YES	YES	YES	TEDDY_OU_SUBJ1712996455_MAG96
GMS_579	Firmicutes_A	NO	YES	YES	YES	TEDDY_OU_SUBJ1359542206_MAG18
GMS_58	Actinobacteriota	YES	NO	NO	NO	TEDDY_OU_SUBJ1855253213_MAG5
GMS_580	Firmicutes_A	NO	NO	YES	YES	TEDDY_OU_SUBJ1328759443_MAG7
GMS_581	Firmicutes_A	NO	NO	YES	NO	TEDDY_OU_SUBJ1350449120_MAG25
GMS_582	Firmicutes_A	NO	YES	YES	YES	TEDDY_OU_SUBJ1847282805_MAG43
GMS_583	Firmicutes_A	NO	NO	YES	NO	TEDDY_OU_SUBJ1551530925_MAG53
GMS_584	Firmicutes_A	NO	YES	YES	YES	TEDDY_OU_SUBJ1641541538_MAG31
GMS_585	Firmicutes_A	NO	NO	YES	YES	TEDDY_OU_SUBJ1634525906_MAG133
GMS_586	Firmicutes_A	NO	YES	NO	NO	TEDDY_OU_SUBJ1481912228_MAG38
GMS_587	Firmicutes_A	NO	YES	NO	YES	TEDDY_OU_SUBJ1793661521_MAG121
GMS_588	Firmicutes_A	NO	NO	YES	YES	TEDDY_OU_SUBJ1287560689_MAG52
GMS_589	Firmicutes_A	NO	YES	YES	YES	TEDDY_OU_SUBJ1828768537_MAG73
GMS_59	Actinobacteriota	YES	NO	NO	NO	TEDDY_OU_SUBJ1668359477_MAG10
GMS_590	Firmicutes_A	NO	NO	NO	YES	TEDDY_OU_SUBJ1712996455_MAG2
GMS_591	Firmicutes_A	NO	YES	YES	YES	TEDDY_OU_SUBJ1509979130_MAG88
GMS_592	Firmicutes_A	NO	YES	NO	NO	TEDDY_OU_SUBJ1737921633_MAG14
GMS_593	Firmicutes_A	YES	NO	NO	NO	TEDDY_OU_SUBJ1982356849_MAG168
GMS_594	Firmicutes_A	NO	YES	YES	YES	TEDDY_OU_SUBJ1830731926_MAG32
GMS_595	Firmicutes_A	YES	NO	NO	NO	TEDDY_OU_SUBJ1475826938_MAG38
GMS_596	Firmicutes_A	NO	YES	YES	YES	TEDDY_OU_SUBJ1312371311_MAG41
GMS_597	Firmicutes_A	NO	YES	YES	YES	TEDDY_OU_SUBJ1755425797_MAG19
GMS_598	Firmicutes_A	NO	YES	YES	YES	TEDDY_OU_SUBJ1867865604_MAG90
GMS_599	Firmicutes_A	NO	NO	YES	YES	TEDDY_OU_SUBJ1500778226_MAG26
GMS_6	Firmicutes_A	NO	NO	NO	YES	TEDDY_OU_SUBJ1453440355_MAG23
GMS_60	Actinobacteriota	YES	NO	NO	NO	TEDDY_OU_SUBJ1403549779_MAG11
GMS_600	Firmicutes_A	NO	YES	YES	YES	TEDDY_OU_SUBJ1609377271_MAG17
GMS_601	Firmicutes_A	NO	YES	NO	NO	TEDDY_OU_SUBJ1822325385_MAG26
GMS_602	Firmicutes_A	NO	NO	NO	YES	TEDDY_OU_SUBJ1461865632_MAG18
GMS_603	Firmicutes_A	NO	YES	YES	YES	TEDDY_OU_SUBJ1366627292_MAG27
GMS_604	Firmicutes_A	YES	NO	NO	NO	TEDDY_OU_SUBJ1256059301_MAG45
GMS_605	Firmicutes_A	NO	NO	YES	NO	TEDDY_OU_SUBJ1369453575_MAG35
GMS_606	Firmicutes_A	NO	YES	YES	YES	TEDDY_OU_SUBJ1836545760_MAG92
GMS_607	Firmicutes_A	NO	YES	YES	YES	TEDDY_OU_SUBJ1250949712_MAG50
GMS_608	Firmicutes_A	YES	NO	NO	NO	TEDDY_OU_SUBJ1475826938_MAG62
GMS_609	Firmicutes_A	YES	NO	NO	NO	TEDDY_OU_SUBJ1240237502_MAG48
GMS_61	Actinobacteriota	YES	NO	NO	NO	TEDDY_OU_SUBJ1958241611_MAG49
GMS_610	Firmicutes_A	NO	YES	YES	YES	TEDDY_OU_SUBJ1851699291_MAG6
GMS_611	Firmicutes_A	NO	YES	YES	YES	TEDDY_OU_SUBJ1299329293_MAG20
GMS_612	Firmicutes_A	NO	YES	YES	YES	TEDDY_OU_SUBJ1979757208_MAG19
GMS_613	Firmicutes_A	NO	YES	YES	YES	TEDDY_OU_SUBJ1237890995_MAG7
GMS_614	Firmicutes_A	NO	YES	YES	YES	TEDDY_OU_SUBJ1589655652_MAG39
GMS_615	Firmicutes_A	NO	YES	YES	YES	TEDDY_OU_SUBJ1410406160_MAG2
GMS_616	Firmicutes_A	NO	YES	YES	YES	TEDDY_OU_SUBJ1411453297_MAG87
GMS_617	Firmicutes_A	NO	YES	YES	YES	TEDDY_OU_SUBJ1442431820_MAG41
GMS_618	Firmicutes_A	YES	NO	NO	NO	TEDDY_OU_SUBJ1760263362_MAG17
GMS_619	Firmicutes_A	NO	YES	YES	YES	TEDDY_OU_SUBJ1598259392_MAG41
GMS_62	Actinobacteriota	YES	NO	NO	NO	TEDDY_OU_SUBJ1402733862_MAG129
GMS_620	Firmicutes_A	NO	YES	YES	YES	TEDDY_OU_SUBJ1580057722_MAG26
GMS_621	Firmicutes_A	NO	YES	YES	YES	TEDDY_OU_SUBJ1593581490_MAG20
GMS_622	Firmicutes_A	YES	NO	NO	NO	TEDDY_OU_SUBJ1832643416_MAG40
GMS_623	Firmicutes_A	YES	NO	NO	NO	TEDDY_OU_SUBJ1561602213_MAG36
GMS_624	Firmicutes_A	YES	NO	NO	NO	TEDDY_OU_SUBJ1948771613_MAG55
GMS_625	Firmicutes_A	NO	YES	NO	NO	TEDDY_OU_SUBJ1936089402_MAG28
GMS_626	Firmicutes_A	NO	YES	YES	YES	TEDDY_OU_SUBJ1841090184_MAG16
GMS_627	Firmicutes_A	YES	NO	NO	NO	TEDDY_OU_SUBJ1649231447_MAG45
GMS_628	Firmicutes_A	NO	YES	YES	YES	TEDDY_OU_SUBJ1691426272_MAG67
GMS_629	Firmicutes_A	NO	YES	YES	YES	TEDDY_OU_SUBJ1493561067_MAG34
GMS_63	Actinobacteriota	YES	NO	NO	NO	TEDDY_OU_SUBJ1979908439_MAG53
GMS_630	Firmicutes_A	NO	YES	YES	YES	TEDDY_OU_SUBJ1518156842_MAG72
GMS_631	Firmicutes_A	NO	YES	YES	YES	TEDDY_OU_SUBJ1540276332_MAG70
GMS_632	Firmicutes_A	NO	YES	YES	YES	TEDDY_OU_SUBJ1334204373_MAG27
GMS_633	Firmicutes_A	NO	YES	YES	YES	TEDDY_OU_SUBJ1999733957_MAG43
GMS_634	Firmicutes_A	NO	NO	YES	NO	TEDDY_OU_SUBJ1722312075_MAG29
GMS_635	Firmicutes_A	NO	YES	YES	YES	TEDDY_OU_SUBJ1303742534_MAG22
GMS_636	Firmicutes_A	NO	YES	NO	YES	TEDDY_OU_SUBJ1690560930_MAG4
GMS_637	Firmicutes_A	NO	YES	NO	NO	TEDDY_OU_SUBJ1948771613_MAG116
GMS_638	Firmicutes_A	NO	NO	YES	NO	TEDDY_OU_SUBJ1839806850_MAG35
GMS_639	Firmicutes_A	NO	YES	NO	YES	TEDDY_OU_SUBJ1391609433_MAG27
GMS_64	Actinobacteriota	NO	NO	NO	YES	TEDDY_OU_SUBJ1709460425_MAG105
GMS_640	Firmicutes_A	NO	NO	YES	NO	TEDDY_OU_SUBJ1264582496_MAG92
GMS_641	Firmicutes_A	NO	YES	YES	YES	TEDDY_OU_SUBJ1423526399_MAG140
GMS_642	Firmicutes_A	NO	YES	YES	YES	TEDDY_OU_SUBJ1486809993_MAG120
GMS_643	Firmicutes_A	NO	NO	YES	NO	TEDDY_OU_SUBJ1784460355_MAG33
GMS_644	Firmicutes_A	NO	YES	YES	YES	TEDDY_OU_SUBJ1413473616_MAG89
GMS_645	Firmicutes_A	NO	YES	YES	YES	TEDDY_OU_SUBJ1320820418_MAG98
GMS_646	Firmicutes_A	NO	YES	YES	YES	TEDDY_OU_SUBJ1999573232_MAG32
GMS_647	Firmicutes_A	NO	YES	YES	YES	TEDDY_OU_SUBJ1556940978_MAG91
GMS_648	Firmicutes_A	NO	YES	YES	YES	TEDDY_OU_SUBJ1832643416_MAG3
GMS_649	Firmicutes_A	YES	NO	NO	NO	TEDDY_OU_SUBJ1511341673_MAG44
GMS_65	Actinobacteriota	YES	NO	NO	NO	TEDDY_OU_SUBJ1937472232_MAG13
GMS_650	Firmicutes_A	YES	NO	NO	NO	TEDDY_OU_SUBJ1343724954_MAG81
GMS_651	Firmicutes_A	YES	NO	NO	NO	TEDDY_OU_SUBJ1401905929_MAG114
GMS_652	Firmicutes_A	NO	YES	YES	YES	TEDDY_OU_SUBJ1321430166_MAG103
GMS_653	Firmicutes_A	NO	YES	YES	YES	TEDDY_OU_SUBJ1411453297_MAG44
GMS_654	Firmicutes_A	NO	YES	YES	YES	TEDDY_OU_SUBJ1948771613_MAG79
GMS_655	Firmicutes_A	NO	YES	YES	YES	TEDDY_OU_SUBJ1775724834_MAG85
GMS_656	Firmicutes_A	YES	NO	NO	NO	TEDDY_OU_SUBJ1890679305_MAG62
GMS_657	Firmicutes_A	NO	YES	YES	YES	TEDDY_OU_SUBJ1806449452_MAG113
GMS_658	Firmicutes_A	NO	YES	YES	NO	TEDDY_OU_SUBJ1262137252_MAG56
GMS_659	Firmicutes_A	NO	YES	YES	YES	TEDDY_OU_SUBJ1509979130_MAG10
GMS_66	Actinobacteriota	YES	NO	NO	NO	TEDDY_OU_SUBJ1861181419_MAG158
GMS_660	Firmicutes_A	NO	YES	NO	NO	TEDDY_OU_SUBJ1478347773_MAG117
GMS_661	Firmicutes_A	NO	NO	NO	YES	TEDDY_OU_SUBJ1205695253_MAG2
GMS_662	Firmicutes_A	NO	YES	NO	YES	TEDDY_OU_SUBJ1446965511_MAG70
GMS_663	Firmicutes_A	YES	NO	NO	NO	TEDDY_OU_SUBJ1774772246_MAG22
GMS_664	Firmicutes_A	NO	YES	YES	YES	TEDDY_OU_SUBJ1634525906_MAG53
GMS_665	Firmicutes_A	NO	YES	YES	YES	TEDDY_OU_SUBJ1611814882_MAG74
GMS_666	Firmicutes_A	NO	YES	YES	YES	TEDDY_OU_SUBJ1774772246_MAG30
GMS_667	Firmicutes_A	NO	YES	YES	YES	TEDDY_OU_SUBJ1717521911_MAG45
GMS_668	Firmicutes_A	NO	YES	NO	NO	TEDDY_OU_SUBJ1354562324_MAG18
GMS_669	Firmicutes_A	NO	YES	NO	YES	TEDDY_OU_SUBJ1982356849_MAG44
GMS_67	Actinobacteriota	NO	NO	YES	YES	TEDDY_OU_SUBJ1611641264_MAG55
GMS_670	Firmicutes_A	YES	NO	NO	NO	TEDDY_OU_SUBJ1677598713_MAG19
GMS_671	Firmicutes_A	NO	YES	YES	YES	TEDDY_OU_SUBJ1235524891_MAG37
GMS_672	Firmicutes_A	NO	YES	YES	YES	TEDDY_OU_SUBJ1948771613_MAG24
GMS_673	Firmicutes_A	NO	YES	YES	YES	TEDDY_OU_SUBJ1647482917_MAG36
GMS_674	Firmicutes_A	NO	YES	YES	YES	TEDDY_OU_SUBJ1316279237_MAG2
GMS_675	Firmicutes_A	NO	YES	NO	NO	TEDDY_OU_SUBJ1552707857_MAG149
GMS_676	Firmicutes_A	NO	YES	YES	YES	TEDDY_OU_SUBJ1498298724_MAG57
GMS_677	Firmicutes_A	NO	YES	YES	YES	TEDDY_OU_SUBJ1228107378_MAG64
GMS_678	Firmicutes_A	NO	YES	YES	YES	TEDDY_OU_SUBJ1664402767_MAG63
GMS_679	Firmicutes_A	NO	YES	YES	YES	TEDDY_OU_SUBJ1391457984_MAG38
GMS_68	Actinobacteriota	YES	NO	NO	NO	TEDDY_OU_SUBJ1773713759_MAG31
GMS_680	Firmicutes_A	NO	YES	NO	YES	TEDDY_OU_SUBJ1235524891_MAG52
GMS_681	Firmicutes_A	NO	NO	YES	YES	TEDDY_OU_SUBJ1473033361_MAG22
GMS_682	Firmicutes_A	NO	YES	YES	YES	TEDDY_OU_SUBJ1321430166_MAG141
GMS_683	Firmicutes_A	NO	YES	YES	YES	TEDDY_OU_SUBJ1607964323_MAG82
GMS_684	Firmicutes_A	NO	YES	YES	YES	TEDDY_OU_SUBJ1432134560_MAG69
GMS_685	Firmicutes_A	NO	YES	YES	YES	TEDDY_OU_SUBJ1868714943_MAG33
GMS_686	Firmicutes_A	NO	YES	YES	YES	TEDDY_OU_SUBJ1303742534_MAG60
GMS_687	Firmicutes_A	NO	YES	YES	YES	TEDDY_OU_SUBJ1394456044_MAG128
GMS_688	Firmicutes_A	NO	YES	YES	YES	TEDDY_OU_SUBJ1925403765_MAG32
GMS_689	Firmicutes_A	NO	YES	YES	YES	TEDDY_OU_SUBJ1415720840_MAG3
GMS_69	Actinobacteriota	YES	NO	NO	NO	TEDDY_OU_SUBJ1607964323_MAG20
GMS_690	Firmicutes_A	NO	YES	YES	YES	TEDDY_OU_SUBJ1481912228_MAG21
GMS_691	Firmicutes_A	NO	NO	NO	YES	TEDDY_OU_SUBJ1228107378_MAG180
GMS_692	Firmicutes_A	NO	YES	YES	YES	TEDDY_OU_SUBJ1351253490_MAG82
GMS_693	Firmicutes_A	NO	YES	YES	YES	TEDDY_OU_SUBJ1940973217_MAG2
GMS_694	Firmicutes_A	NO	YES	YES	YES	TEDDY_OU_SUBJ1611641264_MAG31
GMS_695	Firmicutes_A	NO	NO	YES	YES	TEDDY_OU_SUBJ1730396409_MAG75
GMS_696	Firmicutes_A	NO	YES	YES	YES	TEDDY_OU_SUBJ1788716845_MAG52
GMS_697	Firmicutes_A	NO	YES	YES	YES	TEDDY_OU_SUBJ1485180854_MAG60
GMS_698	Firmicutes_A	NO	YES	YES	YES	TEDDY_OU_SUBJ1778560668_MAG27
GMS_699	Firmicutes_A	NO	NO	NO	YES	TEDDY_OU_SUBJ1806449452_MAG110
GMS_7	Firmicutes_A	YES	NO	NO	NO	TEDDY_OU_SUBJ1837466397_MAG99
GMS_70	Actinobacteriota	NO	YES	NO	NO	TEDDY_OU_SUBJ1599394830_MAG44
GMS_700	Firmicutes_A	NO	YES	YES	YES	TEDDY_OU_SUBJ1477223770_MAG50
GMS_701	Firmicutes_A	NO	YES	YES	YES	TEDDY_OU_SUBJ1540276332_MAG60
GMS_702	Firmicutes_A	NO	YES	NO	YES	TEDDY_OU_SUBJ1423652496_MAG43
GMS_703	Firmicutes_A	NO	YES	NO	YES	TEDDY_OU_SUBJ1504420627_MAG54
GMS_704	Firmicutes_A	NO	YES	NO	YES	TEDDY_OU_SUBJ1228107378_MAG107
GMS_705	Firmicutes_A	NO	YES	YES	YES	TEDDY_OU_SUBJ1220546515_MAG48
GMS_706	Firmicutes_A	NO	YES	YES	YES	TEDDY_OU_SUBJ1808629778_MAG20
GMS_707	Firmicutes_A	NO	YES	YES	YES	TEDDY_OU_SUBJ1691612732_MAG35
GMS_708	Firmicutes_A	NO	YES	YES	YES	TEDDY_OU_SUBJ1272095275_MAG71
GMS_709	Firmicutes_A	NO	YES	YES	YES	TEDDY_OU_SUBJ1402733862_MAG117
GMS_71	Actinobacteriota	YES	NO	NO	NO	TEDDY_OU_SUBJ1336866624_MAG10
GMS_710	Firmicutes_A	NO	YES	YES	YES	TEDDY_OU_SUBJ1611814882_MAG129
GMS_711	Firmicutes_A	NO	YES	YES	YES	TEDDY_OU_SUBJ1762338144_MAG68
GMS_712	Firmicutes_A	NO	YES	YES	YES	TEDDY_OU_SUBJ1953899407_MAG80
GMS_713	Firmicutes_A	NO	YES	YES	YES	TEDDY_OU_SUBJ1552707857_MAG6
GMS_714	Firmicutes_A	NO	YES	YES	YES	TEDDY_OU_SUBJ1897582388_MAG90
GMS_715	Firmicutes_A	NO	YES	YES	YES	TEDDY_OU_SUBJ1443072149_MAG52
GMS_716	Firmicutes_A	NO	YES	NO	YES	TEDDY_OU_SUBJ1481912228_MAG131
GMS_717	Firmicutes_A	NO	YES	YES	YES	TEDDY_OU_SUBJ1861181419_MAG165
GMS_718	Firmicutes_A	NO	YES	YES	YES	TEDDY_OU_SUBJ1660342007_MAG99
GMS_719	Firmicutes_A	NO	YES	NO	YES	TEDDY_OU_SUBJ1823039663_MAG49
GMS_72	Actinobacteriota	NO	YES	NO	NO	TEDDY_OU_SUBJ1655412096_MAG58
GMS_720	Firmicutes_A	NO	NO	YES	NO	TEDDY_OU_SUBJ1827841102_MAG75
GMS_721	Firmicutes_A	NO	YES	YES	YES	TEDDY_OU_SUBJ1897582388_MAG81
GMS_722	Firmicutes_A	NO	YES	YES	YES	TEDDY_OU_SUBJ1201923829_MAG72
GMS_723	Firmicutes_A	NO	YES	YES	YES	TEDDY_OU_SUBJ1502215789_MAG91
GMS_724	Firmicutes_A	NO	NO	NO	YES	TEDDY_OU_SUBJ1677598713_MAG79
GMS_725	Firmicutes_A	NO	YES	NO	YES	TEDDY_OU_SUBJ1262137252_MAG111
GMS_726	Firmicutes_A	NO	YES	NO	YES	TEDDY_OU_SUBJ1502254188_MAG68
GMS_727	Firmicutes_A	NO	YES	YES	YES	TEDDY_OU_SUBJ1762338144_MAG75
GMS_728	Firmicutes_A	NO	YES	NO	YES	TEDDY_OU_SUBJ1793661521_MAG28
GMS_729	Firmicutes_A	NO	YES	NO	YES	TEDDY_OU_SUBJ1723549661_MAG27
GMS_73	Actinobacteriota	NO	YES	NO	YES	TEDDY_OU_SUBJ1306729148_MAG6
GMS_730	Firmicutes_A	NO	YES	NO	YES	TEDDY_OU_SUBJ1556940978_MAG158
GMS_731	Firmicutes_A	NO	NO	NO	YES	TEDDY_OU_SUBJ1354562324_MAG31
GMS_732	Firmicutes_A	NO	YES	YES	YES	TEDDY_OU_SUBJ1296635662_MAG36
GMS_733	Firmicutes_A	NO	YES	NO	YES	TEDDY_OU_SUBJ1402733862_MAG28
GMS_734	Firmicutes_A	NO	YES	YES	YES	TEDDY_OU_SUBJ1762338144_MAG11
GMS_735	Firmicutes_A	NO	NO	NO	YES	TEDDY_OU_SUBJ1664530905_MAG44
GMS_736	Firmicutes_A	NO	NO	YES	NO	TEDDY_OU_SUBJ1383155416_MAG4
GMS_737	Firmicutes_A	NO	YES	YES	YES	TEDDY_OU_SUBJ1376756011_MAG14
GMS_738	Firmicutes_A	NO	YES	YES	YES	TEDDY_OU_SUBJ1762338144_MAG73
GMS_739	Firmicutes_A	NO	YES	YES	YES	TEDDY_OU_SUBJ1574437839_MAG30
GMS_74	Actinobacteriota	NO	YES	YES	YES	TEDDY_OU_SUBJ1786817664_MAG64
GMS_740	Firmicutes_A	NO	YES	YES	YES	TEDDY_OU_SUBJ1399174048_MAG29
GMS_741	Firmicutes_A	NO	YES	YES	YES	TEDDY_OU_SUBJ1477223770_MAG53
GMS_742	Firmicutes_A	NO	YES	YES	YES	TEDDY_OU_SUBJ1743280302_MAG53
GMS_743	Firmicutes_A	NO	YES	YES	YES	TEDDY_OU_SUBJ1369453575_MAG94
GMS_744	Firmicutes_A	NO	YES	YES	YES	TEDDY_OU_SUBJ1687049547_MAG27
GMS_745	Firmicutes_A	NO	YES	YES	YES	TEDDY_OU_SUBJ1481053656_MAG57
GMS_746	Firmicutes_A	NO	YES	NO	NO	TEDDY_OU_SUBJ1897951711_MAG64
GMS_747	Firmicutes_A	NO	YES	YES	YES	TEDDY_OU_SUBJ1391457984_MAG18
GMS_748	Firmicutes_A	NO	NO	NO	YES	TEDDY_OU_SUBJ1778560668_MAG24
GMS_749	Firmicutes_A	NO	YES	YES	YES	TEDDY_OU_SUBJ1526737340_MAG14
GMS_75	Actinobacteriota	NO	NO	YES	NO	TEDDY_OU_SUBJ1793661521_MAG183
GMS_750	Firmicutes_A	NO	YES	YES	YES	TEDDY_OU_SUBJ1526737340_MAG75
GMS_751	Firmicutes_A	NO	YES	YES	YES	TEDDY_OU_SUBJ1706415244_MAG42
GMS_752	Firmicutes_A	NO	YES	YES	YES	TEDDY_OU_SUBJ1556940978_MAG61
GMS_753	Firmicutes_A	NO	NO	YES	NO	TEDDY_OU_SUBJ1794386412_MAG58
GMS_754	Firmicutes_A	NO	NO	NO	YES	TEDDY_OU_SUBJ1556940978_MAG58
GMS_755	Firmicutes_A	YES	NO	NO	NO	TEDDY_OU_SUBJ1897582388_MAG102
GMS_756	Firmicutes_A	NO	YES	NO	YES	TEDDY_OU_SUBJ1985604538_MAG69
GMS_757	Firmicutes_A	NO	YES	YES	YES	TEDDY_OU_SUBJ1228107378_MAG16
GMS_758	Firmicutes_A	NO	YES	NO	NO	TEDDY_OU_SUBJ1963902608_MAG53
GMS_759	Firmicutes_A	NO	YES	NO	YES	TEDDY_OU_SUBJ1730396409_MAG31
GMS_76	Actinobacteriota	NO	NO	NO	YES	TEDDY_OU_SUBJ1422646563_MAG99
GMS_760	Firmicutes_A	NO	YES	YES	YES	TEDDY_OU_SUBJ1897582388_MAG64
GMS_761	Firmicutes_A	NO	YES	YES	YES	TEDDY_OU_SUBJ1474385837_MAG91
GMS_762	Firmicutes_A	NO	YES	YES	YES	TEDDY_OU_SUBJ1828768537_MAG8
GMS_763	Firmicutes_A	NO	YES	YES	YES	TEDDY_OU_SUBJ1377560498_MAG49
GMS_764	Firmicutes_A	NO	YES	YES	YES	TEDDY_OU_SUBJ1569946316_MAG73
GMS_765	Firmicutes_A	NO	NO	NO	YES	TEDDY_OU_SUBJ1958241611_MAG22
GMS_766	Firmicutes_A	NO	YES	YES	YES	TEDDY_OU_SUBJ1553405899_MAG44
GMS_767	Firmicutes_A	NO	YES	YES	YES	TEDDY_OU_SUBJ1504420627_MAG80
GMS_768	Firmicutes_A	NO	YES	YES	YES	TEDDY_OU_SUBJ1641541538_MAG91
GMS_769	Firmicutes_A	NO	YES	YES	YES	TEDDY_OU_SUBJ1320820418_MAG29
GMS_77	Actinobacteriota	YES	NO	NO	NO	TEDDY_OU_SUBJ1665344977_MAG24
GMS_770	Firmicutes_A	NO	YES	NO	YES	TEDDY_OU_SUBJ1394456044_MAG117
GMS_771	Firmicutes_A	NO	YES	NO	YES	TEDDY_OU_SUBJ1321430166_MAG107
GMS_772	Firmicutes_A	NO	YES	YES	YES	TEDDY_OU_SUBJ1380405716_MAG65
GMS_773	Firmicutes_A	NO	NO	YES	NO	TEDDY_OU_SUBJ1369453575_MAG100
GMS_774	Firmicutes_A	NO	NO	NO	YES	TEDDY_OU_SUBJ1533472625_MAG47
GMS_775	Firmicutes_A	NO	NO	YES	NO	TEDDY_OU_SUBJ1562941206_MAG22
GMS_776	Firmicutes_A	YES	NO	NO	NO	TEDDY_OU_SUBJ1709661078_MAG21
GMS_777	Firmicutes_A	NO	YES	NO	YES	TEDDY_OU_SUBJ1851696129_MAG71
GMS_778	Firmicutes_A	NO	YES	YES	YES	TEDDY_OU_SUBJ1725658699_MAG32
GMS_779	Firmicutes_A	NO	YES	NO	YES	TEDDY_OU_SUBJ1311779595_MAG73
GMS_78	Actinobacteriota	NO	YES	YES	YES	TEDDY_OU_SUBJ1387717546_MAG78
GMS_780	Firmicutes_A	NO	NO	NO	YES	TEDDY_OU_SUBJ1727110872_MAG19
GMS_781	Firmicutes_A	NO	YES	NO	NO	TEDDY_OU_SUBJ1465523424_MAG67
GMS_782	Firmicutes_A	NO	NO	NO	YES	TEDDY_OU_SUBJ1320820418_MAG117
GMS_783	Firmicutes_A	NO	YES	NO	YES	TEDDY_OU_SUBJ1470258804_MAG95
GMS_784	Firmicutes_A	NO	YES	YES	YES	TEDDY_OU_SUBJ1490524552_MAG31
GMS_785	Firmicutes_A	NO	YES	NO	YES	TEDDY_OU_SUBJ1650596053_MAG1
GMS_786	Firmicutes_A	NO	NO	NO	YES	TEDDY_OU_SUBJ1897582388_MAG250
GMS_787	Firmicutes_A	NO	YES	NO	YES	TEDDY_OU_SUBJ1241419203_MAG17
GMS_788	Firmicutes_A	NO	YES	YES	YES	TEDDY_OU_SUBJ1564509248_MAG110
GMS_789	Firmicutes_A	NO	YES	YES	YES	TEDDY_OU_SUBJ1564509248_MAG5
GMS_79	Firmicutes_A	NO	YES	YES	YES	TEDDY_OU_SUBJ1327005956_MAG98
GMS_790	Firmicutes_A	NO	YES	YES	YES	TEDDY_OU_SUBJ1354573462_MAG56
GMS_791	Firmicutes_A	NO	NO	NO	YES	TEDDY_OU_SUBJ1897582388_MAG108
GMS_792	Firmicutes_A	NO	YES	YES	YES	TEDDY_OU_SUBJ1897951711_MAG44
GMS_793	Firmicutes_A	NO	NO	YES	YES	TEDDY_OU_SUBJ1409003264_MAG82
GMS_794	Firmicutes_A	NO	YES	YES	YES	TEDDY_OU_SUBJ1361349376_MAG30
GMS_795	Firmicutes_A	NO	YES	YES	YES	TEDDY_OU_SUBJ1870814408_MAG50
GMS_796	Firmicutes_A	YES	NO	NO	NO	TEDDY_OU_SUBJ1875431031_MAG82
GMS_797	Firmicutes_A	YES	NO	NO	NO	TEDDY_OU_SUBJ1917212604_MAG101
GMS_798	Firmicutes_A	YES	NO	NO	NO	TEDDY_OU_SUBJ1897582388_MAG50
GMS_799	Firmicutes_A	NO	YES	NO	YES	TEDDY_OU_SUBJ1727110872_MAG50
GMS_8	Firmicutes_A	NO	NO	YES	YES	TEDDY_OU_SUBJ1950891337_MAG58
GMS_80	Firmicutes_A	YES	NO	NO	NO	TEDDY_OU_SUBJ1552707857_MAG143
GMS_800	Firmicutes_C	NO	YES	NO	YES	TEDDY_OU_SUBJ1706517630_MAG9
GMS_801	Firmicutes_C	NO	YES	YES	YES	TEDDY_OU_SUBJ1958241611_MAG103
GMS_802	Firmicutes_C	NO	YES	YES	NO	TEDDY_OU_SUBJ1408249292_MAG53
GMS_803	Firmicutes_C	NO	YES	YES	YES	TEDDY_OU_SUBJ1671622380_MAG70
GMS_804	Firmicutes_C	NO	YES	YES	YES	TEDDY_OU_SUBJ1570076016_MAG136
GMS_805	Firmicutes_C	NO	NO	NO	YES	TEDDY_OU_SUBJ1367414889_MAG27
GMS_806	Firmicutes_C	YES	NO	NO	NO	TEDDY_OU_SUBJ1408249292_MAG59
GMS_807	Firmicutes_C	NO	YES	YES	YES	TEDDY_OU_SUBJ1414776858_MAG49
GMS_808	Firmicutes_C	YES	NO	NO	NO	TEDDY_OU_SUBJ1552707857_MAG49
GMS_809	Firmicutes_C	NO	YES	YES	YES	TEDDY_OU_SUBJ1485180854_MAG40
GMS_81	Firmicutes	YES	NO	NO	NO	TEDDY_OU_SUBJ1321430166_MAG57
GMS_810	Firmicutes_C	NO	YES	YES	YES	TEDDY_OU_SUBJ1693883921_MAG57
GMS_811	Firmicutes_C	NO	YES	YES	YES	TEDDY_OU_SUBJ1272095275_MAG23
GMS_812	Firmicutes_C	NO	YES	YES	YES	TEDDY_OU_SUBJ1439205458_MAG23
GMS_813	Firmicutes_C	NO	YES	YES	NO	TEDDY_OU_SUBJ1232962451_MAG74
GMS_814	Firmicutes_C	NO	YES	YES	YES	TEDDY_OU_SUBJ1422646563_MAG29
GMS_815	Firmicutes_C	YES	NO	NO	NO	TEDDY_OU_SUBJ1897582388_MAG97
GMS_816	Firmicutes_C	NO	YES	YES	YES	TEDDY_OU_SUBJ1655412096_MAG6
GMS_817	Firmicutes_C	NO	YES	YES	YES	TEDDY_OU_SUBJ1807354746_MAG1
GMS_818	Firmicutes_C	NO	YES	YES	YES	TEDDY_OU_SUBJ1825437602_MAG12
GMS_819	Firmicutes_C	NO	YES	YES	YES	TEDDY_OU_SUBJ1540977477_MAG43
GMS_82	Bacteroidota	NO	YES	YES	YES	TEDDY_OU_SUBJ1748509278_MAG42
GMS_820	Firmicutes_C	NO	YES	YES	YES	TEDDY_OU_SUBJ1502215789_MAG97
GMS_821	Firmicutes_C	NO	YES	YES	YES	TEDDY_OU_SUBJ1851699291_MAG19
GMS_822	Firmicutes_C	NO	YES	YES	NO	TEDDY_OU_SUBJ1542798437_MAG42
GMS_823	Firmicutes_C	NO	YES	YES	YES	TEDDY_OU_SUBJ1354573462_MAG10
GMS_824	Firmicutes_C	NO	YES	YES	YES	TEDDY_OU_SUBJ1398327253_MAG30
GMS_825	Firmicutes_C	NO	NO	YES	YES	TEDDY_OU_SUBJ1999573232_MAG89
GMS_826	Firmicutes_C	NO	YES	NO	YES	TEDDY_OU_SUBJ1812675350_MAG62
GMS_827	Firmicutes_C	NO	YES	YES	YES	TEDDY_OU_SUBJ1518156842_MAG11
GMS_828	Firmicutes_C	NO	YES	YES	YES	TEDDY_OU_SUBJ1560559420_MAG69
GMS_829	Firmicutes_C	NO	YES	YES	YES	TEDDY_OU_SUBJ1354562324_MAG77
GMS_83	Firmicutes	NO	NO	NO	YES	TEDDY_OU_SUBJ1897582388_MAG169
GMS_830	Firmicutes_C	NO	NO	YES	YES	TEDDY_OU_SUBJ1453440355_MAG76
GMS_831	Firmicutes_C	NO	NO	NO	YES	TEDDY_OU_SUBJ1816318750_MAG2
GMS_832	Firmicutes_C	NO	NO	YES	NO	TEDDY_OU_SUBJ1358015183_MAG80
GMS_833	Firmicutes_C	NO	YES	YES	YES	TEDDY_OU_SUBJ1367414889_MAG86
GMS_834	Firmicutes_C	NO	YES	YES	YES	TEDDY_OU_SUBJ1556940978_MAG129
GMS_835	Fusobacteriota	NO	YES	YES	YES	TEDDY_OU_SUBJ1471918229_MAG21
GMS_836	Proteobacteria	NO	YES	YES	YES	TEDDY_OU_SUBJ1897582388_MAG119
GMS_837	Proteobacteria	NO	YES	YES	YES	TEDDY_OU_SUBJ1221481172_MAG73
GMS_838	Proteobacteria	NO	YES	YES	YES	TEDDY_OU_SUBJ1847282805_MAG44
GMS_839	Proteobacteria	NO	YES	NO	YES	TEDDY_OU_SUBJ1899872864_MAG29
GMS_84	Firmicutes	YES	NO	NO	NO	TEDDY_OU_SUBJ1762338144_MAG21
GMS_840	Proteobacteria	NO	YES	YES	YES	TEDDY_OU_SUBJ1456476394_MAG85
GMS_841	Proteobacteria	NO	YES	NO	YES	TEDDY_OU_SUBJ1665769895_MAG87
GMS_842	Proteobacteria	NO	YES	YES	YES	TEDDY_OU_SUBJ1561361742_MAG24
GMS_843	Proteobacteria	NO	YES	YES	YES	TEDDY_OU_SUBJ1467849044_MAG127
GMS_844	Proteobacteria	NO	YES	NO	YES	TEDDY_OU_SUBJ1202133390_MAG21
GMS_845	Proteobacteria	NO	YES	NO	YES	TEDDY_OU_SUBJ1426799527_MAG61
GMS_846	Proteobacteria	YES	NO	NO	NO	TEDDY_OU_SUBJ1830760891_MAG12
GMS_847	Proteobacteria	YES	NO	NO	NO	TEDDY_OU_SUBJ1810620863_MAG22
GMS_848	Proteobacteria	NO	YES	NO	NO	TEDDY_OU_SUBJ1515277756_MAG31
GMS_849	Proteobacteria	NO	YES	NO	YES	TEDDY_OU_SUBJ1965214998_MAG43
GMS_85	Firmicutes	YES	NO	NO	NO	TEDDY_OU_SUBJ1925311395_MAG21
GMS_850	Proteobacteria	NO	NO	YES	NO	TEDDY_OU_SUBJ1535043125_MAG26
GMS_851	Proteobacteria	NO	YES	NO	YES	TEDDY_OU_SUBJ1834178900_MAG53
GMS_852	Proteobacteria	NO	YES	NO	YES	TEDDY_OU_SUBJ1430463383_MAG51
GMS_853	Proteobacteria	NO	YES	NO	YES	TEDDY_OU_SUBJ1366028512_MAG105
GMS_854	Proteobacteria	NO	YES	NO	YES	TEDDY_OU_SUBJ1756379753_MAG33
GMS_855	Proteobacteria	NO	YES	NO	YES	TEDDY_OU_SUBJ1697733435_MAG7
GMS_856	Proteobacteria	YES	NO	NO	NO	TEDDY_OU_SUBJ1366697762_MAG6
GMS_857	Proteobacteria	NO	YES	NO	YES	TEDDY_OU_SUBJ1529047662_MAG7
GMS_858	Proteobacteria	NO	YES	NO	YES	TEDDY_OU_SUBJ1992757131_MAG12
GMS_859	Proteobacteria	NO	YES	NO	YES	TEDDY_OU_SUBJ1774426572_MAG9
GMS_86	Firmicutes	YES	NO	NO	NO	TEDDY_OU_SUBJ1504420627_MAG91
GMS_860	Proteobacteria	NO	YES	YES	NO	TEDDY_OU_SUBJ1303572077_MAG9
GMS_861	Proteobacteria	NO	YES	YES	YES	TEDDY_OU_SUBJ1965360942_MAG17
GMS_862	Proteobacteria	NO	YES	NO	YES	TEDDY_OU_SUBJ1852658756_MAG6
GMS_863	Proteobacteria	NO	NO	NO	YES	TEDDY_OU_SUBJ1456476394_MAG34
GMS_864	Proteobacteria	NO	YES	YES	YES	TEDDY_OU_SUBJ1486882648_MAG59
GMS_865	Proteobacteria	NO	YES	NO	YES	TEDDY_OU_SUBJ1408421004_MAG19
GMS_866	Proteobacteria	NO	YES	NO	YES	TEDDY_OU_SUBJ1892724708_MAG24
GMS_867	Proteobacteria	NO	YES	NO	YES	TEDDY_OU_SUBJ1281056545_MAG16
GMS_868	Proteobacteria	NO	YES	NO	YES	TEDDY_OU_SUBJ1533472625_MAG28
GMS_869	Proteobacteria	NO	YES	NO	YES	TEDDY_OU_SUBJ1672352115_MAG6
GMS_87	Firmicutes_A	YES	NO	NO	NO	TEDDY_OU_SUBJ1806449452_MAG22
GMS_870	Proteobacteria	NO	YES	YES	YES	TEDDY_OU_SUBJ1917522162_MAG44
GMS_871	Proteobacteria	NO	YES	NO	YES	TEDDY_OU_SUBJ1983211753_MAG94
GMS_872	Proteobacteria	NO	NO	NO	YES	TEDDY_OU_SUBJ1996022191_MAG29
GMS_873	Proteobacteria	NO	NO	YES	YES	TEDDY_OU_SUBJ1768041036_MAG15
GMS_874	Proteobacteria	NO	YES	YES	YES	TEDDY_OU_SUBJ1220546515_MAG113
GMS_875	Proteobacteria	NO	YES	NO	NO	TEDDY_OU_SUBJ1327005956_MAG85
GMS_876	Proteobacteria	NO	YES	NO	YES	TEDDY_OU_SUBJ1590854185_MAG30
GMS_877	Proteobacteria	NO	YES	YES	YES	TEDDY_OU_SUBJ1797348534_MAG26
GMS_878	Proteobacteria	NO	YES	NO	YES	TEDDY_OU_SUBJ1853558835_MAG68
GMS_879	Verrucomicrobiota	NO	YES	NO	YES	TEDDY_OU_SUBJ1810598970_MAG23
GMS_88	Firmicutes_A	YES	NO	NO	NO	TEDDY_OU_SUBJ1949420417_MAG21
GMS_880	Verrucomicrobiota	NO	YES	YES	YES	TEDDY_OU_SUBJ1297843143_MAG24
GMS_881	Verrucomicrobiota	NO	YES	YES	YES	TEDDY_OU_SUBJ1651705093_MAG6
GMS_882	Verrucomicrobiota	NO	YES	YES	YES	TEDDY_OU_SUBJ1402733862_MAG57
GMS_883	Verrucomicrobiota	NO	YES	YES	YES	TEDDY_OU_SUBJ1893305062_MAG28
GMS_89	Firmicutes_A	YES	NO	NO	NO	TEDDY_OU_SUBJ1446965511_MAG110
GMS_9	Firmicutes	NO	YES	NO	YES	TEDDY_OU_SUBJ1841055722_MAG34
GMS_90	Firmicutes_A	NO	YES	YES	NO	TEDDY_OU_SUBJ1287560689_MAG42
GMS_91	Firmicutes_A	YES	NO	NO	NO	TEDDY_OU_SUBJ1897951711_MAG10
GMS_92	Firmicutes_A	YES	NO	NO	NO	TEDDY_OU_SUBJ1291970953_MAG3
GMS_93	Bacteroidota	YES	NO	NO	NO	TEDDY_OU_SUBJ1905023806_MAG3
GMS_94	Firmicutes_A	YES	NO	NO	NO	TEDDY_OU_SUBJ1505295943_MAG15
GMS_95	Firmicutes_A	YES	NO	NO	NO	TEDDY_OU_SUBJ1917212604_MAG4
GMS_96	Firmicutes_A	YES	NO	NO	NO	TEDDY_OU_SUBJ1697531664_MAG49
GMS_97	Firmicutes_A	YES	NO	NO	NO	TEDDY_OU_SUBJ1320820418_MAG153
GMS_98	Firmicutes_A	YES	NO	NO	NO	TEDDY_OU_SUBJ1205695253_MAG9
GMS_99	Firmicutes_A	YES	NO	NO	NO	TEDDY_OU_SUBJ1228107378_MAG162

## Sheet: Figure 1b
Figure 1b( left)				Figure 1b( right)
		Freq			SubjectID	Order_level	Number of species
	o__Lachnospirales	253			1410223187	o__Bacteroidales	7
	o__Oscillospirales	121			1686419003	o__Bacteroidales	8
	o__Coriobacteriales	120			1485180854	o__Bacteroidales	6
	o__Bacteroidales	81			1413473616	o__Bacteroidales	5
	o__Lactobacillales	69			1515545781	o__Bacteroidales	4
	Other	239			1470258804	o__Bacteroidales	2
					1893305062	o__Bacteroidales	10
					1210048067	o__Bacteroidales	10
					1521080709	o__Bacteroidales	5
					1834672414	o__Bacteroidales	4
					1240237502	o__Bacteroidales	10
					1264582496	o__Bacteroidales	8
					1677598713	o__Bacteroidales	8
					1220135965	o__Bacteroidales	5
					1842157334	o__Bacteroidales	3
					1270432446	o__Bacteroidales	2
					1897582388	o__Bacteroidales	4
					1472561010	o__Bacteroidales	6
					1254698506	o__Bacteroidales	7
					1354562324	o__Bacteroidales	10
					1958241611	o__Bacteroidales	11
					1938000446	o__Bacteroidales	7
					1621134540	o__Bacteroidales	1
					1890679305	o__Bacteroidales	2
					1690139183	o__Bacteroidales	3
					1559813261	o__Bacteroidales	4
					1901483788	o__Bacteroidales	5
					1953899407	o__Bacteroidales	9
					1481053656	o__Bacteroidales	7
					1569946316	o__Bacteroidales	6
					1720286880	o__Bacteroidales	6
					1948771613	o__Bacteroidales	8
					1354234152	o__Bacteroidales	9
					1823039663	o__Bacteroidales	14
					1380175948	o__Bacteroidales	7
					1697595162	o__Bacteroidales	8
					1793661521	o__Bacteroidales	8
					1977736170	o__Bacteroidales	4
					1383155416	o__Bacteroidales	2
					1518156842	o__Bacteroidales	6
					1709460425	o__Bacteroidales	5
					1358015183	o__Bacteroidales	9
					1971202062	o__Bacteroidales	4
					1782184727	o__Bacteroidales	4
					1334414562	o__Bacteroidales	6
					1402733862	o__Bacteroidales	10
					1282706628	o__Bacteroidales	5
					1591533036	o__Bacteroidales	5
					1443072149	o__Bacteroidales	13
					1387717546	o__Bacteroidales	7
					1611814882	o__Bacteroidales	5
					1691426272	o__Bacteroidales	5
					1370580816	o__Bacteroidales	7
					1553620649	o__Bacteroidales	4
					1671622380	o__Bacteroidales	7
					1647875235	o__Bacteroidales	7
					1875431031	o__Bacteroidales	3
					1940194251	o__Bacteroidales	8
					1422646563	o__Bacteroidales	8
					1296635662	o__Bacteroidales	8
					1570076016	o__Bacteroidales	9
					1725658699	o__Bacteroidales	12
					1395588774	o__Bacteroidales	5
					1828768537	o__Bacteroidales	7
					1707451165	o__Bacteroidales	7
					1512783912	o__Bacteroidales	4
					1456014133	o__Bacteroidales	8
					1277891000	o__Bacteroidales	8
					1905023806	o__Bacteroidales	4
					1504479905	o__Bacteroidales	6
					1782032164	o__Bacteroidales	8
					1772220664	o__Bacteroidales	11
					1354573462	o__Bacteroidales	11
					1721701624	o__Bacteroidales	7
					1351253490	o__Bacteroidales	6
					1665447745	o__Bacteroidales	14
					1423652496	o__Bacteroidales	4
					1367414889	o__Bacteroidales	9
					1685775546	o__Bacteroidales	6
					1861181419	o__Bacteroidales	14
					1214523904	o__Bacteroidales	9
					1820119148	o__Bacteroidales	8
					1913333238	o__Bacteroidales	10
					1888521353	o__Bacteroidales	4
					1995828552	o__Bacteroidales	6
					1999573232	o__Bacteroidales	8
					1827841102	o__Bacteroidales	9
					1221481172	o__Bacteroidales	8
					1401905929	o__Bacteroidales	10
					1228107378	o__Bacteroidales	15
					1634525906	o__Bacteroidales	4
					1552707857	o__Bacteroidales	7
					1941652973	o__Bacteroidales	8
					1398327253	o__Bacteroidales	12
					1409003264	o__Bacteroidales	8
					1660342007	o__Bacteroidales	7
					1215450701	o__Bacteroidales	3
					1673404214	o__Bacteroidales	8
					1442667678	o__Bacteroidales	8
					1428105472	o__Bacteroidales	7
					1992235952	o__Bacteroidales	10
					1885874406	o__Bacteroidales	6
					1562941206	o__Bacteroidales	4
					1540977477	o__Bacteroidales	10
					1469813920	o__Bacteroidales	9
					1361349376	o__Bacteroidales	9
					1773938176	o__Bacteroidales	9
					1444342618	o__Bacteroidales	10
					1936089402	o__Bacteroidales	4
					1376441535	o__Bacteroidales	7
					1418918864	o__Bacteroidales	6
					1984040004	o__Bacteroidales	4
					1633570887	o__Bacteroidales	5
					1826522975	o__Bacteroidales	1
					1937472232	o__Bacteroidales	5
					1750642946	o__Bacteroidales	5
					1703854880	o__Bacteroidales	4
					1867865604	o__Bacteroidales	3
					1525703925	o__Bacteroidales	4
					1427155299	o__Bacteroidales	2
					1802500251	o__Bacteroidales	5
					1934759910	o__Bacteroidales	5
					1917212604	o__Bacteroidales	5
					1594594316	o__Bacteroidales	4
					1691612732	o__Bacteroidales	8
					1917522162	o__Bacteroidales	7
					1699493968	o__Bacteroidales	3
					1477223770	o__Bacteroidales	8
					1544054200	o__Bacteroidales	6
					1219013121	o__Bacteroidales	2
					1884425596	o__Bacteroidales	4
					1688520772	o__Bacteroidales	4
					1269980942	o__Bacteroidales	4
					1465523424	o__Bacteroidales	1
					1841090184	o__Bacteroidales	4
					1683690098	o__Bacteroidales	3
					1299329293	o__Bacteroidales	3
					1867634179	o__Bacteroidales	12
					1561602213	o__Bacteroidales	7
					1693883921	o__Bacteroidales	7
					1907095236	o__Bacteroidales	2
					1546159530	o__Bacteroidales	4
					1366627292	o__Bacteroidales	2
					1249351763	o__Bacteroidales	3
					1264891015	o__Bacteroidales	5
					1561361742	o__Bacteroidales	3
					1957923786	o__Bacteroidales	6
					1392692929	o__Bacteroidales	4
					1450162590	o__Bacteroidales	5
					1542798437	o__Bacteroidales	9
					1525036890	o__Bacteroidales	2
					1925403765	o__Bacteroidales	4
					1940973217	o__Bacteroidales	4
					1770494598	o__Bacteroidales	4
					1599265626	o__Bacteroidales	3
					1832643416	o__Bacteroidales	6
					1265849837	o__Bacteroidales	4
					1560559420	o__Bacteroidales	3
					1996022191	o__Bacteroidales	5
					1376773497	o__Bacteroidales	2
					1524209011	o__Bacteroidales	5
					1263906465	o__Bacteroidales	7
					1341052279	o__Bacteroidales	5
					1521921375	o__Bacteroidales	7
					1942773417	o__Bacteroidales	3
					1307390055	o__Bacteroidales	7
					1422683943	o__Bacteroidales	4
					1626777573	o__Bacteroidales	8
					1737921633	o__Bacteroidales	1
					1837860188	o__Bacteroidales	3
					1413594958	o__Bacteroidales	5
					1702924372	o__Bacteroidales	3
					1840538166	o__Bacteroidales	7
					1607835974	o__Bacteroidales	3
					1502254188	o__Bacteroidales	7
					1860957641	o__Bacteroidales	4
					1464940850	o__Bacteroidales	2
					1220546515	o__Bacteroidales	4
					1282560039	o__Bacteroidales	3
					1750671275	o__Bacteroidales	2
					1526086069	o__Bacteroidales	5
					1369765219	o__Bacteroidales	5
					1502215789	o__Bacteroidales	7
					1214325983	o__Bacteroidales	5
					1594145692	o__Bacteroidales	4
					1730396409	o__Bacteroidales	9
					1816463381	o__Bacteroidales	6
					1840148851	o__Bacteroidales	4
					1744859148	o__Bacteroidales	3
					1380405716	o__Bacteroidales	6
					1590854185	o__Bacteroidales	3
					1963274055	o__Bacteroidales	4
					1245377081	o__Bacteroidales	5
					1237890995	o__Bacteroidales	5
					1365023894	o__Bacteroidales	2
					1807889915	o__Bacteroidales	5
					1506386752	o__Bacteroidales	4
					1471918229	o__Bacteroidales	7
					1564509248	o__Bacteroidales	8
					1438186730	o__Bacteroidales	4
					1967257849	o__Bacteroidales	8
					1847282805	o__Bacteroidales	5
					1467821441	o__Bacteroidales	2
					1868714943	o__Bacteroidales	4
					1232962451	o__Bacteroidales	3
					1463553640	o__Bacteroidales	4
					1755815200	o__Bacteroidales	3
					1674269177	o__Bacteroidales	1
					1855253213	o__Bacteroidales	5
					1361733906	o__Bacteroidales	6
					1976603588	o__Bacteroidales	4
					1376756011	o__Bacteroidales	3
					1954121241	o__Bacteroidales	4
					1211029509	o__Bacteroidales	5
					1509979130	o__Bacteroidales	7
					1400712479	o__Bacteroidales	5
					1421445957	o__Bacteroidales	6
					1832330150	o__Bacteroidales	5
					1551530925	o__Bacteroidales	5
					1797243857	o__Bacteroidales	3
					1897951711	o__Bacteroidales	2
					1611641264	o__Bacteroidales	6
					1498298724	o__Bacteroidales	3
					1325964899	o__Bacteroidales	7
					1732982250	o__Bacteroidales	3
					1697687747	o__Bacteroidales	5
					1911219462	o__Bacteroidales	4
					1572619582	o__Bacteroidales	2
					1420704859	o__Bacteroidales	4
					1475237507	o__Bacteroidales	5
					1645770891	o__Bacteroidales	6
					1807354746	o__Bacteroidales	2
					1262137252	o__Bacteroidales	5
					1390958443	o__Bacteroidales	6
					1578947222	o__Bacteroidales	5
					1597899947	o__Bacteroidales	7
					1245506999	o__Bacteroidales	3
					1467849044	o__Bacteroidales	8
					1870075791	o__Bacteroidales	4
					1851699291	o__Bacteroidales	5
					1775724834	o__Bacteroidales	4
					1803014675	o__Bacteroidales	6
					1609377271	o__Bacteroidales	7
					1258854543	o__Bacteroidales	5
					1709661078	o__Bacteroidales	6
					1679606622	o__Bacteroidales	7
					1211506076	o__Bacteroidales	7
					1907052971	o__Bacteroidales	5
					1737548230	o__Bacteroidales	4
					1582991471	o__Bacteroidales	5
					1940995729	o__Bacteroidales	5
					1251286636	o__Bacteroidales	4
					1303742534	o__Bacteroidales	7
					1733023731	o__Bacteroidales	2
					1933284238	o__Bacteroidales	1
					1748509278	o__Bacteroidales	5
					1729069804	o__Bacteroidales	6
					1879808536	o__Bacteroidales	4
					1261646992	o__Bacteroidales	5
					1530357266	o__Bacteroidales	6
					1665769895	o__Bacteroidales	8
					1304098134	o__Bacteroidales	3
					1292134140	o__Bacteroidales	6
					1944989807	o__Bacteroidales	4
					1544781736	o__Bacteroidales	6
					1985604538	o__Bacteroidales	8
					1671259558	o__Bacteroidales	6
					1853558835	o__Bacteroidales	6
					1589385646	o__Bacteroidales	7
					1272095275	o__Bacteroidales	5
					1369453575	o__Bacteroidales	4
					1304459805	o__Bacteroidales	4
					1566330589	o__Bacteroidales	5
					1556940978	o__Bacteroidales	6
					1456476394	o__Bacteroidales	5
					1612335273	o__Bacteroidales	2
					1743288251	o__Bacteroidales	3
					1491939283	o__Bacteroidales	4
					1366028512	o__Bacteroidales	4
					1279157655	o__Bacteroidales	4
					1552761256	o__Bacteroidales	1
					1377560498	o__Bacteroidales	7
					1539417543	o__Bacteroidales	3
					1666590487	o__Bacteroidales	2
					1336866624	o__Bacteroidales	2
					1700454883	o__Bacteroidales	4
					1797348534	o__Bacteroidales	2
					1387886600	o__Bacteroidales	2
					1960411459	o__Bacteroidales	1
					1328537120	o__Bacteroidales	1
					1827761325	o__Bacteroidales	7
					1961943513	o__Bacteroidales	6
					1655412096	o__Bacteroidales	7
					1668359477	o__Bacteroidales	1
					1900633893	o__Bacteroidales	2
					1533472625	o__Bacteroidales	3
					1918345032	o__Bacteroidales	2
					1897696505	o__Bacteroidales	5
					1394456044	o__Bacteroidales	4
					1297296991	o__Bacteroidales	2
					1967724168	o__Bacteroidales	2
					1936818947	o__Bacteroidales	2
					1478347773	o__Bacteroidales	8
					1327005956	o__Bacteroidales	6
					1292684821	o__Bacteroidales	4
					1334204373	o__Bacteroidales	5
					1864767922	o__Bacteroidales	2
					1665344977	o__Bacteroidales	3
					1762338144	o__Bacteroidales	3
					1863097355	o__Bacteroidales	5
					1486359166	o__Bacteroidales	1
					1233265603	o__Bacteroidales	4
					1439205458	o__Bacteroidales	3
					1982356849	o__Bacteroidales	4
					1294958818	o__Bacteroidales	4
					1664402767	o__Bacteroidales	3
					1206891066	o__Bacteroidales	3
					1747342927	o__Bacteroidales	3
					1725637996	o__Bacteroidales	4
					1792889082	o__Bacteroidales	4
					1543995373	o__Bacteroidales	2
					1949420417	o__Bacteroidales	8
					1243510805	o__Bacteroidales	4
					1328137769	o__Bacteroidales	6
					1788716845	o__Bacteroidales	2
					1310118629	o__Bacteroidales	1
					1321793540	o__Bacteroidales	5
					1209695729	o__Bacteroidales	4
					1619061671	o__Bacteroidales	4
					1981675801	o__Bacteroidales	4
					1713789676	o__Bacteroidales	4
					1659055247	o__Bacteroidales	1
					1633336199	o__Bacteroidales	3
					1976879393	o__Bacteroidales	3
					1584864839	o__Bacteroidales	1
					1828674055	o__Bacteroidales	4
					1512113898	o__Bacteroidales	2
					1946370858	o__Bacteroidales	4
					1278763099	o__Bacteroidales	4
					1522347969	o__Bacteroidales	3
					1430463383	o__Bacteroidales	2
					1773467641	o__Bacteroidales	4
					1229945902	o__Bacteroidales	3
					1301699113	o__Bacteroidales	4
					1411453297	o__Bacteroidales	3
					1328759443	o__Bacteroidales	4
					1228642939	o__Bacteroidales	2
					1283384554	o__Bacteroidales	4
					1481912228	o__Bacteroidales	7
					1769964181	o__Bacteroidales	3
					1526737340	o__Bacteroidales	3
					1208355763	o__Bacteroidales	2
					1970471242	o__Bacteroidales	4
					1712495905	o__Bacteroidales	1
					1971619040	o__Bacteroidales	2
					1672377043	o__Bacteroidales	1
					1836545760	o__Bacteroidales	5
					1713044747	o__Bacteroidales	2
					1948791447	o__Bacteroidales	3
					1529047662	o__Bacteroidales	3
					1511341673	o__Bacteroidales	1
					1405681775	o__Bacteroidales	4
					1554398684	o__Bacteroidales	2
					1527629893	o__Bacteroidales	2
					1444044306	o__Bacteroidales	2
					1794675779	o__Bacteroidales	6
					1265950444	o__Bacteroidales	4
					1774834905	o__Bacteroidales	7
					1952607843	o__Bacteroidales	4
					1391457984	o__Bacteroidales	6
					1987097256	o__Bacteroidales	6
					1415720840	o__Bacteroidales	4
					1482137006	o__Bacteroidales	3
					1408249292	o__Bacteroidales	1
					1738528553	o__Bacteroidales	7
					1982512306	o__Bacteroidales	4
					1532644191	o__Bacteroidales	4
					1432134560	o__Bacteroidales	3
					1993497439	o__Bacteroidales	3
					1230795034	o__Bacteroidales	3
					1221324163	o__Bacteroidales	7
					1486809993	o__Bacteroidales	4
					1337114297	o__Bacteroidales	2
					1852194288	o__Bacteroidales	4
					1911745126	o__Bacteroidales	2
					1585384584	o__Bacteroidales	2
					1593581490	o__Bacteroidales	2
					1278618762	o__Bacteroidales	3
					1484926763	o__Bacteroidales	2
					1649231447	o__Bacteroidales	5
					1879042436	o__Bacteroidales	3
					1979908439	o__Bacteroidales	2
					1257259793	o__Bacteroidales	3
					1486882648	o__Bacteroidales	3
					1807336675	o__Bacteroidales	4
					1679495088	o__Bacteroidales	2
					1505295943	o__Bacteroidales	3
					1925311395	o__Bacteroidales	3
					1256059301	o__Bacteroidales	6
					1600359990	o__Bacteroidales	5
					1786817664	o__Bacteroidales	3
					1209173958	o__Bacteroidales	1
					1589746553	o__Bacteroidales	3
					1808629778	o__Bacteroidales	2
					1841055722	o__Bacteroidales	2
					1870427688	o__Bacteroidales	3
					1231759300	o__Bacteroidales	4
					1617196075	o__Bacteroidales	4
					1588028577	o__Bacteroidales	1
					1337362290	o__Bacteroidales	3
					1201173889	o__Bacteroidales	2
					1818130211	o__Bacteroidales	2
					1235862144	o__Bacteroidales	2
					1780424535	o__Bacteroidales	1
					1853979633	o__Bacteroidales	2
					1941860274	o__Bacteroidales	4
					1751126040	o__Bacteroidales	2
					1614093495	o__Bacteroidales	4
					1507203575	o__Bacteroidales	6
					1343724954	o__Bacteroidales	4
					1443277046	o__Bacteroidales	4
					1352055903	o__Bacteroidales	4
					1316279237	o__Bacteroidales	4
					1989837542	o__Bacteroidales	5
					1390292442	o__Bacteroidales	3
					1717521911	o__Bacteroidales	2
					1566407758	o__Bacteroidales	3
					1818407091	o__Bacteroidales	6
					1533192012	o__Bacteroidales	2
					1473033361	o__Bacteroidales	2
					1426799527	o__Bacteroidales	5
					1423526399	o__Bacteroidales	6
					1785317565	o__Bacteroidales	5
					1474385837	o__Bacteroidales	5
					1651705093	o__Bacteroidales	3
					1834178900	o__Bacteroidales	5
					1321430166	o__Bacteroidales	5
					1641541538	o__Bacteroidales	5
					1729636390	o__Bacteroidales	2
					1885985196	o__Bacteroidales	5
					1576755259	o__Bacteroidales	3
					1406272926	o__Bacteroidales	1
					1774426572	o__Bacteroidales	3
					1289694717	o__Bacteroidales	2
					1543276021	o__Bacteroidales	1
					1399174048	o__Bacteroidales	3
					1812675350	o__Bacteroidales	2
					1963902608	o__Bacteroidales	2
					1706517630	o__Bacteroidales	3
					1723549661	o__Bacteroidales	5
					1515277756	o__Bacteroidales	4
					1999733957	o__Bacteroidales	2
					1380372155	o__Bacteroidales	6
					1982037092	o__Bacteroidales	5
					1643332533	o__Bacteroidales	8
					1748377677	o__Bacteroidales	3
					1816318750	o__Bacteroidales	3
					1442431820	o__Bacteroidales	1
					1446589456	o__Bacteroidales	4
					1870814408	o__Bacteroidales	4
					1932675498	o__Bacteroidales	3
					1599394830	o__Bacteroidales	5
					1459813680	o__Bacteroidales	3
					1666102872	o__Bacteroidales	2
					1828380028	o__Bacteroidales	3
					1218817917	o__Bacteroidales	6
					1260682174	o__Bacteroidales	3
					1786296084	o__Bacteroidales	2
					1553405899	o__Bacteroidales	4
					1569785281	o__Bacteroidales	2
					1378497214	o__Bacteroidales	4
					1664530905	o__Bacteroidales	1
					1842268851	o__Bacteroidales	2
					1287560689	o__Bacteroidales	3
					1821599308	o__Bacteroidales	2
					1979757208	o__Bacteroidales	2
					1556685945	o__Bacteroidales	5
					1596360294	o__Bacteroidales	1
					1474926776	o__Bacteroidales	3
					1430657615	o__Bacteroidales	3
					1620841256	o__Bacteroidales	2
					1415148111	o__Bacteroidales	2
					1622939176	o__Bacteroidales	1
					1358073094	o__Bacteroidales	4
					1945791061	o__Bacteroidales	3
					1332112175	o__Bacteroidales	3
					1320820418	o__Bacteroidales	4
					1806449452	o__Bacteroidales	5
					1686476969	o__Bacteroidales	3
					1446965511	o__Bacteroidales	4
					1958447352	o__Bacteroidales	2
					1212096808	o__Bacteroidales	1
					1685451902	o__Bacteroidales	1
					1562946997	o__Bacteroidales	5
					1248247499	o__Bacteroidales	1
					1983400279	o__Bacteroidales	1
					1983211753	o__Bacteroidales	1
					1794386412	o__Bacteroidales	3
					1271923955	o__Bacteroidales	2
					1788590331	o__Bacteroidales	1
					1669403033	o__Bacteroidales	3
					1759452045	o__Bacteroidales	2
					1502939716	o__Bacteroidales	1
					1465907723	o__Bacteroidales	3
					1915765223	o__Bacteroidales	4
					1831707592	o__Bacteroidales	2
					1424220231	o__Bacteroidales	1
					1972151273	o__Bacteroidales	1
					1630810821	o__Bacteroidales	1
					1456937048	o__Bacteroidales	4
					1443741889	o__Bacteroidales	2
					1965360942	o__Bacteroidales	3
					1539161823	o__Bacteroidales	4
					1847714459	o__Bacteroidales	2
					1469107966	o__Bacteroidales	3
					1607964323	o__Bacteroidales	1
					1271814315	o__Bacteroidales	3
					1784460355	o__Bacteroidales	1
					1260102710	o__Bacteroidales	1
					1414776858	o__Bacteroidales	3
					1379633001	o__Bacteroidales	4
					1364323872	o__Bacteroidales	1
					1738043333	o__Bacteroidales	2
					1653172796	o__Bacteroidales	2
					1724218682	o__Bacteroidales	2
					1203573217	o__Bacteroidales	2
					1449063590	o__Bacteroidales	1
					1985192825	o__Bacteroidales	2
					1287248899	o__Bacteroidales	2
					1881020049	o__Bacteroidales	1
					1516594246	o__Bacteroidales	2
					1342982140	o__Bacteroidales	2
					1867431578	o__Bacteroidales	2
					1987808799	o__Bacteroidales	2
					1516547689	o__Bacteroidales	1
					1969750490	o__Bacteroidales	3
					1381855501	o__Bacteroidales	2
					1743280302	o__Bacteroidales	3
					1555475495	o__Bacteroidales	1
					1934221956	o__Bacteroidales	1
					1559962652	o__Bacteroidales	5
					1689589051	o__Bacteroidales	1
					1559052997	o__Bacteroidales	3
					1504420627	o__Bacteroidales	3
					1218966320	o__Bacteroidales	3
					1493561067	o__Bacteroidales	2
					1752249221	o__Bacteroidales	3
					1570981842	o__Bacteroidales	1
					1738064281	o__Bacteroidales	2
					1722470158	o__Bacteroidales	3
					1477050421	o__Bacteroidales	1
					1201923829	o__Bacteroidales	2
					1670617337	o__Bacteroidales	2
					1431448437	o__Bacteroidales	4
					1518829560	o__Bacteroidales	1
					1258855966	o__Bacteroidales	3
					1618380387	o__Bacteroidales	3
					1837572164	o__Bacteroidales	2
					1370609090	o__Bacteroidales	2
					1489569632	o__Bacteroidales	2
					1571694421	o__Bacteroidales	3
					1830760891	o__Bacteroidales	1
					1712043778	o__Bacteroidales	3
					1424526367	o__Bacteroidales	3
					1950891337	o__Bacteroidales	1
					1773713759	o__Bacteroidales	4
					1341954341	o__Bacteroidales	1
					1241419203	o__Bacteroidales	1
					1242677718	o__Bacteroidales	1
					1349861346	o__Bacteroidales	1
					1244917006	o__Bacteroidales	3
					1235120093	o__Bacteroidales	1
					1837466397	o__Bacteroidales	4
					1874391501	o__Bacteroidales	1
					1270135221	o__Bacteroidales	2
					1453262909	o__Bacteroidales	1
					1683560404	o__Bacteroidales	5
					1798464831	o__Bacteroidales	2
					1828433112	o__Bacteroidales	1
					1920945197	o__Bacteroidales	1
					1918137242	o__Bacteroidales	3
					1922210563	o__Bacteroidales	4
					1281056545	o__Bacteroidales	2
					1995038044	o__Bacteroidales	1
					1697531664	o__Bacteroidales	3
					1375080804	o__Bacteroidales	1
					1257441203	o__Bacteroidales	1
					1962166822	o__Bacteroidales	3
					1391609433	o__Bacteroidales	3
					1290879174	o__Bacteroidales	2
					1991051265	o__Bacteroidales	1
					1754250404	o__Bacteroidales	3
					1730561529	o__Bacteroidales	1
					1460967184	o__Bacteroidales	1
					1629700173	o__Bacteroidales	3
					1203382400	o__Bacteroidales	1
					1756379753	o__Bacteroidales	1
					1981922186	o__Bacteroidales	3
					1898251092	o__Bacteroidales	1
					1251628802	o__Bacteroidales	1
					1297070386	o__Bacteroidales	3
					1739450374	o__Bacteroidales	4
					1481878712	o__Bacteroidales	1
					1542182324	o__Bacteroidales	2
					1619057714	o__Bacteroidales	1
					1291970953	o__Bacteroidales	2
					1335864485	o__Bacteroidales	2
					1690096424	o__Bacteroidales	2
					1294883890	o__Bacteroidales	1
					1489042604	o__Bacteroidales	2
					1475826938	o__Bacteroidales	3
					1987629134	o__Bacteroidales	1
					1540276332	o__Bacteroidales	3
					1350449120	o__Bacteroidales	3
					1490524552	o__Bacteroidales	3
					1963977686	o__Bacteroidales	2
					1794434448	o__Bacteroidales	3
					1725005612	o__Bacteroidales	1
					1731548578	o__Bacteroidales	2
					1209845520	o__Bacteroidales	2
					1752230798	o__Bacteroidales	1
					1203939770	o__Bacteroidales	1
					1899872864	o__Bacteroidales	3
					1490645663	o__Bacteroidales	2
					1472545676	o__Bacteroidales	1
					1687049547	o__Bacteroidales	2
					1825437602	o__Bacteroidales	1
					1851696129	o__Bacteroidales	2
					1574437839	o__Bacteroidales	1
					1511219058	o__Bacteroidales	1
					1671014240	o__Bacteroidales	1
					1742125317	o__Bacteroidales	2
					1741027363	o__Bacteroidales	1
					1448127209	o__Bacteroidales	2
					1598259392	o__Bacteroidales	1
					1747369725	o__Bacteroidales	1
					1965214998	o__Bacteroidales	2
					1870988031	o__Bacteroidales	2
					1712696547	o__Bacteroidales	1
					1307275821	o__Bacteroidales	2
					1975147851	o__Bacteroidales	1
					1805424519	o__Bacteroidales	2
					1297843143	o__Bacteroidales	2
					1879852081	o__Bacteroidales	1
					1701708769	o__Bacteroidales	1
					1686922178	o__Bacteroidales	2
					1980955825	o__Bacteroidales	1
					1458506518	o__Bacteroidales	3
					1597051692	o__Bacteroidales	2
					1435044186	o__Bacteroidales	1
					1298472532	o__Bacteroidales	1
					1839564502	o__Bacteroidales	1
					1214227990	o__Bacteroidales	1
					1647482917	o__Bacteroidales	1
					1568931410	o__Bacteroidales	1
					1965017679	o__Bacteroidales	1
					1838470437	o__Bacteroidales	1
					1435681068	o__Bacteroidales	1
					1810598970	o__Bacteroidales	1
					1559161450	o__Bacteroidales	1
					1297069541	o__Bacteroidales	2
					1897798550	o__Bacteroidales	1
					1795847732	o__Bacteroidales	1
					1243519612	o__Bacteroidales	1
					1453440355	o__Bacteroidales	1
					1730333630	o__Bacteroidales	1
					1344242050	o__Bacteroidales	1
					1535043125	o__Bacteroidales	1
					1749293638	o__Bacteroidales	2
					1492011160	o__Bacteroidales	1
					1457228152	o__Bacteroidales	1
					1880192398	o__Bacteroidales	1
					1449190954	o__Bacteroidales	1
					1334611861	o__Bacteroidales	2
					1324671017	o__Bacteroidales	1
					1437366758	o__Bacteroidales	1
					1623277209	o__Bacteroidales	1
					1229261507	o__Bacteroidales	1
					1873477134	o__Bacteroidales	2
					1989988060	o__Bacteroidales	1
					1811740590	o__Bacteroidales	1
					1250924357	o__Bacteroidales	1
					1554272841	o__Bacteroidales	1
					1490679429	o__Bacteroidales	1
					1239555133	o__Bacteroidales	1
					1774772246	o__Bacteroidales	1
					1580057722	o__Bacteroidales	2
					1959093490	o__Bacteroidales	1
					1935530977	o__Bacteroidales	1
					1410406160	o__Bacteroidales	2
					1403549779	o__Bacteroidales	1
					1607366575	o__Bacteroidales	1
					1970655065	o__Bacteroidales	1
					1604272188	o__Bacteroidales	1
					1706415244	o__Bacteroidales	1
					1414214682	o__Bacteroidales	1
					1254820001	o__Bacteroidales	1
					1500778226	o__Lachnospirales	5
					1287560689	o__Lachnospirales	16
					1671014240	o__Lachnospirales	22
					1772220664	o__Lachnospirales	19
					1265950444	o__Lachnospirales	29
					1665447745	o__Lachnospirales	19
					1552707857	o__Lachnospirales	25
					1221481172	o__Lachnospirales	23
					1254698506	o__Lachnospirales	17
					1446965511	o__Lachnospirales	24
					1643332533	o__Lachnospirales	19
					1342982140	o__Lachnospirales	21
					1982356849	o__Lachnospirales	21
					1423526399	o__Lachnospirales	22
					1867865604	o__Lachnospirales	36
					1674269177	o__Lachnospirales	8
					1703854880	o__Lachnospirales	16
					1971202062	o__Lachnospirales	22
					1493561067	o__Lachnospirales	16
					1826522975	o__Lachnospirales	12
					1453440355	o__Lachnospirales	22
					1571694421	o__Lachnospirales	16
					1649231447	o__Lachnospirales	17
					1784460355	o__Lachnospirales	15
					1750642946	o__Lachnospirales	18
					1832643416	o__Lachnospirales	11
					1743288251	o__Lachnospirales	3
					1842268851	o__Lachnospirales	14
					1917522162	o__Lachnospirales	11
					1559813261	o__Lachnospirales	11
					1320820418	o__Lachnospirales	29
					1983211753	o__Lachnospirales	12
					1837466397	o__Lachnospirales	20
					1505295943	o__Lachnospirales	18
					1948771613	o__Lachnospirales	26
					1321430166	o__Lachnospirales	23
					1737921633	o__Lachnospirales	21
					1254820001	o__Lachnospirales	3
					1395000226	o__Lachnospirales	12
					1697595162	o__Lachnospirales	35
					1712495905	o__Lachnospirales	14
					1666590487	o__Lachnospirales	10
					1760263362	o__Lachnospirales	9
					1700454883	o__Lachnospirales	14
					1677801881	o__Lachnospirales	14
					1489042604	o__Lachnospirales	16
					1235524891	o__Lachnospirales	16
					1717521911	o__Lachnospirales	15
					1936818947	o__Lachnospirales	11
					1853558835	o__Lachnospirales	23
					1291970953	o__Lachnospirales	21
					1890679305	o__Lachnospirales	9
					1381855501	o__Lachnospirales	12
					1732982250	o__Lachnospirales	2
					1949420417	o__Lachnospirales	25
					1341563176	o__Lachnospirales	12
					1792889082	o__Lachnospirales	12
					1410223187	o__Lachnospirales	19
					1243510805	o__Lachnospirales	10
					1828674055	o__Lachnospirales	11
					1619061671	o__Lachnospirales	14
					1555310975	o__Lachnospirales	14
					1208355763	o__Lachnospirales	11
					1544054200	o__Lachnospirales	10
					1963977686	o__Lachnospirales	9
					1749293638	o__Lachnospirales	14
					1391457984	o__Lachnospirales	22
					1244917006	o__Lachnospirales	10
					1577243220	o__Lachnospirales	10
					1827761325	o__Lachnospirales	13
					1472561010	o__Lachnospirales	15
					1600359990	o__Lachnospirales	15
					1999573232	o__Lachnospirales	10
					1307390055	o__Lachnospirales	7
					1341052279	o__Lachnospirales	8
					1379633001	o__Lachnospirales	13
					1604272188	o__Lachnospirales	8
					1265849837	o__Lachnospirales	8
					1989837542	o__Lachnospirales	10
					1467821441	o__Lachnospirales	23
					1273861388	o__Lachnospirales	5
					1841951412	o__Lachnospirales	4
					1958241611	o__Lachnospirales	22
					1985192825	o__Lachnospirales	5
					1464940850	o__Lachnospirales	15
					1786296084	o__Lachnospirales	15
					1748377677	o__Lachnospirales	13
					1690096424	o__Lachnospirales	5
					1553405899	o__Lachnospirales	10
					1969750490	o__Lachnospirales	9
					1248247499	o__Lachnospirales	12
					1209695729	o__Lachnospirales	11
					1521080709	o__Lachnospirales	9
					1621134540	o__Lachnospirales	13
					1555475495	o__Lachnospirales	3
					1970655065	o__Lachnospirales	9
					1612335273	o__Lachnospirales	12
					1250897089	o__Lachnospirales	3
					1664402767	o__Lachnospirales	12
					1788716845	o__Lachnospirales	11
					1206891066	o__Lachnospirales	8
					1725637996	o__Lachnospirales	21
					1491939283	o__Lachnospirales	4
					1636875262	o__Lachnospirales	3
					1709460425	o__Lachnospirales	15
					1959093490	o__Lachnospirales	1
					1498298724	o__Lachnospirales	8
					1427155299	o__Lachnospirales	5
					1568931410	o__Lachnospirales	4
					1914344396	o__Lachnospirales	6
					1782184727	o__Lachnospirales	6
					1380175948	o__Lachnospirales	7
					1559962652	o__Lachnospirales	22
					1334414562	o__Lachnospirales	20
					1686419003	o__Lachnospirales	19
					1279157655	o__Lachnospirales	14
					1467069283	o__Lachnospirales	1
					1983400279	o__Lachnospirales	20
					1321793540	o__Lachnospirales	12
					1325964899	o__Lachnospirales	7
					1697687747	o__Lachnospirales	28
					1366028512	o__Lachnospirales	23
					1743280302	o__Lachnospirales	14
					1369765219	o__Lachnospirales	11
					1516547689	o__Lachnospirales	9
					1934221956	o__Lachnospirales	10
					1690560930	o__Lachnospirales	1
					1572619582	o__Lachnospirales	6
					1747342927	o__Lachnospirales	16
					1328137769	o__Lachnospirales	20
					1852658756	o__Lachnospirales	1
					1934759910	o__Lachnospirales	9
					1522347969	o__Lachnospirales	9
					1370580816	o__Lachnospirales	19
					1553620649	o__Lachnospirales	9
					1443072149	o__Lachnospirales	15
					1594594316	o__Lachnospirales	7
					1773467641	o__Lachnospirales	6
					1917212604	o__Lachnospirales	17
					1802500251	o__Lachnospirales	19
					1377560498	o__Lachnospirales	22
					1502939716	o__Lachnospirales	2
					1633570887	o__Lachnospirales	12
					1214227990	o__Lachnospirales	12
					1502215789	o__Lachnospirales	18
					1946370858	o__Lachnospirales	4
					1722470158	o__Lachnospirales	5
					1430463383	o__Lachnospirales	14
					1420704859	o__Lachnospirales	11
					1485180854	o__Lachnospirales	11
					1768041036	o__Lachnospirales	2
					1647875235	o__Lachnospirales	10
					1691612732	o__Lachnospirales	9
					1611814882	o__Lachnospirales	25
					1218966320	o__Lachnospirales	12
					1278763099	o__Lachnospirales	19
					1570981842	o__Lachnospirales	7
					1559052997	o__Lachnospirales	16
					1669403033	o__Lachnospirales	12
					1838470437	o__Lachnospirales	9
					1713789676	o__Lachnospirales	8
					1953899407	o__Lachnospirales	17
					1282706628	o__Lachnospirales	20
					1633336199	o__Lachnospirales	15
					1591941576	o__Lachnospirales	1
					1723832795	o__Lachnospirales	5
					1691426272	o__Lachnospirales	13
					1472545676	o__Lachnospirales	5
					1976879393	o__Lachnospirales	6
					1512113898	o__Lachnospirales	8
					1759452045	o__Lachnospirales	13
					1896759560	o__Lachnospirales	2
					1794386412	o__Lachnospirales	16
					1821599308	o__Lachnospirales	12
					1477050421	o__Lachnospirales	8
					1504420627	o__Lachnospirales	22
					1201923829	o__Lachnospirales	16
					1752249221	o__Lachnospirales	11
					1413473616	o__Lachnospirales	21
					1312371311	o__Lachnospirales	12
					1481053656	o__Lachnospirales	9
					1279916508	o__Lachnospirales	3
					1584864839	o__Lachnospirales	4
					1828768537	o__Lachnospirales	21
					1971619040	o__Lachnospirales	18
					1970471242	o__Lachnospirales	10
					1264582496	o__Lachnospirales	19
					1672377043	o__Lachnospirales	10
					1228642939	o__Lachnospirales	11
					1240237502	o__Lachnospirales	14
					1380405716	o__Lachnospirales	6
					1940194251	o__Lachnospirales	6
					1489569632	o__Lachnospirales	4
					1915765223	o__Lachnospirales	18
					1481912228	o__Lachnospirales	19
					1328759443	o__Lachnospirales	11
					1935530977	o__Lachnospirales	11
					1283384554	o__Lachnospirales	15
					1618380387	o__Lachnospirales	10
					1214325983	o__Lachnospirales	21
					1793661521	o__Lachnospirales	29
					1411453297	o__Lachnospirales	17
					1875431031	o__Lachnospirales	12
					1431448437	o__Lachnospirales	12
					1778560668	o__Lachnospirales	10
					1422646563	o__Lachnospirales	30
					1884425596	o__Lachnospirales	10
					1979757208	o__Lachnospirales	4
					1539417543	o__Lachnospirales	3
					1336866624	o__Lachnospirales	9
					1590854185	o__Lachnospirales	10
					1465907723	o__Lachnospirales	11
					1301699113	o__Lachnospirales	9
					1311779595	o__Lachnospirales	14
					1475237507	o__Lachnospirales	18
					1570076016	o__Lachnospirales	22
					1725658699	o__Lachnospirales	18
					1477223770	o__Lachnospirales	12
					1518829560	o__Lachnospirales	5
					1769964181	o__Lachnospirales	7
					1559161450	o__Lachnospirales	6
					1645770891	o__Lachnospirales	4
					1262137252	o__Lachnospirales	24
					1834672414	o__Lachnospirales	8
					1699493968	o__Lachnospirales	6
					1219013121	o__Lachnospirales	3
					1312925680	o__Lachnospirales	11
					1750956729	o__Lachnospirales	1
					1744859148	o__Lachnospirales	25
					1897951711	o__Lachnospirales	22
					1395588774	o__Lachnospirales	3
					1733195904	o__Lachnospirales	3
					1730333630	o__Lachnospirales	8
					1687049547	o__Lachnospirales	6
					1847293375	o__Lachnospirales	3
					1527629893	o__Lachnospirales	3
					1948791447	o__Lachnospirales	9
					1461865632	o__Lachnospirales	7
					1831707592	o__Lachnospirales	6
					1529047662	o__Lachnospirales	6
					1816463381	o__Lachnospirales	16
					1976221126	o__Lachnospirales	2
					1465523424	o__Lachnospirales	21
					1650596053	o__Lachnospirales	6
					1830760891	o__Lachnospirales	8
					1698264730	o__Lachnospirales	3
					1672352115	o__Lachnospirales	1
					1405681775	o__Lachnospirales	4
					1424526367	o__Lachnospirales	6
					1243519612	o__Lachnospirales	3
					1597899947	o__Lachnospirales	13
					1611641264	o__Lachnospirales	16
					1713044747	o__Lachnospirales	10
					1707451165	o__Lachnospirales	20
					1456014133	o__Lachnospirales	14
					1972151273	o__Lachnospirales	3
					1424220231	o__Lachnospirales	11
					1977736170	o__Lachnospirales	8
					1241419203	o__Lachnospirales	4
					1795847732	o__Lachnospirales	3
					1341954341	o__Lachnospirales	11
					1677598713	o__Lachnospirales	21
					1354573462	o__Lachnospirales	26
					1277891000	o__Lachnospirales	20
					1390958443	o__Lachnospirales	14
					1203939770	o__Lachnospirales	5
					1589655652	o__Lachnospirales	13
					1436190086	o__Lachnospirales	18
					1511341673	o__Lachnospirales	19
					1683690098	o__Lachnospirales	5
					1400136819	o__Lachnospirales	7
					1688520772	o__Lachnospirales	3
					1220135965	o__Lachnospirales	15
					1712043778	o__Lachnospirales	10
					1492852565	o__Lachnospirales	5
					1306729148	o__Lachnospirales	1
					1870075791	o__Lachnospirales	12
					1741027363	o__Lachnospirales	6
					1950891337	o__Lachnospirales	11
					1905023806	o__Lachnospirales	21
					1794675779	o__Lachnospirales	3
					1578947222	o__Lachnospirales	10
					1359542206	o__Lachnospirales	10
					1445723941	o__Lachnospirales	2
					1330355264	o__Lachnospirales	7
					1245506999	o__Lachnospirales	18
					1727377145	o__Lachnospirales	9
					1245377081	o__Lachnospirales	7
					1648736161	o__Lachnospirales	10
					1596360294	o__Lachnospirales	13
					1299329293	o__Lachnospirales	6
					1475826938	o__Lachnospirales	16
					1992757131	o__Lachnospirales	4
					1415720840	o__Lachnospirales	22
					1598259392	o__Lachnospirales	16
					1987097256	o__Lachnospirales	17
					1803014675	o__Lachnospirales	15
					1430657615	o__Lachnospirales	18
					1270432446	o__Lachnospirales	20
					1720286880	o__Lachnospirales	3
					1621210354	o__Lachnospirales	4
					1492011160	o__Lachnospirales	9
					1365023894	o__Lachnospirales	12
					1561602213	o__Lachnospirales	22
					1960411459	o__Lachnospirales	3
					1851699291	o__Lachnospirales	6
					1775724834	o__Lachnospirales	22
					1377822937	o__Lachnospirales	2
					1952607843	o__Lachnospirales	20
					1556685945	o__Lachnospirales	8
					1721701624	o__Lachnospirales	10
					1842157334	o__Lachnospirales	5
					1794434448	o__Lachnospirales	16
					1693883921	o__Lachnospirales	28
					1846692091	o__Lachnospirales	3
					1774834905	o__Lachnospirales	19
					1432134560	o__Lachnospirales	17
					1535043125	o__Lachnospirales	5
					1867634179	o__Lachnospirales	16
					1546159530	o__Lachnospirales	20
					1982512306	o__Lachnospirales	7
					1443741889	o__Lachnospirales	3
					1482137006	o__Lachnospirales	11
					1965360942	o__Lachnospirales	24
					1242677718	o__Lachnospirales	4
					1448127209	o__Lachnospirales	7
					1456476394	o__Lachnospirales	15
					1230795034	o__Lachnospirales	19
					1820439360	o__Lachnospirales	3
					1747369725	o__Lachnospirales	4
					1620841256	o__Lachnospirales	7
					1532644191	o__Lachnospirales	14
					1994676936	o__Lachnospirales	10
					1212876107	o__Lachnospirales	4
					1556940978	o__Lachnospirales	21
					1738528553	o__Lachnospirales	10
					1691351849	o__Lachnospirales	2
					1474926776	o__Lachnospirales	1
					1351253490	o__Lachnospirales	12
					1907095236	o__Lachnospirales	5
					1382674091	o__Lachnospirales	1
					1917189485	o__Lachnospirales	6
					1410406160	o__Lachnospirales	7
					1408249292	o__Lachnospirales	14
					1387886600	o__Lachnospirales	7
					1250949712	o__Lachnospirales	15
					1874391501	o__Lachnospirales	7
					1988200401	o__Lachnospirales	4
					1816555893	o__Lachnospirales	1
					1594145692	o__Lachnospirales	15
					1539161823	o__Lachnospirales	2
					1945791061	o__Lachnospirales	6
					1450162590	o__Lachnospirales	4
					1679606622	o__Lachnospirales	6
					1709661078	o__Lachnospirales	19
					1423652496	o__Lachnospirales	26
					1880192398	o__Lachnospirales	18
					1679495088	o__Lachnospirales	11
					1456937048	o__Lachnospirales	26
					1413560202	o__Lachnospirales	5
					1979908439	o__Lachnospirales	13
					1561361742	o__Lachnospirales	2
					1609377271	o__Lachnospirales	15
					1486882648	o__Lachnospirales	21
					1337114297	o__Lachnospirales	16
					1957923786	o__Lachnospirales	25
					1278618762	o__Lachnospirales	18
					1683560404	o__Lachnospirales	16
					1205695253	o__Lachnospirales	12
					1847714459	o__Lachnospirales	9
					1918137242	o__Lachnospirales	5
					1922194845	o__Lachnospirales	2
					1257259793	o__Lachnospirales	9
					1506386752	o__Lachnospirales	3
					1453262909	o__Lachnospirales	3
					1798464831	o__Lachnospirales	12
					1298472532	o__Lachnospirales	10
					1304459805	o__Lachnospirales	17
					1852194288	o__Lachnospirales	6
					1358073094	o__Lachnospirales	12
					1367414889	o__Lachnospirales	12
					1585384584	o__Lachnospirales	1
					1264891015	o__Lachnospirales	15
					1700186575	o__Lachnospirales	15
					1861181419	o__Lachnospirales	20
					1879042436	o__Lachnospirales	12
					1685775546	o__Lachnospirales	15
					1221324163	o__Lachnospirales	18
					1258854543	o__Lachnospirales	22
					1449190954	o__Lachnospirales	6
					1911745126	o__Lachnospirales	8
					1961943513	o__Lachnospirales	17
					1249351763	o__Lachnospirales	7
					1486809993	o__Lachnospirales	18
					1214523904	o__Lachnospirales	16
					1542798437	o__Lachnospirales	13
					1593581490	o__Lachnospirales	2
					1667947264	o__Lachnospirales	2
					1489117868	o__Lachnospirales	10
					1392692929	o__Lachnospirales	9
					1564509248	o__Lachnospirales	11
					1897582388	o__Lachnospirales	34
					1807336675	o__Lachnospirales	5
					1828433112	o__Lachnospirales	15
					1421570588	o__Lachnospirales	7
					1617196075	o__Lachnospirales	15
					1401905929	o__Lachnospirales	20
					1634525906	o__Lachnospirales	17
					1231759300	o__Lachnospirales	10
					1256059301	o__Lachnospirales	5
					1414776858	o__Lachnospirales	12
					1918345032	o__Lachnospirales	3
					1925311395	o__Lachnospirales	23
					1839806850	o__Lachnospirales	19
					1897696505	o__Lachnospirales	15
					1841055722	o__Lachnospirales	8
					1995828552	o__Lachnospirales	14
					1770494598	o__Lachnospirales	4
					1562946997	o__Lachnospirales	12
					1870427688	o__Lachnospirales	5
					1271814315	o__Lachnospirales	4
					1888521353	o__Lachnospirales	10
					1394456044	o__Lachnospirales	20
					1438186730	o__Lachnospirales	11
					1607964323	o__Lachnospirales	13
					1827841102	o__Lachnospirales	7
					1907052971	o__Lachnospirales	14
					1940973217	o__Lachnospirales	8
					1900633893	o__Lachnospirales	10
					1820119148	o__Lachnospirales	11
					1211506076	o__Lachnospirales	16
					1209173958	o__Lachnospirales	4
					1847282805	o__Lachnospirales	26
					1588028577	o__Lachnospirales	2
					1786817664	o__Lachnospirales	20
					1925403765	o__Lachnospirales	9
					1662442258	o__Lachnospirales	2
					1260102710	o__Lachnospirales	7
					1941652973	o__Lachnospirales	9
					1697531664	o__Lachnospirales	19
					1599265626	o__Lachnospirales	16
					1533472625	o__Lachnospirales	11
					1965214998	o__Lachnospirales	13
					1967257849	o__Lachnospirales	9
					1229238740	o__Lachnospirales	16
					1652276187	o__Lachnospirales	12
					1469107966	o__Lachnospirales	3
					1589746553	o__Lachnospirales	10
					1476824192	o__Lachnospirales	13
					1525036890	o__Lachnospirales	2
					1830731926	o__Lachnospirales	3
					1448228386	o__Lachnospirales	14
					1375080804	o__Lachnospirales	4
					1655412096	o__Lachnospirales	5
					1962166822	o__Lachnospirales	18
					1437366758	o__Lachnospirales	10
					1263906465	o__Lachnospirales	12
					1754255484	o__Lachnospirales	2
					1271241282	o__Lachnospirales	2
					1893305062	o__Lachnospirales	13
					1232962451	o__Lachnospirales	17
					1660342007	o__Lachnospirales	18
					1686476969	o__Lachnospirales	5
					1385464343	o__Lachnospirales	3
					1996022191	o__Lachnospirales	8
					1443277046	o__Lachnospirales	8
					1376773497	o__Lachnospirales	4
					1292684821	o__Lachnospirales	15
					1722312075	o__Lachnospirales	8
					1787580229	o__Lachnospirales	5
					1303742534	o__Lachnospirales	15
					1507203575	o__Lachnospirales	20
					1528097243	o__Lachnospirales	7
					1614093495	o__Lachnospirales	6
					1755456139	o__Lachnospirales	4
					1870988031	o__Lachnospirales	10
					1235862144	o__Lachnospirales	13
					1868714943	o__Lachnospirales	16
					1470258804	o__Lachnospirales	17
					1737548230	o__Lachnospirales	15
					1560559420	o__Lachnospirales	10
					1853979633	o__Lachnospirales	16
					1352055903	o__Lachnospirales	18
					1575902253	o__Lachnospirales	7
					1409003264	o__Lachnospirales	27
					1437581898	o__Lachnospirales	3
					1751126040	o__Lachnospirales	18
					1518156842	o__Lachnospirales	15
					1332112175	o__Lachnospirales	13
					1260218131	o__Lachnospirales	6
					1316279237	o__Lachnospirales	12
					1755425797	o__Lachnospirales	6
					1940995729	o__Lachnospirales	5
					1290879174	o__Lachnospirales	7
					1398327253	o__Lachnospirales	18
					1967724168	o__Lachnospirales	7
					1582991471	o__Lachnospirales	14
					1343724954	o__Lachnospirales	24
					1925313272	o__Lachnospirales	6
					1327005956	o__Lachnospirales	17
					1391609433	o__Lachnospirales	16
					1324671017	o__Lachnospirales	9
					1623277209	o__Lachnospirales	14
					1818130211	o__Lachnospirales	35
					1987629134	o__Lachnospirales	12
					1428105472	o__Lachnospirales	14
					1873477134	o__Lachnospirales	3
					1755815200	o__Lachnospirales	7
					1863097355	o__Lachnospirales	13
					1442667678	o__Lachnospirales	19
					1991051265	o__Lachnospirales	2
					1566407758	o__Lachnospirales	7
					1574437839	o__Lachnospirales	10
					1822325385	o__Lachnospirales	16
					1754250404	o__Lachnospirales	9
					1665344977	o__Lachnospirales	11
					1834178900	o__Lachnospirales	16
					1730396409	o__Lachnospirales	15
					1474385837	o__Lachnospirales	19
					1334204373	o__Lachnospirales	18
					1855253213	o__Lachnospirales	5
					1307275821	o__Lachnospirales	7
					1626777573	o__Lachnospirales	7
					1712696547	o__Lachnospirales	6
					1899872864	o__Lachnospirales	11
					1297843143	o__Lachnospirales	6
					1422683943	o__Lachnospirales	23
					1702924372	o__Lachnospirales	13
					1785317565	o__Lachnospirales	11
					1729069804	o__Lachnospirales	24
					1975147851	o__Lachnospirales	7
					1651705093	o__Lachnospirales	3
					1748509278	o__Lachnospirales	15
					1885985196	o__Lachnospirales	11
					1653172796	o__Lachnospirales	9
					1806449452	o__Lachnospirales	21
					1463553640	o__Lachnospirales	10
					1354562324	o__Lachnospirales	11
					1413594958	o__Lachnospirales	10
					1492270738	o__Lachnospirales	4
					1697733435	o__Lachnospirales	4
					1641541538	o__Lachnospirales	21
					1879808536	o__Lachnospirales	6
					1350353383	o__Lachnospirales	6
					1426799527	o__Lachnospirales	14
					1629700173	o__Lachnospirales	12
					1380342228	o__Lachnospirales	2
					1724218682	o__Lachnospirales	2
					1933284238	o__Lachnospirales	3
					1712996455	o__Lachnospirales	21
					1864767922	o__Lachnospirales	4
					1949151101	o__Lachnospirales	5
					1818407091	o__Lachnospirales	13
					1533192012	o__Lachnospirales	4
					1837860188	o__Lachnospirales	4
					1774426572	o__Lachnospirales	1
					1289694717	o__Lachnospirales	11
					1984040004	o__Lachnospirales	16
					1203382400	o__Lachnospirales	7
					1976603588	o__Lachnospirales	6
					1673404214	o__Lachnospirales	15
					1444342618	o__Lachnospirales	13
					1509979130	o__Lachnospirales	14
					1469813920	o__Lachnospirales	19
					1361733906	o__Lachnospirales	17
					1811740590	o__Lachnospirales	7
					1531105772	o__Lachnospirales	12
					1839564502	o__Lachnospirales	4
					1999733957	o__Lachnospirales	6
					1250924357	o__Lachnospirales	10
					1203573217	o__Lachnospirales	6
					1562941206	o__Lachnospirales	18
					1840538166	o__Lachnospirales	7
					1944989807	o__Lachnospirales	5
					1992235952	o__Lachnospirales	7
					1723549661	o__Lachnospirales	13
					1954121241	o__Lachnospirales	11
					1885874406	o__Lachnospirales	15
					1210048067	o__Lachnospirales	17
					1938000446	o__Lachnospirales	22
					1361349376	o__Lachnospirales	17
					1731548578	o__Lachnospirales	5
					1701708769	o__Lachnospirales	6
					1540977477	o__Lachnospirales	14
					1981922186	o__Lachnospirales	7
					1898251092	o__Lachnospirales	10
					1380372155	o__Lachnospirales	18
					1304098134	o__Lachnospirales	12
					1812675350	o__Lachnospirales	12
					1847520038	o__Lachnospirales	9
					1544781736	o__Lachnospirales	17
					1292134140	o__Lachnospirales	8
					1773938176	o__Lachnospirales	9
					1315780050	o__Lachnospirales	4
					1706517630	o__Lachnospirales	10
					1879852081	o__Lachnospirales	6
					1211029509	o__Lachnospirales	22
					1982037092	o__Lachnospirales	11
					1822791744	o__Lachnospirales	9
					1399174048	o__Lachnospirales	20
					1376756011	o__Lachnospirales	17
					1282560039	o__Lachnospirales	6
					1515277756	o__Lachnospirales	3
					1233265603	o__Lachnospirales	13
					1542182324	o__Lachnospirales	8
					1665769895	o__Lachnospirales	19
					1261646992	o__Lachnospirales	7
					1543276021	o__Lachnospirales	7
					1958447352	o__Lachnospirales	8
					1706415244	o__Lachnospirales	7
					1209845520	o__Lachnospirales	16
					1466910587	o__Lachnospirales	2
					1647482917	o__Lachnospirales	7
					1985043634	o__Lachnospirales	8
					1502254188	o__Lachnospirales	10
					1455285575	o__Lachnospirales	11
					1212096808	o__Lachnospirales	4
					1378497214	o__Lachnospirales	12
					1823039663	o__Lachnospirales	21
					1607366575	o__Lachnospirales	11
					1569785281	o__Lachnospirales	8
					1516594246	o__Lachnospirales	7
					1750671275	o__Lachnospirales	14
					1580057722	o__Lachnospirales	8
					1752295345	o__Lachnospirales	6
					1589385646	o__Lachnospirales	21
					1418918864	o__Lachnospirales	8
					1294883890	o__Lachnospirales	2
					1724678830	o__Lachnospirales	1
					1648598469	o__Lachnospirales	13
					1774772246	o__Lachnospirales	25
					1446589456	o__Lachnospirales	15
					1239555133	o__Lachnospirales	4
					1686922178	o__Lachnospirales	2
					1408421004	o__Lachnospirales	3
					1828380028	o__Lachnospirales	14
					1445009550	o__Lachnospirales	10
					1816318750	o__Lachnospirales	7
					1459813680	o__Lachnospirales	10
					1671259558	o__Lachnospirales	20
					1272095275	o__Lachnospirales	25
					1619057714	o__Lachnospirales	10
					1980955825	o__Lachnospirales	9
					1867431578	o__Lachnospirales	4
					1901483788	o__Lachnospirales	17
					1870814408	o__Lachnospirales	12
					1540276332	o__Lachnospirales	13
					1490679429	o__Lachnospirales	2
					1414214682	o__Lachnospirales	19
					1369453575	o__Lachnospirales	18
					1825791124	o__Lachnospirales	1
					1218817917	o__Lachnospirales	5
					1442431820	o__Lachnospirales	10
					1985604538	o__Lachnospirales	14
					1335864485	o__Lachnospirales	3
					1664530905	o__Lachnospirales	9
					1260682174	o__Lachnospirales	8
					1458506518	o__Lachnospirales	8
					1293655317	o__Lachnospirales	5
					1554272841	o__Lachnospirales	2
					1490524552	o__Lachnospirales	15
					1892724708	o__Lachnospirales	7
					1294958818	o__Lachnospirales	22
					1911219462	o__Lachnospirales	13
					1358015183	o__Lachnospirales	13
					1218440261	o__Lachnospirales	9
					1543995373	o__Lachnospirales	9
					1526086069	o__Lachnospirales	4
					1937126019	o__Lachnospirales	10
					1690139183	o__Lachnospirales	12
					1402733862	o__Lachnospirales	14
					1387717546	o__Lachnospirales	14
					1797243857	o__Lachnospirales	9
					1981675801	o__Lachnospirales	13
					1591533036	o__Lachnospirales	17
					1552761256	o__Lachnospirales	3
					1671622380	o__Lachnospirales	11
					1490645663	o__Lachnospirales	14
					1810598970	o__Lachnospirales	5
					1526737340	o__Lachnospirales	7
					1819475982	o__Lachnospirales	5
					1350449120	o__Lachnospirales	24
					1569946316	o__Lachnospirales	17
					1837572164	o__Lachnospirales	12
					1381549531	o__Lachnospirales	2
					1787479204	o__Lachnospirales	6
					1296635662	o__Lachnospirales	17
					1670617337	o__Lachnospirales	6
					1970826914	o__Lachnospirales	6
					1742125317	o__Lachnospirales	3
					1987808799	o__Lachnospirales	10
					1963274055	o__Lachnospirales	10
					1836545760	o__Lachnospirales	16
					1202133390	o__Lachnospirales	7
					1773713759	o__Lachnospirales	27
					1782032164	o__Lachnospirales	22
					1554398684	o__Lachnospirales	5
					1467849044	o__Lachnospirales	14
					1901522504	o__Lachnospirales	3
					1444044306	o__Lachnospirales	6
					1504479905	o__Lachnospirales	10
					1841090184	o__Lachnospirales	19
					1237890995	o__Lachnospirales	18
					1297069541	o__Lachnospirales	4
					1349861346	o__Lachnospirales	11
					1235120093	o__Lachnospirales	3
					1994713070	o__Lachnospirales	3
					1328537120	o__Lachnospirales	3
					1639718107	o__Lachnospirales	6
					1807889915	o__Lachnospirales	4
					1993497439	o__Lachnospirales	18
					1748795809	o__Lachnospirales	5
					1248905661	o__Lachnospirales	1
					1281056545	o__Lachnospirales	4
					1778403250	o__Lachnospirales	5
					1312232022	o__Lachnospirales	1
					1922210563	o__Lachnospirales	3
					1484926763	o__Lachnospirales	3
					1471918229	o__Lachnospirales	20
					1421445957	o__Lachnospirales	16
					1727110872	o__Lachnospirales	7
					1787102303	o__Lachnospirales	8
					1515545781	o__Lachnospirales	9
					1913333238	o__Lachnospirales	5
					1337362290	o__Lachnospirales	9
					1297296991	o__Lachnospirales	10
					1808629778	o__Lachnospirales	11
					1668359477	o__Lachnospirales	4
					1228107378	o__Lachnospirales	15
					1359081011	o__Lachnospirales	2
					1466454057	o__Lachnospirales	11
					1435855179	o__Lachnospirales	4
					1251286636	o__Lachnospirales	3
					1941860274	o__Lachnospirales	4
					1524209011	o__Lachnospirales	7
					1521921375	o__Lachnospirales	12
					1478347773	o__Lachnospirales	23
					1937472232	o__Lachnospirales	7
					1566330589	o__Lachnospirales	19
					1201173889	o__Lachnospirales	15
					1586324139	o__Lachnospirales	6
					1423476023	o__Lachnospirales	1
					1364323872	o__Lachnospirales	8
					1942773417	o__Lachnospirales	10
					1576755259	o__Lachnospirales	1
					1762338144	o__Lachnospirales	12
					1906638562	o__Lachnospirales	1
					1738043333	o__Lachnospirales	12
					1551530925	o__Lachnospirales	10
					1851696129	o__Lachnospirales	16
					1774820460	o__Lachnospirales	5
					1925524973	o__Lachnospirales	4
					1729636390	o__Lachnospirales	11
					1832330150	o__Lachnospirales	3
					1805424519	o__Lachnospirales	14
					1354234152	o__Lachnospirales	28
					1607835974	o__Lachnospirales	1
					1220546515	o__Lachnospirales	19
					1832216566	o__Lachnospirales	5
					1505948718	o__Lachnospirales	2
					1509780813	o__Lachnospirales	1
					1756379753	o__Lachnospirales	4
					1989988060	o__Lachnospirales	11
					1860957641	o__Lachnospirales	24
					1963902608	o__Lachnospirales	5
					1449063590	o__Lachnospirales	1
					1739450374	o__Lachnospirales	2
					1597051692	o__Lachnospirales	9
					1599394830	o__Lachnospirales	7
					1376441535	o__Lachnospirales	12
					1932675498	o__Lachnospirales	8
					1287248899	o__Lachnospirales	4
					1666102872	o__Lachnospirales	7
					1793480872	o__Lachnospirales	4
					1657209233	o__Lachnospirales	3
					1653420135	o__Lachnospirales	8
					1936089402	o__Lachnospirales	22
					1400712479	o__Lachnospirales	7
					1685451902	o__Lachnospirales	6
					1271923955	o__Lachnospirales	8
					1825437602	o__Lachnospirales	4
					1747424236	o__Lachnospirales	6
					1810620863	o__Lachnospirales	5
					1473033361	o__Lachnospirales	4
					1690183129	o__Lachnospirales	7
					1366627292	o__Lachnospirales	4
					1229945902	o__Lachnospirales	4
					1258855966	o__Lachnospirales	7
					1840148851	o__Lachnospirales	7
					1792633226	o__Lachnospirales	3
					1738064281	o__Lachnospirales	3
					1270135221	o__Lachnospirales	4
					1774265068	o__Lachnospirales	3
					1262988217	o__Lachnospirales	4
					1370609090	o__Lachnospirales	10
					1797348534	o__Lachnospirales	3
					1511219058	o__Lachnospirales	7
					1751696069	o__Lachnospirales	2
					1880485821	o__Lachnospirales	2
					1983613443	o__Lachnospirales	6
					1512783912	o__Lachnospirales	4
					1630810821	o__Lachnospirales	1
					1227540689	o__Lachnospirales	1
					1881020049	o__Lachnospirales	2
					1897798550	o__Lachnospirales	3
					1745118504	o__Lachnospirales	1
					1678072028	o__Lachnospirales	2
					1318546808	o__Lachnospirales	1
					1460967184	o__Lachnospirales	1
					1486359166	o__Lachnospirales	1
					1435681068	o__Lachnospirales	1
					1416496025	o__Lachnospirales	2
					1995038044	o__Lachnospirales	1
					1659055247	o__Lachnospirales	2
					1251628802	o__Lachnospirales	4
					1622939176	o__Lachnospirales	1
					1344242050	o__Lachnospirales	2
					1365698731	o__Lachnospirales	2
					1488308118	o__Lachnospirales	1
					1967909421	o__Lachnospirales	1
					1303572077	o__Lachnospirales	1
					1965397516	o__Lachnospirales	1
					1709460425	o__Coriobacteriales	2
					1394456044	o__Coriobacteriales	3
					1556940978	o__Coriobacteriales	3
					1498298724	o__Coriobacteriales	1
					1321793540	o__Coriobacteriales	2
					1311779595	o__Coriobacteriales	1
					1228107378	o__Coriobacteriales	1
					1507203575	o__Coriobacteriales	1
					1427155299	o__Coriobacteriales	1
					1206891066	o__Coriobacteriales	2
					1282706628	o__Coriobacteriales	2
					1264582496	o__Coriobacteriales	2
					1875431031	o__Coriobacteriales	4
					1214325983	o__Coriobacteriales	2
					1915765223	o__Coriobacteriales	2
					1609377271	o__Coriobacteriales	1
					1257259793	o__Coriobacteriales	2
					1868714943	o__Coriobacteriales	3
					1437366758	o__Coriobacteriales	2
					1254698506	o__Coriobacteriales	1
					1863097355	o__Coriobacteriales	1
					1626777573	o__Coriobacteriales	1
					1832330150	o__Coriobacteriales	1
					1901483788	o__Coriobacteriales	3
					1611814882	o__Coriobacteriales	1
					1278763099	o__Coriobacteriales	1
					1424220231	o__Coriobacteriales	2
					1566407758	o__Coriobacteriales	1
					1562941206	o__Coriobacteriales	2
					1671259558	o__Coriobacteriales	2
					1953899407	o__Coriobacteriales	2
					1619061671	o__Coriobacteriales	1
					1580057722	o__Coriobacteriales	1
					1387717546	o__Coriobacteriales	3
					1584864839	o__Coriobacteriales	1
					1402733862	o__Coriobacteriales	1
					1477223770	o__Coriobacteriales	1
					1570076016	o__Coriobacteriales	3
					1272095275	o__Coriobacteriales	3
					1752295345	o__Coriobacteriales	2
					1713789676	o__Coriobacteriales	1
					1475237507	o__Coriobacteriales	2
					1237890995	o__Coriobacteriales	2
					1724218682	o__Coriobacteriales	1
					1880485821	o__Coriobacteriales	1
					1420704859	o__Coriobacteriales	1
					1443072149	o__Coriobacteriales	1
					1526737340	o__Coriobacteriales	1
					1721701624	o__Coriobacteriales	1
					1837466397	o__Coriobacteriales	1
					1552707857	o__Coriobacteriales	3
					1352055903	o__Coriobacteriales	1
					1996022191	o__Coriobacteriales	1
					1354562324	o__Coriobacteriales	1
					1946370858	o__Coriobacteriales	1
					1582400837	o__Coriobacteriales	1
					1712495905	o__Coriobacteriales	2
					1793661521	o__Coriobacteriales	2
					1336866624	o__Coriobacteriales	1
					1422646563	o__Coriobacteriales	3
					1773713759	o__Coriobacteriales	1
					1220135965	o__Coriobacteriales	2
					1677801881	o__Coriobacteriales	2
					1444342618	o__Coriobacteriales	2
					1591533036	o__Coriobacteriales	1
					1502939716	o__Coriobacteriales	1
					1511341673	o__Coriobacteriales	2
					1492011160	o__Coriobacteriales	1
					1913333238	o__Coriobacteriales	1
					1900633893	o__Coriobacteriales	1
					1332112175	o__Coriobacteriales	1
					1942773417	o__Coriobacteriales	1
					1607835974	o__Coriobacteriales	1
					1823039663	o__Coriobacteriales	1
					1788716845	o__Coriobacteriales	1
					1664402767	o__Coriobacteriales	1
					1621134540	o__Coriobacteriales	1
					1559962652	o__Coriobacteriales	1
					1466125287	o__Coriobacteriales	1
					1934759910	o__Coriobacteriales	2
					1940194251	o__Coriobacteriales	1
					1283384554	o__Coriobacteriales	1
					1467849044	o__Coriobacteriales	3
					1270432446	o__Coriobacteriales	1
					1525036890	o__Coriobacteriales	1
					1784460355	o__Coriobacteriales	1
					1263906465	o__Coriobacteriales	1
					1379633001	o__Coriobacteriales	2
					1729069804	o__Coriobacteriales	2
					1834178900	o__Coriobacteriales	1
					1540977477	o__Coriobacteriales	2
					1203573217	o__Coriobacteriales	1
					1306729148	o__Coriobacteriales	1
					1905023806	o__Coriobacteriales	2
					1341954341	o__Coriobacteriales	2
					1351253490	o__Coriobacteriales	1
					1527629893	o__Coriobacteriales	1
					1465523424	o__Coriobacteriales	1
					1697687747	o__Coriobacteriales	2
					1485180854	o__Coriobacteriales	1
					1430463383	o__Coriobacteriales	1
					1677598713	o__Coriobacteriales	3
					1999573232	o__Coriobacteriales	2
					1470258804	o__Coriobacteriales	2
					1958241611	o__Coriobacteriales	2
					1442667678	o__Coriobacteriales	4
					1358015183	o__Coriobacteriales	1
					1243510805	o__Coriobacteriales	1
					1700454883	o__Coriobacteriales	1
					1611641264	o__Coriobacteriales	1
					1421445957	o__Coriobacteriales	1
					1466454057	o__Coriobacteriales	1
					1795847732	o__Coriobacteriales	1
					1686419003	o__Coriobacteriales	2
					1982356849	o__Coriobacteriales	1
					1334414562	o__Coriobacteriales	1
					1366028512	o__Coriobacteriales	2
					1981675801	o__Coriobacteriales	1
					1413473616	o__Coriobacteriales	1
					1725658699	o__Coriobacteriales	1
					1897951711	o__Coriobacteriales	2
					1772220664	o__Coriobacteriales	2
					1782032164	o__Coriobacteriales	1
					1712043778	o__Coriobacteriales	1
					1707451165	o__Coriobacteriales	2
					1436190086	o__Coriobacteriales	1
					1720286880	o__Coriobacteriales	2
					1277891000	o__Coriobacteriales	2
					1679495088	o__Coriobacteriales	1
					1861181419	o__Coriobacteriales	2
					1948771613	o__Coriobacteriales	3
					1786817664	o__Coriobacteriales	2
					1995828552	o__Coriobacteriales	1
					1820119148	o__Coriobacteriales	1
					1623277209	o__Coriobacteriales	1
					1576755259	o__Coriobacteriales	1
					1773938176	o__Coriobacteriales	1
					1980955825	o__Coriobacteriales	1
					1248247499	o__Coriobacteriales	1
					1229945902	o__Coriobacteriales	1
					1846692091	o__Coriobacteriales	1
					1794434448	o__Coriobacteriales	1
					1422683943	o__Coriobacteriales	1
					1748795809	o__Coriobacteriales	1
					1415720840	o__Coriobacteriales	1
					1377822937	o__Coriobacteriales	1
					1552761256	o__Coriobacteriales	1
					1456937048	o__Coriobacteriales	1
					1743288251	o__Coriobacteriales	1
					1722470158	o__Coriobacteriales	1
					1819475982	o__Coriobacteriales	1
					1411453297	o__Coriobacteriales	1
					1645770891	o__Coriobacteriales	2
					1967909421	o__Coriobacteriales	1
					1842157334	o__Coriobacteriales	1
					1559813261	o__Coriobacteriales	1
					1214523904	o__Coriobacteriales	1
					1967257849	o__Coriobacteriales	1
					1936818947	o__Coriobacteriales	2
					1730561529	o__Coriobacteriales	1
					1641541538	o__Coriobacteriales	1
					1860957641	o__Coriobacteriales	1
					1238431066	o__Coriobacteriales	1
					1822791744	o__Coriobacteriales	2
					1984040004	o__Coriobacteriales	1
					1380175948	o__Coriobacteriales	1
					1296635662	o__Coriobacteriales	1
					1578947222	o__Coriobacteriales	1
					1816463381	o__Coriobacteriales	1
					1430657615	o__Coriobacteriales	1
					1816555893	o__Coriobacteriales	1
					1408249292	o__Coriobacteriales	1
					1775724834	o__Coriobacteriales	2
					1486882648	o__Coriobacteriales	1
					1632719681	o__Coriobacteriales	1
					1423652496	o__Coriobacteriales	1
					1271814315	o__Coriobacteriales	1
					1515545781	o__Coriobacteriales	1
					1589746553	o__Coriobacteriales	2
					1292684821	o__Coriobacteriales	1
					1665344977	o__Coriobacteriales	2
					1361733906	o__Coriobacteriales	1
					1958447352	o__Coriobacteriales	1
					1686793444	o__Coriobacteriales	1
					1665769895	o__Coriobacteriales	1
					1304098134	o__Coriobacteriales	1
					1335864485	o__Coriobacteriales	1
					1218817917	o__Coriobacteriales	1
					1400712479	o__Coriobacteriales	1
					1597051692	o__Coriobacteriales	1
					1838470437	o__Coriobacteriales	1
					1370580816	o__Coriobacteriales	1
					1377560498	o__Coriobacteriales	1
					1884425596	o__Coriobacteriales	1
					1370609090	o__Coriobacteriales	1
					1391457984	o__Coriobacteriales	2
					1250949712	o__Coriobacteriales	2
					1709661078	o__Coriobacteriales	2
					1421570588	o__Coriobacteriales	1
					1985043634	o__Coriobacteriales	1
					1403549779	o__Coriobacteriales	1
					1392692929	o__Coriobacteriales	1
					1979908439	o__Coriobacteriales	1
					1472561010	o__Coriobacteriales	1
					1622939176	o__Coriobacteriales	1
					1852194288	o__Coriobacteriales	1
					1897582388	o__Coriobacteriales	1
					1703854880	o__Coriobacteriales	1
					1279157655	o__Coriobacteriales	1
					1987808799	o__Coriobacteriales	1
					1841090184	o__Coriobacteriales	1
					1535043125	o__Coriobacteriales	1
					1945791061	o__Coriobacteriales	1
					1577243220	o__Coriobacteriales	1
					1798464831	o__Coriobacteriales	1
					1941652973	o__Coriobacteriales	2
					1209173958	o__Coriobacteriales	2
					1511219058	o__Coriobacteriales	1
					1806449452	o__Coriobacteriales	2
					1811740590	o__Coriobacteriales	1
					1408421004	o__Coriobacteriales	1
					1542798437	o__Coriobacteriales	1
					1471918229	o__Coriobacteriales	1
					1245506999	o__Coriobacteriales	1
					1489117868	o__Coriobacteriales	2
					1409003264	o__Coriobacteriales	3
					1853558835	o__Coriobacteriales	2
					1561361742	o__Coriobacteriales	1
					1367414889	o__Coriobacteriales	1
					1618380387	o__Coriobacteriales	1
					1808629778	o__Coriobacteriales	1
					1749897487	o__Coriobacteriales	1
					1533472625	o__Coriobacteriales	1
					1729636390	o__Coriobacteriales	1
					1607964323	o__Coriobacteriales	2
					1936089402	o__Coriobacteriales	1
					1655412096	o__Coriobacteriales	1
					1830731926	o__Coriobacteriales	1
					1438186730	o__Coriobacteriales	1
					1448228386	o__Coriobacteriales	1
					1634525906	o__Coriobacteriales	1
					1834672414	o__Coriobacteriales	1
					1750956729	o__Coriobacteriales	1
					1668359477	o__Coriobacteriales	1
					1257441203	o__Coriobacteriales	1
					1249351763	o__Coriobacteriales	1
					1469107966	o__Coriobacteriales	1
					1967724168	o__Coriobacteriales	2
					1478347773	o__Coriobacteriales	1
					1354573462	o__Coriobacteriales	1
					1665447745	o__Coriobacteriales	2
					1614093495	o__Coriobacteriales	2
					1524209011	o__Coriobacteriales	1
					1660342007	o__Coriobacteriales	1
					1937472232	o__Coriobacteriales	1
					1395000226	o__Coriobacteriales	1
					1969750490	o__Coriobacteriales	1
					1961943513	o__Coriobacteriales	1
					1533192012	o__Coriobacteriales	1
					1717521911	o__Coriobacteriales	1
					1962166822	o__Coriobacteriales	1
					1398327253	o__Coriobacteriales	1
					1521921375	o__Coriobacteriales	1
					1851696129	o__Coriobacteriales	1
					1773467641	o__Coriobacteriales	1
					1957923786	o__Coriobacteriales	1
					1423526399	o__Coriobacteriales	1
					1568931410	o__Coriobacteriales	1
					1733023731	o__Coriobacteriales	1
					1574437839	o__Coriobacteriales	1
					1855253213	o__Coriobacteriales	1
					1328137769	o__Coriobacteriales	1
					1460967184	o__Coriobacteriales	1
					1399174048	o__Coriobacteriales	1
					1701708769	o__Coriobacteriales	1
					1647482917	o__Coriobacteriales	1
					1292134140	o__Coriobacteriales	1
					1325964899	o__Coriobacteriales	1
					1917212604	o__Coriobacteriales	1
					1693883921	o__Coriobacteriales	1
					1828433112	o__Coriobacteriales	1
					1925313272	o__Coriobacteriales	1
					1818407091	o__Coriobacteriales	1
					1738043333	o__Coriobacteriales	1
					1481878712	o__Coriobacteriales	1
					1464940850	o__Coriobacteriales	1
					1723549661	o__Coriobacteriales	1
					1509979130	o__Coriobacteriales	1
					1210048067	o__Coriobacteriales	1
					1530357266	o__Coriobacteriales	1
					1361349376	o__Coriobacteriales	1
					1918137242	o__Coriobacteriales	1
					1289694717	o__Coriobacteriales	1
					1828380028	o__Coriobacteriales	1
					1599394830	o__Coriobacteriales	1
					1885985196	o__Coriobacteriales	1
					1774772246	o__Coriobacteriales	1
					1445009550	o__Coriobacteriales	1
					1733195904	o__Coriobacteriales	1
					1917522162	o__Coriobacteriales	1
					1395588774	o__Coriobacteriales	1
					1544054200	o__Coriobacteriales	1
					1559161450	o__Coriobacteriales	1
					1554398684	o__Coriobacteriales	1
					1948791447	o__Coriobacteriales	1
					1794675779	o__Coriobacteriales	1
					1596360294	o__Coriobacteriales	1
					1432134560	o__Coriobacteriales	1
					1593581490	o__Coriobacteriales	1
					1879042436	o__Coriobacteriales	1
					1888521353	o__Coriobacteriales	1
					1747424236	o__Coriobacteriales	1
					1463553640	o__Coriobacteriales	1
					1413594958	o__Coriobacteriales	1
					1664530905	o__Coriobacteriales	1
					1554272841	o__Coriobacteriales	1
					1378497214	o__Coriobacteriales	1
					1752249221	o__Coriobacteriales	1
					1589385646	o__Coriobacteriales	1
					1870814408	o__Coriobacteriales	1
					1949420417	o__Oscillospirales	11
					1982356849	o__Oscillospirales	12
					1633570887	o__Oscillospirales	9
					1793661521	o__Oscillospirales	15
					1262137252	o__Oscillospirales	7
					1677598713	o__Oscillospirales	12
					1556940978	o__Oscillospirales	14
					1847282805	o__Oscillospirales	9
					1697531664	o__Oscillospirales	9
					1948771613	o__Oscillospirales	12
					1361349376	o__Oscillospirales	9
					1369453575	o__Oscillospirales	9
					1328137769	o__Oscillospirales	15
					1621134540	o__Oscillospirales	2
					1914344396	o__Oscillospirales	3
					1521080709	o__Oscillospirales	10
					1697687747	o__Oscillospirales	8
					1248247499	o__Oscillospirales	5
					1788716845	o__Oscillospirales	2
					1750642946	o__Oscillospirales	4
					1410223187	o__Oscillospirales	10
					1690139183	o__Oscillospirales	3
					1555475495	o__Oscillospirales	2
					1697595162	o__Oscillospirales	9
					1647875235	o__Oscillospirales	11
					1512113898	o__Oscillospirales	3
					1981675801	o__Oscillospirales	6
					1413473616	o__Oscillospirales	8
					1420704859	o__Oscillospirales	5
					1619061671	o__Oscillospirales	4
					1502215789	o__Oscillospirales	8
					1370580816	o__Oscillospirales	14
					1387717546	o__Oscillospirales	9
					1278763099	o__Oscillospirales	8
					1377560498	o__Oscillospirales	11
					1897951711	o__Oscillospirales	7
					1422646563	o__Oscillospirales	10
					1875431031	o__Oscillospirales	8
					1970826914	o__Oscillospirales	2
					1311779595	o__Oscillospirales	2
					1214325983	o__Oscillospirales	8
					1940194251	o__Oscillospirales	7
					1481912228	o__Oscillospirales	11
					1782032164	o__Oscillospirales	9
					1511341673	o__Oscillospirales	6
					1905023806	o__Oscillospirales	9
					1948791447	o__Oscillospirales	3
					1237890995	o__Oscillospirales	6
					1963274055	o__Oscillospirales	4
					1836545760	o__Oscillospirales	5
					1794434448	o__Oscillospirales	2
					1351253490	o__Oscillospirales	5
					1917189485	o__Oscillospirales	4
					1244917006	o__Oscillospirales	6
					1212876107	o__Oscillospirales	1
					1408249292	o__Oscillospirales	9
					1775724834	o__Oscillospirales	12
					1475826938	o__Oscillospirales	4
					1987097256	o__Oscillospirales	2
					1827761325	o__Oscillospirales	4
					1257259793	o__Oscillospirales	6
					1897582388	o__Oscillospirales	20
					1214523904	o__Oscillospirales	7
					1270135221	o__Oscillospirales	1
					1304459805	o__Oscillospirales	3
					1861181419	o__Oscillospirales	15
					1337114297	o__Oscillospirales	4
					1727110872	o__Oscillospirales	1
					1394456044	o__Oscillospirales	16
					1552707857	o__Oscillospirales	19
					1827841102	o__Oscillospirales	8
					1913333238	o__Oscillospirales	10
					1839806850	o__Oscillospirales	3
					1221481172	o__Oscillospirales	7
					1229238740	o__Oscillospirales	3
					1900633893	o__Oscillospirales	5
					1589746553	o__Oscillospirales	4
					1401905929	o__Oscillospirales	12
					1786817664	o__Oscillospirales	4
					1478347773	o__Oscillospirales	6
					1398327253	o__Oscillospirales	11
					1868714943	o__Oscillospirales	5
					1942773417	o__Oscillospirales	4
					1437366758	o__Oscillospirales	2
					1507203575	o__Oscillospirales	6
					1996022191	o__Oscillospirales	2
					1409003264	o__Oscillospirales	6
					1423526399	o__Oscillospirales	14
					1885985196	o__Oscillospirales	4
					1354234152	o__Oscillospirales	8
					1665769895	o__Oscillospirales	12
					1211029509	o__Oscillospirales	8
					1464940850	o__Oscillospirales	4
					1469813920	o__Oscillospirales	7
					1982037092	o__Oscillospirales	3
					1562941206	o__Oscillospirales	6
					1380372155	o__Oscillospirales	3
					1793480872	o__Oscillospirales	2
					1291970953	o__Oscillospirales	9
					1823039663	o__Oscillospirales	15
					1378497214	o__Oscillospirales	4
					1589385646	o__Oscillospirales	8
					1936089402	o__Oscillospirales	3
					1540276332	o__Oscillospirales	5
					1414214682	o__Oscillospirales	9
					1743280302	o__Oscillospirales	4
					1987808799	o__Oscillospirales	7
					1772220664	o__Oscillospirales	14
					1561361742	o__Oscillospirales	3
					1521921375	o__Oscillospirales	10
					1805424519	o__Oscillospirales	3
					1491939283	o__Oscillospirales	4
					1937126019	o__Oscillospirales	2
					1703854880	o__Oscillospirales	5
					1934221956	o__Oscillospirales	2
					1498298724	o__Oscillospirales	6
					1334414562	o__Oscillospirales	7
					1686419003	o__Oscillospirales	2
					1792889082	o__Oscillospirales	5
					1381855501	o__Oscillospirales	3
					1279157655	o__Oscillospirales	3
					1287560689	o__Oscillospirales	7
					1671014240	o__Oscillospirales	2
					1782184727	o__Oscillospirales	2
					1747342927	o__Oscillospirales	5
					1725637996	o__Oscillospirales	6
					1380175948	o__Oscillospirales	3
					1664402767	o__Oscillospirales	4
					1709460425	o__Oscillospirales	4
					1890679305	o__Oscillospirales	4
					1218440261	o__Oscillospirales	2
					1366028512	o__Oscillospirales	8
					1559962652	o__Oscillospirales	6
					1543995373	o__Oscillospirales	4
					1282706628	o__Oscillospirales	7
					1553620649	o__Oscillospirales	4
					1214227990	o__Oscillospirales	8
					1395000226	o__Oscillospirales	2
					1722470158	o__Oscillospirales	6
					1504420627	o__Oscillospirales	13
					1443072149	o__Oscillospirales	11
					1570981842	o__Oscillospirales	2
					1713789676	o__Oscillospirales	2
					1481053656	o__Oscillospirales	4
					1430463383	o__Oscillospirales	2
					1591533036	o__Oscillospirales	10
					1402733862	o__Oscillospirales	7
					1559052997	o__Oscillospirales	3
					1594594316	o__Oscillospirales	4
					1671622380	o__Oscillospirales	6
					1552761256	o__Oscillospirales	4
					1672377043	o__Oscillospirales	5
					1380405716	o__Oscillospirales	4
					1744859148	o__Oscillospirales	4
					1769964181	o__Oscillospirales	4
					1915765223	o__Oscillospirales	7
					1837572164	o__Oscillospirales	3
					1778560668	o__Oscillospirales	4
					1296635662	o__Oscillospirales	8
[truncated: 4,854 more rows]

## Sheet: Figure 1c
species_name	subjects number	domain	phylum	class	order	family	genus	species
Erysipelatoclostridium ramosum	662	d__Bacteria	p__Firmicutes	c__Bacilli	Erysipelotrichales	f__Erysipelatoclostridiaceae	g__Erysipelatoclostridium	s__Erysipelatoclostridium ramosum
Ruminococcus_B gnavus	649	d__Bacteria	p__Firmicutes	c__Clostridia	Lachnospirales	f__Lachnospiraceae	g__Ruminococcus_B	s__Ruminococcus_B gnavus
Blautia_A wexlerae	628	d__Bacteria	p__Firmicutes	c__Clostridia	Lachnospirales	f__Lachnospiraceae	g__Blautia_A	s__Blautia_A wexlerae
Anaerostipes hadrus	565	d__Bacteria	p__Firmicutes	c__Clostridia	Lachnospirales	f__Lachnospiraceae	g__Anaerostipes	s__Anaerostipes hadrus
Faecalimonas nexilis	423	d__Bacteria	p__Firmicutes	c__Clostridia	Lachnospirales	f__Lachnospiraceae	g__Faecalimonas	s__Faecalimonas nexilis
Ruminococcus_E bromii_B	372	d__Bacteria	p__Firmicutes	c__Clostridia	Oscillospirales	f__Acutalibacteraceae	g__Ruminococcus_E	s__Ruminococcus_E bromii_B
Fusicatenibacter saccharivorans	346	d__Bacteria	p__Firmicutes	c__Clostridia	Lachnospirales	f__Lachnospiraceae	g__Fusicatenibacter	s__Fusicatenibacter saccharivorans
Agathobacter rectalis	337	d__Bacteria	p__Firmicutes	c__Clostridia	Lachnospirales	f__Lachnospiraceae	g__Agathobacter	s__Agathobacter rectalis
Bacteroides uniformis	327	d__Bacteria	p__Bacteroidota	c__Bacteroidia	Bacteroidales	f__Bacteroidaceae	g__Bacteroides	s__Bacteroides uniformis
Phocaeicola vulgatus	311	d__Bacteria	p__Bacteroidota	c__Bacteroidia	Bacteroidales	f__Bacteroidaceae	g__Phocaeicola	s__Phocaeicola vulgatus
Mediterraneibacter torques	310	d__Bacteria	p__Firmicutes	c__Clostridia	Lachnospirales	f__Lachnospiraceae	g__Mediterraneibacter	s__Mediterraneibacter torques
Longicatena innocuum	308	d__Bacteria	p__Firmicutes	c__Bacilli	Erysipelotrichales	f__Erysipelotrichaceae	g__Longicatena	s__Longicatena innocuum
Bifidobacterium bifidum	302	d__Bacteria	p__Actinobacteriota	c__Actinomycetia	Actinomycetales	f__Bifidobacteriaceae	g__Bifidobacterium	s__Bifidobacterium bifidum
Akkermansia muciniphila	291	d__Bacteria	p__Verrucomicrobiota	c__Verrucomicrobiae	Verrucomicrobiales	f__Akkermansiaceae	g__Akkermansia	s__Akkermansia muciniphila
Bacteroides fragilis	284	d__Bacteria	p__Bacteroidota	c__Bacteroidia	Bacteroidales	f__Bacteroidaceae	g__Bacteroides	s__Bacteroides fragilis
