# Supplementary material for: Islet autoantibody seroconversion in type-1 diabetes is associated with metagenome-assembled genomes in infant gut microbiomes
Source: Nat Commun. 2022 Jun 21;13:3551. doi: 10.1038/s41467-022-31227-1 (PMC9213500; doi:10.1038/s41467-022-31227-1)
Supplement: Supplementary file 16 — Source Data [file 41467_2022_31227_MOESM16_ESM.zip › Soure Data/Source-Data-Figure3.xlsx]

## Sheet: Figure 3a
samples	read_percentage_kegg	read_percentage_metacyc	read_percentage_either
SRR7567145	51.5717	42.0783	61.0412
SRR7560374	46.277	40.5643	56.7785
SRR7563675	40.4098	37.8302	51.978
SRR7561179	39.7921	37.4583	51.694
SRR7561252	40.0665	37.2159	51.6044
SRR7565964	40.2645	37.5585	52.0272
SRR7563779	39.4824	36.9959	51.3936
SRR7566205	37.2103	34.1881	47.4051
SRR7559480	38.3883	35.2899	49.5872
SRR7558493	39.9655	36.6141	51.0748
SRR7569854	40.9539	38.0254	52.3895
SRR7566370	34.8324	33.7588	45.9066
SRR7566272	35.6131	34.3326	47.3505
SRR7561154	40.4886	36.9966	51.6853
SRR7560399	41.2528	35.9345	51.4523
SRR7567564	37.5976	35.7748	49.3224
SRR7567075	41.1158	37.0386	52.2315
SRR7557884	39.2461	37.4701	51.1778
SRR7563963	40.4849	36.5234	51.426
SRR7558077	40.1139	37.0338	51.5782
SRR7568518	40.9093	37.1505	51.8481
SRR7558555	37.903	34.8541	48.9188
SRR7565476	40.6463	37.8738	51.9269
SRR7562512	39.0584	36.5004	50.4562
SRR7566998	35.1433	34.7355	46.9345
SRR7567005	40.1865	38.2684	52.5141
SRR7560143	36.2895	35.8375	49.1294
SRR7569226	43.3323	39.9019	55.7924
SRR7561765	37.8404	36.4812	50.5472
SRR7562151	45.9533	39.8114	56.7373
SRR7558571	41.6319	39.7346	53.8333
SRR7561522	43.327	39.8263	55.3104
SRR7562025	44.516	41.3429	56.8808
SRR7565127	46.2021	41.8987	57.9171
SRR7563259	41.1896	39.1668	53.6568
SRR7565223	44.1463	40.8313	56.4089
SRR7559958	41.945	38.8982	53.9493
SRR7568730	44.2632	41.5634	56.8599
SRR7564404	42.0577	39.7969	54.4365
SRR7560383	46.2749	41.3848	57.7759
SRR7558762	41.439	39.1706	54.0722
SRR7566719	43.8012	42.0803	56.8754
SRR7564768	38.6077	37.4034	51.0963
SRR7561387	44.9531	38.8834	56.2517
SRR7561388	44.3121	38.2961	55.4725
SRR7561768	46.6247	40.1294	58.0445
SRR7566283	47.1287	40.1447	57.8818
SRR7557776	46.801	38.8869	57.1889
SRR7564434	43.1061	37.8248	54.2583
SRR7561607	45.4277	39.3624	56.5253
SRR7560022	47.68	43.9678	59.7362
SRR7558545	50.1824	42.4628	60.2131
SRR7558546	49.8592	42.2285	59.9034
SRR7568923	44.8501	41.4533	57.0403
SRR7557127	43.4649	39.9066	55.3072
SRR7562865	44.8621	42.8001	56.8314
SRR7557228	48.2726	42.1332	58.5556
SRR7559468	42.408	41.8047	55.0773
SRR7568683	40.7205	37.3159	52.1105
SRR7561796	39.5829	37.5666	51.4171
SRR7568126	41.8099	39.3467	54.0019
SRR7556987	46.9523	39.2313	56.638
SRR7569625	38.8204	37.176	50.3357
SRR7566005	40.6665	39.5515	52.8918
SRR7565508	37.4606	35.2684	48.8083
SRR7561531	39.1998	36.1144	49.97
SRR7569855	38.9374	36.3061	50.4315
SRR7566827	41.8291	39.9777	53.8206
SRR7569375	41.8903	39.4208	53.903
SRR7567366	37.8572	36.0663	49.6275
SRR7560076	42.153	39.2753	54.2617
SRR7560889	42.146	38.6578	53.9223
SRR7557751	44.2863	42.9189	56.7829
SRR7562046	38.4041	35.0561	50.1422
SRR7559613	46.9771	38.7983	56.5851
SRR7562274	45.5256	38.4815	55.9059
SRR7561364	56.2599	43.3483	64.2248
SRR7566282	45.6073	41.9783	57.8259
SRR7561404	47.3846	41.1728	58.2872
SRR7560742	43.6934	42.2687	56.5783
SRR7558407	42.9984	41.4448	55.7096
SRR7569049	42.7229	40.3125	54.5423
SRR7568003	26.017	26.1501	33.9492
SRR7569030	18.0758	18.8928	24.0803
SRR7565438	42.9648	39.3251	54.5745
SRR7565988	39.3375	36.8858	51.1173
SRR7565183	57.0177	43.1957	64.8769
SRR7567842	49.2099	42.9603	60.4715
SRR7557991	44.8301	41.7387	57.0395
SRR7565064	44.3794	41.9727	56.5018
SRR7557069	42.3461	41.1238	54.8555
SRR7566698	41.7755	38.7962	53.4431
SRR7558957	38.514	38.6426	51.9571
SRR7566457	39.9371	37.7081	51.9153
SRR7562780	39.7422	37.5135	51.9964
SRR7559999	39.7662	38.0938	52.2785
SRR7568928	39.1064	37.5108	51.2453
SRR7564227	35.1545	33.8654	46.7206
SRR7557446	38.886	37.8131	51.2626
SRR7567191	35.687	35.169	47.3319
SRR7568886	33.2323	32.2613	44.2168
SRR7569672	36.7991	34.748	49.1296
SRR7557407	37.1345	35.2126	49.8719
SRR7562643	41.2607	38.0425	52.6413
SRR7561288	39.7194	38.6063	52.3444
SRR7565058	37.6679	36.1068	49.3309
SRR7557549	37.2732	35.9059	48.9718
SRR7566292	39.8471	38.088	51.9016
SRR7562419	40.394	38.3966	52.4639
SRR7562420	40.4016	38.3853	52.4661
SRR7562421	40.357	38.3436	52.4198
SRR7562042	40.2614	37.9286	52.1522
SRR7563740	41.1681	40.0194	53.7264
SRR7565957	38.767	37.0323	50.2672
SRR7562493	40.7749	39.1658	52.8439
SRR7564734	46.7374	43.9372	59.5618
SRR7565748	47.6318	44.4518	60.0334
SRR7562267	47.2562	44.7898	60.0075
SRR7565702	45.6008	42.2636	57.7272
SRR7567529	44.377	41.6219	56.8419
SRR7560113	46.5615	42.7234	58.2891
SRR7564770	42.969	40.1634	55.2452
SRR7563475	50.0229	41.1531	59.5433
SRR7556777	42.9772	40.8102	56.636
SRR7564371	42.1174	41.489	55.029
SRR7565613	42.8731	41.0899	55.3101
SRR7561505	40.2503	39.5256	52.5504
SRR7558379	39.5169	38.1099	51.5925
SRR7562596	39.2516	36.9384	51.1065
SRR7569159	40.0059	37.3884	52.0497
SRR7558337	39.207	37.166	51.1923
SRR7566470	41.0768	39.295	53.0207
SRR7569277	40.8951	40.2477	53.4827
SRR7562931	41.0821	38.9577	53.3821
SRR7565729	39.5964	38.7551	51.7541
SRR7566392	40.4426	37.8706	52.2783
SRR7558916	41.5656	39.0894	53.6279
SRR7567385	41.648	39.1344	53.7855
SRR7557274	39.2657	36.5607	50.505
SRR7564172	36.9705	35.8202	48.8475
SRR7565382	34.7515	33.5918	45.4481
SRR7566648	41.9357	39.6104	54.1468
SRR7568189	38.9246	36.6064	50.3902
SRR7565950	38.7835	37.9561	50.7882
SRR7561901	42.6498	40.4961	55.0259
SRR7564242	39.5857	37.3005	51.3468
SRR7563096	46.0952	41.4961	57.6363
SRR7567958	38.3843	37.7983	50.7608
SRR7564503	33.4099	31.8287	43.9954
SRR7560559	36.9581	35.0909	48.5279
SRR7557384	35.8363	34.4875	47.2642
SRR7562380	39.151	37.2525	50.9491
SRR7560789	38.2362	37.0987	50.6724
SRR7567650	37.2396	35.7579	49.3291
SRR7566476	39.2256	38.0099	51.7655
SRR7565696	37.6283	36.3962	49.6325
SRR7568390	43.3885	40.236	55.4529
SRR7561611	38.79	36.839	50.4517
SRR7564521	42.658	39.7315	54.8549
SRR7560194	42.004	39.2678	54.0019
SRR7563103	43.2142	39.9427	55.3199
SRR7563322	36.9538	35.6214	48.4161
SRR7561589	36.8741	34.8522	48.01
SRR7558232	44.424	39.0503	55.2649
SRR7558848	46.0994	40.3911	57.2636
SRR7567943	45.9735	40.3394	57.137
SRR7564061	43.4268	38.5046	54.298
SRR7568929	40.2386	36.7847	50.8508
SRR7569470	39.2153	39.0074	52.2303
SRR7569471	39.0488	38.7738	51.9709
SRR7568383	40.2956	39.0475	52.5813
SRR7568384	40.1529	38.8844	52.3839
SRR7567091	38.5367	38.077	50.9787
SRR7568962	37.8365	36.724	49.6836
SRR7568963	35.7465	34.789	47.4974
SRR7561141	38.2377	37.1535	50.0904
SRR7568925	33.81	33.1062	45.1943
SRR7568926	33.8504	33.0773	45.1985
SRR7557085	37.007	36.0956	48.8469
SRR7557086	36.4126	35.5414	48.1344
SRR7561868	35.2401	34.0733	46.3699
SRR7561869	35.2588	34.0679	46.376
SRR7569626	36.2679	34.9688	48.436
SRR7563151	32.1108	31.9236	43.6908
SRR7563152	32.0208	31.8606	43.5812
SRR7565228	33.1547	32.5243	44.7433
SRR7565229	33.2492	32.5654	44.8441
SRR7567735	35.1032	34.4174	46.5263
SRR7567928	33.6983	33.2221	44.9174
SRR7567929	33.8344	33.2971	45.0206
SRR7566979	40.9371	39.2597	53.4116
SRR7566980	41.0251	39.2814	53.4873
SRR7563902	39.319	39.2872	52.5599
SRR7563903	39.2044	39.1252	52.4102
SRR7557168	42.5914	42.0878	55.885
SRR7557169	42.5502	42.0043	55.8069
SRR7557170	42.5365	42.2237	55.9645
SRR7560162	41.3741	40.613	54.5156
SRR7560163	41.3699	40.545	54.4711
SRR7569607	39.6944	38.5383	51.9047
SRR7569608	39.687	38.4851	51.8664
SRR7565589	40.3176	38.323	52.1459
SRR7565590	39.4566	38.6485	52.024
SRR7561511	39.087	36.9141	50.9851
SRR7564197	38.6764	37.149	50.4309
SRR7568479	37.9975	36.8662	49.8726
SRR7567940	41.1159	39.2439	53.4312
SRR7558498	36.8725	35.6072	49.0454
SRR7556827	41.1919	39.417	53.4778
SRR7569643	38.1401	36.6368	49.9567
SRR7565061	36.8312	35.2109	48.5195
SRR7557604	40.611	39.1616	52.4348
SRR7563762	41.8812	40.7211	54.2964
SRR7557206	39.9311	37.6922	51.9363
SRR7567101	33.6837	32.1604	44.3241
SRR7563952	43.6739	43.0077	57.6222
SRR7565141	38.0096	37.4005	50.7523
SRR7567646	37.0742	35.5679	48.8744
SRR7557098	38.1037	37.0141	50.4833
SRR7557126	43.3767	40.1955	55.7157
SRR7558229	44.2352	41.7158	56.9327
SRR7568533	43.9736	41.588	56.733
SRR7559577	42.601	40.1566	55.2774
SRR7562157	43.4887	40.8299	55.9508
SRR7568245	44.157	41.4768	56.6793
SRR7563110	43.0184	40.502	55.3241
SRR7560011	42.1952	39.7109	54.5587
SRR7558618	41.0706	39.392	53.5842
SRR7557270	38.9557	36.4246	50.8275
SRR7566906	40.864	38.4283	53.0894
SRR7557982	38.7532	37.1482	51.1538
SRR7561255	38.2747	37.5883	50.8478
SRR7568515	37.6436	35.7248	49.4787
SRR7559262	41.4252	38.9305	53.0794
SRR7558706	42.4727	40.0507	54.3432
SRR7563750	39.354	38.4048	51.7506
SRR7560599	36.8782	35.559	48.9723
SRR7558938	36.4981	35.257	48.3603
SRR7557778	36.3768	34.5328	47.3923
SRR7569071	36.917	35.3605	48.5372
SRR7569072	36.9089	35.2965	48.4789
SRR7565410	38.5336	36.4876	50.3676
SRR7569886	37.8391	36.249	49.9762
SRR7562530	36.6827	36.1727	49.3166
SRR7560775	33.7046	33.6429	46.174
SRR7559474	34.1086	33.7863	46.5135
SRR7561735	32.0182	31.3076	43.6168
SRR7559319	35.7374	34.8728	47.9961
SRR7559093	39.9859	38.0992	52.0778
SRR7563267	34.5975	33.5257	46.2475
SRR7569310	38.9632	37.0764	50.5161
SRR7563015	40.2028	38.1465	52.0091
SRR7562599	34.7124	33.9512	46.0924
SRR7560960	34.9111	33.3525	45.9811
SRR7569581	44.7352	41.8762	57.1141
SRR7569582	44.7805	41.8956	57.1557
SRR7566736	32.3595	31.4034	43.3952
SRR7566184	32.0874	31.1877	42.7052
SRR7559790	44.1252	41.659	56.603
SRR7559736	29.9016	28.7652	39.9515
SRR7569088	43.9146	41.4061	56.5243
SRR7568467	43.7561	41.9258	56.8252
SRR7567699	42.4353	39.9258	54.9579
SRR7565287	48.9111	41.1232	59.4796
SRR7557458	44.0372	41.0013	56.7487
SRR7567522	41.5075	39.8569	54.1962
SRR7558039	39.1379	37.0363	51.9263
SRR7563290	41.9727	39.695	54.7528
SRR7560032	41.347	39.4284	54.2253
SRR7561329	43.7939	40.8566	56.2866
SRR7559171	41.0933	38.1095	53.1514
SRR7569339	42.9303	39.659	55.0482
SRR7562301	40.3797	38.1736	52.4725
SRR7566865	42.1523	39.9198	54.3374
SRR7568651	41.6984	39.4366	53.9674
SRR7564373	43.6527	40.1768	55.5009
SRR7567967	40.7858	38.4857	52.9652
SRR7566073	40.5766	37.9213	52.5824
SRR7563355	39.7502	37.911	51.9941
SRR7568268	42.0181	40.026	54.3607
SRR7560279	47.4287	42.9773	58.7713
SRR7563065	42.2483	39.9122	54.4035
SRR7567428	39.6864	37.923	51.9051
SRR7559221	41.708	39.354	54.0139
SRR7559688	38.4356	35.4493	49.9958
SRR7566367	38.6601	36.5738	50.7777
SRR7565880	44.3033	42.4465	55.857
SRR7560492	66.2295	46.1618	71.9182
SRR7557683	42.7392	39.8254	54.755
SRR7569862	42.6267	39.825	55.3554
SRR7560038	43.7341	38.6651	54.7053
SRR7560748	41.4175	37.8654	53.1887
SRR7566445	42.2396	39.6486	54.596
SRR7564450	38.4612	36.7856	50.9205
SRR7567320	41.1462	38.7818	53.4128
SRR7563637	37.5541	35.6432	49.3182
SRR7566298	44.0528	40.2531	55.5664
SRR7569595	43.6185	39.3445	54.5812
SRR7568619	39.889	37.2815	51.4306
SRR7567182	38.0558	36.3253	50.5534
SRR7559231	40.5796	37.381	51.9268
SRR7569532	39.651	37.6345	51.7486
SRR7561912	38.4893	36.6589	50.71
SRR7564904	37.8673	35.984	49.4092
SRR7565097	34.949	34.0117	46.816
SRR7557862	36.8186	35.4024	48.6669
SRR7566521	44.6229	41.805	56.3783
SRR7559430	45.3202	43.9813	58.1842
SRR7565487	45.0112	41.8304	57.5609
SRR7560381	43.4267	41.7238	56.2367
SRR7559583	42.6223	39.9685	54.9019
SRR7567166	42.1767	38.8632	53.9563
SRR7559216	43.801	39.3688	55.1658
SRR7558944	36.0058	34.6105	48.2713
SRR7564527	35.8754	34.5925	48.2656
SRR7558340	48.9111	41.7646	59.3058
SRR7563988	47.5251	43.1197	59.2461
SRR7561642	51.4433	43.3445	61.8506
SRR7568429	55.1073	42.6199	63.6973
SRR7565991	43.9693	41.1671	56.2849
SRR7568172	44.104	41.7659	56.4879
SRR7564415	43.5443	39.2783	55.5189
SRR7560240	42.84	38.5167	54.5065
SRR7560241	43.0114	39.8441	54.805
SRR7557358	44.5699	41.1056	56.5273
SRR7563441	44.0351	37.2234	55.035
SRR7564376	41.2029	39.1743	54.1213
SRR7563007	43.2215	41.1585	55.536
SRR7561496	42.5149	40.5783	54.6376
SRR7566863	40.9858	39.2316	53.619
SRR7568414	42.2965	39.9736	54.1817
SRR7564191	42.6365	39.4925	55.0053
SRR7569928	41.4111	38.2893	53.6761
SRR7561530	39.5105	36.7237	51.6081
SRR7560362	40.7939	37.8399	52.8973
SRR7559418	39.9915	37.9811	52.8427
SRR7559057	40.6105	39.6459	53.8548
SRR7562789	43.8774	43.6654	57.028
SRR7568787	45.5707	43.3541	57.7666
SRR7562591	47.8968	41.2053	58.5848
SRR7566490	47.3176	42.47	58.8069
SRR7559794	43.2862	41.6899	56.4404
SRR7561723	47.2289	43.3844	59.2772
SRR7559293	41.596	41.1457	54.9219
SRR7568163	40.3818	38.9511	52.6869
SRR7569527	41.71	38.1674	53.0102
SRR7566594	39.5684	37.3324	51.3304
SRR7560649	38.4438	37.1523	50.3503
SRR7562999	34.8794	33.1888	45.7395
SRR7563578	48.722	42.6617	59.6496
SRR7558667	42.1127	39.5557	54.0318
SRR7558668	41.9776	39.4201	53.8449
SRR7565718	41.784	41.4999	55.1297
SRR7556962	22.9111	24.1476	32.2171
SRR7556963	22.0709	23.4	31.2169
SRR7567236	44.6311	40.7242	56.6052
SRR7562475	38.6303	37.3492	50.8278
SRR7562969	36.3293	35.2408	48.662
SRR7562830	44.2996	43.0323	57.9744
SRR7567098	44.492	43.1514	57.9736
SRR7568131	43.8308	43.1152	58.1492
SRR7568132	43.9396	43.2282	58.2782
SRR7562862	46.3425	42.198	58.2937
SRR7569033	42.6785	40.0625	54.6709
SRR7567941	41.246	40.2214	54.6847
SRR7558907	45.6061	43.0784	57.813
SRR7561892	44.5874	39.2282	55.1813
SRR7565361	40.1196	38.3987	51.8586
SRR7560804	42.3253	40.2036	54.5321
SRR7563049	39.6562	38.0478	51.4601
SRR7565420	39.8573	38.2233	52.0846
SRR7564761	41.1552	38.9159	53.2437
SRR7564567	39.0221	37.4266	51.2544
SRR7568821	38.6887	36.9327	50.5795
SRR7560923	39.5079	37.4	51.3824
SRR7561002	39.1516	36.0565	50.2027
SRR7565015	39.6015	37.282	51.318
SRR7566645	39.1757	37.1756	50.7061
SRR7563435	45.6798	43.61	58.1658
SRR7561865	45.4189	43.5534	57.8459
SRR7564486	46.1289	44.3555	58.6749
SRR7556795	45.2297	43.2331	57.884
SRR7558537	45.7586	43.7337	58.1225
SRR7562693	41.505	36.8462	52.4208
SRR7558287	43.728	38.283	55.0258
SRR7567834	68.0972	47.9149	72.9192
SRR7565157	40.1488	36.9832	51.0825
SRR7564097	38.1976	34.3993	48.2069
SRR7557415	46.9133	43.1099	58.0149
SRR7561187	45.9149	43.3754	58.5379
SRR7561436	40.3133	39.7862	53.7548
SRR7567285	45.8766	42.5451	58.3775
SRR7567286	45.8519	42.5469	58.3689
SRR7558271	43.285	40.5338	55.2829
SRR7563705	43.922	39.9907	56.0883
SRR7566202	45.1698	41.9639	57.5823
SRR7559146	44.4259	41.381	56.9641
SRR7559587	43.8039	41.3202	56.2554
SRR7558105	44.0267	41.3278	56.354
SRR7565408	42.2488	40.3194	55.2973
SRR7569090	43.4472	40.7535	55.8582
SRR7558601	41.8818	39.9716	54.4009
SRR7564906	42.9259	40.1205	55.0803
SRR7556897	43.4143	40.7839	55.9084
SRR7565974	42.9815	40.4275	55.4043
SRR7560688	43.811	39.6898	55.3971
SRR7561342	42.5622	39.8497	54.6822
SRR7567447	41.1399	38.3485	52.3283
SRR7558624	43.9777	40.9439	55.7911
SRR7558346	41.3204	39.0621	53.589
SRR7563987	47.0515	40.906	57.4648
SRR7562079	40.9414	38.2394	52.656
SRR7565892	41.1764	39.0189	53.353
SRR7559530	38.4668	36.2603	50.2459
SRR7565021	42.079	38.5959	53.4433
SRR7560736	40.514	38.1394	52.622
SRR7567813	44.0258	40.4069	55.9464
SRR7566764	42.7841	39.684	54.602
SRR7562295	38.4641	36.8016	50.7072
SRR7567124	42.6648	39.4139	53.5734
SRR7557959	40.4887	37.2977	51.8676
SRR7566210	39.454	37.6672	51.1014
SRR7557463	40.3381	38.1562	52.5533
SRR7558019	50.3764	41.6744	60.3129
SRR7568879	60.3112	45.0137	67.9314
SRR7568675	54.6	39.026	61.2624
SRR7557720	52.4436	44.3797	62.1434
SRR7563352	45.4567	41.7568	57.2378
SRR7567923	45.5826	40.7738	56.6393
SRR7567573	43.5943	39.4968	55.1497
SRR7567108	43.3715	40.3171	55.515
SRR7565435	42.599	38.6032	53.9813
SRR7568570	39.7825	36.558	51.3773
SRR7568571	39.8231	36.5984	51.4095
SRR7562402	39.5637	36.9447	51.2184
SRR7568942	38.4984	36.1672	49.9695
SRR7566407	39.5579	36.9705	51.1089
SRR7566408	41.0323	38.3672	52.6828
SRR7558246	41.6393	38.9411	53.5498
SRR7561482	48.3972	43.5558	59.7328
SRR7566568	49.2588	43.495	60.2158
SRR7566766	49.2088	43.4138	60.1969
SRR7556872	48.9279	42.9067	59.7256
SRR7564788	47.9752	42.8451	59.149
SRR7560434	46.7067	42.386	58.267
SRR7566309	39.617	37.7793	51.9787
SRR7569555	38.1143	35.5755	49.7212
SRR7565727	40.7433	39.4003	53.3046
SRR7559375	38.6985	36.527	50.2233
SRR7557682	38.2861	36.5781	49.9025
SRR7563552	38.4934	37.2018	50.2579
SRR7561783	40.9659	39.0561	52.9741
SRR7569286	41.7164	38.7656	53.1818
SRR7556899	40.5324	37.92	51.9472
SRR7564217	38.3757	36.6044	50.0204
SRR7567726	39.0075	36.7334	50.1099
SRR7563301	38.5558	36.7126	49.92
SRR7568216	47.9509	44.1646	59.9103
SRR7559523	46.0682	43.2197	58.2564
SRR7559713	41.2109	37.6376	53.5178
SRR7567072	41.3877	38.3011	52.8752
SRR7562146	39.4845	39.4419	52.5603
SRR7563485	41.1862	39.9184	54.1184
SRR7568309	44.1978	40.7164	55.7538
SRR7567738	43.6275	40.5179	55.4604
SRR7563039	41.8046	38.4091	53.2037
SRR7563214	40.0917	37.7525	52.3162
SRR7568344	42.231	39.0188	53.6201
SRR7567878	38.3581	36.2217	49.5058
SRR7557449	38.9668	37.8373	50.4228
SRR7557347	41.0026	41.1076	53.4864
SRR7563126	38.1588	37.2414	50.3908
SRR7561637	39.437	39.006	51.9944
SRR7568325	41.1491	39.6501	53.5484
SRR7562320	38.8002	39.7597	51.2385
SRR7566317	41.8205	39.6507	53.6884
SRR7566933	38.4716	36.615	50.6594
SRR7565036	40.4344	39.0044	53.097
SRR7562626	40.0008	38.2784	51.9808
SRR7557615	40.8164	38.7076	52.555
SRR7560295	43.2135	40.7236	55.0301
SRR7558994	42.6774	41.4136	55.0844
SRR7566270	41.4887	39.6654	53.4672
SRR7565624	38.9696	37.2731	50.15
SRR7569917	39.6535	37.1524	51.3944
SRR7557026	43.0647	40.9535	55.1436
SRR7557917	36.6423	35.1657	47.7636
SRR7563844	40.1164	39.032	52.2709
SRR7561178	37.807	37.0457	49.8653
SRR7563344	41.3975	39.0694	53.1439
SRR7568389	41.0791	38.2768	52.7732
SRR7559089	39.6423	37.1309	51.1467
SRR7565503	38.0584	37.961	50.1348
SRR7560261	39.749	37.7505	51.588
SRR7568281	48.471	44.5303	59.6521
SRR7562541	49.2297	42.0529	58.9598
SRR7568973	44.8242	40.8078	55.7031
SRR7561228	46.7218	43.4208	58.3421
SRR7569619	46.921	43.3653	58.1979
SRR7558717	40.6774	34.2487	48.7853
SRR7566459	41.6984	39.2049	53.794
SRR7569058	46.9355	44.3141	59.1975
SRR7566000	40.9119	39.6021	52.9096
SRR7560452	38.8042	37.2946	50.6193
SRR7565826	39.9923	39.5049	52.3646
SRR7566614	36.7863	35.7371	48.9308
SRR7563468	36.565	35.5739	48.6118
SRR7569974	37.3958	36.0928	49.292
SRR7564974	37.1498	35.2711	48.6881
SRR7567143	48.7981	44.0671	60.5942
SRR7558800	35.8069	34.4776	46.8479
SRR7562333	52.7201	44.1365	62.9623
SRR7558120	50.3204	44.2746	61.6604
SRR7568314	46.6854	43.5584	58.6838
SRR7564849	46.273	43.7191	58.8043
SRR7560971	46.8368	42.3595	58.6232
SRR7562610	44.2972	40.8989	56.3417
SRR7565996	39.7385	37.366	51.4096
SRR7566532	43.9529	39.0089	54.796
SRR7565278	34.6954	33.1721	45.5278
SRR7568863	46.0221	41.1837	57.6453
SRR7568642	45.4215	42.5562	57.6542
SRR7561529	43.0855	39.6029	54.914
SRR7563358	44.4828	40.904	56.733
SRR7562677	45.6362	42.1096	58.0582
SRR7559052	33.4814	31.9307	44.1245
SRR7567314	36.6173	34.8284	47.4541
SRR7563824	47.468	43.6889	58.7903
SRR7557867	48.1158	44.4164	59.3371
SRR7568284	47.8785	43.3994	58.6097
SRR7566590	47.0182	42.7173	58.1905
SRR7561515	41.5654	36.9199	51.4161
SRR7568839	48.6235	44.3013	60.0777
SRR7569623	42.5203	40.8506	55.5373
SRR7560925	42.3821	40.2537	54.9096
SRR7557730	41.6981	39.6222	54.4002
SRR7558723	43.4966	41.9001	56.5865
SRR7558724	43.0491	41.3436	55.9544
SRR7562547	41.259	39.9786	53.9953
SRR7562548	42.2565	40.4971	54.916
SRR7561672	40.548	38.8407	52.6301
SRR7557719	45.8167	43.1989	58.5393
SRR7562217	44.3407	41.2069	56.4916
SRR7565479	41.9317	40.2057	54.371
SRR7559094	41.2489	40.2857	54.167
SRR7562442	43.1627	39.4224	55.1932
SRR7556782	40.2609	38.3667	52.5741
SRR7568553	38.2759	37.5736	50.7989
SRR7565893	36.5993	36.5003	48.7738
SRR7559316	41.2469	40.5961	54.1404
SRR7565579	40.3725	39.1167	53.4701
SRR7565580	40.3874	39.2158	53.5472
SRR7567982	38.0163	36.747	50.1031
SRR7561427	40.016	37.6948	51.2385
SRR7560088	42.3695	40.7088	55.6269
SRR7567039	41.0115	39.3448	54.1045
SRR7565686	41.9022	39.6424	54.0913
SRR7562529	42.3837	40.2665	55.0673
SRR7562873	42.8556	41.0219	55.4626
SRR7562395	37.8936	36.2664	49.4247
SRR7568632	56.3863	41.6919	63.4294
SRR7558688	49.8628	41.1453	59.6663
SRR7565501	47.3981	41.255	58.204
SRR7567779	42.0957	40.1625	54.8496
SRR7563584	40.6273	40.8162	54.3628
SRR7560761	42.1528	40.4914	55.2333
SRR7563036	44.5825	40.9221	56.43
SRR7563392	40.6201	38.6288	52.7611
SRR7563393	44.8193	42.0271	56.8968
SRR7568217	40.2189	36.8044	51.446
SRR7563751	38.8365	36.2503	50.1014
SRR7567132	39.9076	37.5879	51.2767
SRR7567133	39.8248	37.4932	51.1679
SRR7562279	43.6705	38.9425	54.5576
SRR7558559	39.6198	37.0324	50.9533
SRR7559211	39.7725	38.2988	52.5083
SRR7561760	37.2736	33.4037	47.5867
SRR7569682	41.123	39.2031	52.964
SRR7569683	39.1607	37.3819	50.7408
SRR7565844	39.5534	37.358	50.8986
SRR7565762	37.3424	35.7803	48.8874
SRR7563292	40.4858	38.7977	52.3002
SRR7565572	40.3141	38.5697	52.2893
SRR7565573	40.3534	38.6139	52.3291
SRR7565008	40.5783	38.844	52.4882
SRR7565009	40.5893	38.841	52.4993
SRR7564236	41.9852	39.8198	54.0926
SRR7564237	42.1694	40.5301	54.4739
SRR7565741	36.0034	34.4735	46.9898
SRR7565742	35.9475	34.4055	46.9187
SRR7566923	40.5276	38.602	52.2975
SRR7566924	35.0155	33.7785	46.0464
SRR7562305	39.5135	38.036	51.6595
SRR7562306	39.566	38.1406	51.7541
SRR7556900	37.2186	36.1423	49.0726
SRR7556901	37.2404	36.0866	49.048
SRR7565216	39.3576	37.4491	51.1998
SRR7563895	36.6988	35.4477	48.4861
SRR7568348	42.7055	40.7974	55.1885
SRR7565801	36.9322	35.4134	48.7503
SRR7568262	41.6756	39.1105	53.7062
SRR7560188	36.813	35.5956	48.7448
SRR7563870	39.1161	37.0406	50.9639
SRR7561418	41.8274	39.4811	53.2562
SRR7564824	45.0707	42.1946	57.1019
SRR7568393	45.122	41.9006	57.087
SRR7559569	42.0766	39.8246	54.6729
SRR7558903	41.4309	39.1575	53.7551
SRR7566734	42.202	38.4276	54.0512
SRR7561432	41.6947	38.6592	53.6562
SRR7559763	42.3917	39.3555	54.2878
SRR7559351	41.4896	38.8459	53.7489
SRR7558731	41.0105	38.2359	53.0913
SRR7568059	40.6927	37.9229	52.6744
SRR7564511	41.6836	38.5292	53.8
SRR7559970	41.6177	38.7882	53.7039
SRR7568635	40.9423	38.0099	52.8807
SRR7563948	40.6364	37.7886	52.7978
SRR7569099	39.0705	36.4651	50.8258
SRR7561063	40.4381	37.3889	52.1817
SRR7566336	37.2042	35.0354	48.6375
SRR7566045	43.1552	38.0715	54.4319
SRR7565540	44.4821	38.9023	55.4774
SRR7567064	44.8687	39.1278	55.7672
SRR7557502	45.0523	39.3239	55.801
SRR7561683	43.2743	38.6514	54.6819
SRR7568789	42.9053	38.893	54.8444
SRR7556838	42.2293	40.6993	54.7904
SRR7558030	42.8526	39.8819	54.2857
SRR7560708	40.2862	37.1516	51.7097
SRR7566028	40.9873	39.8106	53.9331
SRR7557830	39.321	37.4854	51.036
SRR7567095	39.0375	37.1077	50.441
SRR7560657	39.716	39.216	52.8123
SRR7566749	42.6428	41.6048	55.7075
SRR7562739	44.7866	43.4922	58.1843
SRR7562740	44.744	43.4495	58.1358
SRR7565456	44.0356	42.5826	57.3942
SRR7564841	41.3097	37.3746	52.855
SRR7562891	43.3397	39.6537	55.051
SRR7563995	43.3334	40.1047	55.2222
SRR7560408	42.1586	39.7535	54.1649
SRR7569278	51.5643	41.5486	60.8796
SRR7560782	44.397	39.536	55.5736
SRR7557731	44.2919	38.7867	55.1972
SRR7566097	45.8383	41.899	57.7881
SRR7559848	43.534	39.038	54.9002
SRR7567130	43.2372	40.2848	55.2977
SRR7557251	45.4678	40.7774	56.7765
SRR7559699	40.4074	37.6216	52.3924
SRR7567352	41.5806	38.6794	53.3134
SRR7560658	41.0504	38.7618	52.9567
SRR7559675	37.5266	35.7795	48.7664
SRR7567032	39.4465	36.8848	50.8465
SRR7557096	40.7264	38.3507	52.6077
SRR7566677	39.5347	37.505	51.2975
SRR7559484	38.4322	36.1651	50.0495
SRR7563826	41.064	38.7318	52.4501
SRR7565660	37.8822	35.8726	49.7318
SRR7563885	38.797	36.4052	50.5169
SRR7559509	42.9892	40.2221	54.8665
SRR7559510	43.0043	40.0741	54.764
SRR7561565	38.3146	36.0615	50.0085
SRR7562358	37.7538	35.8431	49.9502
SRR7566977	38.7962	35.7089	50.1135
SRR7560498	36.3492	34.6798	48.3299
SRR7560104	39.1864	37.4312	51.1445
SRR7565252	39.1811	36.9704	50.684
SRR7558299	40.0751	37.6587	51.7306
SRR7563597	37.85	35.9055	49.8255
SRR7569267	36.0388	35.3881	48.0972
SRR7566656	43.9634	41.4784	55.9523
SRR7560422	45.8898	41.7065	57.3202
SRR7559810	48.2063	43.7674	60.1926
SRR7567233	43.6012	38.9449	54.5219
SRR7563277	46.6209	42.563	58.1936
SRR7569664	40.8474	37.8111	52.1502
SRR7566410	46.5191	38.6529	56.5334
SRR7569881	41.4624	37.2846	52.9018
SRR7565999	41.8635	39.5641	54.2189
SRR7558825	40.5011	38.2068	52.7657
SRR7561804	43.4986	38.7398	54.9614
SRR7568345	40.1398	37.4101	52.1506
SRR7569409	41.7264	38.4215	53.6209
SRR7556985	38.5744	36.6495	50.9043
SRR7567184	42.259	39.8398	54.3827
SRR7564320	41.6464	39.1442	53.8339
SRR7564492	40.3279	38.1319	52.3588
SRR7560079	43.9638	41.2408	55.9815
SRR7559976	40.4775	38.23	52.3291
SRR7565519	41.3802	38.8305	53.3797
SRR7564935	45.0981	39.7321	56.1632
SRR7569965	44.244	39.6385	55.4175
SRR7561215	39.4412	37.1218	50.8272
SRR7566746	47.6637	38.4454	56.3486
SRR7568662	43.8728	41.8135	56.7431
SRR7569728	41.8018	38.4926	53.0995
SRR7563649	40.4832	38.3359	52.4602
SRR7561325	41.7627	39.2742	53.6033
SRR7562777	38.1736	36.2583	49.8593
SRR7569530	35.4323	33.9233	46.5709
SRR7565502	36.5289	34.1399	47.4291
SRR7564530	36.548	34.9329	47.4871
SRR7564585	36.7973	34.5309	47.3602
SRR7568608	44.8629	43.3161	57.537
SRR7564626	48.2426	44.8081	60.1919
SRR7567036	46.8759	43.846	58.9518
SRR7563789	42.1749	39.5331	53.8968
SRR7563669	41.2878	39.0053	53.3434
SRR7567255	39.5422	36.4264	50.3679
SRR7563444	38.7789	37.6488	51.1496
SRR7564076	35.9156	34.4622	47.3496
SRR7557601	36.2986	34.4237	47.1116
SRR7562984	39.9258	39.0992	52.6449
SRR7566589	37.3321	36.0288	49.2807
SRR7565812	38.4644	38.2451	51.6002
SRR7563082	55.9676	42.0667	62.5157
SRR7564751	45.4884	42.9844	58.7641
SRR7567248	40.711	40.5145	54.33
SRR7564018	53.3103	42.2962	61.8951
SRR7559841	41.5502	38.5553	53.6774
SRR7562056	40.2555	37.1915	51.5217
SRR7558973	41.3797	39.6259	53.5218
SRR7563037	42.769	40.7494	55.083
SRR7565144	41.5988	39.589	53.7366
SRR7557186	41.3685	39.3452	53.2664
SRR7557187	41.4573	39.4982	53.3898
SRR7561682	38.0948	36.3621	49.8841
SRR7562422	35.4323	29.1055	43.9442
SRR7564174	41.4635	39.5247	53.3717
SRR7570003	36.7389	35.2547	47.9905
SRR7568612	41.4492	39.5042	53.5102
SRR7568946	41.5417	39.6827	53.8541
SRR7566955	37.7998	36.265	49.4846
SRR7560114	37.5065	36.1907	49.1565
SRR7560624	41.1435	39.115	53.1644
SRR7569932	41.0343	39.326	53.1675
SRR7559719	40.6423	39.3373	52.7714
SRR7560355	41.2274	37.8781	52.5585
SRR7564963	38.8033	37.7376	50.5341
SRR7564964	38.7947	37.7232	50.5183
SRR7564179	38.0554	37.21	49.9891
SRR7568903	39.3765	38.1998	51.4411
SRR7563199	39.1378	37.4679	50.6856
SRR7561523	34.7836	31.2959	43.5261
SRR7558893	42.2679	39.8395	54.5357
SRR7565912	41.5638	39.3813	53.7922
SRR7561927	41.4783	39.8265	53.9898
SRR7561928	41.5356	39.8243	54.0355
SRR7560518	42.731	40.5789	54.8832
SRR7561826	41.7854	38.0416	51.7713
SRR7556948	37.8096	35.9385	49.8346
SRR7569401	42.2158	39.2758	53.9612
SRR7568358	40.6661	38.5576	52.455
SRR7558732	38.4407	37.5062	50.7419
SRR7567585	39.768	38.0483	51.5613
SRR7567157	41.8333	39.8613	53.9242
SRR7560232	38.8159	37.4188	50.5662
SRR7558789	43.6615	39.9098	54.9114
SRR7562923	41.0762	39.9502	53.8169
SRR7569459	41.9633	40.5597	54.454
SRR7559856	39.7126	38.0521	51.6112
SRR7562132	39.7344	38.5148	52.0486
SRR7565227	40.6596	37.2868	52.4933
SRR7557032	38.7657	36.9449	50.6185
SRR7564637	43.0862	40.0005	55.1623
SRR7559193	42.1102	39.5883	54.107
SRR7569505	40.6863	39.4166	52.8758
SRR7562188	43.4357	40.6271	55.3764
SRR7565403	40.4374	39.4078	52.9292
SRR7565392	39.281	38.2036	51.5568
SRR7561677	39.5694	37.936	51.6671
SRR7565853	38.5333	37.3946	50.7493
SRR7569032	39.4442	38.988	52.0146
SRR7561232	39.043	37.7173	51.2743
SRR7557428	40.1745	38.1357	52.1699
SRR7557429	40.1241	38.1448	52.1255
SRR7558900	39.7634	36.1333	50.9766
SRR7569618	42.2774	39.9694	54.1776
SRR7569895	46.8251	40.5623	57.315
SRR7558435	40.8366	37.6995	52.1186
SRR7561408	38.2045	35.9441	49.6611
SRR7561409	38.1666	35.9654	49.5842
SRR7561410	38.1211	35.9335	49.5041
SRR7566473	32.6501	31.2562	42.7599
SRR7566474	33.0679	31.722	43.2104
SRR7566475	33.1727	31.9259	43.3782
SRR7557740	38.141	36.3988	50.8866
SRR7564456	41.7848	37.9722	53.8029
SRR7557843	50.4919	40.9712	59.7873
SRR7568816	35.987	33.6189	46.3361
SRR7566605	34.7861	33.2696	45.3999
SRR7560602	46.9276	43.7926	58.912
SRR7564676	44.7183	40.6944	56.0119
SRR7560652	40.2889	36.7712	52.1784
SRR7557744	37.1379	35.7259	50.0434
SRR7564219	38.7773	36.4321	51.3503
SRR7564810	40.0896	36.6175	51.9765
SRR7567853	44.7013	42.1504	56.9588
SRR7567854	44.8299	42.2798	57.1083
SRR7566124	37.4092	35.4572	49.0535
SRR7567074	42.9987	40.3584	55.1321
SRR7566855	42.0294	39.5893	54.0391
SRR7560970	38.0071	35.9477	49.3539
SRR7560852	40.5522	38.433	51.9968
SRR7558080	42.1191	39.7754	53.7832
SRR7559080	41.0592	38.7425	52.7025
SRR7559081	41.0016	38.6446	52.6316
SRR7566089	42.4495	39.6148	53.9136
SRR7566090	42.5638	39.7417	54.0456
SRR7563170	39.6304	36.8983	50.3826
SRR7558835	36.3661	34.5944	47.0852
SRR7558836	36.6486	34.8668	47.4168
SRR7566008	47.0753	44.1332	59.3064
SRR7563325	40.1599	37.5702	52.5371
SRR7565232	47.1965	42.6079	58.4178
SRR7565959	46.7199	43.4704	58.7812
SRR7565960	46.7694	43.5254	58.8349
SRR7561360	36.6189	35.1511	47.7339
SRR7567560	39.6564	37.9322	51.5485
SRR7567040	40.2449	37.8656	52.1513
SRR7561932	38.2508	35.8083	49.7867
SRR7569215	46.3926	41.8276	58.1535
SRR7567268	29.9408	31.0993	41.63
SRR7561715	41.3229	38.3684	53.5793
SRR7560020	40.7363	37.5556	52.5313
SRR7564070	41.1046	37.6343	52.8294
SRR7567608	39.9687	36.9906	52.1095
SRR7563364	39.3506	37.0388	51.4943
SRR7567720	41.1248	38.0189	53.1193
SRR7557640	37.0966	34.4254	48.9588
SRR7563226	41.0531	37.6765	52.8609
SRR7560309	37.2951	34.513	48.7092
SRR7557285	35.3927	34.5656	47.3102
SRR7568382	45.2745	40.2427	56.9429
SRR7565233	42.762	38.822	54.4822
SRR7569247	40.8736	37.1141	52.3371
SRR7557455	43.3874	40.8119	55.6003
SRR7557456	45.4112	42.1072	57.1999
SRR7567137	43.5515	41.1376	55.7328
SRR7567138	43.6613	41.2496	55.8447
SRR7561786	42.1613	39.2487	54.1495
SRR7569663	39.8106	37.8232	52.2779
SRR7562949	39.8454	37.7824	52.1244
SRR7567925	39.606	38.2006	51.9134
SRR7568125	40.0053	37.9603	51.9367
SRR7556810	38.7459	37.4069	51.0904
SRR7556811	38.8215	37.4796	51.1486
SRR7568442	36.8228	35.1768	48.4028
SRR7560099	49.8395	42.4673	59.0845
SRR7566222	45.9048	40.5681	57.425
SRR7568149	44.4448	40.6194	55.9686
SRR7567952	41.6164	40.0101	54.2253
SRR7558122	47.3267	42.0417	58.094
SRR7558123	47.4063	42.1082	58.1625
SRR7560999	40.7993	37.3058	52.7892
SRR7561345	42.6681	41.0203	55.568
SRR7564741	36.7201	36.1226	49.0695
SRR7564704	39.6781	37.4461	51.2106
SRR7567692	36.5838	35.1176	47.5821
SRR7561333	40.8075	38.4427	52.1268
SRR7570001	41.8867	38.0033	53.4682
SRR7563384	41.638	39.5316	54.1266
SRR7566637	49.1324	45.219	61.1927
SRR7558121	43.3515	39.7361	54.8695
SRR7566027	49.3368	45.6991	61.5619
SRR7557450	47.2173	43.609	59.2909
SRR7559005	50.1359	45.8298	61.8435
SRR7559396	48.4261	42.5372	59.1105
SRR7563375	48.6587	42.3813	59.0913
SRR7568542	46.5153	39.5379	56.1693
SRR7559519	45.0823	41.7243	56.9172
SRR7558286	49.5991	45.4076	61.5192
SRR7559308	50.1043	45.635	62.0089
SRR7563300	49.4902	45.5139	61.4101
SRR7559040	49.441	45.6395	61.5066
SRR7561100	46.7725	38.0563	56.383
SRR7568572	38.5791	35.4252	49.725
SRR7558041	46.3967	37.68	55.891
SRR7565091	39.255	37.6345	51.7011
SRR7561456	37.45	34.9114	49.0715
SRR7565414	41.1471	38.6026	53.2412
SRR7560728	41.8648	39.533	54.2091
SRR7563161	40.5298	39.0479	53.2286
SRR7563162	40.7292	38.9834	53.3428
SRR7566179	39.2677	38.2292	52.0233
SRR7566999	39.4067	38.6785	52.1919
SRR7562704	40.838	31.525	48.2175
SRR7561355	39.6718	38.4478	52.3623
SRR7563232	40.2913	38.8765	53.0103
SRR7560569	40.9589	38.9706	53.4538
SRR7566120	40.4315	39.2783	53.2064
SRR7561221	40.0834	38.399	52.5344
SRR7569081	39.1732	38.0475	51.7516
SRR7559862	38.8526	37.3831	51.1176
SRR7558998	39.6718	38.2839	52.1305
SRR7569116	40.6776	38.3383	52.7176
SRR7567369	40.0021	38.1504	52.3245
SRR7557353	41.718	39.1272	53.9451
SRR7569041	38.8877	36.9995	51.1252
SRR7563570	39.9077	37.8302	51.9358
SRR7562868	39.5033	37.747	51.7354
SRR7569880	40.0248	38.5313	52.456
SRR7562431	39.9934	38.5711	52.5346
SRR7557220	41.6419	38.3634	53.061
SRR7566196	40.2476	38.7636	52.6025
SRR7557297	39.7651	38.2311	52.1115
SRR7567344	38.2319	37.3437	50.5714
SRR7558936	36.4869	36.345	49.1676
SRR7565539	36.3662	35.6458	48.737
SRR7569219	39.9809	37.8934	52.4422
SRR7568545	37.7911	35.7871	49.489
SRR7558660	39.7433	37.5797	51.7254
SRR7558661	38.6044	36.4887	50.0975
SRR7568076	38.4502	36.5899	50.4982
SRR7566770	38.3664	36.9827	50.9014
SRR7560933	39.3878	36.7035	51.157
SRR7561884	38.1777	34.5404	49.5906
SRR7558543	39.318	35.5566	50.563
SRR7564059	49.9129	41.9898	59.9496
SRR7563273	44.7289	41.3947	56.4877
SRR7556798	46.8857	41.6265	57.7663
SRR7556799	46.1034	40.3886	56.7002
SRR7564853	43.6127	40.5814	55.22
SRR7564854	40.2768	37.6806	52.0066
SRR7565075	40.2862	37.4898	51.8149
SRR7563250	54.2043	42.2859	62.1471
SRR7558988	52.9219	42.3991	61.8169
SRR7566093	46.1496	41.7722	57.7669
SRR7564581	46.0884	43.6475	57.8722
SRR7568179	45.4022	41.7476	57.1229
SRR7565901	43.0654	40.4287	55.3549
SRR7558939	40.0968	38.9664	52.4145
SRR7557806	38.2648	38.712	51.2532
SRR7561296	42.1062	40.5588	55.0276
SRR7559300	40.5979	39.5706	53.443
SRR7566668	35.367	33.2831	46.2284
SRR7566464	21.4291	21.9735	30.0114
SRR7559805	39.6257	35.616	49.6389
SRR7569712	38.379	36.8781	50.2495
SRR7569963	36.1687	35.8829	48.6017
SRR7562230	41.016	39.9921	53.6133
SRR7561784	41.76	39.294	53.8069
SRR7559863	42.1397	41.821	54.499
SRR7560160	39.1876	38.2613	51.4674
SRR7560161	39.2776	38.3435	51.558
SRR7565371	38.0702	37.1064	50.0044
SRR7565372	38.1386	37.1469	50.067
SRR7560719	42.8666	39.5574	54.8013
SRR7569117	40.3105	37.7451	52.3381
SRR7568431	42.5221	41.3081	56.0548
SRR7566559	41.6328	38.5659	53.4852
SRR7569319	39.6948	37.2405	51.6611
SRR7567054	38.3498	36.6273	50.2891
SRR7565975	42.1518	38.6297	53.9851
SRR7566233	40.8695	38.8146	53.174
SRR7560337	39.8546	38.2941	52.268
SRR7557112	50.4155	41.9813	60.6242
SRR7568300	43.276	40.3946	55.4896
SRR7565407	38.2772	36.6994	50.3485
SRR7558136	42.3283	39.585	54.5145
SRR7560157	41.8033	38.7999	53.4819
SRR7567292	42.7502	40.3785	55.2419
SRR7562750	39.044	36.9107	51.0092
SRR7566693	41.3817	39.3367	53.8554
SRR7567158	41.1825	38.9963	53.7622
SRR7559942	40.3469	37.7998	52.6192
SRR7567831	40.0848	37.5484	52.2705
SRR7567832	40.0567	37.6917	52.3079
SRR7562819	37.7719	35.7467	49.1987
SRR7557846	38.2518	35.7092	49.9243
SRR7558127	40.0947	37.8238	52.3672
SRR7568296	41.6034	39.0175	53.4333
SRR7564526	39.1923	36.8812	51.1034
SRR7560957	36.865	35.0995	48.4394
SRR7566879	38.6153	36.2801	50.1301
SRR7569697	36.8031	34.6813	48.1016
SRR7559873	44.7293	42.7877	58.5613
SRR7559874	44.647	42.6631	58.4552
SRR7562943	43.4029	41.2248	56.455
SRR7561286	42.7075	40.1761	55.2318
SRR7566914	42.1453	39.4517	54.5312
SRR7562795	44.7369	39.6003	55.5555
SRR7558324	38.0858	35.8359	49.3759
SRR7564161	38.3034	33.5601	47.3958
SRR7567001	38.7366	38.055	50.8425
SRR7564778	36.8848	35.1762	47.5606
SRR7568244	35.4651	34.0329	46.8447
SRR7557242	42.3014	40.6882	54.2335
SRR7558704	35.6599	33.8636	47.0759
SRR7564703	40.5234	37.8345	51.5613
SRR7563228	37.6559	37.8626	50.2441
SRR7562979	35.497	34.4931	47.2249
SRR7564200	32.2915	31.5245	43.4508
SRR7560021	45.7717	43.2808	57.9643
SRR7561984	46.1961	40.5309	56.9012
SRR7563366	40.9505	37.9511	52.6147
SRR7566139	45.6466	42.4863	58.3704
SRR7566815	43.624	40.5308	55.8483
SRR7560536	45.1599	41.6056	57.344
SRR7566301	44.8379	41.5258	57.0738
SRR7567414	45.0389	40.7102	56.6968
SRR7563942	43.7362	40.5441	55.8457
SRR7561337	41.5419	38.9415	53.9973
SRR7565829	41.8281	39.1538	53.8809
SRR7558083	44.2877	41.0068	56.278
SRR7567541	41.6861	38.8348	53.9332
SRR7567442	40.0488	37.6721	52.1111
SRR7556996	41.7278	39.0581	53.9472
SRR7568140	40.1545	37.7315	52.3572
SRR7562517	40.6697	37.9157	52.7888
SRR7559025	40.6922	38.3391	52.8984
SRR7569343	37.8745	35.8823	49.7084
SRR7569109	40.0661	37.9094	52.1452
SRR7567900	38.7287	37.5658	50.7628
SRR7556868	39.005	36.6216	50.9245
SRR7557885	38.567	36.8307	50.7529
SRR7557698	37.7218	36.0436	49.8783
SRR7569580	38.2116	36.5447	50.5208
SRR7568935	38.8646	36.5006	50.7391
SRR7569025	51.0505	41.1965	60.4159
SRR7561339	48.4408	39.6306	58.1587
SRR7569807	46.4734	43.1674	59.1646
SRR7561762	45.707	42.3584	58.2463
SRR7568039	42.4574	40.6666	55.2727
SRR7568040	42.5889	40.8362	55.4501
SRR7567301	39.9883	38.8206	53.1526
SRR7558108	40.8453	37.6444	52.4368
SRR7566416	37.6434	35.0997	49.4574
SRR7562069	40.3654	38.0782	52.5193
SRR7567682	41.6718	38.0901	53.2602
SRR7557381	40.1305	38.0991	52.2179
SRR7557696	38.8219	36.321	50.6866
SRR7557697	38.8436	36.4443	50.7544
SRR7561372	36.3975	35.1725	48.4718
SRR7568722	37.6159	35.8118	49.494
SRR7563891	40.7975	38.8887	53.1288
SRR7558629	40.9747	38.2412	52.8333
SRR7558630	40.9833	38.3709	52.9155
SRR7569034	40.9212	38.1233	52.7451
SRR7558155	38.9233	37.0875	51.0425
SRR7558156	38.9291	37.2105	51.1233
SRR7561148	36.4508	34.9125	48.3488
SRR7568716	40.6322	37.6342	52.2307
SRR7557091	37.752	35.4109	49.1397
SRR7569635	33.9368	32.2383	45.5356
SRR7557439	24.9815	24.8622	34.4054
SRR7569372	36.206	35.2291	47.8361
SRR7569373	36.5523	35.6928	48.3583
SRR7569374	36.4794	35.5584	48.2152
SRR7560641	34.5539	33.5017	46.0222
SRR7562497	33.4859	31.7872	44.1802
SRR7562498	33.83	32.2171	44.6845
SRR7567168	38.9033	36.6364	50.4862
SRR7557608	37.0612	35.4973	49.3594
SRR7557609	38.8932	37.0305	51.2767
SRR7560404	37.8158	34.9326	48.6416
SRR7560839	38.7152	37.0265	50.5025
SRR7561811	38.0406	36.3176	49.6519
SRR7561812	38.0814	36.42	49.7407
SRR7561041	41.4389	38.2175	52.982
SRR7561042	41.2289	38.0848	52.7753
SRR7565383	33.5865	31.7978	44.1619
SRR7565384	33.4261	31.7434	43.9815
SRR7558175	40.4003	37.968	52.8014
SRR7558176	40.5833	38.1436	52.9708
SRR7561663	40.1258	38.3872	52.3952
SRR7561664	40.0188	38.4491	52.3894
SRR7566369	38.3203	35.8555	50.2656
SRR7567052	38.2602	36.6655	50.3966
SRR7561396	33.0488	32.1743	44.4945
SRR7562275	36.7352	36.2145	49.0723
SRR7568378	37.7184	36.7574	50.1398
SRR7567377	36.3121	35.2769	48.1048
SRR7567378	36.2831	35.2116	48.0379
SRR7563146	38.8773	37.3098	50.5189
SRR7561803	37.7975	37.3821	49.7967
SRR7560837	32.9596	32.2101	44.1658
SRR7559345	43.5489	38.8164	54.7114
SRR7560119	40.3373	39.5456	52.6873
SRR7566541	40.1036	39.087	52.7791
SRR7566564	46.23	43.141	58.8031
SRR7564369	46.5263	43.9438	58.9829
SRR7568561	44.4497	41.9013	56.6211
SRR7566180	44.496	42.0204	57.0349
SRR7564392	45.3403	42.8389	57.7185
SRR7568974	44.4284	41.7002	56.7289
SRR7561756	45.0323	42.3623	57.5555
SRR7558465	44.5632	41.3675	56.7219
SRR7568433	46.4481	42.8499	57.9779
SRR7562345	42.3834	39.6187	53.9057
SRR7566546	44.6358	44.3497	57.1694
SRR7564091	43.7093	32.5808	51.7191
SRR7557503	44.6843	43.2562	57.2327
SRR7563471	44.1705	42.3487	57.4945
SRR7559108	46.1504	43.2994	58.8817
SRR7567956	36.7596	35.9713	48.6466
SRR7558137	46.1707	43.2069	57.9616
SRR7564851	46.6243	42.0026	58.1912
SRR7560731	47.4647	45.1283	59.5732
SRR7559324	41.1311	38.3552	53.0182
SRR7560016	40.2207	37.5409	51.7544
SRR7557979	41.7017	40.359	54.1847
SRR7557980	41.8718	40.5703	54.3944
SRR7557533	44.0671	42.203	56.797
SRR7556968	41.9612	40.5363	54.5149
SRR7569197	35.7845	34.0889	46.8221
SRR7566688	46.3418	41.9006	58.0449
SRR7563792	42.5688	40.6036	55.177
SRR7563793	42.3075	40.3135	54.8127
SRR7569967	42.0427	40.0473	54.5298
SRR7565971	40.8569	38.2587	52.3754
SRR7569937	41.8993	40.0796	54.3494
SRR7568568	41.1431	37.6689	52.2579
SRR7568569	40.9033	37.4521	51.9865
SRR7568676	40.4413	38.8117	52.7521
SRR7563272	41.8965	40.7353	54.6221
SRR7567416	45.6128	43.2557	58.6176
SRR7569253	46.3658	43.9842	59.4132
SRR7566961	38.7948	37.2017	50.2954
SRR7566782	39.6472	38.1881	51.7445
SRR7566173	42.5818	39.8956	54.6539
SRR7560943	40.3691	37.5948	52.2168
SRR7569433	42.0872	39.3708	54.0657
SRR7559058	41.4586	38.7	53.2492
SRR7564804	40.6273	37.7858	52.3361
SRR7565225	40.0141	37.4816	51.8214
SRR7560616	42.0278	39.7372	53.8779
SRR7558712	46.7817	44.753	59.7741
SRR7569823	45.9251	43.8369	58.7284
SRR7569824	45.8872	43.8109	58.681
SRR7558832	43.8861	41.4238	56.0666
SRR7567465	40.1791	38.5954	52.3328
SRR7564631	46.9532	42.1945	58.4127
SRR7563719	42.1738	39.2031	53.9765
SRR7557794	44.0687	38.6129	54.3635
SRR7561313	40.1942	38.2499	52.0782
SRR7561350	45.8612	40.0317	56.3595
SRR7566266	40.1848	38.9274	52.5773
SRR7562057	41.0385	39.342	53.1792
SRR7560173	39.4159	38.253	51.6513
SRR7557638	43.0076	37.5652	53.6035
SRR7563746	46.3394	41.2156	57.3109
SRR7567590	37.4359	36.2544	49.5082
SRR7569567	38.4228	35.5764	49.6673
SRR7560494	42.3376	40.1519	54
SRR7558828	43.2709	41.7347	56.1838
SRR7561543	44.0798	40.7886	56.016
SRR7562995	44.4221	40.4327	56.1419
SRR7561245	43.1011	40.2271	55.4519
SRR7569066	43.8382	39.5376	55.4147
SRR7559027	43.1836	40.6847	55.4415
SRR7568048	41.909	39.7231	54.1911
SRR7559437	42.4675	37.5144	53.9529
SRR7569587	40.1187	37.7803	52.3081
SRR7562092	39.4448	38.4105	52.0824
SRR7567576	34.8994	33.5703	46.2954
SRR7562438	40.2136	38.4212	52.3621
SRR7567907	37.511	36.2265	49.4652
SRR7566497	39.4995	37.8931	51.7268
SRR7558654	49.2117	42.6402	60.1102
SRR7557612	49.0876	44.3089	61.4172
SRR7568626	45.8217	42.7389	58.0652
SRR7560377	48.4628	43.4008	59.8255
SRR7563188	45.6297	41.9772	57.736
SRR7567627	43.9412	41.5735	56.5984
SRR7568406	39.838	36.6728	51.6392
SRR7566376	39.9892	35.9114	51.8058
SRR7565694	39.9026	36.3551	51.4357
SRR7565529	39.0293	37.5122	51.5172
SRR7560672	40.0816	38.3256	52.8513
SRR7561639	39.5119	37.2581	51.4962
SRR7563708	38.124	36.9649	50.6097
SRR7566683	37.4244	36.4343	49.4812
SRR7558079	30.7285	29.979	41.2647
SRR7569217	35.8905	34.2323	47.072
SRR7557418	42.9664	40.7197	55.5443
SRR7563960	39.4513	38.5909	52.2453
SRR7564633	40.2086	38.0127	52.6779
SRR7557480	39.3892	36.1094	51.1903
SRR7567330	38.5668	36.4094	50.6717
SRR7561739	39.152	36.9788	51.2392
SRR7560286	44.6805	41.2706	56.4244
SRR7569290	42.594	39.8224	54.5532
SRR7560184	38.3185	36.2694	50.1561
SRR7558635	46.3552	41.387	58.3614
SRR7568699	43.7122	39.2538	55.133
SRR7568142	49.0595	39.8335	58.2314
SRR7567712	43.3561	40.8883	55.8519
SRR7558683	54.8578	40.4867	62.1703
SRR7559198	49.3501	43.8171	60.1144
SRR7559199	49.2707	43.8525	60.1161
SRR7563542	42.0486	38.8081	53.403
SRR7564246	45.5449	40.5799	56.6415
SRR7566174	41.1102	37.3842	52.3491
SRR7564112	40.6553	37.6177	52.1325
SRR7562343	45.3102	42.1695	57.1699
SRR7557132	42.7566	40.8843	55.0317
SRR7566671	39.8809	37.663	51.4715
SRR7559817	42.1621	39.4518	54.1043
SRR7560907	39.3346	36.9527	50.7852
SRR7566566	40.9233	36.7644	51.1612
SRR7563470	47.8095	40.4052	57.3415
SRR7565617	45.8402	41.4365	57.3962
SRR7559710	44.7266	42.4701	56.9899
SRR7557101	46.2518	42.1786	57.71
SRR7561710	46.5234	43.3718	58.4772
SRR7561711	43.6407	39.8742	54.765
SRR7562864	44.565	42.4069	56.805
SRR7562709	45.9456	42.0204	57.7841
SRR7567524	45.7992	42.2559	57.2573
SRR7557987	45.6777	43.9001	58.154
SRR7564477	43.1008	40.4022	54.7115
SRR7564478	44.7249	41.4355	56.4239
SRR7559180	44.3665	43.0427	56.7427
SRR7560677	41.7186	40.6535	53.564
SRR7568589	42.7452	39.6796	54.2591
SRR7563246	43.2636	40.7891	55.8062
SRR7563247	43.1925	40.7192	55.7305
SRR7569086	46.4551	42.9072	58.3332
SRR7569087	42.3816	38.9524	53.7093
SRR7568073	44.9837	41.868	56.7663
SRR7564327	46.4306	42.6879	58.3787
SRR7561661	46.3692	42.8131	58.4461
SRR7567772	48.1555	43.4207	59.865
SRR7559614	44.3824	40.5722	56.2856
SRR7567607	46.348	41.3125	57.7242
SRR7557918	49.6753	42.8445	59.7119
SRR7557309	55.967	44.076	64.4879
SRR7567695	60.8347	45.675	68.3308
SRR7562542	53.9522	43.5337	63.1783
SRR7559691	53.1827	42.3959	62.2234
SRR7564850	49.7245	43.5269	60.794
SRR7559048	47.834	42.8295	59.1104
SRR7558698	45.4294	42.2453	57.6307
SRR7562612	42.0878	40.1752	54.4235
SRR7558796	42.0302	40.0964	54.3268
SRR7567527	41.7284	39.3808	54.1035
SRR7564045	42.4901	40.5313	54.9732
SRR7562051	41.9258	40.0203	54.415
SRR7557109	43.2872	41.2874	56.0442
SRR7569673	40.5704	38.3758	52.7231
SRR7567898	44.0009	40.6972	55.524
SRR7566048	40.9192	38.6574	52.8554
SRR7559865	40.7275	38.749	53.0029
SRR7559866	40.6132	38.5338	52.787
SRR7563434	43.8066	41.3073	56.207
SRR7558741	40.22	35.2819	51.6926
SRR7565376	45.0561	37.9349	55.24
SRR7563818	39.1489	36.017	51.448
SRR7560281	41.1075	38.9607	53.4345
SRR7556986	43.8306	40.5458	55.8141
SRR7560132	47.4897	42.6295	58.6158
SRR7557756	44.392	41.4239	56.4587
SRR7569901	45.7153	42.6956	57.751
SRR7561368	46.6258	42.4639	58.3479
SRR7559303	45.7338	42.796	57.9918
SRR7565286	44.063	40.9261	56.1699
SRR7564396	45.28	42.14	57.0807
SRR7563079	43.4638	40.6011	55.515
SRR7569998	44.6468	41.3453	56.4174
SRR7569999	44.5318	41.2264	56.2945
SRR7567574	43.9261	41.0666	55.8535
SRR7567648	42.637	40.2337	54.6386
SRR7568921	43.0193	40.54	54.9385
SRR7569988	42.5346	39.6414	54.3262
SRR7561747	43.801	40.4111	55.4965
SRR7567704	39.7238	37.7085	51.51
SRR7559128	46.6389	43.6144	58.8042
SRR7568883	33.438	30.3356	42.8985
SRR7566487	48.076	43.2338	59.2695
SRR7569154	46.8569	43.0873	58.3417
SRR7568407	46.798	43.1349	58.3984
SRR7568115	44.2831	40.8473	56.0995
SRR7566962	35.3382	35.4697	47.2553
SRR7560323	37.8997	36.9744	50.0425
SRR7562164	41.6517	40.9688	54.1206
SRR7564897	36.6002	35.4897	47.8572
SRR7557881	33.5211	32.8757	44.8722
SRR7559217	42.6722	40.685	54.9816
SRR7558708	41.2306	36.7988	51.6198
SRR7559169	36.8332	36.5993	49.2715
SRR7559170	36.5667	36.2595	48.9363
SRR7557035	36.486	35.5912	47.9406
SRR7565176	40.1244	37.8365	51.3101
SRR7563410	42.509	42.0296	55.5683
SRR7566624	43.3838	41.6062	55.8882
SRR7569561	45.8545	44.6066	58.7885
SRR7569562	45.8169	44.4567	58.7249
SRR7561451	43.8538	43.8853	57.1161
SRR7567532	48.1012	41.9256	58.509
SRR7566095	26.1174	26.9228	36.5305
SRR7569523	39.7581	38.8704	52.0245
SRR7565820	46.9686	40.1081	57.419
SRR7562670	44.8374	41.7281	57.1505
SRR7557059	43.464	40.383	55.6733
SRR7564363	40.0877	36.9	51.77
SRR7566905	40.9016	38.4028	53.2673
SRR7568519	41.1672	38.5178	53.2146
SRR7560292	43.6203	40.6808	55.89
SRR7559341	40.4605	37.8334	52.6274
SRR7565871	41.8919	38.86	54.0461
SRR7563837	41.8926	39.688	54.4677
SRR7569204	40.4189	39.528	52.9635
SRR7563931	41.5812	39.9489	54.385
SRR7563524	42.0358	40.428	54.9468
SRR7562578	41.9266	39.7618	54.4337
SRR7560565	39.6922	37.6992	51.7244
SRR7559310	40.7712	39.3938	53.4948
SRR7560808	41.2314	39.5286	54.0383
SRR7560191	42.4811	39.8082	54.7739
SRR7561297	38.5599	37.2138	51.1258
SRR7565208	36.9793	35.7792	49.2701
SRR7557128	39.0182	36.8922	51.0488
SRR7563797	39.586	38.102	52.0678
SRR7557854	34.3175	23.662	40.6457
SRR7563320	46.952	42.8064	58.7722
SRR7567288	44.629	42.5216	57.4252
SRR7559356	45.1207	41.9589	57.4819
SRR7561649	43.3084	40.8605	55.9634
SRR7561854	39.4323	37.6353	52.1515
SRR7567405	41.8411	38.9579	54.2063
SRR7558786	41.6482	39.4706	54.4476
SRR7565288	43.4762	40.3074	55.7739
SRR7559726	43.4285	41.4709	56.4116
SRR7565561	43.6246	40.2694	55.7853
SRR7565754	41.4226	38.4299	53.6308
SRR7565755	39.606	37.757	52.3736
SRR7569540	44.7298	42.3304	57.2438
SRR7561248	40.4905	37.6434	52.3565
SRR7569079	39.4331	37.7414	52.0171
SRR7568857	40.4845	38.4801	52.7482
SRR7561168	38.7191	36.8681	50.5247
SRR7558671	32.976	32.3994	44.2091
SRR7569487	49.75	42.1086	59.8198
SRR7563422	65.8033	46.3785	70.8213
SRR7557360	40.5344	36.7874	52.1335
SRR7558566	39.4009	36.0918	50.9871
SRR7566995	40.6916	38.4547	53.4144
SRR7558863	40.6045	38.2411	53.0437
SRR7569641	39.361	36.6699	51.2899
SRR7569414	44.6152	40.3784	56.1416
SRR7560929	46.2318	40.6305	57.1222
SRR7569964	46.9068	41.5349	57.5416
SRR7558444	44.5023	40.6395	56.5214
SRR7556765	45.0616	41.7837	56.7768
SRR7567729	42.7137	38.8684	54.7396
SRR7564957	45.7087	42.1807	57.5396
SRR7560790	48.4602	44.6031	60.53
SRR7566786	41.7704	40.6079	54.0775
SRR7568828	45.319	41.8075	57.3502
SRR7568466	43.3236	39.8584	55.2463
SRR7567183	43.1575	39.8637	54.548
SRR7566788	44.3117	40.7382	56.2396
SRR7558393	44.0703	40.837	55.8261
SRR7568031	45.476	42.3083	57.6128
SRR7561435	45.4663	42.3303	57.7263
SRR7568492	43.9008	41.6147	56.2471
SRR7560192	43.2677	39.7814	54.9787
SRR7560908	43.1073	39.5964	54.4241
SRR7559731	66.6095	46.7483	71.9895
SRR7559159	63.1202	45.6396	69.4093
SRR7562893	49.4261	44.4794	60.9012
SRR7564550	45.1144	41.7279	56.8829
SRR7561861	44.0048	40.7916	56.0436
SRR7559849	39.417	36.6592	51.3531
SRR7565554	45.6176	42.3267	57.2965
SRR7566186	42.8428	40.9629	55.0709
SRR7565897	37.5267	35.6269	48.9411
SRR7566518	40.8119	39.3423	52.8408
SRR7557056	40.9769	38.6852	52.5948
SRR7562187	47.5474	41.2744	58.4097
SRR7560253	48.9552	44.6908	61.0538
SRR7559134	46.2688	41.5542	57.4172
SRR7566715	41.0019	39.773	53.1463
SRR7560044	42.9134	40.3107	55.1691
SRR7569934	52.1569	43.6175	62.0151
SRR7564460	39.4205	40.325	51.7923
SRR7562427	37.3439	38.4914	49.3032
SRR7566330	42.5682	40.51	54.7002
SRR7568194	40.897	40.6975	53.0804
SRR7568195	39.7594	39.1271	51.6578
SRR7562792	39.3885	38.8241	51.075
SRR7566192	45.6389	40.1007	55.5528
SRR7567121	47.4776	42.2869	58.7694
SRR7569819	44.7109	40.2384	55.9909
SRR7563904	44.7834	41.001	56.7278
SRR7559791	48.1025	44.1242	59.6404
SRR7567876	44.1444	41.3089	56.4967
SRR7567877	44.0591	41.2417	56.4321
SRR7563211	43.0075	41.133	56.0099
SRR7563212	42.8944	41.053	55.9269
SRR7559929	43.8993	40.9205	55.9813
SRR7562755	40.6807	37.9867	52.2502
SRR7558777	42.3133	39.3731	54.0225
SRR7558778	42.3235	39.369	54.0341
SRR7558347	46.554	42.3955	57.9914
SRR7558348	46.6787	42.5513	58.149
SRR7566308	44.7712	41.7714	56.7564
SRR7564359	49.2177	43.7737	60.355
SRR7564360	49.2334	43.762	60.3644
SRR7556961	40.8749	38.3163	53.3214
SRR7567015	54.453	42.47	62.6241
SRR7564507	45.1827	40.0769	56.3214
SRR7556979	48.0475	43.4002	59.4827
SRR7556980	48.1166	43.3974	59.5342
SRR7561825	61.4595	44.6574	67.7192
SRR7567897	39.4901	37.5039	51.7513
SRR7557288	40.3111	37.8049	52.582
SRR7566711	43.7205	39.1878	55.3975
SRR7567274	43.6035	41.8917	55.9821
SRR7556936	43.3207	41.2216	55.9987
SRR7559372	43.9215	40.7242	55.6356
SRR7558663	41.5067	39.1648	53.8139
SRR7564218	41.5567	39.91	53.8865
SRR7563783	45.3817	40.7975	56.3789
SRR7559133	38.9764	37.3618	51.2776
SRR7569101	37.7198	36.0323	49.9414
SRR7561195	40.9867	37.544	52.6449
SRR7561538	43.1732	39.034	54.6861
SRR7563725	45.6701	42.8338	57.3433
SRR7568957	43.3738	39.5776	54.8958
SRR7568958	44.475	38.5734	54.9968
SRR7565218	43.2297	40.5587	55.7611
SRR7558281	44.0268	41.1406	55.9453
SRR7570009	42.6215	39.3857	54.4772
SRR7568896	41.2012	38.1642	53.1028
SRR7568876	42.7243	39.3587	54.2164
SRR7558819	38.5335	36.4485	50.7928
SRR7560613	31.9965	31.4524	43.3476
SRR7559271	56.7265	42.5239	63.963
SRR7558894	46.6571	42.388	57.759
SRR7565744	38.7929	36.1979	49.6786
SRR7566109	56.4868	43.5318	64.7135
SRR7564584	45.3036	37.2535	55.1369
SRR7564900	41.1382	38.5698	53.3178
SRR7563195	49.8003	40.4965	58.8556
SRR7569670	35.8303	34.7644	48.0383
SRR7566907	45.2931	42.4422	57.3756
SRR7563761	38.617	34.5032	48.2294
SRR7566835	32.1545	31.6607	42.8899
SRR7566505	42.5131	40.9022	54.5733
SRR7559672	39.1993	38.1172	50.8065
SRR7560873	47.6395	40.437	57.788
SRR7565704	45.0227	39.35	55.8364
SRR7558021	55.4974	41.2865	63.079
SRR7560083	45.5442	40.2669	56.6645
SRR7557704	40.9404	37.8203	52.8651
SRR7567333	41.1959	39.546	53.6126
SRR7562724	41.0149	36.6925	52.3064
SRR7565022	39.7765	36.844	51.5414
SRR7565081	38.3095	37.1608	50.2865
SRR7557927	37.9505	36.4401	49.8619
SRR7557143	38.2859	35.4577	49.4655
SRR7557144	38.337	35.5268	49.5243
SRR7562269	38.5628	38.6459	51.5285
SRR7567254	58.8842	43.8008	65.9326
SRR7568036	52.553	41.969	62.2073
SRR7561925	46.2319	39.0487	55.4825
SRR7565169	47.9622	35.6704	53.5263
SRR7559824	44.6855	41.0956	56.1172
SRR7566506	46.4444	43.089	58.1758
SRR7557471	46.6135	44.1135	58.2197
SRR7567665	46.1618	44.1984	57.7419
SRR7565298	41.2658	39.2135	52.7939
SRR7559808	41.6974	39.3043	53.9763
SRR7558091	45.052	42.2785	57.4809
SRR7558676	38.7099	37.1074	50.6972
SRR7565432	38.5319	36.7187	49.7248
SRR7566037	37.9994	36.5626	49.6921
SRR7558677	41.9327	39.5496	53.7994
SRR7562219	40.5762	38.4304	52.1636
SRR7558401	38.2976	37.0417	50.2296
SRR7561193	39.3434	38.1307	51.5825
SRR7569750	37.2353	35.9505	49.0468
SRR7560522	38.7496	37.4342	50.8692
SRR7567785	41.5457	39.2047	53.2231
SRR7566031	43.2826	41.9131	56.4928
SRR7565827	40.2368	38.5557	52.6299
SRR7568136	40.3219	37.8074	52.0864
SRR7561623	46.5749	42.1741	58.286
SRR7557631	46.4355	42.2041	58.2646
SRR7568987	49.6957	44.9445	61.3619
SRR7562936	42.0514	38.7385	54.0218
SRR7564920	43.0169	39.1185	54.7209
SRR7566460	42.9949	39.6674	54.8165
SRR7559069	42.8585	39.1574	54.5029
SRR7566618	44.9939	40.8226	56.5251
SRR7564917	42.2797	39.0531	54.0802
SRR7567569	39.5011	36.5558	51.2172
SRR7567570	39.5128	36.5635	51.2412
SRR7559853	42.5073	38.7692	54.2498
SRR7559036	41.4607	38.392	53.1032
SRR7557021	41.8128	38.5474	53.4878
SRR7564693	46.7466	42.6569	58.5888
SRR7568275	50.0153	45.1083	61.7079
SRR7568276	49.8674	44.9347	61.5219
SRR7567199	38.2488	36.5479	50.005
SRR7568302	50.1494	45.1107	61.746
SRR7565887	46.3483	41.807	57.9323
SRR7561110	48.143	43.6047	59.9848
SRR7566427	41.434	36.482	52.1169
SRR7566804	37.402	36.3759	49.7678
SRR7563265	41.8024	39.3267	53.7861
SRR7558878	42.0399	39.887	54.2348
SRR7569266	37.3837	36.5102	49.3712
SRR7562650	40.3931	37.9436	51.9903
SRR7561942	35.3359	35.5585	47.1706
SRR7564366	34.1928	32.7699	44.9681
SRR7561358	30.3699	30.3471	41.1436
SRR7563945	36.7782	35.3581	48.1251
SRR7567065	38.7452	37.0351	50.3464
SRR7566046	40.7144	40.2601	53.829
SRR7559987	37.2186	35.4348	49.8842
SRR7569334	38.3665	36.174	50.7343
SRR7560614	35.9891	35.3486	48.3007
SRR7563788	32.2889	30.0108	42.6228
SRR7563947	42.5868	39.9606	55.0137
SRR7561219	43.5245	40.9522	56.168
SRR7561220	44.2611	42.2821	57.3533
SRR7568050	40.6271	38.0401	52.9446
SRR7558057	41.8218	39.0262	54.0517
SRR7569572	41.954	39.4852	54.5589
SRR7569573	41.9315	39.3773	54.4885
SRR7567019	41.8843	39.3592	54.1865
SRR7568758	42.0046	39.6734	54.5618
SRR7559440	42.1118	39.9847	54.6681
SRR7565387	43.4414	40.8319	55.9678
SRR7559695	44.1203	41.9876	57.0966
SRR7559696	44.1063	41.5276	56.8637
SRR7562204	42.3271	40.1948	55.1688
SRR7561579	42.0075	40.1996	54.7266
SRR7565703	41.5534	39.587	54.3751
SRR7562249	47.8784	44.4505	60.8514
SRR7562250	47.8359	44.3816	60.7929
SRR7560811	43.3787	42.235	56.7273
SRR7560812	43.4245	42.4123	56.8853
SRR7558177	44.578	42.4821	57.6613
SRR7558335	48.4233	45.0188	61.3705
SRR7558336	48.8762	45.1958	61.7381
SRR7567819	42.1618	39.1635	54.3063
SRR7563046	45.6244	42.888	58.5037
SRR7563047	45.738	43.0898	58.7117
SRR7557795	38.7881	37.7717	51.3391
SRR7560647	41.6218	39.2956	53.2977
SRR7568317	41.5769	38.7721	52.8714
SRR7557496	40.2036	37.9968	51.761
SRR7564098	37.9017	34.5093	48.057
SRR7567961	38.9674	36.858	50.5409
SRR7561225	38.3675	34.3047	48.489
SRR7569283	40.1695	38.1308	51.9119
SRR7561308	37.6538	36.7435	49.8098
SRR7568706	36.8474	34.8611	48.1124
SRR7567893	37.246	35.5246	48.9386
SRR7565658	38.5109	35.5792	49.3154
SRR7556866	37.2071	34.8824	48.1738
SRR7557447	37.8161	36.2017	49.5137
SRR7562825	39.113	36.9579	50.6207
SRR7564226	37.5673	35.5936	48.8444
SRR7563416	36.6754	34.7436	48.0048
SRR7568760	36.7745	34.308	47.5366
SRR7565089	35.1781	33.1167	46.1638
SRR7563003	38.3826	35.6156	49.0893
SRR7566700	42.2374	40.997	54.9886
SRR7558847	39.5983	37.4905	51.5543
SRR7563585	39.0637	37.4326	51.3828
SRR7567635	37.7817	35.993	49.4837
SRR7564088	34.4224	36.2702	46.2833
SRR7564827	36.6756	34.8026	48.2603
SRR7565809	38.0611	36.6542	50.6388
SRR7567945	37.9792	36.2397	49.986
SRR7562758	40.6397	39.1197	53.0853
SRR7560803	38.4339	37.3469	50.8043
SRR7559346	34.7617	31.0756	43.4756
SRR7557725	37.7684	35.8293	49.4269
SRR7569395	29.5843	28.8152	39.2287
SRR7564656	27.445	26.6106	36.4674
SRR7567003	32.7526	31.6828	43.0916
SRR7565119	33.1986	31.9602	43.6826
SRR7569462	38.5779	36.3925	50.1471
SRR7561417	33.7426	32.8832	45.0724
SRR7561546	36.0285	34.3376	47.4347
SRR7569811	36.8843	35.1201	48.4653
SRR7562594	35.1978	32.9197	45.3465
SRR7569118	32.5362	30.426	42.0665
SRR7561764	44.9116	43.0169	58.1548
SRR7562975	44.4473	41.9792	57.0694
SRR7566620	41.9729	42.3552	56.0812
SRR7562161	44.3924	40.9116	56.4672
SRR7559819	40.834	39.9788	53.9045
SRR7568604	39.8322	37.252	52.1765
SRR7568573	40.5962	39.9055	53.1991
SRR7558051	44.5016	41.1118	56.8375
SRR7569387	39.9144	37.8933	52.0034
SRR7567965	37.4541	35.9338	49.4255
SRR7566447	40.7622	37.448	51.7843
SRR7562349	39.5122	36.1225	50.6674
SRR7559912	37.5023	34.9058	48.8245
SRR7562009	38.1159	35.9789	49.8134
SRR7562956	37.8393	35.8564	49.5636
SRR7561809	39.3453	37.1023	51.4758
SRR7564736	36.9292	35.1392	48.421
SRR7567334	36.8549	34.7653	48.195
SRR7563140	47.939	39.4689	57.1701
SRR7561581	39.726	37.2478	51.4598
SRR7560506	39.6725	36.8137	51.2786
SRR7568560	40.2045	37.8169	52.043
SRR7568786	41.892	36.9972	52.408
SRR7558639	39.0358	36.6378	50.5631
SRR7563710	46.2953	38.7877	55.7237
SRR7561697	40.1202	35.8719	50.5739
SRR7558354	38.4145	35.5999	49.3953
SRR7562870	39.0336	36.5731	50.5011
SRR7564355	39.5776	36.8894	50.8079
SRR7563610	47.4202	43.965	59.546
SRR7566240	47.8283	42.9349	59.1697
SRR7566029	46.7325	44.2288	59.2711
SRR7561073	42.9466	40.5662	54.9291
SRR7558622	44.9183	40.7615	56.3322
SRR7563924	44.463	38.682	55.0354
SRR7568586	46.9403	44.3684	59.0482
SRR7564041	45.5331	42.1094	57.7043
SRR7560950	47.1664	41.282	58.0711
SRR7566135	39.2457	38.3353	52.0124
SRR7561657	41.8366	40.0181	54.2051
SRR7565462	42.1219	39.8167	54.38
SRR7560639	42.7014	39.9668	54.5214
SRR7563382	41.6397	40.2667	54.0282
SRR7562045	39.8007	38.7947	52.0153
SRR7563896	59.1473	42.7023	65.4212
SRR7558297	43.7603	41.3165	56.0591
SRR7562047	37.0915	36.0044	49.083
SRR7566971	39.0603	37.64	51.4351
SRR7560366	38.8277	37.2317	50.9144
SRR7565771	40.0609	37.9092	52.0976
SRR7567837	36.8533	35.4933	48.7554
SRR7566092	39.0836	37.5787	51.0242
SRR7559189	36.8158	35.4891	48.5536
SRR7560936	34.6064	33.766	46.5341
SRR7567434	36.4949	35.5311	48.627
SRR7564006	59.1051	45.4834	66.2329
SRR7569534	49.366	43.7928	59.729
SRR7564361	46.268	41.8126	57.5527
SRR7569638	44.356	42.5099	56.7713
SRR7569770	46.2209	42.8724	58.007
SRR7565122	36.9171	34.2762	46.7835
SRR7561373	44.8049	42.8923	57.0389
SRR7561374	43.5215	41.5566	55.4605
SRR7566629	47.0487	43.3163	58.4218
SRR7566630	47.0879	43.3883	58.476
SRR7566900	48.8267	45.3491	60.6759
SRR7566901	48.8205	45.3444	60.6749
SRR7566902	48.817	45.3866	60.6869
SRR7561420	49.5563	45.1165	60.754
SRR7561421	49.6281	45.0732	60.7675
SRR7563579	55.2124	42.2623	62.407
SRR7563959	42.9483	40.3846	55.4866
SRR7569716	42.8189	39.1607	54.7466
SRR7561061	41.6186	39.6729	54.2862
SRR7565486	44.7939	40.609	56.5493
SRR7559940	43.6527	39.5428	55.4693
SRR7563956	42.8107	39.9937	55.1593
SRR7563013	43.1878	41.7172	55.8436
SRR7559727	46.7589	41.7313	57.7648
SRR7561540	38.9473	35.9423	50.686
SRR7568737	36.8907	35.4952	49.1379
SRR7566604	42.1316	41.3579	55.6413
SRR7564561	40.6526	39.2276	53.449
SRR7568496	41.251	39.8095	53.8001
SRR7560878	40.7971	38.4914	53.0459
SRR7565769	39.6853	37.74	52.0765
SRR7568137	41.0267	39.8066	53.8009
SRR7568990	38.4345	36.7759	50.4691
SRR7562734	41.5917	38.213	53.1956
SRR7566610	40.8492	39.3005	53.5705
SRR7567234	38.6488	36.6983	50.959
SRR7561578	38.192	36.6663	50.7419
SRR7568462	39.0893	37.7173	51.6664
SRR7561524	40.5043	38.8455	52.7545
SRR7562474	40.6714	39.21	52.73
SRR7568349	41.0605	39.5053	53.3135
SRR7569165	40.0138	40.6784	52.915
SRR7560368	47.7868	44.2088	60.526
SRR7568820	47.8578	44.25	60.5816
SRR7561082	47.3795	43.8844	59.9646
SRR7567629	45.3764	42.1663	57.7753
SRR7557646	49.9446	41.524	59.5732
SRR7563056	46.3606	44.3281	58.7519
SRR7561003	41.9022	40.0863	53.6552
SRR7557106	46.9518	45.5979	59.2906
SRR7560169	39.7504	38.0007	51.96
SRR7567105	45.474	43.8812	57.8444
SRR7566219	42.8288	40.3328	54.7383
SRR7562335	41.6028	38.7523	52.9733
SRR7562336	36.704	34.6029	47.1841
SRR7568873	43.4944	41.8806	55.7922
SRR7561060	43.8378	41.3401	55.8509
SRR7569702	40.9789	39.1682	53.0794
SRR7563551	42.3622	40.5391	54.3378
SRR7564754	42.0939	40.5847	54.0973
SRR7559926	41.4979	38.8858	53.1039
SRR7564826	39.7393	38.7648	52.2199
SRR7565607	42.5242	39.5245	53.958
SRR7563938	42.6535	40.816	54.7653
SRR7564282	42.7354	40.2187	54.2726
SRR7557038	43.7545	41.7182	55.9404
SRR7562130	38.5014	37.2373	50.982
SRR7562966	41.9991	40.673	54.3983
SRR7568665	40.929	38.5514	52.384
SRR7569892	41.7581	39.8531	53.7746
SRR7563196	39.297	37.707	51.3255
SRR7557534	39.7634	37.404	51.5606
SRR7559646	40.311	37.8926	51.9242
SRR7563712	42.7237	39.8324	54.2194
SRR7563997	37.7327	36.4335	49.7897
SRR7558861	41.6137	39.6081	53.4463
SRR7567587	41.2961	39.3117	53.2597
SRR7557974	39.8145	37.9795	51.587
SRR7562817	38.053	35.5966	49.3275
SRR7558768	44.6349	42.999	56.9299
SRR7558094	38.0701	34.534	47.9089
SRR7562245	44.1226	41.9946	56.4525
SRR7563461	43.8423	41.6578	56.0229
SRR7557079	47.3581	43.7866	58.5163
SRR7557781	44.8937	40.8376	56.903
SRR7561066	43.6291	40.3005	55.7321
SRR7565627	45.1999	41.906	57.3848
SRR7569985	42.9611	39.8722	55.0721
SRR7559941	43.9652	40.678	56.342
SRR7564451	43.8428	40.6853	56.0799
SRR7565881	43.9016	41.1445	56.2452
SRR7569700	44.7479	40.2324	56.4141
SRR7569417	45.0801	40.6924	57.0383
SRR7559183	45.9839	40.9949	57.9374
SRR7564315	45.2981	40.9418	57.5066
SRR7559151	44.7243	40.9888	57.1221
SRR7567271	45.3164	42.22	57.535
SRR7567048	46.0729	42.6559	58.1268
SRR7567049	46.2047	42.9328	58.2676
SRR7567050	46.262	43.0057	58.3286
SRR7567051	46.2573	42.9592	58.3101
SRR7558492	43.8843	40.9713	55.8373
SRR7562093	43.7711	41.2822	56.3089
SRR7557282	41.7112	39.6584	54.2395
SRR7567799	43.1131	40.7699	55.3015
SRR7562514	40.8431	37.9066	52.5568
SRR7566399	37.194	35.3955	48.4238
SRR7559525	48.4197	44.6151	60.1138
SRR7559526	48.2257	44.7348	60.0871
SRR7559527	48.2845	44.7762	60.1616
SRR7564480	49.1682	45.27	60.9112
SRR7557905	46.7911	43.2631	58.8597
SRR7557906	46.8724	43.3415	58.9498
SRR7557907	46.4689	42.8578	58.4872
SRR7558081	45.5091	42.295	57.7893
SRR7559928	39.7041	38.8718	51.9856
SRR7563618	38.0376	37.2669	50.3956
SRR7563176	39.947	37.8218	51.868
SRR7563177	39.944	37.8265	51.8662
SRR7566349	51.5146	39.7817	60.0616
SRR7565555	39.1512	37.7196	51.3177
SRR7565556	39.1183	37.6671	51.2574
SRR7569445	39.7905	39.4171	53.0484
SRR7569446	36.5556	36.5012	49.0079
SRR7562551	39.9797	37.3613	52.0721
SRR7562552	37.924	36.2137	49.7542
SRR7562597	36.6056	35.9069	48.8544
SRR7562598	36.5905	35.9114	48.8289
SRR7566750	38.2893	36.1646	49.6141
SRR7566947	41.2822	39.4545	53.1169
SRR7566948	39.2013	37.7366	50.619
SRR7568118	41.4858	39.0731	53.2437
SRR7560249	40.3868	38.3581	52.4036
SRR7560979	39.7582	37.6729	51.6082
SRR7564054	40.6579	37.5227	51.8819
SRR7559296	38.9058	36.8132	50.441
SRR7559297	38.895	36.7989	50.4108
SRR7561048	38.3408	37.0643	50.4209
SRR7562714	37.6309	35.3145	48.8978
SRR7562715	37.647	35.3174	48.9121
SRR7559579	40.8741	38.718	52.6141
SRR7562406	38.9085	36.2583	49.8464
SRR7560298	38.1792	37.75	50.8948
SRR7567946	34.3813	32.9753	45.3038
SRR7561941	34.9912	33.565	46.1112
SRR7559218	42.9229	41.6128	56.4923
SRR7559219	42.9052	41.5921	56.4748
SRR7564285	33.8688	32.9826	45.0305
SRR7559158	42.1255	39.5443	54.7561
SRR7558857	41.8192	40.8491	55.38
SRR7569977	37.242	36.2759	49.4112
SRR7569978	37.2341	36.2693	49.4073
SRR7560972	39.6683	38.3846	51.7615
SRR7560973	39.684	38.3428	51.7562
SRR7562588	42.7539	40.3511	55.1527
SRR7569394	43.1056	40.9694	55.6191
SRR7568352	39.8508	37.5893	51.9346
SRR7557840	45.0285	42.4362	57.3579
SRR7566904	44.5406	41.5267	56.8204
SRR7564383	40.9113	38.0646	52.5931
SRR7569369	42.987	40.0536	54.9391
SRR7569370	43.1406	40.3131	55.1428
SRR7561381	38.7779	36.5704	50.4224
SRR7568220	41.76	39.1213	53.5579
SRR7558782	38.1933	36.1833	49.3179
SRR7565352	46.5152	43.632	58.2965
SRR7565353	46.5198	43.7479	58.3698
SRR7562039	44.2566	41.8524	56.3267
SRR7568354	42.4178	40.2888	54.4199
SRR7561453	42.6724	40.2648	54.7679
SRR7562909	46.0413	42.3647	57.7334
SRR7558162	43.2739	40.7009	55.4999
SRR7568500	35.899	33.9451	46.6482
SRR7558190	36.9936	34.5178	47.7229
SRR7557933	38.5695	36.9729	50.0389
SRR7563313	39.6544	37.7409	51.1535
SRR7562829	39.8011	38.3327	51.7501
SRR7565415	35.5179	34.2572	46.9632
SRR7568158	32.0345	30.6934	41.5358
SRR7564437	36.7667	35.5723	47.9871
SRR7564438	35.8689	34.594	46.8025
SRR7567860	41.9657	41.7397	55.1955
SRR7559574	41.5917	41.5555	54.9048
SRR7566737	37.1038	36.5377	49.261
SRR7569027	38.6751	36.8551	50.2186
SRR7566552	33.1528	32.1497	43.9989
SRR7561274	44.5189	41.7836	56.3609
SRR7560029	47.8848	42.0959	58.396
SRR7562318	42.9097	39.665	54.5489
SRR7561776	45.9032	42.9316	58.0087
SRR7561983	39.3843	37.8983	51.4164
SRR7558596	43.239	40.6611	55.2793
SRR7566784	49.423	42.9177	60.619
SRR7561320	43.7	39.2997	55.2271
SRR7558941	43.8589	40.8115	56.7226
SRR7563863	42.7156	39.7948	55.187
SRR7567623	42.8166	39.8735	55.2765
SRR7567042	45.1293	40.2598	56.541
SRR7568993	41.4102	37.968	53.2339
SRR7564765	39.1555	35.9393	49.9326
SRR7556998	39.0039	36.163	50.1296
SRR7565060	39.8413	37.6792	51.7452
SRR7569556	39.8774	38.1171	51.8956
SRR7562837	47.8367	41.6514	58.8796
SRR7563770	58.5235	43.3804	65.6174
SRR7566496	44.4912	40.4202	56.2461
SRR7557561	58.4408	44.285	65.7845
SRR7559733	50.2696	41.9955	60.5697
SRR7558213	43.496	40.3153	55.5615
SRR7563500	41.8701	39.4062	54.3109
SRR7563501	41.5292	39.0717	53.9233
SRR7557835	42.2875	40.774	55.4567
SRR7557836	42.3745	40.8801	55.562
SRR7567759	42.3361	39.7576	54.436
SRR7568566	43.8017	40.6379	55.7752
SRR7569474	43.1018	40.736	55.3465
SRR7569475	42.9635	40.6101	55.2014
SRR7563173	41.6643	39.1043	53.689
SRR7563174	41.3586	38.8125	53.3113
SRR7567463	42.1786	39.878	54.2091
SRR7564422	40.3385	37.8521	52.1238
SRR7564423	40.2067	37.679	51.9576
SRR7559031	42.6755	39.7221	54.5242
SRR7563855	47.8485	40.93	58.2305
SRR7563856	43.3163	38.2638	54.0826
SRR7567680	42.7469	40.6593	55.1684
SRR7567681	42.1406	39.5306	54.2051
SRR7569419	43.7506	41.0122	56.0895
SRR7569420	43.639	40.9007	55.9616
SRR7561049	39.5056	37.2135	51.289
SRR7562952	44.2754	41.8898	56.5994
SRR7562953	42.6288	40.6128	54.9358
SRR7564903	41.0719	38.8907	53.0395
SRR7559829	43.5347	40.8882	55.7213
SRR7564154	42.1913	39.1155	54.165
SRR7569421	40.0401	37.8224	52.2915
SRR7569422	40.0583	37.8103	52.2991
SRR7559454	41.3039	39.317	53.4133
SRR7559455	41.5539	39.141	53.4969
SRR7564871	41.0275	39.008	53.1255
SRR7564872	41.0613	39.0217	53.1494
SRR7563901	43.7644	39.9354	55.1363
SRR7567316	41.7525	38.5651	53.5713
SRR7562455	40.8292	37.5923	52.3737
SRR7562456	41.9937	38.1024	53.4368
SRR7568578	41.3071	37.3583	52.546
SRR7560068	40.0835	36.985	51.7048
SRR7564309	41.0285	37.9866	52.6162
SRR7564310	40.9573	37.9283	52.5358
SRR7567770	39.3671	36.5371	51.1774
SRR7566909	47.821	41.5617	58.4426
SRR7566910	47.2882	41.1776	57.8708
SRR7566713	45.0573	40.9789	56.9422
SRR7566714	44.8699	40.8788	56.7927
SRR7564029	44.2121	41.212	56.6494
SRR7567370	43.597	40.7349	55.8059
SRR7566517	39.0253	36.1126	49.9746
SRR7566062	39.059	37.083	50.9088
SRR7557027	38.9887	36.97	50.8624
SRR7557900	44.5628	37.5447	54.3755
SRR7564868	42.8028	36.7117	52.3513
SRR7567867	45.1197	42.5942	58.1399
SRR7563785	43.5212	41.2164	56.3048
SRR7568618	41.0662	39.1021	53.2139
SRR7567432	40.1384	37.1382	51.8267
SRR7563511	41.3264	39.1901	53.7415
SRR7566598	41.5499	38.4653	53.3063
SRR7563133	40.741	38.4763	52.9287
SRR7557399	38.5074	35.4409	49.9652
SRR7562004	40.5117	38.2342	52.6271
SRR7557973	39.8005	37.8014	52.8797
SRR7561278	44.6842	42.0021	57.7546
SRR7559483	44.136	41.5734	56.9247
SRR7568130	42.2865	40.7813	54.6096
SRR7567598	35.2859	34.0042	46.8503
SRR7560435	34.2325	33.1813	45.4647
SRR7561956	46.054	43.1722	58.6865
SRR7562478	45.0189	42.956	57.7832
SRR7569871	42.2161	40.1379	54.7756
SRR7559417	41.7859	39.4702	54.0045
SRR7566511	41.3053	38.512	53.1399
SRR7565834	42.3078	39.0634	54.7261
SRR7565835	42.7262	39.5841	55.0702
SRR7557938	41.9638	38.9729	54.2834
SRR7567061	42.6819	39.1056	54.8997
SRR7567229	43.3498	39.9792	55.4048
SRR7557484	44.0535	39.6039	55.0221
SRR7556920	43.9034	38.737	54.5077
SRR7556921	43.9822	38.7894	54.5754
SRR7565930	44.3047	42.2472	56.5605
SRR7569035	44.1135	40.4333	55.4872
SRR7558882	42.0141	38.9702	53.8734
SRR7568065	48.7577	40.1536	58.1163
SRR7563190	40.8602	37.8326	52.1961
SRR7560012	42.1879	40.8738	55.2684
SRR7567638	42.6394	41.5045	55.9399
SRR7563445	43.0988	39.5629	55.3658
SRR7562261	42.1001	38.7399	54.7041
SRR7569553	41.7374	38.5192	54.081
SRR7568306	42.6912	39.5279	55.007
SRR7568307	42.6279	39.4702	54.9181
SRR7564323	53.8823	42.0979	62.7652
SRR7562149	56.8763	44.1594	65.2229
SRR7558421	48.9334	41.0513	58.8844
SRR7566267	39.6463	37.424	51.7229
SRR7561921	41.1197	38.5156	53.0668
SRR7559164	40.5885	39.0882	52.3196
SRR7559467	43.5617	38.3836	54.0134
SRR7569688	37.185	35.2154	48.3725
SRR7557391	38.3283	36.5338	50.0217
SRR7566619	39.4078	36.8147	49.9987
SRR7569873	37.012	35.4849	47.8162
SRR7561978	35.9476	34.0596	47.2474
SRR7561979	35.9612	34.0526	47.2426
SRR7557293	37.2732	35.9674	49.2714
SRR7569764	38.6936	36.7103	50.6011
SRR7568380	38.3829	36.412	50.4244
SRR7566885	33.8485	32.31	43.8285
SRR7566886	33.5385	31.9892	43.4251
SRR7559349	35.6921	34.138	46.5753
SRR7563702	37.6706	35.974	49.4282
SRR7558935	36.9966	34.719	48.4984
SRR7559839	38.5962	36.1784	49.8841
SRR7557134	38.0063	36.3691	49.8917
SRR7568005	36.9742	35.4054	48.2379
SRR7567213	42.1065	38.9907	53.4798
SRR7563560	39.3448	37.8762	51.3609
SRR7565710	38.3081	36.6182	49.6718
SRR7565559	39.0125	37.1059	50.9576
SRR7560090	36.94	35.0488	48.586
SRR7567926	43.3636	40.4926	55.9594
SRR7567180	38.1928	36.398	49.9341
SRR7562537	39.3714	37.4683	51.0096
SRR7562538	39.3064	37.4307	50.9453
SRR7563571	43.2385	39.7287	54.619
SRR7568599	37.0913	35.5152	48.9917
SRR7560779	41.666	40.6618	54.6998
SRR7566189	43.3722	40.7689	55.6614
SRR7566190	43.3757	40.6588	55.5796
SRR7568980	45.2948	40.5383	56.5616
SRR7568409	45.8708	42.4978	58.1604
SRR7562729	51.7842	42.1569	61.1574
SRR7562730	51.1107	41.8979	60.6554
SRR7563034	40.8945	39.0004	52.9551
SRR7563564	39.707	37.9585	51.6288
SRR7569379	42.2765	39.7598	53.8451
SRR7569380	41.9808	39.4733	53.5175
SRR7557119	39.4837	36.8966	51.1747
SRR7561893	41.1105	38.3625	52.8465
SRR7560739	39.8622	37.7589	51.9827
SRR7570008	38.1317	36.2136	49.9132
SRR7565295	37.3672	35.8321	49.3841
SRR7558672	38.2584	36.8374	49.7496
SRR7558673	42.4369	40.9103	54.6132
SRR7563964	37.9622	36.2195	49.9656
SRR7563051	37.085	35.9	49.2542
SRR7559415	36.7268	35.5646	48.7389
SRR7563102	37.9964	36.3627	49.7942
SRR7562495	40.474	38.0395	51.7914
[truncated: 10,855 more rows]

## Sheet: Figure 3b and 3d
samples	month	age group	all_protein	protein_read_counts_summary_10	protein_read_counts_summary_30	protein_read_counts_summary_50	protein_read_counts_summary_70	protein_read_counts_summary_90
SRR7556756	29	T27_34	82.3677	74.1672	66.2054	60.3404	52.5219	37.2092
SRR7556757	4	T03_10	83.8552	80.3852	75.1675	69.8004	61.7972	47.3557
SRR7556758	20	T19_26	78.3076	73.7913	66.3912	61.4521	52.5835	36.2754
SRR7556759	12	T11_18	79.4258	74.5533	68.8053	61.1701	51.053	34.5853
SRR7556760	11	T11_18	84.2652	80.335	74.8871	68.9836	59.7436	40.9301
SRR7556763	8	T03_10	81.9502	75.537	67.3002	60.8691	53.3646	40.3463
SRR7556764	27	T27_34	81.6247	75.4987	68.3272	58.674	47.4393	28.5375
SRR7556765	15	T11_18	85.9707	81.7912	75.9566	70.9389	64.1744	36.3605
SRR7556766	9	T03_10	86.0001	81.811	78.2298	74.9187	69.3572	57.1767
SRR7556767	9	T03_10	85.94	81.7774	78.1522	74.8228	69.229	57.0638
SRR7556768	4	T03_10	84.487	79.1093	69.1091	64.185	58.3269	46.0894
SRR7556769	11	T11_18	86.6962	82.9817	79.0291	74.3942	67.6291	51.2912
SRR7556770	11	T11_18	86.2867	82.0827	77.3484	71.7275	61.7984	40.0855
SRR7556772	22	T19_26	83.4448	79.2174	73.3339	68.4239	60.0651	44.3683
SRR7556773	27	T27_34	80.7135	76.2802	71.7677	67.735	61.5588	45.1289
SRR7556775	5	T03_10	83.4881	79.6268	74.8325	69.1451	60.4784	37.7215
SRR7556776	27	T27_34	82.1451	76.1783	69.2523	62.2534	54.5499	33.5336
SRR7556777	13	T11_18	85.3648	81.1857	72.9448	61.3824	51.1195	36.2333
SRR7556778	21	T19_26	80.9342	71.3539	62.5488	55.0955	44.2116	23.7609
SRR7556779	15	T11_18	84.5455	78.956	72.5843	64.6237	52.2813	28.7425
SRR7556780	6	T03_10	83.9465	80.1216	75.6541	70.8523	62.002	44.8328
SRR7556782	34	T27_34	83.3344	79.0792	73.7954	67.8479	57.0925	35.7053
SRR7556783	27	T27_34	79.3479	75.2383	68.3562	60.3778	53.7611	38.9915
SRR7556784	48	>=35	80.3633	73.702	66.5439	59.1642	50.6903	34.3179
SRR7556785	11	T11_18	86.3389	81.2877	73.6129	68.2433	58.2322	40.9165
SRR7556786	15	T11_18	80.7505	62.3723	53.1914	46.8825	39.5523	27.3209
SRR7556787	17	T11_18	82.8946	76.176	68.8953	62.5159	52.5108	33.5989
SRR7556788	27	T27_34	83.9111	79.4222	72.1705	64.2684	52.9728	31.036
SRR7556789	8	T03_10	85.7458	81.7743	78.7307	73.429	65.2689	52.2563
SRR7556790	23	T19_26	77.7295	71.1987	64.2924	58.5393	50.6072	33.1275
SRR7556791	16	T11_18	82.2233	77.2666	71.1516	65.1501	57.1633	38.3249
SRR7556792	4	T03_10	83.9883	79.8957	74.1641	68.544	60.3204	38.2947
SRR7556793	38	>=35	83.0226	76.2162	69.127	62.9082	53.852	36.8738
SRR7556794	5	T03_10	84.7519	82.2241	78.6749	74.3434	65.7254	50.4215
SRR7556795	8	T03_10	84.1915	79.929	75.662	70.6576	62.2044	48.0917
SRR7556796	19	T19_26	75.887	71.5375	65.6917	58.3304	48.1991	31.7948
SRR7556797	4	T03_10	85.6083	81.7628	77.2188	71.2527	60.8876	32.4385
SRR7556798	12	T11_18	83.4794	78.7833	73.2218	67.8238	60.9351	44.6652
SRR7556799	12	T11_18	82.2074	77.2944	71.7182	66.2022	59.6549	44.733
SRR7556800	18	T11_18	83.3346	78.7739	73.0226	63.9753	52.8061	28.8896
SRR7556801	3	T03_10	67.1209	61.8734	56.2075	50.5909	41.6533	29.4158
SRR7556802	6	T03_10	83.5515	74.8341	66.0796	56.5168	49.8893	34.5367
SRR7556803	5	T03_10	86.6693	84.3684	81.6033	77.225	69.2719	55.5824
SRR7556804	11	T11_18	84.704	76.7231	69.2271	64.3664	56.5406	41.1705
SRR7556805	10	T03_10	73.173	68.15	61.6808	55.0471	46.5857	30.6212
SRR7556806	19	T19_26	79.7278	74.6372	67.1704	60.9121	52.7563	35.9572
SRR7556807	12	T11_18	80.6373	76.9267	72.7411	67.0432	59.3645	41.9377
SRR7556808	25	T19_26	81.8457	76.6319	70.0793	63.9378	55.3348	36.6122
SRR7556809	31	T27_34	79.302	72.7202	59.43	51.0528	40.5757	27.2832
SRR7556810	18	T11_18	82.7041	77.735	70.9287	63.1598	52.8375	30.3168
SRR7556811	18	T11_18	82.5711	77.6365	70.8402	63.1126	52.826	30.4176
SRR7556812	32	T27_34	81.1297	74.0029	67.3235	60.657	51.7159	38.1251
SRR7556813	11	T11_18	80.7674	76.1087	69.2425	62.6673	53.95	38.2702
SRR7556814	11	T11_18	79.762	74.7915	69.088	62.7148	53.5727	36.1603
SRR7556815	4	T03_10	81.7838	73.9018	66.5888	57.8635	51.6432	40.4672
SRR7556816	13	T11_18	83.2585	76.2565	68.055	63.0681	55.7744	42.9075
SRR7556817	32	T27_34	78.7681	73.316	66.1328	58.3012	49.7585	35.2351
SRR7556818	17	T11_18	74.3724	68.1777	62.2686	55.3952	46.089	30.4601
SRR7556819	5	T03_10	85.2779	80.4948	75.1468	69.3984	54.6283	29.4544
SRR7556820	22	T19_26	83.8446	78.5618	72.1534	65.9345	56.1623	40.482
SRR7556821	5	T03_10	85.9042	73.7307	63.3049	53.8672	40.4087	30.4279
SRR7556822	12	T11_18	82.0547	77.8442	72.735	68.1095	61.6672	46.898
SRR7556823	10	T03_10	83.3034	79.4704	74.8561	69.0637	60.9799	43.9529
SRR7556824	22	T19_26	83.3972	77.3766	67.7149	60.8371	49.475	35.1105
SRR7556825	13	T11_18	85.7728	80.8106	73.3823	66.0011	56.7051	38.4923
SRR7556826	6	T03_10	83.4658	80.4451	75.4251	70.1151	61.3761	45.306
SRR7556827	17	T11_18	83.2107	78.865	73.3255	67.2367	57.2915	34.9188
SRR7556828	17	T11_18	84.0269	80.0919	74.5474	68.3224	56.5452	34.3609
SRR7556829	10	T03_10	77.6112	74.1859	69.9815	64.429	56.7708	43.8066
SRR7556830	33	T27_34	82.3606	73.4427	62.9997	54.3146	43.9351	21.7765
SRR7556831	15	T11_18	84.4211	80.953	73.9214	68.1748	58.837	37.2948
SRR7556832	12	T11_18	83.8232	80.2005	75.0853	68.9598	60.972	46.0136
SRR7556833	9	T03_10	85.6116	80.6041	73.1876	64.0096	53.457	23.6935
SRR7556834	9	T03_10	79.8822	76.7273	72.7479	67.5535	58.0347	42.345
SRR7556835	17	T11_18	83.1345	80.1092	75.3836	71.1092	64.3295	48.9143
SRR7556836	5	T03_10	83.6443	78.9314	74.2394	69.36	61.6899	46.91
SRR7556837	18	T11_18	86.3933	82.7523	77.013	69.6025	56.6752	29.4635
SRR7556838	10	T03_10	79.4725	75.298	69.7723	64.2187	54.0141	39.7195
SRR7556839	46	>=35	83.5871	76.8152	69.6524	60.8132	50.4532	29.3423
SRR7556840	11	T11_18	84.4862	78.4052	66.3687	58.591	48.0761	27.866
SRR7556841	4	T03_10	86.6283	83.8312	80.5371	76.6095	71.2542	57.7327
SRR7556842	4	T03_10	86.4337	83.6299	80.2821	76.1906	70.726	57.1815
SRR7556843	4	T03_10	86.5925	82.9171	80.008	76.3549	71.5013	58.1751
SRR7556844	7	T03_10	83.3597	76.9131	67.5635	60.4784	51.2075	25.494
SRR7556845	41	>=35	84.3421	80.1435	74.2614	67.9419	58.3364	40.4463
SRR7556846	8	T03_10	83.7006	79.1612	69.8873	63.3388	52.9103	40.5097
SRR7556847	21	T19_26	82.3588	76.9841	70.7757	64.3061	55.1548	37.2191
SRR7556848	14	T11_18	84.3503	80.0716	73.9699	68.1234	58.5353	34.4432
SRR7556849	17	T11_18	81.6075	77.963	73.2042	67.2599	59.2971	43.9135
SRR7556850	11	T11_18	83.2685	78.7631	72.7308	65.3705	54.3456	36.0246
SRR7556851	13	T11_18	84.2251	79.6509	76.0787	72.4947	67.6988	54.7249
SRR7556852	21	T19_26	84.2087	79.5991	72.8109	61.0643	45.2915	27.0787
SRR7556853	15	T11_18	83.6758	77.9798	69.5212	63.919	56.0693	38.0127
SRR7556854	9	T03_10	86.7226	84.2192	80.0596	73.6339	66.0629	50.805
SRR7556855	36	>=35	81.6525	76.8688	70.0541	64.0738	55.0454	39.3696
SRR7556856	36	>=35	81.6889	76.9215	70.1121	64.1498	55.0795	39.3784
SRR7556857	20	T19_26	82.2173	77.7462	71.9367	65.815	57.1611	41.0981
SRR7556858	6	T03_10	85.018	82.6793	79.5505	75.6841	69.2839	52.5655
SRR7556859	6	T03_10	85.0119	82.6795	79.5708	75.7269	69.3582	52.6681
SRR7556860	7	T03_10	84.0459	79.7133	74.5016	69.5429	61.8512	46.57
SRR7556861	27	T27_34	78.2177	71.3862	64.1673	56.4618	48.6013	31.3125
SRR7556862	36	>=35	84.6168	78.9749	71.5961	65.6349	56.574	38.6758
SRR7556863	5	T03_10	83.9918	80.6308	76.4689	71.626	62.9552	49.032
SRR7556864	6	T03_10	84.1769	81.0331	76.3771	72.1605	63.1895	48.5398
SRR7556865	30	T27_34	81.2302	75.5525	70.0438	63.8688	56.2896	43.7726
SRR7556866	38	>=35	77.7375	69.6977	60.9579	52.1538	43.0969	27.0198
SRR7556867	5	T03_10	81.6386	72.9908	66.557	62.6977	57.8091	46.1229
SRR7556868	33	T27_34	82.7127	76.6422	69.6073	62.1863	52.5311	33.7945
SRR7556869	5	T03_10	82.9805	78.1229	72.6817	66.6955	57.0696	42.3151
SRR7556870	15	T11_18	81.718	76.2342	70.1412	64.9999	55.6162	40.547
SRR7556871	15	T11_18	81.7567	76.3012	70.2111	65.0687	55.6239	40.5387
SRR7556872	7	T03_10	85.1265	81.1734	76.1701	70.0475	61.9949	48.9805
SRR7556873	39	>=35	81.9849	75.5291	69.1886	63.1935	54.1329	34.3435
SRR7556874	39	>=35	82.0964	75.6415	69.3169	63.3276	54.2415	34.4378
SRR7556875	6	T03_10	84.0627	81.5559	78.5394	74.0873	66.3062	52.5744
SRR7556876	36	>=35	80.7115	75.3597	69.9475	63.5369	55.3	40.923
SRR7556877	5	T03_10	85.5067	83.3401	79.7761	75.4608	67.4474	52.6277
SRR7556878	8	T03_10	84.0621	79.9378	75.6742	70.4501	61.7261	46.1212
SRR7556879	7	T03_10	82.072	78.9539	73.2931	66.2127	57.5582	44.2064
SRR7556880	5	T03_10	85.1237	82.8329	79.2614	74.9095	66.4065	51.0751
SRR7556881	34	T27_34	82.0792	75.6698	66.4545	58.4631	46.965	27.6624
SRR7556882	24	T19_26	80.948	73.6527	63.959	55.9232	47.8839	30.6035
SRR7556883	24	T19_26	80.9641	73.7469	64.1607	56.1196	48.0802	30.4611
SRR7556884	8	T03_10	84.2612	81.5561	77.0955	73.7617	68.4895	53.8583
SRR7556885	22	T19_26	82.8911	73.0897	65.759	59.6674	51.8007	37.6138
SRR7556886	8	T03_10	82.9287	78.8799	73.7778	67.5029	57.6686	38.0614
SRR7556887	17	T11_18	81.3216	73.7765	65.198	59.1762	51.2133	37.129
SRR7556888	13	T11_18	75.2321	67.6272	62.0382	56.7507	49.9337	36.5863
SRR7556889	32	T27_34	81.0184	74.6638	66.4767	58.0361	48.5167	28.2751
SRR7556890	12	T11_18	76.4913	70.0834	62.0295	55.6506	45.3792	28.2692
SRR7556891	4	T03_10	83.2797	76.7098	71.6033	64.6935	55.5674	44.2789
SRR7556892	7	T03_10	81.2927	76.5629	70.9346	65.8606	53.0978	37.4567
SRR7556893	10	T03_10	84.2688	80.5899	75.5988	70.4191	60.7026	42.4045
SRR7556894	8	T03_10	83.7638	79.2088	73.5718	67.9358	58.17	34.6817
SRR7556895	27	T27_34	82.7607	75.9338	67.5823	60.1586	50.9746	37.4766
SRR7556896	22	T19_26	80.0585	75.9171	70.4099	64.4196	57.0065	37.4259
SRR7556897	26	T19_26	83.3598	73.7663	66.0889	59.5383	51.3177	37.6903
SRR7556898	8	T03_10	86.1046	82.6853	77.842	70.2981	58.5413	38.223
SRR7556899	18	T11_18	80.59	74.4662	66.06	55.7988	47.8555	34.5115
SRR7556900	31	T27_34	75.343	69.5278	62.3908	56.1771	48.3031	31.1716
SRR7556901	31	T27_34	75.4343	69.5579	62.4077	56.2145	48.3573	31.1915
SRR7556902	25	T19_26	81.8212	77.2797	70.8629	64.2566	56.357	40.9542
SRR7556903	25	T19_26	80.2183	74.2797	66.0802	57.4573	48.3563	32.3538
SRR7556905	26	T19_26	82.3804	76.3027	68.8161	61.7278	52.7528	32.983
SRR7556906	28	T27_34	84.317	78.3628	73.0447	68.0691	61.5275	48.9167
SRR7556907	6	T03_10	83.6705	77.0876	73.0441	68.0015	62.7604	48.6887
SRR7556908	3	T03_10	83.069	79.0498	74.7365	69.9945	62.1048	48.7483
SRR7556909	3	T03_10	83.1251	79.0981	74.7854	70.0338	62.121	48.752
SRR7556910	36	>=35	66.1042	60.3087	53.5171	46.0752	38.5161	22.4933
SRR7556911	26	T19_26	82.5211	77.1897	71.3593	64.3127	53.094	32.6668
SRR7556912	11	T11_18	81.0084	76.4849	70.5233	65.0046	56.4311	41.6948
SRR7556913	5	T03_10	85.0351	79.9635	74.2172	68.6727	58.3856	38.4127
SRR7556914	5	T03_10	80.3227	72.7835	66.0649	59.8741	50.2894	39.688
SRR7556915	6	T03_10	83.1162	78.5411	71.7168	63.9417	55.6642	36.5231
SRR7556916	26	T19_26	83.5471	79.4027	74.6603	70.0037	64.4334	50.9233
SRR7556917	7	T03_10	83.4524	79.8641	75.2046	70.4412	61.8393	42.9444
SRR7556918	30	T27_34	82.4142	78.2995	72.5605	66.1583	58.1762	41.7571
SRR7556919	23	T19_26	82.1073	72.0199	61.9385	54.5786	45.3295	31.6837
SRR7556920	16	T11_18	80.1559	76.0539	70.3194	65.6252	57.2578	41.0605
SRR7556921	16	T11_18	80.155	76.0659	70.3331	65.6388	57.3063	41.1568
SRR7556922	24	T19_26	82.1937	75.7081	68.045	61.1983	50.5912	30.5458
SRR7556923	9	T03_10	84.011	80.0276	75.2104	70.1113	61.5895	44.8442
SRR7556924	17	T11_18	82.9929	77.8921	72.6211	67.9458	60.9452	44.9425
SRR7556925	11	T11_18	80.5797	76.9457	72.5052	67.0382	56.6115	34.921
SRR7556926	20	T19_26	83.4524	76.5181	69.8516	61.8405	52.2485	35.9785
SRR7556927	20	T19_26	83.4128	76.2472	69.3983	61.3578	51.8284	35.737
SRR7556928	35	>=35	84.3163	79.1147	72.3379	65.7598	56.6183	36.3316
SRR7556929	9	T03_10	81.5646	77.4446	73.2646	68.0654	61.6134	49.2639
SRR7556930	4	T03_10	85.3332	82.6008	79.0124	72.607	65.3699	52.997
SRR7556931	10	T03_10	84.9007	79.0094	72.0795	64.4763	53.242	29.7329
SRR7556932	3	T03_10	78.9638	75.1526	70.4016	65.7328	58.1036	43.9945
SRR7556933	6	T03_10	85.6389	74.6907	69.0417	61.9736	49.9038	26.3158
SRR7556934	6	T03_10	83.3771	77.7065	68.1882	64.6883	58.9252	39.808
SRR7556936	15	T11_18	84.3487	79.3814	73.8778	68.679	60.1022	43.7804
SRR7556937	4	T03_10	82.4951	76.8148	63.3673	57.0276	48.7807	34.9706
SRR7556938	6	T03_10	84.1628	77.8	71.5607	63.3359	54.1132	35.4904
SRR7556939	16	T11_18	84.3711	76.3426	61.0424	55.7337	49.1699	31.8128
SRR7556940	9	T03_10	82.3427	76.0122	69.8729	63.0993	54.6453	36.3674
SRR7556941	19	T19_26	87.2527	81.4503	73.2387	65.4943	55.8349	33.5283
SRR7556942	6	T03_10	84.3906	77.2933	69.0232	62.5104	53.7954	38.2133
SRR7556944	24	T19_26	81.219	75.3568	68.3149	60.564	50.8639	28.5984
SRR7556945	10	T03_10	81.3734	77.5202	72.4912	67.4165	59.417	42.781
SRR7556946	10	T03_10	81.3616	77.5443	72.5376	67.4456	59.4239	42.8039
SRR7556947	18	T11_18	81.039	76.4081	70.7908	65.6896	58.3444	42.5587
SRR7556948	11	T11_18	84.346	77.1631	70.5255	63.8388	51.042	26.2203
SRR7556949	4	T03_10	83.4823	78.6623	73.3102	68.1667	57.5955	43.3147
SRR7556950	11	T11_18	84.1025	80.8335	77.1155	72.2974	63.6607	47.4272
SRR7556951	20	T19_26	79.9025	74.2603	68.0706	61.9432	53.5009	38.1693
SRR7556952	13	T11_18	84.865	78.9227	70.4212	63.5361	56.4183	39.377
SRR7556953	10	T03_10	83.0661	78.4197	73.2764	68.609	60.2925	45.9997
SRR7556954	27	T27_34	81.7206	77.8275	72.3963	66.3624	58.3797	36.7032
SRR7556955	17	T11_18	77.7058	73.2227	67.7762	61.5856	52.7618	39.2292
SRR7556956	9	T03_10	82.6001	78.0081	73.1211	68.3224	61.2212	47.223
SRR7556957	13	T11_18	83.9536	73.2702	59.2859	52.5848	44.3058	26.7084
SRR7556960	13	T11_18	80.6572	74.2169	66.8959	60.0217	50.3859	33.9221
SRR7556961	6	T03_10	85.0357	80.5871	74.6818	66.2638	54.833	33.7676
SRR7556962	9	T03_10	85.2884	77.8271	45.1948	34.6009	29.7158	21.7498
SRR7556963	9	T03_10	85.4877	77.9132	44.0628	33.2614	28.5956	20.9532
SRR7556964	18	T11_18	75.6169	71.3948	66.8119	61.1545	52.3699	33.7922
SRR7556965	22	T19_26	83.6463	76.278	66.4631	59.0302	47.8678	27.9716
SRR7556966	7	T03_10	79.6114	74.7087	66.7791	61.1323	54.1412	41.2278
SRR7556967	21	T19_26	80.1814	75.657	69.6628	63.2414	54.2594	38.4072
SRR7556968	13	T11_18	82.1269	77.3334	71.1517	65.0152	56.5393	41.6258
SRR7556969	9	T03_10	82.6435	79.3499	75.0759	70.1809	63.8353	50.67
SRR7556971	9	T03_10	84.914	79.9171	74.0704	68.2954	58.3739	33.4263
SRR7556972	16	T11_18	79.4698	75.8463	70.5877	65.5968	57.1394	37.7838
SRR7556973	5	T03_10	82.7728	79.4706	74.5939	70.2379	62.7127	48.1481
SRR7556974	5	T03_10	82.9387	79.6278	74.7185	70.3183	62.6913	48.1217
SRR7556976	21	T19_26	82.6647	73.1449	64.4939	58.5154	49.2551	32.3002
SRR7556977	23	T19_26	73.0171	67.5046	61.205	54.7506	44.8246	22.0206
SRR7556978	34	T27_34	81.7959	75.5259	69.2169	62.7341	53.6113	34.2617
SRR7556979	9	T03_10	85.8372	82.2241	77.4718	72.8491	66.5766	51.2952
SRR7556980	9	T03_10	85.8378	82.1232	77.3081	72.6564	66.3343	50.8222
SRR7556981	12	T11_18	80.3815	76.479	71.5839	67.0131	58.5295	44.5736
SRR7556982	9	T03_10	80.4704	76.4017	71.0183	65.8508	58.0139	41.0178
SRR7556983	36	>=35	87.4166	80.9996	74.5739	67.0742	53.8121	25.149
SRR7556984	16	T11_18	83.7886	79.3386	73.6933	68.3101	59.7019	42.6876
SRR7556985	20	T19_26	85.0759	79.0495	72.1923	63.976	52.7125	26.8045
SRR7556986	9	T03_10	81.6418	76.3109	70.1729	65.1749	58.1632	44.8859
SRR7556987	23	T19_26	80.9851	75.9539	69.6289	63.6725	57.352	40.3565
SRR7556988	26	T19_26	83.9252	78.109	71.0145	64.7676	55.7177	32.1343
SRR7556989	17	T11_18	80.924	76.8582	71.1651	64.9698	57.233	36.2185
SRR7556990	18	T11_18	82.4571	77.1492	70.4211	64.6828	54.41	37.4577
SRR7556991	26	T19_26	79.0695	74.1086	67.8492	60.4595	52.2079	38.4435
SRR7556992	6	T03_10	84.7982	81.8992	77.543	73.5144	68.4072	55.4299
SRR7556994	4	T03_10	86.0058	79.82	75.1698	67.0503	60.354	47.6324
SRR7556995	9	T03_10	82.0767	77.1426	71.8176	66.1948	56.8397	41.9421
SRR7556996	24	T19_26	82.9284	77.3017	70.3833	63.4613	54.1236	36.7895
SRR7556997	15	T11_18	85.5324	79.9622	61.3291	52.4601	43.1904	21.1356
SRR7556998	22	T19_26	79.2872	74.7665	68.2702	62.8467	55.7586	37.2871
SRR7556999	31	T27_34	76.6415	72.1007	66.69	61.0503	51.4308	28.9136
SRR7557000	13	T11_18	84.6511	80.2249	74.7141	69.0679	59.663	37.4333
SRR7557001	9	T03_10	87.419	84.6147	80.5175	74.9284	64.2656	43.0798
SRR7557002	4	T03_10	85.1063	80.5859	75.3672	68.4756	58.7492	44.7072
SRR7557003	34	T27_34	81.6201	74.7409	68.2619	61.956	52.8036	38.1778
SRR7557004	47	>=35	83.2839	74.7499	66.4841	54.0566	41.2025	22.9712
SRR7557005	9	T03_10	83.5593	77.9285	72.9622	66.4245	58.3729	39.3106
SRR7557006	5	T03_10	84.1969	78.9265	73.2247	67.9252	60.7162	45.8424
SRR7557007	4	T03_10	82.862	78.7787	73.7115	68.7771	60.635	45.0357
SRR7557008	8	T03_10	84.5238	79.3032	73.6966	66.6718	56.7014	35.2004
SRR7557009	26	T19_26	82.4061	77.352	72.0664	65.618	57.1382	42.5098
SRR7557010	17	T11_18	83.3144	75.3712	67.2678	60.9646	50.888	28.6463
SRR7557011	17	T11_18	81.0317	76.148	70.3038	64.4923	56.7973	37.5577
SRR7557012	34	T27_34	76.773	64.5747	57.0541	50.9879	42.6221	27.807
SRR7557013	47	>=35	82.7472	77.6666	70.8223	63.0642	54.2428	36.6146
SRR7557014	28	T27_34	78.9796	68.3037	61.0052	55.2459	47.3759	30.4261
SRR7557015	7	T03_10	80.8483	77.5059	73.6668	69.5558	63.6941	45.7978
SRR7557017	6	T03_10	80.3498	73.3816	65.2426	59.8373	52.6402	39.4256
SRR7557018	6	T03_10	80.3076	73.3337	65.2083	59.7727	52.5545	39.3308
SRR7557019	7	T03_10	82.4429	76.6068	71.7047	66.385	57.6636	40.6053
SRR7557020	5	T03_10	76.7807	71.2588	65.6271	60.2262	51.4979	37.2918
SRR7557021	23	T19_26	81.9633	76.6993	71.4417	65.0502	55.9005	34.7874
SRR7557022	22	T19_26	82.061	77.3949	71.2511	65.196	58.2471	39.1576
SRR7557023	28	T27_34	79.8827	74.821	68.8442	62.6672	53.6164	34.7525
SRR7557024	30	T27_34	82.8718	75.7067	68.3193	62.7015	54.8906	39.4065
SRR7557025	5	T03_10	84.5763	80.2967	76.1442	72.712	66.3143	53.8549
SRR7557026	32	T27_34	84.7778	80.1068	73.625	66.5737	57.2805	33.1911
SRR7557027	17	T11_18	78.1949	73.7771	68.2573	62.3062	52.3263	35.5656
SRR7557028	13	T11_18	77.9056	74.0171	69.1052	64.6741	58.591	44.4014
SRR7557029	20	T19_26	81.5178	76.6684	70.2952	64.6116	55.4791	33.2129
SRR7557030	6	T03_10	84.8018	79.4778	70.6041	65.5468	60.7179	48.8969
SRR7557031	11	T11_18	80.6113	75.6178	68.6531	61.1152	51.0692	32.2947
SRR7557032	24	T19_26	80.1966	75.086	69.6498	63.8076	54.0972	34.1323
SRR7557033	32	T27_34	83.1401	78.6404	73.5524	67.9303	59.4453	42.0683
SRR7557034	12	T11_18	82.6952	78.5626	73.341	66.9627	57.3384	38.6395
SRR7557035	18	T11_18	75.6665	70.1927	62.9009	56.8492	47.6229	32.466
SRR7557036	15	T11_18	84.2667	81.063	75.6137	70.4565	61.5232	45.1332
SRR7557037	17	T11_18	80.5968	75.5407	68.5172	61.6564	53.3008	37.9982
SRR7557038	30	T27_34	81.5385	77.2213	71.6992	66.6207	57.5155	41.3389
SRR7557039	25	T19_26	82.8545	75.3747	67.6384	59.5836	46.7674	25.6889
SRR7557040	14	T11_18	78.3143	72.8984	67.2441	61.436	50.8965	30.5345
SRR7557041	6	T03_10	82.4367	77.4532	70.8406	63.9004	50.0684	26.9761
SRR7557042	8	T03_10	79.0928	70.0474	61.6616	57.0829	49.7102	39.2262
SRR7557043	7	T03_10	83.6094	78.1849	57.6598	49.7299	43.4737	30.7614
SRR7557044	6	T03_10	85.3933	83.4252	80.0139	75.7564	67.3471	53.239
SRR7557045	6	T03_10	85.2925	83.3265	79.9158	75.647	67.2499	53.1312
SRR7557046	6	T03_10	85.4957	81.991	77.1351	73.6132	67.8989	57.0722
SRR7557047	6	T03_10	84.927	76.29	57.6621	52.9606	46.9623	38.4234
SRR7557048	23	T19_26	80.4767	74.6281	69.0185	63.5808	55.5474	36.7296
SRR7557049	16	T11_18	81.2339	73.3951	64.6426	56.9392	46.1137	26.1046
SRR7557050	10	T03_10	85.4532	81.6532	76.9892	70.9579	58.2563	34.2275
SRR7557051	24	T19_26	84.291	79.6297	73.5923	65.6674	56.0349	34.2512
SRR7557052	4	T03_10	81.6324	76.0204	68.8386	61.1363	49.7845	28.8437
SRR7557053	18	T11_18	82.9777	79.3356	74.2014	69.1585	61.3443	45.3688
SRR7557054	11	T11_18	86.4951	80.8668	73.6159	66.1416	54.0661	30.4587
SRR7557055	20	T19_26	78.1467	71.0615	61.7106	53.1123	41.5443	27.6272
SRR7557056	20	T19_26	80.1871	73.6149	65.0013	58.1247	50.3009	37.0038
SRR7557057	32	T27_34	78.3136	73.6446	67.1725	61.1391	53.2322	35.739
SRR7557058	32	T27_34	80.0773	66.9783	57.5158	48.7761	37.7956	21.2204
SRR7557059	13	T11_18	84.7433	78.127	71.6288	65.4914	53.9526	35.6744
SRR7557060	20	T19_26	84.7205	81.1885	76.9496	72.2592	64.6204	44.9089
SRR7557061	11	T11_18	80.332	75.9944	71.3268	66.01	57.4711	40.6958
SRR7557062	9	T03_10	85.6833	78.8554	74.0253	69.3597	63.0705	49.7304
SRR7557063	7	T03_10	81.3713	73.1817	65.851	60.5213	54.8407	42.4173
SRR7557064	6	T03_10	83.1458	76.2692	69.2544	61.6995	52.3842	39.6693
SRR7557065	10	T03_10	83.4445	79.2836	73.9509	69.2924	61.204	45.8387
SRR7557066	31	T27_34	81.3117	73.1541	63.9691	55.2178	45.8484	29.0637
SRR7557067	38	>=35	82.0292	78.033	72.2906	65.9932	57.3038	33.0932
SRR7557069	9	T03_10	85.2457	81.9746	76.0545	67.7849	57.1636	36.7633
SRR7557070	11	T11_18	83.9032	79.5735	74.2669	69.453	62.2751	48.5319
SRR7557071	17	T11_18	85.5545	79.7546	71.7463	63.9215	51.588	24.1841
SRR7557072	27	T27_34	82.0194	75.5338	68.0275	60.4892	51.001	32.6298
SRR7557073	5	T03_10	81.4242	76.7145	70.5627	63.9832	55.9093	44.2907
SRR7557074	15	T11_18	82.5473	74.0636	66.6791	61.469	51.6312	36.7957
SRR7557075	24	T19_26	81.7089	76.2637	70.5686	64.5352	56.6969	42.625
SRR7557076	10	T03_10	81.3524	74.9343	68.0885	62.0274	53.817	40.8106
SRR7557077	37	>=35	81.9194	74.5308	66.3491	57.6295	48.1513	31.4862
SRR7557078	37	>=35	81.9111	74.5876	66.4897	57.7437	48.178	31.5703
SRR7557079	9	T03_10	82.5344	79.233	74.8497	70.1683	60.8844	43.9995
SRR7557080	6	T03_10	82.7171	78.9873	74.599	69.5016	61.6036	46.0221
SRR7557081	19	T19_26	82.9979	75.8684	67.6652	61.2072	50.9301	29.3653
SRR7557082	28	T27_34	83.9843	77.4742	69.2083	61.635	50.1963	31.9096
SRR7557083	14	T11_18	79.2269	73.9888	69.151	62.3829	53.314	36.6708
SRR7557084	21	T19_26	84.9257	81.6628	76.5414	70.7643	58.6553	24.8303
SRR7557085	23	T19_26	77.3004	66.3376	57.6793	47.6887	39.3336	27.3502
SRR7557086	23	T19_26	77.1178	66.6438	58.6239	48.4441	39.9692	27.1375
SRR7557087	4	T03_10	87.1937	83.2024	77.7424	70.563	57.1673	32.919
SRR7557088	9	T03_10	86.1874	82.1481	76.2378	70.2708	61.1954	35.1257
SRR7557089	22	T19_26	81.1182	75.3419	68.7687	61.1376	51.7259	35.6909
SRR7557090	10	T03_10	80.8562	75.2102	68.1857	62.5924	56.329	43.8809
SRR7557091	32	T27_34	84.4716	79.2383	69.2338	59.9266	50.4421	28.4998
SRR7557092	31	T27_34	77.9971	71.0919	62.9852	55.6464	47.1563	30.6319
SRR7557093	31	T27_34	78.0462	70.6858	62.3719	55.0222	46.5686	29.9088
SRR7557094	7	T03_10	86.0736	80.6293	71.6571	61.2423	44.4325	27.1947
SRR7557095	12	T11_18	83.629	78.1449	73.1818	68.4912	61.0073	43.2325
SRR7557096	27	T27_34	81.9971	76.7758	70.7345	65.3209	57.8127	38.0458
SRR7557097	8	T03_10	84.9112	79.7149	73.419	65.602	54.7482	33.9771
SRR7557098	9	T03_10	85.8312	81.2929	75.7798	70.0516	58.7098	33.9943
SRR7557099	14	T11_18	84.9461	80.1008	75.7169	68.7154	61.0818	48.0584
SRR7557100	19	T19_26	83.3366	78.2409	71.5418	64.7723	54.8417	34.364
SRR7557101	10	T03_10	84.3459	78.9859	73.3783	68.6071	61.0774	45.4846
SRR7557102	31	T27_34	84.0087	79.3613	73.8435	67.5603	57.8339	41.9429
SRR7557103	42	>=35	82.6224	75.851	67.7106	59.5658	48.3982	29.3227
SRR7557104	3	T03_10	83.7142	80.1293	75.3561	71.0576	63.8202	50.9147
SRR7557105	34	T27_34	79.1111	71.5692	62.1199	53.744	43.4274	26.3725
SRR7557106	12	T11_18	84.1707	81.0418	76.6013	72.0171	61.6887	45.417
SRR7557107	16	T11_18	80.829	76.4678	71.0619	65.8767	57.7421	40.5816
SRR7557108	25	T19_26	82.6246	73.9808	62.7209	55.6097	44.7413	29.3571
SRR7557109	16	T11_18	82.7028	78.5807	73.246	68.0599	59.9136	43.4164
SRR7557110	5	T03_10	83.5633	80.8095	77.1265	72.2282	65.0708	52.281
SRR7557111	5	T03_10	83.1905	80.3976	76.7073	71.8013	64.6467	51.9161
SRR7557112	19	T19_26	84.5354	79.8142	72.8311	66.8283	57.6034	43.6223
SRR7557113	18	T11_18	83.1576	77.712	70.3675	64.1716	55.585	41.3897
SRR7557114	33	T27_34	75.3936	68.3524	58.5879	52.153	44.9806	27.7154
SRR7557115	9	T03_10	82.4494	78.5289	73.1877	66.5905	58.2273	39.8123
SRR7557116	32	T27_34	82.5924	74.463	65.1223	54.4199	44.8113	29.3632
SRR7557117	6	T03_10	84.7766	80.3041	75.0427	69.1644	61.6745	44.5387
SRR7557118	26	T19_26	80.8228	75.5406	68.2811	56.0256	44.0599	26.5551
SRR7557119	15	T11_18	80.4209	75.0456	67.0284	60.1603	51.2267	33.2616
SRR7557120	19	T19_26	82.1011	76.7004	70.8011	65.647	58.8185	46.3645
SRR7557121	27	T27_34	80.3832	70.6415	64.5228	58.3094	49.6446	31.992
SRR7557122	10	T03_10	82.8186	70.034	64.4416	58.5231	51.7029	37.7535
SRR7557123	45	>=35	78.4374	67.3274	57.5623	50.4598	41.1181	25.8542
SRR7557124	3	T03_10	83.9366	69.8621	62.5862	57.758	50.2894	30.8878
SRR7557125	44	>=35	84.1311	76.6215	69.3068	62.1717	51.5094	30.5156
SRR7557126	10	T03_10	81.4815	75.2347	67.8305	61.283	54.5588	41.8473
SRR7557127	9	T03_10	82.2803	78.1232	72.922	66.7983	58.931	42.1007
SRR7557128	33	T27_34	82.7913	75.1137	67.6425	61.5807	52.1143	33.4933
SRR7557129	10	T03_10	84.4064	80.4367	75.2381	68.8116	61.4833	48.697
SRR7557130	9	T03_10	82.1228	68.1106	59.7768	54.2028	45.4444	32.6448
SRR7557132	12	T11_18	80.9851	75.214	70.0101	64.2942	55.3073	42.2899
SRR7557133	37	>=35	83.826	78.3608	72.029	65.1552	56.5568	34.6279
SRR7557134	36	>=35	82.0528	73.0594	61.7622	54.6565	45.6685	24.1193
SRR7557135	7	T03_10	83.7353	77.8884	71.4263	64.5608	56.7398	36.914
SRR7557136	6	T03_10	85.2407	82.3204	78.4928	74.4089	69.6581	58.2133
SRR7557137	12	T11_18	86.9334	84.2277	80.2357	75.709	68.872	55.3329
SRR7557138	23	T19_26	72.4195	65.0783	57.5194	50.1042	42.5184	27.6737
SRR7557139	14	T11_18	82.3686	76.991	71.4887	66.4214	58.6464	41.5914
SRR7557140	19	T19_26	83.8442	80.9002	76.2075	70.7334	62.5909	45.3639
SRR7557141	31	T27_34	77.0575	71.9874	67.0952	61.7156	51.9577	39.6655
SRR7557142	19	T19_26	83.7531	78.7201	71.6252	61.3533	51.2388	34.788
SRR7557143	27	T27_34	78.8771	74.2226	68.2041	61.9252	51.5272	31.6544
SRR7557144	27	T27_34	78.8479	74.2077	68.2121	61.9103	51.5618	31.6515
SRR7557145	4	T03_10	82.6852	79.6164	75.1403	70.504	60.5607	48.3078
SRR7557146	30	T27_34	80.2132	75.9829	68.2449	61.974	53.2044	37.1929
SRR7557147	9	T03_10	79.4985	74.8068	69.6709	64.1448	56.1258	44.0073
SRR7557148	11	T11_18	83.628	76.9701	71.8763	67.2696	60.733	45.8211
SRR7557149	7	T03_10	84.1068	81.1248	76.0664	67.1655	58.0776	43.743
SRR7557150	14	T11_18	83.2676	79.6238	73.4376	65.7101	57.3889	35.8987
SRR7557151	18	T11_18	83.9531	79.6146	73.3487	67.2237	58.1651	37.3607
SRR7557152	6	T03_10	84.7288	80.2884	74.4691	69.3884	60.8389	42.4551
SRR7557153	32	T27_34	81.9754	72.801	63.128	54.2963	43.9053	25.9627
SRR7557154	10	T03_10	85.149	80.5284	74.2204	67.2696	58.1044	39.4864
SRR7557155	7	T03_10	85.3378	81.3116	75.6463	69.0565	56.483	32.934
SRR7557156	24	T19_26	83.234	77.2557	70.9145	65.0369	57.0337	40.489
SRR7557157	7	T03_10	86.7791	80.4738	57.3346	47.1139	37.5503	15.0154
SRR7557158	8	T03_10	85.39	75.0175	64.6334	58.8587	51.4436	36.018
SRR7557159	13	T11_18	82.8196	77.025	70.8919	65.2858	58.1529	42.1491
SRR7557160	13	T11_18	82.8095	76.9801	70.8187	65.2208	58.1056	42.0844
SRR7557161	8	T03_10	83.0843	79.422	74.4416	70.0978	60.4095	43.563
SRR7557162	34	T27_34	82.7915	73.5127	62.9542	54.1148	42.9254	22.118
SRR7557163	19	T19_26	84.2623	78.4071	69.8425	62.5713	51.3113	28.5209
SRR7557164	4	T03_10	85.6714	82.0153	77.782	72.2977	60.1259	39.3584
SRR7557165	8	T03_10	83.127	73.4358	57.7568	51.4603	43.5975	26.9964
SRR7557166	32	T27_34	81.9217	77.5846	72.1435	66.3165	58.3471	35.7347
SRR7557167	34	T27_34	83.706	79.7877	74.1873	67.8673	58.4639	40.6727
SRR7557168	6	T03_10	82.8836	77.596	70.574	64.1527	55.0683	39.4853
SRR7557169	6	T03_10	82.9075	77.5798	70.4934	64.0201	54.9496	39.3619
SRR7557170	6	T03_10	82.932	77.6808	70.7489	64.4324	55.3102	39.6997
SRR7557171	16	T11_18	82.6678	77.0619	72.0522	67.2923	59.6374	43.377
SRR7557172	7	T03_10	81.9545	76.2962	72.1197	67.6295	58.8236	42.3093
SRR7557173	22	T19_26	83.9096	79.6724	74.5901	69.3163	60.6071	41.3255
SRR7557174	17	T11_18	87.0934	83.1081	77.0226	71.8968	64.6935	51.1848
SRR7557176	6	T03_10	83.7747	79.9615	75.0321	69.1467	60.6681	44.8173
SRR7557177	54	>=35	81.8987	75.8461	68.5285	60.333	50.3347	30.6686
SRR7557178	7	T03_10	84.0202	78.3309	72.3059	65.4936	57.2245	42.5873
SRR7557179	43	>=35	78.8131	68.8717	59.9201	52.7679	43.6089	26.0697
SRR7557180	27	T27_34	77.8525	74.5563	69.1499	61.5536	54.3931	31.2603
SRR7557181	6	T03_10	80.8188	75.5691	70.0216	64.639	56.0756	41.2719
SRR7557182	42	>=35	78.495	74.5741	69.3984	63.0957	53.4394	36.2311
SRR7557183	42	>=35	78.4521	74.5373	69.3809	63.0883	53.43	36.2514
SRR7557184	13	T11_18	85.0301	80.5677	74.451	69.1963	56.2229	34.393
SRR7557185	9	T03_10	80.5707	74.817	68.1722	60.4227	49.1052	24.8576
SRR7557186	13	T11_18	81.9812	76.8108	70.8616	65.3114	56.3207	40.3898
SRR7557187	13	T11_18	81.9426	76.806	70.9345	65.372	56.2326	40.3741
SRR7557188	32	T27_34	82.2972	76.538	69.0267	61.2518	51.1931	35.6033
SRR7557189	17	T11_18	83.2537	77.5618	70.6943	63.0216	53.2187	35.6028
SRR7557190	5	T03_10	86.1675	82.026	75.3101	69.9243	59.0073	38.9579
SRR7557191	5	T03_10	85.3106	81.0624	75.2892	70.2836	61.0357	44.8798
SRR7557192	3	T03_10	80.5102	76.154	70.6949	65.1485	53.6012	38.2324
SRR7557193	10	T03_10	84.1807	80.9052	77.9004	74.5519	65.8325	47.5
SRR7557194	12	T11_18	83.1013	80.0195	76.2921	72.6978	66.4643	54.6547
SRR7557195	14	T11_18	73.8299	66.4692	58.6919	52.4854	44.4649	29.0227
SRR7557196	38	>=35	82.3639	77.2412	71.7405	67.0822	58.0851	42.7507
SRR7557197	7	T03_10	81.8835	77.0084	71.3923	66.0532	57.7737	41.6664
SRR7557198	12	T11_18	86.7817	83.1528	76.3355	68.8686	59.9945	38.0509
SRR7557199	4	T03_10	85.5207	80.4067	75.5302	68.2634	58.5553	45.2742
SRR7557200	4	T03_10	83.7913	79.5129	76.5448	73.0052	68.0159	55.9584
SRR7557201	4	T03_10	83.8788	79.6083	76.6446	73.1133	68.1235	56.0545
SRR7557202	12	T11_18	84.5593	80.6335	75.0135	68.9254	60.7956	42.5995
SRR7557203	7	T03_10	87.1967	83.77	80.7226	75.9352	58.7885	29.0684
SRR7557204	17	T11_18	83.4131	72.5001	60.0231	52.7866	42.2495	23.9133
SRR7557205	31	T27_34	80.98	74.0767	66.1367	58.4029	49.4992	31.4146
SRR7557206	24	T19_26	81.6708	77.4819	72.0103	65.6175	56.2711	37.5998
SRR7557207	24	T19_26	82.7951	78.333	73.268	67.567	59.508	43.0761
SRR7557208	32	T27_34	80.7486	75.4189	67.9284	61.9551	53.6747	38.0554
SRR7557209	8	T03_10	84.7166	80.7676	76.1688	71.0122	63.499	47.9203
SRR7557210	22	T19_26	79.7916	74.9947	69.0091	62.9097	54.1552	35.6376
SRR7557211	44	>=35	80.4215	74.1654	66.6581	60.087	50.4009	34.4919
SRR7557212	8	T03_10	84.8127	80.2332	74.8014	69.483	59.9825	38.6302
SRR7557213	8	T03_10	84.2179	78.2226	70.8908	65.504	58.0118	44.6341
SRR7557214	15	T11_18	80.4383	76.2941	69.8235	64.1187	57.7436	40.1789
SRR7557215	16	T11_18	81.4003	76.5385	70.5488	64.6504	56.4589	35.0568
SRR7557216	38	>=35	80.5788	71.4301	61.6231	54.0587	44.8356	27.6678
SRR7557217	7	T03_10	87.1008	83.3986	79.7159	75.0898	66.7628	36.9171
SRR7557218	27	T27_34	80.7772	75.0678	68.0465	60.8794	50.8135	33.4567
SRR7557219	4	T03_10	85.5975	77.3433	70.5857	61.8143	47.9523	34.9427
SRR7557220	37	>=35	78.6668	71.9731	59.717	53.0593	45.151	33.915
SRR7557221	9	T03_10	84.4866	76.8313	72.3089	65.0681	57.8049	44.8764
SRR7557222	26	T19_26	80.0212	74.0522	66.2432	59.6017	50.0161	31.1736
SRR7557223	19	T19_26	80.9191	76.1597	70.3246	64.6446	57.5497	39.191
SRR7557224	12	T11_18	85.8448	80.4944	74.6916	69.3832	62.1301	45.311
SRR7557225	30	T27_34	83.0052	77.681	71.1455	63.855	53.6436	33.5409
SRR7557226	30	T27_34	82.9318	77.6573	71.1397	63.8692	53.6227	33.6535
SRR7557227	22	T19_26	79.8851	74.1977	66.0907	58.1357	47.6774	26.1667
SRR7557228	13	T11_18	84.0192	80.1848	74.8783	69.4006	60.8144	35.1495
SRR7557229	18	T11_18	83.7613	78.2743	70.512	62.934	52.9004	33.2989
SRR7557230	20	T19_26	75.7308	70.4198	64.785	58.82	51.0312	38.0105
SRR7557231	40	>=35	83.3963	75.041	66.3069	59.9848	51.6085	29.7265
SRR7557232	14	T11_18	84.7251	80.2912	74.9446	69.1702	59.2315	41.2651
SRR7557233	37	>=35	82.8109	75.4446	69.8026	63.0942	53.0331	32.373
SRR7557234	19	T19_26	81.6224	75.3091	68.5585	61.2284	52.2581	35.2326
SRR7557235	24	T19_26	79.2704	74.5099	68.7841	63.3385	54.4863	37.86
SRR7557236	24	T19_26	79.3397	74.5584	68.7832	63.3033	54.4615	37.7269
SRR7557237	33	T27_34	78.4573	72.093	64.0661	57.4722	49.2656	30.6088
SRR7557238	23	T19_26	82.8386	77.2014	71.3552	64.5846	56.3128	37.8981
SRR7557239	20	T19_26	79.821	74.0096	65.2681	57.3357	48.3653	31.4727
SRR7557240	16	T11_18	78.2362	70.8994	63.7826	55.3966	44.379	29.8025
SRR7557241	6	T03_10	86.9919	82.9891	76.5052	69.0887	55.8794	31.4315
SRR7557242	20	T19_26	81.8549	76.9694	71.791	66.5733	56.4482	36.1642
SRR7557243	27	T27_34	85.4615	80.3895	73.4461	65.3338	54.3733	33.7632
SRR7557244	8	T03_10	81.9371	76.6987	72.0622	67.1068	61.1987	48.5972
SRR7557245	29	T27_34	80.257	67.7314	56.8075	48.8005	40.9825	26.9706
SRR7557246	10	T03_10	79.7915	67.5245	57.3054	51.573	44.0058	29.154
SRR7557247	20	T19_26	84.4728	79.8592	71.7498	63.6452	52.295	33.0314
SRR7557248	20	T19_26	79.7157	73.2117	66.2661	59.8958	51.6262	33.998
SRR7557249	17	T11_18	71.462	65.5734	58.6283	53.0654	45.4581	28.8642
SRR7557250	19	T19_26	82.6727	77.6612	72.0384	65.2016	55.8558	39.4108
SRR7557251	20	T19_26	83.3023	78.079	72.6083	66.9582	58.995	39.9703
SRR7557252	6	T03_10	85.5279	81.6998	76.6881	70.0488	60.5125	35.3126
SRR7557253	23	T19_26	80.508	76.1237	70.5217	65.1947	56.4184	34.27
SRR7557254	8	T03_10	83.5208	77.4173	68.2982	62.0152	52.6264	31.6201
SRR7557255	17	T11_18	83.3578	78.5039	71.3546	62.8606	51.5153	26.9343
SRR7557256	11	T11_18	82.6071	70.6103	49.927	44.7861	38.5002	25.2934
SRR7557257	33	T27_34	83.5949	78.4962	72.0118	65.7126	57.4311	42.8139
SRR7557258	29	T27_34	77.4257	69.7536	61.2042	53.7786	44.8615	28.2817
SRR7557259	29	T27_34	77.4624	69.8028	61.2608	53.8074	44.8838	28.2695
SRR7557261	8	T03_10	81.4805	77.0071	71.4488	65.5612	56.7087	40.7544
SRR7557262	12	T11_18	84.1737	79.1667	71.8468	66.1124	58.363	42.7199
SRR7557263	9	T03_10	80.7303	71.2876	58.5452	52.3726	44.5965	27.9279
SRR7557264	13	T11_18	79.8123	72.3242	59.5846	50.5583	42.0003	30.1573
SRR7557265	19	T19_26	82.6809	77.7059	71.5256	66.5464	58.9547	36.9738
SRR7557266	5	T03_10	83.3531	75.8481	69.7188	65.6203	57.7411	44.4889
SRR7557267	11	T11_18	82.5653	78.5471	73.3961	67.7541	60.4365	45.8229
SRR7557268	7	T03_10	83.5133	76.1536	67.991	62.9508	57.207	45.6923
SRR7557269	20	T19_26	83.6023	76.205	65.4903	60.162	51.5916	37.8012
SRR7557270	19	T19_26	81.2201	76.3454	70.1468	63.2537	52.3867	33.6813
SRR7557271	18	T11_18	84.4686	79.0585	71.6568	66.0953	57.545	35.5884
SRR7557272	9	T03_10	79.6571	66.8233	61.6263	56.9532	50.7948	39.5223
SRR7557273	7	T03_10	85.6022	81.0317	74.8004	67.8851	55.9763	29.9502
SRR7557274	33	T27_34	81.4227	72.9355	65.5517	57.5342	47.5963	28.7021
SRR7557275	9	T03_10	82.4955	78.2608	74.167	69.1588	59.6969	44.3403
SRR7557276	6	T03_10	78.3799	72.863	64.3124	56.8405	48.9905	33.1553
SRR7557277	5	T03_10	87.8245	83.5511	77.6264	66.4218	52.3751	26.5519
SRR7557278	12	T11_18	81.0636	76.1148	69.9133	64.1075	58.2635	44.5355
SRR7557279	15	T11_18	80.5193	74.0804	65.6872	58.7033	52.0574	40.6009
SRR7557280	11	T11_18	82.411	78.0669	71.4913	65.8826	57.6785	42.2524
SRR7557281	5	T03_10	82.9573	74.5289	69.3607	66.0163	60.2211	47.4986
SRR7557282	17	T11_18	84.5378	80.0864	74.4353	68.2978	58.8513	36.5825
SRR7557283	19	T19_26	81.8091	75.7603	67.631	60.3568	52.4977	32.6911
SRR7557284	40	>=35	81.7743	70.5683	63.347	56.4427	46.3068	32.3841
SRR7557285	6	T03_10	81.5681	77.1029	71.7243	66.1526	53.3937	25.2616
SRR7557286	9	T03_10	84.122	80.3049	74.4109	69.3326	61.8479	47.6087
SRR7557287	12	T11_18	80.9169	76.0347	69.9474	60.5937	49.9778	33.1374
SRR7557288	12	T11_18	85.5915	80.7406	75.5107	69.9217	58.6466	32.2548
SRR7557289	10	T03_10	83.0839	79.7176	76.1186	70.8149	61.4324	46.4509
SRR7557290	10	T03_10	83.8915	80.572	77.135	72.0897	63.4792	49.8648
SRR7557291	17	T11_18	84.238	79.1912	70.7016	62.6018	51.4908	27.1685
SRR7557292	11	T11_18	76.5241	65.9216	52.4998	47.3129	40.5207	27.6812
SRR7557293	27	T27_34	82.5114	74.0147	63.2479	56.2504	47.157	23.738
SRR7557294	14	T11_18	83.3882	79.0925	72.5778	64.8696	52.1037	25.9192
SRR7557295	31	T27_34	80.7474	73.797	65.9294	58.8162	49.0924	32.3757
SRR7557296	21	T19_26	82.3113	76.7263	68.7465	59.0745	46.153	22.6597
SRR7557297	39	>=35	80.8592	74.792	67.4275	60.9814	53.1922	39.5267
SRR7557298	23	T19_26	80.0616	71.9782	61.1958	52.7538	44.4948	31.5715
SRR7557299	8	T03_10	81.4179	71.6758	64.3044	57.8103	49.1033	36.3867
SRR7557300	5	T03_10	80.205	75.9081	69.7394	63.9884	55.9005	41.6408
SRR7557301	5	T03_10	82.5121	78.879	73.2618	67.5889	58.0017	43.4642
SRR7557302	33	T27_34	80.7778	70.8155	60.5505	53.3761	44.674	26.0738
SRR7557303	8	T03_10	82.0111	78.873	74.851	70.8255	64.486	48.7523
SRR7557304	19	T19_26	83.761	79.2406	73.1555	67.1872	59.7936	44.0096
SRR7557305	12	T11_18	82.557	78.9736	73.6043	68.0253	58.4988	42.5383
SRR7557306	16	T11_18	81.3379	76.4801	70.1765	63.3534	53.1827	34.3314
SRR7557307	20	T19_26	75.4502	70.4755	65.1938	59.6518	52.1065	36.4804
SRR7557308	11	T11_18	84.7504	78.8304	67.7786	59.9696	48.9297	26.4034
SRR7557309	4	T03_10	84.8845	80.2337	73.9424	64.3463	54.3785	43.2819
SRR7557310	13	T11_18	81.5964	77.6886	72.7501	66.7502	57.5502	39.9403
SRR7557311	21	T19_26	81.0488	75.5737	68.6475	59.8122	50.233	29.0037
SRR7557312	5	T03_10	85.8974	81.087	74.2098	71.0927	65.3319	51.3028
SRR7557313	22	T19_26	84.5105	80.8259	75.705	69.9365	59.9762	44.1841
SRR7557314	7	T03_10	84.979	81.7625	76.2432	70.6133	63.877	49.915
SRR7557316	13	T11_18	83.9632	77.7418	70.9018	65.2279	57.3618	31.8786
SRR7557317	10	T03_10	88.4028	83.6101	76.0509	66.6625	53.4907	25.4766
SRR7557319	11	T11_18	86.3799	81.0745	74.5559	65.7203	53.7449	28.9606
SRR7557320	4	T03_10	83.3789	75.6414	64.6111	55.4164	47.4087	37.4173
SRR7557321	19	T19_26	82.0606	76.2051	68.083	60.8424	50.9315	28.5825
SRR7557322	8	T03_10	84.4571	80.5227	72.9801	65.334	55.7538	31.1617
SRR7557323	8	T03_10	84.489	80.5883	73.2071	65.4973	55.8417	30.9532
SRR7557324	28	T27_34	82.3104	76.7703	69.78	62.5041	52.824	32.6541
SRR7557325	8	T03_10	84.1571	79.4209	74.7564	69.1677	58.3799	40.1201
SRR7557326	6	T03_10	87.5432	83.2356	76.3446	67.9675	58.0519	32.4842
SRR7557327	11	T11_18	79.5725	74.542	69.0072	62.3985	54.7865	40.3202
SRR7557328	14	T11_18	86.0029	81.988	76.4852	69.7617	60.1265	31.8922
SRR7557329	15	T11_18	78.5505	72.2096	65.0226	57.998	48.488	27.1463
SRR7557330	8	T03_10	81.645	76.2734	70.8541	64.4604	55.9027	33.3255
SRR7557331	23	T19_26	78.9822	71.5731	62.9534	53.7552	44.0476	28.2185
SRR7557332	23	T19_26	78.9026	71.4282	62.8651	53.8675	44.086	28.1308
SRR7557333	7	T03_10	85.0435	82.1629	77.3374	72.5457	62.2763	45.5899
SRR7557334	4	T03_10	86.304	75.9524	66.3455	59.6207	53.4264	42.8419
SRR7557335	4	T03_10	85.3943	74.138	63.8557	56.7657	50.6383	40.5611
SRR7557336	12	T11_18	83.2687	78.8191	73.804	67.972	57.271	42.6097
SRR7557337	5	T03_10	85.1992	82.3226	78.2672	73.5973	64.7517	50.7861
SRR7557338	5	T03_10	85.4901	82.6479	78.6207	74.0016	65.1313	51.1217
SRR7557339	24	T19_26	84.5897	77.3025	69.208	61.1471	50.2312	27.6915
SRR7557340	35	>=35	83.4933	79.2384	73.5064	67.1361	58.1774	41.5375
SRR7557341	27	T27_34	79.4869	67.4147	57.0462	49.5933	40.8374	23.5813
SRR7557342	7	T03_10	78.1949	71.8792	63.5861	58.1831	51.6363	40.2061
SRR7557343	11	T11_18	82.6121	78.6976	73.381	67.1655	59.3901	43.0903
SRR7557344	6	T03_10	84.5748	78.9806	73.4852	64.6256	53.6079	35.1986
SRR7557345	17	T11_18	82.5672	78.5178	73.3582	66.7329	57.0031	43.5676
SRR7557346	7	T03_10	87.3385	84.031	73.4907	65.1546	53.463	24.2468
SRR7557347	17	T11_18	85.3029	82.7278	74.9944	64.1727	54.0692	23.6675
SRR7557348	5	T03_10	82.9456	77.911	71.8909	65.7222	58.2154	43.863
SRR7557349	7	T03_10	85.1151	81.1868	76.7724	71.2101	60.7767	38.8938
SRR7557350	35	>=35	85.0797	74.7505	67.473	59.6995	50.3058	31.432
SRR7557351	35	>=35	83.8435	77.4005	70.8839	62.3209	51.1337	33.0059
SRR7557352	15	T11_18	85.4095	79.992	74.1384	67.2229	61.1409	49.0805
SRR7557353	32	T27_34	82.9811	77.3604	70.7831	64.1174	55.593	41.7042
SRR7557354	4	T03_10	86.2374	82.7244	78.3138	72.4105	60.6581	39.5554
SRR7557355	17	T11_18	81.6127	75.8048	68.3651	60.8406	49.9391	31.7087
SRR7557356	18	T11_18	82.7975	72.8701	63.0698	56.2561	47.8247	32.2774
SRR7557357	12	T11_18	82.901	76.8512	70.6877	64.7358	55.4734	43.0531
SRR7557358	22	T19_26	86.1896	82.9898	78.3036	73.5053	65.1875	48.294
SRR7557359	26	T19_26	81.8908	77.1173	70.2032	61.9765	52.9261	34.3215
SRR7557360	6	T03_10	85.6988	80.3647	75.2603	69.6797	59.4113	37.1361
SRR7557361	23	T19_26	80.2783	75.0564	67.2622	59.8194	50.9082	34.747
SRR7557362	8	T03_10	84.0394	80.7985	76.4358	71.8446	62.4614	47.3782
SRR7557363	12	T11_18	86.0904	82.5022	77.5408	71.7375	60.307	40.4823
SRR7557364	13	T11_18	82.3033	76.8133	69.8647	62.5461	50.9618	28.2895
SRR7557365	28	T27_34	79.4333	59.9897	49.2201	42.1935	34.391	21.9121
SRR7557366	18	T11_18	83.9181	80.4595	75.6416	70.7014	64.1159	51.0461
SRR7557367	13	T11_18	83.4734	78.3199	71.2456	63.9199	54.0695	29.4796
SRR7557368	13	T11_18	83.3956	78.4701	71.4205	64.3949	55.4347	33.1145
SRR7557369	7	T03_10	78.6747	68.8034	58.2081	52.1092	45.125	32.8573
SRR7557370	24	T19_26	82.6352	76.2	68.0599	59.1849	47.549	26.518
SRR7557371	3	T03_10	86.2245	78.8751	72.1618	61.8702	52.3726	42.5715
SRR7557372	34	T27_34	81.5392	76.0543	69.0375	63.097	51.9773	34.4357
SRR7557373	14	T11_18	82.2306	75.6905	66.9904	58.6245	48.8107	32.5206
SRR7557374	11	T11_18	76.8418	67.8185	61.1189	55.86	49.4537	35.3775
SRR7557375	8	T03_10	83.1526	77.3839	70.2724	64.3963	56.0629	39.2767
SRR7557377	9	T03_10	82.7523	75.3081	68.8867	63.0176	54.2479	36.502
SRR7557378	26	T19_26	83.8055	79.5635	73.8308	68.4476	60.4442	44.4039
SRR7557379	7	T03_10	82.1553	70.1969	66.1923	59.4318	51.5833	38.6796
SRR7557380	17	T11_18	83.8878	76.1011	70.4457	65.4174	57.5104	37.8745
SRR7557381	19	T19_26	81.3986	76.7683	70.1042	63.9945	55.3128	36.8522
SRR7557382	16	T11_18	83.1867	78.8767	72.8125	65.8161	55.4931	33.0819
SRR7557383	9	T03_10	80.1893	72.3172	65.3112	58.4157	51.878	39.3985
SRR7557384	45	>=35	82.3598	72.3296	63.5066	50.5897	38.0232	22.9028
SRR7557385	4	T03_10	82.9678	77.7682	72.7823	67.4146	59.4924	45.8669
SRR7557386	15	T11_18	81.8397	70.9407	63.5863	58.2323	53.3118	39.0711
SRR7557387	11	T11_18	79.9475	73.5987	67.5114	61.6793	52.6054	39.8769
SRR7557388	10	T03_10	77.9134	71.1082	65.9089	61.2897	56.1176	46.884
SRR7557389	13	T11_18	84.2756	78.9425	72.463	64.85	53.0746	26.6387
SRR7557390	35	>=35	79.8448	70.7632	62.3499	55.3444	45.8622	27.8231
SRR7557391	22	T19_26	80.1417	72.8973	65.3116	59.5157	51.851	32.297
SRR7557392	12	T11_18	84.9223	82.2586	77.4555	72.3293	61.4504	43.6836
SRR7557393	11	T11_18	83.6421	78.4235	71.8887	66.9931	58.8419	43.8306
SRR7557394	44	>=35	81.2865	76.2628	70.4131	63.3701	54.5151	38.6428
SRR7557395	14	T11_18	85.7533	82.0055	77.0667	71.7531	63.9759	48.2871
SRR7557396	8	T03_10	82.5355	76.5709	70.0322	62.7735	55.4878	41.5455
SRR7557397	18	T11_18	81.0354	71.3979	62.4853	55.5486	45.0066	27.5287
SRR7557398	6	T03_10	80.5975	65.4684	59.4593	52.9955	42.0452	30.183
SRR7557399	16	T11_18	84.8369	79.9468	72.8996	65.4162	53.7417	26.5461
SRR7557400	16	T11_18	83.0534	78.4138	72.7407	66.483	57.4202	38.6582
SRR7557401	7	T03_10	85.3995	80.891	74.4668	68.6215	61.0811	45.5703
SRR7557402	35	>=35	77.2005	69.7566	63.64	57.6266	49.1176	33.0176
SRR7557403	35	>=35	75.4663	67.1558	60.7074	55.0028	46.7066	28.4342
SRR7557404	26	T19_26	80.5644	74.2727	65.3996	58.0414	47.9501	30.6818
SRR7557406	27	T27_34	81.4376	75.0135	67.9634	61.2353	52.0979	34.1958
SRR7557407	6	T03_10	79.87	68.5724	57.5694	51.8824	45.8049	35.5002
SRR7557408	4	T03_10	84.8695	80.4248	74.1513	67.2441	58.9758	44.2901
SRR7557409	16	T11_18	84.5613	80.7213	75.0582	68.8989	60.923	41.5907
SRR7557410	8	T03_10	85.2604	80.1115	71.4561	65.8189	55.252	28.7022
SRR7557411	17	T11_18	83.6362	79.2636	74.0833	67.2019	55.3801	28.7264
SRR7557412	24	T19_26	84.8283	81.2662	75.6107	70.4199	61.4563	33.3951
SRR7557413	10	T03_10	82.0249	76.1735	69.5155	59.9252	50.8664	39.6496
SRR7557414	4	T03_10	86.654	82.8159	77.1823	68.7136	56.3103	32.4243
SRR7557415	10	T03_10	83.0656	79.7382	64.8466	52.256	45.2032	32.9834
SRR7557416	10	T03_10	85.926	79.37	71.4343	64.4348	53.6998	35.0571
SRR7557417	22	T19_26	80.0063	73.944	66.5672	59.6048	50.8611	36.2427
SRR7557418	6	T03_10	80.8817	76.823	71.4329	67.1023	59.0226	45.3874
SRR7557419	18	T11_18	80.4534	76.1402	71.4277	65.5703	57.9242	40.5748
SRR7557420	5	T03_10	82.404	76.4726	68.5951	59.8641	50.1296	31.2795
SRR7557421	5	T03_10	82.3589	76.4135	68.5165	59.7547	50.0451	31.2296
SRR7557422	15	T11_18	80.7267	75.2562	70.1705	63.8937	55.734	40.6616
SRR7557423	26	T19_26	83.4136	78.9817	72.2937	64.8947	56.7355	40.7123
SRR7557424	11	T11_18	83.719	79.5326	73.9226	68.4184	59.5472	38.079
SRR7557425	24	T19_26	79.3346	73.3042	66.5527	59.417	49.2023	27.3228
SRR7557426	14	T11_18	83.2956	78.3646	73.0185	66.0277	56.1895	37.8112
SRR7557427	31	T27_34	82.4258	77.9415	72.2695	65.903	57.8088	42.8739
SRR7557428	5	T03_10	79.4107	71.3009	61.5747	56.0528	48.1399	36.9468
SRR7557429	5	T03_10	79.3845	71.2745	61.5746	56.0473	48.1035	36.8844
SRR7557430	7	T03_10	86.2042	79.1377	64.8979	59.0123	51.9413	40.3171
SRR7557432	19	T19_26	78.0599	72.9008	66.4509	58.3804	48.3308	32.9899
SRR7557433	28	T27_34	80.5007	75.8382	69.2379	62.0907	54.3001	39.2215
SRR7557434	28	T27_34	80.4954	75.8349	69.336	62.3201	54.5861	39.5542
SRR7557435	9	T03_10	79.4877	74.4957	67.7053	58.4736	49.8864	30.9712
SRR7557436	14	T11_18	78.8044	74.0533	68.4822	63.6944	57.2677	38.7886
SRR7557437	14	T11_18	63.8675	59.3222	54.365	50.3647	44.2834	31.8015
SRR7557438	22	T19_26	84.5487	76.7856	68.1892	60.5747	49.7127	28.3112
SRR7557439	34	T27_34	85.1097	72.6885	54.6912	36.8721	30.5773	21.0598
SRR7557440	11	T11_18	85.8326	81.5924	76.2764	69.6011	55.6853	30.9685
SRR7557441	11	T11_18	85.8822	81.6006	76.2551	69.4968	55.4728	30.766
SRR7557442	9	T03_10	74.6829	60.5968	53.031	48.0683	41.1291	27.4612
SRR7557443	14	T11_18	85.1813	80.3232	73.6699	65.6913	57.0298	34.1541
SRR7557444	19	T19_26	82.5685	76.0627	69.9133	64.1741	55.4017	36.2772
SRR7557445	21	T19_26	80.288	73.3417	67.3069	61.6012	53.7033	34.7614
SRR7557446	28	T27_34	79.6621	73.3701	67.0451	61.5252	54.9236	39.886
SRR7557447	43	>=35	80.6149	70.3958	57.8468	51.2731	43.3813	29.512
SRR7557448	41	>=35	82.6847	77.5875	70.3349	62.049	51.7267	32.8874
SRR7557449	16	T11_18	83.8884	68.9877	58.2161	50.9849	43.6464	29.182
SRR7557450	14	T11_18	84.4685	80.3289	76.1172	70.0946	60.9808	47.0908
SRR7557451	6	T03_10	82.4868	76.5142	70.8739	65.545	57.6825	44.6405
SRR7557452	6	T03_10	83.9773	79.9384	74.6244	69.1366	61.615	44.2473
SRR7557453	20	T19_26	86.5627	81.5019	75.4368	67.9201	52.7223	25.3215
SRR7557454	29	T27_34	80.5172	74.1114	68.6495	61.022	52.6175	35.7658
SRR7557455	10	T03_10	84.4089	80.8874	75.8155	70.734	63.309	43.9401
SRR7557456	10	T03_10	83.8655	80.884	76.6101	72.7223	66.563	51.2001
SRR7557457	20	T19_26	83.7935	80.0969	75.1847	69.8615	61.9906	46.0242
SRR7557458	11	T11_18	84.9899	80.9234	75.1339	69.0186	61.0104	46.5428
SRR7557459	7	T03_10	84.4751	80.6535	76.2207	70.3336	61.7512	47.7057
SRR7557460	28	T27_34	81.7121	75.6003	66.5106	59.7077	50.8246	29.7092
SRR7557461	13	T11_18	82.0639	77.3686	72.1198	66.4295	59.5379	46.0555
SRR7557462	7	T03_10	64.674	27.8549	20.7921	16.8384	15.4741	12.0481
SRR7557463	45	>=35	80.1906	75.0687	67.7668	59.4515	50.0492	31.97
SRR7557464	23	T19_26	80.4613	74.4766	66.8409	60.8978	51.2915	31.6934
SRR7557465	35	>=35	80.9985	74.0962	66.7319	59.9738	51.1813	34.1472
SRR7557466	21	T19_26	73.3358	64.92	58.8175	52.2282	43.9052	28.6755
SRR7557467	9	T03_10	87.2527	83.2944	78.2745	71.902	62.9909	37.7353
SRR7557468	6	T03_10	85.8257	80.9974	75.8852	68.6253	60.384	35.7047
SRR7557469	10	T03_10	83.9275	79.0622	73.5815	69.2262	62.7498	49.3984
SRR7557470	18	T11_18	84.7418	76.8524	67.798	59.0888	47.7178	28.5347
SRR7557471	6	T03_10	83.3119	78.1154	73.2607	68.6099	58.4924	42.7844
SRR7557472	17	T11_18	84.7346	77.0384	68.2041	58.8145	43.9181	21.4613
SRR7557473	22	T19_26	82.2101	76.8991	70.259	63.1124	53.7119	31.3205
SRR7557474	34	T27_34	80.4936	73.8439	66.3912	59.1941	49.0532	30.6322
SRR7557475	41	>=35	84.9644	79.4678	73.0908	66.5438	55.0768	32.8248
SRR7557476	17	T11_18	86.5127	82.5479	76.2691	68.5773	55.8672	26.7221
SRR7557477	8	T03_10	86.6348	81.4693	75.8268	67.8637	59.2926	30.9523
SRR7557478	27	T27_34	80.2975	75.2635	68.3083	61.8167	53.2048	36.6184
SRR7557479	8	T03_10	80.5526	73.8874	65.4038	58.0719	50.7138	38.0873
SRR7557480	9	T03_10	80.2108	73.3181	64.4254	59.1735	52.773	40.1974
SRR7557481	4	T03_10	85.0908	78.473	71.045	65.2026	54.3397	33.753
SRR7557482	19	T19_26	83.2889	78.8759	73.6963	67.7502	59.1094	45.3966
SRR7557483	16	T11_18	82.0364	75.6957	69.1564	63.2228	54.6937	39.2534
SRR7557484	15	T11_18	82.0382	76.9938	71.2291	66.3924	58.7624	43.6642
SRR7557485	7	T03_10	83.8331	80.8013	76.4825	71.7974	63.2782	48.2457
SRR7557486	12	T11_18	83.8518	80.3702	74.9926	69.4624	61.2333	46.6215
SRR7557487	12	T11_18	83.6692	80.1481	74.6941	69.0332	60.8697	46.352
SRR7557488	23	T19_26	80.7163	72.9768	66.5243	59.9321	49.912	27.4747
SRR7557489	41	>=35	82.5984	74.2215	65.9221	57.7897	47.4413	30.0138
SRR7557490	4	T03_10	88.6356	85.6853	80.3512	72.9567	61.4112	35.3251
SRR7557491	6	T03_10	88.1765	84.2141	78.53	68.1211	55.2668	30.2679
SRR7557492	4	T03_10	82.2388	77.551	72.507	67.4067	59.9132	46.2995
SRR7557494	35	>=35	73.9196	67.031	59.5018	50.5868	38.7335	19.3196
SRR7557495	35	>=35	81.6187	75.0946	68.0941	59.6539	49.2307	31.4872
SRR7557496	21	T19_26	79.6592	71.4373	62.7186	56.0643	47.2718	31.1724
SRR7557497	8	T03_10	82.2924	76.4061	71.1396	65.9409	56.3147	41.2973
SRR7557498	4	T03_10	85.2847	80.7286	75.8855	71.5302	61.2536	44.9674
SRR7557499	5	T03_10	85.4252	79.9405	71.1974	64.2915	53.9887	36.2042
SRR7557500	13	T11_18	76.6388	71.6567	66.357	60.6205	52.0394	37.6471
SRR7557501	15	T11_18	84.244	77.8203	71.663	66.0598	56.6438	34.5119
SRR7557502	7	T03_10	84.1251	77.1111	67.5757	62.8399	56.9685	45.4793
SRR7557503	7	T03_10	82.2736	77.4515	72.5775	68.5463	59.3503	44.4933
SRR7557504	25	T19_26	81.2524	74.6064	67.2682	60.3001	50.5947	35.3116
SRR7557505	5	T03_10	85.0139	81.9209	78.1935	74.1719	65.941	52.2891
SRR7557506	5	T03_10	85.0526	81.9532	78.2237	74.1965	65.9557	52.2859
SRR7557507	15	T11_18	80.9392	73.2898	65.2312	58.9483	48.5458	33.5741
SRR7557508	28	T27_34	83.2788	77.5212	68.0807	60.6031	51.5702	34.7937
SRR7557510	30	T27_34	82.6205	77.3156	70.0728	62.1784	51.8972	31.5172
SRR7557511	11	T11_18	82.7987	78.4448	72.9327	67.9413	60.4603	45.6048
SRR7557512	4	T03_10	87.7509	83.147	78.2626	71.3295	59.2855	34.424
SRR7557513	4	T03_10	86.2775	83.9592	80.6745	76.1741	67.5472	53.5358
SRR7557514	4	T03_10	86.4176	84.1015	80.8112	76.3032	67.6132	53.5811
SRR7557515	3	T03_10	84.2989	81.2978	76.2424	70.4213	60.2786	41.9999
SRR7557516	23	T19_26	84.6162	80.3698	74.7177	68.2712	57.9184	29.2966
SRR7557517	47	>=35	80.8977	72.936	64.2556	55.9486	44.3203	24.6951
SRR7557518	7	T03_10	85.2745	81.922	77.2456	72.5938	66.52	52.4666
SRR7557519	7	T03_10	84.8205	79.1658	74.3655	68.7028	57.4023	33.6623
SRR7557520	5	T03_10	79.8188	70.1499	64.2998	56.8964	47.0833	28.8239
SRR7557521	5	T03_10	83.5207	72.5024	65.7541	55.4714	48.8518	36.6812
SRR7557522	54	>=35	82.8689	74.1344	66.4178	58.6262	48.8321	28.044
SRR7557523	5	T03_10	83.9642	78.8209	72.8998	66.1405	55.0033	33.2679
SRR7557524	21	T19_26	80.2221	76.0596	70.7773	64.1254	52.8335	35.3369
SRR7557525	25	T19_26	85.2019	79.5485	72.7122	65.3986	54.7583	33.1304
SRR7557526	5	T03_10	80.874	69.4543	63.8344	59.2798	47.5292	27.8416
SRR7557527	16	T11_18	70.8932	66.744	60.3046	54.2729	45.5286	24.5281
SRR7557528	42	>=35	80.8853	75.5467	69.741	64.356	55.462	40.128
SRR7557529	42	>=35	80.9163	75.583	69.7833	64.3983	55.4689	40.1211
SRR7557530	13	T11_18	79.0487	74.3702	67.9005	61.1909	52.7273	33.7675
SRR7557531	34	T27_34	79.6295	71.9584	64.0901	57.2239	47.7121	31.1288
SRR7557532	6	T03_10	85.5826	82.6739	78.465	73.3011	65.5506	51.4183
SRR7557533	12	T11_18	85.1652	80.659	74.854	68.3197	59.8626	41.312
SRR7557534	39	>=35	81.1273	74.4499	66.4482	58.9214	48.0076	28.8925
SRR7557535	9	T03_10	83.6639	79.2468	72.7457	65.8885	53.9797	22.3381
SRR7557536	26	T19_26	81.8648	76.1914	69.7421	63.8796	54.8416	40.1261
SRR7557537	15	T11_18	76.7344	71.1795	64.7582	58.4525	50.8157	34.7788
SRR7557538	15	T11_18	76.5319	70.9616	64.5665	58.2879	50.6766	34.6135
SRR7557539	19	T19_26	82.1363	77.4219	71.5267	66.566	57.681	40.5903
SRR7557540	9	T03_10	86.2648	82.3025	77.0858	69.5709	59.9401	36.3307
SRR7557541	5	T03_10	86.906	80.7684	75.4235	68.2489	60.0664	48.6975
SRR7557542	31	T27_34	82.8291	76.9509	70.22	63.3337	54.9935	29.0232
SRR7557543	17	T11_18	82.9382	78.3534	71.4333	64.825	55.8944	33.3992
SRR7557544	24	T19_26	76.3257	71.3881	65.2947	57.5237	48.0214	31.8695
SRR7557545	15	T11_18	86.7652	79.155	69.3566	63.6434	57.0708	47.3754
SRR7557546	7	T03_10	78.9836	71.6729	65.5189	59.5092	50.5668	37.7628
SRR7557547	6	T03_10	80.7573	75.0001	70.6497	66.7639	60.1689	44.5768
SRR7557548	6	T03_10	80.845	74.983	70.5972	66.7058	60.1143	44.4921
SRR7557549	14	T11_18	77.3244	67.7629	57.7892	51.4657	43.4144	31.2854
SRR7557550	3	T03_10	86.4748	83.8972	81.0971	77.9739	72.1546	57.0328
SRR7557551	5	T03_10	80.6159	77.009	71.5195	65.6775	56.8077	41.1912
SRR7557552	5	T03_10	81.2759	77.7578	72.3181	66.583	57.6981	42.1226
SRR7557553	23	T19_26	83.0807	75.4066	65.9601	59.1697	50.5253	30.8286
SRR7557554	23	T19_26	83.0799	75.4743	66.0926	59.3265	50.6959	30.8551
SRR7557555	23	T19_26	83.3072	74.7783	65.166	58.4766	50.0128	30.2015
SRR7557556	33	T27_34	76.2552	70.3472	63.22	55.8781	46.9024	26.4367
SRR7557557	7	T03_10	82.383	75.4987	67.3947	61.1627	54.2043	42.622
SRR7557558	12	T11_18	81.2124	77.0144	71.9158	65.9916	58.5471	39.874
SRR7557559	10	T03_10	84.076	80.0612	74.167	67.7409	56.4876	37.6439
SRR7557560	8	T03_10	84.8996	80.4093	74.2617	65.8512	55.3723	40.9007
SRR7557561	7	T03_10	83.8805	78.9254	72.7132	67.6912	60.8244	45.6054
SRR7557562	6	T03_10	84.0868	80.327	75.583	69.3805	60.3948	46.9858
SRR7557563	10	T03_10	73.909	68.395	62.3229	55.4038	45.9916	27.6269
SRR7557564	22	T19_26	77.9613	62.7731	51.6817	46.2185	38.8743	25.8873
SRR7557565	11	T11_18	85.3716	80.1482	74.3601	66.7757	56.3507	35.5221
SRR7557566	6	T03_10	86.0635	82.5685	78.0857	71.9566	59.4842	35.9664
SRR7557567	7	T03_10	85.4339	81.8642	77.2747	73.5325	64.2273	48.0602
SRR7557568	17	T11_18	84.1565	79.1799	73.2241	66.1284	55.0389	32.4811
SRR7557569	28	T27_34	75.513	70.81	64.5878	58.6738	49.6596	35.5895
SRR7557570	10	T03_10	84.7667	78.4684	73.5783	69.1568	59.5702	44.7486
SRR7557572	21	T19_26	86.9336	82.2496	75.6198	67.8413	53.6645	26.2692
SRR7557573	17	T11_18	84.768	79.9733	73.6318	67.8081	58.3531	40.951
SRR7557574	45	>=35	82.8745	77.0887	70.3504	63.5425	53.5007	33.8257
SRR7557575	8	T03_10	84.14	78.2584	72.5441	65.787	55.1762	41.8384
SRR7557576	28	T27_34	81.282	76.2409	69.7393	63.4702	55.0664	37.6289
SRR7557577	15	T11_18	83.4741	79.0439	75.1543	71.8619	66.3838	54.4408
SRR7557578	17	T11_18	83.5589	76.6568	70.0555	63.9283	55.5029	40.3097
SRR7557579	13	T11_18	76.5108	70.6033	64.4453	56.4459	46.3507	29.6462
SRR7557580	18	T11_18	80.42	74.969	69.0338	63.0137	54.7147	35.707
SRR7557581	28	T27_34	82.9155	77.6244	71.8155	66.3715	58.8192	45.5678
SRR7557583	48	>=35	76.1488	71.0122	64.3835	57.6299	48.613	27.1477
SRR7557584	23	T19_26	85.9858	81.8752	74.7562	64.6885	55.6937	40.8434
SRR7557585	28	T27_34	79.1979	72.9944	66.1952	60.5183	52.369	33.2774
SRR7557586	14	T11_18	83.0329	76.5968	70.4219	64.4804	55.0014	36.9969
SRR7557587	29	T27_34	79.2474	74.6626	68.6609	62.6645	54.4947	37.8859
SRR7557588	29	T27_34	78.9527	74.27	68.2373	62.1955	53.9927	37.396
SRR7557590	11	T11_18	82.0005	76.6941	69.9484	63.2771	54.7084	35.8981
SRR7557591	16	T11_18	83.7377	78.7702	70.8735	63.1622	52.2909	30.1766
SRR7557592	25	T19_26	84.8807	81.1736	76.0476	69.2596	58.9714	38.8737
SRR7557593	26	T19_26	74.7641	66.6499	58.1896	50.9237	41.711	19.3719
SRR7557594	12	T11_18	86.6706	82.1163	77.0895	71.4801	57.7834	32.1049
SRR7557595	6	T03_10	84.9852	81.8554	77.7361	73.1947	64.7639	50.3471
SRR7557596	6	T03_10	84.8824	81.7313	77.5666	73.0223	64.6094	50.1127
SRR7557597	22	T19_26	82.4215	75.5941	68.273	61.5795	51.9435	34.6587
SRR7557598	20	T19_26	82.3803	78.0637	72.3594	66.9348	58.9003	43.1009
SRR7557599	8	T03_10	84.6661	78.7787	72.551	65.7292	55.5295	29.0605
SRR7557600	6	T03_10	84.6546	78.9644	69.1135	58.9112	51.5533	37.1079
SRR7557601	15	T11_18	74.1192	68.5297	62.114	53.0114	43.8469	25.2136
SRR7557602	13	T11_18	83.2789	79.0627	72.6497	65.045	53.9333	34.0374
SRR7557603	31	T27_34	86.2464	82.1848	74.9211	66.7574	53.5848	26.5774
SRR7557604	22	T19_26	82.1604	78.2792	72.9048	66.8981	56.8485	29.5363
SRR7557605	10	T03_10	83.8383	77.9837	71.7701	67.2322	60.9908	45.7479
SRR7557606	5	T03_10	85.7292	80.7134	75.2203	67.2001	56.176	36.4981
SRR7557607	7	T03_10	86.3405	82.9568	79.0471	74.2485	65.3648	50.8327
SRR7557608	4	T03_10	85.7839	80.6733	75.0397	68.994	55.8752	26.7741
SRR7557609	4	T03_10	85.0943	81.2904	75.349	69.1395	57.7377	33.366
SRR7557610	5	T03_10	84.7545	81.0702	77.1142	70.2738	62.0783	48.5205
SRR7557611	6	T03_10	79.7073	76.1124	71.6706	65.9993	57.0383	38.6708
SRR7557612	5	T03_10	84.5718	81.5988	77.8485	73.2684	65.8851	52.1086
SRR7557613	8	T03_10	84.3828	80.8391	76.144	71.8001	63.4996	46.1801
SRR7557614	8	T03_10	84.2062	80.6133	75.9602	71.4915	63.1139	45.32
SRR7557615	26	T19_26	83.3247	76.6869	66.9418	58.876	48.9144	27.4732
SRR7557616	5	T03_10	77.889	73.1753	67.9064	62.0693	54.0387	42
SRR7557617	7	T03_10	86.4187	82.3198	76.9765	67.8043	57.273	33.4408
SRR7557618	4	T03_10	85.4839	76.0084	68.7083	61.0282	50.6098	27.6373
SRR7557619	30	T27_34	84.1701	79.0015	72.6607	66.7463	57.9821	38.6072
SRR7557620	30	T27_34	83.0451	76.6995	68.1681	62.0224	52.4898	32.4549
SRR7557621	3	T03_10	82.5753	77.9279	72.7128	66.4151	56.4413	39.8981
SRR7557622	4	T03_10	74.8169	67.3583	59.6501	50.795	43.2803	29.566
SRR7557623	16	T11_18	80.3015	74.4384	67.1365	59.9997	52.1276	37.9243
SRR7557624	29	T27_34	81.9484	77.1977	69.9756	62.5292	50.6535	26.2554
SRR7557625	29	T27_34	81.8678	77.1242	69.8992	62.479	50.5991	26.2156
SRR7557626	8	T03_10	87.0698	83.0787	76.4988	66.4078	54.0813	24.4383
SRR7557627	22	T19_26	84.6069	77.6671	44.5599	38.1669	29.5039	18.1929
SRR7557628	7	T03_10	82.2147	77.6706	72.6607	67.2005	58.0576	43.2668
SRR7557629	14	T11_18	83.5534	78.489	71.4771	67.3215	61.1038	46.5931
SRR7557630	11	T11_18	85.14	79.7136	74.0278	69.0519	60.9545	45.8099
SRR7557631	11	T11_18	85.7516	83.0088	79.1992	74.0163	63.3609	43.9403
SRR7557632	12	T11_18	83.3561	55.4128	49.2129	44.1628	38.4815	29.5198
SRR7557633	7	T03_10	83.7895	79.6341	73.8315	68.8341	63.2718	49.9226
SRR7557634	48	>=35	81.378	74.3952	66.5419	58.6986	49.9805	29.7599
SRR7557635	24	T19_26	85.2257	80.0206	72.9784	66.2581	53.6927	28.3351
SRR7557636	39	>=35	78.0979	70.0734	60.5136	51.6285	41.9221	24.9055
SRR7557637	29	T27_34	84.0907	79.7566	74.9089	68.8958	59.2013	40.3061
SRR7557638	5	T03_10	78.7155	74.3823	68.4227	62.048	52.6345	33.7979
SRR7557639	15	T11_18	84.0573	70.7311	63.2993	57.7649	50.043	35.4327
SRR7557640	31	T27_34	78.8897	73.6828	63.7444	57.0504	49.5409	33.0335
SRR7557641	6	T03_10	84.0995	75.5639	68.4903	63.2106	57.3433	39.9977
SRR7557642	30	T27_34	82.8721	77.5499	71.3544	64.0937	55.9484	40.3205
SRR7557643	15	T11_18	75.9486	71.1098	64.6523	60.0383	52.5422	38.0222
SRR7557644	7	T03_10	83.6774	75.8047	69.4397	60.916	51.8218	41.6529
SRR7557645	28	T27_34	81.7865	76.9408	70.5899	64.5582	55.4594	38.0182
SRR7557646	9	T03_10	83.2281	79.2831	74.539	69.5978	62.3188	41.5177
SRR7557647	17	T11_18	81.2945	70.5346	55.3257	49.1674	40.8279	24.3099
SRR7557648	5	T03_10	80.6846	74.3351	68.6612	63.4272	56.3258	43.9563
SRR7557649	5	T03_10	80.6242	74.3314	68.7259	63.5249	56.4559	44.0939
SRR7557650	7	T03_10	77.6684	73.2189	67.9068	62.83	55.3419	40.9102
SRR7557651	7	T03_10	77.9273	73.4515	68.1179	63.0002	55.4764	41.044
SRR7557652	23	T19_26	82.3723	74.6837	66.4396	59.754	50.837	33.8234
SRR7557653	6	T03_10	85.0277	77.5211	69.4221	57.8748	50.738	37.4155
SRR7557654	6	T03_10	85.1583	77.9286	69.833	58.1654	51.0645	37.754
SRR7557655	6	T03_10	79.4804	72.468	63.7642	58.7335	52.8614	40.8825
SRR7557656	27	T27_34	81.9103	77.7458	72.0368	65.8375	56.9634	40.5015
SRR7557657	5	T03_10	85.3418	75.6442	62.2813	54.5657	46.0299	29.9678
SRR7557658	9	T03_10	84.524	79.7306	74.2358	69.6112	61.563	49.3581
SRR7557659	5	T03_10	83.6989	78.3137	72.6704	66.2114	57.7685	42.3661
SRR7557660	5	T03_10	83.7862	78.5288	73.0209	66.7662	58.4086	43.0747
SRR7557661	5	T03_10	83.7884	78.5807	73.1402	66.9639	58.5991	43.2749
SRR7557662	33	T27_34	77.5369	70.844	62.6941	56.0832	48.2916	32.4976
SRR7557663	17	T11_18	80.1742	74.2064	66.2879	58.938	48.3432	31.6879
SRR7557664	10	T03_10	83.0626	78.9095	73.9092	67.985	60.8464	41.622
SRR7557665	4	T03_10	86.3887	82.6054	76.9463	72.8652	67.5649	53.0491
SRR7557666	21	T19_26	81.6432	76.1999	69.267	61.6768	51.3098	31.5786
SRR7557667	35	>=35	82.4645	77.0483	70.5079	64.1628	55.9195	41.4418
SRR7557668	36	>=35	82.373	75.0967	67.8021	60.5553	50.7692	29.9181
SRR7557669	34	T27_34	81.604	74.0964	67.1029	60.0789	52.0582	35.7552
SRR7557670	8	T03_10	83.3956	76.4495	70.3612	63.6404	53.0715	40.8225
SRR7557671	7	T03_10	83.5012	77.857	70.9148	59.4735	50.6583	22.613
SRR7557672	17	T11_18	83.0259	78.4205	72.3758	65.8428	58.6684	45.1492
SRR7557673	7	T03_10	83.6202	79.5883	74.0625	70.0471	61.6269	47.0148
SRR7557674	28	T27_34	82.7769	78.1852	72.6718	66.6097	58.5569	42.8587
SRR7557675	12	T11_18	84.5668	79.5687	74.5188	69.5963	61.6986	39.5076
SRR7557677	12	T11_18	85.4736	80.1628	75.9331	70.3527	63.2677	49.8583
SRR7557678	43	>=35	84.4544	80.4892	74.5472	68.7227	60.6762	43.3448
SRR7557679	20	T19_26	83.5237	77.7072	70.4705	63.4699	54.2802	34.0863
SRR7557680	16	T11_18	83.6088	77.2013	70.6944	64.744	55.1194	41.1472
SRR7557681	9	T03_10	88.5396	85.1492	79.501	72.3679	56.7895	26.3274
SRR7557682	14	T11_18	82.0026	76.876	68.4946	60.0543	50.9692	30.6163
SRR7557683	9	T03_10	83.2794	78.4904	72.7778	67.5047	57.5265	38.9098
SRR7557684	5	T03_10	84.8318	81.2283	77.1242	72.679	63.7778	48.4295
SRR7557685	9	T03_10	83.122	78.657	73.7666	68.189	60.9397	43.3697
SRR7557686	35	>=35	79.3558	73.0755	65.9974	57.7173	49.0304	33.2562
SRR7557687	12	T11_18	83.099	79.6763	75.8054	72.4733	66.0502	53.602
SRR7557688	12	T11_18	83.1515	79.7335	75.9412	72.6766	66.2034	53.7269
SRR7557689	17	T11_18	82.1708	69.8587	59.3954	52.6005	42.3424	28.4657
SRR7557690	20	T19_26	84.3295	79.2531	73.2418	66.0292	51.7503	26.8044
SRR7557691	12	T11_18	83.613	73.065	62.0779	54.5241	44.9542	32.6887
SRR7557692	31	T27_34	83.604	78.3728	71.7572	65.1607	56.8665	38.5887
SRR7557693	21	T19_26	77.2206	72.4878	65.7284	58.6016	51.0938	34.5561
SRR7557694	22	T19_26	83.8728	79.5478	73.2646	66.8442	54.721	33.0214
SRR7557695	8	T03_10	83.4084	79.2996	72.9889	66.5294	54.6952	38.6569
SRR7557696	21	T19_26	81.7555	77.3679	71.2675	64.4091	53.7089	34.0542
SRR7557697	21	T19_26	81.661	77.2792	71.1766	64.353	53.7242	34.1901
SRR7557698	35	>=35	81.7777	75.556	68.1139	60.8915	51.1345	29.3935
SRR7557699	14	T11_18	84.037	80.4702	75.0621	70.2483	62.436	44.532
SRR7557700	10	T03_10	83.6598	76.6438	69.4378	64.5379	56.1303	39.9526
SRR7557701	31	T27_34	84.4416	78.9844	72.2929	65.0102	53.5484	27.6154
SRR7557702	31	T27_34	84.4974	78.9894	72.2779	64.9737	53.526	27.4942
SRR7557703	10	T03_10	80.1545	75.5573	68.7639	62.9655	54.3057	39.7656
SRR7557704	13	T11_18	81.2827	77.6056	72.7703	68.0163	61.8316	45.5668
SRR7557705	5	T03_10	82.2014	76.8972	71.129	64.2572	56.9326	44.9965
SRR7557706	3	T03_10	81.7236	76.8288	72.5851	68.4471	58.9956	43.3895
SRR7557707	18	T11_18	87.3375	83.0904	76.5595	67.9515	54.1355	26.4146
SRR7557708	18	T11_18	82.2259	76.4127	69.756	62.8202	51.9334	31.1907
SRR7557709	11	T11_18	85.53	80.7525	74.7979	67.1061	56.0675	29.4685
SRR7557710	10	T03_10	82.903	78.6204	72.04	65.2586	56.7181	40.0262
SRR7557711	18	T11_18	81.9074	77.4075	71.7876	64.3891	54.0449	40.5978
SRR7557712	18	T11_18	82.2869	77.9318	72.6166	65.4732	54.959	41.4482
SRR7557713	4	T03_10	85.0214	80.1343	75.2082	69.9572	58.9552	44.7536
SRR7557714	11	T11_18	80.24	72.4141	66.3072	61.1186	51.798	37.7626
SRR7557715	12	T11_18	83.1028	77.0883	68.6692	62.4261	55.1084	43.3073
SRR7557716	24	T19_26	83.84	79.7028	74.6289	69.4929	62.5	47.1004
SRR7557718	9	T03_10	84.0827	80.3871	75.4189	68.9995	59.2271	38.0279
SRR7557719	18	T11_18	84.7537	81.243	76.6591	71.8066	63.8698	45.1395
SRR7557720	9	T03_10	84.6922	80.2278	64.6301	56.8058	51.28	40.3715
SRR7557721	12	T11_18	83.543	79.2829	71.7459	63.7511	54.9609	40.8606
SRR7557722	4	T03_10	84.317	80.1403	75.2139	68.9275	56.8155	42.5632
SRR7557723	15	T11_18	85.5461	80.4404	74.4291	68.9015	60.0436	42.6478
SRR7557724	5	T03_10	85.3495	82.318	77.2787	70.9745	63.7461	46.5368
SRR7557725	26	T19_26	75.2817	69.8697	63.6151	57.7697	50.6181	37.1916
SRR7557726	19	T19_26	84.8398	80.6578	74.3052	62.1022	49.0404	31.2433
SRR7557727	25	T19_26	82.8785	78.6934	72.411	65.7998	55.2647	35.0761
SRR7557728	14	T11_18	79.0122	73.2416	65.5348	57.2216	48.4829	33.792
SRR7557729	14	T11_18	84.3139	75.9661	69.7428	62.8432	51.3789	26.0032
SRR7557730	14	T11_18	83.0704	78.629	73.1715	66.4763	58.0278	41.2531
SRR7557731	16	T11_18	83.6692	76.6518	70.3271	62.7529	53.3174	34.1703
SRR7557732	7	T03_10	80.0568	73.902	65.6423	59.7433	53.0827	41.0883
SRR7557733	27	T27_34	84.2853	81.0027	75.6962	70.1021	63.9267	50.343
SRR7557734	28	T27_34	81.2895	75.2037	69.1607	63.3523	54.3029	35.1945
SRR7557735	16	T11_18	82.81	78.703	73.6646	69.4227	63.6759	51.2287
SRR7557736	33	T27_34	82.1783	73.7293	65.2171	56.4169	47.2749	32.2101
SRR7557737	10	T03_10	85.1082	81.8934	77.5089	70.7094	57.6223	43.7911
SRR7557738	8	T03_10	85.2378	81.3734	77.0087	72.6063	65.1702	51.3969
SRR7557739	16	T11_18	85.9433	81.5204	75.2405	68.4262	54.5179	21.874
SRR7557740	10	T03_10	85.4992	79.9736	73.0363	62.4123	48.3264	26.6582
SRR7557741	27	T27_34	81.7688	73.8736	65.3426	54.5308	41.9169	25.2542
SRR7557743	17	T11_18	81.4522	76.6855	70.0869	63.8908	55.6656	37.6897
SRR7557744	7	T03_10	88.0996	84.77	78.3992	67.4749	54.1177	25.9819
SRR7557746	7	T03_10	85.9775	79.4231	74.1983	67.1299	56.7053	39.0533
SRR7557747	35	>=35	78.442	72.531	64.8394	56.3693	46.4248	26.5209
SRR7557748	5	T03_10	85.1633	80.5184	75.0176	63.4159	51.7043	36.043
SRR7557749	4	T03_10	86.2612	75.6306	51.5645	45.3741	40.4456	32.014
SRR7557750	21	T19_26	79.9068	75.4315	70.3151	64.6025	56.6651	35.2784
SRR7557751	39	>=35	83.5085	79.0213	73.5844	68.4677	59.1798	38.1007
SRR7557752	16	T11_18	77.9993	72.8607	66.0772	57.4423	46.9489	30.2435
SRR7557753	9	T03_10	86.9154	83.1672	77.5707	70.8979	55.6297	29.6768
SRR7557754	6	T03_10	79.6215	75.5706	69.9382	63.6016	55.4568	39.866
SRR7557755	33	T27_34	84.0382	80.1907	73.9904	67.5124	55.904	33.2839
SRR7557756	11	T11_18	83.8953	79.8776	74.3466	67.6202	60.3397	44.3932
SRR7557757	11	T11_18	84.2876	79.0493	71.6033	64.915	55.8414	40.8486
SRR7557758	5	T03_10	82.4496	78.0895	74.4392	71.0979	65.5873	51.0842
SRR7557759	23	T19_26	79.5634	72.7809	65.6748	59.0997	50.144	31.3216
SRR7557760	23	T19_26	79.5973	72.839	65.7194	59.1499	50.199	31.3294
SRR7557761	16	T11_18	79.9697	75.5181	70.3248	65.3077	58.6723	43.2314
SRR7557762	66	>=35	79.7504	74.1132	67.0132	60.9434	53.4535	39.6401
SRR7557763	34	T27_34	79.5062	74.3627	67.5657	61.9788	54.2495	41.2562
SRR7557764	34	T27_34	79.3852	74.1514	67.2536	61.6058	53.8319	40.842
SRR7557765	12	T11_18	78.9592	71.3818	63.7724	57.0688	47.289	30.8518
SRR7557766	9	T03_10	84.1863	79.5	73.6093	67.7815	59.2647	42.6878
SRR7557767	9	T03_10	82.7743	78.0528	72.8062	67.5467	60.6066	46.2748
SRR7557768	5	T03_10	85.8564	80.1836	72.2221	62.3485	53.7261	43.1919
SRR7557769	30	T27_34	79.434	64.5206	55.1679	47.7762	37.6625	21.8387
SRR7557770	33	T27_34	80.4898	75.8159	69.9716	63.3787	54.7098	37.5567
SRR7557771	20	T19_26	82.2564	73.7253	64.8203	54.9704	41.1002	23.2964
SRR7557772	4	T03_10	86.3813	83.0737	79.3843	74.8172	65.6412	50.9175
SRR7557774	6	T03_10	83.8191	76.3424	66.568	61.2382	55.4114	45.0892
SRR7557775	6	T03_10	82.4924	74.6045	64.8314	59.5016	53.487	43.3773
SRR7557776	7	T03_10	82.9089	74.9465	65.8333	61.6318	55.6104	43.9703
SRR7557777	5	T03_10	83.6152	79.9606	75.4606	69.5525	61.3152	48.3406
SRR7557778	31	T27_34	79.3727	71.6747	63.3927	55.8528	48.1534	30.5248
SRR7557779	6	T03_10	85.2913	79.6858	70.765	65.3147	55.3777	29.8449
SRR7557780	24	T19_26	85.9926	80.9486	74.2483	65.8244	53.1394	26.0823
SRR7557781	10	T03_10	84.8693	79.3506	73.2946	68.2799	62.3439	47.9822
SRR7557782	25	T19_26	59.3247	47.3226	41.4173	35.5391	30.7251	19.406
SRR7557783	45	>=35	79.6729	73.9507	67.3805	60.5366	51.4261	29.1887
SRR7557784	9	T03_10	84.0492	76.8386	66.7242	61.0203	54.3118	43.6823
SRR7557785	12	T11_18	82.8818	78.0025	72.1283	66.4136	57.0808	38.2728
SRR7557786	14	T11_18	86.4997	81.5699	77.1011	71.3956	63.9861	49.7943
SRR7557787	6	T03_10	83.7122	77.4045	69.7451	64.3031	57.5467	46.0667
SRR7557788	12	T11_18	82.7381	77.6037	71.1844	63.9242	55.3608	37.4931
SRR7557789	60	>=35	74.7201	65.9689	51.6055	45.287	38.1416	24.5247
SRR7557790	20	T19_26	76.566	69.5449	61.8857	54.4069	43.7777	24.1631
SRR7557791	8	T03_10	85.7208	82.6444	79.3876	74.2896	65.7553	50.3822
SRR7557792	8	T03_10	85.792	82.7197	79.4769	74.3778	65.8416	50.498
SRR7557793	14	T11_18	84.3185	80.2404	75.5714	69.5112	60.3978	43.9179
SRR7557794	10	T03_10	81.3884	76.6481	70.6542	64.7278	56.6665	34.6763
SRR7557795	15	T11_18	78.1943	72.8148	66.442	60.0144	51.4175	35.5917
SRR7557796	34	T27_34	84.7684	79.708	73.4754	67.3652	57.326	36.6478
SRR7557797	5	T03_10	78.2849	70.8352	63.8066	56.109	47.8715	37.624
SRR7557798	24	T19_26	81.0903	75.9263	69.6798	63.4446	54.213	34.547
SRR7557799	24	T19_26	81.0524	75.9191	69.6776	63.4052	54.142	34.4376
SRR7557800	8	T03_10	84.2705	76.7642	64.4638	56.9171	48.2611	32.3198
SRR7557801	25	T19_26	83.895	74.5964	64.4627	56.0017	44.9367	25.3348
SRR7557802	28	T27_34	87.2543	82.4479	74.9512	67.5719	51.3754	25.2436
SRR7557803	10	T03_10	83.7471	78.1893	73.2508	67.731	54.6718	38.1341
SRR7557804	30	T27_34	81.2272	76.9074	70.7323	63.1574	53.5043	35.5853
SRR7557805	8	T03_10	84.4825	79.4889	73.5093	66.6093	56.5653	37.3374
SRR7557806	14	T11_18	87.4037	81.3853	74.751	65.5736	53.5575	22.6143
SRR7557807	41	>=35	78.8068	72.2315	63.8851	56.7691	45.898	28.0798
SRR7557808	35	>=35	82.6355	77.7212	72.2768	65.8369	57.0865	43.1408
SRR7557809	7	T03_10	81.0245	76.6519	71.3773	66.3226	57.8238	43.136
SRR7557810	31	T27_34	82.5764	76.4647	69.6027	63.6931	56.0846	42.4481
SRR7557811	20	T19_26	85.061	79.1146	71.997	64.198	48.8044	25.321
SRR7557812	15	T11_18	85.9005	80.5843	72.8206	65.2797	57.3874	42.7211
SRR7557813	9	T03_10	84.6517	80.6804	74.8147	68.8323	55.8465	34.5842
SRR7557815	11	T11_18	79.6705	73.6954	67.1542	61.1382	51.2673	31.5867
SRR7557816	11	T11_18	79.6233	73.6779	67.1409	61.1486	51.2932	31.6376
SRR7557817	12	T11_18	79.1352	72.0429	64.7265	54.9576	42.8667	29.0029
SRR7557818	33	T27_34	76.7456	70.3673	63.3378	56.5594	48.6952	35.8382
SRR7557819	15	T11_18	82.8532	77.5732	69.9276	62.1195	52.859	28.3589
SRR7557820	19	T19_26	85.6953	78.1629	70.2779	62.1884	48.6816	27.6337
SRR7557821	11	T11_18	85.8293	81.3374	76.3821	70.7312	60.9689	37.155
SRR7557823	38	>=35	81.3742	71.6483	62.2524	55.5246	45.3987	26.6059
SRR7557824	11	T11_18	83.9277	71.7471	56.6484	50.7972	42.6804	27.0442
SRR7557825	44	>=35	83.8725	78.481	72.5251	66.0511	56.8883	39.106
SRR7557826	9	T03_10	84.3906	79.0303	74.1506	69.0225	59.8479	42.268
SRR7557827	9	T03_10	84.5123	79.215	74.3935	69.2627	60.0824	42.5285
SRR7557829	6	T03_10	84.9518	79.8769	72.4109	67.4164	61.3339	48.9541
SRR7557830	17	T11_18	77.4957	71.5003	64.6565	58.2448	49.578	32.0554
SRR7557831	6	T03_10	85.5331	80.1603	67.1045	59.8299	44.0888	25.4708
SRR7557832	9	T03_10	86.2255	81.8665	75.329	67.0547	56.9913	31.049
SRR7557833	11	T11_18	83.2149	79.2389	74.357	68.7063	60.7441	45.8206
SRR7557834	4	T03_10	81.7738	76.3036	70.251	64.6611	54.1954	36.7387
SRR7557835	12	T11_18	82.9111	78.8121	72.8344	66.3602	57.3554	40.8316
SRR7557836	12	T11_18	82.923	78.8924	73.0172	66.6147	57.5748	41.1031
SRR7557837	33	T27_34	79.5059	74.9662	68.9007	61.7848	51.6485	32.0333
SRR7557838	33	T27_34	79.4505	74.9595	68.9212	61.8458	51.7514	32.0821
SRR7557839	34	T27_34	84.5671	79.4855	72.6187	65.9652	56.3651	33.9294
SRR7557840	13	T11_18	84.6006	81.1168	76.1136	70.5633	61.2696	44.7734
SRR7557841	6	T03_10	85.7852	82.4039	78.2526	74.2822	68.0609	54.3154
SRR7557842	12	T11_18	84.3916	78.9136	72.7159	66.5019	60.3279	46.9419
SRR7557843	12	T11_18	84.3499	80.332	75.97	70.7849	62.6191	42.8317
SRR7557844	12	T11_18	84.9466	80.074	74.5249	68.1248	57.7724	30.7043
SRR7557845	4	T03_10	85.1374	82.1729	77.8856	72.6876	65.1137	50.9487
SRR7557846	33	T27_34	80.0637	72.5516	65.1136	56.6651	46.9268	29.5329
SRR7557847	23	T19_26	81.0625	68.3423	60.1721	53.9106	46.3481	33.7301
SRR7557848	37	>=35	80.8118	69.2177	62.9709	56.8381	49.4102	36.7468
SRR7557849	5	T03_10	85.0315	81.8956	77.4893	70.9338	62.3541	49.8401
SRR7557850	20	T19_26	80.4407	76.3821	69.7549	63.8368	55.0598	30.0652
SRR7557851	17	T11_18	83.7644	68.647	47.4931	42.5546	36.1339	22.8254
SRR7557852	7	T03_10	84.4165	79.6372	75.2905	70.8556	61.0481	44.208
SRR7557853	14	T11_18	84.9524	80.9457	76.1486	69.8323	59.0942	34.975
SRR7557854	36	>=35	87.1602	81.8009	32.549	29.7257	25.8697	17.7552
SRR7557855	8	T03_10	85.5333	80.0719	71.257	64.5617	54.5027	35.7359
SRR7557857	7	T03_10	81.2156	76.2166	69.9922	65.6267	58.4229	46.4888
SRR7557858	28	T27_34	78.3843	70.4359	63.2218	56.0417	47.153	31.5567
SRR7557859	43	>=35	76.2915	63.65	53.6819	45.5563	37.8103	23.4435
SRR7557860	13	T11_18	82.7296	77.8452	70.5951	64.9462	56.7132	33.2856
SRR7557861	4	T03_10	84.1847	80.2675	74.95	70.648	63.4016	48.3426
SRR7557862	29	T27_34	76.6863	70.7215	63.7603	54.8554	45.251	26.7745
SRR7557863	9	T03_10	81.5329	75.3615	67.2984	60.6987	51.6646	39.0496
SRR7557864	17	T11_18	83.1981	76.9106	66.0886	58.7193	48.5632	26.8717
SRR7557865	6	T03_10	84.2263	79.4682	74.7301	69.3544	58.5549	43.444
SRR7557866	15	T11_18	85.9528	79.3106	72.5694	65.2192	52.3306	27.0256
SRR7557867	4	T03_10	84.939	81.6532	75.895	70.528	60.1991	43.9379
SRR7557868	29	T27_34	84.7041	81.1893	75.9148	70.8035	62.2868	41.2757
SRR7557869	14	T11_18	84.4482	79.4535	71.6902	64.5552	56.1834	33.82
SRR7557870	14	T11_18	84.3228	79.1407	71.3196	64.1875	55.8332	33.6241
SRR7557871	9	T03_10	85.7135	81.3669	74.2786	67.3721	54.5057	32.4431
SRR7557873	19	T19_26	76.7674	70.6052	62.8811	55.8565	48.736	31.8907
SRR7557874	27	T27_34	85.7608	80.0648	70.3649	60.5199	50.6583	20.4798
SRR7557875	26	T19_26	82.6211	78.2422	72.7747	67.5965	60.2501	44.5065
SRR7557876	3	T03_10	84.2208	80.1196	75.0985	71.0505	60.4723	45.0856
SRR7557877	19	T19_26	82.7663	77.8433	71.3632	64.3928	55.4166	34.4442
SRR7557878	13	T11_18	80.227	73.672	67.2571	60.7112	52.0193	35.6299
SRR7557879	25	T19_26	84.0757	79.525	72.9917	66.2942	54.8387	33.5527
SRR7557880	22	T19_26	83.1932	78.5298	72.3133	66.8049	59.7441	39.9012
SRR7557881	14	T11_18	72.6008	67.1094	60.1115	52.3836	44.0416	26.7428
SRR7557882	18	T11_18	79.0159	74.4467	69.3234	63.6852	56.551	38.0995
SRR7557883	28	T27_34	82.4271	77.168	71.6285	66.511	59.3176	35.7125
SRR7557884	30	T27_34	78.9331	71.8785	63.068	54.789	46.2131	32.9111
SRR7557885	34	T27_34	81.2089	74.8467	67.3902	60.2335	51.0804	31.5608
SRR7557886	6	T03_10	85.3034	80.1798	74.0742	65.6458	56.6201	42.5331
SRR7557887	6	T03_10	85.2692	80.104	73.9847	65.5587	56.5577	42.5039
SRR7557888	25	T19_26	82.4398	77.3646	71.7096	64.1045	56.0098	37.7585
SRR7557889	4	T03_10	82.7696	76.4035	69.2084	62.1261	54.2169	35.2368
SRR7557890	4	T03_10	82.8438	76.5733	69.4497	62.4039	54.531	35.6659
SRR7557892	29	T27_34	84.5619	79.298	72.8436	66.4619	57.5536	41.7674
SRR7557893	17	T11_18	81.1269	75.9559	69.5419	62.8309	53.2421	35.2705
SRR7557894	23	T19_26	81.1393	71.9818	64.4248	56.1653	45.4867	31.2154
SRR7557895	7	T03_10	82.3642	76.1689	68.9758	64.0733	57.9075	46.0357
SRR7557896	7	T03_10	78.3198	72.0745	65.0142	60.2896	54.1112	42.7059
SRR7557897	35	>=35	81.0371	75.0535	68.4958	60.6219	50.9648	31.7997
SRR7557898	5	T03_10	82.0567	77.7057	70.909	65.1553	55.8182	42.0275
SRR7557899	11	T11_18	85.0253	81.8858	77.8593	73.0569	63.3365	46.1934
SRR7557900	28	T27_34	80.1235	73.8264	67.0496	61.949	55.7763	41.7201
SRR7557901	12	T11_18	86.5228	82.4325	76.9927	69.5537	55.6402	27.1849
SRR7557902	11	T11_18	85.4805	81.8434	75.1618	69.0627	61.7937	46.8509
SRR7557903	12	T11_18	81.7371	76.6051	70.5579	64.0515	55.5458	37.4469
SRR7557904	9	T03_10	83.4701	78.3371	71.5364	65.1098	54.7105	35.9593
SRR7557905	8	T03_10	83.9479	79.5169	72.2905	66.2729	57.5173	43.806
SRR7557906	8	T03_10	84.0392	79.652	72.491	66.4266	57.5722	43.8169
SRR7557907	8	T03_10	83.586	78.9902	71.177	65.0723	56.3558	42.842
SRR7557908	36	>=35	81.2426	76.1533	70.233	64.8364	56.7247	42.3209
SRR7557909	19	T19_26	78.2665	73.5044	68.6745	63.5429	56.2564	43.3836
SRR7557910	18	T11_18	84.2153	78.7645	71.3664	65.6213	58.7379	34.0985
SRR7557911	8	T03_10	81.9105	76.361	69.3734	62.4108	52.085	33.7604
SRR7557912	11	T11_18	83.9209	79.6609	74.3248	69.1575	60.6318	45.0358
SRR7557913	15	T11_18	80.2285	74.8103	67.2141	60.3211	51.2409	36.344
SRR7557914	8	T03_10	83.2929	79.4399	73.264	67.3247	59.861	46.087
SRR7557915	19	T19_26	76.6671	70.8027	63.0871	56.8035	46.4111	32.223
SRR7557916	8	T03_10	83.7414	80.4601	75.085	69.1457	59.7959	35.5063
SRR7557917	33	T27_34	81.0531	72.5929	61.4679	52.5104	44.8517	28.4766
SRR7557918	3	T03_10	81.605	69.6863	58.1595	47.4156	38.0093	27.5263
SRR7557919	20	T19_26	80.3983	73.021	64.6342	56.3884	45.924	29.7126
SRR7557920	4	T03_10	84.1207	77.2369	70.8033	61.7297	55.7673	44.4483
SRR7557921	8	T03_10	86.0325	81.613	76.4746	69.2594	59.5713	27.2958
SRR7557922	15	T11_18	78.7525	73.5142	66.4551	58.9469	49.4959	29.2
SRR7557923	5	T03_10	82.8651	78.9761	74.4603	69.209	61.0452	46.4535
SRR7557924	25	T19_26	81.2433	75.2375	69.2792	64.2361	57.298	39.2121
SRR7557925	25	T19_26	79.9379	71.2903	60.3334	52.5259	43.0789	30.4438
SRR7557926	5	T03_10	85.9917	80.6851	75.4878	67.6779	59.648	40.5863
SRR7557927	25	T19_26	79.8498	74.4375	68.2499	61.2333	50.8726	33.0887
SRR7557928	38	>=35	77.5235	67.5182	59.5492	52.7944	42.9974	26.6351
SRR7557929	26	T19_26	80.5163	75.5527	69.5258	61.4886	51.7839	31.0255
SRR7557930	9	T03_10	82.786	80.0395	71.342	65.6903	58.4988	44.7415
SRR7557931	19	T19_26	88.3991	83.9158	76.3804	69.3457	54.1423	26.482
SRR7557932	33	T27_34	77.4422	72.1109	66.4126	58.8916	48.287	28.925
SRR7557933	19	T19_26	79.0205	72.5096	65.2786	59.3566	51.1348	32.2484
SRR7557934	22	T19_26	83.4098	79.2054	71.9261	65.7396	57.4816	44.1488
SRR7557935	5	T03_10	84.3024	79.2931	73.9751	68.2684	59.1203	45.5408
SRR7557936	12	T11_18	85.9773	81.618	65.8582	55.4796	45.9588	16.5295
SRR7557937	6	T03_10	82.1891	74.0213	64.0577	58.1656	51.7007	40.8209
SRR7557938	11	T11_18	82.7487	74.8975	66.915	61.5375	55.2234	43.2887
SRR7557939	18	T11_18	82.4389	78.3565	71.8104	64.5719	55.0618	34.6138
SRR7557940	9	T03_10	83.0245	77.8569	70.9063	65.2682	56.078	40.1838
SRR7557941	9	T03_10	83.0523	77.8594	70.8666	65.1963	56.0103	40.1145
SRR7557942	19	T19_26	83.7579	78.5526	72.5222	66.9613	59.6759	46.1486
SRR7557943	41	>=35	82.7448	72.3838	51.7713	47.1121	40.627	25.7909
SRR7557944	26	T19_26	69.7247	60.2448	53.852	46.0265	38.4714	23.0213
SRR7557946	45	>=35	81.5919	72.4753	63.286	52.4932	42.701	28.5896
SRR7557947	17	T11_18	85.0891	81.2459	75.4643	68.6691	58.9649	42.2796
SRR7557949	7	T03_10	83.8403	79.6848	73.5487	68.3371	60.464	47.7516
SRR7557950	18	T11_18	79.0881	74.3795	69.1377	63.484	56.8812	40.5209
SRR7557951	18	T11_18	72.7755	67.8619	61.8459	56.0458	48.872	34.6073
SRR7557952	6	T03_10	82.6811	78.2582	72.1246	65.7098	55.5089	36.8897
SRR7557953	12	T11_18	83.374	78.9645	73.2837	66.6804	55.6423	32.7681
SRR7557954	8	T03_10	80.7229	76.6465	71.9781	67.7685	63.3215	50.7616
SRR7557955	33	T27_34	80.1027	74.8082	68.7774	62.1258	53.8962	35.3948
SRR7557956	33	T27_34	80.1007	74.8176	68.798	62.1847	53.9634	35.4904
SRR7557957	7	T03_10	81.7321	77.4831	69.9096	63.8832	54.5658	26.6682
SRR7557958	27	T27_34	79.6088	74.2396	67.3648	60.2634	50.1777	30.7196
SRR7557959	43	>=35	79.4763	73.2181	66.4918	60.0468	49.7579	34.8657
SRR7557960	20	T19_26	80.6684	74.8802	67.7863	61.2339	52.9017	38.3253
SRR7557961	30	T27_34	82.9597	79.2941	73.5668	69.8984	64.3277	50.283
SRR7557963	18	T11_18	82.2661	77.1726	69.9619	63.0056	54.7865	35.4452
SRR7557964	37	>=35	81.721	71.9273	60.5511	53.3478	43.2327	23.9863
SRR7557965	8	T03_10	84.9765	80.7577	75.2216	70.1099	59.7499	44.2107
SRR7557966	3	T03_10	84.4266	77.5888	71.3863	65.6828	59.5021	47.5684
SRR7557967	10	T03_10	83.0883	79.1697	73.0523	67.0248	59.2009	43.4554
SRR7557968	54	>=35	77.4999	60.1365	50.8654	43.7252	34.2457	22.4876
SRR7557969	54	>=35	76.028	59.2587	49.7219	43.6082	34.708	21.9363
SRR7557970	7	T03_10	84.6147	80.8304	76.8402	70.546	63.3921	50.0128
SRR7557971	9	T03_10	79.803	75.0041	69.4977	65.152	58.7982	45.1333
SRR7557973	19	T19_26	82.5639	73.8717	63.5043	53.2098	43.5035	30.2668
SRR7557974	48	>=35	79.2797	74.1782	67.6202	61.0971	52.0223	31.7495
SRR7557976	14	T11_18	76.087	72.3663	67.0005	62.4284	56.1074	41.1903
SRR7557977	20	T19_26	81.199	76.7457	70.5501	64.4268	56.6806	41.2546
SRR7557978	5	T03_10	82.5378	76.1098	68.8676	62.0564	53.3569	36.0455
SRR7557979	11	T11_18	82.4523	78.1596	71.8566	64.6119	55.6518	40.0024
SRR7557980	11	T11_18	82.647	78.3918	72.1163	64.8962	55.9103	40.2156
SRR7557981	27	T27_34	72.6206	67.0423	60.8771	54.3803	44.6662	28.0212
SRR7557982	21	T19_26	79.0165	74.0914	66.9684	60.2772	51.1404	33.4288
SRR7557983	13	T11_18	80.6102	75.2477	69.8231	64.8494	58.7271	44.017
SRR7557984	21	T19_26	83.2598	77.5245	69.0949	62.1159	52.4431	34.2772
SRR7557985	13	T11_18	79.9767	72.0519	64.1019	55.8342	45.7819	28.1714
SRR7557986	35	>=35	79.4634	54.2361	38.9475	33.007	27.4031	18.8272
SRR7557987	15	T11_18	84.5546	81.0835	75.9483	70.5518	60.2567	43.9809
SRR7557988	4	T03_10	81.6366	73.71	69.2396	65.6355	62.0171	51.0573
SRR7557989	5	T03_10	86.2957	74.1494	69.1149	64.1869	59.603	47.8706
SRR7557990	5	T03_10	80.5412	71.9126	63.4364	57.8707	50.1607	38.1136
SRR7557991	7	T03_10	85.6719	82.8904	78.1479	70.4334	60.2731	40.0806
SRR7557992	5	T03_10	83.6442	78.906	74.1714	69.5087	59.3548	42.1834
SRR7557993	10	T03_10	82.3286	74.6024	66.6138	58.9179	49.0346	29.698
SRR7557994	11	T11_18	82.2096	77.8595	72.8356	66.9606	60.4126	49.1317
SRR7557996	26	T19_26	84.3848	78.3968	71.2983	62.1618	52.6726	34.334
SRR7557997	14	T11_18	84.0333	78.8756	73.2924	67.1425	59.1706	41.3733
SRR7557998	3	T03_10	83.3165	78.8371	72.7885	66.0568	57.5811	43.8544
SRR7557999	13	T11_18	82.4602	74.9189	61.6928	54.7728	47.2104	31.841
SRR7558000	4	T03_10	83.8322	74.5845	66.37	60.2657	53.1765	41.4875
SRR7558001	4	T03_10	83.7874	74.4026	66.2135	60.0744	52.9276	41.1765
SRR7558002	18	T11_18	82.7227	76.9077	69.7661	63.6863	54.7755	38.0744
SRR7558003	4	T03_10	84.3218	76.661	72.9967	68.7282	57.7877	16.5091
SRR7558004	8	T03_10	82.8505	78.228	73.9957	69.352	62.7429	48.1593
SRR7558005	15	T11_18	82.1895	77.1916	71.4306	65.674	58.3121	41.4144
SRR7558006	13	T11_18	84.7631	78.1141	59.9283	55.6613	49.4303	35.7132
SRR7558007	32	T27_34	78.6005	72.7823	65.6012	58.278	49.2374	34.248
SRR7558008	32	T27_34	78.987	72.5987	64.6463	56.5477	46.6837	28.1284
SRR7558009	16	T11_18	79.4956	75.1862	70.0168	64.356	56.5321	37.8071
SRR7558010	10	T03_10	84.0539	77.5877	71.027	64.0484	56.3454	42.0186
SRR7558011	10	T03_10	83.0006	77.7066	72.4599	67.0866	58.6753	44.7802
SRR7558012	11	T11_18	85.7737	81.3935	75.1299	68.735	58.7084	33.7871
SRR7558013	19	T19_26	81.2629	74.9924	67.5086	59.9591	51.6486	35.4183
SRR7558015	10	T03_10	84.9251	80.9349	75.3669	69.5514	60.994	45.944
SRR7558016	22	T19_26	77.8646	64.9086	55.3666	47.7738	39.8892	26.3484
SRR7558017	41	>=35	78.5004	65.1099	53.8136	46.2176	37.9424	24.7703
SRR7558018	16	T11_18	81.9508	77.1848	70.2584	62.3187	53.1531	33.8157
SRR7558019	6	T03_10	82.8808	72.0096	63.7405	54.8125	45.3996	31.7314
SRR7558020	38	>=35	82.554	74.928	66.6748	57.0693	46.2252	26.237
SRR7558021	7	T03_10	85.6387	81.1646	76.8552	71.5861	63.8227	48.2125
SRR7558022	11	T11_18	84.0746	80.1319	75.2143	69.2001	62.5781	45.249
SRR7558023	11	T11_18	84.1604	80.2405	75.2785	69.2846	62.8129	45.5654
SRR7558024	14	T11_18	83.5536	79.8419	74.4015	70.2902	64.9323	51.278
SRR7558025	17	T11_18	84.5016	78.1887	70.5519	64.2649	52.8016	32.2304
SRR7558026	7	T03_10	82.2365	76.6772	70.4431	62.7891	54.5546	40.8927
SRR7558027	7	T03_10	82.142	76.4413	70.1275	62.3564	54.1785	40.5903
SRR7558028	8	T03_10	85.6598	81.2288	71.2156	63.9506	53.7475	35.7834
SRR7558029	17	T11_18	84.024	79.6254	73.6096	67.7354	60.1787	41.027
SRR7558030	11	T11_18	78.8743	73.5106	67.4564	61.8696	52.2113	40.5661
SRR7558031	25	T19_26	81.7036	75.0953	68.9928	62.7215	54.3081	36.5201
SRR7558032	25	T19_26	81.5345	75.0695	69.0567	62.8701	54.4932	36.5422
SRR7558033	14	T11_18	81.5957	77.1221	70.9876	65.4403	55.5581	36.6014
SRR7558034	35	>=35	81.8742	76.9277	70.6748	64.2868	53.3213	31.9093
SRR7558035	11	T11_18	86.076	80.0239	73.6957	66.1628	54.4496	30.0797
SRR7558036	5	T03_10	82.6993	79.0589	73.914	67.8458	57.6637	42.6465
SRR7558037	15	T11_18	78.1477	72.6599	64.8063	58.796	50.8564	36.1349
SRR7558038	7	T03_10	83.2769	77.5725	71.1461	65.039	55.8198	43.2545
SRR7558039	14	T11_18	84.0145	79.2562	73.6538	65.7569	53.826	32.6867
SRR7558040	6	T03_10	86.1074	83.0496	78.989	73.8881	64.2937	49.1449
SRR7558041	12	T11_18	80.1563	73.0499	64.7214	59.0004	53.2701	41.7232
SRR7558042	22	T19_26	84.5944	79.1971	72.2133	62.7869	50.1646	24.5211
SRR7558043	6	T03_10	86.5193	74.1904	64.2696	58.7886	52.7192	36.2423
SRR7558044	33	T27_34	80.6166	75.0425	67.231	60.0281	50.5956	28.8989
SRR7558045	21	T19_26	81.9657	77.85	72.7173	67.0586	59.0846	41.512
SRR7558046	8	T03_10	84.7422	79.2052	75.3696	69.3148	60.7308	46.478
SRR7558047	15	T11_18	80.5639	68.4541	62.2683	56.7089	49.7478	36.9466
SRR7558048	10	T03_10	86.5317	74.0514	68.6735	64.3407	59.46	48.0349
SRR7558049	9	T03_10	79.8878	76.2923	70.8543	65.4552	56.0797	42.1226
SRR7558050	9	T03_10	83.8887	77.6454	71.8886	65.4253	54.7161	42.0949
SRR7558051	12	T11_18	84.951	80.2534	73.1599	67.2696	58.3511	40.4772
SRR7558052	24	T19_26	81.7832	75.2045	66.7598	58.8951	49.2315	32.9254
SRR7558053	12	T11_18	77.2749	71.6925	65.6621	59.2753	51.7406	37.9082
SRR7558054	27	T27_34	76.8723	72.7472	67.4482	60.894	51.3669	35.1039
SRR7558055	19	T19_26	81.9757	71.9858	62.9793	57.3208	48.4588	32.9979
SRR7558056	26	T19_26	83.7897	78.8406	73.2132	66.4172	57.0546	42.5433
SRR7558057	15	T11_18	82.281	79.387	75.3727	70.4237	62.8266	45.5109
SRR7558058	12	T11_18	86.0577	80.3888	73.9648	65.4267	55.5185	30.7867
SRR7558059	10	T03_10	74.2357	53.0435	43.9838	38.3441	32.2851	15.785
SRR7558060	5	T03_10	86.0326	76.8476	57.5734	47.8785	41.6009	30.4653
SRR7558061	21	T19_26	81.6346	75.9533	69.5993	62.7075	52.6073	36.9003
SRR7558062	14	T11_18	80.6427	75.7645	68.8172	60.3898	49.8968	29.6703
SRR7558063	14	T11_18	84.381	80.9269	75.0549	68.1962	56.5049	36.0631
SRR7558064	13	T11_18	82.0395	79.1304	75.51	70.8978	62.3891	41.8767
SRR7558065	9	T03_10	86.3132	80.1268	32.5193	29.8943	27.4519	20.5308
SRR7558066	9	T03_10	86.4499	80.3169	31.4868	28.9465	26.5796	19.9148
SRR7558067	18	T11_18	78.7454	72.7956	65.3072	56.2067	45.2652	21.2192
SRR7558068	4	T03_10	82.6627	71.0542	66.0799	60.1255	53.4366	42.1864
SRR7558069	4	T03_10	82.9435	71.8231	66.8952	60.8959	54.2118	42.9837
SRR7558070	10	T03_10	79.5567	74.3274	68.415	61.8475	52.8258	36.2229
SRR7558071	10	T03_10	81.4884	76.7722	71.0277	65.1206	55.467	40.2944
SRR7558072	22	T19_26	79.3981	73.805	68.0531	61.5882	52.4748	37.1669
SRR7558073	36	>=35	79.9622	76.224	69.8678	65.0734	58.4659	41.6934
SRR7558074	27	T27_34	83.0832	76.4278	67.9419	60.3494	50.7449	30.6076
SRR7558075	27	T27_34	83.2675	76.4848	69.027	62.8826	52.2338	18.3148
SRR7558076	7	T03_10	88.7281	84.0724	77.2014	67.6145	52.1091	27.2311
SRR7558077	32	T27_34	82.3154	69.1535	60.91	50.4538	38.6346	23.979
SRR7558078	30	T27_34	80.3852	71.161	60.1292	52.8395	43.9605	28.6237
SRR7558079	29	T27_34	69.2107	60.5026	53.3297	45.5437	36.4497	22.6146
SRR7558080	20	T19_26	80.616	75.9633	70.098	64.018	55.7158	33.9785
SRR7558081	9	T03_10	84.2922	79.2367	71.465	64.675	55.541	41.1435
SRR7558082	16	T11_18	85.6027	80.3617	73.8375	68.9066	62.7796	49.6907
SRR7558083	20	T19_26	83.1806	78.2561	72.2367	66.9251	58.6824	43.7835
SRR7558084	35	>=35	82.0731	75.8354	70.3553	65.8025	56.054	40.1045
SRR7558085	17	T11_18	75.1678	68.0287	60.5261	54.1885	45.5305	28.3453
SRR7558086	31	T27_34	83.3222	79.0554	72.4585	66.7568	57.0064	39.5705
SRR7558087	14	T11_18	85.6785	82.03	75.1428	68.3081	59.9724	45.0171
SRR7558088	8	T03_10	81.6498	76.4224	71.039	65.1528	54.7213	41.7379
SRR7558089	8	T03_10	81.5714	76.3445	70.9849	65.0967	54.6771	41.7096
SRR7558090	26	T19_26	82.7319	78.2084	71.3215	63.6915	54.5548	32.9693
SRR7558091	11	T11_18	83.2818	79.6378	75.0041	69.6921	61.2018	45.4373
SRR7558092	5	T03_10	83.059	80.5491	77.0933	73.1059	67.7146	54.0122
SRR7558093	19	T19_26	80.2132	72.3242	63.4166	53.9531	42.0641	25.7723
SRR7558094	63	>=35	75.9286	68.0708	60.4215	52.0554	41.8414	26.5293
SRR7558095	6	T03_10	86.0854	82.0596	76.2586	66.7124	57.1277	37.2108
SRR7558096	14	T11_18	81.1899	76.8622	71.0319	65.6822	57.7043	43.4315
SRR7558097	25	T19_26	82.1566	77.5647	72.106	65.6579	57.8231	39.2981
SRR7558098	14	T11_18	87.085	79.0301	64.876	58.057	50.4868	38.1787
SRR7558100	5	T03_10	83.2979	78.8032	72.5903	66.3521	59.124	48.001
SRR7558101	12	T11_18	82.3403	78.5036	73.8177	67.8152	57.6905	41.6894
SRR7558102	4	T03_10	85.8275	82.7875	78.6696	73.0847	65.0016	51.1373
SRR7558103	26	T19_26	82.1837	78.201	73.2225	68.1132	59.5757	44.9217
SRR7558104	8	T03_10	75.7984	71.6552	66.5878	61.3923	54.5825	40.7748
SRR7558105	20	T19_26	83.6731	75.5528	68.8336	62.9843	55.8193	42.0395
SRR7558106	24	T19_26	80.1411	75.4167	68.7289	61.9419	52.7125	34.3121
SRR7558107	9	T03_10	84.929	81.2271	76.5775	69.6233	60.6671	46.2046
SRR7558108	13	T11_18	82.7983	78.2892	72.1345	67.0842	59.5701	42.9563
SRR7558109	25	T19_26	82.7223	79.1145	74.5203	69.7858	62.8939	46.6815
SRR7558110	23	T19_26	81.8884	76.5099	71.2443	64.2298	55.2059	37.441
SRR7558111	15	T11_18	79.9698	74.8073	66.5465	59.9523	51.8748	38.3431
SRR7558112	8	T03_10	82.4385	78.0376	73.1763	67.5996	58.2802	43.5875
SRR7558113	6	T03_10	82.8217	73.5242	68.789	62.4074	56.5245	44.4259
SRR7558114	10	T03_10	82.5468	77.5315	70.536	63.59	51.7498	30.3854
SRR7558115	8	T03_10	82.4648	78.4667	72.1254	65.8992	58.2526	43.4005
SRR7558116	7	T03_10	81.7085	70.9629	61.1211	54.4848	47.4053	36.593
SRR7558117	30	T27_34	81.1023	73.5723	67.272	60.9414	52.9198	37.2856
SRR7558118	27	T27_34	81.3942	75.5461	68.7567	62.3844	51.694	29.7356
SRR7558119	15	T11_18	81.6759	77.2523	71.879	66.6577	59.3666	42.4139
SRR7558120	5	T03_10	84.7456	80.2338	75.8186	71.36	64.2337	50.3299
SRR7558121	12	T11_18	83.5496	77.8164	73.0672	66.2711	57.5284	39.5111
SRR7558122	8	T03_10	84.0257	80.6747	76.1911	71.3287	64.1583	48.1509
SRR7558123	8	T03_10	84.0574	80.7374	76.2659	71.434	64.2803	48.3293
SRR7558124	12	T11_18	81.2131	74.2695	68.5895	62.88	54.1809	34.0855
SRR7558125	12	T11_18	83.1703	76.3743	70.9475	65.7404	57.0474	34.9666
SRR7558126	18	T11_18	83.0703	77.3022	69.9207	61.6788	51.9355	25.1374
SRR7558127	34	T27_34	81.2005	73.8521	65.6364	57.8824	49.1132	33.8459
SRR7558128	25	T19_26	83.0743	78.4076	73.3525	68.1911	60.3628	41.1887
SRR7558129	10	T03_10	84.6021	81.1725	75.9858	70.9928	62.9973	46.4359
SRR7558130	4	T03_10	81.4225	76.9742	70.6977	65.2209	55.6344	38.7111
SRR7558131	4	T03_10	82.6283	79.4646	75.0872	69.3653	61.0284	47.2492
SRR7558132	4	T03_10	83.7549	77.6128	71.9207	67.3198	61.8406	50.8533
SRR7558133	18	T11_18	84.4761	80.2512	74.5835	66.2536	55.3021	32.6837
SRR7558134	8	T03_10	85.3481	80.4464	74.3449	66.4884	53.3282	31.4056
SRR7558135	6	T03_10	83.7172	78.9439	73.2232	68.0378	60.3935	48.1176
SRR7558136	22	T19_26	83.3683	77.6286	71.0393	64.8579	55.144	35.5267
SRR7558137	3	T03_10	84.9452	79.8609	74.9703	69.1733	60.8379	46.619
SRR7558138	22	T19_26	83.7189	78.6377	73.078	67.8383	59.979	44.1055
SRR7558140	20	T19_26	80.1588	73.9326	66.376	57.0674	48.3223	33.4492
SRR7558141	14	T11_18	81.4255	77.3692	72.7806	67.8907	59.5191	44.2584
SRR7558143	40	>=35	79.9974	72.7591	66.0252	59.4992	50.0829	30.155
SRR7558144	37	>=35	82.6244	78.5029	72.6548	67.0638	58.9396	39.3943
SRR7558145	23	T19_26	85.2164	80.1369	73.0269	64.9165	53.1538	27.5118
SRR7558146	4	T03_10	84.1321	79.6273	74.7223	67.882	56.0252	42.1714
SRR7558147	7	T03_10	85.5324	83.247	79.4409	74.628	66.7372	51.1836
SRR7558150	7	T03_10	84.3631	78.9994	72.5018	65.2559	54.5281	38.2557
SRR7558151	24	T19_26	81.4108	77.1102	71.6239	64.2876	56.6713	41.8719
SRR7558152	12	T11_18	86.428	80.3079	73.9387	67.6645	56.6321	35.5026
SRR7558153	9	T03_10	84.7324	73.9145	66.9976	58.0417	47.9293	28.9148
SRR7558154	21	T19_26	77.8684	73.3262	66.8341	59.2558	50.7456	28.8379
SRR7558155	28	T27_34	79.6511	74.805	67.0947	60.706	51.8055	35.8781
SRR7558156	28	T27_34	79.648	74.791	67.1202	60.7949	51.9608	36.0418
SRR7558157	6	T03_10	79.9556	72.7348	64.1092	58.2044	50.7713	38.9559
SRR7558158	22	T19_26	78.5599	72.5535	66.7986	61.9627	54.572	35.8499
SRR7558159	12	T11_18	82.7958	74.3296	65.6904	58.8551	47.2934	26.1818
SRR7558160	11	T11_18	83.8028	79.3755	74.4767	68.0574	59.1306	45.1803
SRR7558161	19	T19_26	79.3913	68.1695	60.8029	54.5643	46.7839	33.4961
SRR7558162	9	T03_10	84.8102	81.2219	76.3634	70.4248	60.5497	37.1156
SRR7558163	19	T19_26	84.8885	80.6132	75.9369	69.9613	60.1407	40.4482
SRR7558164	13	T11_18	86.0138	81.1652	74.7881	67.0855	58.2411	30.7869
SRR7558165	7	T03_10	85.6484	82.4468	78.3616	73.279	63.8548	48.5525
SRR7558166	17	T11_18	81.9612	77.2087	70.4123	63.9303	56.4032	43.5631
SRR7558168	18	T11_18	83.4489	78.7227	72.9448	66.0804	55.6362	38.3481
SRR7558169	5	T03_10	84.1168	75.8915	70.2161	59.8119	51.1958	37.6862
SRR7558170	23	T19_26	86.9162	82.258	74.9004	67.3867	53.5471	26.9401
SRR7558171	31	T27_34	82.511	73.9302	65.9413	57.0989	46.6349	27.539
SRR7558172	4	T03_10	85.8307	80.0751	74.0768	66.1279	55.9878	34.8754
SRR7558173	24	T19_26	85.6361	81.4309	75.1761	66.9408	54.3714	26.2356
SRR7558174	22	T19_26	86.632	83.0406	76.6918	69.1041	56.6257	30.3351
SRR7558175	6	T03_10	84.2298	80.8781	75.7354	69.2763	57.6982	38.0142
SRR7558176	6	T03_10	84.17	80.8412	75.7198	69.2878	57.9263	38.6095
SRR7558177	5	T03_10	83.7943	80.1202	75.672	69.1888	60.8669	45.3502
SRR7558178	11	T11_18	81.8843	76.6524	70.6569	62.6876	54.0226	34.2428
SRR7558179	34	T27_34	80.4839	71.351	60.8535	53.9165	44.2688	26.7273
SRR7558180	8	T03_10	74.6115	69.5741	61.8026	56.0435	46.895	34.0196
SRR7558181	15	T11_18	82.5732	77.1634	71.008	65.0649	56.4602	35.7189
SRR7558182	16	T11_18	76.9317	71.7792	66.3985	60.1585	49.8934	34.7921
SRR7558183	16	T11_18	83.7505	78.4774	72.5169	65.4051	51.9072	28.6744
SRR7558184	13	T11_18	79.6819	71.7592	62.6634	56.9196	48.1519	34.7903
SRR7558185	8	T03_10	84.486	79.0087	72.3032	64.8338	57.2094	35.3798
SRR7558186	30	T27_34	82.5653	76.2386	70.8747	65.5123	54.9764	38.7516
SRR7558189	38	>=35	83.281	78.1607	72.693	67.3459	58.7532	43.0269
SRR7558190	18	T11_18	78.2439	71.6882	63.1704	55.5887	46.5413	27.446
SRR7558191	16	T11_18	80.9966	75.3393	69.5634	63.406	54.7967	35.1012
SRR7558192	14	T11_18	80.6233	76.9046	71.9833	66.9428	58.1338	39.3911
SRR7558193	14	T11_18	78.7944	73.3931	68.0456	63.0104	53.1476	36.9679
SRR7558194	14	T11_18	77.9484	73.1256	67.6549	61.4839	54.3351	35.8095
SRR7558195	16	T11_18	79.5187	74.2582	66.1584	57.4363	49.079	34.1323
SRR7558196	9	T03_10	81.6588	77.3464	72.2612	67.2741	59.4139	43.4293
SRR7558197	42	>=35	70.464	63.2457	55.151	49.1269	41.3651	26.9489
SRR7558199	28	T27_34	73.9055	69.4483	64.4004	59.0193	50.8413	34.9635
SRR7558200	14	T11_18	79.197	73.6855	67.5789	61.2206	52.5435	33.3806
SRR7558201	26	T19_26	85.0823	80.4987	74.4957	67.2276	58.7157	42.1638
SRR7558202	12	T11_18	83.0666	77.4947	71.3976	66.1017	56.6217	36.7185
SRR7558203	25	T19_26	82.4951	70.2905	54.7511	47.6942	38.5474	22.7775
SRR7558205	11	T11_18	79.7964	70.8666	64.8195	60.2463	53.0586	38.3003
SRR7558206	19	T19_26	78.3489	66.9756	55.6411	50.0274	41.5781	27.9692
SRR7558207	6	T03_10	80.4725	76.019	69.5555	64.4913	56.8118	43.6268
SRR7558208	10	T03_10	81.2122	76.3406	71.0267	65.52	57.8361	41.5752
SRR7558209	25	T19_26	82.4359	76.734	68.7124	62.8036	53.5386	34.7851
SRR7558210	19	T19_26	81.2311	75.7042	68.8731	62.0524	53.1791	37.2596
SRR7558211	8	T03_10	86.1868	80.6022	74.9529	68.7291	55.115	28.6462
SRR7558212	8	T03_10	86.1605	80.573	74.9432	68.742	55.1643	28.703
SRR7558213	10	T03_10	84.1053	80.4013	74.5958	69.0656	61.1147	46.2572
SRR7558214	22	T19_26	76.0512	69.5359	61.4817	54.046	44.4628	28.5558
SRR7558215	14	T11_18	81.4076	73.481	66.5375	59.4829	50.0039	33.4237
SRR7558216	14	T11_18	82.4766	75.1685	68.7209	62.2161	54.0938	35.7255
SRR7558217	12	T11_18	82.8595	77.5074	72.4086	67.5834	59.548	42.0559
SRR7558218	37	>=35	75.2645	66.7554	55.8793	47.8015	39.5659	24.5023
SRR7558220	10	T03_10	83.9103	76.9113	68.7062	61.947	50.7924	19.9454
SRR7558221	21	T19_26	81.2029	76.4297	70.2567	62.9146	52.6564	33.6157
SRR7558222	12	T11_18	81.0198	76.3007	70.5891	64.0395	56.3254	37.8858
SRR7558223	22	T19_26	82.2033	76.7133	70.2566	63.0025	53.3408	34.5686
SRR7558224	22	T19_26	82.0249	77.0513	70.9425	64.3542	55.6512	37.7415
SRR7558226	15	T11_18	83.9855	76.7027	70.1564	61.0065	50.7442	32.3032
SRR7558227	14	T11_18	83.6437	77.0108	70.8575	64.8989	57.7455	47.1227
SRR7558228	23	T19_26	84.4363	77.8534	68.6768	59.6733	46.8936	25.3776
SRR7558229	11	T11_18	82.4616	76.2035	69.9872	63.9146	57.5003	45.143
SRR7558230	12	T11_18	82.6441	76.9735	70.1028	61.8202	51.2638	31.8831
SRR7558231	20	T19_26	82.5634	77.8404	70.0816	63.2953	54.6766	38.9593
SRR7558232	5	T03_10	81.3465	73.9937	64.5388	59.3049	53.7552	43.2862
SRR7558233	8	T03_10	84.082	80.3223	74.7507	70.6061	61.7796	45.2757
SRR7558234	9	T03_10	86.4665	81.8976	76.0388	70.26	60.1089	34.6757
SRR7558235	13	T11_18	81.466	77.5762	72.4715	65.5728	55.4774	35.7699
SRR7558236	12	T11_18	82.9013	79.4056	74.5324	69.3666	59.4592	40.2438
SRR7558237	35	>=35	82.3812	76.8317	69.1009	61.4476	52.7046	31.6446
SRR7558238	31	T27_34	81.8694	71.4819	59.4733	51.527	42.0304	23.4674
SRR7558239	24	T19_26	80.746	73.1617	60.7218	52.9166	42.8857	25.2664
SRR7558240	5	T03_10	83.0729	76.1592	71.6444	65.478	57.4636	40.818
SRR7558241	7	T03_10	84.3262	76.9521	70.469	63.7248	58.6317	48.2298
SRR7558242	7	T03_10	84.1408	76.7878	70.2791	63.4208	58.2951	47.9172
SRR7558243	12	T11_18	80.2248	71.9451	62.6842	56.7391	48.7234	35.1459
SRR7558244	15	T11_18	81.3385	76.0601	68.9195	61.7625	53.7198	38.9924
SRR7558245	15	T11_18	81.7337	75.937	67.7559	58.691	48.891	32.7716
SRR7558246	19	T19_26	82.2955	76.6226	69.7648	62.7846	54.4678	35.088
SRR7558247	31	T27_34	77.5271	71.3518	65.3957	59.2594	51.8109	30.153
SRR7558248	7	T03_10	85.5135	77.8659	70.8807	64.2982	52.4699	34.5813
SRR7558249	18	T11_18	82.4162	72.674	65.9603	59.6958	50.4617	37.5588
SRR7558250	4	T03_10	85.0511	77.307	68.0097	63.6663	58.1299	47.9678
SRR7558251	12	T11_18	83.8822	77.5313	70.7651	64.1514	55.1862	35.6652
SRR7558252	24	T19_26	78.8907	67.1706	59.1847	51.8729	44.2937	31.7855
SRR7558253	23	T19_26	80.3992	74.3893	67.1979	59.5508	51.4307	32.5322
SRR7558254	32	T27_34	80.7105	75.4446	68.9274	62.1863	51.5159	30.1168
SRR7558255	32	T27_34	80.6954	75.4392	68.9278	62.1925	51.5317	30.1552
SRR7558256	17	T11_18	83.4173	76.5138	68.2392	58.8805	46.61	23.8306
SRR7558257	6	T03_10	82.9852	77.0206	71.8395	65.5777	52.317	34.166
SRR7558258	8	T03_10	85.5864	79.8404	75.2883	68.6623	58.8621	38.2693
SRR7558259	12	T11_18	84.6089	79.5679	71.8794	62.9507	52.7595	32.4755
SRR7558260	13	T11_18	83.0699	78.4399	71.4389	64.7404	55.509	36.3482
SRR7558261	35	>=35	81.069	73.8704	66.1396	60.0306	52.3844	30.6424
SRR7558262	3	T03_10	87.1139	83.5513	78.313	70.1094	57.6967	26.2718
SRR7558263	3	T03_10	87.0537	83.4992	78.2631	70.0261	57.6271	26.4215
SRR7558264	6	T03_10	87.0827	83.4924	78.0795	72.4814	63.9962	49.627
SRR7558265	21	T19_26	76.6953	69.3619	61.1551	54.1106	45.7615	30.0646
SRR7558266	21	T19_26	76.5166	69.2218	61.0051	53.9429	45.5901	29.9749
SRR7558267	11	T11_18	82.8059	77.5281	70.5192	63.5913	54.7298	40.8355
SRR7558268	22	T19_26	82.6205	76.1168	69.4456	63.1556	53.6458	35.4936
SRR7558269	21	T19_26	81.2794	74.9373	66.9869	60.2886	52.1389	37.3771
SRR7558270	11	T11_18	86.6501	80.1285	73.5004	66.9975	58.3061	39.7216
SRR7558271	15	T11_18	82.864	76.4938	69.2446	63.6212	56.2652	42.3016
SRR7558272	3	T03_10	86.7225	82.2775	71.6142	61.466	49.3392	31.4727
SRR7558273	3	T03_10	86.7146	82.2452	71.578	61.4375	49.3272	31.4733
SRR7558274	43	>=35	81.34	75.7207	68.2603	60.8058	50.8408	33.2652
SRR7558275	4	T03_10	81.0327	78.0812	74.5581	71.1108	65.5474	51.5657
SRR7558276	4	T03_10	80.8709	77.9094	74.3972	70.9606	65.4113	51.4131
SRR7558277	15	T11_18	80.385	73.1039	67.6812	62.2949	55.4869	42.1286
SRR7558278	8	T03_10	80.3458	74.1567	58.1227	50.0011	40.8303	28.0004
SRR7558280	54	>=35	85.955	80.3223	74.1704	66.6086	54.0041	28.5651
SRR7558281	9	T03_10	82.2472	77.214	71.4478	66.4205	57.5452	40.0034
SRR7558282	13	T11_18	83.1656	76.6858	69.9404	64.1215	57.4943	44.8117
SRR7558283	6	T03_10	82.7006	77.2867	70.4771	64.7929	56.1266	43.0195
SRR7558284	25	T19_26	81.4211	73.7073	64.5965	56.0626	46.5515	32.4881
SRR7558285	6	T03_10	79.8318	74.824	69.2501	62.8588	51.8679	31.983
SRR7558286	4	T03_10	85.7726	81.4676	78.0997	73.8817	65.6609	51.8996
SRR7558287	5	T03_10	82.7633	75.6574	66.0066	60.7909	54.6606	44.2382
SRR7558288	45	>=35	84.6877	79.0507	71.6443	62.7555	52.2917	29.5367
SRR7558289	12	T11_18	86.8995	82.5757	70.6466	58.3101	49.2425	27.8755
SRR7558291	5	T03_10	83.9171	79.9588	74.8007	68.9318	60.8955	46.2504
SRR7558292	5	T03_10	83.7455	79.6721	74.4357	68.4342	60.5003	45.9712
SRR7558293	17	T11_18	78.7951	74.6597	69.0307	64.4388	56.5534	40.9926
SRR7558294	17	T11_18	78.7492	74.6658	69.0274	64.4654	56.654	41.0123
SRR7558295	8	T03_10	83.0987	77.1534	67.0144	60.7499	52.8558	39.5797
SRR7558296	10	T03_10	77.0873	67.3861	53.5281	46.6492	38.7403	24.8284
SRR7558297	21	T19_26	83.5278	78.8595	73.7031	68.2362	58.9232	41.0569
SRR7558299	4	T03_10	81.9477	71.1777	65.3309	60.4593	53.7195	41.5172
SRR7558300	28	T27_34	82.7313	76.4545	68.3212	61.4545	52.2577	34.7359
SRR7558301	14	T11_18	80.9701	76.2231	71.3064	66.3361	58.2985	43.1867
SRR7558302	14	T11_18	81.8048	75.7784	70.733	65.7025	57.6563	39.3703
SRR7558303	14	T11_18	81.4598	75.1426	69.9309	64.777	56.7085	39.415
SRR7558304	25	T19_26	84.4379	81.3503	76.5732	70.5851	58.3283	36.2213
SRR7558305	14	T11_18	80.1769	74.3024	68.6143	62.3369	51.8872	38.3411
SRR7558307	27	T27_34	80.1742	73.8906	66.5149	59.8632	50.7674	29.8431
SRR7558308	17	T11_18	81.4445	75.1618	68.7682	61.8817	52.85	31.9546
SRR7558309	11	T11_18	81.5309	77.1946	71.8888	66.1694	58.2248	38.1125
SRR7558310	38	>=35	83.2632	78.3583	72.6446	66.9212	59.5958	37.2093
SRR7558311	4	T03_10	83.8435	76.4019	71.056	67.0666	60.8733	46.671
SRR7558312	6	T03_10	81.5499	76.9637	69.897	61.6289	51.114	32.656
SRR7558313	48	>=35	82.0245	72.0698	63.5322	56.178	47.8709	32.7378
SRR7558314	4	T03_10	80.1809	74.5575	68.5699	60.7122	50.3967	38.7715
SRR7558315	4	T03_10	80.173	74.5608	68.6224	60.794	50.5033	38.8768
SRR7558316	6	T03_10	80.2743	69.536	58.6555	53.5132	46.6669	35.5982
SRR7558318	10	T03_10	85.4187	82.0135	76.8965	71.0961	61.9036	40.4139
SRR7558319	10	T03_10	82.7282	78.0161	72.2411	58.1681	47.3434	31.2826
SRR7558320	29	T27_34	81.8138	73.5963	66.0034	59.2096	50.2311	34.5207
SRR7558321	27	T27_34	82.926	78.3604	72.5031	67.1272	59.7658	39.8769
SRR7558322	27	T27_34	82.8594	78.3266	72.5047	67.1346	59.7417	39.7016
SRR7558323	15	T11_18	75.9294	65.3178	57.6926	52.3967	46.4091	35.3203
SRR7558324	11	T11_18	83.4519	73.6779	66.3662	60.2949	50.3687	27.9799
SRR7558325	6	T03_10	83.7647	79.4665	73.4987	66.7505	56.1184	42.987
SRR7558326	13	T11_18	83.8973	78.8466	73.1622	66.7296	59.0265	41.7321
SRR7558327	10	T03_10	82.5485	76.2096	70.0397	62.3512	56.7161	42.7917
SRR7558328	45	>=35	85.1059	80.1602	74.9825	69.3141	61.8023	47.3589
SRR7558329	38	>=35	82.5337	76.9321	70.235	63.3973	53.6536	35.0199
SRR7558330	24	T19_26	80.6065	70.2363	60.4952	52.6521	44.0683	29.116
SRR7558331	19	T19_26	76.9606	72.1079	65.8729	59.8017	51.7325	32.3576
SRR7558332	7	T03_10	86.1789	82.2097	76.1405	66.6179	53.6156	30.2122
SRR7558333	24	T19_26	76.4037	72.3546	65.0684	59.8812	52.5568	31.6077
SRR7558334	8	T03_10	84.3956	78.4636	72.2437	62.6	52.4632	38.3321
SRR7558335	7	T03_10	85.2813	82.4425	78.8335	73.2162	64.6457	51.527
SRR7558336	7	T03_10	85.6725	82.8267	79.2731	73.9859	65.4568	52.2576
SRR7558337	23	T19_26	81.1494	75.0878	67.7217	59.6915	49.034	30.8414
SRR7558338	22	T19_26	80.971	73.2849	60.992	52.9181	43.6353	28.7061
SRR7558339	25	T19_26	82.246	77.7354	72.6299	67.1061	58.5053	38.9182
SRR7558340	13	T11_18	84.4901	79.1422	73.171	68.0564	62.0228	48.4642
SRR7558341	7	T03_10	84.5353	79.6493	68.6272	62.0008	52.9146	39.2825
SRR7558342	11	T11_18	76.2659	69.4718	63.0189	56.99	49.0982	30.4094
SRR7558343	20	T19_26	76.0031	70.0426	62.7775	54.3681	43.9686	27.9619
SRR7558344	24	T19_26	80.5253	75.811	69.8608	61.9915	51.9852	30.1311
SRR7558345	13	T11_18	87.1281	81.8913	75.1713	69.9891	60.4401	40.3506
SRR7558346	32	T27_34	82.81	73.9115	65.9383	57.6001	48.9018	33.9408
SRR7558347	3	T03_10	84.7631	81.6673	77.1414	71.9327	65.532	50.1412
SRR7558348	3	T03_10	84.9441	81.8885	77.3892	72.2035	65.8316	50.5738
SRR7558349	7	T03_10	85.8759	81.2665	74.9302	67.918	54.9845	30.7435
SRR7558350	10	T03_10	80.8024	74.3089	67.9068	63.3871	54.9438	41.024
SRR7558351	5	T03_10	86.8829	83.7471	79.9588	76.5637	70.6887	54.129
SRR7558352	5	T03_10	85.5944	82.3206	78.0018	72.9601	65.5971	50.9852
SRR7558353	19	T19_26	84.3336	79.3934	73.5875	65.8291	56.341	41.4393
SRR7558354	35	>=35	81.2399	74.7002	65.1515	56.3829	45.2046	25.3583
SRR7558355	27	T27_34	76.2269	60.1193	49.9233	42.2147	35.6213	24.2837
SRR7558356	45	>=35	80.0355	69.5978	57.5958	50.549	42.5051	26.7063
SRR7558357	7	T03_10	84.1458	78.337	72.3805	66.7555	59.3873	42.6508
SRR7558358	22	T19_26	80.5181	73.8911	65.5172	58.1737	49.3078	29.1061
SRR7558359	25	T19_26	79.8503	66.3424	48.1348	42.9791	37.0555	23.0363
SRR7558360	25	T19_26	85.572	80.3074	72.9605	62.2326	48.6244	28.0354
SRR7558361	25	T19_26	85.5872	80.2929	72.9202	62.2184	48.6386	27.9932
SRR7558362	5	T03_10	85.0386	81.2968	76.6001	71.0972	62.6844	49.7717
SRR7558363	37	>=35	82.287	69.0466	50.38	44.6987	37.4724	23.5043
SRR7558364	12	T11_18	81.6379	76.6636	70.3251	63.9352	53.8557	32.079
SRR7558365	5	T03_10	82.3988	78.5759	71.9953	66.618	56.2467	39.4171
SRR7558366	15	T11_18	83.8483	80.4294	75.2265	68.904	60.591	40.2282
SRR7558367	8	T03_10	83.6749	79.8258	73.5132	64.1835	55.9667	37.1144
SRR7558368	14	T11_18	83.8389	76.8241	65.5773	59.1685	53.1699	38.4099
SRR7558369	11	T11_18	74.0402	69.9687	65.1083	59.2794	50.9691	37.6055
SRR7558370	6	T03_10	72.5744	67.8417	59.8675	50.6747	42.2787	28.9994
SRR7558371	16	T11_18	83.2525	79.4432	74.3431	68.9017	60.5824	38.8823
SRR7558372	11	T11_18	83.9833	78.8782	70.6535	60.9027	50.8123	29.012
SRR7558373	33	T27_34	84.0313	79.927	74.4828	69.3479	61.5182	46.8664
SRR7558374	19	T19_26	79.855	72.7522	67.29	62.9625	58.1702	46.4719
SRR7558376	29	T27_34	83.9999	79.8572	73.5156	66.3822	57.0448	33.5974
SRR7558377	10	T03_10	84.0649	71.1319	45.5303	41.069	36.383	22.8131
SRR7558379	20	T19_26	81.1634	75.1137	68.4253	61.0856	51.3624	25.706
SRR7558380	36	>=35	79.6539	73.0364	65.7184	56.9469	47.2948	29.0046
SRR7558381	10	T03_10	82.1382	76.9934	71.9148	63.5893	54.4255	36.2551
SRR7558382	27	T27_34	84.7484	78.6026	71.6511	60.7321	50.7752	27.6762
SRR7558383	18	T11_18	79.1628	72.4853	65.9958	59.3759	50.8083	30.7063
SRR7558384	10	T03_10	81.0729	76.1347	70.5902	64.6776	56.1133	39.1705
SRR7558385	21	T19_26	84.52	80.4179	75.3382	69.454	61.0883	47.0711
SRR7558386	22	T19_26	75.7571	63.9386	52.2723	43.7959	35.5685	25.1061
SRR7558387	22	T19_26	80.231	73.5095	65.8634	58.0115	47.3271	27.9964
SRR7558388	22	T19_26	80.0595	73.4066	65.8108	57.9685	47.3398	27.9763
SRR7558389	13	T11_18	77.0007	70.303	63.1171	57.2468	47.9353	31.1618
SRR7558390	8	T03_10	80.6408	75.9455	69.136	63.1952	54.7969	40.3951
SRR7558391	6	T03_10	83.8623	81.0278	77.6391	74.0203	68.7187	56.5891
SRR7558392	6	T03_10	84.8919	81.3882	75.097	65.002	54.757	40.109
SRR7558393	25	T19_26	82.9623	78.9223	73.5131	67.7908	59.8182	43.245
SRR7558394	31	T27_34	80.5183	72.6887	64.5534	56.1065	45.7667	25.8518
SRR7558395	18	T11_18	84.9125	79.7528	74.767	68.4143	60.6764	39.1201
SRR7558396	25	T19_26	83.0455	76.8814	71.2406	63.8498	55.3754	39.6142
SRR7558398	14	T11_18	84.616	79.4296	73.6421	66.9082	56.9079	33.1323
SRR7558399	5	T03_10	83.2401	73.2335	66.7424	61.3551	55.747	44.1979
SRR7558400	24	T19_26	82.1023	71.4333	62.2934	51.2862	38.571	23.264
SRR7558401	18	T11_18	77.8811	72.4199	65.7089	59.0075	50.3532	33.4349
SRR7558402	28	T27_34	81.7773	73.3757	65.3067	58.2826	48.9625	33.3495
SRR7558403	13	T11_18	82.4702	77.8579	72.8443	67.0336	58.7199	43.1825
SRR7558404	8	T03_10	83.8772	80.0676	75.3508	68.6733	63.1626	50.3081
SRR7558405	7	T03_10	83.3989	78.7947	73.6246	69.0549	62.3717	48.4203
SRR7558406	11	T11_18	83.0467	75.3083	68.9642	63.8061	53.6555	40.0828
SRR7558407	11	T11_18	84.4399	78.1218	71.7791	67.0934	61.2066	49.5338
SRR7558408	15	T11_18	86.4814	81.8277	75.0551	67.0138	53.9106	25.1478
SRR7558409	5	T03_10	80.1964	69.9712	60.1859	54.8228	47.9099	37.3794
SRR7558410	15	T11_18	79.9128	75.4357	70.0817	64.5862	57.6733	44.2373
SRR7558411	17	T11_18	82.7188	78.7434	73.0591	65.1825	53.0094	29.5653
SRR7558412	11	T11_18	84.9107	80.9072	75.9401	68.9071	59.2643	42.7781
SRR7558413	37	>=35	81.3434	75.1153	67.0366	59.4852	50.3096	35.2323
SRR7558414	5	T03_10	84.8056	76.801	66.0484	51.4468	46.9693	37.9945
SRR7558415	16	T11_18	76.5805	72.3724	66.8075	61.081	53.8718	32.5209
SRR7558416	9	T03_10	81.305	75.2335	69.9655	65.1097	58.9767	47.2682
SRR7558417	14	T11_18	79.6324	75.1549	69.241	62.284	50.7709	35.048
SRR7558418	19	T19_26	77.5346	71.8854	65.598	58.9464	49.699	29.3719
SRR7558419	19	T19_26	77.6783	72.0391	65.7425	59.0929	49.8649	29.5767
SRR7558420	36	>=35	82.7541	77.9342	72.0766	65.4752	56.9958	36.3105
SRR7558421	13	T11_18	83.1454	74.8715	68.3394	63.2533	56.1448	42.412
SRR7558422	17	T11_18	80.9481	75.8516	68.7139	61.1795	50.7178	28.5901
SRR7558423	6	T03_10	82.2924	75.9534	68.1877	59.4016	47.5612	27.6216
SRR7558424	39	>=35	82.2191	76.9575	69.9784	64.5138	54.9531	38.7608
SRR7558425	23	T19_26	83.3336	78.3245	71.4298	63.3279	51.8933	31.2585
SRR7558426	23	T19_26	83.2018	78.0988	71.1483	63.1043	51.7128	31.0474
SRR7558427	20	T19_26	80.5221	75.1305	66.9183	59.1669	49.9683	31.0262
SRR7558428	6	T03_10	84.1727	79.8966	74.6654	70.3665	60.219	44.08
SRR7558429	7	T03_10	83.2413	78.787	73.1293	66.8985	58.1663	43.2635
SRR7558430	7	T03_10	84.7513	80.9454	76.2815	71.3748	63.5574	48.7379
SRR7558431	11	T11_18	84.8107	81.035	77.107	71.5709	63.585	47.1905
SRR7558432	6	T03_10	82.8275	77.1427	70.9023	66.1565	58.8785	38.7393
SRR7558433	32	T27_34	82.6377	76.1215	66.3481	58.7067	48.7063	30.6013
SRR7558434	8	T03_10	83.9087	78.7074	71.5896	64.9792	56.6368	44.5806
SRR7558435	9	T03_10	82.6159	76.2864	70.3969	65.0775	55.267	34.9359
SRR7558436	20	T19_26	85.9868	79.9223	70.4658	61.6866	48.6687	24.2167
SRR7558437	23	T19_26	82.8303	78.7012	72.4954	66.5516	58.1084	42.4448
SRR7558438	6	T03_10	85.9782	81.379	76.5942	67.4645	61.3064	47.7565
SRR7558439	5	T03_10	84.3106	79.4794	73.5432	65.4516	53.4918	38.0602
SRR7558440	6	T03_10	85.1658	78.787	72.6306	64.8242	53.5422	36.2835
SRR7558441	4	T03_10	87.1174	83.1075	77.6708	71.1433	59.0492	29.5488
SRR7558442	23	T19_26	81.1001	74.7279	67.7121	61.1265	53.7032	39.0942
SRR7558443	4	T03_10	84.7583	80.7687	77.4558	73.3108	65.8904	52.1535
SRR7558444	14	T11_18	84.2308	79.8591	74.7894	70.7435	64.5389	47.8131
SRR7558445	13	T11_18	82.5553	76.9683	71.8487	66.9046	59.5946	46.071
SRR7558446	11	T11_18	85.3252	81.435	76.6607	71.2433	61.6523	46.1767
SRR7558447	14	T11_18	83.7945	80.1331	71.8512	66.3645	58.927	44.9469
SRR7558448	40	>=35	82.8482	78.4006	71.2928	62.4884	52.5594	30.5939
SRR7558449	4	T03_10	85.431	81.2482	76.9238	72.1382	64.3247	47.3755
SRR7558450	6	T03_10	85.5386	82.7295	78.6107	73.9355	65.2785	49.0586
SRR7558451	6	T03_10	84.2216	80.7765	76.3901	71.5177	62.9291	47.0638
SRR7558452	10	T03_10	85.3527	81.1669	75.6233	69.0701	61.6571	44.2473
SRR7558453	26	T19_26	80.9419	76.0799	70.8205	64.9911	57.7029	43.1086
SRR7558454	26	T19_26	77.1949	70.0177	64.6438	59.3466	51.7923	30.6346
SRR7558455	26	T19_26	82.9697	75.7235	66.6628	56.7944	44.6959	22.8081
SRR7558456	37	>=35	81.2586	76.9929	71.7288	65.9727	56.4621	41.6361
SRR7558457	18	T11_18	82.9757	77.4167	72.1653	66.7781	57.5302	36.7741
SRR7558458	5	T03_10	82.5662	73.7097	66.3347	57.6451	42.9022	28.3191
SRR7558459	5	T03_10	83.7395	79.8397	74.3572	69.3351	59.2481	41.38
SRR7558460	5	T03_10	83.651	79.6788	74.153	69.109	59.0799	41.2595
SRR7558461	32	T27_34	78.6377	68.0613	58.2489	50.9496	42.4531	28.5946
SRR7558462	18	T11_18	84.6299	80.0675	73.1598	65.9869	57.8728	38.4063
SRR7558463	29	T27_34	78.7942	70.0058	61.2959	50.682	41.8818	26.979
SRR7558464	34	T27_34	80.7005	73.6429	66.3359	59.6337	50.7473	35.1776
SRR7558465	19	T19_26	83.7133	80.4107	76.325	71.5547	64.7249	46.4056
SRR7558466	8	T03_10	85.8318	80.5123	74.6963	67.5714	55.9902	34.8058
SRR7558467	14	T11_18	84.2446	76.0944	68.7447	62.7088	52.4496	31.9962
SRR7558468	4	T03_10	83.1419	78.5084	72.0447	61.8047	53.0074	41.0825
SRR7558469	11	T11_18	83.544	79.9248	74.6331	68.4293	58.026	35.9762
SRR7558470	5	T03_10	85.6002	81.439	77.0799	72.5424	62.5966	46.5828
SRR7558471	28	T27_34	81.4118	74.3211	66.6926	59.1144	48.462	27.8905
SRR7558472	5	T03_10	82.4696	77.9271	72.1102	65.8636	56.9778	41.573
SRR7558473	6	T03_10	83.9087	79.6338	74.6537	67.6468	58.0936	43.746
SRR7558474	26	T19_26	80.2253	68.7742	55.4822	49.0847	41.3286	26.2223
SRR7558475	24	T19_26	83.3736	72.6474	56.8268	51.4955	43.1716	26.7022
SRR7558476	8	T03_10	82.6881	74.6797	66.8997	58.6879	51.4633	39.0969
SRR7558477	10	T03_10	85.1373	80.1448	73.3041	68.5146	60.5096	47.0225
SRR7558478	4	T03_10	82.7054	77.8045	70.8039	64.4218	56.9789	44.3725
SRR7558479	13	T11_18	82.0696	76.0284	68.9148	62.9554	53.1875	34.0332
SRR7558480	4	T03_10	83.6526	79.3242	73.6024	68.4185	61.0353	46.9946
SRR7558481	24	T19_26	79.3846	72.185	63.1685	55.2124	45.1409	28.8964
SRR7558482	7	T03_10	82.2016	73.2576	65.0349	58.6801	50.0432	37.1586
SRR7558483	21	T19_26	78.002	73.654	69.0536	63.0726	57.1031	43.6291
SRR7558484	4	T03_10	83.6896	78.5794	71.3087	66.5341	58.0552	44.6379
SRR7558485	22	T19_26	83.8389	78.711	71.9661	66.449	58.945	37.2624
SRR7558486	18	T11_18	84.1129	79.3546	73.0158	66.1012	57.3444	38.8675
SRR7558487	18	T11_18	83.8989	79.0749	72.6399	65.7208	56.9908	38.6932
SRR7558488	31	T27_34	80.2629	72.4289	65.1676	57.5401	48.9569	30.4772
SRR7558489	18	T11_18	80.9448	73.6053	63.7209	57.0909	49.313	33.3072
SRR7558490	11	T11_18	82.3125	77.3555	71.4894	65.226	57.2065	39.7092
SRR7558491	28	T27_34	83.544	79.0032	72.5606	67.0848	58.0634	36.5041
SRR7558492	14	T11_18	83.9782	78.9465	72.4408	66.9137	58.8114	41.5173
SRR7558493	21	T19_26	80.4849	73.2302	65.3788	55.6907	44.4917	28.9783
SRR7558494	15	T11_18	84.3131	80.1338	75.3371	69.7208	59.3978	34.5647
SRR7558495	15	T11_18	84.3633	80.1727	75.3553	69.7411	59.4442	34.6277
SRR7558496	9	T03_10	83.2403	78.5368	72.2997	66.7223	58.4037	42.5128
SRR7558498	16	T11_18	81.0948	76.195	69.6743	62.2133	49.4714	26.9173
SRR7558499	23	T19_26	79.0681	72.825	65.7634	57.8764	47.1924	29.3698
SRR7558500	6	T03_10	86.4159	83.5619	80.2647	75.1709	64.3231	44.7294
SRR7558501	6	T03_10	86.4029	83.5618	80.2787	75.2055	64.3558	44.7368
SRR7558502	23	T19_26	83.194	75.6484	65.3133	57.1761	44.834	21.8085
SRR7558503	11	T11_18	86.0934	83.1137	77.0491	71.2391	60.2718	38.278
SRR7558504	5	T03_10	81.8072	75.5428	68.9366	62.247	51.3368	39.1391
SRR7558505	7	T03_10	82.4663	77.1892	71.0074	64.1125	52.9192	34.4502
SRR7558506	7	T03_10	82.5468	77.9524	72.1514	66.4533	55.6045	38.8888
SRR7558507	4	T03_10	82.8402	75.9159	69.3381	65.1971	58.1387	45.2303
SRR7558508	33	T27_34	82.2677	76.0023	68.5079	60.5508	49.6191	29.8148
SRR7558509	19	T19_26	85.7566	81.1561	74.6845	66.8977	56.0852	31.4648
SRR7558510	16	T11_18	80.8166	76.0818	70.0445	63.7081	54.2432	36.5419
SRR7558511	20	T19_26	79.0492	72.734	65.0159	58.8837	49.4815	35.8829
SRR7558512	7	T03_10	83.0267	77.5443	71.202	66.6457	59.4187	40.3234
SRR7558513	3	T03_10	85.533	80.7615	74.9261	67.2095	57.4828	42.598
SRR7558514	28	T27_34	84.5637	80.0655	75.2923	70.4335	61.193	44.6543
SRR7558515	36	>=35	80.3085	72.8174	62.1171	54.974	44.3673	27.4417
SRR7558516	3	T03_10	77.5819	70.2176	62.5051	53.4581	45.5483	34.9704
SRR7558517	39	>=35	77.9665	67.7557	56.65	49.7482	41.0588	24.6125
SRR7558518	7	T03_10	87.2954	85.7732	82.6092	78.8143	73.1116	57.2647
SRR7558519	5	T03_10	86.2187	81.8137	74.5575	65.8797	58.5557	42.6269
SRR7558520	4	T03_10	84.6331	79.2901	71.2566	62.6884	56.1374	40.2035
SRR7558521	24	T19_26	83.4743	77.7044	70.1449	62.5956	52.4962	30.8164
SRR7558522	11	T11_18	86.0843	81.677	75.8305	68.2807	57.087	31.3247
SRR7558523	6	T03_10	81.4547	70.3489	64.9007	60.2502	55.2224	43.9809
SRR7558524	10	T03_10	82.9689	76.2824	71.1586	65.5153	55.4834	41.4738
SRR7558525	31	T27_34	81.4405	75.1542	67.053	59.6438	49.5299	30.4931
SRR7558526	20	T19_26	84.4723	80.8102	75.6799	67.7306	55.6174	30.0382
SRR7558527	9	T03_10	82.8677	79.8636	73.6752	68.1873	58.9638	43.6055
SRR7558528	5	T03_10	83.6839	77.6638	74.1979	67.3177	60.4303	47.4249
SRR7558529	5	T03_10	83.6298	77.609	74.14	67.275	60.3973	47.3921
SRR7558530	34	T27_34	82.644	77.594	71.0998	64.5287	54.4104	40.3333
SRR7558531	23	T19_26	82.106	72.0471	62.769	56.5704	46.9796	27.4085
SRR7558532	19	T19_26	80.2154	75.8695	69.6944	62.6132	53.2223	33.9
SRR7558533	14	T11_18	84.3387	78.5454	72.5403	66.3593	58.0441	42.5233
SRR7558534	6	T03_10	68.7363	60.2787	51.9288	46.6808	40.0298	27.2227
SRR7558535	18	T11_18	74.956	68.7972	61.3137	54.6008	45.5675	27.058
SRR7558536	25	T19_26	82.6766	71.9942	62.8784	57.4664	49.4075	35.2142
SRR7558537	9	T03_10	84.488	80.7821	75.9089	70.8165	61.2578	46.0761
SRR7558538	5	T03_10	82.3041	78.0775	72.663	66.9318	58.3461	41.2112
SRR7558539	6	T03_10	82.8878	77.565	71.7997	64.9716	54.2242	37.8996
SRR7558540	9	T03_10	82.249	77.1427	70.7256	64.9079	57.3478	42.9829
SRR7558541	9	T03_10	84.8298	80.1739	74.7501	68.6858	57.4619	31.9629
SRR7558542	23	T19_26	85.6115	82.2638	76.6321	71.4989	60.8523	45.3102
SRR7558543	9	T03_10	78.2456	70.6611	62.5541	55.9694	49.6179	38.8935
SRR7558544	28	T27_34	83.1128	78.1228	72.38	65.6038	56.9411	34.4291
SRR7558545	7	T03_10	82.9125	79.7647	75.0356	67.4214	61.6651	48.0497
SRR7558546	7	T03_10	82.6778	79.4537	74.653	67.1746	61.4327	47.8269
SRR7558547	6	T03_10	83.2942	79.3626	74.4228	68.7528	60.6616	46.3783
SRR7558548	24	T19_26	78.4862	72.2647	64.4488	58.7052	49.6239	33.5171
SRR7558549	18	T11_18	85.3594	80.2207	73.5814	67.7886	60.4123	46.5183
SRR7558550	18	T11_18	85.4049	80.2329	73.5701	67.7492	60.3264	46.3861
SRR7558551	15	T11_18	84.867	81.3781	76.6202	72.1889	64.4898	49.4995
SRR7558552	29	T27_34	81.1673	74.033	67.6136	61.4404	53.0281	39.6419
SRR7558553	13	T11_18	84.2235	79.588	73.3851	65.0351	53.8356	27.5676
SRR7558554	9	T03_10	82.6601	77.9781	72.3185	66.9328	57.4614	30.5686
SRR7558555	34	T27_34	81.2993	72.6282	62.8463	55.1526	44.5906	24.5941
SRR7558556	29	T27_34	80.495	72.9949	64.3315	56.4054	47.0027	30.1621
SRR7558557	18	T11_18	78.8238	74.5262	69.4272	63.596	53.2352	39.2912
SRR7558558	11	T11_18	85.1351	78.5793	71.6794	64.7893	54.581	36.0431
SRR7558559	16	T11_18	78.5953	72.8858	65.6856	59.3694	50.0289	34.1178
SRR7558560	8	T03_10	77.7942	72.2467	65.1522	57.9171	48.1061	28.5512
SRR7558561	37	>=35	83.0575	78.6059	72.0055	65.3654	57.1697	30.8997
SRR7558562	8	T03_10	84.4909	80.4073	75.9426	69.2796	61.6415	47.6855
SRR7558563	48	>=35	81.9473	76.7592	71.0643	65.1173	58.5675	46.3652
SRR7558564	16	T11_18	83.6784	79.2105	71.9224	65.3036	54.6579	35.2498
SRR7558565	12	T11_18	83.346	76.6392	69.5009	62.2458	51.2342	29.7008
SRR7558566	7	T03_10	87.4819	82.7479	74.283	63.3994	54.4251	35.9618
SRR7558567	16	T11_18	82.3727	77.9561	70.3309	64.7312	57.1453	41.3111
SRR7558568	10	T03_10	80.1894	72.6572	66.382	60.8326	51.4465	32.2423
SRR7558569	21	T19_26	86.0106	83.0585	78.4407	72.175	61.8989	41.5715
SRR7558570	24	T19_26	82.8675	77.7716	69.4617	61.0945	50.3482	29.5651
SRR7558571	11	T11_18	85.922	81.8692	76.3195	68.1901	56.1853	29.7323
SRR7558572	5	T03_10	85.3447	81.4202	76.9806	72.681	64.1299	47.7762
SRR7558573	44	>=35	82.0024	75.5655	67.7905	57.8883	46.7322	27.2826
SRR7558574	44	>=35	82.0465	75.5963	67.7888	57.8915	46.739	27.2578
SRR7558575	14	T11_18	83.4999	78.2967	71.7981	65.4503	55.9447	34.4822
SRR7558576	15	T11_18	81.6915	77.0781	71.3832	65.8071	58.6816	43.8342
SRR7558577	15	T11_18	81.8593	78.2864	72.3369	65.6261	57.3625	40.4828
SRR7558578	4	T03_10	82.3914	77.8754	73.3467	69.3773	60.4103	45.3703
SRR7558579	9	T03_10	83.6472	78.1074	73.1048	69.4516	65.1726	52.7577
SRR7558580	9	T03_10	82.6614	78.8432	73.0978	65.0183	54.7036	35.8372
SRR7558581	15	T11_18	82.1184	76.99	71.0509	65.6277	58.1033	43.8128
SRR7558582	15	T11_18	82.1462	77.0106	71.0754	65.635	58.1085	43.7953
SRR7558583	5	T03_10	83.2775	78.6204	73.844	68.862	58.2112	41.9347
SRR7558584	9	T03_10	85.144	79.942	74.3611	68.1004	60.0773	46.4981
SRR7558585	23	T19_26	82.4942	77.9469	71.4574	64.8739	55.356	36.1312
SRR7558586	33	T27_34	80.6995	76.0109	69.7237	62.9563	52.5566	35.9746
SRR7558587	21	T19_26	80.048	73.3628	64.6089	57.984	48.7739	34.2831
SRR7558588	14	T11_18	86.629	82.0067	74.8899	66.6294	54.1944	29.1355
SRR7558589	9	T03_10	85.4188	81.6316	76.4554	69.527	61.774	44.8233
SRR7558590	9	T03_10	85.4143	81.1445	76.0846	69.0602	60.9169	42.7781
SRR7558591	11	T11_18	80.0715	76.2127	69.237	62.3765	53.6997	37.7177
SRR7558592	11	T11_18	80.0251	76.1686	69.1926	62.3285	53.6241	37.6735
SRR7558593	5	T03_10	79.4011	73.8435	67.8742	62.3031	55.8013	40.8188
SRR7558594	43	>=35	84.4934	78.5989	71.9865	64.7911	53.0109	32.327
SRR7558595	9	T03_10	83.3138	79.3481	75.1537	70.8893	63.5686	43.8436
SRR7558596	9	T03_10	81.9449	78.2268	72.8079	66.8331	58.425	43.1648
SRR7558597	28	T27_34	74.6098	67.1989	59.8754	51.0159	40.8742	24.5203
SRR7558598	9	T03_10	84.7102	80.8641	75.7007	69.1524	55.6395	27.4184
SRR7558599	9	T03_10	84.5527	80.7361	75.5609	68.9973	55.5981	27.5022
SRR7558600	30	T27_34	80.4216	72.0885	63.6138	55.635	44.7153	25.133
SRR7558601	23	T19_26	83.9674	74.3944	66.5891	60.5847	53.2966	38.7198
SRR7558602	27	T27_34	85.5532	79.6506	72.566	64.1316	52.9628	33.3219
SRR7558603	27	T27_34	85.5496	79.6001	72.5391	64.1373	53.013	33.3697
SRR7558604	32	T27_34	83.2728	78.5877	73.158	65.7754	54.1456	31.4361
SRR7558605	14	T11_18	77.7548	72.4043	66.5877	60.975	52.7946	37.4022
SRR7558606	7	T03_10	84.839	80.4568	74.7412	67.7756	59.0607	38.4634
SRR7558607	21	T19_26	84.9712	80.5509	70.7017	61.5244	53.0261	37.1281
SRR7558608	4	T03_10	85.6234	83.0371	79.6665	75.8968	67.96	52.6296
SRR7558609	4	T03_10	82.1238	77.943	72.2855	66.7698	58.1414	45.178
SRR7558610	4	T03_10	81.8791	77.6511	71.9348	66.3803	57.7252	44.7804
SRR7558611	26	T19_26	80.8345	75.299	68.5762	62.6882	56.1864	40.6856
SRR7558612	15	T11_18	82.3596	77.7753	71.931	66.671	57.7215	42.0352
SRR7558614	8	T03_10	85.4258	82.0404	77.0986	71.7388	62.4697	47.012
SRR7558615	18	T11_18	80.4115	73.131	65.1313	55.7284	46.61	28.3523
SRR7558616	9	T03_10	84.0654	80.0607	75.7016	69.9285	62.214	43.7623
SRR7558617	22	T19_26	82.3808	75.4584	68.8795	62.0446	53.3397	29.7994
SRR7558618	18	T11_18	81.2235	75.9335	70.3873	64.7537	57.4694	43.4374
SRR7558619	19	T19_26	82.5141	76.929	69.7676	60.591	50.0734	29.6528
SRR7558620	19	T19_26	82.6798	77.2528	70.1358	60.9781	50.4254	29.9136
SRR7558621	10	T03_10	83.9686	80.4181	75.8942	71.3407	62.6414	46.5206
SRR7558622	8	T03_10	82.1469	77.8355	72.3465	66.7206	58.7361	43.0546
SRR7558623	21	T19_26	77.9456	71.2542	60.7411	54.0884	44.6048	27.7092
SRR7558624	31	T27_34	83.7129	75.8824	68.215	61.7794	52.9139	36.113
SRR7558625	13	T11_18	80.029	74.5538	65.704	59.3878	50.6389	34.3301
SRR7558626	27	T27_34	78.1227	71.0997	63.8961	56.1453	46.6531	30.5249
SRR7558627	20	T19_26	81.7026	77.7133	72.7839	67.8837	59.8844	36.4359
SRR7558628	14	T11_18	81.2121	76.4538	70.4745	64.7292	57.4373	42.6586
SRR7558629	25	T19_26	81.7209	77.4502	70.9603	63.865	54.9454	36.168
SRR7558630	25	T19_26	81.6942	77.4313	70.9948	63.9973	55.131	36.4965
SRR7558631	7	T03_10	84.9007	79.4576	73.3779	66.5613	59.1024	45.1389
SRR7558632	32	T27_34	84.2867	79.849	74.27	68.9795	60.6104	40.6377
SRR7558633	42	>=35	77.8877	67.4097	58.2802	49.5931	39.0402	22.45
SRR7558634	24	T19_26	84.1785	79.6987	74.1274	68.6223	58.1105	35.609
SRR7558635	5	T03_10	84.0307	79.9641	73.6578	65.119	55.6882	42.2469
SRR7558636	14	T11_18	86.8901	82.3825	77.1281	70.2559	55.668	25.4412
SRR7558637	5	T03_10	86.2598	81.7462	75.6284	66.6665	54.5953	28.2613
SRR7558638	27	T27_34	83.7663	80.4224	74.5378	67.8338	60.642	38.5943
SRR7558639	30	T27_34	84.2663	79.2653	71.9062	63.4201	52.9804	30.7917
SRR7558640	19	T19_26	82.9928	77.6745	71.3853	65.5439	56.8796	36.5341
SRR7558641	12	T11_18	85.3068	80.8402	74.5307	63.0794	50.0026	32.3059
SRR7558642	12	T11_18	85.1936	80.6687	74.3224	62.762	49.4831	31.6157
SRR7558643	18	T11_18	80.8406	74.4513	68.0192	61.1905	50.5299	33.4359
SRR7558644	3	T03_10	85.9213	82.2264	77.9807	74.3247	65.502	50.6746
SRR7558645	19	T19_26	79.7216	74.8593	68.7115	62.0326	52.8501	35.6206
SRR7558646	21	T19_26	79.8178	75.0557	69.8047	64.1312	54.5924	41.5408
SRR7558647	6	T03_10	83.6419	77.4352	69.8111	62.0446	50.6958	29.7356
SRR7558648	24	T19_26	76.4737	70.357	63.0894	56.9481	49.4051	33.8135
SRR7558649	17	T11_18	80.9481	76.0719	68.7142	62.5826	53.9851	38.0139
SRR7558650	17	T11_18	80.4897	74.1844	66.9295	60.104	50.2888	33.0435
SRR7558651	12	T11_18	80.9963	74.3293	67.2576	59.7864	47.4109	27.8505
SRR7558652	4	T03_10	82.0603	77.8438	72.9867	67.2018	57.872	42.9603
SRR7558653	4	T03_10	82.174	77.9695	73.1203	67.3621	58.0243	43.0928
SRR7558654	4	T03_10	82.9206	79.1543	74.717	69.1503	61.6677	48.9408
SRR7558655	7	T03_10	85.1079	81.4934	76.8005	70.425	61.6973	40.7251
SRR7558656	7	T03_10	85.1202	81.4908	76.7813	70.3835	61.6789	40.5594
SRR7558657	15	T11_18	84.8389	79.5756	72.8926	65.6244	53.5167	27.9045
SRR7558658	8	T03_10	81.8748	75.5248	67.5182	60.691	49.8169	33.5509
SRR7558659	31	T27_34	79.7681	71.9035	64.3937	56.3118	48.2348	29.8648
SRR7558660	44	>=35	81.03	75.3494	67.4183	59.7727	51.8231	38.1555
SRR7558661	44	>=35	78.2859	73.0819	66.0473	59.1899	51.4681	37.5971
SRR7558662	17	T11_18	81.9266	74.653	67.392	59.3795	48.7111	27.6425
SRR7558663	17	T11_18	83.4098	78.1696	72.371	66.3614	55.6766	32.9605
SRR7558664	22	T19_26	73.6653	61.4275	51.7235	45.4289	38.5752	26.6806
SRR7558665	9	T03_10	82.6525	77.8066	71.3525	64.9551	57.0716	42.6339
SRR7558666	14	T11_18	82.1847	77.342	71.2863	64.7572	57.476	40.292
SRR7558667	7	T03_10	82.0566	77	68.3616	61.7382	51.5469	38.8233
SRR7558668	7	T03_10	82.0752	76.9889	68.1259	61.4688	51.3734	38.7252
SRR7558669	11	T11_18	82.1286	75.1729	69.6804	64.3262	56.5982	36.929
SRR7558670	35	>=35	84.2273	77.0298	69.3525	62.105	51.9592	28.2564
SRR7558671	28	T27_34	74.3965	69.2734	62.2303	53.7939	43.5778	26.3295
SRR7558672	21	T19_26	77.5913	71.3392	64.4215	56.1381	45.3859	29.7874
SRR7558673	21	T19_26	81.9223	75.3611	68.2944	61.5028	51.3919	35.3103
SRR7558674	7	T03_10	84.9407	79.4885	74.4961	69.2338	61.5327	46.8069
SRR7558675	22	T19_26	79.031	62.5955	54.3045	48.1491	40.7761	30.1825
SRR7558676	12	T11_18	79.318	74.1665	67.9946	60.0148	50.1386	33.4665
SRR7558677	16	T11_18	79.8721	75.19	69.287	63.3714	55.0471	40.4601
SRR7558678	6	T03_10	84.2432	79.8711	75.5239	70.8167	61.6412	45.9154
SRR7558679	6	T03_10	84.1115	79.6778	75.2944	70.5682	61.3861	45.6137
SRR7558680	11	T11_18	85.0641	81.4136	75.5694	68.8577	58.3293	40.2836
SRR7558681	9	T03_10	84.2111	80.7396	76.7382	71.2998	62.9234	48.7328
SRR7558682	13	T11_18	78.0084	72.3078	66.1445	60.2138	49.2471	34.8534
SRR7558683	4	T03_10	84.2846	74.5913	68.3542	62.2475	57.3604	46.4956
SRR7558684	11	T11_18	80.3508	75.631	69.9954	63.3604	54.2024	35.2305
SRR7558685	36	>=35	82.7009	77.7318	71.7953	64.2831	56.9432	41.1779
SRR7558686	10	T03_10	78.5692	74.1397	69.7664	65.2205	57.4263	40.6641
SRR7558687	12	T11_18	78.6828	74.6396	68.9601	63.6271	55.4236	34.0167
SRR7558688	4	T03_10	84.3562	80.4894	75.5539	70.9085	63.7325	48.9711
SRR7558689	27	T27_34	83.0111	77.3594	70.6875	63.614	52.5513	32.1294
SRR7558690	7	T03_10	84.3201	79.0071	74.1539	68.6435	60.4165	45.9626
SRR7558691	7	T03_10	84.3914	81.6147	76.9684	70.0404	60.8169	44.442
SRR7558692	6	T03_10	83.8709	78.486	73.651	64.2376	54.791	34.3272
SRR7558693	12	T11_18	79.9147	71.6662	61.6001	55.391	49.061	29.9784
SRR7558694	11	T11_18	82.4875	78.5844	73.1335	67.742	59.0583	38.9658
SRR7558695	11	T11_18	82.5176	78.0718	71.7246	65.9789	56.7247	35.5178
SRR7558696	10	T03_10	84.4146	78.7978	74.0449	68.7017	60.975	44.4344
SRR7558698	10	T03_10	82.1812	77.9659	72.3755	67.0851	58.7393	44.675
SRR7558699	12	T11_18	79.5977	73.1416	67.2151	61.5322	53.1749	38.4929
SRR7558700	20	T19_26	78.6582	73.6527	67.2731	60.4699	51.2794	31.522
SRR7558701	12	T11_18	84.7185	81.2362	76.637	71.1692	61.9189	45.9089
SRR7558702	12	T11_18	84.6764	81.1927	76.5538	71.0628	61.7996	45.7835
SRR7558703	5	T03_10	86.796	83.2517	78.9027	74.3407	63.9608	44.9143
SRR7558704	26	T19_26	82.8525	77.1509	70.9643	64.4155	54.3252	26.0187
SRR7558705	4	T03_10	82.3893	77.7322	71.8255	65.1477	57.7337	44.494
SRR7558706	27	T27_34	81.2463	76.3524	70.7193	60.0661	50.2384	34.0377
SRR7558707	9	T03_10	85.4353	80.9346	73.259	66.4921	57.8705	35.7991
SRR7558708	16	T11_18	77.2417	71.7594	65.6589	59.5451	51.5522	36.9051
SRR7558710	21	T19_26	79.4203	74.827	69.7452	63.9784	56.6716	41.1651
SRR7558711	17	T11_18	84.1465	77.9122	72.413	65.5711	51.8113	27.5513
SRR7558712	4	T03_10	86.0438	83.26	79.5823	74.5155	67.028	53.1529
SRR7558713	21	T19_26	78.6709	72.5911	59.6797	50.4172	40.6829	22.5394
SRR7558714	7	T03_10	81.1345	77.112	72.2745	68.0683	61.6834	47.6152
SRR7558715	28	T27_34	82.6892	77.6825	71.866	64.3194	54.4757	38.3615
SRR7558716	16	T11_18	82.4102	78.4169	72.3021	64.489	51.2644	25.0732
SRR7558717	9	T03_10	85.4287	76.1946	63.8667	57.5315	53.233	41.9832
SRR7558718	8	T03_10	83.3983	78.6871	71.7445	64.8682	55.0554	27.8259
SRR7558719	9	T03_10	81.7393	71.8849	59.0307	53.8134	45.9412	31.2787
SRR7558720	6	T03_10	83.552	76.8887	66.892	62.2732	55.9592	45.1738
SRR7558721	17	T11_18	84.8773	80.4714	73.8843	69.1606	62.0993	46.6665
SRR7558722	4	T03_10	74.964	69.1104	63.2176	56.5019	48.3894	35.6744
SRR7558723	15	T11_18	83.6879	78.8804	73.7192	67.5486	60.2992	46.4937
SRR7558724	15	T11_18	83.0646	78.1133	72.9138	66.9742	59.9453	46.1483
SRR7558725	7	T03_10	84.8583	81.6191	77.0124	72.6426	64.2194	50.6537
SRR7558726	7	T03_10	83.6145	79.1714	73.5729	68.9912	60.5151	47.1002
SRR7558728	13	T11_18	79.2252	74.4077	68.0308	60.2483	49.925	28.5978
SRR7558729	7	T03_10	80.6679	75.4975	69.5642	64.3526	58.1643	47.0997
SRR7558730	6	T03_10	87.576	82.5601	75.1964	63.0636	51.3889	25.1484
SRR7558731	15	T11_18	83.8717	79.4778	73.8998	66.8866	56.4834	33.0586
SRR7558732	14	T11_18	81.0697	74.0087	67.6224	61.1487	50.3925	30.004
SRR7558733	25	T19_26	86.1104	82.7157	77.5	70.6867	60.481	42.1947
SRR7558734	21	T19_26	83.916	79.2275	72.1914	65.9822	53.4759	29.9635
SRR7558735	16	T11_18	80.9114	75.6478	67.9199	62.3067	54.5457	40.2164
SRR7558736	19	T19_26	81.423	71.6838	60.5107	52.815	43.7733	26.9563
SRR7558738	11	T11_18	79.9449	73.1165	65.7434	58.6277	49.0655	29.2396
SRR7558739	24	T19_26	80.3828	75.7969	69.2618	61.4822	51.1979	30.834
SRR7558740	21	T19_26	80.2262	74.9081	67.8182	60.3441	52.1832	32.1631
SRR7558741	4	T03_10	77.9929	66.8901	56.4581	50.991	45.0809	36.8172
SRR7558742	8	T03_10	84.1777	78.9861	72.8352	66.1382	53.7861	31.289
SRR7558744	5	T03_10	81.771	73.6918	65.3596	59.9501	52.6005	39.8452
SRR7558745	5	T03_10	81.8611	73.8287	65.5124	60.1161	52.7189	39.9373
SRR7558746	7	T03_10	83.2512	79.6972	73.5356	64.7795	56.5774	43.3363
SRR7558747	5	T03_10	83.6115	80.6059	74.7193	69.0348	61.4098	47.36
SRR7558748	4	T03_10	83.2691	74.5984	64.7446	58.7495	51.6111	40.1779
SRR7558749	17	T11_18	78.7748	68.3837	59.5535	52.0139	41.5616	23.9913
SRR7558750	13	T11_18	83.9626	80.4839	75.482	68.2362	59.4232	44.0706
SRR7558751	5	T03_10	81.6601	76.2058	70.4938	63.1232	52.5401	40.1371
SRR7558752	5	T03_10	81.7099	76.2695	70.5657	63.2002	52.5928	40.1569
SRR7558754	10	T03_10	84.1768	80.132	74.2601	65.6161	56.8114	40.7702
SRR7558755	3	T03_10	84.2367	81.2242	76.569	70.6031	62.3123	48.5831
SRR7558756	3	T03_10	83.9707	80.9463	75.7903	69.9529	60.4866	45.275
SRR7558757	4	T03_10	85.0492	81.3999	78.0083	74.3381	65.3042	45.412
SRR7558758	22	T19_26	88.3458	77.6792	50.4114	16.8247	14.6436	10.2155
SRR7558759	7	T03_10	83.96	81.2411	77.0125	72.8353	65.7308	51.5616
SRR7558760	18	T11_18	79.9061	74.1956	67.9595	60.7326	50.1695	36.3952
SRR7558761	19	T19_26	81.7909	77.5596	71.8857	66.4857	58.0644	41.327
SRR7558762	21	T19_26	82.3234	78.2257	72.2691	65.2592	55.3447	37.7774
SRR7558763	5	T03_10	82.7282	79.0169	74.565	69.9036	61.3472	46.9334
SRR7558764	5	T03_10	79.6748	75.2915	70.8351	66.2043	58.2923	44.8928
SRR7558765	5	T03_10	82.6204	78.9164	74.4557	69.7884	61.2213	46.8084
SRR7558766	27	T27_34	81.9771	76.1151	69.2962	63.5115	54.496	36.4478
SRR7558767	33	T27_34	80.6174	74.9092	68.4634	62.4596	54.0743	35.7065
SRR7558768	6	T03_10	82.5852	78.8979	74.1929	68.4614	58.7221	43.7924
SRR7558769	11	T11_18	83.1288	78.1541	72.7229	66.5193	55.7606	36.3085
SRR7558770	14	T11_18	86.6719	81.8759	73.5963	62.3301	48.4452	32.3801
SRR7558771	8	T03_10	85.7245	80.2774	71.8771	65.123	56.6549	41.7585
SRR7558772	24	T19_26	83.6263	79.5693	70.2364	61.2624	52.6527	27.3309
SRR7558773	24	T19_26	83.8124	79.9586	70.5774	61.4599	52.6756	26.2189
SRR7558774	15	T11_18	83.7514	79.7363	74.3272	68.8855	61.055	44.7059
SRR7558775	17	T11_18	85.2966	81.472	77.1542	71.3894	62.6372	47.1886
SRR7558776	9	T03_10	85.1752	79.6142	73.6413	65.6247	53.7316	33.0683
SRR7558777	16	T11_18	82.0151	78.0349	72.0275	66.9029	59.7434	42.8392
SRR7558778	16	T11_18	82.0883	78.0927	72.0712	66.9754	59.8761	42.9582
SRR7558779	39	>=35	84.3984	80.5139	74.0748	66.2582	52.1515	26.5888
SRR7558780	16	T11_18	83.9844	77.611	71.7034	66.4073	55.9697	35.6293
SRR7558781	7	T03_10	81.8675	75.8762	70.7363	65.5614	56.3213	36.9425
SRR7558782	21	T19_26	78.126	74.1917	66.7811	59.4349	50.605	30.2258
SRR7558783	28	T27_34	81.9287	74.9143	67.3403	59.1259	47.6199	26.9331
SRR7558784	10	T03_10	72.1796	64.8458	59.1085	54.8755	47.6014	36.6123
SRR7558785	25	T19_26	80.3853	72.0095	63.4768	54.5004	45.434	30.2111
SRR7558786	12	T11_18	86.4895	83.077	75.895	68.8619	59.6188	40.0036
SRR7558787	20	T19_26	81.1656	77.2678	71.9075	66.464	58.9501	43.5076
SRR7558788	20	T19_26	84.8086	78.2829	71.1319	63.2177	51.4684	29.566
SRR7558789	18	T11_18	80.7145	76.181	71.556	67.5486	62.274	45.3895
SRR7558790	10	T03_10	80.464	75.5401	69.8062	63.9273	55.1246	35.0228
SRR7558791	10	T03_10	80.4663	75.5559	69.8561	63.9822	55.1883	35.0457
SRR7558792	15	T11_18	83.1944	77.7833	71.1608	63.4863	53.7936	32.9406
SRR7558793	6	T03_10	81.9912	76.0915	68.7998	63.756	55.0515	41.8178
SRR7558794	4	T03_10	84.8614	76.973	72.7327	67.7936	60.6603	48.4541
SRR7558795	10	T03_10	84.0873	78.7385	73.7399	69.4157	61.9237	46.2843
SRR7558796	12	T11_18	82.7218	77.7239	71.9653	66.7513	58.7615	40.0014
SRR7558797	34	T27_34	80.9841	73.4786	66.072	59.5141	51.1115	36.8876
SRR7558798	34	T27_34	78.8154	69.022	61.2078	54.4687	45.9031	31.4557
SRR7558799	30	T27_34	85.8081	81.3485	74.209	66.5975	55.2384	28.8285
SRR7558800	33	T27_34	74.357	69.1155	61.818	52.4066	41.4004	27.1384
SRR7558801	9	T03_10	84.4095	80.4978	74.7778	68.7889	62.9698	51.1059
SRR7558802	16	T11_18	83.2034	78.6303	72.6857	66.4502	56.1746	35.503
SRR7558803	9	T03_10	84.8162	81.1835	77.4327	73.3252	67.7558	52.98
SRR7558804	6	T03_10	83.7846	80.6005	76.4314	71.1861	62.5415	48.4114
SRR7558805	10	T03_10	84.0722	78.6321	70.1884	61.6139	53.3679	31.8121
SRR7558806	29	T27_34	81.988	69.5238	58.3348	50.7298	41.8211	27.2349
SRR7558807	17	T11_18	80.6258	72.1978	65.1724	59.2967	50.0174	34.9569
SRR7558808	10	T03_10	82.1989	77.8119	73.1315	67.3837	58.6046	40.2209
SRR7558809	27	T27_34	84.6592	80.9675	76.4779	71.813	65.0776	49.5559
SRR7558810	18	T11_18	80.769	75.5655	69.1546	63.4424	53.9874	35.0363
SRR7558811	22	T19_26	83.8551	77.9989	70.1167	61.2125	49.3584	24.6013
SRR7558812	19	T19_26	83.4599	78.5816	73.7912	68.2044	60.5767	42.5696
SRR7558813	24	T19_26	83.9425	78.6879	71.6041	61.2452	50.6676	29.905
SRR7558814	10	T03_10	85.3202	80.8963	74.5575	66.093	56.6461	31.1652
SRR7558815	46	>=35	82.1212	74.463	64.4088	51.2721	39.9452	24.3128
SRR7558816	41	>=35	84.6598	77.4914	70.7791	64.8462	56.5611	32.3124
SRR7558817	10	T03_10	83.2146	78.5946	72.5759	64.1086	55.01	41.8389
SRR7558818	9	T03_10	81.8655	77.311	71.8308	66.1768	54.1219	33.8132
SRR7558819	16	T11_18	84.3223	81.2849	76.469	69.0381	57.8884	28.2323
SRR7558820	9	T03_10	81.4832	77.3751	71.9589	66.0486	58.6437	42.6821
SRR7558821	19	T19_26	80.168	74.6957	64.1211	56.4747	47.0393	30.0929
SRR7558822	15	T11_18	81.7049	71.3167	60.3338	52.109	42.3544	21.3644
SRR7558823	10	T03_10	83.5362	65.4178	60.4304	55.4226	49.6823	40.0523
SRR7558824	9	T03_10	82.7456	74.2532	68.0826	60.5567	48.4102	24.5467
SRR7558825	16	T11_18	83.4757	77.1913	70.6761	63.3614	53.1264	32.9314
SRR7558826	24	T19_26	86.2525	82.4881	76.3104	68.566	54.4429	24.0251
SRR7558827	5	T03_10	87.1283	75.0538	54.7096	50.5022	42.0906	31.4272
SRR7558828	10	T03_10	83.7093	79.8357	74.6371	69.5808	61.6136	43.8923
[truncated: 10,855 more rows]

## Sheet: Figure 3c
	Protein Families	Proteins
<10%	91.2009	12.9862
10%~50%	6.5765	24.3414
>50%	2.22262	62.6725

## Sheet: Figure 3e
Abundance (RPKM)	T3_5_Bacteroidales	T3_5_Bifidobacteriales	T3_5_Clostridiales	T3_5_Erysipelotrichales	T3_5_Lactobacillales	T3_5_Verrucomicrobiales	T3_5_Enterobacterales	T3_5_Coriobacteriales	T3_5_Eggerthellales	T3_5_Veillonellales	T6_8_Bacteroidales	T6_8_Bifidobacteriales	T6_8_Clostridiales	T6_8_Erysipelotrichales	T6_8_Lactobacillales	T6_8_Verrucomicrobiales	T6_8_Enterobacterales	T6_8_Coriobacteriales	T6_8_Eggerthellales	T6_8_Veillonellales	T9_11_Bacteroidales	T9_11_Bifidobacteriales	T9_11_Clostridiales	T9_11_Erysipelotrichales	T9_11_Lactobacillales	T9_11_Verrucomicrobiales	T9_11_Enterobacterales	T9_11_Coriobacteriales	T9_11_Eggerthellales	T9_11_Veillonellales	T12_15_Bacteroidales	T12_15_Bifidobacteriales	T12_15_Clostridiales	T12_15_Erysipelotrichales	T12_15_Lactobacillales	T12_15_Verrucomicrobiales	T12_15_Enterobacterales	T12_15_Coriobacteriales	T12_15_Eggerthellales	T12_15_Veillonellales	T16_19_Bacteroidales	T16_19_Bifidobacteriales	T16_19_Clostridiales	T16_19_Erysipelotrichales	T16_19_Lactobacillales	T16_19_Verrucomicrobiales	T16_19_Enterobacterales	T16_19_Coriobacteriales	T16_19_Eggerthellales
K00003	3.45464e-05	0.00341089	0.00105553	0.00236373	0.00119767	0.00211419	0	0	0	0	6.13783e-05	0.00339287	0.0012084	0.00226549	0.00114596	0.00212494	0	0	0	0	8.43659e-05	0.00327327	0.00141811	0.00240807	0.00102418	0.0021479	0	0	0	0	0.000131344	0.00320874	0.0015527	0.00250829	0.00118905	0.00218041	0	0	0	0	0.000183046	0.00311288	0.00159076	0.00262827	0.00126707	0.00210962	0	0	0
K00004	0	0	0	0	0.000541869	0	0	0	0	0	0	0	0	0	0.000435805	0	0	0	0	0	0	0	0	0	0.000370509	0	0	0	0	0	0	0	0	0	0.000414599	0	0	0	0	0	0	0	0	0	0.000330156	0	0	0	0
K00005	0	0	0.000171787	0	0.000568347	0	0	0	0	0	0	0	0.000224656	0	0.000486076	0	0	0	0	0	0	0	0.000247806	0	0.000371748	0	0	0	0	0	0	0	0.000268819	0	0.000314981	0	0	0	0	0	0	0	0.000301586	0	0.000283615	0	0	0	0
K00007	0	0	0	0	0	0	0.000254552	0	0	0	0	0	0	0	0	0	0.000180113	0	0	0	0	0	0	0	0	0	0.000155681	0	0	0	0	0	0	0	0	0	0.00010669	0	0	0	0	0	0	0	0	0	0.000107125	0	0
K00008	0	0	0.000784248	0	0	0	0	0	0	0	0	0	0.000725683	0	0	0	0	0	0	0	0	0	0.000647396	0	0	0	0	0	0	0	0	0	0.000686315	0	0	0	0	0	0	0	0	0	0.000698877	0	0	0	0	0	0
K00009	0	0	7.8473e-05	0.00455421	0.00109138	0	0.000670923	0	0	0	0	0	0.00010741	0.00598389	0.00112685	0	0.00071234	0	0	0	0	0	0.000140256	0.00499578	0.00081366	0	0.000843946	0	0	0	0	0	0.00016519	0.00449405	0.000584656	0	0.00114659	0	0	0	0	0	0.000189843	0.003854	0.000568113	0	0.00158492	0	0
K00010	0	0.000583633	0.000743084	0	0	0	0	0	0	0	0	0.000638447	0.000433191	0	0	0	0	0	0	0	0	0.000644776	0.000312713	0	0	0	0	0	0	0	0	0.000666685	0.00027759	0	0	0	0	0	0	0	0	0.000564087	0.000292185	0	0	0	0	0	0
K00012	0.00250897	0	0.000397009	0	0.000356058	0	0	0	0	0	0.00245129	0	0.00041868	0	0.000506513	0	0	0	0	0	0.00248747	0	0.000354752	0	0.000729978	0	0	0	0	0	0.00246341	0	0.00030228	0	0.00129018	0	0	0	0	0	0.00243915	0	0.000249084	0	0.00174566	0	0	0	0
K00013	0	0.00205147	0.00112732	0.00187468	0	0.00252495	0.000590457	0.00304518	0	0	0	0.00208771	0.00118131	0.00184047	0	0.00219648	0.000553406	0.00311375	0	0	0	0.00206588	0.00116465	0.00195981	0	0.00243991	0.000518864	0.00352068	0	0	0	0.00206924	0.00121093	0.00209576	0	0.00225527	0.000489833	0.00353496	0	0	0	0.00206978	0.00126602	0.00217102	0	0.00221724	0.000446828	0.00370087	0
K00014	0.00114139	0.00168575	0.00187308	0	0.000540139	0.0021876	0.00108756	0.00367637	0.00308345	0.00288215	0.00119015	0.00170664	0.00189083	0	0.000435212	0.00214889	0.00106463	0.00371722	0.00333824	0.00292089	0.00124364	0.00171338	0.00196768	0	0.00067007	0.00219462	0.00102843	0.00376096	0.00322933	0.0026753	0.00128837	0.0017012	0.0020632	0	0.000845319	0.00214252	0.00096813	0.00384755	0.0031795	0.00204833	0.00132823	0.0016851	0.00208987	0	0.000956603	0.00217698	0.000953686	0.00383702	0.00319746
K00016	0	0.00396869	0.00111269	0	0.000724528	0	0	0	0	0	0	0.00385615	0.00112784	0	0.000716834	0	0	0	0	0	0	0.00374712	0.00106401	0	0.000777635	0	0	0	0	0	0	0.00363709	0.00107092	0	0.000696835	0	0	0	0	0	0	0.00358184	0.0010631	0	0.000775234	0	0	0	0
K00018	0.00095985	0	0.000826542	0.00213048	0	0	0	0	0	0	0.000988262	0	0.000898602	0.00199352	0	0	0	0	0	0	0.00096448	0	0.00100351	0.00209572	0	0	0	0	0	0	0.000932863	0	0.00105057	0.0021755	0	0	0	0	0	0	0.000941973	0	0.00110733	0.00226788	0	0	0	0	0
K00020	0	0	0.000274459	0	0	0.00220979	0.00167315	0	0	0	0	0	0.000318466	0	0	0.00217109	0.00174401	0	0	0	0	0	0.000287326	0	0	0.00220376	0.00175492	0	0	0	0	0	0.000220747	0	0	0.00218711	0.00182485	0	0	0	0	0	0.000213454	0	0	0.00217961	0.00177976	0	0
K00024	0.00124385	0	0	0	0	0	0	0	0	0	0.00127121	0	0	0	0	0	0	0	0	0	0.00125125	0	0	0	0	0	0	0	0	0	0.00125673	0	0	0	0	0	0	0	0	0	0.00129565	0	0	0	0	0	0	0	0
K00027	0.00278293	0	0.00129523	0	0	0	0	0	0	0.00287013	0.00211931	0	0.00132699	0	0	0	0	0	0	0.00282393	0.00171617	0	0.00138405	0	0	0	0	0	0	0.00252408	0.00159499	0	0.00146107	0	0	0	0	0	0	0.00201213	0.001456	0	0.00149312	0	0	0	0	0	0
K00029	0.00278293	0	0	0	0	0	0	0	0	0	0.00211931	0	0	0	0	0	0	0	0	0	0.00171617	0	0	0	0	0	0	0	0	0	0.00159499	0	0	0	0	0	0	0	0	0	0.001456	0	0	0	0	0	0	0	0
K00030	0	0	0	0.00260015	0	0	0	0	0	0	0	0	0	0.0024672	0	0	0	0	0	0	0	0	0	0.00285961	0	0	0	0	0	0	0	0	0	0.00338239	0	0	0	0	0	0	0	0	0	0.00409768	0	0	0	0	0
K00031	0.00140232	0	0.000618491	0	0	0	0.000624674	0	0	0	0.0012185	0	0.000671507	0	0	0	0.000629651	0	0	0	0.00115303	0	0.000706027	0	0	0	0.000624456	0	0	0	0.00116733	0	0.000774261	0	0	0	0.000602831	0	0	0	0.00116089	0	0.000784269	0	0	0	0.0006221	0	0
K00033	0.00108029	0.000321501	0	0	0	0	0	0	0	0	0.00110377	0.000396408	0	0	0	0	0	0	0	0	0.00105494	0.000490425	0	0	0	0	0	0	0	0	0.00104203	0.000581224	0	0	0	0	0	0	0	0	0.00105716	0.000644108	0	0	0	0	0	0	0
K00034	0	0	0	0	0.000946498	0	0	0	0	0	0	0	0	0	0.00108518	0	0	0	0	0	0	0	0	0	0.00127366	0	0	0	0	0	0	0	0	0	0.00113433	0	0	0	0	0	0	0	0	0	0.00102492	0	0	0	0
K00036	0.000901382	0.00250895	0.000119353	0	0.00140739	0	0.000560267	0	0	0	0.000998594	0.00251368	0.000113133	0	0.00146611	0	0.000542099	0	0	0	0.000985866	0.00249318	9.35229e-05	0	0.00132905	0	0.000537069	0	0	0	0.000977503	0.00245983	7.22777e-05	0	0.00116044	0	0.000529312	0	0	0	0.000979356	0.00241903	6.17267e-05	0	0.00115515	0	0.000507917	0	0
K00039	0	0	0	0	0	0	0.000243791	0	0	0	0	0	0	0	0	0	0.000178116	0	0	0	0	0	0	0	0	0	0.000161558	0	0	0	0	0	0	0	0	0	9.53601e-05	0	0	0	0	0	0	0	0	0	0.000103552	0	0
K00040	0	0	0	0	0	0	0.00191627	0	0	0	0	0	0	0	0	0	0.00189838	0	0	0	0	0	0	0	0	0	0.00185702	0	0	0	0	0	0	0	0	0	0.00189793	0	0	0	0	0	0	0	0	0	0.00178552	0	0
K00041	0.000617927	0	0.000536271	0	0	0	0.000662415	0	0	0	0.00079227	0	0.000650143	0	0	0	0.000649839	0	0	0	0.000791996	0	0.000732697	0	0	0	0.000575158	0	0	0	0.000824667	0	0.000638538	0	0	0	0.00054203	0	0	0	0.00084588	0	0.000618028	0	0	0	0.000521439	0	0
K00042	0	0	0.000102829	0	0	0	0.000575463	0	0	0	0	0	0.000147533	0	0	0	0.000585979	0	0	0	0	0	0.000126563	0	0	0	0.000589672	0	0	0	0	0	9.3221e-05	0	0	0	0.000598245	0	0	0	0	0	8.84214e-05	0	0	0	0.000594444	0	0
K00046	0	0	2.08106e-05	0	0	0	0	0	0	0	0	0	3.52692e-05	0	0	0	0	0	0	0	0	0	3.53215e-05	0	0	0	0	0	0	0	0	0	3.7328e-05	0	0	0	0	0	0	0	0	0	4.31207e-05	0	0	0	0	0	0
K00048	0	0.00169162	0.000361316	0	0	0	0	0	0	0.00144926	0	0.00167981	0.000487169	0	0	0	0	0	0	0.00167302	0	0.00165845	0.000584113	0	0	0	0	0	0	0.00170522	0	0.00165727	0.000587758	0	0	0	0	0	0	0.00138241	0	0.00168601	0.000609637	0	0	0	0	0	0
K00052	0	0.00201101	0.000423485	0	0.000813609	0	0	0	0	0	0	0.0019994	0.000576847	0	0.000845534	0	0	0	0	0	0	0.00199343	0.000762393	0	0.00094932	0	0	0	0	0	0	0.00200457	0.000783199	0	0.00108147	0	0	0	0	0	0	0.00197668	0.00082205	0	0.0010172	0	0	0	0
K00053	0.00119819	0	0	0	0.0010335	0	0.00132303	0	0	0	0.00125933	0	0	0	0.00104265	0	0.00148072	0	0	0	0.00130704	0	0	0	0.00105601	0	0.00156555	0	0	0	0.00134894	0	0	0	0.00122469	0	0.00155421	0	0	0	0.00134495	0	0	0	0.00110648	0	0.00173408	0	0
K00054	0	0	0	0	0.00183046	0	0	0	0	0	0	0	0	0	0.00184028	0	0	0	0	0	0	0	0	0	0.00175319	0	0	0	0	0	0	0	0	0	0.00178281	0	0	0	0	0	0	0	0	0	0.00179593	0	0	0	0
K00057	0.00114597	0.00213558	0.00116397	0	0	0	0	0	0	0.00228339	0.00120319	0.00213507	0.00109375	0	0	0	0	0	0	0.0021701	0.00125389	0.0021302	0.00117665	0	0	0	0	0	0	0.00199479	0.00129722	0.00216771	0.00126185	0	0	0	0	0	0	0.00159845	0.0013316	0.00216473	0.00131478	0	0	0	0	0	0
K00058	0	0.00220622	0.000353493	0.0022318	0	0.00252261	0	0	0	0	0	0.00221122	0.000467832	0.0030282	0	0.00249948	0	0	0	0	0	0.00219495	0.000500109	0.00280949	0	0.00265846	0	0	0	0	0	0.00219233	0.000469784	0.00272064	0	0.00263273	0	0	0	0	0	0.00218865	0.000447678	0.00250225	0	0.00263761	0	0	0
K00059	0.0029387	0	0.00202941	0	0.000946498	0	0.00233994	0	0.00399491	0	0.0029664	0	0.00218858	0	0.00108518	0	0.00224327	0	0.0029716	0	0.00288411	0	0.00239721	0	0.00127366	0	0.00231387	0	0.00283016	0	0.00280271	0	0.00266007	0	0.00113433	0	0.00219022	0	0.002591	0	0.00260914	0	0.00279613	0	0.00102492	0	0.00228745	0	0.002489
K00060	0	0	6.67487e-05	0	0	0.00246739	0.000713855	0	0	0	0	0	4.17344e-05	0	0	0.00264729	0.000730217	0	0	0	0	0	3.33709e-05	0	0	0.00247625	0.000731638	0	0	0	0	0	3.25124e-05	0	0	0.00251665	0.000699998	0	0	0	0	0	3.79624e-05	0	0	0.00247799	0.00069967	0	0
K00065	0	0	7.62107e-06	0	0	0	0	0	0	0	0	0	3.47336e-05	0	0	0	0	0	0	0	0	0	4.53308e-05	0	0	0	0	0	0	0	0	0	3.65067e-05	0	0	0	0	0	0	0	0	0	2.92845e-05	0	0	0	0	0	0
K00067	0.00265823	0.00177158	0.00120722	0.0037189	0.00134969	0.00217549	0.00034942	0	0.00601712	0	0.00277009	0.00164984	0.00138122	0.00392417	0.00126076	0.00215272	0.000334771	0	0.00507959	0	0.0027696	0.00169358	0.00153342	0.00386593	0.00112918	0.00214269	0.00033674	0	0.00459623	0	0.00274409	0.00169714	0.00150351	0.00426102	0.00114525	0.00217351	0.000327409	0	0.00441449	0	0.00275193	0.00169337	0.00150997	0.00496854	0.00103942	0.00211258	0.000260237	0	0.00427764
K00068	0	0	0	0	0.000621448	0	0.000635962	0	0	0	0	0	0	0	0.000814255	0	0.000620629	0	0	0	0	0	0	0	0.000897068	0	0.000615572	0	0	0	0	0	0	0	0.000965862	0	0.000614292	0	0	0	0	0	0	0	0.00100628	0	0.000604666	0	0
K00073	0	0	0	0	0	0	0.000365079	0	0	0	0	0	0	0	0	0	0.000368094	0	0	0	0	0	0	0	0	0	0.000379	0	0	0	0	0	0	0	0	0	0.000384748	0	0	0	0	0	0	0	0	0	0.000325339	0	0
K00074	0	0	0.000233139	0	0	0	0.000573892	0	0	0	0	0	0.000329523	0	0	0	0.000543574	0	0	0	0	0	0.000463867	0	0	0	0.000537719	0	0	0	0	0	0.000497695	0	0	0	0.000533461	0	0	0	0	0	0.000526495	0	0	0	0.000514324	0	0
K00075	0.00107591	0.00221296	0.000603803	0.00266195	0.00123076	0.00244254	0.00070951	0.00912452	0	0	0.00114127	0.00220243	0.000725534	0.00271198	0.00121649	0.0023853	0.000719444	0.00921944	0	0	0.00111568	0.00220322	0.000779615	0.00284919	0.00105056	0.00258122	0.00070858	0.00929479	0	0	0.00114646	0.00221627	0.000782842	0.00300075	0.000841657	0.00274617	0.000721926	0.00962228	0	0	0.0011903	0.00225383	0.000810309	0.00314547	0.00103243	0.00270847	0.000677242	0.00935807	0
K00076	0	0	0	0	0	0	0.000394657	0	0	0	0	0	0	0	0	0	0.000409499	0	0	0	0	0	0	0	0	0	0.000397464	0	0	0	0	0	0	0	0	0	0.000412054	0	0	0	0	0	0	0	0	0	0.00041377	0	0
K00077	0.00125638	0.000211714	0.000603124	0.00254376	0.00150174	0.00200923	0.000924228	0	0	0	0.00127151	0.000284778	0.000822703	0.00235725	0.0014221	0.00219968	0.000864653	0	0	0	0.00128066	0.000423933	0.00106177	0.00214964	0.00096057	0.00217925	0.000861277	0	0	0	0.00122972	0.000586427	0.0011073	0.00204556	0.000786308	0.00216112	0.000825355	0	0	0	0.00122356	0.000661971	0.00114347	0.00167873	0.000827865	0.00218808	0.000760763	0	0
K00078	0	0.00211576	0.000310743	0	0	0	0	0	0	0	0	0.00210914	0.000341453	0	0	0	0	0	0	0	0	0.00211498	0.000398182	0	0	0	0	0	0	0	0	0.00216121	0.000423197	0	0	0	0	0	0	0	0	0.00220348	0.00041716	0	0	0	0	0	0
K00087	0	0	0.000517899	0	0	0	0.000504739	0	0	0	0	0	0.000583884	0	0	0	0.000539384	0	0	0	0	0	0.000505116	0	0	0	0.000532212	0	0	0	0	0	0.00043291	0	0	0	0.00056968	0	0	0	0	0	0.000378463	0	0	0	0.000588761	0	0
K00088	0	0.00253979	0.00124586	0	0	0.00272026	0	0	0	0	0	0.00252245	0.00135875	0	0	0.00261895	0	0	0	0	0	0.00260453	0.00122963	0	0	0.00270131	0	0	0	0	0	0.00260307	0.00116065	0	0	0.0028389	0	0	0	0	0	0.00269232	0.00114347	0	0	0.0029105	0	0	0
K00090	0	0	0	0	0	0	0.000751315	0	0	0	0	0	0	0	0	0	0.000754781	0	0	0	0	0	0	0	0	0	0.00075596	0	0	0	0	0	0	0	0	0	0.000738271	0	0	0	0	0	0	0	0	0	0.000756083	0	0
K00094	0	0	0	0	0	0	0.000512502	0	0	0	0	0	0	0	0	0	0.000523693	0	0	0	0	0	0	0	0	0	0.00049525	0	0	0	0	0	0	0	0	0	0.000480005	0	0	0	0	0	0	0	0	0	0.000473638	0	0
K00096	5.05639e-05	0	0.000312431	0	0	0	0	0	0	0	0.000123538	0	0.000391927	0	0	0	0	0	0	0	0.000138997	0	0.000445207	0	0	0	0	0	0	0	0.000177888	0	0.00050839	0	0	0	0	0	0	0	0.000194929	0	0.000517265	0	0	0	0	0	0
K00097	0.00114474	0	0	0	0	0	0.000698431	0	0	0	0.00120366	0	0	0	0	0	0.000705593	0	0	0	0.00120683	0	0	0	0	0	0.000719128	0	0	0	0.00123693	0	0	0	0	0	0.000716002	0	0	0	0.00128491	0	0	0	0	0	0.000714661	0	0
K00099	0	0.00192877	0.000661233	0	0	0	0.000612765	0	0.00335062	0	0	0.00193421	0.000766278	0	0	0	0.000657183	0	0.00360277	0	0	0.00197372	0.000814327	0	0	0	0.000669943	0	0.00377708	0	0	0.00198648	0.000806377	0	0	0	0.000734318	0	0.00368392	0	0	0.00200362	0.000777582	0	0	0	0.000757574	0	0.00389955
K00100	0	0	0	0	0.00071388	0	0	0	0	0	0	0	0	0	0.000695314	0	0	0	0	0	0	0	0	0	0.000616056	0	0	0	0	0	0	0	0	0	0.000475859	0	0	0	0	0	0	0	0	0	0.000485655	0	0	0	0
K00101	0	0	0	0	0	0	0.000683334	0	0	0	0	0	0	0	0	0	0.000668911	0	0	0	0	0	0	0	0	0	0.000643139	0	0	0	0	0	0	0	0	0	0.000580179	0	0	0	0	0	0	0	0	0	0.000576561	0	0
K00104	0	0	0.000202192	0	0	0.00247409	0.000494354	0	0	0	0	0	0.000256788	0	0	0.00240818	0.000518144	0	0	0	0	0	0.000243207	0	0	0.00250537	0.000505867	0	0	0	0	0	0.000238943	0	0	0.00251542	0.00052604	0	0	0	0	0	0.000253435	0	0	0.00253546	0.000517443	0	0
K00105	0	0	0	0	0.00100091	0	0	0	0	0	0	0	0	0	0.00101571	0	0	0	0	0	0	0	0	0	0.000801808	0	0	0	0	0	0	0	0	0	0.000568641	0	0	0	0	0	0	0	0	0	0.000577276	0	0	0	0
K00108	0	0	0	0	0	0	0.000632504	0	0	0	0	0	0	0	0	0	0.000589871	0	0	0	0	0	0	0	0	0	0.000595631	0	0	0	0	0	0	0	0	0	0.000558626	0	0	0	0	0	0	0	0	0	0.000544602	0	0
K00111	0.00016906	0	0.00111775	0	0.00100091	0	0.00133518	0	0.00317088	0	0.000201447	0	0.00109344	0	0.00101571	0	0.00137564	0	0.00327575	0	0.000201011	0	0.00105325	0	0.000801808	0	0.00139618	0	0.00341887	0	0.000227425	0	0.00104649	0	0.000568641	0	0.00138904	0	0.00336647	0	0.000237488	0	0.00105413	0	0.000577276	0	0.00142529	0	0.00348134
K00112	0	0	0	0	0	0	0.000585794	0	0	0	0	0	0	0	0	0	0.000560161	0	0	0	0	0	0	0	0	0	0.000530291	0	0	0	0	0	0	0	0	0	0.000506952	0	0	0	0	0	0	0	0	0	0.000455933	0	0
K00113	0	0	0	0	0	0	0.00058994	0	0	0	0	0	0	0	0	0	0.000597563	0	0	0	0	0	0	0	0	0	0.00060748	0	0	0	0	0	0	0	0	0	0.000609479	0	0	0	0	0	0	0	0	0	0.00058971	0	0
K00116	0	0	0	0	0	0	0.000713743	0	0	0	0	0	0	0	0	0	0.000665958	0	0	0	0	0	0	0	0	0	0.000646421	0	0	0	0	0	0	0	0	0	0.000604456	0	0	0	0	0	0	0	0	0	0.000586199	0	0
K00117	0	0	0	0	0	0	0.000676796	0	0	0	0	0	0	0	0	0	0.000642997	0	0	0	0	0	0	0	0	0	0.000611058	0	0	0	0	0	0	0	0	0	0.000596397	0	0	0	0	0	0	0	0	0	0.000576929	0	0
K00121	0	0	0	0	0	0	0.000728224	0	0	0	0	0	0	0	0	0	0.00071031	0	0	0	0	0	0	0	0	0	0.000717602	0	0	0	0	0	0	0	0	0	0.00072743	0	0	0	0	0	0	0	0	0	0.000720158	0	0
K00123	0	0	0.000242301	0	0	0	0	0	0	0	0	0	0.000235478	0	0	0	0	0	0	0	0	0	0.000230637	0	0	0	0	0	0	0	0	0	0.000262157	0	0	0	0	0	0	0	0	0	0.000266072	0	0	0	0	0	0
K00124	0	0	0	0	0	0	0.00191399	0	0.0028298	0	0	0	0	0	0	0	0.00197093	0	0.00301493	0	0	0	0	0	0	0	0.00195448	0	0.00288341	0	0	0	0	0	0	0	0.00199213	0	0.00278451	0	0	0	0	0	0	0	0.00195099	0	0.00285625
K00127	0	0	0	0	0	0	0.00136912	0	0.0026281	0	0	0	0	0	0	0	0.00136461	0	0.00282662	0	0	0	0	0	0	0	0.00133832	0	0.00279928	0	0	0	0	0	0	0	0.00132284	0	0.00274665	0	0	0	0	0	0	0	0.00127113	0	0.00273133
K00128	0	0	0	0	0	0	0	0	0	0.00275183	0	0	0	0	0	0	0	0	0	0.00286752	0	0	0	0	0	0	0	0	0	0.00269666	0	0	0	0	0	0	0	0	0	0.00239423	0	0	0	0	0	0	0	0	0
K00130	0	0	0	0	0	0	0.000581555	0	0	0	0	0	0	0	0	0	0.00057342	0	0	0	0	0	0	0	0	0	0.000572899	0	0	0	0	0	0	0	0	0	0.000558305	0	0	0	0	0	0	0	0	0	0.000569015	0	0
K00131	0	0	0	0	0.000813313	0	0	0	0	0	0	0	0	0	0.000984588	0	0	0	0	0	0	0	0	0	0.00165343	0	0	0	0	0	0	0	0	0	0.00236192	0	0	0	0	0	0	0	0	0	0.0025634	0	0	0	0
K00133	0.0012906	0	0.000677012	0	0.000786256	0.00444687	0.000614146	0	0	0	0.00128256	0	0.000821776	0	0.000707622	0.00310872	0.000614567	0	0	0	0.00123549	0	0.000932478	0	0.000666543	0.00245446	0.00061578	0	0	0	0.00121965	0	0.000969208	0	0.000698915	0.00248403	0.00061645	0	0	0	0.00118283	0	0.000961868	0	0.00078971	0.00249784	0.000594506	0	0
K00134	0.000220965	0	0.00867968	0	0	0	0.000812533	0	0	0	0.000248697	0	0.0051381	0	0	0	0.000776374	0	0	0	0.000319649	0	0.00310945	0	0	0	0.000759177	0	0	0	0.000347872	0	0.00251631	0	0	0	0.000748788	0	0	0	0.0003628	0	0.00228433	0	0	0	0.000749102	0	0
K00135	0	0	0	0	0	0	0.0017811	0	0	0	0	0	0	0	0	0	0.00155623	0	0	0	0	0	0	0	0	0	0.00129224	0	0	0	0	0	0	0	0	0	0.000964101	0	0	0	0	0	0	0	0	0	0.000664928	0	0
K00137	0	0	0	0	0	0	0.000568648	0	0	0	0	0	0	0	0	0	0.00055877	0	0	0	0	0	0	0	0	0	0.000532212	0	0	0	0	0	0	0	0	0	0.000527839	0	0	0	0	0	0	0	0	0	0.00050217	0	0
K00138	0	0	0	0	0	0	0	0	0	0.00275183	0	0	0	0	0	0	0	0	0	0.00286752	0	0	0	0	0	0	0	0	0	0.00269666	0	0	0	0	0	0	0	0	0	0.00239423	0	0	0	0	0	0	0	0	0
K00140	0	0	0	0	0	0	0.000383423	0	0	0	0	0	0	0	0	0	0.000269043	0	0	0	0	0	0	0	0	0	0.0002011	0	0	0	0	0	0	0	0	0	0.000154011	0	0	0	0	0	0	0	0	0	0.000149652	0	0
K00145	0.00119777	0.0018008	0.000884557	0.00253988	0.000694554	0.00215897	0.000775734	0.00365037	0	0	0.00122754	0.00179976	0.001113	0.0025647	0.000864636	0.00227986	0.000783875	0.00397988	0	0	0.00128219	0.00179285	0.00117404	0.00284675	0.00100069	0.0021941	0.000787116	0.00410434	0	0	0.00126945	0.00176398	0.00126239	0.00304319	0.00115446	0.00230447	0.000780383	0.0041716	0	0	0.00123708	0.00176441	0.00130337	0.00342116	0.00114467	0.00227734	0.000771402	0.0043968	0
K00146	0	0	0	0	0	0	0.000360743	0	0	0	0	0	0	0	0	0	0.000336543	0	0	0	0	0	0	0	0	0	0.000325887	0	0	0	0	0	0	0	0	0	0.000297751	0	0	0	0	0	0	0	0	0	0.000274714	0	0
K00147	0.000529995	0.00181338	6.35071e-05	0	0	0	0	0	0	0	0.000606272	0.00181248	6.72159e-05	0	0	0	0	0	0	0	0.000553672	0.00182444	0.000137551	0	0	0	0	0	0	0	0.000562087	0.00179553	0.000147287	0	0	0	0	0	0	0	0.000557558	0.00182028	0.000162901	0	0	0	0	0	0
K00151	0	0	0	0	0	0	0.00040468	0	0	0	0	0	0	0	0	0	0.000370283	0	0	0	0	0	0	0	0	0	0.000421021	0	0	0	0	0	0	0	0	0	0.000391179	0	0	0	0	0	0	0	0	0	0.000409116	0	0
K00156	0.000738442	0	0	0	0	0	0	0	0	0	0.0006491	0	0	0	0	0	0	0	0	0	0.000634891	0	0	0	0	0	0	0	0	0	0.000565571	0	0	0	0	0	0	0	0	0	0.000537391	0	0	0	0	0	0	0	0
K00158	0	0	0	0	0.000728771	0	0	0	0	0	0	0	0	0	0.000796806	0	0	0	0	0	0	0	0	0	0.000825596	0	0	0	0	0	0	0	0	0	0.000652336	0	0	0	0	0	0	0	0	0	0.000616286	0	0	0	0
K00162	0	0	0	0	0.000611177	0	0	0	0	0	0	0	0	0	0.000554333	0	0	0	0	0	0	0	0	0	0.000761635	0	0	0	0	0	0	0	0	0	0.00102105	0	0	0	0	0	0	0	0	0	0.000988529	0	0	0	0
K00164	0	0	0	0	0	0.00211137	0.00103883	0	0	0	0	0	0	0	0	0.00225253	0.00105067	0	0	0	0	0	0	0	0	0.00231086	0.00105824	0	0	0	0	0	0	0	0	0.00227883	0.00105842	0	0	0	0	0	0	0	0	0.00235124	0.00100539	0	0
K00169	0	0	0.000177916	0	0	0	0	0	0	0	0	0	0.000196183	0	0	0	0	0	0	0	0	0	0.000194778	0	0	0	0	0	0	0	0	0	0.000177477	0	0	0	0	0	0	0	0	0	0.000178507	0	0	0	0	0	0
K00170	0	0	4.45872e-05	0	0	0	0	0	0	0	0	0	6.03582e-05	0	0	0	0	0	0	0	0	0	7.40592e-05	0	0	0	0	0	0	0	0	0	8.69134e-05	0	0	0	0	0	0	0	0	0	0.000100091	0	0	0	0	0	0
K00171	0	0	2.00137e-05	0	0	0	0	0	0	0	0	0	3.35554e-05	0	0	0	0	0	0	0	0	0	5.02916e-05	0	0	0	0	0	0	0	0	0	7.03391e-05	0	0	0	0	0	0	0	0	0	8.63645e-05	0	0	0	0	0	0
K00172	0	0	4.47307e-05	0	0	0	0	0	0	0	0	0	5.79433e-05	0	0	0	0	0	0	0	0	0	6.62627e-05	0	0	0	0	0	0	0	0	0	7.87404e-05	0	0	0	0	0	0	0	0	0	9.10269e-05	0	0	0	0	0	0
K00174	0.00249165	0	8.63215e-05	0	0	0	0	0	0	0.00309918	0.00256547	0	9.19384e-05	0	0	0	0	0	0	0.00306286	0.00272781	0	8.8098e-05	0	0	0	0	0	0	0.00302929	0.00282709	0	7.94805e-05	0	0	0	0	0	0	0.00353919	0.00294653	0	8.66588e-05	0	0	0	0	0	0
K00175	0.00245587	0	7.20638e-05	0	0	0	0	0	0	0.00287509	0.00252593	0	7.32793e-05	0	0	0	0	0	0	0.00272808	0.00264833	0	6.96939e-05	0	0	0	0	0	0	0.00265459	0.00272191	0	6.55335e-05	0	0	0	0	0	0	0.00305804	0.00281388	0	6.86593e-05	0	0	0	0	0	0
K00177	0.00120677	0	9.01451e-05	0	0	0	0	0	0	0	0.00126435	0	9.75854e-05	0	0	0	0	0	0	0	0.00135489	0	9.07728e-05	0	0	0	0	0	0	0	0.0014754	0	6.97447e-05	0	0	0	0	0	0	0	0.0015441	0	6.58915e-05	0	0	0	0	0	0
K00184	0	0	0	0	0	0.00254212	0	0	0.0193032	0	0	0	0	0	0	0.00240883	0	0	0.0201935	0	0	0	0	0	0	0.00245158	0	0	0.0206074	0	0	0	0	0	0	0.00251979	0	0	0.0217599	0	0	0	0	0	0	0.00240803	0	0	0.0223609
K00185	0	0	0	0	0	0.00216804	0	0	0.011864	0	0	0	0	0	0	0.00217841	0	0	0.0128876	0	0	0	0	0	0	0.00217418	0	0	0.0128597	0	0	0	0	0	0	0.00217803	0	0	0.0128816	0	0	0	0	0	0	0.00215626	0	0	0.0131083
K00194	0	0	0.000201983	0	0	0	0	0	0	0	0	0	0.00021149	0	0	0	0	0	0	0	0	0	0.000230418	0	0	0	0	0	0	0	0	0	0.00026882	0	0	0	0	0	0	0	0	0	0.000259067	0	0	0	0	0	0
K00196	0	0	0.000485944	0	0	0	0	0	0	0	0	0	0.000496928	0	0	0	0	0	0	0	0	0	0.000412597	0	0	0	0	0	0	0	0	0	0.000360127	0	0	0	0	0	0	0	0	0	0.000316106	0	0	0	0	0	0
K00197	0	0	0.00019879	0	0	0	0	0	0	0	0	0	0.000209957	0	0	0	0	0	0	0	0	0	0.000229873	0	0	0	0	0	0	0	0	0	0.00026887	0	0	0	0	0	0	0	0	0	0.000256663	0	0	0	0	0	0
K00198	0	0	0.000731519	0	0	0	0	0	0	0.00262609	0	0	0.000768702	0	0	0	0	0	0	0.00291991	0	0	0.000704077	0	0	0	0	0	0	0.00262622	0	0	0.0006632	0	0	0	0	0	0	0.00217386	0	0	0.000592207	0	0	0	0	0	0
K00208	0.00125384	0	0	0	0.000627237	0	0.00053592	0	0	0	0.00130082	0	0	0	0.000765601	0	0.000536034	0	0	0	0.0013455	0	0	0	0.00068063	0	0.000535048	0	0	0	0.00133947	0	0	0	0.000634981	0	0.000538515	0	0	0	0.00131546	0	0	0	0.000653295	0	0.00051053	0	0
K00209	0	0	0.000176914	0	0	0	0	0	0	0	0	0	0.000220454	0	0	0	0	0	0	0	0	0	0.000239589	0	0	0	0	0	0	0	0	0	0.000277424	0	0	0	0	0	0	0	0	0	0.000279839	0	0	0	0	0	0
K00215	0.00148081	0.00212117	0.000892821	0.00326687	0.00116745	0.0023842	0.000631772	0.00331504	0	0.0019057	0.00150881	0.00214483	0.00103965	0.00327634	0.00129125	0.0023983	0.000655687	0.00329428	0	0.001903	0.00158173	0.00213957	0.00117969	0.00333515	0.00150898	0.00237578	0.000663665	0.00346358	0	0.00190842	0.00159337	0.00210972	0.00128167	0.00342996	0.00148656	0.00239204	0.000675279	0.00344503	0	0.00228501	0.00159439	0.0021066	0.00133364	0.00354079	0.00134161	0.00239964	0.000639353	0.00348167	0
K00216	0	0	0	0	0	0	0.000583003	0	0	0	0	0	0	0	0	0	0.000581443	0	0	0	0	0	0	0	0	0	0.000572508	0	0	0	0	0	0	0	0	0	0.000561094	0	0	0	0	0	0	0	0	0	0.00054735	0	0
K00226	0	0.00187055	0	0	0.00171705	0	0	0	0	0	0	0.00187942	0	0	0.00160794	0	0	0	0	0	0	0.00187786	0	0	0.00130335	0	0	0	0	0	0	0.00189928	0	0	0.00132704	0	0	0	0	0	0	0.00195232	0	0	0.00124032	0	0	0	0
K00228	0	0	0	0	0	0	0.000631461	0	0	0	0	0	0	0	0	0	0.000607548	0	0	0	0	0	0	0	0	0	0.000588467	0	0	0	0	0	0	0	0	0	0.000602282	0	0	0	0	0	0	0	0	0	0.000585735	0	0
K00230	0.00011217	0	4.95266e-05	0	0	0	0.000791943	0	0	0	0.000193175	0	3.98534e-05	0	0	0	0.000815335	0	0	0	0.000253169	0	3.15557e-05	0	0	0	0.000831483	0	0	0	0.000277345	0	3.09485e-05	0	0	0	0.000830249	0	0	0	0.000242172	0	3.01109e-05	0	0	0	0.000814645	0	0
K00231	0.000471863	0	0	0	0	0	0	0	0	0.00210865	0.000282888	0	0	0	0	0	0	0	0	0.00221207	0.000234421	0	0	0	0	0	0	0	0	0.00191919	0.000187416	0	0	0	0	0	0	0	0	0.00140537	0.000157671	0	0	0	0	0	0	0	0
K00239	0.00171259	0.00171915	0	0	0	0	0.00124769	0	0	0.00310281	0.00173675	0.00168877	0	0	0	0	0.00125137	0	0	0.00307978	0.00199437	0.00176645	0	0	0	0	0.00123335	0	0	0.00273981	0.00199393	0.00181724	0	0	0	0	0.00122715	0	0	0.00219899	0.00208001	0.00184847	0	0	0	0	0.00118432	0	0
K00240	0.0015461	0.00179865	0.000172908	0	0	0	0.00133798	0	0.00252499	0.00301776	0.00156271	0.00184407	0.000275564	0	0	0	0.00136548	0	0.00270489	0.00310117	0.00179141	0.00184579	0.00038312	0	0	0	0.00132644	0	0.00290463	0.00287221	0.00178667	0.00185824	0.000436744	0	0	0	0.00129377	0	0.00291394	0.00227014	0.00184775	0.00187115	0.000466251	0	0	0	0.00125701	0	0.00289186
K00241	0.00139007	0	0	0	0	0.00246504	0.000571121	0	0	0	0.0014713	0	0	0	0	0.00266123	0.000577228	0	0	0	0.00150943	0	0	0	0	0.00265718	0.000531617	0	0	0	0.00151861	0	0	0	0	0.00256331	0.000532329	0	0	0	0.00150981	0	0	0	0	0.00258481	0.00052585	0	0
K00242	0	0	0	0	0	0	0.000574568	0	0	0	0	0	0	0	0	0	0.000581765	0	0	0	0	0	0	0	0	0	0.000556037	0	0	0	0	0	0	0	0	0	0.000566671	0	0	0	0	0	0	0	0	0	0.000529484	0	0
K00244	0	0	7.44904e-05	0	0.00132125	0	0.00157787	0	0.0403202	0	0	0	0.000157673	0	0.00148296	0	0.00153039	0	0.0419648	0	0	0	0.000290776	0	0.00137211	0	0.00148842	0	0.0421884	0	0	0	0.00028753	0	0.00110539	0	0.00142659	0	0.0427426	0	0	0	0.000304896	0	0.00102066	0	0.00135875	0	0.0424862
K00245	0	0	0	0	0	0	0.000733423	0	0	0	0	0	0	0	0	0	0.000748759	0	0	0	0	0	0	0	0	0	0.000743173	0	0	0	0	0	0	0	0	0	0.000750272	0	0	0	0	0	0	0	0	0	0.00073505	0	0
K00246	0	0	0	0	0	0	0.000736142	0	0	0	0	0	0	0	0	0	0.000745133	0	0	0	0	0	0	0	0	0	0.000744103	0	0	0	0	0	0	0	0	0	0.000748362	0	0	0	0	0	0	0	0	0	0.000728281	0	0
K00247	0	0	0	0	0	0	0.000734421	0	0	0	0	0	0	0	0	0	0.000737676	0	0	0	0	0	0	0	0	0	0.000720829	0	0	0	0	0	0	0	0	0	0.000720781	0	0	0	0	0	0	0	0	0	0.000699245	0	0
K00248	0	0	0.000482506	0	0	0	0	0	0	0	0	0	0.000689681	0	0	0	0	0	0	0	0	0	0.000844603	0	0	0	0	0	0	0	0	0	0.00092558	0	0	0	0	0	0	0	0	0	0.00102637	0	0	0	0	0	0
K00254	0.000542012	0	0	0	0	0	0.000683177	0	0	0	0.000391283	0	0	0	0	0	0.000725356	0	0	0	0.000361428	0	0	0	0	0	0.000998602	0	0	0	0.000301908	0	0	0	0	0	0.0011565	0	0	0	0.000262688	0	0	0	0	0	0.00145875	0	0
K00259	0.00129921	0	0	0	0.00135439	0	0	0	0	0	0.00126291	0	0	0	0.00171873	0	0	0	0	0	0.00131514	0	0	0	0.00257145	0	0	0	0	0	0.00138175	0	0	0	0.0026848	0	0	0	0	0	0.00143168	0	0	0	0.00236599	0	0	0	0
K00262	0.00199558	0	0.00654613	0	0.000373888	0	0	0	0	0	0.00193627	0	0.00364725	0	0.000289993	0	0	0	0	0	0.00200953	0	0.00199647	0	0.000653314	0	0	0	0	0	0.00204782	0	0.00146957	0	0.000900438	0	0	0	0	0	0.00206738	0	0.00134566	0	0.0010872	0	0	0	0
K00265	0	0	0.000767509	0	0.00086506	0	0	0.00299134	0	0	0	0	0.000927778	0	0.0011134	0	0	0.00322824	0	0	0	0	0.00104352	0	0.000905938	0	0	0.00345396	0	0	0	0	0.00108163	0	0.000708468	0	0	0.00334896	0	0	0	0	0.00113842	0	0.000470907	0	0	0.00342999	0
K00266	0.00209849	0.00168335	0.00291879	0	0.000844205	0	0.00197234	0	0	0	0.00225747	0.00169142	0.00277405	0	0.00106747	0	0.00192719	0	0	0	0.00227864	0.00168886	0.00265086	0	0.000848389	0	0.00187508	0	0	0	0.00233655	0.00169115	0.00265566	0	0.000667498	0	0.00182912	0	0	0	0.00230399	0.00165993	0.00267705	0	0.000437819	0	0.00179947	0	0
K00275	0.00206376	0	0	0	0	0.00235499	0	0	0	0	0.00147117	0	0	0	0	0.00260566	0	0	0	0	0.00111718	0	0	0	0	0.00252267	0	0	0	0	0.00101243	0	0	0	0	0.00251306	0	0	0	0	0.000935759	0	0	0	0	0.00249112	0	0	0
K00276	0	0	0	0	0	0	0.000167732	0	0	0	0	0	0	0	0	0	0.000198442	0	0	0	0	0	0	0	0	0	0.000206179	0	0	0	0	0	0	0	0	0	0.00022977	0	0	0	0	0	0	0	0	0	0.000231621	0	0
K00278	0.00142303	0.00216332	0.000729424	0.00272155	0	0	0.000744093	0	0	0	0.00145637	0.0020842	0.000850099	0.00245912	0	0	0.000783224	0	0	0	0.00148819	0.00188194	0.000925689	0.00262308	0	0	0.00105641	0	0	0	0.00152944	0.00164712	0.00100267	0.00278674	0	0	0.00119651	0	0	0	0.00154443	0.00154381	0.00103091	0.00304919	0	0	0.00151839	0	0
K00281	0.00109092	0	0	0	0	0	0.000765063	0	0	0	0.0011112	0	0	0	0	0	0.000782798	0	0	0	0.00110178	0	0	0	0	0	0.00105768	0	0	0	0.00114958	0	0	0	0	0	0.00124011	0	0	0	0.00122943	0	0	0	0	0	0.00161118	0	0
K00282	0	0	0.000146241	0	0	0	0	0	0	0	0	0	0.000130585	0	0	0	0	0	0	0	0	0	0.000129786	0	0	0	0	0	0	0	0	0	0.000107547	0	0	0	0	0	0	0	0	0	0.000110118	0	0	0	0	0	0
K00283	0	0	0.000152611	0	0	0	0	0	0	0	0	0	0.000148719	0	0	0	0	0	0	0	0	0	0.000148545	0	0	0	0	0	0	0	0	0	0.000126614	0	0	0	0	0	0	0	0	0	0.000134578	0	0	0	0	0	0
K00285	0	0	3.57901e-05	0	0	0	0.000535561	0	0	0	0	0	3.98321e-05	0	0	0	0.000517366	0	0	0	0	0	2.95584e-05	0	0	0	0.000508732	0	0	0	0	0	2.01622e-05	0	0	0	0.000501383	0	0	0	0	0	1.67869e-05	0	0	0	0.000473569	0	0
K00286	0.00136365	0.00192645	0.00092188	0.00216491	0.00280342	0.00217754	0	0	0	0.00222298	0.00147039	0.00197291	0.00102059	0.00200633	0.00244527	0.00217559	0	0	0	0.00211202	0.00159008	0.00203673	0.00106466	0.00212784	0.00245856	0.00219901	0	0	0	0.00214166	0.00160536	0.00209918	0.0011509	0.00218637	0.00266358	0.00218164	0	0	0	0.00239066	0.00158574	0.00216085	0.00115804	0.00227409	0.00298953	0.00218468	0	0	0
K00287	0.00148782	0.00225735	0.000770475	0.00267168	0.00147153	0.0022595	0.000851188	0	0	0	0.00148038	0.00226318	0.000904295	0.00274242	0.00132629	0.00224222	0.000840569	0	0	0	0.00148002	0.00223758	0.000889762	0.00274752	0.0012538	0.00226409	0.000842134	0	0	0	0.00142142	0.00226543	0.000878298	0.00274236	0.0013534	0.00228259	0.000829328	0	0	0	0.00136568	0.00223163	0.000860166	0.00273282	0.0013672	0.00229984	0.000713952	0	0
K00290	0	0	0.00131866	0	0	0	0	0	0	0	0	0	0.0014338	0	0	0	0	0	0	0	0	0	0.00147515	0	0	0	0	0	0	0	0	0	0.00139885	0	0	0	0	0	0	0	0	0	0.00137995	0	0	0	0	0	0
K00294	0.000203734	0	0	0	0	0	0	0	0	0	0.000161232	0	0	0	0	0	0	0	0	0	0.000120031	0	0	0	0	0	0	0	0	0	0.000133286	0	0	0	0	0	0	0	0	0	0.000124569	0	0	0	0	0	0	0	0
K00297	0.00157174	0	0.00109515	0	0	0	0.000683193	0.00340139	0	0.00285004	0.0016635	0	0.00122562	0	0	0	0.000691009	0.00339972	0	0.00292156	0.00167817	0	0.00128372	0	0	0	0.000679101	0.00403816	0	0.00267195	0.00166993	0	0.00129916	0	0	0	0.00063352	0.00477425	0	0.00209254	0.00167063	0	0.00130941	0	0	0	0.000598665	0.00553293	0
K00299	0	0	0	0	0	0	0.000606675	0	0	0	0	0	0	0	0	0	0.000592653	0	0	0	0	0	0	0	0	0	0.000583118	0	0	0	0	0	0	0	0	0	0.000543844	0	0	0	0	0	0	0	0	0	0.000559623	0	0
K00303	0	0	1.98736e-05	0	0	0	0	0	0	0	0	0	3.65016e-05	0	0	0	0	0	0	0	0	0	4.7925e-05	0	0	0	0	0	0	0	0	0	5.02791e-05	0	0	0	0	0	0	0	0	0	5.13781e-05	0	0	0	0	0	0
K00322	0	0	0	0	0	0	0.000773095	0	0	0	0	0	0	0	0	0	0.000778289	0	0	0	0	0	0	0	0	0	0.000797556	0	0	0	0	0	0	0	0	0	0.000783426	0	0	0	0	0	0	0	0	0	0.000767185	0	0
K00324	0	0.00196701	0	0	0	0	0.000519902	0	0	0	0	0.0019988	0	0	0	0	0.000504733	0	0	0	0	0.00198972	0	0	0	0	0.000503786	0	0	0	0	0.00192989	0	0	0	0	0.000490218	0	0	0	0	0.00193844	0	0	0	0	0.000481716	0	0
K00325	0	0.00168219	0	0	0	0	0.000541721	0	0	0	0	0.00171402	0	0	0	0	0.000518576	0	0	0	0	0.00171121	0	0	0	0	0.000500612	0	0	0	0	0.00167931	0	0	0	0	0.000494559	0	0	0	0	0.00172615	0	0	0	0	0.000490543	0	0
K00330	0.00114507	0	0	0	0	0.00237545	0.000538695	0	0	0	0.00123896	0	0	0	0	0.00236536	0.000558561	0	0	0	0.00132383	0	0	0	0	0.00241521	0.000546994	0	0	0	0.00133845	0	0	0	0	0.00241137	0.000555817	0	0	0	0.00134582	0	0	0	0	0.00240499	0.000552393	0	0
K00331	0.00109466	0	0	0	0	0.00222254	0.000615046	0	0	0	0.00116317	0	0	0	0	0.00212766	0.000612381	0	0	0	0.00116989	0	0	0	0	0.00211749	0.000602987	0	0	0	0.00119224	0	0	0	0	0.00214483	0.000608305	0	0	0	0.00122956	0	0	0	0	0.00215479	0.000591766	0	0
K00333	0	0	0	0	0	0.0023149	0	0	0	0	0	0	0	0	0	0.00246362	0	0	0	0	0	0	0	0	0	0.00240648	0	0	0	0	0	0	0	0	0	0.00246861	0	0	0	0	0	0	0	0	0	0.00236328	0	0	0
K00334	0.00047391	0	0.000907515	0	0	0.00228195	0.000593031	0	0	0	0.000538999	0	0.000968818	0	0	0.00226674	0.000568144	0	0	0	0.00053353	0	0.000924537	0	0	0.00234838	0.000572058	0	0	0	0.000558147	0	0.000936373	0	0	0.00236749	0.000565389	0	0	0	0.000611181	0	0.000910696	0	0	0.00234418	0.000547602	0	0
K00335	0	0	0.00112799	0	0	0.00226199	0.000697255	0	0	0	0	0	0.00116657	0	0	0.00235158	0.000609892	0	0	0	0	0	0.00110052	0	0	0.00242692	0.000539649	0	0	0	0	0	0.00110347	0	0	0.00242663	0.000578685	0	0	0	0	0	0.00109296	0	0	0.00233779	0.000530151	0	0
K00336	0	0	0	0	0	0	0.000617509	0	0	0	0	0	0	0	0	0	0.000609092	0	0	0	0	0	0	0	0	0	0.000595879	0	0	0	0	0	0	0	0	0	0.000586591	0	0	0	0	0	0	0	0	0	0.000560652	0	0
K00337	0.00112022	0	0	0	0	0.0023079	0.000650643	0	0	0	0.00117865	0	0	0	0	0.00228516	0.000645872	0	0	0	0.00125384	0	0	0	0	0.00234095	0.000641453	0	0	0	0.00129157	0	0	0	0	0.00238446	0.000640528	0	0	0	0.00132477	0	0	0	0	0.00237268	0.000637452	0	0
K00338	0.00124847	0	0	0	0	0.00231211	0.00059194	0	0	0	0.00130522	0	0	0	0	0.00227492	0.000595575	0	0	0	0.00128632	0	0	0	0	0.00232782	0.000581324	0	0	0	0.0012461	0	0	0	0	0.00241411	0.000591764	0	0	0	0.00121563	0	0	0	0	0.0024774	0.000573505	0	0
K00339	0.00117392	0	0	0	0	0.00224445	0.000591309	0	0	0	0.00123953	0	0	0	0	0.00170874	0.000607963	0	0	0	0.00131507	0	0	0	0	0.00213126	0.000592856	0	0	0	0.001345	0	0	0	0	0.00195183	0.000598757	0	0	0	0.00135161	0	0	0	0	0.00173912	0.000587007	0	0
K00340	0.00109807	0	0	0	0	0.00391357	0.000614668	0	0	0	0.00114003	0	0	0	0	0.00267661	0.000609143	0	0	0	0.00113609	0	0	0	0	0.00217734	0.000600104	0	0	0	0.00115181	0	0	0	0	0.00228782	0.000598018	0	0	0	0.00118649	0	0	0	0	0.00231915	0.000573757	0	0
K00341	0.0012107	0	0	0	0	0.00227065	0.000704228	0	0	0	0.00126159	0	0	0	0	0.00232585	0.000688961	0	0	0	0.00125435	0	0	0	0	0.00235467	0.000678309	0	0	0	0.00128052	0	0	0	0	0.0023893	0.000715061	0	0	0	0.00131645	0	0	0	0	0.0023987	0.000701421	0	0
K00342	0	0	0	0	0	0	0.000682496	0	0	0	0	0	0	0	0	0	0.000663329	0	0	0	0	0	0	0	0	0	0.00064018	0	0	0	0	0	0	0	0	0	0.000686097	0	0	0	0	0	0	0	0	0	0.000642931	0	0
K00343	0.00114873	0	0	0	0	0.00238805	0.000645846	0	0	0	0.00122883	0	0	0	0	0.0023025	0.000657362	0	0	0	0.00122634	0	0	0	0	0.00237506	0.000657732	0	0	0	0.0012247	0	0	0	0	0.00237921	0.000666299	0	0	0	0.00124735	0	0	0	0	0.00237786	0.000665122	0	0
K00355	0	0.000484073	4.87153e-05	0.00245911	0	0	0.000197722	0	0	0	0	0.000540612	5.37558e-05	0.00232045	0	0	0.000230431	0	0	0	0	0.00051506	4.01651e-05	0.002349	0	0	0.000250418	0	0	0	0	0.000499321	3.59119e-05	0.002264	0	0	0.000249468	0	0	0	0	0.000456238	3.0797e-05	0.00216755	0	0	0.000284756	0	0
K00362	0	0	0	0	0	0	0.000737404	0	0	0	0	0	0	0	0	0	0.000753935	0	0	0	0	0	0	0	0	0	0.00075449	0	0	0	0	0	0	0	0	0	0.000732098	0	0	0	0	0	0	0	0	0	0.000741135	0	0
K00363	0	0	0	0	0	0	0.000736096	0	0	0	0	0	0	0	0	0	0.000751255	0	0	0	0	0	0	0	0	0	0.000738073	0	0	0	0	0	0	0	0	0	0.000735677	0	0	0	0	0	0	0	0	0	0.000717551	0	0
K00364	0	0	0	0	0.00143896	0	0.000699197	0	0	0.00188012	0	0	0	0	0.00161402	0	0.000703997	0	0	0.002069	0	0	0	0	0.00138718	0	0.000715099	0	0	0.00171992	0	0	0	0	0.0010924	0	0.000717808	0	0	0.00125696	0	0	0	0	0.000784755	0	0.000710608	0	0
K00370	0	0	0	0	0	0	0.00117567	0	0	0.00294263	0	0	0	0	0	0	0.0011654	0	0	0.00328203	0	0	0	0	0	0	0.00112206	0	0	0.00307418	0	0	0	0	0	0	0.00114617	0	0	0.00210865	0	0	0	0	0	0	0.00109885	0	0
K00371	0	0	0	0	0	0	0.00111086	0	0	0.0030833	0	0	0	0	0	0	0.00110756	0	0	0.00319014	0	0	0	0	0	0	0.00109769	0	0	0.00304353	0	0	0	0	0	0	0.00110655	0	0	0.00244703	0	0	0	0	0	0	0.00109967	0	0
K00373	0	0	0	0	0	0	0.00108718	0	0	0.0026582	0	0	0	0	0	0	0.00104856	0	0	0.00289423	0	0	0	0	0	0	0.00102207	0	0	0.00270953	0	0	0	0	0	0	0.00101363	0	0	0.00200651	0	0	0	0	0	0	0.00096069	0	0
K00374	0	0	0	0	0	0	0.0010122	0	0	0.00318739	0	0	0	0	0	0	0.000956869	0	0	0.00333301	0	0	0	0	0	0	0.000887225	0	0	0.00309974	0	0	0	0	0	0	0.000897152	0	0	0.00242367	0	0	0	0	0	0	0.000823052	0	0
K00375	0	0.00123459	0	0	0	0	0	0	0	0	0	0.00107152	0	0	0	0	0	0	0	0	0	0.000968602	0	0	0	0	0	0	0	0	0	0.000785037	0	0	0	0	0	0	0	0	0	0.000704935	0	0	0	0	0	0	0
K00380	0	0	0	0	0	0	0.000659787	0	0	0	0	0	0	0	0	0	0.000647376	0	0	0	0	0	0	0	0	0	0.00064772	0	0	0	0	0	0	0	0	0	0.000640707	0	0	0	0	0	0	0	0	0	0.000600481	0	0
K00381	0	0	0	0	0	0	0.000625866	0	0	0	0	0	0	0	0	0	0.000641396	0	0	0	0	0	0	0	0	0	0.000643417	0	0	0	0	0	0	0	0	0	0.000639101	0	0	0	0	0	0	0	0	0	0.000583705	0	0
K00382	0.00224092	0.00191177	0.000251516	0	0.00152454	0	0.000376045	0	0	0	0.00209279	0.00192535	0.000265084	0	0.00154529	0	0.000364021	0	0	0	0.00199203	0.00192159	0.000225553	0	0.00202056	0	0.000371913	0	0	0	0.00190741	0.00189014	0.000159906	0	0.00232589	0	0.000362811	0	0	0	0.00185263	0.00188729	0.000145925	0	0.00257791	0	0.000329375	0	0
K00383	0	0	0	0	0.00136357	0	0.000789507	0	0	0	0	0	0	0	0.00128123	0	0.000812423	0	0	0	0	0	0	0	0.00115043	0	0.000823868	0	0	0	0	0	0	0	0.00111134	0	0.000846412	0	0	0	0	0	0	0	0.00104548	0	0.000898037	0	0
K00384	0.00140716	0.00723581	0.00153673	0.00243405	0.00187915	0	0.000591023	0.00397979	0	0	0.00141559	0.00697773	0.00160211	0.00235358	0.00195167	0	0.000583085	0.00380232	0	0	0.00158586	0.00679694	0.00173156	0.00262799	0.00225582	0	0.000562872	0.0038281	0	0	0.00160739	0.00679293	0.00188931	0.00277489	0.00244831	0	0.00056313	0.00368356	0	0	0.00163689	0.00677021	0.00195894	0.00299369	0.00240831	0	0.000539915	0.00374796	0
K00385	0	0	0.000352198	0	0	0	0	0	0	0	0	0	0.00032337	0	0	0	0	0	0	0	0	0	0.000271717	0	0	0	0	0	0	0	0	0	0.000234689	0	0	0	0	0	0	0	0	0	0.000206448	0	0	0	0	0	0
K00390	0	0	0	0	0	0.00159847	0.000666074	0	0	0	0	0	0	0	0	0.00149608	0.000657232	0	0	0	0	0	0	0	0	0.00195748	0.000661205	0	0	0	0	0	0	0	0	0.00172201	0.000642429	0	0	0	0	0	0	0	0	0.00167204	0.000647347	0	0
K00394	0	0	0.000254437	0	0	0	0	0	0	0	0	0	0.000336038	0	0	0	0	0	0	0	0	0	0.000453302	0	0	0	0	0	0	0	0	0	0.00058026	0	0	0	0	0	0	0	0	0	0.000632464	0	0	0	0	0	0
K00395	0	0	0.000237805	0	0	0	0	0	0	0	0	0	0.000314659	0	0	0	0	0	0	0	0	0	0.000428921	0	0	0	0	0	0	0	0	0	0.000564055	0	0	0	0	0	0	0	0	0	0.000618126	0	0	0	0	0	0
K00425	0.000806294	0	0	0	0.00157656	0.00217426	0.00154267	0	0.00321219	0.00338093	0.000832678	0	0	0	0.00167431	0.00213772	0.00158762	0	0.00351596	0.00291725	0.000898646	0	0	0	0.00115964	0.00223413	0.00170478	0	0.00374097	0.0026621	0.000983983	0	0	0	0.000651013	0.00224204	0.00176271	0	0.00381772	0.00216704	0.00106186	0	0	0	0.000556333	0.00224659	0.00191448	0	0.0039276
K00426	0.00103234	0	0	0	0.000978568	0.00223737	0.00152024	0	0.00347008	0.0028031	0.00110374	0	0	0	0.0010285	0.00225987	0.00148292	0	0.00386751	0.00274538	0.00113908	0	0	0	0.000774206	0.0022826	0.00145584	0	0.00391112	0.00267092	0.00119506	0	0	0	0.000521212	0.00233886	0.00141343	0	0.00396709	0.0022156	0.00123927	0	0	0	0.000466871	0.00237356	0.00139717	0	0.00397787
K00432	0.000884225	0	0	0.00238395	0.00104207	0	0.000535652	0	0	0	0.00084432	0	0	0.00225825	0.00107971	0	0.000529341	0	0	0	0.000806034	0	0	0.00214701	0.000908849	0	0.00050717	0	0	0	0.000741905	0	0	0.00196829	0.000829596	0	0.000514405	0	0	0	0.00071111	0	0	0.00177212	0.000642535	0	0.000503292	0	0
K00435	0	0	0	0	0	0	0	0	0	0.00231235	0	0	0	0	0	0	0	0	0	0.00261282	0	0	0	0	0	0	0	0	0	0.00227092	0	0	0	0	0	0	0	0	0	0.0016479	0	0	0	0	0	0	0	0	0
K00450	0	0	0	0	0	0	0.000227647	0	0	0	0	0	0	0	0	0	0.000189465	0	0	0	0	0	0	0	0	0	0.000184217	0	0	0	0	0	0	0	0	0	0.000134204	0	0	0	0	0	0	0	0	0	0.000158823	0	0
K00455	0	0	0	0	0	0	0.00036329	0	0	0	0	0	0	0	0	0	0.000345673	0	0	0	0	0	0	0	0	0	0.000356874	0	0	0	0	0	0	0	0	0	0.000343768	0	0	0	0	0	0	0	0	0	0.000333111	0	0
K00459	0.001668	0	0.00141179	0	0.000235311	0	0	0	0	0.0044425	0.00137218	0	0.00159473	0	0.000280327	0	0	0	0	0.0046109	0.00128693	0	0.00162128	0	0.000447386	0	0	0	0	0.00443341	0.00142944	0	0.00161271	0	0.000515034	0	0	0	0	0.00354231	0.00148515	0	0.00155924	0	0.000588045	0	0	0	0
K00480	0	0	0	0	0	0	0.000237853	0	0	0	0	0	0	0	0	0	0.000203495	0	0	0	0	0	0	0	0	0	0.000187627	0	0	0	0	0	0	0	0	0	0.000131114	0	0	0	0	0	0	0	0	0	0.00017169	0	0
K00481	0	0	0	0	0	0	0.000301443	0	0	0	0	0	0	0	0	0	0.000205511	0	0	0	0	0	0	0	0	0	0.000180327	0	0	0	0	0	0	0	0	0	9.56209e-05	0	0	0	0	0	0	0	0	0	9.64518e-05	0	0
K00483	0	0	0	0	0	0	0.000415618	0	0	0	0	0	0	0	0	0	0.000388009	0	0	0	0	0	0	0	0	0	0.000409846	0	0	0	0	0	0	0	0	0	0.000377845	0	0	0	0	0	0	0	0	0	0.000389149	0	0
K00484	0	0	0	0	0	0	0.000390887	0	0	0	0	0	0	0	0	0	0.000367835	0	0	0	0	0	0	0	0	0	0.000388854	0	0	0	0	0	0	0	0	0	0.000375287	0	0	0	0	0	0	0	0	0	0.000359158	0	0
K00525	0.00112956	0	0.000373337	0	0.00172321	0.00205442	0.000595709	0	0	0.00278265	0.00116799	0	0.000371355	0	0.00182366	0.0023052	0.000586063	0	0	0.00273135	0.00118081	0	0.000320649	0	0.00157985	0.00227441	0.000579664	0	0	0.00249934	0.00120964	0	0.000286617	0	0.00153824	0.00239248	0.000573992	0	0	0.0019481	0.00125741	0	0.000259687	0	0.00127938	0.00240792	0.000558415	0	0
K00526	0	0.000581172	0.000878911	0	0.00057639	0	0.000651677	0	0	0.00284605	0	0.000669021	0.00088706	0	0.000799308	0	0.000635899	0	0	0.00255408	0	0.00076132	0.000797628	0	0.000662759	0	0.000639377	0	0	0.00255642	0	0.0008761	0.000668293	0	0.000355233	0	0.000605795	0	0	0.00225505	0	0.00086824	0.000594655	0	0.000195288	0	0.000577414	0	0
K00527	0	0	0	0	0.000757653	0	0	0	0	0	0	0	0	0	0.000632626	0	0	0	0	0	0	0	0	0	0.000490744	0	0	0	0	0	0	0	0	0	0.000230505	0	0	0	0	0	0	0	0	0	0.000179715	0	0	0	0
K00528	0.00129147	0.00257047	0.00108698	0	0	0	0.000743045	0	0	0	0.00128017	0.00250815	0.00116399	0	0	0	0.000752162	0	0	0	0.00120641	0.00255434	0.00126185	0	0	0	0.000749709	0	0	0	0.00119818	0.00271217	0.00133636	0	0	0	0.000732277	0	0	0	0.00118102	0.00265724	0.00136747	0	0	0	0.000723917	0	0
K00529	0	0	0	0	0	0	0.000260888	0	0	0	0	0	0	0	0	0	0.000318568	0	0	0	0	0	0	0	0	0	0.000310405	0	0	0	0	0	0	0	0	0	0.000314356	0	0	0	0	0	0	0	0	0	0.000361489	0	0
K00547	0	0	0	0	0.000484935	0	0.000318757	0	0	0.00221461	0	0	0	0	0.000368573	0	0.000323997	0	0	0.00244877	0	0	0	0	0.000670378	0	0.000399047	0	0	0.00223132	0	0	0	0	0.000874678	0	0.000616125	0	0	0.00168423	0	0	0	0	0.000959746	0	0.000885188	0	0
K00548	0.000976291	0	0.000839209	0	0	0.00226813	0	0.00548532	0	0.00296548	0.00103324	0	0.000965519	0	0	0.00241887	0	0.00565746	0	0.00282317	0.00108979	0	0.00107317	0	0	0.002337	0	0.00589407	0	0.00303675	0.0010841	0	0.00113375	0	0	0.0023247	0	0.00583112	0	0.0023781	0.00107901	0	0.00119606	0	0	0.00228251	0	0.00561709	0
K00549	0.000472	0.00191363	0.000300645	0	0.00144445	0	0.000247284	0	0	0	0.000411374	0.00192249	0.000221186	0	0.00195205	0	0.000279456	0	0	0	0.000383284	0.00191672	0.000151241	0	0.00266326	0	0.000377824	0	0	0	0.000376556	0.00192732	0.000128453	0	0.00288538	0	0.000323605	0	0	0	0.000369095	0.00191345	0.000112087	0	0.00251604	0	0.000418979	0	0
K00558	0.000437525	0.00182203	0.00196967	0	0	0	0.000737532	0	0	0	0.000464682	0.00170601	0.00244009	0	0	0	0.000780164	0	0	0	0.000489029	0.00163957	0.00252786	0	0	0	0.000771793	0	0	0	0.000494883	0.00155259	0.0024119	0	0	0	0.000868075	0	0	0	0.000485373	0.00154827	0.00239264	0	0	0	0.000896592	0	0
K00560	0.00177571	0.00216182	0.00085541	0	0.000885256	0	0	0	0	0.00199271	0.00160892	0.00213107	0.000849227	0	0.000803942	0	0	0	0	0.00209367	0.00154545	0.00213473	0.000800822	0	0.000921109	0	0	0	0	0.00198962	0.00151765	0.00212159	0.000812356	0	0.00125002	0	0	0	0	0.00235964	0.00147249	0.00211671	0.000785104	0	0.00121047	0	0	0	0
K00566	0	0	0.0015338	0	0	0	0.000611006	0	0	0.000118009	0	0	0.00148845	0	0	0	0.000624465	0	0	8.27883e-05	0	0	0.00144843	0	0	0	0.000835847	0	0	0.000437038	0	0	0.00149834	0	0	0	0.000930796	0	0	0.00167086	0	0	0.00153043	0	0	0	0.00122223	0	0
K00568	0	0	0	0	0	0	0.000590822	0	0	0	0	0	0	0	0	0	0.000572415	0	0	0	0	0	0	0	0	0	0.000554058	0	0	0	0	0	0	0	0	0	0.0005198	0	0	0	0	0	0	0	0	0	0.000473088	0	0
K00575	0	0	0.000231553	0	0	0	0.000430977	0	0	0	0	0	0.000297861	0	0	0	0.000463435	0	0	0	0	0	0.000281935	0	0	0	0.000464083	0	0	0	0	0	0.000211284	0	0	0	0.000495013	0	0	0	0	0	0.000186517	0	0	0	0.000492938	0	0
K00587	0	0	3.66443e-05	0	0	0	0	0	0	0	0	0	8.80823e-05	0	0	0	0	0	0	0	0	0	9.18483e-05	0	0	0	0	0	0	0	0	0	7.89569e-05	0	0	0	0	0	0	0	0	0	6.80125e-05	0	0	0	0	0	0
K00588	0.00139415	0	0.000714453	0	0.0010555	0	0.000225445	0	0	0.0024147	0.00147133	0	0.000796856	0	0.000949811	0	0.000167018	0	0	0.00239425	0.00151171	0	0.000762734	0	0.00104058	0	0.000157237	0	0	0.0022693	0.00155062	0	0.000749635	0	0.00124732	0	0.000116323	0	0	0.00183755	0.00155548	0	0.000706836	0	0.00122016	0	0.000100858	0	0
K00595	0.000804135	0	0.000669555	0	0	0	0	0	0	0	0.000780369	0	0.000814316	0	0	0	0	0	0	0	0.000706334	0	0.000882937	0	0	0	0	0	0	0	0.00069775	0	0.000843894	0	0	0	0	0	0	0	0.000687909	0	0.000802283	0	0	0	0	0	0
K00600	0	0.000554231	0.000522943	0.00310059	0	0.00265942	0.000593316	0	0	0	0	0.000558994	0.000642375	0.00317509	0	0.00289479	0.000597649	0	0	0	0	0.000700708	0.000650158	0.00332885	0	0.00265686	0.000579401	0	0	0	0	0.000767128	0.000625471	0.00353747	0	0.00282324	0.00058222	0	0	0	0	0.000811464	0.000581717	0.00375194	0	0.00278694	0.000567554	0	0
K00602	0	0	0.00115423	0	0	0	0	0	0	0	0	0	0.0012965	0	0	0	0	0	0	0	0	0	0.00143082	0	0	0	0	0	0	0	0	0	0.00147393	0	0	0	0	0	0	0	0	0	0.00154761	0	0	0	0	0	0
K00603	0.0011947	0	1.75118e-05	0	0	0	0	0	0	0	0.0011844	0	1.81065e-05	0	0	0	0	0	0	0	0.0012148	0	1.72606e-05	0	0	0	0	0	0	0	0.00121362	0	1.48583e-05	0	0	0	0	0	0	0	0.00119115	0	1.3785e-05	0	0	0	0	0	0
K00604	0.00114606	0.00174689	0.0008168	0.0028722	0.00209794	0	0	0.00290707	0	0	0.00117923	0.00177168	0.000976799	0.00284267	0.00205097	0	0	0.00275391	0	0	0.00119482	0.0017838	0.000958873	0.00305278	0.00196822	0	0	0.00305661	0	0	0.00121392	0.00175952	0.000928155	0.00327841	0.00185824	0	0	0.00327954	0	0	0.00124955	0.00177271	0.000912521	0.00366643	0.00170462	0	0	0.00358371	0
K00605	0.00107013	0	0.000236779	0	0	0	0.000653091	0	0	0	0.00111296	0	0.000198664	0	0	0	0.000671326	0	0	0	0.00110066	0	0.000220045	0	0	0	0.000648237	0	0	0	0.00112747	0	0.000174359	0	0	0	0.000662531	0	0	0	0.00116407	0	0.000180873	0	0	0	0.000621991	0	0
K00606	0.00105717	0	0.000373384	0	0	0.00242805	0.000737227	0	0	0	0.00110771	0	0.000432299	0	0	0.00244357	0.000759807	0	0	0	0.00110858	0	0.000406584	0	0	0.00237843	0.00076805	0	0	0	0.00115495	0	0.000390126	0	0	0.00236341	0.000781452	0	0	0	0.00120468	0	0.000396497	0	0	0.00231682	0.000836821	0	0
K00609	0.00058746	0.0016527	0.00164065	0	0.00203027	0.00221709	0	0	0	0	0.000677145	0.00167092	0.00147578	0	0.00226544	0.00217016	0	0	0	0	0.00067827	0.00167872	0.00144077	0	0.00294483	0.00227553	0	0	0	0	0.000775422	0.00167169	0.00146876	0	0.00319464	0.00225785	0	0	0	0	0.000820586	0.0016598	0.00148998	0	0.00307747	0.00227771	0	0	0
K00610	0.00100575	0.00165976	0.000673925	0	0	0	0.000708873	0	0	0	0.00103305	0.00168218	0.000808091	0	0	0	0.000700706	0	0	0	0.00108474	0.00168473	0.000906119	0	0	0	0.00069188	0	0	0	0.00109393	0.00166826	0.000957599	0	0	0	0.000704764	0	0	0	0.00107762	0.00166117	0.000981972	0	0	0	0.000714467	0	0
K00611	0	0	0.000870936	0	0	0.00210151	0.000353414	0	0	0	0	0	0.000973028	0	0	0.00213361	0.000390883	0	0	0	0	0	0.000910164	0	0	0.00222882	0.000512897	0	0	0	0	0	0.000909516	0	0	0.00226814	0.00050455	0	0	0	0	0	0.000859342	0	0	0.00230477	0.00055137	0	0
K00613	0	0	0	0	0	0	0	0	0.00507664	0	0	0	0	0	0	0	0	0	0.00528155	0	0	0	0	0	0	0	0	0	0.00533808	0	0	0	0	0	0	0	0	0	0.00540422	0	0	0	0	0	0	0	0	0	0.00547493
K00615	0.00112757	0.00221166	0.00465597	0	0	0	0.000852319	0	0	0	0.00120615	0.00216735	0.00439872	0	0	0	0.000703177	0	0	0	0.00128685	0.00212327	0.00426506	0	0	0	0.000817084	0	0	0	0.00137269	0.00212256	0.0042998	0	0	0	0.000786648	0	0	0	0.00141146	0.00212109	0.00443354	0	0	0	0.000991264	0	0
K00616	0	0.00163384	0.00144641	0	0	0	0.00132134	0	0	0	0	0.00162469	0.00153027	0	0	0	0.00132424	0	0	0	0	0.00161533	0.00142638	0	0	0	0.00132533	0	0	0	0	0.0015841	0.00134338	0	0	0	0.00128502	0	0	0	0	0.00165038	0.00131207	0	0	0	0.00128559	0	0
K00620	0	0.00178163	0.00116171	0	0.000203707	0.00235289	0	0.00419234	0	0	0	0.00178175	0.00125809	0	0.000444021	0.00234983	0	0.00421486	0	0	0	0.00176732	0.00138556	0	0.000538474	0.00238107	0	0.00416682	0	0	0	0.00173241	0.00148096	0	0.00045279	0.00241351	0	0.00438357	0	0	0	0.00171909	0.00150741	0	0.000519141	0.00241437	0	0.00442149	0
K00625	0.00133271	0	0.0011277	0	0.00132875	0	0	0	0	0.0030004	0.00136353	0	0.00110545	0	0.00132046	0	0	0	0	0.00299387	0.00143763	0	0.00110388	0	0.00143337	0	0	0	0	0.00275125	0.00144653	0	0.00111368	0	0.00157289	0	0	0	0	0.00223342	0.00143195	0	0.00112182	0	0.00162641	0	0	0	0
K00626	0	0	0.000586658	0	0.00205533	0	0.00302496	0	0	0.00250575	0	0	0.000693554	0	0.0015743	0	0.00288953	0	0	0.00226208	0	0	0.000779317	0	0.00114504	0	0.00286499	0	0	0.00225151	0	0	0.00074734	0	0.000754517	0	0.00280661	0	0	0.00197403	0	0	0.000777029	0	0.000497338	0	0.00269315	0	0
K00627	0	0	0	0	0.000610787	0	0.000680537	0	0	0	0	0	0	0	0.000675428	0	0.000749594	0	0	0	0	0	0	0	0.000567217	0	0.000743153	0	0	0	0	0	0	0	0.000450717	0	0.000759391	0	0	0	0	0	0	0	0.000483438	0	0.000732336	0	0
K00631	0	0	0	0	0	0	0.000791654	0	0	0	0	0	0	0	0	0	0.000814902	0	0	0	0	0	0	0	0	0	0.000838499	0	0	0	0	0	0	0	0	0	0.00081136	0	0	0	0	0	0	0	0	0	0.000809688	0	0
K00632	0	0	0	0	0	0	0.00076441	0	0	0	0	0	0	0	0	0	0.000748071	0	0	0	0	0	0	0	0	0	0.000736056	0	0	0	0	0	0	0	0	0	0.000736053	0	0	0	0	0	0	0	0	0	0.000735068	0	0
K00634	0	0	8.64359e-05	0	0	0	0	0	0	0	0	0	7.13998e-05	0	0	0	0	0	0	0	0	0	7.02231e-05	0	0	0	0	0	0	0	0	0	7.85552e-05	0	0	0	0	0	0	0	0	0	9.08313e-05	0	0	0	0	0	0
K00639	0.00131307	0	0	0	0	0	0	0	0	0	0.00133168	0	0	0	0	0	0	0	0	0	0.00128504	0	0	0	0	0	0	0	0	0	0.00131	0	0	0	0	0	0	0	0	0	0.00136684	0	0	0	0	0	0	0	0
K00640	0.00166057	0	0.000761315	0.00296252	0.00171227	0	0.00122453	0	0.0042461	0.00243811	0.00169059	0	0.000880839	0.00301445	0.00168191	0	0.00126728	0	0.00448865	0.00257492	0.00170472	0	0.00109349	0.00289105	0.00174936	0	0.00155538	0	0.00931479	0.00231329	0.00167454	0	0.00120568	0.00273549	0.00194383	0	0.00171731	0	0.0169814	0.00175977	0.0016583	0	0.00124757	0.00254606	0.00193904	0	0.00200842	0	0.0224083
K00641	4.0885e-05	0	0	0	0	0.00245926	0	0	0	0	6.92194e-05	0	0	0	0	0.0023799	0	0	0	0	9.74731e-05	0	0	0	0	0.00240975	0	0	0	0	0.000153627	0	0	0	0	0.00245626	0	0	0	0	0.000213923	0	0	0	0	0.00248256	0	0	0
K00645	0.0011082	0	0.000876428	0	0	0.00235856	0.000299838	0	0	0	0.0011738	0	0.0009171	0	0	0.0023673	0.000279382	0	0	0	0.00120727	0	0.00102542	0	0	0.00241423	0.000267508	0	0	0	0.0012569	0	0.00111492	0	0	0.0024319	0.000253895	0	0	0	0.00125481	0	0.00113765	0	0	0.00241238	0.000187991	0	0
K00647	0.00126026	0	0	0	0	0	0.000786089	0	0	0	0.00137279	0	0	0	0	0	0.00083675	0	0	0	0.00132517	0	0	0	0	0	0.000799751	0	0	0	0.00127733	0	0	0	0	0	0.000809494	0	0	0	0.00125484	0	0	0	0	0	0.000751548	0	0
K00648	0.00242712	0	0.00107129	0	0.00239881	0	0.000619189	0.00343164	0.00431543	0.00111949	0.00241126	0	0.00116842	0	0.00260025	0	0.000658924	0.00323621	0.00473918	0.000651147	0.00243499	0	0.00110261	0	0.00252673	0	0.000701127	0.00332042	0.00477946	0.00100512	0.00247721	0	0.000993116	0	0.0024474	0	0.000747736	0.00363217	0.00476578	0.00194416	0.00253061	0	0.000957136	0	0.00227814	0	0.000762891	0.00393985	0.00457278
K00651	0.00149314	0.000835902	0.00198857	0	0	0	0	0	0.00341825	0	0.00150382	0.000865887	0.0016837	0	0	0	0	0	0.00360809	0	0.00154492	0.000852678	0.00143744	0	0	0	0	0	0.00349266	0	0.00160644	0.000874175	0.00140852	0	0	0	0	0	0.00353299	0	0.00154331	0.000923121	0.0014111	0	0	0	0	0	0.00348674
K00652	0.00213057	0	0	0	0	0	0.000600366	0	0	0.00173864	0.00218325	0	0	0	0	0	0.000626041	0	0	0.00180165	0.00217594	0	0	0	0	0	0.000884124	0	0	0.00156079	0.00220861	0	0	0	0	0	0.00101464	0	0	0.00121351	0.00218396	0	0	0	0	0	0.00128451	0	0
K00655	0.00123514	0.00175106	0.00183372	0.000708678	0.00153226	0.00540553	0.000714165	0.00317147	0	0.00223132	0.00130189	0.00175317	0.00207765	0.000907607	0.00150309	0.0050125	0.000729808	0.00333314	0	0.00219194	0.00133909	0.00178653	0.00227896	0.000795689	0.0014617	0.00530606	0.000741922	0.00342116	0	0.00219934	0.00136715	0.00181433	0.00234243	0.000817601	0.00151786	0.00523862	0.000731366	0.00367976	0	0.00251711	0.00139278	0.00181677	0.00232173	0.000844492	0.00143666	0.00534519	0.000719094	0.0034819	0
K00656	0	0.000756938	0.00264147	0.00245651	0	0	0.00117475	0	0	0.00263368	0	0.000715614	0.00250866	0.00246664	0	0	0.00117059	0	0	0.00268197	0	0.000702708	0.00244352	0.00271202	0	0	0.00111984	0	0	0.00252055	0	0.000724965	0.00243984	0.00287818	0	0	0.00113799	0	0	0.00212882	0	0.000786005	0.00243189	0.00314947	0	0	0.00113572	0	0
K00657	0	0	0.000257703	0	0.000510451	0	0.000697883	0	0	0	0	0	0.000242569	0	0.000421652	0	0.000625623	0	0	0	0	0	0.000218805	0	0.000235403	0	0.000611568	0	0	0	0	0	0.000196317	0	0.000217688	0	0.000623916	0	0	0	0	0	0.000196404	0	0.000295603	0	0.000690246	0	0
K00658	0.0008051	0	0	0	0	0	0.000555122	0	0	0	0.000625516	0	0	0	0	0	0.000573969	0	0	0	0.000548809	0	0	0	0	0	0.000567702	0	0	0	0.000486992	0	0	0	0	0	0.000586998	0	0	0	0.000453987	0	0	0	0	0	0.000585249	0	0
K00673	0	0	0	0	0	0	0.000576711	0	0	0	0	0	0	0	0	0	0.000535262	0	0	0	0	0	0	0	0	0	0.000525325	0	0	0	0	0	0	0	0	0	0.000502367	0	0	0	0	0	0	0	0	0	0.000480643	0	0
K00674	3.93841e-05	0.00207347	0	0	0	0	0.000621138	0	0	0	6.94557e-05	0.00209616	0	0	0	0	0.000623175	0	0	0	9.09139e-05	0.0020759	0	0	0	0	0.000616024	0	0	0	0.000144489	0.00207453	0	0	0	0	0.000619724	0	0	0	0.000194807	0.00210205	0	0	0	0	0.000523355	0	0
K00677	0.00431031	0	0	0	0	0.0023801	0	0	0	0.00245381	0.00356443	0	0	0	0	0.00244949	0	0	0	0.00239405	0.00318759	0	0	0	0	0.00251263	0	0	0	0.00220509	0.00306774	0	0	0	0	0.00249184	0	0	0	0.00188379	0.00295803	0	0	0	0	0.00255129	0	0	0
K00681	0	0	8.11782e-05	0	0	0	0.000695401	0	0	0	0	0	9.96553e-05	0	0	0	0.000686617	0	0	0	0	0	8.39237e-05	0	0	0	0.000639428	0	0	0	0	0	6.64337e-05	0	0	0	0.000653231	0	0	0	0	0	5.72322e-05	0	0	0	0.000583021	0	0
K00687	0	0	0	0	0.00156939	0	0	0	0	0	0	0	0	0	0.00149423	0	0	0	0	0	0	0	0	0	0.00140392	0	0	0	0	0	0	0	0	0	0.00150346	0	0	0	0	0	0	0	0	0	0.00143183	0	0	0	0
K00688	0.00180802	0	0.0124913	0	0	0.00238739	0	0.0285724	0	0	0.00198077	0	0.00759272	0	0	0.00219476	0	0.0327802	0	0	0.00200127	0	0.00475222	0	0	0.00233269	0	0.0229622	0	0	0.0020493	0	0.00394669	0	0	0.0023475	0	0.01521	0	0	0.00205192	0	0.0036637	0	0	0.00228862	0	0.0115206	0
K00689	0	0	0	0	0.00153986	0	0	0	0	0	0	0	0	0	0.00146769	0	0	0	0	0	0	0	0	0	0.00208932	0	0	0	0	0	0	0	0	0	0.0022118	0	0	0	0	0	0	0	0	0	0.00217956	0	0	0	0
K00690	0	0.00216078	0.000136265	0	0	0	0.000378178	0	0	0	0	0.00209309	0.000111537	0	0	0	0.000384254	0	0	0	0	0.00208892	8.94828e-05	0	0	0	0.000381873	0	0	0	0	0.00215023	8.02922e-05	0	0	0	0.000413154	0	0	0	0	0.00217082	6.98289e-05	0	0	0	0.000368025	0	0
K00691	0	0	0	0	0.00154714	0	0	0	0	0	0	0	0	0	0.00196317	0	0	0	0	0	0	0	0	0	0.00266484	0	0	0	0	0	0	0	0	0	0.00268866	0	0	0	0	0	0	0	0	0	0.00302591	0	0	0	0
K00694	0	0	0	0	0.000452984	0	0.000996759	0	0	0	0	0	0	0	0.000484114	0	0.00089337	0	0	0	0	0	0	0	0.000486592	0	0.000863251	0	0	0	0	0	0	0	0.000526345	0	0.00078431	0	0	0	0	0	0	0	0.000441521	0	0.000723939	0	0
K00697	0.000607636	0	0	0	0	0	0.000594922	0	0	0	0.000699837	0	0	0	0	0	0.000574234	0	0	0	0.000718698	0	0	0	0	0	0.000565509	0	0	0	0.000729524	0	0	0	0	0	0.000574165	0	0	0	0.000734412	0	0	0	0	0	0.000544484	0	0
K00700	0.000990482	0.00216558	0.00129597	0	0.000741729	0	0.000832231	0.00365883	0	0	0.00103116	0.00218843	0.0015998	0	0.000523124	0	0.00082715	0.00333011	0	0	0.00105171	0.00216226	0.00201692	0	0.000533864	0	0.000840946	0.00349423	0	0	0.00108903	0.00214827	0.00225506	0	0.000617723	0	0.000847694	0.00344431	0	0	0.00107676	0.00213756	0.00239932	0	0.000645888	0	0.000873287	0.00353244	0
K00702	0	0	0.00030825	0	0	0	0	0	0	0	0	0	0.0003986	0	0	0	0	0	0	0	0	0	0.000510979	0	0	0	0	0	0	0	0	0	0.000549277	0	0	0	0	0	0	0	0	0	0.000572757	0	0	0	0	0	0
K00703	0	0	0.000917769	0	0	0	0.000775857	0.00380597	0	0	0	0	0.00114053	0	0	0	0.000783717	0.00357539	0	0	0	0	0.00131652	0	0	0	0.000798304	0.00377525	0	0	0	0	0.001399	0	0	0	0.000777567	0.00391218	0	0	0	0	0.00142363	0	0	0	0.000787401	0.00380536	0
K00705	0.00119425	0.00388672	0.00158221	0.00186628	0.000787328	0.00221153	0.000705448	0.00372816	0	0	0.00122992	0.00383576	0.00172857	0.00174841	0.000598037	0.0022673	0.000706068	0.00349264	0	0	0.00127974	0.00387558	0.00205227	0.00177183	0.000837465	0.00230441	0.000673698	0.00350572	0	0	0.00128157	0.00393047	0.00224783	0.00171068	0.00109864	0.00228704	0.000633661	0.0036439	0	0	0.001242	0.00400549	0.00233821	0.00163536	0.00130469	0.00229542	0.000628347	0.00355778	0
K00713	0	0	0	0	0	0	0.000154771	0	0	0	0	0	0	0	0	0	0.000189129	0	0	0	0	0	0	0	0	0	0.000213292	0	0	0	0	0	0	0	0	0	0.000221077	0	0	0	0	0	0	0	0	0	0.000285181	0	0
K00721	0.00111586	0	6.52036e-06	0	0	0	0	0	0	0	0.00116038	0	3.45063e-05	0	0	0	0	0	0	0	0.00119706	0	4.28001e-05	0	0	0	0	0	0	0	0.00124012	0	2.91864e-05	0	0	0	0	0	0	0	0.00127739	0	2.11759e-05	0	0	0	0	0	0
K00728	0	0	2.59362e-05	0	0	0	0	0	0	0	0	0	3.63238e-05	0	0	0	0	0	0	0	0	0	3.13598e-05	0	0	0	0	0	0	0	0	0	2.35859e-05	0	0	0	0	0	0	0	0	0	1.92153e-05	0	0	0	0	0	0
K00748	0.00131541	0	0	0	0	0.00223361	0.000656578	0	0	0.00273054	0.00134383	0	0	0	0	0.002262	0.00066796	0	0	0.00275	0.00133494	0	0	0	0	0.0022234	0.000640794	0	0	0.00268429	0.0013392	0	0	0	0	0.00225078	0.000665419	0	0	0.00284996	0.00138047	0	0	0	0	0.0022592	0.00062809	0	0
K00756	0	0	0.00112893	0	0	0	0	0	0	0	0	0	0.000865902	0	0	0	0	0	0	0	0	0	0.000651256	0	0	0	0	0	0	0	0	0	0.000536016	0	0	0	0	0	0	0	0	0	0.00047996	0	0	0	0	0	0
K00757	0.00104915	0	0.00062807	0	0	0	0.000746241	0	0	0.000124526	0.00111739	0	0.000604939	0	0	0	0.000746521	0	0	0.00010013	0.00116019	0	0.000635786	0	0	0	0.000731993	0	0	0.000439573	0.0012105	0	0.000678745	0	0	0	0.000721319	0	0	0.00164288	0.0012485	0	0.000682503	0	0	0	0.000743872	0	0
K00758	0	0	0	0	0	0	0.000373989	0	0	0	0	0	0	0	0	0	0.000441055	0	0	0	0	0	0	0	0	0	0.000620678	0	0	0	0	0	0	0	0	0	0.000575239	0	0	0	0	0	0	0	0	0	0.000489392	0	0
K00759	0.00129654	0.00174856	0.000281424	0	0	0	0.000792909	0	0	0	0.00134899	0.00175342	0.000351872	0	0	0	0.000809993	0	0	0	0.00140153	0.00173852	0.000398784	0	0	0	0.000873349	0	0	0	0.00139309	0.00169318	0.000441395	0	0	0	0.000987281	0	0	0	0.00135842	0.00167843	0.000440381	0	0	0	0.00105707	0	0
K00760	0.00109246	0.00213493	0.00100001	0.00233506	0	0.00213844	0.000577888	0	0	0	0.00116669	0.00212036	0.00103908	0.00220967	0	0.0021549	0.0006089	0	0	0	0.0011801	0.00215912	0.000988771	0.00221479	0	0.0021596	0.000601517	0	0	0	0.00116697	0.00221256	0.00095353	0.00203537	0	0.00212537	0.000595266	0	0	0	0.00119815	0.00224819	0.000904545	0.0018173	0	0.00207703	0.000599723	0	0
K00761	0	0.00124686	0.00183513	0	0.000696679	0	0	0	0	0	0	0.00118095	0.00154444	0	0.000661625	0	0	0	0	0	0	0.00109843	0.00140762	0	0.000597603	0	0	0	0	0	0	0.000998217	0.00144851	0	0.000330413	0	0	0	0	0	0	0.000954825	0.00146395	0	0.000167698	0	0	0	0
K00762	0.00132017	0.00160225	0.00103617	0	0.00156023	0.00198196	0	0	0	0.0022788	0.00138711	0.00162912	0.00112744	0	0.00153584	0.00212443	0	0	0	0.00223596	0.00146194	0.00161619	0.0012387	0	0.00132605	0.00217887	0	0	0	0.00237745	0.0015696	0.00161906	0.00129838	0	0.0013496	0.00212323	0	0	0	0.00276607	0.00163682	0.00166127	0.00131088	0	0.00135623	0.00212067	0	0	0
K00763	0.000704742	0.0023744	0.000636336	0	0	0	0.000598325	0.00337813	0	0	0.000673916	0.00243272	0.000652724	0	0	0	0.000598753	0.00359828	0	0	0.000696568	0.00249015	0.000825917	0	0	0	0.000585169	0.00379588	0	0	0.000657444	0.00250151	0.000920891	0	0	0	0.000583666	0.00377999	0	0	0.000655194	0.00254207	0.00102541	0	0	0	0.000570933	0.003682	0
K00764	0.00141879	0.00187452	0.0015025	0	0.0018477	0	0.000635142	0.00559573	0	0	0.00141975	0.00192889	0.00167227	0	0.00185266	0	0.000666316	0.00611647	0	0	0.00160647	0.00193432	0.00178336	0	0.00175818	0	0.000663607	0.00597503	0	0	0.00163045	0.0019596	0.00189702	0	0.00183938	0	0.00069712	0.00565004	0	0	0.00164368	0.00193971	0.00190308	0	0.00173098	0	0.000693773	0.00560631	0
K00765	0.00109336	0.00185138	0.00082892	0.00194794	0.000639478	0.00252139	0.000562646	0	0.00334989	0.00234012	0.00109532	0.00184792	0.000887585	0.00190652	0.000785899	0.00248119	0.000546162	0	0.0032519	0.00243467	0.00113651	0.00182762	0.000973257	0.00196618	0.00065256	0.00258651	0.000531381	0	0.00342322	0.00210209	0.00116235	0.00179909	0.00107496	0.00209109	0.000394457	0.0026076	0.000522089	0	0.00350698	0.00154428	0.00116888	0.00178026	0.00113811	0.00224115	0.000277826	0.00262213	0.000509348	0	0.00350692
K00766	0.00106405	0.0021577	0.00113376	0	0.00062591	0.00261467	0.00109797	0	0	0	0.00110702	0.0021874	0.00128006	0	0.000540202	0.00261562	0.00107374	0	0	0	0.00114744	0.00220348	0.00116216	0	0.000764874	0.00250226	0.00103427	0	0	0	0.00114204	0.00222764	0.00116478	0	0.000842195	0.00268112	0.00102321	0	0	0	0.00111171	0.00221136	0.00115683	0	0.00100466	0.00271257	0.000959385	0	0
K00767	0.00143092	0.00162323	0.00169295	0	0	0	0	0.00318847	0	0	0.00144457	0.00156012	0.00143421	0	0	0	0	0.00329916	0	0	0.0018744	0.00143846	0.0011305	0	0	0	0	0.00396121	0	0	0.00239863	0.00129724	0.00104839	0	0	0	0	0.00449051	0	0	0.00275494	0.0012031	0.00096774	0	0	0	0	0.00562307	0
K00768	0.000869065	0	0.000619968	0	0	0.00214357	0	0	0	0.00972868	0.000900089	0	0.000669367	0	0	0.00219408	0	0	0	0.0100223	0.000883397	0	0.000742821	0	0	0.00223311	0	0	0	0.00964114	0.000873565	0	0.000744332	0	0	0.00221526	0	0	0	0.00966794	0.000861856	0	0.000734605	0	0	0.00225385	0	0	0
K00769	0	0	0	0	0	0	0.000641274	0	0	0	0	0	0	0	0	0	0.000647057	0	0	0	0	0	0	0	0	0	0.000647562	0	0	0	0	0	0	0	0	0	0.000634467	0	0	0	0	0	0	0	0	0	0.00063299	0	0
K00772	0	0	0	0	0	0	0	0	0	0.00200247	0	0	0	0	0	0	0	0	0	0.00182715	0	0	0	0	0	0	0	0	0	0.00183772	0	0	0	0	0	0	0	0	0	0.00213244	0	0	0	0	0	0	0	0	0
K00784	0.00138556	0	0.00128195	0	0.00513226	0	0	0	0	0	0.00139689	0	0.0015325	0	0.00540842	0	0	0	0	0	0.00143378	0	0.00168352	0	0.00500913	0	0	0	0	0	0.00143811	0	0.00174931	0	0.00423846	0	0	0	0	0	0.00141512	0	0.00173846	0	0.00364545	0	0	0	0
K00788	0.000955693	0	0.000807945	0	0.00123623	0.00452045	0.00080812	0	0	0.0050343	0.00103559	0	0.000986508	0	0.00183761	0.00461257	0.00079038	0	0	0.00554154	0.00105989	0	0.00119677	0	0.00233931	0.0046991	0.000779957	0	0	0.00512228	0.00104492	0	0.00132163	0	0.00250612	0.00467306	0.000779804	0	0	0.00361005	0.00104548	0	0.00137384	0	0.00279117	0.00467958	0.000773607	0	0
K00789	0.000255352	0	0.00938922	0	0	0	0.000720393	0	0	0	0.00026257	0	0.00581901	0	0	0	0.000694696	0	0	0	0.000339961	0	0.00341647	0	0	0	0.000652846	0	0	0	0.000409936	0	0.00262475	0	0	0	0.000637593	0	0	0	0.000388146	0	0.00232132	0	0	0	0.000661532	0	0
K00790	0.00119268	0.0020008	0.00213885	0	0.00227331	0	0	0	0	0	0.0012729	0.00199502	0.00199876	0	0.00273159	0	0	0	0	0	0.00134152	0.00205015	0.00194149	0	0.00363238	0	0	0	0	0	0.00137281	0.0020493	0.00200769	0	0.00399374	0	0	0	0	0	0.00140432	0.00204114	0.00200065	0	0.00384316	0	0	0	0
K00791	0.00247735	0.00211403	0.000886276	0	0.000470686	0.00260149	0.000741642	0.00371711	0	0.00195264	0.00246196	0.00213873	0.000964466	0	0.000450561	0.00245885	0.000746487	0.0037459	0	0.0020311	0.00236584	0.00210109	0.00104214	0	0.000946244	0.00262785	0.000753926	0.00390797	0	0.0021832	0.00227483	0.00208814	0.00110758	0	0.00129269	0.00255681	0.000749706	0.00397247	0	0.00260565	0.0022487	0.00204341	0.00116206	0	0.00154652	0.00255771	0.000729673	0.00394293	0
K00793	0.00113816	0	0.000406859	0	0.000535346	0.0217641	0.000534225	0	0	0	0.00122562	0	0.000608188	0	0.000753793	0.016879	0.000523279	0	0	0	0.00129361	0	0.000672559	0	0.000653048	0.00573545	0.000512593	0	0	0	0.00137056	0	0.000680238	0	0.000612365	0.00411864	0.000506521	0	0	0	0.00139485	0	0.000704494	0	0.000381665	0.00309821	0.000484006	0	0
K00794	0.0011384	0	0.0012448	0	0	0.00235749	0	0	0	0	0.00121582	0	0.000868777	0	0	0.00246292	0	0	0	0	0.00127626	0	0.000512282	0	0	0.0025044	0	0	0	0	0.00132296	0	0.000399345	0	0	0.00249494	0	0	0	0	0.00134276	0	0.000367858	0	0	0.00251001	0	0	0
K00795	0	0	0	0	0	0	0.000821755	0	0	0	0	0	0	0	0	0	0.000853029	0	0	0	0	0	0	0	0	0	0.00116297	0	0	0	0	0	0	0	0	0	0.00131621	0	0	0	0	0	0	0	0	0	0.00169517	0	0
K00796	0.00133076	0.00176109	0.000132289	0	0.00108854	0.00239897	0.000744355	0	0.00438705	0	0.00132264	0.0018083	0.000143346	0	0.000989634	0.00239388	0.000762361	0	0.00475731	0	0.00134424	0.00183481	0.000186345	0	0.00127365	0.00249601	0.000768843	0	0.00504821	0	0.00133012	0.00186194	0.000212121	0	0.00172467	0.00238174	0.000761123	0	0.00512733	0	0.00130282	0.00184543	0.000252387	0	0.00191608	0.00245369	0.000753626	0	0.00497189
K00797	0	0	0.00082268	0	0	0	0.000684516	0	0	0.00287614	0	0	0.000984839	0	0	0	0.000682586	0	0	0.00276267	0	0	0.00103954	0	0	0	0.000680435	0	0	0.0025464	0	0	0.00101899	0	0	0	0.000690747	0	0	0.0021163	0	0	0.000987486	0	0	0	0.000671553	0	0
K00798	0.00219465	0	0.000522741	0	0.000613598	0.00232521	0.000330918	0	0	0.00375418	0.00219495	0	0.000580176	0	0.000486557	0.00237401	0.000312774	0	0	0.00384715	0.002002	0	0.000517196	0	0.000249295	0.00256456	0.000310057	0	0	0.00394113	0.00199126	0	0.000490272	0	0.000165911	0.00253702	0.000280173	0	0	0.00394438	0.00201931	0	0.000436711	0	0.000233083	0.00253192	0.000233707	0	0
K00799	0	0	0	0	0.000537187	0	0.00528552	0	0	0	0	0	0	0	0.000420503	0	0.00517357	0	0	0	0	0	0	0	0.000531618	0	0.00508036	0	0	0	0	0	0	0	0.000731823	0	0.0049778	0	0	0	0	0	0	0	0.000863267	0	0.00490116	0	0
K00800	0.00128426	0.00174937	0.00083874	0.0029489	0	0	0.000584619	0.00263036	0	0.00243012	0.00137944	0.00169056	0.000940261	0.0031089	0	0	0.000582379	0.00278322	0	0.00263032	0.00144806	0.00153324	0.00107511	0.00313013	0	0	0.000579602	0.00336153	0	0.00239716	0.00149621	0.00135033	0.00118027	0.00327232	0	0	0.000583102	0.00368827	0	0.00169019	0.00152419	0.0012894	0.00123208	0.00352715	0	0	0.0005597	0.00425252	0
K00801	0	0	0	0	0	0.00243196	0	0	0	0	0	0	0	0	0	0.00239192	0	0	0	0	0	0	0	0	0	0.00252865	0	0	0	0	0	0	0	0	0	0.00248852	0	0	0	0	0	0	0	0	0	0.00251562	0	0	0
K00803	0	0	5.40256e-05	0	0	0	0.000490897	0	0	0	0	0	3.91719e-05	0	0	0	0.000518361	0	0	0	0	0	4.86598e-05	0	0	0	0.000521416	0	0	0	0	0	5.56936e-05	0	0	0	0.000569568	0	0	0	0	0	6.51537e-05	0	0	0	0.000597351	0	0
K00805	0	0	0	0	0.00120766	0	0	0	0	0	0	0	0	0	0.00110989	0	0	0	0	0	0	0	0	0	0.000871431	0	0	0	0	0	0	0	0	0	0.000618336	0	0	0	0	0	0	0	0	0	0.000679588	0	0	0	0
K00806	0.0015127	0.00218397	0.00114327	0	0.00102714	0	0.000698547	0	0.0024045	0.00409182	0.00153256	0.00218445	0.00113436	0	0.000944828	0	0.000707061	0	0.00251928	0.00319757	0.00177587	0.00220215	0.00118883	0	0.00109319	0	0.000700701	0	0.00278213	0.00352964	0.00187277	0.00225751	0.00124797	0	0.00149956	0	0.000707409	0	0.00285999	0.00387156	0.00199803	0.00224979	0.0012832	0	0.00154886	0	0.000716714	0	0.00300943
K00812	0	0	0	0	0.00113156	0	0	0	0	0	0	0	0	0	0.00116771	0	0	0	0	0	0	0	0	0	0.00107776	0	0	0	0	0	0	0	0	0	0.0011498	0	0	0	0	0	0	0	0	0	0.00103673	0	0	0	0
K00817	0.00111992	0.00190493	0.001039	0	0	0.00218745	0.000582771	0	0	0.00424601	0.00115129	0.00189804	0.00114335	0	0	0.00228661	0.000568712	0	0	0.00319749	0.00117625	0.00189282	0.00131714	0	0	0.00221093	0.000565851	0	0	0.00265054	0.00120876	0.00187956	0.00143135	0	0	0.00220279	0.000549761	0	0	0.00199179	0.0012142	0.00188614	0.00147056	0	0	0.00215107	0.000514036	0	0
K00819	0.000485386	0	0	0	0	0	0	0	0	0	0.000497735	0	0	0	0	0	0	0	0	0	0.000430776	0	0	0	0	0	0	0	0	0	0.000400653	0	0	0	0	0	0	0	0	0	0.000387212	0	0	0	0	0	0	0	0
K00820	0	0.00169741	0.00112035	0	0.000964964	0	0	0	0	0	0	0.00164994	0.00130398	0	0.000990193	0	0	0	0	0	0	0.00165683	0.00119967	0	0.0008575	0	0	0	0	0	0	0.00165555	0.00116028	0	0.000654625	0	0	0	0	0	0	0.00170844	0.0011455	0	0.000642216	0	0	0	0
K00821	0	0.00190063	0.00140667	0	0.000844454	0.00251915	0.000553042	0.00422401	0.00610094	0	0	0.00190123	0.00154461	0	0.000881458	0.0024651	0.000508706	0.00407879	0.00638505	0	0	0.00190533	0.0016094	0	0.00119313	0.00258051	0.000491267	0.0042763	0.00659393	0	0	0.00188348	0.00166646	0	0.00139091	0.00255866	0.000484988	0.00462888	0.00634758	0	0	0.00187678	0.00164842	0	0.00140112	0.00255341	0.000472942	0.0047318	0.00582734
K00823	0	0	0	0	0	0	0.000839974	0	0	0	0	0	0	0	0	0	0.000831981	0	0	0	0	0	0	0	0	0	0.000737992	0	0	0	0	0	0	0	0	0	0.000703753	0	0	0	0	0	0	0	0	0	0.000725989	0	0
K00824	0	0	8.87698e-05	0.00153542	0	0	0	0	0	0.00240726	0	0	8.0982e-05	0.00183957	0	0	0	0	0	0.00237356	0	0	9.87721e-05	0.00150469	0	0	0	0	0	0.00226038	0	0	0.000108122	0.00135524	0	0	0	0	0	0.00238308	0	0	0.000133442	0.00112612	0	0	0	0	0
K00826	0	0.00182138	0.000337755	0	0	0.00252402	0.000752937	0	0.00355899	0	0	0.00177855	0.000475529	0	0	0.00261253	0.000778764	0	0.0038317	0	0	0.0017445	0.00061082	0	0	0.00262491	0.000795718	0	0.00380636	0	0	0.00169902	0.000608224	0	0	0.00259868	0.00078292	0	0.00394208	0	0	0.00175556	0.00065182	0	0	0.00264811	0.000770717	0	0.00399266
K00831	0.000199118	0.00195568	0.00153156	0.00215213	0	0	0	0	0	0	0.000148959	0.00194421	0.00133277	0.00204027	0	0	0	0	0	0	0.000112489	0.00195154	0.00129844	0.0020257	0	0	0	0	0	0	0.000125764	0.00198938	0.00134059	0.00190875	0	0	0	0	0	0	0.000117764	0.00201533	0.00135868	0.00171443	0	0	0	0	0
K00832	0	0	0	0	0	0	0.00136886	0	0	0	0	0	0	0	0	0	0.00135722	0	0	0	0	0	0	0	0	0	0.00133911	0	0	0	0	0	0	0	0	0	0.00133465	0	0	0	0	0	0	0	0	0	0.00128721	0	0
K00833	0.000749976	0	0.000145874	0	0	0.00306932	0	0	0	0.00230327	0.000776699	0	0.000174278	0	0	0.00322841	0	0	0	0.00239611	0.000781612	0	0.000200091	0	0	0.00287945	0	0	0	0.00245099	0.000777826	0	0.000236838	0	0	0.00294485	0	0	0	0.00288702	0.00079569	0	0.000244214	0	0	0.00279314	0	0	0
K00835	0	0	0	0	0	0	0.000769121	0	0	0	0	0	0	0	0	0	0.000784175	0	0	0	0	0	0	0	0	0	0.0010545	0	0	0	0	0	0	0	0	0	0.0011758	0	0	0	0	0	0	0	0	0	0.00141575	0	0
K00836	0	0	6.07581e-06	0	0	0	0.000257564	0	0	0	0	0	4.75414e-06	0	0	0	0.000194848	0	0	0	0	0	1.69656e-05	0	0	0	0.00019714	0	0	0	0	0	3.02668e-05	0	0	0	0.00013569	0	0	0	0	0	3.50453e-05	0	0	0	0.00012629	0	0
K00840	0	0	0	0	0	0	0.000553042	0	0	0	0	0	0	0	0	0	0.000508706	0	0	0	0	0	0	0	0	0	0.000491267	0	0	0	0	0	0	0	0	0	0.000484988	0	0	0	0	0	0	0	0	0	0.000472942	0	0
K00841	0	0	0	0	0.00239367	0	0	0	0	0	0	0	0	0	0.00248493	0	0	0	0	0	0	0	0	0	0.00246167	0	0	0	0	0	0	0	0	0	0.0022939	0	0	0	0	0	0	0	0	0	0.00208253	0	0	0	0
K00844	0.000669567	0	0	0	0	0	0	0	0	0	0.00059831	0	0	0	0	0	0	0	0	0	0.000595725	0	0	0	0	0	0	0	0	0	0.000528135	0	0	0	0	0	0	0	0	0	0.000489893	0	0	0	0	0	0	0	0
K00845	0.00172173	0.00220154	0.00104881	0.00284537	0.000446324	0.00461962	0	0.0298133	0	0	0.00197502	0.00214376	0.00130621	0.00278068	0.00038537	0.00462081	0	0.0317073	0	0	0.00210388	0.00198408	0.00161701	0.0028721	0.000215415	0.0048051	0	0.0204595	0	0	0.00219698	0.00184448	0.0016843	0.00322055	0.000200697	0.00478291	0	0.0162974	0	0	0.00219446	0.00172879	0.00182777	0.00352377	0.000229201	0.00478497	0	0.0138947	0
K00847	0.000265998	0	0.00111619	0	0	0	0.000474393	0	0	0	0.000311161	0	0.00126639	0	0	0	0.000523116	0	0	0	0.000354057	0	0.00142026	0	0	0	0.000519199	0	0	0	0.000394096	0	0.00141988	0	0	0	0.000492127	0	0	0	0.000370489	0	0.00141999	0	0	0	0.000502604	0	0
K00848	0.00391654	0	0.0012402	0	0	0	0	0	0	0	0.00285983	0	0.00127907	0	0	0	0	0	0	0	0.00214014	0	0.00115816	0	0	0	0	0	0	0	0.0019677	0	0.00104526	0	0	0	0	0	0	0	0.00183409	0	0.000964979	0	0	0	0	0	0
K00849	0.00105995	0.00305228	0.000549651	0	0.00168553	0	0.000624033	0	0	0	0.0011261	0.00294306	0.000528546	0	0.00185651	0	0.000626274	0	0	0	0.00116145	0.00282236	0.000530456	0	0.00203955	0	0.000621804	0	0	0	0.00119765	0.00260606	0.000475722	0	0.00217334	0	0.000624475	0	0	0	0.00118535	0.00253349	0.000456312	0	0.00203027	0	0.000608959	0	0
K00850	0	0	0.000415769	0	0.00180529	0	0	0	0	0	0	0	0.000516396	0	0.0017009	0	0	0	0	0	0	0	0.000704024	0	0.00201425	0	0	0	0	0	0	0	0.000857964	0	0.00192591	0	0	0	0	0	0	0	0.000896719	0	0.00195838	0	0	0	0
K00851	0	0.000993414	0	0	0	0	0.00112196	0	0	0	0	0.00108615	0	0	0	0	0.00109979	0	0	0	0	0.00133579	0	0	0	0	0.00112508	0	0	0	0	0.00161819	0	0	0	0	0.00110741	0	0	0	0	0.00170786	0	0	0	0	0.00104847	0	0
K00852	0.000705985	0.00320045	0.000436356	0	0.00061182	0	0.000784864	0.00299148	0	0.00288156	0.000743707	0.00295353	0.000431867	0	0.000780453	0	0.000721965	0.00354564	0	0.00281998	0.000656398	0.00282175	0.00043094	0	0.000708807	0	0.000709539	0.00366885	0	0.00254557	0.000609094	0.00261124	0.000437523	0	0.000520964	0	0.000704857	0.00350381	0	0.00184171	0.000631146	0.0025063	0.000454156	0	0.000393271	0	0.000710959	0.00306405	0
K00853	0.000189659	0	8.44952e-05	0	0	0	0.000728222	0	0	0	0.000330222	0	6.20599e-05	0	0	0	0.000761989	0	0	0	0.000372112	0	5.94766e-05	0	0	0	0.000782526	0	0	0	0.00047899	0	7.5721e-05	0	0	0	0.000836737	0	0	0	0.000566461	0	8.36616e-05	0	0	0	0.000975337	0	0
K00854	0.000275731	0.00173288	0.0016023	0	0.000579506	0	0.00114032	0	0	0	0.000284445	0.00174484	0.00165974	0	0.000615966	0	0.00101988	0	0	0	0.000312457	0.00175617	0.00150101	0	0.000528542	0	0.000977	0	0	0	0.000321614	0.00173096	0.00137628	0	0.000358817	0	0.000880581	0	0	0	0.00034528	0.00171679	0.0012983	0	0.000313637	0	0.000872911	0	0
K00855	0	0	0	0	0	0	0.000750644	0	0	0	0	0	0	0	0	0	0.000761534	0	0	0	0	0	0	0	0	0	0.000759905	0	0	0	0	0	0	0	0	0	0.000751251	0	0	0	0	0	0	0	0	0	0.000744818	0	0
K00856	0.00123501	0	0	0	0	0	0	0	0	0	0.00125121	0	0	0	0	0	0	0	0	0	0.00122708	0	0	0	0	0	0	0	0	0	0.00123722	0	0	0	0	0	0	0	0	0	0.00125284	0	0	0	0	0	0	0	0
K00857	0.000632507	0	0.000480257	0	0.00201407	0	0.000430765	0	0	0	0.000849109	0	0.000432947	0	0.00195111	0	0.000474321	0	0	0	0.000906484	0	0.000472174	0	0.00179648	0	0.000459274	0	0	0	0.000939611	0	0.000426259	0	0.00185603	0	0.000473821	0	0	0	0.000991977	0	0.000428729	0	0.00190144	0	0.000476339	0	0
K00858	0.00124693	0.00180644	0.000774301	0.0027535	0.00165922	0.00241954	0.000650366	0.00283934	0	0.00225533	0.00131777	0.00179966	0.000930962	0.00280436	0.00164969	0.00243104	0.000652333	0.00337662	0	0.00213432	0.00136226	0.00178829	0.0010716	0.00287268	0.00156544	0.00267541	0.000652375	0.00361926	0	0.00223937	0.00143493	0.00175379	0.00113342	0.00303066	0.00155013	0.00263337	0.000632219	0.00383224	0	0.00270719	0.00145716	0.00176656	0.00116909	0.00313816	0.00146698	0.00258206	0.00061608	0.0039932	0
K00859	0.00112175	0.00202314	0.000815755	0.00281167	0.00221743	0	0.000704673	0.00445555	0.00289908	0.00252108	0.00116172	0.00206415	0.000939504	0.00288912	0.00207309	0	0.000714355	0.00420103	0.00321393	0.00242061	0.00117877	0.00216125	0.0011083	0.00291118	0.00167161	0	0.000716647	0.00429043	0.00320652	0.00255718	0.00124342	0.00221487	0.00120505	0.00295704	0.00162113	0	0.000711124	0.00442118	0.00316072	0.00308101	0.00128039	0.00219053	0.0012659	0.00302205	0.00149971	0	0.000695677	0.00456935	0.00314022
K00860	0.00271234	0	0	0	0	0	0	0	0	0	0.00202912	0	0	0	0	0	0	0	0	0	0.00158272	0	0	0	0	0	0	0	0	0	0.00146769	0	0	0	0	0	0	0	0	0	0.00136412	0	0	0	0	0	0	0	0
K00863	0	0	0	0	0	0	0.00032996	0	0	0	0	0	0	0	0	0	0.000266594	0	0	0	0	0	0	0	0	0	0.000253203	0	0	0	0	0	0	0	0	0	0.000193699	0	0	0	0	0	0	0	0	0	0.000165805	0	0
K00864	0	0	0.00155032	0.00183045	0	0	0.000283658	0	0	0	0	0	0.00150425	0.00181825	0	0	0.000225465	0	0	0	0	0	0.00141034	0.00167934	0	0	0.000210553	0	0	0	0	0	0.00138115	0.00154714	0	0	0.000131647	0	0	0	0	0	0.00134706	0.00145395	0	0	0.000158783	0	0
K00865	0	0.00159813	0.000622962	0.000739358	0.00097993	0	0	0.00648726	0	0	0	0.00183141	0.000676247	0.000952996	0.000872337	0	0	0.00643846	0	0	0	0.00190318	0.000688866	0.000910114	0.00101645	0	0	0.00632757	0	0	0	0.00203788	0.000701079	0.000970654	0.00119349	0	0	0.00649831	0	0	0	0.00228862	0.000694169	0.00102204	0.00112583	0	0	0.00630713	0
K00867	0	0	0	0	0.00159479	0	0.00083872	0	0	0	0	0	0	0	0.00160938	0	0.000814475	0	0	0	0	0	0	0	0.0014955	0	0.000817981	0	0	0	0	0	0	0	0.0014502	0	0.000763111	0	0	0	0	0	0	0	0.00138628	0	0.000779126	0	0
K00868	0.00109514	0.00188861	0.000610467	0	0	0	0.00119305	0	0	0.00211484	0.00115713	0.00190326	0.000663549	0	0	0	0.00119861	0	0	0.00244537	0.00123368	0.00194526	0.000631295	0	0	0	0.00117355	0	0	0.00225935	0.00135354	0.00197659	0.000585705	0	0	0	0.00115922	0	0	0.00175949	0.00142996	0.00199081	0.000572654	0	0	0	0.00112868	0	0
K00869	0	0	0	0	0.00152576	0	0	0	0	0	0	0	0	0	0.00137418	0	0	0	0	0	0	0	0	0	0.00125705	0	0	0	0	0	0	0	0	0	0.00138145	0	0	0	0	0	0	0	0	0	0.00131261	0	0	0	0
K00872	0	0.00277025	7.38673e-05	0.00274226	0.00126701	0	0.000686404	0.00501035	0	0.00239632	0	0.00276641	0.000134977	0.00262932	0.00123281	0	0.000682039	0.00528899	0	0.00231894	0	0.00260802	0.000244945	0.0027011	0.0012319	0	0.000689743	0.005178	0	0.00251903	0	0.00250518	0.0002685	0.00285092	0.00133303	0	0.000658435	0.00546898	0	0.00291587	0	0.00241332	0.000293769	0.00308746	0.00139347	0	0.000656415	0.00540644	0
K00873	0.0012793	0.00223034	0.00157737	0.0042879	0.000975303	0.00261296	0.000549911	0	0	0	0.00133012	0.00221759	0.00135162	0.00415119	0.000894414	0.00258104	0.000541109	0	0	0	0.00138715	0.00219942	0.00127006	0.00444848	0.00102786	0.00258218	0.00054241	0	0	0	0.00142237	0.00216041	0.0013474	0.0046811	0.00130548	0.00248174	0.000541535	0	0	0	0.00143328	0.00210854	0.00138202	0.00506481	0.00136605	0.00255505	0.000515822	0	0
K00874	0.000569406	0	0.0010484	0	0.00160899	0	0.00109797	0	0	0	0.000618819	0	0.00130798	0	0.0020499	0	0.00116228	0	0	0	0.000654162	0	0.00148959	0	0.00259538	0	0.00130743	0	0	0	0.00063588	0	0.0013807	0	0.00230422	0	0.00144059	0	0	0	0.000572137	0	0.00132763	0	0.00234359	0	0.00147958	0	0
K00875	0	0	0	0	0	0	0.0002884	0	0	0	0	0	0	0	0	0	0.000281492	0	0	0	0	0	0	0	0	0	0.000278777	0	0	0	0	0	0	0	0	0	0.000210474	0	0	0	0	0	0	0	0	0	0.00020629	0	0
K00876	0.00126961	0	0.000671358	0	0	0	0	0	0	0	0.00129254	0	0.000753025	0	0	0	0	0	0	0	0.00124657	0	0.000752999	0	0	0	0	0	0	0	0.00121925	0	0.000721876	0	0	0	0	0	0	0	0.00120437	0	0.000691035	0	0	0	0	0	0
K00878	0	0.00195346	0.000812096	0	0	0.00332858	0.000553914	0.0040812	0	0.00319803	0	0.00195182	0.000970953	0	0	0.00253148	0.00053053	0.00470365	0	0.00362788	0	0.00195561	0.00108583	0	0	0.00224375	0.00053471	0.00488502	0	0.00341487	0	0.00197166	0.0010838	0	0	0.00228824	0.000530151	0.00447828	0	0.00243992	0	0.00197868	0.00110539	0	0	0.00231446	0.000484873	0.00425263	0
K00879	0	0	0	0	0	0.00227481	0.000694823	0	0	0	0	0	0	0	0	0.0021718	0.000687064	0	0	0	0	0	0	0	0	0.00224885	0.00068822	0	0	0	0	0	0	0	0	0.00216363	0.000655439	0	0	0	0	0	0	0	0	0.00213256	0.000675208	0	0
K00880	0	0.000614663	0	0	0	0	0.00066175	0	0	0	0	0.000674954	0	0	0	0	0.000671055	0	0	0	0	0.000637227	0	0	0	0	0.000622481	0	0	0	0	0.000647385	0	0	0	0	0.000599343	0	0	0	0	0.000564609	0	0	0	0	0.00058821	0	0
K00881	0	0	0	0	0	0	0.000513936	0	0	0	0	0	0	0	0	0	0.00049981	0	0	0	0	0	0	0	0	0	0.000492019	0	0	0	0	0	0	0	0	0	0.000452154	0	0	0	0	0	0	0	0	0	0.00050432	0	0
K00882	0	0	0.000641234	0	0.000657269	0	0.000591077	0	0	0	0	0	0.000701069	0	0.000556574	0	0.000594878	0	0	0	0	0	0.000735886	0	0.000468177	0	0.000599138	0	0	0	0	0	0.000773394	0	0.00026231	0	0.000590562	0	0	0	0	0	0.000797114	0	0.00028029	0	0.00056943	0	0
K00883	0	0	4.85583e-05	0	0	0	0.0012681	0	0	0	0	0	7.1029e-05	0	0	0	0.0012411	0	0	0	0	0	6.64087e-05	0	0	0	0.00124787	0	0	0	0	0	5.85633e-05	0	0	0	0.00118997	0	0	0	0	0	5.40124e-05	0	0	0	0.00118132	0	0
K00884	0	0	3.43183e-05	0.00312367	0	0	0.000595119	0	0	0	0	0	2.05217e-05	0.00272351	0	0	0.000583566	0	0	0	0	0	2.46554e-05	0.00261911	0	0	0.000587964	0	0	0	0	0	3.74438e-05	0.00252989	0	0	0.000575878	0	0	0	0	0	4.86501e-05	0.00235132	0	0	0.000546964	0	0
K00885	0	0	0	0	0	0	0.000747612	0	0	0	0	0	0	0	0	0	0.00076756	0	0	0	0	0	0	0	0	0	0.000766668	0	0	0	0	0	0	0	0	0	0.00079446	0	0	0	0	0	0	0	0	0	0.000772592	0	0
K00886	0	0.00180135	0	0	0	0	0	0	0	0	0	0.00178113	0	0	0	0	0	0	0	0	0	0.00178275	0	0	0	0	0	0	0	0	0	0.00173819	0	0	0	0	0	0	0	0	0	0.00172938	0	0	0	0	0	0	0
K00887	0	0	0.00018861	0	0.00171235	0	0	0	0	0	0	0	0.00017979	0	0.00169064	0	0	0	0	0	0	0	0.000181113	0	0.00189573	0	0	0	0	0	0	0	0.000198428	0	0.0020728	0	0	0	0	0	0	0	0.000203831	0	0.00220062	0	0	0	0
K00891	0.00137567	0.00188291	0.00186322	0.00197233	0.0014508	0.00240299	0.00134822	0.00338277	0	0.0023358	0.00132935	0.00189827	0.00210828	0.00187799	0.00135197	0.00239665	0.00135174	0.00346379	0	0.0022832	0.00127257	0.00191741	0.00236597	0.00196591	0.00121213	0.00245523	0.00131608	0.00373295	0	0.00204128	0.00123416	0.00189582	0.00259963	0.00200323	0.00137941	0.00245075	0.00132712	0.0037666	0	0.00162764	0.00121364	0.00187635	0.00267026	0.00210673	0.00135833	0.0024623	0.00130403	0.00379058	0
K00892	0	0	0	0	0	0	0.000647988	0	0	0	0	0	0	0	0	0	0.000662367	0	0	0	0	0	0	0	0	0	0.000659658	0	0	0	0	0	0	0	0	0	0.000638459	0	0	0	0	0	0	0	0	0	0.000618894	0	0
K00895	0.0011784	0	0	0	0	0	0	0	0	0	0.00125136	0	0	0	0	0	0	0	0	0	0.00131315	0	0	0	0	0	0	0	0	0	0.00139054	0	0	0	0	0	0	0	0	0	0.00140841	0	0	0	0	0	0	0	0
K00899	0	0	0.000140237	0	0	0	0.000561701	0	0	0	0	0	0.000146206	0	0	0	0.000433228	0	0	0	0	0	0.000146882	0	0	0	0.000441036	0	0	0	0	0	0.000145842	0	0	0	0.000425558	0	0	0	0	0	0.00015706	0	0	0	0.000366652	0	0
K00901	0	0	9.29902e-05	0	0	0	0	0	0	0	0	0	0.000123603	0	0	0	0	0	0	0	0	0	8.61578e-05	0	0	0	0	0	0	0	0	0	5.23921e-05	0	0	0	0	0	0	0	0	0	3.98856e-05	0	0	0	0	0	0
K00912	0.00120021	0	0	0	0	0.00263231	0.000616827	0	0	0.00283277	0.00124378	0	0	0	0	0.0026296	0.000628747	0	0	0.00267896	0.00125078	0	0	0	0	0.00276566	0.000612233	0	0	0.00278568	0.00125693	0	0	0	0	0.00267752	0.000618751	0	0	0.00325548	0.00128331	0	0	0	0	0.0027483	0.000597132	0	0
K00917	0	0	0.000400991	0	0.000937479	0	0	0	0	0	0	0	0.000433424	0	0.00102328	0	0	0	0	0	0	0	0.000368297	0	0.000598752	0	0	0	0	0	0	0	0.000307364	0	0.000281627	0	0	0	0	0	0	0	0.000273844	0	0.000142426	0	0	0	0
K00919	0.00131504	0.00277076	0.00106151	0.0034379	0	0.00241953	0.000577233	0.00418811	0.00438928	0.0030292	0.00137392	0.00275773	0.00112898	0.00335258	0	0.00241011	0.000561184	0.00409259	0.00468989	0.00293698	0.0014211	0.00274619	0.00122477	0.00321033	0	0.00254093	0.00056051	0.00409439	0.0050164	0.00309265	0.00145722	0.0028128	0.00134365	0.00336566	0	0.00247078	0.000553828	0.00427949	0.00490358	0.00392411	0.00145736	0.00279577	0.00139287	0.00329638	0	0.00250554	0.000540061	0.00424575	0.00450266
K00925	0	0	0.000200493	0	0	0	0	0.00421298	0	0	0	0	0.000229909	0	0	0	0	0.00383331	0	0	0	0	0.000312762	0	0	0	0	0.00398471	0	0	0	0	0.000424091	0	0	0	0	0.00416516	0	0	0	0	0.000473895	0	0	0	0	0.00391985	0
K00926	0	0	0.00149711	0	0	0	0.000754085	0	0	0	0	0	0.00158852	0	0	0	0.000736058	0	0	0	0	0	0.00135833	0	0	0	0.000719255	0	0	0	0	0	0.00121602	0	0	0	0.000737703	0	0	0	0	0	0.00111173	0	0	0	0.000621958	0	0
K00927	0.00114779	0	0.00152573	0	0	0	0.000722448	0	0	0	0.00119833	0	0.0013485	0	0	0	0.000738029	0	0	0	0.00126212	0	0.00137001	0	0	0	0.000750689	0	0	0	0.00134855	0	0.00141461	0	0	0	0.000760163	0	0	0	0.00137719	0	0.0014396	0	0	0	0.000776763	0	0
K00928	0	0	0.00102776	0	0	0	0.000787088	0	0.00418681	0	0	0	0.0011977	0	0	0	0.000819817	0	0.00460129	0	0	0	0.00123618	0	0	0	0.00081886	0	0.00431237	0	0	0	0.00129821	0	0	0	0.000813121	0	0.00432035	0	0	0	0.00133581	0	0	0	0.000818438	0	0.004474
K00929	0.00165538	0	0.000136618	0	0	0	0	0	0	0	0.00153429	0	0.000125543	0	0	0	0	0	0	0	0.00151418	0	0.000106981	0	0	0	0	0	0	0	0.00161033	0	8.97224e-05	0	0	0	0	0	0	0	0.00173275	0	8.55303e-05	0	0	0	0	0	0
K00930	0.00132202	0.00122677	0.00327109	0	0.000723748	0.00250734	0.000769842	0.00365903	0	0	0.00136146	0.00123263	0.00247433	0	0.000652491	0.00248269	0.0007709	0.00413352	0	0	0.00134328	0.00120213	0.00196936	0	0.000928212	0.00248962	0.00078094	0.00460632	0	0	0.00135225	0.00115157	0.0018103	0	0.00118893	0.00249535	0.000780458	0.00499034	0	0	0.00133244	0.00114649	0.00176131	0	0.00117802	0.00245257	0.000762781	0.00511604	0
K00931	0.00134465	0.00229895	0.00074131	0	0.00106868	0	0.000661703	0.00344947	0	0.00377681	0.00139118	0.00229051	0.000842227	0	0.00100671	0	0.000680079	0.00356352	0	0.00314656	0.00135339	0.00223112	0.000914567	0	0.00156198	0	0.000683873	0.00406384	0	0.00404902	0.00133248	0.00211905	0.000992163	0	0.00192436	0	0.000692983	0.00394064	0	0.00533497	0.00133123	0.00210811	0.00104039	0	0.00221462	0	0.000656318	0.00406967	0
K00937	0.00204549	0.00261357	0.00123595	0	0	0	0.0006332	0	0.00360577	0.00071656	0.00197669	0.00260431	0.0013881	0	0	0	0.00062041	0	0.0038434	0.000960244	0.00192644	0.00249955	0.00149856	0	0	0	0.000614742	0	0.00391157	0.000907546	0.00182856	0.00253009	0.00150549	0	0	0	0.000614221	0	0.00399576	0.000602852	0.00177362	0.00244278	0.00151696	0	0	0	0.000574946	0	0.00397035
K00938	0	0	0	0	0.0020344	0	0	0	0	0	0	0	0	0	0.0019065	0	0	0	0	0	0	0	0	0	0.00182021	0	0	0	0	0	0	0	0	0	0.00183121	0	0	0	0	0	0	0	0	0	0.0017864	0	0	0	0
K00939	0.00115327	0.00240629	0.00163342	0	0	0.00251393	0	0	0	0.000451628	0.00120555	0.00239567	0.0015635	0	0	0.00250604	0	0	0	0.00044065	0.00123715	0.00243431	0.00160279	0	0	0.002653	0	0	0	0.00110499	0.00123921	0.00249262	0.00165811	0	0	0.00268731	0	0	0	0.00203947	0.00120832	0.00251808	0.0017186	0	0	0.00274016	0	0	0
K00940	0.000990838	0	0	0	0.000750137	0	0.000697574	0	0	0.0027992	0.000953936	0	0	0	0.000567375	0	0.000681999	0	0	0.00226143	0.000914729	0	0	0	0.000623925	0	0.000656651	0	0	0.00227602	0.000836343	0	0	0	0.000732026	0	0.000643901	0	0	0.00266224	0.000799522	0	0	0	0.00070562	0	0.00060195	0	0
K00941	0.000470695	0.000614455	0.00073039	0	0.00141168	0	0	0	0	0.00353619	0.000548312	0.000732082	0.000790132	0	0.00147272	0	0	0	0	0.00285342	0.000425224	0.00085537	0.000845229	0	0.00117665	0	0	0	0	0.00240044	0.000401836	0.00101589	0.000908393	0	0.000766771	0	0	0	0	0.00185513	0.000364464	0.00108649	0.000930694	0	0.00054107	0	0	0	0
K00942	0.00123259	0.0022019	0.00071626	0.00331236	0.00265722	0.00229126	0.000607599	0	0.0069404	0	0.00132781	0.00221738	0.000828455	0.00353781	0.00247384	0.00234011	0.000680332	0	0.00358006	0	0.00141365	0.00220174	0.000926676	0.00350465	0.00243994	0.00238612	0.000668749	0	0.00290889	0	0.00146545	0.00221459	0.000936487	0.00353273	0.00235213	0.00239536	0.000679973	0	0.00276268	0	0.00146745	0.0022001	0.000944215	0.00348121	0.0022564	0.00240738	0.000690324	0	0.00268783
K00943	3.57186e-05	0.00192444	0.000129077	0.00326498	0.00134013	0.00219293	0.000579577	0	0	0.00260337	6.60646e-05	0.00197851	0.000228849	0.0031715	0.00119505	0.00215186	0.000579024	0	0	0.00265119	8.75386e-05	0.00207341	0.00043176	0.00338431	0.00125799	0.00218618	0.00056463	0	0	0.00291535	0.000133555	0.00223237	0.00054979	0.00379303	0.00137197	0.0021782	0.000548084	0	0	0.00330429	0.00018389	0.00228996	0.000636075	0.00429448	0.00133638	0.00219668	0.000539067	0	0
K00945	0.00122243	0.00197896	0.000532046	0	0	0.00257292	0	0	0	0.00229901	0.00110167	0.00201954	0.000576222	0	0	0.00257213	0	0	0	0.0026176	0.00106674	0.00200257	0.000768002	0	0	0.00265542	0	0	0	0.00334866	0.00118186	0.00197258	0.000958372	0	0	0.00263665	0	0	0	0.00390177	0.00121077	0.0019582	0.00106222	0	0	0.00264139	0	0	0
K00946	0.0012977	0	0	0	0	0.002721	0.000669088	0	0	0.00207441	0.00138589	0	0	0	0	0.00271678	0.000683359	0	0	0.00189416	0.00143387	0	0	0	0	0.00271651	0.000691155	0	0	0.00206683	0.00145605	0	0	0	0	0.00264841	0.000690404	0	0	0.0026744	0.00147692	0	0	0	0	0.00267593	0.000676893	0	0
K00948	3.07042e-05	0.00425321	0.00158184	0	0.00136807	0	0	0	0.00629331	0.0027399	6.14197e-05	0.00423065	0.00177043	0	0.00121589	0	0	0	0.00407663	0.00279203	7.84608e-05	0.00433367	0.00192476	0	0.0012391	0	0	0	0.00412717	0.00296161	0.000126415	0.00438008	0.00204326	0	0.00145975	0	0	0	0.00393469	0.00314797	0.000177719	0.00435513	0.00210197	0	0.00145339	0	0	0	0.00392328
K00949	0.00122737	0.00193702	0.000928102	0.0022243	0.00199947	0	0	0	0.00257551	0	0.00127692	0.00196364	0.00104204	0.00213725	0.00194572	0	0	0	0.00284835	0	0.00122031	0.00201402	0.00117288	0.00223863	0.00174871	0	0	0	0.00271749	0	0.00118607	0.00204072	0.00125004	0.00230476	0.00178913	0	0	0	0.00255117	0	0.00117097	0.00211982	0.00126622	0.00236378	0.00170494	0	0	0	0.00251241
K00950	0.00234277	0.00243353	0.00035138	0	0.000594706	0.00238389	0.000659083	0	0.00438705	0.00209196	0.00239151	0.00247698	0.000345119	0	0.000659254	0.00238893	0.00060667	0	0.00475731	0.00220467	0.00232208	0.0024921	0.000392624	0	0.000862703	0.00237572	0.000576438	0	0.00504821	0.00224798	0.00227696	0.00247365	0.000452416	0	0.00108863	0.00244564	0.000579473	0	0.00512733	0.00278863	0.00228867	0.00249094	0.000484147	0	0.000995593	0.00236939	0.000520625	0	0.00497189
K00951	0.00239839	0.00175643	0.000703484	0.00251545	0.00235404	0	0.00142258	0.0038	0	0.00199906	0.00256099	0.00179814	0.000890472	0.00255533	0.0025428	0	0.00141265	0.00383538	0	0.00226154	0.0026566	0.00180319	0.00104246	0.00267998	0.00447983	0	0.00143198	0.004194	0	0.0023791	0.00278296	0.00181804	0.00105025	0.00283194	0.00721282	0	0.00140651	0.00448464	0	0.00243361	0.00285011	0.00183979	0.00106701	0.00303294	0.00975805	0	0.00134651	0.00450326	0
K00952	0	0	1.8548e-05	0	0	0	0	0	0	0	0	0	1.41017e-05	0	0	0	0	0	0	0	0	0	1.24788e-05	0	0	0	0	0	0	0	0	0	1.63104e-05	0	0	0	0	0	0	0	0	0	1.86702e-05	0	0	0	0	0	0
K00954	0.00141453	0.000310657	0.000501008	0	0.000920833	0.00225049	0	0	0	0	0.00148202	0.000400847	0.000596711	0	0.000837995	0.00220981	0	0	0	0	0.00157974	0.000566283	0.000741533	0	0.000856765	0.00216042	0	0	0	0	0.00158304	0.000727267	0.000829385	0	0.00105904	0.00228601	0	0	0	0	0.00157365	0.000821197	0.000878167	0	0.00102889	0.00222088	0	0	0
K00956	0.00106542	0	0.000269923	0	0	0	0.000622873	0	0	0	0.00109064	0	0.00034093	0	0	0	0.000601781	0	0	0	0.00105483	0	0.000451112	0	0	0	0.000567201	0	0	0	0.0010378	0	0.000577105	0	0	0	0.000550514	0	0	0	0.00102918	0	0.000621675	0	0	0	0.000520364	0	0
K00957	0	0	0.000137385	0	0	0	0	0	0	0	0	0	0.000175396	0	0	0	0	0	0	0	0	0	0.000196429	0	0	0	0	0	0	0	0	0	0.000232518	0	0	0	0	0	0	0	0	0	0.000227586	0	0	0	0	0	0
K00962	0.000949159	0.00333072	0.000684045	0	0	0	0.000400166	0	0	0	0.00102653	0.00338576	0.00089375	0	0	0	0.000406365	0	0	0	0.00116213	0.00341353	0.00110275	0	0	0	0.000406954	0	0	0	0.00123167	0.00346228	0.00115355	0	0	0	0.00040619	0	0	0	0.00125284	0.00339194	0.00118757	0	0	0	0.000541654	0	0
K00963	0	0.00180889	5.95514e-05	0	0	0.00241635	0.000189669	0	0.0174232	0.00264011	0	0.00183711	7.66215e-05	0	0	0.00218274	0.000248232	0	0.0127805	0.0023896	0	0.00182997	8.09373e-05	0	0	0.00239947	0.000269581	0	0.0105441	0.00229577	0	0.00182497	8.61047e-05	0	0	0.00233098	0.000277384	0	0.0106558	0.00205513	0	0.00181291	0.000108417	0	0	0.00230106	0.000268691	0	0.0100129
K00965	0	0.00341278	0.00032785	0	0.00172955	0	0.000630912	0	0	0.00343034	0	0.00341495	0.000382673	0	0.00179811	0	0.00062852	0	0	0.00332434	0	0.00317217	0.000524544	0	0.00186884	0	0.000619759	0	0	0.00323952	0	0.00316159	0.00059472	0	0.00187537	0	0.000614458	0	0	0.00361796	0	0.0030995	0.000658555	0	0.00172985	0	0.000607484	0	0
K00969	0.00129812	0.00188784	0.000690133	0.0026445	0.00185333	0.00240296	0.000621729	0.00354589	0	0.00230355	0.00143383	0.00190219	0.000893297	0.0027298	0.00164945	0.00239048	0.000620309	0.00342236	0	0.0021448	0.00145301	0.00188246	0.00108569	0.00281104	0.00143254	0.00247454	0.000611524	0.00351744	0	0.00214655	0.00146326	0.00184664	0.00113147	0.00289172	0.0014371	0.00245125	0.000619019	0.00361222	0	0.00220549	0.00147367	0.00182101	0.00115891	0.00294498	0.0014385	0.00246369	0.000588441	0.00362205	0
K00970	0	0.00259024	0	0	0	0	0.000728153	0	0	0	0	0.00259945	0	0	0	0	0.000751343	0	0	0	0	0.00263454	0	0	0	0	0.000761978	0	0	0	0	0.00273499	0	0	0	0	0.000765468	0	0	0	0	0.00278175	0	0	0	0	0.000773486	0	0
K00971	0.00242833	0	8.30571e-05	0	0	0.00240721	0.000598479	0	0	0	0.00245769	0	0.000101337	0	0	0.00246084	0.000613425	0	0	0	0.00254947	0	9.28083e-05	0	0	0.0025203	0.00056442	0	0	0	0.0025061	0	7.07766e-05	0	0	0.00251191	0.000559722	0	0	0	0.00247824	0	6.25373e-05	0	0	0.00256376	0.000593019	0	0
K00972	0	0	2.77654e-05	0	0	0	0	0	0	0	0	0	6.01168e-05	0	0	0	0	0	0	0	0	0	0.000109085	0	0	0	0	0	0	0	0	0	0.000108844	0	0	0	0	0	0	0	0	0	0.000116214	0	0	0	0	0	0
K00973	0	0	5.35822e-05	0	0	0	0	0	0	0	0	0	5.82153e-05	0	0	0	0	0	0	0	0	0	6.83809e-05	0	0	0	0	0	0	0	0	0	8.31244e-05	0	0	0	0	0	0	0	0	0	0.000105092	0	0	0	0	0	0
K00974	0.00251986	0.000970223	0.000915582	0	0.00167463	0.00225381	0.000645884	0.00359923	0.00270758	0.000297374	0.00206918	0.00113753	0.00110159	0	0.0016033	0.00222705	0.000618965	0.00366385	0.00267549	0.000273048	0.00193354	0.00132597	0.00123487	0	0.00158801	0.00229433	0.000571692	0.0038177	0.00302428	0.0005776	0.00185219	0.00158171	0.00128801	0	0.00160489	0.0022047	0.000493169	0.00398614	0.00296373	0.0013925	0.00174597	0.00168114	0.00130638	0	0.00158762	0.00228088	0.000448511	0.00386856	0.00337624
K00975	0	0.00182459	0.00325344	0.0024891	0.00150104	0	0.000812795	0.00668521	0	0	0	0.0018143	0.00370267	0.00237417	0.00122437	0	0.000804967	0.00654227	0	0	0	0.0017941	0.00409365	0.00254625	0.000944814	0	0.000820059	0.00689224	0	0	0	0.00177799	0.00430327	0.00262766	0.000800733	0	0.000791084	0.00707995	0	0	0	0.00177184	0.00434654	0.00276638	0.000712127	0	0.000809122	0.00707225	0
K00978	0	0	0.000559324	0	0	0	0	0	0	0	0	0	0.000477051	0	0	0	0	0	0	0	0	0	0.000476824	0	0	0	0	0	0	0	0	0	0.000500067	0	0	0	0	0	0	0	0	0	0.000533847	0	0	0	0	0	0
K00979	0.00206638	0	5.00959e-05	0	0	0.00233687	0	0	0	0	0.00171736	0	5.13123e-05	0	0	0.00241654	0	0	0	0	0.00150162	0	4.57049e-05	0	0	0.00240445	0	0	0	0	0.00149214	0	5.44559e-05	0	0	0.00241122	0	0	0	0	0.00143835	0	6.78368e-05	0	0	0.00244526	0	0	0
K00980	0	0	0.000669754	0	0	0.00253102	0	0	0	0.000848036	0	0	0.000549904	0	0	0.00339265	0	0	0	0.000762484	0	0	0.000511937	0	0	0.00292578	0	0	0	0.000792301	0	0	0.00058365	0	0	0.00303014	0	0	0	0.0010868	0	0	0.00058458	0	0	0.00284544	0	0	0
K00981	0.00247554	0.0018725	0.000819815	0.00202905	0.00190126	0.0022932	0.000814024	0.00372327	0.00277049	0.00237432	0.00218044	0.00187841	0.000972811	0.00190018	0.00179122	0.00230628	0.000817399	0.00358205	0.00294264	0.00228694	0.00203038	0.00185855	0.00111264	0.00197158	0.00175723	0.00230294	0.000808518	0.00356172	0.00293152	0.00235121	0.00197197	0.00181399	0.00120491	0.00202597	0.00183469	0.00231097	0.000781117	0.00353763	0.00284046	0.00294574	0.00192009	0.00178819	0.00125056	0.00207731	0.00182927	0.00232654	0.000766735	0.00351741	0.00276205
K00983	0	0	4.48309e-05	0	0	0	0	0	0	0	0	0	3.48064e-05	0	0	0	0	0	0	0	0	0	3.77013e-05	0	0	0	0	0	0	0	0	0	2.97058e-05	0	0	0	0	0	0	0	0	0	2.59964e-05	0	0	0	0	0	0
K00990	0	0.00210252	0	0	0	0	0.000689512	0	0	0	0	0.002113	0	0	0	0	0.000699308	0	0	0	0	0.00217448	0	0	0	0	0.000677817	0	0	0	0	0.0022151	0	0	0	0	0.000650912	0	0	0	0	0.00222295	0	0	0	0	0.000632804	0	0
K00991	0.00131756	0	0.000914679	0.00330866	0	0.00220121	0.000659961	0.00405222	0	0.0024936	0.00135098	0	0.0010279	0.00339088	0	0.00225214	0.000658331	0.00376606	0	0.00234844	0.00136758	0	0.0010678	0.00347614	0	0.00228681	0.00066426	0.00400794	0	0.00241034	0.00136239	0	0.00115078	0.00364326	0	0.00233029	0.000670082	0.00413729	0	0.00273426	0.00132461	0	0.00117131	0.00372567	0	0.00220831	0.000653386	0.00412004	0
K00992	0.000500828	0	0	0	0	0	0	0	0	0	0.000615039	0	0	0	0	0	0	0	0	0	0.000651039	0	0	0	0	0	0	0	0	0	0.00070206	0	0	0	0	0	0	0	0	0	0.000720556	0	0	0	0	0	0	0	0
K00995	0	0.00178229	0.00103163	0.00262691	0.000294856	0.00215099	0.00053843	0.00366715	0	0	0	0.00180329	0.00102785	0.00268788	0.000537912	0.00219747	0.000519981	0.00372443	0	0	0	0.00180965	0.0011767	0.00270078	0.000681393	0.002213	0.000500023	0.00391511	0	0	0	0.00181811	0.00128365	0.00281982	0.000656391	0.00215211	0.000507434	0.00396631	0	0	0	0.00181532	0.00135835	0.00292844	0.000642241	0.00219169	0.000480539	0.00380641	0
K00997	0	0.00148934	0.000212717	0.000644894	0.0018803	0.00241351	0.000626066	0.00527752	0.00272146	0.00304937	0	0.00159227	0.000323012	0.000872239	0.00169142	0.00242242	0.000633792	0.00481222	0.00264247	0.00242778	0	0.00178624	0.000473885	0.00074409	0.00169102	0.00251139	0.000624998	0.00489651	0.00277578	0.00284322	0	0.00201171	0.000474294	0.0006575	0.00169599	0.00250395	0.000615782	0.00513767	0.00275404	0.00372978	0	0.00207523	0.000509913	0.000571662	0.00157123	0.00255396	0.000593742	0.00501047	0.00256935
K00998	0	0	0	0	0	0	0.000659988	0	0	0	0	0	0	0	0	0	0.000670527	0	0	0	0	0	0	0	0	0	0.000668714	0	0	0	0	0	0	0	0	0	0.000668587	0	0	0	0	0	0	0	0	0	0.000676416	0	0
K01000	0.00125244	0.00193938	0.000882776	0	0.00178264	0.0024275	0.000737086	0.00370829	0	0	0.00132615	0.00193337	0.000999777	0	0.00173108	0.00242114	0.000781012	0.00374965	0	0	0.00139005	0.00194275	0.000961411	0	0.00167023	0.00255193	0.000858956	0.00384917	0	0	0.00143075	0.00196454	0.00103569	0	0.0017177	0.00256549	0.000938654	0.00403002	0	0	0.00146003	0.00195896	0.0010815	0	0.00164265	0.0026224	0.00100448	0.00393259	0
K01006	0.00123581	0	0.00212673	0	0	0	0	0	0	0	0.00125573	0	0.00192964	0	0	0	0	0	0	0	0.00147116	0	0.00190217	0	0	0	0	0	0	0	0.00152395	0	0.00194672	0	0	0	0	0	0	0	0.00160239	0	0.00201447	0	0	0	0	0	0
K01007	0	0	0	0	0	0	0.000531897	0	0	0.00232727	0	0	0	0	0	0	0.000525686	0	0	0.00241126	0	0	0	0	0	0	0.000516796	0	0	0.00250708	0	0	0	0	0	0	0.000524308	0	0	0.00288636	0	0	0	0	0	0	0.000517917	0	0
K01008	0	0	0.000793888	0	0	0	0.000513834	0	0	0	0	0	0.000899152	0	0	0	0.000513205	0	0	0	0	0	0.000933147	0	0	0	0.000512759	0	0	0	0	0	0.000901318	0	0	0	0.000512823	0	0	0	0	0	0.000862386	0	0	0	0.000499596	0	0
K01011	0	0	0	0	0	0	0.000626188	0	0	0.0028636	0	0	0	0	0	0	0.000621247	0	0	0.00274644	0	0	0	0	0	0	0.000614601	0	0	0.00249747	0	0	0	0	0	0	0.000602834	0	0	0.00192312	0	0	0	0	0	0	0.000578439	0	0
K01012	0.00112659	0	0.000710715	0	0	0	0.000575725	0	0	0.00518201	0.00120155	0	0.000840927	0	0	0	0.000578101	0	0	0.00551212	0.00117373	0	0.000929152	0	0	0	0.000538361	0	0	0.00496027	0.0011367	0	0.00100738	0	0	0	0.000525307	0	0	0.00381029	0.00113657	0	0.0010371	0	0	0	0.000528591	0	0
K01026	0	0	0.000320833	0	0	0	0	0	0	0	0	0	0.000282451	0	0	0	0	0	0	0	0	0	0.000238553	0	0	0	0	0	0	0	0	0	0.000178641	0	0	0	0	0	0	0	0	0	0.000156819	0	0	0	0	0	0
K01028	0	0	0	0	0	0	0.000183659	0	0	0	0	0	0	0	0	0	0.000150656	0	0	0	0	0	0	0	0	0	0.000134315	0	0	0	0	0	0	0	0	0	0.000128137	0	0	0	0	0	0	0	0	0	7.49993e-05	0	0
K01034	0	0	4.09357e-05	0	0	0	0.000398592	0	0	0	0	0	6.90295e-05	0	0	0	0.000423812	0	0	0	0	0	7.4979e-05	0	0	0	0.000416119	0	0	0	0	0	7.69206e-05	0	0	0	0.000414972	0	0	0	0	0	8.22248e-05	0	0	0	0.000440293	0	0
K01035	0	0	3.48958e-05	0	0	0	0.000508329	0	0	0	0	0	3.63737e-05	0	0	0	0.00055809	0	0	0	0	0	3.43375e-05	0	0	0	0.000594933	0	0	0	0	0	2.56971e-05	0	0	0	0.000691868	0	0	0	0	0	2.6538e-05	0	0	0	0.000852563	0	0
K01039	0	0	2.29108e-05	0	0	0	0	0	0	0	0	0	2.55205e-05	0	0	0	0	0	0	0	0	0	1.76846e-05	0	0	0	0	0	0	0	0	0	1.41097e-05	0	0	0	0	0	0	0	0	0	1.11858e-05	0	0	0	0	0	0
K01040	0	0	2.06815e-05	0	0	0	0	0	0	0	0	0	2.43633e-05	0	0	0	0	0	0	0	0	0	1.97224e-05	0	0	0	0	0	0	0	0	0	1.6872e-05	0	0	0	0	0	0	0	0	0	1.62099e-05	0	0	0	0	0	0
K01042	0	0	2.63357e-05	0	0	0	0	0	0	0	0	0	2.26888e-05	0	0	0	0	0	0	0	0	0	3.05544e-05	0	0	0	0	0	0	0	0	0	2.85659e-05	0	0	0	0	0	0	0	0	0	3.09094e-05	0	0	0	0	0	0
K01046	0	0	8.20575e-05	0	0	0	0	0	0	0	0	0	9.22779e-05	0	0	0	0	0	0	0	0	0	6.22003e-05	0	0	0	0	0	0	0	0	0	4.95412e-05	0	0	0	0	0	0	0	0	0	4.02951e-05	0	0	0	0	0	0
K01048	0	0.00203844	0.000190651	0	0	0	0.000785148	0	0	0	0	0.00207359	0.000188897	0	0	0	0.000795548	0	0	0	0	0.00215832	0.00021904	0	0	0	0.000790401	0	0	0	0	0.00217316	0.000245196	0	0	0	0.00078371	0	0	0	0	0.0022163	0.000236556	0	0	0	0.000784778	0	0
K01051	0.00194969	0.000488467	7.83766e-05	0	0	0	0.000493313	0	0	0	0.0023861	0.000420046	0.000203559	0	0	0	0.000502262	0	0	0	0.00242976	0.000514788	0.000285525	0	0	0	0.000456384	0	0	0	0.00234538	0.000585223	0.000255888	0	0	0	0.000475494	0	0	0	0.00227392	0.000680806	0.000262192	0	0	0	0.000487752	0	0
K01053	0	0	2.39586e-05	0	0	0	0	0	0	0	0	0	2.62863e-05	0	0	0	0	0	0	0	0	0	1.95622e-05	0	0	0	0	0	0	0	0	0	1.51789e-05	0	0	0	0	0	0	0	0	0	1.1404e-05	0	0	0	0	0	0
K01057	0.00113367	0.00181048	0	0	0	0	0	0	0	0.0027092	0.00115679	0.00182019	0	0	0	0	0	0	0	0.00269776	0.00109697	0.00177027	0	0	0	0	0	0	0	0.00248241	0.00107626	0.00178945	0	0	0	0	0	0	0	0.0020073	0.00108954	0.00179223	0	0	0	0	0	0	0
K01058	0.000219707	0	0	0	0	0	0.000965562	0	0	0	0.000165765	0	0	0	0	0	0.000942554	0	0	0	0.000118304	0	0	0	0	0	0.000930349	0	0	0	0.000126137	0	0	0	0	0	0.000887357	0	0	0	0.000114754	0	0	0	0	0	0.000875085	0	0
K01060	0.00101571	0	9.36972e-05	0	0.000555032	0	0	0.00279725	0	0	0.00144444	0	5.6101e-05	0	0.000516844	0	0	0.00319157	0	0	0.001698	0	5.53186e-05	0	0.00034265	0	0	0.00386526	0	0	0.00184504	0	5.48465e-05	0	0.000256842	0	0	0.00410084	0	0	0.00186143	0	5.3539e-05	0	0.000323969	0	0	0.00448814	0
K01061	0	0	0	0	0	0	0.00147015	0	0	0	0	0	0	0	0	0	0.00149551	0	0	0	0	0	0	0	0	0	0.00157405	0	0	0	0	0	0	0	0	0	0.0015004	0	0	0	0	0	0	0	0	0	0.0015162	0	0
K01068	0	0	0	0	0.000793871	0	0	0	0	0	0	0	0	0	0.000950614	0	0	0	0	0	0	0	0	0	0.00132392	0	0	0	0	0	0	0	0	0	0.00122313	0	0	0	0	0	0	0	0	0	0.00127607	0	0	0	0
K01069	0.00109455	0	0.000782889	0.00199129	0.00118747	0	0.00126394	0.00419848	0.00305825	0.00428886	0.00116673	0	0.000945108	0.00186465	0.00114157	0	0.00122413	0.00410834	0.00342308	0.00458793	0.0012267	0	0.00109962	0.00189614	0.00105239	0	0.00116794	0.0040834	0.00341787	0.00499172	0.00128007	0	0.00113844	0.00189891	0.0011849	0	0.00117291	0.00424838	0.00345717	0.00614372	0.00131646	0	0.00116941	0.00188684	0.0011655	0	0.00111905	0.00422292	0.00357786
K01070	0	0	0	0	0	0	0.0010967	0	0	0	0	0	0	0	0	0	0.00108355	0	0	0	0	0	0	0	0	0	0.00108055	0	0	0	0	0	0	0	0	0	0.00109718	0	0	0	0	0	0	0	0	0	0.00110024	0	0
K01071	0	0	0.000123732	0	0	0	0.000689032	0	0.00203773	0	0	0	0.000137174	0	0	0	0.000636924	0	0.00192528	0	0	0	0.0001378	0	0	0	0.000613545	0	0.00201587	0	0	0	0.000161257	0	0	0	0.000570447	0	0.00221965	0	0	0	0.000167178	0	0	0	0.000521595	0	0.00199407
K01077	0.00186819	0.0012379	9.49797e-05	0	0	0.00257758	0.000631899	0	0	0	0.00183317	0.00137115	0.00017072	0	0	0.00258545	0.000636858	0	0	0	0.00179079	0.00132849	0.000287711	0	0	0.00265708	0.000602531	0	0	0	0.00180957	0.00139434	0.000275269	0	0	0.00261513	0.00060998	0	0	0	0.00181431	0.00135938	0.000282343	0	0	0.00259551	0.000580551	0	0
K01079	0.000988122	0.00290017	0	0	0.000922276	0	0.000726898	0	0	0	0.00102484	0.00289624	0	0	0.000789332	0	0.00073366	0	0	0	0.00103107	0.00265497	0	0	0.000826963	0	0.000734983	0	0	0	0.00103525	0.00241084	0	0	0.00107268	0	0.000752897	0	0	0	0.00104922	0.00229615	0	0	0.00106698	0	0.000727312	0	0
K01081	0	0.00045946	0	0	0	0	0	0	0	0	0	0.000521392	0	0	0	0	0	0	0	0	0	0.000499595	0	0	0	0	0	0	0	0	0	0.000505743	0	0	0	0	0	0	0	0	0	0.000453128	0	0	0	0	0	0	0
K01082	0.00111857	0	0	0	0	0	0.000662883	0	0	0	0.00117087	0	0	0	0	0	0.000666447	0	0	0	0.00115587	0	0	0	0	0	0.000641254	0	0	0	0.00119884	0	0	0	0	0	0.000607603	0	0	0	0.00125136	0	0	0	0	0	0.000562803	0	0
K01085	0	0	0	0	0	0	0.000587076	0	0	0	0	0	0	0	0	0	0.000583739	0	0	0	0	0	0	0	0	0	0.000567095	0	0	0	0	0	0	0	0	0	0.000555325	0	0	0	0	0	0	0	0	0	0.000570372	0	0
K01087	0	0	0	0	0	0	0.000540954	0	0	0	0	0	0	0	0	0	0.000531472	0	0	0	0	0	0	0	0	0	0.000514793	0	0	0	0	0	0	0	0	0	0.000512599	0	0	0	0	0	0	0	0	0	0.000494932	0	0
K01089	0.00126114	0	0	0	0	0	0.000578778	0	0	0	0.0013575	0	0	0	0	0	0.000572521	0	0	0	0.00134981	0	0	0	0	0	0.000551357	0	0	0	0.00136504	0	0	0	0	0	0.000528379	0	0	0	0.00134443	0	0	0	0	0	0.000529577	0	0
K01091	0.00263471	0.00228801	0.00296817	0.0114188	0.000898932	0.00977732	0.000993258	0.00401704	0.00623554	0.00403492	0.0028928	0.0021904	0.00321645	0.011483	0.000808064	0.00970584	0.000930868	0.00391843	0.00646403	0.00431185	0.00296019	0.00210513	0.00361975	0.0114538	0.000777527	0.00999021	0.000918999	0.00410993	0.00667459	0.00407964	0.00307725	0.00201256	0.00378998	0.0114671	0.000930974	0.010008	0.000877826	0.00436608	0.00678607	0.00347029	0.00321053	0.00202911	0.00388522	0.0113987	0.000781302	0.0100629	0.000846234	0.004332	0.00696803
K01092	0.00125249	0	0.000242377	0	0	0.00254412	0.000633799	0	0	0	0.00117572	0	0.000206613	0	0	0.0025147	0.000639846	0	0	0	0.00114008	0	0.000190342	0	0	0.00257193	0.000650619	0	0	0	0.00111957	0	0.000177338	0	0	0.00249386	0.000649292	0	0	0	0.00109297	0	0.000173848	0	0	0.00250379	0.000655686	0	0
K01093	0	0	0	0	0	0	0.000441538	0	0	0	0	0	0	0	0	0	0.000469526	0	0	0	0	0	0	0	0	0	0.000442229	0	0	0	0	0	0	0	0	0	0.000451571	0	0	0	0	0	0	0	0	0	0.00043263	0	0
K01095	0.000432724	0	0	0	0.00123135	0	0.000585097	0	0	0.00248809	0.000609975	0	0	0	0.00128237	0	0.000566353	0	0	0.00263689	0.000650643	0	0	0	0.000943885	0	0.000534551	0	0	0.002422	0.000714842	0	0	0	0.000633538	0	0.000484575	0	0	0.00180159	0.000733174	0	0	0	0.000669999	0	0.000446959	0	0
K01096	0	0	0	0	0	0	0.000527762	0	0	0	0	0	0	0	0	0	0.000514205	0	0	0	0	0	0	0	0	0	0.000504352	0	0	0	0	0	0	0	0	0	0.000498358	0	0	0	0	0	0	0	0	0	0.000477282	0	0
K01101	0	0	0	0	0.00171779	0	0	0	0	0	0	0	0	0	0.00165821	0	0	0	0	0	0	0	0	0	0.00158417	0	0	0	0	0	0	0	0	0	0.0015886	0	0	0	0	0	0	0	0	0	0.00151595	0	0	0	0
K01104	0.00159769	0.00444776	0.000717675	0	0.00142695	0.00223871	0.000755087	0	0	0.00189113	0.00151453	0.00430477	0.000913372	0	0.00126073	0.002208	0.000813831	0	0	0.00210142	0.00147302	0.0042632	0.00119164	0	0.00117994	0.00227151	0.00084626	0	0	0.00191154	0.00141596	0.00423705	0.00138488	0	0.00133093	0.00227097	0.000841348	0	0	0.00141732	0.00139805	0.00426985	0.00148851	0	0.00128236	0.00222974	0.000873304	0	0
K01119	0.00103306	0	0.000130125	0	0.00165633	0	0.000714042	0	0	0	0.0010901	0	0.00020795	0	0.00154942	0	0.00074951	0	0	0	0.00112745	0	0.00029613	0	0.00150043	0	0.000738739	0	0	0	0.00113876	0	0.000280872	0	0.00139616	0	0.000719284	0	0	0	0.00112461	0	0.000288128	0	0.00158552	0	0.000711442	0	0
K01126	0.00360986	0.000560303	0.001171	0.00490157	0.00270522	0	0.00121001	0	0	0	0.00402686	0.000612435	0.00135929	0.00467627	0.00255755	0	0.00120426	0	0	0	0.00435703	0.0005969	0.00148096	0.00474384	0.00204952	0	0.00114889	0	0	0	0.00436681	0.000617954	0.00148797	0.00463733	0.00149981	0	0.00111597	0	0	0	0.00425096	0.000544098	0.00146689	0.00451018	0.00140944	0	0.00105689	0	0
K01129	0.00136463	0.00169168	0.00116118	0.00431535	0	0.0022656	0.000670302	0.0037058	0.00209913	0	0.00141965	0.00161165	0.00136919	0.00408738	0	0.00233113	0.000673872	0.00355235	0.00210986	0	0.00147715	0.00148731	0.00133814	0.00442625	0	0.00226149	0.000671221	0.00361437	0.00311255	0	0.00145032	0.00132502	0.00133104	0.00464137	0	0.00222563	0.000674271	0.0037494	0.00363993	0	0.00141901	0.00120905	0.00134274	0.0051884	0	0.0021751	0.000642435	0.00381745	0.00464896
K01130	0.00601575	0	0	0	0	0.00476747	0.000407639	0	0	0	0.00545376	0	0	0	0	0.00418007	0.000398915	0	0	0	0.00533071	0	0	0	0	0.00477839	0.000411374	0	0	0	0.00480831	0	0	0	0	0.00466678	0.000396602	0	0	0	0.00455088	0	0	0	0	0.00449749	0.000355691	0	0
K01136	0.000534402	0	0	0	0	0	0	0	0	0	0.000634335	0	0	0	0	0	0	0	0	0	0.000591353	0	0	0	0	0	0	0	0	0	0.000549429	0	0	0	0	0	0	0	0	0	0.000546873	0	0	0	0	0	0	0	0
K01139	0	0	0	0	0	0	0.000800278	0	0	0	0	0	0	0	0	0	0.000799373	0	0	0	0	0	0	0	0	0	0.000805532	0	0	0	0	0	0	0	0	0	0.000801331	0	0	0	0	0	0	0	0	0	0.000783723	0	0
K01141	0	0	0	0	0	0	0.000447432	0	0	0	0	0	0	0	0	0	0.000420344	0	0	0	0	0	0	0	0	0	0.000428541	0	0	0	0	0	0	0	0	0	0.000397571	0	0	0	0	0	0	0	0	0	0.000369191	0	0
K01142	0.000984648	0.00185503	0.00109664	0	0.00184091	0	0.000653723	0	0	0	0.00082127	0.00181922	0.00112255	0	0.00167724	0	0.000609998	0	0	0	0.000768834	0.0018488	0.00106139	0	0.00216155	0	0.00060454	0	0	0	0.000811589	0.00184306	0.00108437	0	0.00267767	0	0.00057575	0	0	0	0.000869513	0.00184736	0.00107945	0	0.00251577	0	0.000519604	0	0
K01151	0.00252496	0.00186305	0.000871701	0.00228952	0.000797123	0	0	0	0	0	0.00197359	0.00178159	0.0010137	0.00216382	0.000865004	0	0	0	0	0	0.00154573	0.00163516	0.00111227	0.00232663	0.000771922	0	0	0	0	0	0.00146855	0.00149884	0.00111114	0.00238405	0.000682049	0	0	0	0	0	0.00141237	0.00141689	0.00111917	0.00245334	0.000691801	0	0	0	0
K01159	0.00152843	0.00171183	0.000114517	0	0	0.00221793	0.000559259	0.00367035	0	0.00278144	0.00166569	0.00172046	0.000170503	0	0	0.00214001	0.000542009	0.00371066	0	0.00275093	0.00172947	0.00171551	0.000305832	0	0	0.00227152	0.000533177	0.00384486	0	0.00313708	0.00174927	0.00169797	0.000368481	0	0	0.00226165	0.000526204	0.00394562	0	0.00376148	0.0017778	0.00168872	0.000436208	0	0	0.0022589	0.000499627	0.00381786	0
K01173	0.00166484	0	0	0	0	0	0	0	0	0	0.00200363	0	0	0	0	0	0	0	0	0	0.00217538	0	0	0	0	0	0	0	0	0	0.0021977	0	0	0	0	0	0	0	0	0	0.00223771	0	0	0	0	0	0	0	0
K01176	0.000507467	0.00115805	5.92321e-05	0	0.00118514	0	0.00138819	0	0	0	0.000376378	0.00106758	7.48128e-05	0	0.00127331	0	0.00139916	0	0	0	0.000347649	0.00094024	0.00022165	0	0.00244307	0	0.00143251	0	0	0	0.000331386	0.000767836	0.000395659	0	0.00274182	0	0.00151655	0	0	0	0.000329809	0.000731681	0.000460815	0	0.00327374	0	0.0016487	0	0
K01178	0.000541053	0	0	0	0	0	0	0	0	0	0.000630724	0	0	0	0	0	0	0	0	0	0.000654412	0	0	0	0	0	0	0	0	0	0.00064045	0	0	0	0	0	0	0	0	0	0.00063517	0	0	0	0	0	0	0	0
K01179	0.000952333	0	0.000324092	0	0	0	0	0	0	0	0.00162207	0	0.000353721	0	0	0	0	0	0	0	0.00204432	0	0.000281584	0	0	0	0	0	0	0	0.00226283	0	0.00025066	0	0	0	0	0	0	0	0.00245079	0	0.000213594	0	0	0	0	0	0
K01182	0	0.00354701	0.00155134	0	0.000941279	0	0	0	0	0	0	0.00331792	0.0014857	0	0.00137112	0	0	0	0	0	0	0.00329032	0.00144024	0	0.00231759	0	0	0	0	0	0	0.00326654	0.00143525	0	0.00254331	0	0	0	0	0	0	0.00325489	0.00136971	0	0.00264021	0	0	0	0
K01183	0.00113524	0	0.00123409	0	0.000645631	0	0.000266951	0	0	0.00147732	0.00154383	0	0.001348	0	0.000524511	0	0.00021901	0	0	0.00181377	0.0016317	0	0.0012442	0	0.000240847	0	0.000195257	0	0	0.0016141	0.00164658	0	0.00113191	0	0.000173552	0	0.000156643	0	0	0.0011614	0.00165583	0	0.00103975	0	0.000206536	0	0.000134054	0	0
K01186	0.00200373	0.00243069	0.000294291	0	0	0.00452906	0	0	0	0	0.00186319	0.0024957	0.000314717	0	0	0.00464458	0	0	0	0	0.00180229	0.00210949	0.000253625	0	0	0.00485097	0	0	0	0	0.00170604	0.00184652	0.000229286	0	0	0.00472334	0	0	0	0	0.00164286	0.00149695	0.000222489	0	0	0.00470089	0	0	0
K01187	0.000219977	0.00628045	0.00162759	0	0.000577688	0	0	0	0	0	0.000214496	0.00603447	0.00154243	0	0.000696072	0	0	0	0	0	0.000243185	0.00604043	0.00151979	0	0.000710935	0	0	0	0	0	0.000219588	0.00591303	0.00152265	0	0.000550645	0	0	0	0	0	0.000217417	0.00595432	0.00147488	0	0.000518943	0	0	0	0
K01190	0.0160568	0.00583327	0.00362705	0.00284215	0	0.0127522	0.00149439	0	0	0	0.0167286	0.00587949	0.00407373	0.00287929	0	0.012864	0.0014682	0	0	0	0.0164782	0.00589145	0.00425859	0.0031137	0	0.0125345	0.00144931	0	0	0	0.0159591	0.0059391	0.0039103	0.00323305	0	0.0123445	0.00144494	0	0	0	0.0159194	0.00595282	0.00371552	0.00326124	0	0.0123384	0.0015124	0	0
K01191	0.00087094	0.00270378	0.000487564	0	0	0	0	0	0	0	0.000794979	0.00252693	0.000577237	0	0	0	0	0	0	0	0.000802733	0.00215796	0.000577228	0	0	0	0	0	0	0	0.000851563	0.00180828	0.000499576	0	0	0	0	0	0	0	0.000941137	0.0015796	0.000516875	0	0	0	0	0	0
K01192	0.00156765	0.000304491	0.000403179	0	0	0	0	0	0	0	0.00193211	0.000336229	0.000407869	0	0	0	0	0	0	0	0.00226599	0.000326451	0.000481242	0	0	0	0	0	0	0	0.0023046	0.000353068	0.000470784	0	0	0	0	0	0	0	0.00229796	0.000355013	0.000454831	0	0	0	0	0	0
K01193	0.00223397	0.00204516	0.00284121	0.0033511	0.00174663	0	0.000761885	0.00375014	0	0	0.00214217	0.00204952	0.00258274	0.00326916	0.00143574	0	0.000755207	0.00359074	0	0	0.00214366	0.00198675	0.00233942	0.00362382	0.00142851	0	0.000733326	0.00360062	0	0	0.00204535	0.00194874	0.00224842	0.00381977	0.00171824	0	0.000656828	0.00358546	0	0	0.00197451	0.00195673	0.00213481	0.00377908	0.00177007	0	0.00062777	0.00343678	0
K01194	0	0	0	0	0	0	0.00154237	0	0	0	0	0	0	0	0	0	0.00152494	0	0	0	0	0	0	0	0	0	0.00147376	0	0	0	0	0	0	0	0	0	0.00143742	0	0	0	0	0	0	0	0	0	0.00139967	0	0
K01195	0.000325787	0	0.000108197	0	0	0	0	0	0	0	0.000503877	0	0.000153456	0	0	0	0	0	0	0	0.000656833	0	0.000215857	0	0	0	0	0	0	0	0.000741783	0	0.000179404	0	0	0	0	0	0	0	0.000802803	0	0.000173069	0	0	0	0	0	0
K01196	0	0	2.9702e-05	0	0	0	0	0	0	0	0	0	3.29902e-05	0	0	0	0	0	0	0	0	0	6.16174e-05	0	0	0	0	0	0	0	0	0	6.8677e-05	0	0	0	0	0	0	0	0	0	7.71742e-05	0	0	0	0	0	0
K01197	0.00114272	0	0	0	0	0.0023126	0	0	0	0	0.00103285	0	0	0	0	0.0021982	0	0	0	0	0.0009151	0	0	0	0	0.00232187	0	0	0	0	0.000847073	0	0	0	0	0.00236941	0	0	0	0	0.000842403	0	0	0	0	0.00239205	0	0	0
K01198	0.00412646	0.00225722	0.00137628	0	0	0	0.00023984	0	0	0	0.00468618	0.00257607	0.00144123	0	0	0	0.000164843	0	0	0	0.00476688	0.00364177	0.00138437	0	0	0	0.00015813	0	0	0	0.00458289	0.00463312	0.00119402	0	0	0	0.000101509	0	0	0	0.00444224	0.00527723	0.00109958	0	0	0	0.000109965	0	0
K01200	0.00114475	0.00139613	0.00037036	0.00224473	0.00124502	0	0	0	0	0	0.00119003	0.00139958	0.000467299	0.00214596	0.000910074	0	0	0	0	0	0.00117434	0.00138975	0.000718946	0.00228387	0.000820861	0	0	0	0	0	0.0011747	0.00130988	0.00088511	0.00240509	0.000884711	0	0	0	0	0	0.0012223	0.00138078	0.000991934	0.00251841	0.000896816	0	0	0	0
K01201	0.00136555	0.000187667	0.000182033	0.00254134	0	0	0	0	0	0	0.00157582	0.000263336	0.000166653	0.00235528	0	0	0	0	0	0	0.00167461	0.000375029	0.000163573	0.00228947	0	0	0	0	0	0	0.00163985	0.000480308	0.000168062	0.0021781	0	0	0	0	0	0	0.00163699	0.000563119	0.000152424	0.00198061	0	0	0	0	0
K01202	0	0	2.15308e-06	0	0	0	0	0	0	0	0	0	4.84249e-06	0	0	0	0	0	0	0	0	0	1.3731e-05	0	0	0	0	0	0	0	0	0	1.29891e-05	0	0	0	0	0	0	0	0	0	1.91967e-05	0	0	0	0	0	0
K01205	0.00214529	0.000745176	0.000100375	0	0	0.00505103	0	0	0	0	0.00234137	0.000842019	0.000103397	0	0	0.00464597	0	0	0	0	0.00241112	0.000802906	9.19805e-05	0	0	0.00486374	0	0	0	0	0.00229323	0.000788524	0.000106481	0	0	0.00471692	0	0	0	0	0.0022182	0.000772909	9.42223e-05	0	0	0.00455754	0	0	0
K01206	0.00855628	0.000576171	0.00324543	0	0.000551421	0.00811558	0	0	0	0	0.00783008	0.000647016	0.00266863	0	0.000532767	0.00946798	0	0	0	0	0.0071994	0.000624419	0.00201151	0	0.000440845	0.00861117	0	0	0	0	0.00642519	0.000656558	0.0017787	0	0.000388742	0.0088584	0	0	0	0	0.00623986	0.000577754	0.00162635	0	0.0003809	0.00886025	0	0	0
K01207	0.00170356	0.00147253	0.00046001	0.00423686	0	0.00209262	0.000557445	0	0	0.00419114	0.00162191	0.00153923	0.000422666	0.0040324	0	0.00223136	0.000549155	0	0	0.00491162	0.00155342	0.00171057	0.000488408	0.00399406	0	0.00224271	0.000557889	0	0	0.00432815	0.00154148	0.00185311	0.000555339	0.00368617	0	0.00224045	0.000562858	0	0	0.00336456	0.00151739	0.00185872	0.000620034	0.00338187	0	0.00226002	0.00054116	0	0
K01208	0	0	0.00122802	0	0.00143017	0	0	0	0	0	0	0	0.00134036	0	0.00145539	0	0	0	0	0	0	0	0.00132857	0	0.00123221	0	0	0	0	0	0	0	0.00129408	0	0.000939	0	0	0	0	0	0	0	0.00123591	0	0.000931969	0	0	0	0
K01209	0.00310953	0.00394921	0.00108298	0	0	0	0	0	0	0	0.00361602	0.00418559	0.00122094	0	0	0	0	0	0	0	0.0038987	0.0050992	0.00137081	0	0	0	0	0	0	0	0.00388495	0.00588442	0.00139634	0	0	0	0	0	0	0	0.00376831	0.00634089	0.00138329	0	0	0	0	0	0
K01210	0	0.00162346	0	0	0	0	0	0	0	0	0	0.00159584	0	0	0	0	0	0	0	0	0	0.00152481	0	0	0	0	0	0	0	0	0	0.00152032	0	0	0	0	0	0	0	0	0	0.00150117	0	0	0	0	0	0	0
K01214	0	0.00204682	0	0	0	0	0	0	0	0	0	0.0020557	0	0	0	0	0	0	0	0	0	0.00205801	0	0	0	0	0	0	0	0	0	0.00209511	0	0	0	0	0	0	0	0	0	0.0021279	0	0	0	0	0	0	0
K01218	0.00137797	0	0.000172437	0	0	0	0	0	0	0	0.00109241	0	0.000247555	0	0	0	0	0	0	0	0.00104594	0	0.000239229	0	0	0	0	0	0	0	0.000973632	0	0.000165048	0	0	0	0	0	0	0	0.00095095	0	0.000126214	0	0	0	0	0	0
K01222	0	0	8.17354e-05	0.00222409	0	0	0.00025391	0	0	0	0	0	5.63711e-05	0.00208729	0	0	0.000174379	0	0	0	0	0	6.44478e-05	0.00189756	0	0	0.000153024	0	0	0	0	0	7.59278e-05	0.0016977	0	0	0.000104909	0	0	0	0	0	8.84506e-05	0.00149834	0	0	0.000123367	0	0
K01223	0	0	0	0.0240163	0	0	0	0	0	0	0	0	0	0.0221011	0	0	0	0	0	0	0	0	0	0.0215436	0	0	0	0	0	0	0	0	0	0.0206186	0	0	0	0	0	0	0	0	0	0.0201918	0	0	0	0	0
K01226	0	0	0	0	0.00184646	0	0	0	0	0	0	0	0	0	0.00214485	0	0	0	0	0	0	0	0	0	0.00347839	0	0	0	0	0	0	0	0	0	0.00377409	0	0	0	0	0	0	0	0	0	0.00363175	0	0	0	0
K01227	0	0.000328019	0	0	0	0	0	0	0	0	0	0.000344596	0	0	0	0	0	0	0	0	0	0.000382497	0	0	0	0	0	0	0	0	0	0.000418047	0	0	0	0	0	0	0	0	0	0.000442839	0	0	0	0	0	0	0
K01232	0	0	0	0.00221453	0	0	0.000722986	0	0	0	0	0	0	0.00213297	0	0	0.00075611	0	0	0	0	0	0	0.00212581	0	0	0.000927169	0	0	0	0	0	0	0.0019984	0	0	0.00125853	0	0	0	0	0	0	0.00179459	0	0	0.00177815	0	0
K01239	0	0.00447587	0.000688449	0	0.0075732	0	0.00172071	0.00407895	0	0	0	0.00457194	0.000803214	0	0.00768515	0	0.00175862	0.00469994	0	0	0	0.00453187	0.00073293	0	0.0078753	0	0.0016997	0.00476453	0	0	0	0.00447354	0.000674685	0	0.00627032	0	0.00162479	0.00485319	0	0	0	0.004471	0.000614777	0	0.00450594	0	0.0015609	0.00501398	0
K01241	0.000965104	0	0	0	0	0	0.000566111	0	0	0	0.000968188	0	0	0	0	0	0.000534177	0	0	0	0.000944173	0	0	0	0	0	0.0005101	0	0	0	0.000943582	0	0	0	0	0	0.000497913	0	0	0	0.000931702	0	0	0	0	0	0.00047508	0	0
K01243	0.00124307	0.00238158	0.00102708	0.00189756	0.00401914	0	0	0	0	0	0.00139829	0.00238832	0.00122789	0.00179219	0.00427482	0	0	0	0	0	0.00147184	0.00239685	0.0015017	0.00188941	0.00428131	0	0	0	0	0	0.00148646	0.00243666	0.00157034	0.00196161	0.00368921	0	0	0	0	0	0.00147996	0.00246095	0.00163643	0.0020405	0.00312395	0	0	0	0
K01246	0.00141518	0.000618623	0.000213837	0.0023568	0.00155396	0.00206737	0.000669348	0	0	0	0.00120241	0.000549312	0.000139022	0.00211775	0.00137494	0.00156648	0.000718357	0	0	0	0.00104299	0.000655247	9.99772e-05	0.00209569	0.00102775	0.00193837	0.000812985	0	0	0	0.00104095	0.000701252	9.49058e-05	0.00188423	0.000776705	0.00169756	0.000974248	0	0	0	0.00111017	0.00077334	7.93591e-05	0.00170406	0.000596801	0.0015376	0.00116805	0	0
K01247	0	0	6.00842e-05	0	0	0	0	0	0	0	0	0	8.92991e-05	0	0	0	0	0	0	0	0	0	0.00016315	0	0	0	0	0	0	0	0	0	0.000151089	0	0	0	0	0	0	0	0	0	0.000158707	0	0	0	0	0	0
K01250	0	0	0	0	0	0	0.000594445	0	0	0	0	0	0	0	0	0	0.000599155	0	0	0	0	0	0	0	0	0	0.000579839	0	0	0	0	0	0	0	0	0	0.000580944	0	0	0	0	0	0	0	0	0	0.000567358	0	0
K01251	0.000732406	0.000800624	2.98846e-05	0	0	0	0	0	0	0	0.000626409	0.000816766	3.45415e-05	0	0	0	0	0	0	0	0.000613404	0.00083741	4.95362e-05	0	0	0	0	0	0	0	0.000558381	0.000824234	4.86049e-05	0	0	0	0	0	0	0	0.000540349	0.000813843	6.32947e-05	0	0	0	0	0	0
K01252	0	0	0	0	0	0	0.000598129	0	0	0	0	0	0	0	0	0	0.000600957	0	0	0	0	0	0	0	0	0	0.000585246	0	0	0	0	0	0	0	0	0	0.000582977	0	0	0	0	0	0	0	0	0	0.000569905	0	0
K01255	0	0	0.000296016	0.00234969	0	0	0.000651133	0	0	0	0	0	0.000322022	0.00220055	0	0	0.000619842	0	0	0	0	0	0.000253252	0.00219033	0	0	0.000594839	0	0	0	0	0	0.000187229	0.00201385	0	0	0.000570239	0	0	0	0	0	0.000145585	0.00177999	0	0	0.000506876	0	0
K01256	0.000909981	0.0020136	0	0	0.00124998	0	0.00057817	0	0	0	0.000757503	0.00204498	0	0	0.00121189	0	0.000575355	0	0	0	0.000649869	0.00203335	0	0	0.00110428	0	0.00052288	0	0	0	0.000567806	0.00209146	0	0	0.00107824	0	0.000491858	0	0	0	0.000525339	0.00203551	0	0	0.000989152	0	0.000445841	0	0
K01259	0	0	0.000176378	0	0.00118859	0	0	0	0	0	0	0	0.000136461	0	0.00117055	0	0	0	0	0	0	0	0.000102694	0	0.000924679	0	0	0	0	0	0	0	0.000108476	0	0.000451756	0	0	0	0	0	0	0	0.000103139	0	0.000279223	0	0	0	0
K01270	0.00398502	0	0.000658571	0.0027907	0	0	0.000168866	0.00432668	0	0.0028003	0.00333874	0	0.000709795	0.00295298	0	0	0.000246789	0.00426954	0	0.0028286	0.00301461	0	0.00071606	0.0029536	0	0	0.000482776	0.00466481	0	0.0025577	0.00296464	0	0.000753348	0.003004	0	0	0.000703042	0.00478657	0	0.00196329	0.00293729	0	0.000753012	0.00299788	0	0	0.000958294	0.00491295	0
K01278	0.00176238	0	0	0	0	0	0	0	0	0	0.00187779	0	0	0	0	0	0	0	0	0	0.00186296	0	0	0	0	0	0	0	0	0	0.00186979	0	0	0	0	0	0	0	0	0	0.00185577	0	0	0	0	0	0	0	0
K01322	0.000159954	0	0	0	0	0	0	0	0	0	0.0002681	0	0	0	0	0	0	0	0	0	0.000357096	0	0	0	0	0	0	0	0	0	0.000418587	0	0	0	0	0	0	0	0	0	0.000470952	0	0	0	0	0	0	0	0
K01338	0.00104998	0	0.0017861	0	0	0	0	0	0	0	0.00111823	0	0.00172843	0	0	0	0	0	0	0	0.00117988	0	0.00154871	0	0	0	0	0	0	0	0.00124416	0	0.00153135	0	0	0	0	0	0	0	0.00128209	0	0.00154412	0	0	0	0	0	0
K01354	0	0.0022382	0	0	0	0	0.000490107	0	0	0	0	0.00220202	0	0	0	0	0.000493	0	0	0	0	0.00217486	0	0	0	0	0.000490364	0	0	0	0	0.0021267	0	0	0	0	0.000497139	0	0	0	0	0.00212171	0	0	0	0	0.000504254	0	0
K01358	0.001815	0.00399344	0.00297106	0.00216453	0.00192068	0	0.000264105	0.00367235	0	0.000177477	0.00210009	0.00403852	0.0026321	0.00237572	0.00187664	0	0.000267255	0.00346792	0	0.000158024	0.00218884	0.00410821	0.00245722	0.00219112	0.00176964	0	0.000254802	0.00369612	0	0.000504169	0.00221438	0.00411866	0.00246447	0.00190439	0.001765	0	0.000278399	0.00386056	0	0.00123356	0.0022411	0.00412498	0.00247823	0.001782	0.00177123	0	0.000293513	0.00391212	0
K01424	0.0030182	0.000287235	0.000427149	0.00591364	0.00200203	0	0.00103093	0.00312828	0	0	0.00310273	0.000374188	0.000508722	0.00661583	0.00191451	0	0.00106979	0.00355699	0	0	0.00295581	0.000565284	0.000677325	0.00699863	0.0017329	0	0.00104246	0.00412725	0	0	0.00283365	0.000743225	0.000739467	0.00663957	0.00174605	0	0.0010627	0.00426128	0	0	0.00276635	0.000880513	0.000776731	0.00659119	0.00170073	0	0.00105392	0.00433761	0
K01425	0.00087464	0	0.000135556	0	0	0.00221163	0.000647198	0	0	0	0.000806917	0	0.000101731	0	0	0.00245172	0.000800962	0	0	0	0.000821975	0	7.96473e-05	0	0	0.00229528	0.000968599	0	0	0	0.000829383	0	6.75494e-05	0	0	0.0023249	0.00111507	0	0	0	0.000871433	0	5.74278e-05	0	0	0.0023686	0.00148167	0	0
K01426	0	0.00210688	0.000532747	0.00258274	0.00136923	0	0.000307124	0.00590149	0	0	0	0.00214616	0.000558379	0.00268227	0.00145982	0	0.000286939	0.00594742	0	0	0	0.00224319	0.000646037	0.00269384	0.00124655	0	0.00027533	0.00575428	0	0	0	0.00230636	0.000687768	0.00275489	0.000972943	0	0.000261574	0.00582076	0	0	0	0.00236592	0.000750174	0.00287425	0.000916889	0	0.000194846	0.00575107	0
K01429	0	0	0.00175748	0	0	0	0.000317467	0	0	0	0	0	0.0010561	0	0	0	0.000252397	0	0	0	0	0	0.00052418	0	0	0	0.000305421	0	0	0	0	0	0.00040399	0	0	0	0.000373054	0	0	0	0	0	0.000338156	0	0	0	0.000488048	0	0
K01430	0	0	0.00171001	0	0	0	0	0	0	0	0	0	0.0010102	0	0	0	0	0	0	0	0	0	0.000471299	0	0	0	0	0	0	0	0	0	0.00035525	0	0	0	0	0	0	0	0	0	0.000294128	0	0	0	0	0	0
K01433	0.000630564	0	0	0	0	0	0.000568102	0	0	0	0.000817778	0	0	0	0	0	0.000560171	0	0	0	0.000832119	0	0	0	0	0	0.000550373	0	0	0	0.000836455	0	0	0	0	0	0.00054442	0	0	0	0.000844435	0	0	0	0	0	0.000518336	0	0
K01438	0	0	9.8644e-05	0	0	0	0.000718824	0	0	0	0	0	8.6776e-05	0	0	0	0.000674329	0	0	0	0	0	7.28364e-05	0	0	0	0.000644549	0	0	0	0	0	6.22128e-05	0	0	0	0.00061958	0	0	0	0	0	5.48137e-05	0	0	0	0.000517058	0	0
K01439	0	0.00244226	0.000223129	0.00200225	0.00308231	0	0.000649672	0.00231258	0	0	0	0.00243525	0.000190491	0.00186373	0.00351022	0	0.000644405	0.0025281	0	0	0	0.00246254	0.000188249	0.00196346	0.00355169	0	0.000662025	0.00285321	0	0	0	0.00241645	0.000156751	0.0020626	0.00317817	0	0.000654128	0.00279178	0	0	0	0.00243636	0.000152286	0.00217329	0.00254849	0	0.000651338	0.00313894	0
K01442	0.00288294	0.00142782	0.00148432	0.00200214	0.000846487	0	0	0.00461164	0	0	0.00307959	0.00144503	0.00176653	0.00189231	0.000751189	0	0	0.00445972	0	0	0.00312968	0.00136057	0.00200685	0.00181564	0.000447775	0	0	0.00438711	0	0	0.00312403	0.00130336	0.00214381	0.00168624	0.000239079	0	0	0.00421146	0	0	0.00312184	0.00121911	0.00224538	0.00157466	0.000188136	0	0	0.00411018	0
K01443	0.00241979	0.00231571	0.00105995	0.00333155	0.00301495	0.00283512	0.00119016	0	0	0	0.00226112	0.00231675	0.00118429	0.00353163	0.00283386	0.00273675	0.00124314	0	0	0	0.00230525	0.00230303	0.00132287	0.00328858	0.00337417	0.00284649	0.00124982	0	0	0	0.00234513	0.00226868	0.0013478	0.00324816	0.00379216	0.00303735	0.00126483	0	0	0	0.00232774	0.00218318	0.00135214	0.00312939	0.00400182	0.00303009	0.00126822	0	0
K01448	0.00289495	0	0.0029299	0.00682128	0.000548441	0.0024754	0.00197254	0	0	0.00206039	0.00296728	0	0.00343789	0.00717922	0.000474167	0.00251108	0.00195433	0	0	0.0021634	0.00291271	0	0.00351552	0.00688391	0.000744614	0.00265969	0.00187549	0	0	0.00238781	0.00282124	0	0.00362453	0.0064689	0.00071751	0.00266098	0.00184126	0	0	0.00297171	0.00280239	0	0.00358139	0.00599014	0.000700369	0.00267126	0.00175504	0	0
K01451	0	0	0	0	0	0	0.00100351	0	0	0	0	0	0	0	0	0	0.00081954	0	0	0	0	0	0	0	0	0	0.00082671	0	0	0	0	0	0	0	0	0	0.00067833	0	0	0	0	0	0	0	0	0	0.00058486	0	0
K01457	0	0	6.92314e-06	0	0	0	0	0	0	0	0	0	1.30832e-05	0	0	0	0	0	0	0	0	0	2.56535e-05	0	0	0	0	0	0	0	0	0	1.95108e-05	0	0	0	0	0	0	0	0	0	2.25889e-05	0	0	0	0	0	0
K01458	0	0	0	0.0019618	0	0	0	0	0	0	0	0	0	0.00186575	0	0	0	0	0	0	0	0	0	0.00183768	0	0	0	0	0	0	0	0	0	0.00174055	0	0	0	0	0	0	0	0	0	0.00163943	0	0	0	0	0
K01460	0	0	0	0	0	0	0.000703642	0	0	0	0	0	0	0	0	0	0.000716168	0	0	0	0	0	0	0	0	0	0.000698634	0	0	0	0	0	0	0	0	0	0.000708066	0	0	0	0	0	0	0	0	0	0.000678336	0	0
K01464	0	0	0.000585812	0	0	0	0	0	0	0	0	0	0.000677276	0	0	0	0	0	0	0	0	0	0.000594957	0	0	0	0	0	0	0	0	0	0.000549882	0	0	0	0	0	0	0	0	0	0.000508607	0	0	0	0	0	0
K01465	0.00114655	0.00171853	0.00104571	0.00267324	0.000821239	0.00224313	0	0	0	0.00394359	0.00114625	0.00173951	0.00112444	0.00277724	0.000946217	0.00225905	0	0	0	0.00266829	0.0011791	0.00172852	0.00116377	0.00288498	0.00108265	0.0023494	0	0	0	0.00249752	0.00119062	0.00172494	0.00114775	0.0030153	0.0012985	0.00228941	0	0	0	0.00234499	0.00118196	0.00169798	0.00113424	0.00322818	0.00209094	0.00228072	0	0	0
K01466	0	0	0.000118047	0	0	0	0.000573582	0	0	0	0	0	8.89649e-05	0	0	0	0.000564297	0	0	0	0	0	8.51371e-05	0	0	0	0.000506484	0	0	0	0	0	7.46558e-05	0	0	0	0.000518494	0	0	0	0	0	7.52853e-05	0	0	0	0.000523806	0	0
K01467	0	0	0	0	0	0	0.000580277	0	0	0	0	0	0	0	0	0	0.00063398	0	0	0	0	0	0	0	0	0	0.000634103	0	0	0	0	0	0	0	0	0	0.000680349	0	0	0	0	0	0	0	0	0	0.000675645	0	0
K01468	0.00151203	0	0	0	0	0	0.000337304	0	0	0	0.0014517	0	0	0	0	0	0.000298103	0	0	0	0.00149081	0	0	0	0	0	0.000280852	0	0	0	0.00151933	0	0	0	0	0	0.000223942	0	0	0	0.00153725	0	0	0	0	0	0.000173672	0	0
K01470	0.000840084	0.000863046	0.000933935	0	0	0	0	0	0.00322462	0	0.000843197	0.000843651	0.00107053	0	0	0	0	0	0.00333134	0	0.000824781	0.00101676	0.000893576	0	0	0	0	0	0.003417	0	0.000812352	0.00118307	0.000712565	0	0	0	0	0	0.00347084	0	0.000816715	0.00128073	0.000608441	0	0	0	0	0	0.00347337
K01473	0	0	1.81315e-05	0	0	0	0	0	0	0	0	0	2.44375e-05	0	0	0	0	0	0	0	0	0	2.00134e-05	0	0	0	0	0	0	0	0	0	1.70531e-05	0	0	0	0	0	0	0	0	0	1.36929e-05	0	0	0	0	0	0
K01474	0	0	1.84671e-05	0	0	0	0	0	0	0	0	0	2.29754e-05	0	0	0	0	0	0	0	0	0	1.86186e-05	0	0	0	0	0	0	0	0	0	1.6508e-05	0	0	0	0	0	0	0	0	0	1.28736e-05	0	0	0	0	0	0
K01476	0.00023503	0	4.02371e-05	0	0	0	0	0	0	0	0.000179668	0	4.72165e-05	0	0	0	0	0	0	0	0.000142348	0	3.94232e-05	0	0	0	0	0	0	0	0.00014712	0	3.50653e-05	0	0	0	0	0	0	0	0.000133772	0	3.35692e-05	0	0	0	0	0	0
K01478	0	0	0	0	0.000763749	0	0.000424503	0	0.0037756	0	0	0	0	0	0.000602456	0	0.000381905	0	0.00386037	0	0	0	0	0	0.000379782	0	0.000378597	0	0.00371892	0	0	0	0	0	0.000410312	0	0.000395731	0	0.00380523	0	0	0	0	0	0.000411731	0	0.000279786	0	0.00348847
K01479	0	0	0	0	0	0	0.000296969	0	0	0	0	0	0	0	0	0	0.000255659	0	0	0	0	0	0	0	0	0	0.000246775	0	0	0	0	0	0	0	0	0	0.000180234	0	0	0	0	0	0	0	0	0	0.000168688	0	0
K01480	3.21622e-05	0	0.000741962	0	0	0	0.000975317	0	0	0	6.9054e-05	0	0.000849831	0	0	0	0.00085504	0	0	0	8.91672e-05	0	0.000847035	0	0	0	0.000757736	0	0	0	0.000141021	0	0.000760204	0	0	0	0.000694903	0	0	0	0.000192772	0	0.0006998	0	0	0	0.000607481	0	0
K01483	0	0	0.000209341	0	0	0	0.000503904	0	0	0	0	0	0.000172222	0	0	0	0.00051785	0	0	0	0	0	0.000171883	0	0	0	0.000506751	0	0	0	0	0	0.000184125	0	0	0	0.000502777	0	0	0	0	0	0.000173684	0	0	0	0.000521301	0	0
K01484	0	0	0	0	0	0	0.000555286	0	0	0	0	0	0	0	0	0	0.000524865	0	0	0	0	0	0	0	0	0	0.000479321	0	0	0	0	0	0	0	0	0	0.000459279	0	0	0	0	0	0	0	0	0	0.000431912	0	0
K01485	0	0	0	0	0.00130193	0	0.000472491	0	0	0	0	0	0	0	0.00113028	0	0.00051366	0	0	0	0	0	0	0	0.000660377	0	0.000478413	0	0	0	0	0	0	0	0.000497615	0	0.000502587	0	0	0	0	0	0	0	0.00059815	0	0.000518739	0	0
K01486	0.000289512	0	0.00164696	0.000715932	0	0	0.000541585	0.00521398	0.00445764	0	0.00018403	0	0.0017147	0.00101124	0	0	0.000594588	0.0051962	0.00350596	0	0.000160958	0	0.00160067	0.000808042	0	0	0.000562309	0.00543559	0.00327746	0	0.000137999	0	0.00149259	0.000721303	0	0	0.000612115	0.00535146	0.00348513	0	0.000123897	0	0.00145858	0.000600363	0	0	0.000616977	0.00551723	0.00380617
K01487	0.000199276	0	0.000794052	0	0.000597216	0	0.000527939	0	0	0	0.000150355	0	0.00094504	0	0.00064583	0	0.000550081	0	0	0	0.000110348	0	0.000761275	0	0.00040586	0	0.000548797	0	0	0	0.00011493	0	0.00065453	0	0.000310219	0	0.000558687	0	0	0	0.00011015	0	0.000566868	0	0.000333702	0	0.000548579	0	0
K01488	0	0	0.000512816	0	0.00168305	0	0.000510754	0	0	0	0	0	0.000553392	0	0.00155063	0	0.000502213	0	0	0	0	0	0.00047546	0	0.00123156	0	0.000484645	0	0	0	0	0	0.000387839	0	0.00123363	0	0.000484766	0	0	0	0	0	0.000326107	0	0.00122354	0	0.000466627	0	0
K01489	0.00106564	0.00113687	0.0010626	0.00274933	0.00232801	0	0.000602238	0	0	0.00217702	0.00115864	0.000987238	0.00112369	0.00273995	0.00213654	0	0.000590911	0	0	0.00229439	0.00118608	0.000665439	0.00116141	0.0028174	0.00222633	0	0.000585742	0	0	0.00219285	0.00117763	0.000366769	0.0011569	0.00293774	0.00253316	0	0.000587998	0	0	0.00196876	0.00116689	0.000221733	0.00113702	0.00308331	0.00304245	0	0.000564902	0	0
K01491	0.00115047	0.00200096	0	0	0	0	0.000504239	0	0	0	0.00118557	0.00199609	0	0	0	0	0.000551401	0	0	0	0.00142947	0.00199088	0	0	0	0	0.000556467	0	0	0	0.00194136	0.00198188	0	0	0	0	0.000610946	0	0	0	0.00225616	0.00198257	0	0	0	0	0.000621346	0	0
K01493	0.00122836	0	0.000959182	0.00215571	0.00139572	0.00277563	0	0.00459379	0	0	0.00134148	0	0.00111029	0.00203279	0.00126762	0.00207308	0	0.00434792	0	0	0.00134204	0	0.00121563	0.00204602	0.00132462	0.00250842	0	0.00429722	0	0	0.00131829	0	0.00128964	0.0019613	0.00148263	0.00242596	0	0.00440276	0	0	0.00134596	0	0.00132616	0.00190749	0.00150814	0.00255585	0	0.00437851	0
K01494	0	0.00244775	0.000113808	0	0	0	0.00059639	0	0	0	0	0.0024019	9.95819e-05	0	0	0	0.000604863	0	0	0	0	0.00242734	8.60905e-05	0	0	0	0.000586948	0	0	0	0	0.00247082	9.41234e-05	0	0	0	0.000610965	0	0	0	0	0.00246946	0.000108569	0	0	0	0.000594325	0	0
K01495	0.0011542	0.00218964	0.000438464	0	0.00176505	0	0.00059204	0	0	0.00252976	0.00123846	0.00207771	0.000399042	0	0.00146095	0	0.000591585	0	0	0.00255048	0.00122172	0.00182616	0.000409072	0	0.00142554	0	0.000591746	0	0	0.00267912	0.00119268	0.00157107	0.00045422	0	0.00174282	0	0.000583963	0	0	0.00330389	0.00124529	0.0014293	0.000466026	0	0.00223629	0	0.000574037	0	0
K01496	0	0.00189392	0.000107062	0	0	0	0	0	0	0	0	0.00191898	0.000128228	0	0	0	0	0	0	0	0	0.00190095	0.000143118	0	0	0	0	0	0	0	0	0.00186796	0.000171749	0	0	0	0	0	0	0	0	0.00183934	0.000172459	0	0	0	0	0	0
K01497	0	0	0	0	0	0	0.000528121	0	0	0	0	0	0	0	0	0	0.000515224	0	0	0	0	0	0	0	0	0	0.000497429	0	0	0	0	0	0	0	0	0	0.000499463	0	0	0	0	0	0	0	0	0	0.000474787	0	0
K01501	0	0	5.93126e-05	0	0	0	0	0	0	0	0	0	6.37523e-05	0	0	0	0	0	0	0	0	0	6.8243e-05	0	0	0	0	0	0	0	0	0	6.98895e-05	0	0	0	0	0	0	0	0	0	7.7512e-05	0	0	0	0	0	0
K01507	0	0.00171859	0.000115918	0.00184017	0	0	0.000635536	0	0	0	0	0.0017268	0.000110644	0.00172417	0	0	0.000628082	0	0	0	0	0.00172981	0.000184579	0.00175325	0	0	0.000601517	0	0	0	0	0.0017414	0.000263378	0.00168151	0	0	0.000580996	0	0	0	0	0.0017547	0.00032772	0.00162406	0	0	0.000524467	0	0
K01512	0	0.00156207	0.000546257	0	0	0	0	0	0	0	0	0.00146057	0.0006708	0	0	0	0	0	0	0	0	0.00119975	0.000659697	0	0	0	0	0	0	0	0	0.000936185	0.000633725	0	0	0	0	0	0	0	0	0.000781433	0.000590972	0	0	0	0	0	0
K01515	0	0	0.000624102	0.000729273	0.00170261	0	0.00133509	0	0.00329766	0.00223412	0	0	0.000803858	0.000962597	0.00196339	0	0.00135166	0	0.00357156	0.00211404	0	0	0.00100411	0.000888032	0.00258355	0	0.00135926	0	0.00334399	0.00197941	0	0	0.00108254	0.000942724	0.00284476	0	0.00135547	0	0.003352	0.00170245	0	0	0.00115623	0.000997568	0.00272293	0	0.00132315	0	0.0031571
K01520	0.00119316	0.00185154	0.00104191	0	0.00193346	0	0	0.00388477	0.00770098	0.00247081	0.00120429	0.00185741	0.00110872	0	0.00196589	0	0	0.00379004	0.00537459	0.00222181	0.00117578	0.00186081	0.0011323	0	0.00183863	0	0	0.00383001	0.00436869	0.00230891	0.00113621	0.00185088	0.00122311	0	0.00187972	0	0	0.00397995	0.00425782	0.00272042	0.00111828	0.00184776	0.00126563	0	0.00172104	0	0	0.00393929	0.00436176
K01521	0	0	0	0	0	0	0.000730101	0	0	0	0	0	0	0	0	0	0.000713732	0	0	0	0	0	0	0	0	0	0.000715391	0	0	0	0	0	0	0	0	0	0.000716475	0	0	0	0	0	0	0	0	0	0.00067109	0	0
K01523	0	0	4.85614e-05	0	0	0	0	0	0	0	0	0	4.53871e-05	0	0	0	0	0	0	0	0	0	0.000110571	0	0	0	0	0	0	0	0	0	0.000183436	0	0	0	0	0	0	0	0	0	0.000217513	0	0	0	0	0	0
K01524	0.000792225	0.00355154	0.000300053	0	0.000697591	0	0.00142409	0	0.00340398	0.00514901	0.000725508	0.00353465	0.000360341	0	0.000863603	0	0.00144879	0	0.00361821	0.00497306	0.000698826	0.00357967	0.000376278	0	0.00069626	0	0.00145346	0	0.00356609	0.00488302	0.000613095	0.00359278	0.000394908	0	0.000365039	0	0.00145972	0	0.00349116	0.00497184	0.000583723	0.00365064	0.000379979	0	0.000160361	0	0.00142848	0	0.00350687
K01525	0	0	0	0	0	0	0.000650074	0	0	0	0	0	0	0	0	0	0.000639031	0	0	0	0	0	0	0	0	0	0.000601402	0	0	0	0	0	0	0	0	0	0.000597651	0	0	0	0	0	0	0	0	0	0.000507335	0	0
K01533	0.00171604	0.000216423	0.000824246	0.00217082	0.001347	0	0.000901506	0.00481815	0	0	0.00184687	0.000316366	0.00105382	0.00203676	0.00124547	0	0.000847133	0.00462107	0	0	0.00159131	0.000439678	0.00132378	0.0022225	0.00103536	0	0.000909114	0.0048675	0	0	0.00144905	0.00055264	0.00144864	0.00235291	0.00116058	0	0.000898453	0.00468378	0	0	0.00135169	0.000610066	0.00154176	0.00267868	0.00121863	0	0.00116194	0.00445898	0
K01539	0	0	0	0.00267564	0.00104444	0	0	0	0	0	0	0	0	0.00231988	0.00101613	0	0	0	0	0	0	0	0	0.00234839	0.000864305	0	0	0	0	0	0	0	0	0.00224887	0.00080278	0	0	0	0	0	0	0	0	0.00212341	0.000549469	0	0	0	0
K01546	0	0	3.99393e-05	0	0	0	0	0	0	0	0	0	2.36087e-05	0	0	0	0	0	0	0	0	0	1.68344e-05	0	0	0	0	0	0	0	0	0	2.42619e-05	0	0	0	0	0	0	0	0	0	2.67082e-05	0	0	0	0	0	0
K01548	0.00185372	0	0.000787033	0	0	0	0.00060143	0	0.00363405	0	0.00165012	0	0.000723774	0	0	0	0.000590953	0	0.00389447	0	0.00183535	0	0.000578951	0	0	0	0.000565819	0	0.00394893	0	0.00180623	0	0.000486243	0	0	0	0.00056058	0	0.00396744	0	0.00182379	0	0.000401236	0	0	0	0.000546488	0	0.00403102
K01557	0	0	0	0	0	0	0.000534065	0	0	0	0	0	0	0	0	0	0.000525396	0	0	0	0	0	0	0	0	0	0.00050947	0	0	0	0	0	0	0	0	0	0.000510761	0	0	0	0	0	0	0	0	0	0.000482763	0	0
K01567	0	0	4.19533e-06	0	0	0	0	0	0	0	0	0	1.27043e-05	0	0	0	0	0	0	0	0	0	2.15168e-05	0	0	0	0	0	0	0	0	0	1.90629e-05	0	0	0	0	0	0	0	0	0	1.91555e-05	0	0	0	0	0	0
K01573	0	0	0.000634031	0	0	0	0	0	0	0.00269443	0	0	0.000804711	0	0	0	0	0	0	0.0026089	0	0	0.000952755	0	0	0	0	0	0	0.00244738	0	0	0.000968821	0	0	0	0	0	0	0.00196489	0	0	0.000972608	0	0	0	0	0	0
K01574	0	0	7.82374e-05	0	0	0	0	0	0	0	0	0	9.29909e-05	0	0	0	0	0	0	0	0	0	0.000104489	0	0	0	0	0	0	0	0	0	0.000129479	0	0	0	0	0	0	0	0	0	0.000127464	0	0	0	0	0	0
K01575	0	0.00204868	0	0	0.00144358	0	0.000239328	0	0	0	0	0.00200403	0	0	0.00139535	0	0.000170651	0	0	0	0	0.00157321	0	0	0.00125713	0	0.000180315	0	0	0	0	0.00124943	0	0	0.00131797	0	0.000136581	0	0	0	0	0.00100973	0	0	0.00126345	0	0.000115308	0	0
K01579	0.00112272	0	0.0005291	0	0	0	0	0	0	0	0.00119438	0	0.000656099	0	0	0	0	0	0	0	0.00122193	0	0.000577909	0	0	0	0	0	0	0	0.00126372	0	0.000563271	0	0	0	0	0	0	0	0.00131202	0	0.000551615	0	0	0	0	0	0
K01580	0	0	0	0	0	0	0	0	0.00404785	0	0	0	0	0	0	0	0	0	0.00444022	0	0	0	0	0	0	0	0	0	0.00484244	0	0	0	0	0	0	0	0	0	0.00518199	0	0	0	0	0	0	0	0	0	0.00520535
K01582	0	0	0	0	0	0	0.00135671	0	0	0	0	0	0	0	0	0	0.00136312	0	0	0	0	0	0	0	0	0	0.0013412	0	0	0	0	0	0	0	0	0	0.00132679	0	0	0	0	0	0	0	0	0	0.00131043	0	0
K01584	0	0	0	0	0	0	0.000526043	0	0	0	0	0	0	0	0	0	0.000580442	0	0	0	0	0	0	0	0	0	0.000596902	0	0	0	0	0	0	0	0	0	0.000633171	0	0	0	0	0	0	0	0	0	0.000631698	0	0
K01585	0.0014675	0	0.00178893	0	0	0	0.000672618	0	0	0.00253496	0.00147832	0	0.00204677	0	0	0	0.000656703	0	0	0.00260903	0.00165002	0	0.00216609	0	0	0	0.000674272	0	0	0.00291826	0.00165081	0	0.00219457	0	0	0	0.000680005	0	0	0.00293257	0.00165174	0	0.00213867	0	0	0	0.000655697	0	0
K01586	0.00109291	0.00175465	0.00113968	0	0	0.00247877	0.00065649	0.00516697	0.0103553	0	0.00115599	0.00180299	0.00119393	0	0	0.00270549	0.000654599	0.00510111	0.00485273	0	0.00119537	0.00181093	0.00122113	0	0	0.00260453	0.000650241	0.00517407	0.00364327	0	0.00123732	0.00187665	0.00127908	0	0	0.00258575	0.000648576	0.00504283	0.00351873	0	0.00125055	0.00188322	0.00130613	0	0	0.00262262	0.000622787	0.00526011	0.00367119
K01588	0	0	0.00111557	0	0	0.00226992	0	0	0	0	0	0	0.000996359	0	0	0.00229547	0	0	0	0	0	0	0.000918729	0	0	0.00236853	0	0	0	0	0	0	0.000975095	0	0	0.0022996	0	0	0	0	0	0	0.000977635	0	0	0.00231453	0	0	0
K01589	3.60311e-05	0	0	0	0.00192613	0	0.00056016	0	0	0	7.04224e-05	0	0	0	0.00165799	0	0.000531509	0	0	0	8.32513e-05	0	0	0	0.0020918	0	0.000486116	0	0	0	0.000132406	0	0	0	0.00262064	0	0.000483678	0	0	0	0.000184594	0	0	0	0.00260186	0	0.000412529	0	0
K01591	0.0011445	0.00393134	0.00084188	0	0	0.00245184	0.000608548	0	0	0.000270018	0.00118343	0.0039557	0.00100159	0	0	0.00246462	0.000585015	0	0	0.000267063	0.00121115	0.00395561	0.00114285	0	0	0.00252249	0.000581476	0	0	0.000604497	0.00120706	0.00392187	0.00123287	0	0	0.00256222	0.000583387	0	0	0.0015106	0.00117958	0.00395177	0.00126483	0	0	0.00256981	0.000589744	0	0
K01595	0	0.00369691	1.61385e-05	0	0.00121055	0	0.000892911	0.00534524	0	0	0	0.00359943	2.5218e-05	0	0.00106226	0	0.000902324	0.00503981	0	0	0	0.00366486	1.95431e-05	0	0.00131663	0	0.000918595	0.00519614	0	0	0	0.00390328	1.7184e-05	0	0.00156086	0	0.00087332	0.00530745	0	0	0	0.00390302	1.60136e-05	0	0.00149973	0	0.000883167	0.00482068	0
K01596	0	0	0.000190552	0	0	0	0	0	0	0	0	0	0.000108184	0	0	0	0	0	0	0	0	0	9.26793e-05	0	0	0	0	0	0	0	0	0	0.00011471	0	0	0	0	0	0	0	0	0	0.000148978	0	0	0	0	0	0
K01597	0	0	0	0	0.00222769	0	0	0	0	0	0	0	0	0	0.00218961	0	0	0	0	0	0	0	0	0	0.00194292	0	0	0	0	0	0	0	0	0	0.00188916	0	0	0	0	0	0	0	0	0	0.00176246	0	0	0	0
K01598	0	0	0	0	0.00141075	0	0	0	0	0	0	0	0	0	0.00138147	0	0	0	0	0	0	0	0	0	0.00124568	0	0	0	0	0	0	0	0	0	0.00133441	0	0	0	0	0	0	0	0	0	0.0014187	0	0	0	0
K01599	0	0	0	0	0	0	0.000774843	0	0	0.00287528	0	0	0	0	0	0	0.000754147	0	0	0.00290323	0	0	0	0	0	0	0.000787551	0	0	0.00259724	0	0	0	0	0	0	0.000749263	0	0	0.00204507	0	0	0	0	0	0	0.000777468	0	0
K01607	0.00179496	0.000576093	0.000718178	0.00182725	0.000690298	0	0.000572799	0	0	0.00389545	0.00149622	0.000697655	0.000697303	0.00178776	0.000836423	0	0.000444844	0	0	0.00365562	0.00132765	0.00082348	0.000730641	0.00170886	0.000834286	0	0.000430302	0	0	0.00395531	0.00113944	0.000984824	0.000827394	0.001621	0.000713933	0	0.000298014	0	0	0.00402714	0.00101485	0.0010848	0.000904052	0.00144727	0.000516543	0	0.000290496	0	0
K01609	0.000990824	0.00137792	0.00093584	0.000684639	0	0	0	0	0	0.0019826	0.00105993	0.00142437	0.000972484	0.000862647	0	0	0	0	0	0.00248707	0.00105753	0.00145086	0.00099207	0.000783809	0	0	0	0	0	0.00218239	0.0010032	0.00141864	0.00106179	0.000705843	0	0	0	0	0	0.00151223	0.000985306	0.00145052	0.00107845	0.000617517	0	0	0	0	0
K01610	0	0	0.000397581	0	0.000888204	0	0	0.00359439	0	0.00126088	0	0	0.00052851	0	0.000934698	0	0	0.00369401	0	0.00120401	0	0	0.00059972	0	0.000750972	0	0	0.00365585	0	0.0012441	0	0	0.000576452	0	0.000595919	0	0	0.00371081	0	0.000932523	0	0	0.000599632	0	0.000390185	0	0	0.00354699	0
K01612	0	0	0	0	0	0	0.000342495	0	0	0	0	0	0	0	0	0	0.000321992	0	0	0	0	0	0	0	0	0	0.000346323	0	0	0	0	0	0	0	0	0	0.000344051	0	0	0	0	0	0	0	0	0	0.000313398	0	0
K01613	0.00143151	0	0.000613947	0	0	0.00234188	0.000907784	0	0	0.00243361	0.00139653	0	0.000664169	0	0	0.00232273	0.000877696	0	0	0.00238254	0.00147199	0	0.000641272	0	0	0.00233497	0.000874678	0	0	0.00256875	0.00148316	0	0.000637593	0	0	0.00231339	0.000829489	0	0	0.00285201	0.0014682	0	0.000614713	0	0	0.0023204	0.000786933	0	0
K01619	0.00143666	0	0.00152996	0.00194296	0.000345528	0	0.00101862	0	0	0	0.00148403	0	0.00164028	0.00181201	0.000546941	0	0.00106865	0	0	0	0.00152958	0	0.00143059	0.00138247	0.000613328	0	0.00119114	0	0	0	0.00156155	0	0.00128089	0.00123302	0.000517503	0	0.00112433	0	0	0	0.00157067	0	0.00120491	0.00109443	0.00048759	0	0.000923673	0	0
K01620	0.00114802	0.00143087	0.00427123	0	0	0.00216261	0.000593373	0	0	0	0.00117947	0.00152689	0.00255079	0	0	0.0017184	0.000579097	0	0	0	0.00113767	0.00176343	0.0016082	0	0	0.00210475	0.000565097	0	0	0	0.00109118	0.00195787	0.00129497	0	0	0.00185321	0.000544833	0	0	0	0.00109815	0.00216326	0.00115208	0	0	0.00174189	0.000519846	0	0
K01621	0	0.00235895	0.000100043	0	0	0	0	0	0	0	0	0.00236897	0.00013323	0	0	0	0	0	0	0	0	0.00232999	0.000157919	0	0	0	0	0	0	0	0	0.00224562	0.000163441	0	0	0	0	0	0	0	0	0.00224592	0.000172166	0	0	0	0	0	0
K01623	0	0	0.00016384	0	0	0	0	0	0	0	0	0	0.000131038	0	0	0	0	0	0	0	0	0	9.85448e-05	0	0	0	0	0	0	0	0	0	7.13949e-05	0	0	0	0	0	0	0	0	0	5.22435e-05	0	0	0	0	0	0
K01624	0.00122653	0	0.00298033	0	0.00111713	0	0.00241737	0.00350854	0	0.00247594	0.00118422	0	0.00298731	0	0.00133367	0	0.00241986	0.00356904	0	0.00241837	0.00112867	0	0.00301427	0	0.00117425	0	0.00241426	0.00415443	0	0.00251625	0.00102335	0	0.00310279	0	0.000969566	0	0.00241664	0.00454683	0	0.00321256	0.000959502	0	0.00312434	0	0.000890061	0	0.00240076	0.00512317	0
K01625	0.00103615	0	0.000799509	0.0020569	0.000704786	0	0.000563311	0	0	0	0.00107022	0	0.000891212	0.00194234	0.000694988	0	0.000577448	0	0	0	0.00110299	0	0.0010304	0.001928	0.000471638	0	0.000627632	0	0	0	0.00111262	0	0.000997921	0.00181071	0.000352694	0	0.000753753	0	0	0	0.00108705	0	0.000971089	0.00178127	0.000414073	0	0.000865703	0	0
K01626	0	0.00426831	0.00103466	0	0.00187011	0	0.00212092	0	0	0	0	0.0042752	0.00105013	0	0.00164219	0	0.00214824	0	0	0	0	0.00437264	0.00105217	0	0.00200983	0	0.00241218	0	0	0	0	0.00446982	0.0011068	0	0.00256935	0	0.00253405	0	0	0	0	0.0045139	0.00109762	0	0.00264048	0	0.00282722	0	0
K01627	0.00148521	0	0	0	0	0	0.000577679	0	0	0.00266311	0.00150728	0	0	0	0	0	0.000566439	0	0	0.00258633	0.00170958	0	0	0	0	0	0.000564602	0	0	0.00302347	0.00172111	0	0	0	0	0	0.000557022	0	0	0.00374274	0.00177543	0	0	0	0	0	0.000554635	0	0
K01628	0	0	0.000739638	0	0.000462561	0	0.000804648	0	0	0	0	0	0.000759492	0	0.00069686	0	0.000784156	0	0	0	0	0	0.00073219	0	0.000642469	0	0.000803293	0	0	0	0	0	0.00070402	0	0.000552448	0	0.000800992	0	0	0	0	0	0.00070442	0	0.000501495	0	0.000806068	0	0
K01629	0.000893381	0	0.000483565	0.000744041	0.0014158	0	0.000724484	0	0	0	0.00107267	0	0.000534257	0.00097557	0.00163242	0	0.000690734	0	0	0	0.0010815	0	0.000522893	0.000818026	0.00186193	0	0.000671649	0	0	0	0.00111733	0	0.000534108	0.000734955	0.00140543	0	0.000659921	0	0	0	0.00110076	0	0.000517925	0.000605056	0.00156369	0	0.000641728	0	0
K01631	0	0	0	0	0	0	0.0012576	0	0	0	0	0	0	0	0	0	0.0012305	0	0	0	0	0	0	0	0	0	0.00124668	0	0	0	0	0	0	0	0	0	0.00118803	0	0	0	0	0	0	0	0	0	0.00118719	0	0
K01633	0.00119923	0.00243353	0.000341425	0	0.000643532	0.00235631	0.00128703	0.00408394	0	0.00256207	0.0011933	0.00247698	0.000331624	0	0.000585618	0.00229102	0.00128824	0.00394117	0	0.00243978	0.00121068	0.0024921	0.000363895	0	0.000752761	0.00241575	0.00126988	0.00396358	0	0.00239007	0.00121965	0.00247365	0.0004141	0	0.000936034	0.00239827	0.00123945	0.00414081	0	0.00259146	0.00118136	0.00249094	0.000427351	0	0.00090479	0.00238636	0.00122908	0.00405349	0
K01635	0	0	0	0	0.00260884	0	0	0	0	0	0	0	0	0	0.00267782	0	0	0	0	0	0	0	0	0	0.00191179	0	0	0	0	0	0	0	0	0	0.00158744	0	0	0	0	0	0	0	0	0	0.00145709	0	0	0	0
K01637	0	0	0	0	0	0	0.000694332	0	0	0	0	0	0	0	0	0	0.000644765	0	0	0	0	0	0	0	0	0	0.000549284	0	0	0	0	0	0	0	0	0	0.000550644	0	0	0	0	0	0	0	0	0	0.000501625	0	0
K01638	0	0	0	0	0	0	0.00123618	0	0	0	0	0	0	0	0	0	0.00127707	0	0	0	0	0	0	0	0	0	0.00127184	0	0	0	0	0	0	0	0	0	0.00128054	0	0	0	0	0	0	0	0	0	0.00126909	0	0
K01639	0.00150078	0	0.000569133	0	0	0.00211643	0.00074393	0	0	0	0.00136359	0	0.000592543	0	0	0.00220436	0.000801053	0	0	0	0.00127978	0	0.000629341	0	0	0.00219404	0.000805045	0	0	0	0.00121246	0	0.000617415	0	0	0.00224506	0.000815565	0	0	0	0.00118688	0	0.000612442	0	0	0.00220695	0.00076429	0	0
K01640	0	0	6.26474e-05	0	0	0	0	0	0	0	0	0	0.000116461	0	0	0	0	0	0	0	0	0	0.000135494	0	0	0	0	0	0	0	0	0	0.000119457	0	0	0	0	0	0	0	0	0	9.88337e-05	0	0	0	0	0	0
K01641	0	0	0	0	0.00153931	0	0	0	0	0	0	0	0	0	0.00142051	0	0	0	0	0	0	0	0	0	0.00125297	0	0	0	0	0	0	0	0	0	0.00136119	0	0	0	0	0	0	0	0	0	0.00135185	0	0	0	0
K01643	0	0	0.000254929	0	0.000105519	0	0	0	0	0	0	0	0.000366261	0	0.000238245	0	0	0	0	0	0	0	0.000336788	0	0.000319342	0	0	0	0	0	0	0	0.000254104	0	0.00031005	0	0	0	0	0	0	0	0.000220909	0	0.000368039	0	0	0	0
K01644	0	0	0.000410568	0	0	0	0.000273582	0	0	0	0	0	0.000363616	0	0	0	0.000219138	0	0	0	0	0	0.000360343	0	0	0	0.000266056	0	0	0	0	0	0.000291647	0	0	0	0.000270877	0	0	0	0	0	0.000272728	0	0	0	0.000282624	0	0
K01646	0	0	0.000113819	0	0.00380038	0	0	0	0	0	0	0	0.000185282	0	0.00402349	0	0	0	0	0	0	0	0.000243777	0	0.00395648	0	0	0	0	0	0	0	0.000218795	0	0.0030577	0	0	0	0	0	0	0	0.000210437	0	0.00253645	0	0	0	0
K01647	0	0.00194948	0	0	0.000937457	0	0.00150153	0	0	0	0	0.00194911	0	0	0.00110063	0	0.00136917	0	0	0	0	0.00198053	0	0	0.00238466	0	0.00138184	0	0	0	0	0.00200484	0	0	0.00278105	0	0.00128467	0	0	0	0	0.00204977	0	0	0.003317	0	0.00123793	0	0
K01649	0	0.00213558	0.00089087	0	0.000765656	0	0	0	0	0	0	0.00221317	0.000964027	0	0.000723697	0	0	0	0	0	0	0.00232676	0.00114577	0	0.00082717	0	0	0	0	0	0	0.00243504	0.00125574	0	0.00108094	0	0	0	0	0	0	0.00249094	0.00136037	0	0.00106952	0	0	0	0
K01652	0	0.0022104	0.00195709	0	0.00202482	0	0.0014521	0	0.0028095	0.0040474	0	0.00225355	0.00186512	0	0.00188552	0	0.00151945	0	0.00348995	0.00422955	0	0.0023206	0.00188992	0	0.00186714	0	0.00156256	0	0.00338933	0.00540148	0	0.00232926	0.00199185	0	0.00160179	0	0.00180063	0	0.00318985	0.00951944	0	0.00237106	0.0020173	0	0.00131884	0	0.00219782	0	0.00333743
K01653	0.00112648	0	0.00101256	0.00322446	0.0010878	0	0	0	0	0.0027893	0.00116248	0	0.0012034	0.00285617	0.00108932	0	0	0	0	0.00270653	0.00119899	0	0.0013036	0.00271588	0.00124516	0	0	0	0	0.00255147	0.00119798	0	0.00143325	0.00269858	0.00156135	0	0	0	0	0.00242541	0.00117209	0	0.00146263	0.00260393	0.00162229	0	0	0	0
K01654	0	0	9.96245e-05	0	0	0	0.000219159	0	0	0	0	0	9.50258e-05	0	0	0	0.000269718	0	0	0	0	0	8.47868e-05	0	0	0	0.000398731	0	0	0	0	0	8.80915e-05	0	0	0	0.000478612	0	0	0	0	0	9.93272e-05	0	0	0	0.000559464	0	0
K01657	0.00110981	0.00184448	0.000965658	0.000663748	0.000490707	0.00235852	0.000548287	0	0	0	0.00117244	0.00185258	0.00115295	0.000861907	0.000480553	0.00237449	0.000552857	0	0	0	0.00121898	0.00184791	0.0011087	0.000771221	0.000646161	0.00238438	0.000531636	0	0	0	0.00123778	0.00183787	0.00112315	0.000686844	0.000873941	0.00241868	0.000533021	0	0	0	0.00122835	0.00183132	0.00111484	0.000579141	0.00100156	0.00238324	0.000515965	0	0
K01658	0.000500574	0.00224424	0.000555032	0	0	0	0	0	0	0	0.000681425	0.00223199	0.000631828	0	0	0	0	0	0	0	0.000643833	0.00228892	0.000638129	0	0	0	0	0	0	0	0.000587106	0.00236749	0.000631643	0	0	0	0	0	0	0	0.00055755	0.0024076	0.000602187	0	0	0	0	0	0
K01659	0	0	0	0	0	0	0.000483557	0	0	0	0	0	0	0	0	0	0.000524358	0	0	0	0	0	0	0	0	0	0.00050248	0	0	0	0	0	0	0	0	0	0.000490575	0	0	0	0	0	0	0	0	0	0.000481445	0	0
K01661	0.00101876	0	0	0	0	0	0	0	0	0	0.00100444	0	0	0	0	0	0	0	0	0	0.00100089	0	0	0	0	0	0	0	0	0	0.000966104	0	0	0	0	0	0	0	0	0	0.00092485	0	0	0	0	0	0	0	0
K01662	0.00126819	0.00204679	0.000726472	0.00245007	0	0.00262831	0	0	0	0	0.00126673	0.00210433	0.000879984	0.00259029	0	0.00255688	0	0	0	0	0.00131216	0.00211421	0.00104516	0.00274015	0	0.00266705	0	0	0	0	0.00127738	0.00211915	0.00114676	0.00295423	0	0.00267792	0	0	0	0	0.00123518	0.00206893	0.00124075	0.00313732	0	0.00266404	0	0	0
K01664	0	0	2.83659e-05	0	0	0	0	0	0	0	0	0	4.0709e-05	0	0	0	0	0	0	0	0	0	2.66016e-05	0	0	0	0	0	0	0	0	0	2.35015e-05	0	0	0	0	0	0	0	0	0	2.10271e-05	0	0	0	0	0	0
K01665	0	0	0.000108849	0	0	0	0.000560629	0	0	0	0	0	0.000111321	0	0	0	0.000550621	0	0	0	0	0	0.000121834	0	0	0	0.00055095	0	0	0	0	0	0.000132236	0	0	0	0.000545677	0	0	0	0	0	0.000123647	0	0	0	0.00051734	0	0
K01666	0	0	0.000144709	0	0	0	0.000399574	0	0	0	0	0	0.000198707	0	0	0	0.000438227	0	0	0	0	0	0.00033095	0	0	0	0.000463281	0	0	0	0	0	0.000447039	0	0	0	0.000465087	0	0	0	0	0	0.000525033	0	0	0	0.00053332	0	0
K01667	0	0	5.19541e-06	0	0	0.00224804	0	0	0	0	0	0	9.52407e-06	0	0	0.00218977	0	0	0	0	0	0	1.32076e-05	0	0	0.0023795	0	0	0	0	0	0	1.249e-05	0	0	0.00239943	0	0	0	0	0	0	1.35434e-05	0	0	0.00241541	0	0	0
K01673	0.000474804	0.00229241	2.39443e-05	0	0.000930242	0	0.00102995	0	0	0.00468968	0.000546747	0.00233101	8.45261e-05	0	0.000844765	0	0.00105198	0	0	0.00443068	0.00061812	0.00235387	0.000162048	0	0.000903201	0	0.00104154	0	0	0.00391428	0.000615712	0.00242908	0.000144315	0	0.00118659	0	0.0010444	0	0	0.00300321	0.000600011	0.00247083	0.000133862	0	0.00107744	0	0.00104343	0	0
K01674	0	0	0	0	0.000487898	0	0.000271104	0	0	0	0	0	0	0	0.00040574	0	0.000234321	0	0	0	0	0	0	0	0.000665662	0	0.000229472	0	0	0	0	0	0	0	0.000866852	0	0.000188936	0	0	0	0	0	0	0	0.00105957	0	0.000171027	0	0
K01677	0	0	0.000944408	0	0	0	0	0	0	0	0	0	0.00100949	0	0	0	0	0	0	0	0	0	0.00111623	0	0	0	0	0	0	0	0	0	0.0011756	0	0	0	0	0	0	0	0	0	0.00118603	0	0	0	0	0	0
K01678	0	0	0.00121422	0	0	0	0	0	0	0	0	0	0.00142174	0	0	0	0	0	0	0	0	0	0.00154133	0	0	0	0	0	0	0	0	0	0.00156621	0	0	0	0	0	0	0	0	0	0.00158736	0	0	0	0	0	0
K01681	0	0.00176201	0	0	0.000768115	0.00183538	0.000537379	0	0	0	0	0.00180915	0	0	0.000812503	0.00217724	0.000508562	0	0	0	0	0.00181128	0	0	0.000960334	0.002142	0.00048791	0	0	0	0	0.00185043	0	0	0.00111085	0.00222358	0.000487799	0	0	0	0	0.00184469	0	0	0.00101234	0.0023135	0.000501052	0	0
K01682	0	0	0	0	0	0	0.000676611	0	0	0	0	0	0	0	0	0	0.000650765	0	0	0	0	0	0	0	0	0	0.000610406	0	0	0	0	0	0	0	0	0	0.000578646	0	0	0	0	0	0	0	0	0	0.000558578	0	0
K01684	0	0	5.65464e-05	0	0	0	0	0	0	0	0	0	5.51282e-05	0	0	0	0	0	0	0	0	0	6.55206e-05	0	0	0	0	0	0	0	0	0	5.19314e-05	0	0	0	0	0	0	0	0	0	5.04834e-05	0	0	0	0	0	0
K01685	0	0	7.31895e-05	0	0	0	0	0	0	0	0	0	0.000116847	0	0	0	0	0	0	0	0	0	0.000104282	0	0	0	0	0	0	0	0	0	7.31954e-05	0	0	0	0	0	0	0	0	0	6.64224e-05	0	0	0	0	0	0
K01686	0.00354823	0	0.00127964	0	0	0	0	0	0	0	0.00307816	0	0.00124302	0	0	0	0	0	0	0	0.00263094	0	0.00104633	0	0	0	0	0	0	0	0.00251709	0	0.000857456	0	0	0	0	0	0	0	0.00237847	0	0.000781432	0	0	0	0	0	0
K01687	0	0	0.00250176	0	0.00124387	0	0	0	0	0	0	0	0.00254924	0	0.000988337	0	0	0	0	0	0	0	0.00250861	0	0.00131566	0	0	0	0	0	0	0	0.00241	0	0.00161336	0	0	0	0	0	0	0	0.00235102	0	0.00183677	0	0	0	0
K01689	0.0011239	0.00205598	0.00106367	0	0	0	0	0	0	0	0.00120264	0.00206393	0.00121291	0	0	0	0	0	0	0	0.00128974	0.00207819	0.00146777	0	0	0	0	0	0	0	0.00137159	0.00203944	0.00163291	0	0	0	0	0	0	0	0.00140918	0.00203888	0.00172877	0	0	0	0	0	0
K01690	0	0	0	0	0	0	0.000561835	0	0	0	0	0	0	0	0	0	0.000543531	0	0	0	0	0	0	0	0	0	0.000536962	0	0	0	0	0	0	0	0	0	0.000539939	0	0	0	0	0	0	0	0	0	0.000505881	0	0
K01692	0	0	0.000312361	0	0	0	0.00111237	0	0.00197933	0	0	0	0.000431608	0	0	0	0.00112223	0	0.00249265	0	0	0	0.000554674	0	0	0	0.00114793	0	0.00244888	0	0	0	0.000580914	0	0	0	0.00113338	0	0.00246141	0	0	0	0.000621395	0	0	0	0.00111712	0	0.00253789
K01693	0	0	0.000479372	0.00233211	0	0	0	0	0	0	0	0	0.000410583	0.00241156	0	0	0	0	0	0	0	0	0.000438839	0.00271793	0	0	0	0	0	0	0	0	0.000449051	0.00307823	0	0	0	0	0	0	0	0	0.000483314	0.00379272	0	0	0	0	0
K01695	0.00103345	0.00121966	0.00108743	0	0.00115268	0.00244442	0.000589221	0	0	0.00239232	0.00104091	0.00124924	0.00122052	0	0.0010913	0.00241578	0.000562704	0	0	0.00253911	0.00102825	0.00130186	0.00119266	0	0.00136876	0.00247369	0.000542006	0	0	0.00245949	0.00101101	0.00128144	0.00119882	0	0.00145301	0.00243382	0.00052166	0	0	0.00183771	0.000989763	0.00133664	0.00117563	0	0.00141991	0.00240954	0.000485345	0	0
K01696	0.00103374	0.00137792	0.00102704	0	0	0	0.000578573	0	0	0	0.00105365	0.00142437	0.00116811	0	0	0	0.000501876	0	0	0	0.00118541	0.00145086	0.00107432	0	0	0	0.000494314	0	0	0	0.00124353	0.00141864	0.00110045	0	0	0	0.000461383	0	0	0	0.00122407	0.00145052	0.00109294	0	0	0	0.00042913	0	0
K01697	0	0.00173227	0	0	0	0	0	0	0	0	0	0.00173115	0	0	0	0	0	0	0	0	0	0.00178322	0	0	0	0	0	0	0	0	0	0.00182831	0	0	0	0	0	0	0	0	0	0.00182533	0	0	0	0	0	0	0
K01698	0	0	0.000493017	0	0	0	0.000632595	0	0	0	0	0	0.00056953	0	0	0	0.000649466	0	0	0	0	0	0.00050838	0	0	0	0.000655358	0	0	0	0	0	0.000552573	0	0	0	0.000721721	0	0	0	0	0	0.000571236	0	0	0	0.000735079	0	0
K01703	0.000513305	0	0.0014845	0	0.000795176	0	0	0	0	0	0.000530318	0	0.00177863	0	0.000756974	0	0	0	0	0	0.000486524	0	0.00191005	0	0.000846981	0	0	0	0	0	0.00049525	0	0.00200139	0	0.00104837	0	0	0	0	0	0.00050169	0	0.00206129	0	0.00101845	0	0	0	0
K01704	0.00116101	0.00291293	0.00122228	0	0	0.0024125	0	0	0.00278735	0	0.00121869	0.00283428	0.00139525	0	0	0.00256361	0	0	0.00343832	0	0.00125199	0.00285069	0.0015693	0	0	0.00269093	0	0	0.00336383	0	0.00125578	0.00281725	0.00168834	0	0	0.00265838	0	0	0.00306967	0	0.00126528	0.00288109	0.00175052	0	0	0.00264524	0	0	0.00294942
K01709	0.0013342	0	0.000259302	0	0	0	0	0	0	0	0.000967521	0	0.000295113	0	0	0	0	0	0	0	0.000916077	0	0.000332402	0	0	0	0	0	0	0	0.000809425	0	0.000399827	0	0	0	0	0	0	0	0.000786229	0	0.000444747	0	0	0	0	0	0
K01710	0.00116055	0.00225703	0.00032537	0	0	0	0	0	0	0	0.00117769	0.00223233	0.000354517	0	0	0	0	0	0	0	0.00115486	0.00229903	0.000290484	0	0	0	0	0	0	0	0.0011131	0.00237997	0.000224836	0	0	0	0	0	0	0	0.00109137	0.00241508	0.00017948	0	0	0	0	0	0
K01711	0.000226574	0	0	0	0	0	0.000444606	0	0	0	0.000173075	0	0	0	0	0	0.000464896	0	0	0	0.000140575	0	0	0	0	0	0.000480295	0	0	0	0.000145608	0	0	0	0	0	0.000539083	0	0	0	0.000125357	0	0	0	0	0	0.000569764	0	0
K01712	0.00140878	0	0	0	0	0	0.000357189	0	0	0	0.00138211	0	0	0	0	0	0.000300451	0	0	0	0.00145192	0	0	0	0	0	0.000338855	0	0	0	0.00151813	0	0	0	0	0	0.000301296	0	0	0	0.00152994	0	0	0	0	0	0.000335076	0	0
K01714	0.00148534	0.00411458	0.00118221	0.00200229	0.00216172	0	0.00147897	0.00516697	0	0.0021458	0.00157916	0.00386107	0.00140055	0.00242043	0.00220566	0	0.00146559	0.00510111	0	0.00204725	0.00153674	0.00333248	0.00153594	0.00226095	0.0017793	0	0.00168564	0.00517407	0	0.00200363	0.00156052	0.00288434	0.00145649	0.00185492	0.00164929	0	0.00182894	0.00504283	0	0.00217696	0.00159553	0.00263244	0.00141218	0.00175156	0.00154602	0	0.00202719	0.00526011	0
K01715	0	0	0.00028955	0	0	0	0	0	0	0	0	0	0.000408545	0	0	0	0	0	0	0	0	0	0.000534002	0	0	0	0	0	0	0	0	0	0.000565893	0	0	0	0	0	0	0	0	0	0.000608343	0	0	0	0	0	0
K01716	0	0	0	0	0	0	0.000730194	0	0	0	0	0	0	0	0	0	0.0006956	0	0	0	0	0	0	0	0	0	0.000690441	0	0	0	0	0	0	0	0	0	0.000664439	0	0	0	0	0	0	0	0	0	0.000620743	0	0
K01719	0.00130732	0	0.000747736	0.00211813	0	0	0.000792213	0	0	0.00514471	0.00133706	0	0.000782583	0.00216642	0	0	0.000815801	0	0	0.00410608	0.0013242	0	0.00081204	0.00218246	0	0	0.000833433	0	0	0.00579891	0.00134615	0	0.000837977	0.00201394	0	0	0.000828555	0	0	0.00721105	0.00136153	0	0.000837811	0.00174334	0	0	0.000821073	0	0
K01720	0	0	0	0	0	0	0.000458715	0	0	0	0	0	0	0	0	0	0.000500032	0	0	0	0	0	0	0	0	0	0.000495929	0	0	0	0	0	0	0	0	0	0.000537104	0	0	0	0	0	0	0	0	0	0.000500035	0	0
K01725	0	0	0	0	0	0	0.00025205	0	0	0	0	0	0	0	0	0	0.000293831	0	0	0	0	0	0	0	0	0	0.000302445	0	0	0	0	0	0	0	0	0	0.000329893	0	0	0	0	0	0	0	0	0	0.000357195	0	0
K01730	0.000370653	0	0	0	0	0	0.000562712	0	0	0	0.000417243	0	0	0	0	0	0.000455513	0	0	0	0.000370925	0	0	0	0	0	0.000436344	0	0	0	0.000322493	0	0	0	0	0	0.000310519	0	0	0	0.000312789	0	0	0	0	0	0.000307526	0	0
K01733	0.00118915	0.00183084	0.00113715	0	0.000579812	0	0.000697058	0	0.00283529	0	0.00122522	0.00183295	0.00129693	0	0.000570013	0	0.000718514	0	0.00287736	0	0.00126154	0.00182208	0.0012619	0	0.000422711	0	0.000713066	0	0.0030022	0	0.00129859	0.00181827	0.00121516	0	0.000321143	0	0.000705831	0	0.00296308	0	0.00128055	0.00185644	0.00122148	0	0.000370042	0	0.000698614	0	0.00312022
K01734	0.00154335	0	0.00131062	0.00261708	0	0	0.000572369	0	0	0	0.00160262	0	0.00147714	0.00228515	0	0	0.000575386	0	0	0	0.00150496	0	0.00165879	0.0021804	0	0	0.000580147	0	0	0	0.00147124	0	0.00171883	0.00211154	0	0	0.000645053	0	0	0	0.00144108	0	0.00177151	0.00210086	0	0	0.000808664	0	0
K01735	0.001297	0.00188291	0.000371143	0	0.00045454	0.0056059	0	0.00332022	0	0.00251255	0.00132935	0.00189827	0.00049842	0	0.000533093	0.00539063	0	0.00349048	0	0.00257736	0.00129898	0.00191741	0.000597162	0	0.0006026	0.00518766	0	0.00356326	0	0.00285359	0.00131044	0.00189582	0.000631095	0	0.000660803	0.00517624	0	0.00344619	0	0.0034095	0.00133806	0.00187635	0.000635706	0	0.000752983	0.00532011	0	0.00338077	0
K01736	0.00130333	0.00207205	0.00102409	0	0.0013269	0	0.000637764	0	0	0.00186292	0.00128866	0.00209542	0.00116104	0	0.00150345	0	0.000654514	0	0	0.00251707	0.00139732	0.00210345	0.00122405	0	0.001977	0	0.000739325	0	0	0.00212448	0.00136992	0.00206917	0.00127268	0	0.00227068	0	0.000837968	0	0	0.00171533	0.00138216	0.00207852	0.00131628	0	0.00249621	0	0.000895863	0	0
K01737	0.00137322	0	0.000155619	0	0.000606182	0.00222541	0.000665121	0	0	0	0.00156449	0	0.000188552	0	0.000555815	0.00218829	0.000665959	0	0	0	0.00144793	0	0.000189713	0	0.000701254	0.00218026	0.000661929	0	0	0	0.00139159	0	0.000184198	0	0.000909869	0.00215031	0.000668058	0	0	0	0.00136791	0	0.000190213	0	0.000883455	0.00217094	0.000661925	0	0
K01738	0	0	0.000147364	0	0	0	0	0	0	0	0	0	0.000234826	0	0	0	0	0	0	0	0	0	0.000388979	0	0	0	0	0	0	0	0	0	0.000422103	0	0	0	0	0	0	0	0	0	0.000463831	0	0	0	0	0	0
K01739	0	0	0	0	0.000663939	0	0	0	0	0	0	0	0	0	0.000714963	0	0	0	0	0	0	0	0	0	0.000565684	0	0	0	0	0	0	0	0	0	0.000457397	0	0	0	0	0	0	0	0	0	0.000558343	0	0	0	0
K01740	0.000537067	0.00114246	0.000900887	0	0	0	0	0	0	0	0.000412739	0.00110114	0.00109715	0	0	0	0	0	0	0	0.000449336	0.00107046	0.00146038	0	0	0	0	0	0	0	0.000411724	0.00108955	0.00156531	0	0	0	0	0	0	0	0.000363614	0.00106519	0.00160818	0	0	0	0	0	0
K01744	0	0.00174327	0.000217284	0	0.000601385	0	0	0	0	0	0	0.00166038	0.000245524	0	0.000585635	0	0	0	0	0	0	0.00154933	0.000254944	0	0.000568623	0	0	0	0	0	0	0.00136049	0.000297418	0	0.000484952	0	0	0	0	0	0	0.00130644	0.000291803	0	0.000554558	0	0	0	0
K01745	0.00130078	0	0.00015697	0	0	0	0	0	0	0	0.00131525	0	0.00013971	0	0	0	0	0	0	0	0.00129976	0	0.000141693	0	0	0	0	0	0	0	0.00129272	0	0.000115808	0	0	0	0	0	0	0	0.00131322	0	8.97127e-05	0	0	0	0	0	0
K01749	0	0	0.000664664	0.00280305	0	0.00233601	0.00078956	0	0	0.0030171	0	0	0.000740303	0.00300526	0	0.00236288	0.000830024	0	0	0.00303238	0	0	0.000770236	0.00287267	0	0.00239646	0.000844007	0	0	0.00278623	0	0	0.000800403	0.00263936	0	0.00233754	0.000844313	0	0	0.00219188	0	0	0.000818097	0.00229859	0	0.00239589	0.000831131	0	0
K01750	0	0	0.000103644	0	0	0	0	0	0	0	0	0	7.42219e-05	0	0	0	0	0	0	0	0	0	5.33864e-05	0	0	0	0	0	0	0	0	0	5.33126e-05	0	0	0	0	0	0	0	0	0	4.90293e-05	0	0	0	0	0	0
K01752	0.00151841	0.00200767	0.00143779	0	0.00252453	0	0.00178517	0.00489751	0.00296494	0	0.00154985	0.00202077	0.00159445	0	0.00219981	0	0.00185341	0.00492421	0.00310693	0	0.0016308	0.00202589	0.00171677	0	0.00160553	0	0.00212327	0.00508341	0.00323434	0	0.00176961	0.00203208	0.00172249	0	0.00154164	0	0.00227132	0.00493806	0.00316788	0	0.00176868	0.00201678	0.00174151	0	0.00151481	0	0.00258151	0.00516481	0.00333157
K01753	0	0	4.59235e-05	0	0	0	0.00072695	0	0	0	0	0	7.36133e-05	0	0	0	0.000690144	0	0	0	0	0	0.000103125	0	0	0	0.000695838	0	0	0	0	0	9.9866e-05	0	0	0	0.000669718	0	0	0	0	0	0.00010228	0	0	0	0.000617813	0	0
K01754	0.000356414	0.00248443	0.0011933	0	0.000934177	0.00254006	0.00170107	0	0	0	0.000447834	0.00247847	0.00137533	0	0.0009396	0.00263788	0.00174155	0	0	0	0.000500335	0.0024926	0.00137631	0	0.000988524	0.00268361	0.00176859	0	0	0	0.000489967	0.00252483	0.00138824	0	0.00122267	0.00266665	0.00177709	0	0	0	0.00044817	0.00247093	0.00140958	0	0.00114657	0.00268269	0.00172063	0	0
K01755	0.00129155	0.00212381	0.00242894	0	0.0016531	0	0	0	0	0.00349759	0.00131217	0.00211158	0.00202362	0	0.00184018	0	0	0	0	0.00347488	0.00133956	0.00208546	0.00192169	0	0.00258652	0	0	0	0	0.00327625	0.00133557	0.00202254	0.00187548	0	0.00309792	0	0	0	0	0.00253125	0.00130565	0.00202713	0.00191167	0	0.00326198	0	0	0	0
K01756	0.000642846	0.00172271	0.000857645	0	0.00288379	0.00212063	0	0	0	0.00316884	0.000578941	0.00172883	0.00104526	0	0.00274106	0.00214405	0	0	0	0.00324226	0.000550335	0.00173701	0.00123312	0	0.00323324	0.00209385	0	0	0	0.00321281	0.000633667	0.00175845	0.00132595	0	0.00370096	0.00215313	0	0	0	0.00330877	0.000694712	0.00178232	0.00140115	0	0.00360925	0.00219358	0	0	0
K01759	0	0	0.000668341	0	0.00106014	0	0.000765556	0	0	0.00199161	0	0	0.000727921	0	0.000910354	0	0.000708412	0	0	0.00206896	0	0	0.000615885	0	0.00100246	0	0.00067725	0	0	0.00173173	0	0	0.000575034	0	0.00112771	0	0.000646344	0	0	0.00130394	0	0	0.00051717	0	0.00129156	0	0.000607691	0	0
K01760	0	0.00132157	4.37079e-05	0	0.00161775	0	0.000717491	0	0	0	0	0.00125638	7.11654e-05	0	0.00195487	0	0.000740403	0	0	0	0	0.0011724	0.000113423	0	0.00184165	0	0.000726401	0	0	0	0	0.00110626	0.000131154	0	0.00159322	0	0.000724078	0	0	0	0	0.00111728	0.000153274	0	0.00185484	0	0.0007309	0	0
K01770	0.00328161	0	0.000795935	0	0	0	0	0	0	9.28811e-05	0.00250819	0	0.00100069	0	0	0	0	0	0	3.88135e-05	0.00229545	0	0.0011302	0	0	0	0	0	0	0.000313434	0.00218744	0	0.00111341	0	0	0	0	0	0	0.00119998	0.00211994	0	0.00110133	0	0	0	0	0	0
K01771	0.000126577	0	6.82462e-06	0	0	0	0	0	0	0	0.000209431	0	1.07954e-05	0	0	0	0	0	0	0	0.000236656	0	1.92755e-05	0	0	0	0	0	0	0	0.00026726	0	2.70595e-05	0	0	0	0	0	0	0	0.000294648	0	4.19049e-05	0	0	0	0	0	0
K01772	0	0	0	0	0.000916742	0	0.000632697	0	0.00244596	0.00191815	0	0	0	0	0.000969047	0	0.000645231	0	0.00265126	0.00254049	0	0	0	0	0.00100495	0	0.000650624	0	0.00249701	0.00222803	0	0	0	0	0.00102603	0	0.000638077	0	0.00244988	0.00157519	0	0	0	0	0.00108314	0	0.000636888	0	0.00236746
K01775	0.00130306	0.00290326	0.000946142	0.00646539	0.00198517	0.00346546	0.00124598	0.00484556	0.00388732	0.00295612	0.00136598	0.00295481	0.00109485	0.00676471	0.0018769	0.00320512	0.00120391	0.0046432	0.00418546	0.00286618	0.00144432	0.00292037	0.00134809	0.00663084	0.00172355	0.00314508	0.00117145	0.00493772	0.00433743	0.00270589	0.00148504	0.00293174	0.00155321	0.00650974	0.00157952	0.00341718	0.00117108	0.00497814	0.00393927	0.0025958	0.00150818	0.00294508	0.00167769	0.00635918	0.00146763	0.00353927	0.00107356	0.00489574	0.00377282
K01776	0.00137959	0.00194114	0.0012057	0.00211381	0.000616348	0	0.000771101	0.00469623	0	0.00275124	0.00146011	0.00199776	0.0012105	0.00204355	0.000680642	0	0.000749115	0.00434564	0	0.0027398	0.00150045	0.00204592	0.00134254	0.00206024	0.000520192	0	0.000765922	0.0044905	0	0.00252565	0.00150461	0.00203188	0.00147143	0.00198998	0.000448229	0	0.000760395	0.00447853	0	0.00199291	0.00150429	0.00201896	0.0015055	0.00187905	0.000472891	0	0.000726176	0.00470619	0
K01777	0	0	8.55727e-05	0	0	0	0	0	0	0	0	0	8.89337e-05	0	0	0	0	0	0	0	0	0	8.25404e-05	0	0	0	0	0	0	0	0	0	9.49633e-05	0	0	0	0	0	0	0	0	0	9.60012e-05	0	0	0	0	0	0
K01778	0.000367121	0.00201033	0.0018099	0	0.000906537	0.00222345	0.00079056	0	0	0.00302109	0.000410175	0.00203767	0.00200038	0	0.000879383	0.00246955	0.000836732	0	0	0.00302563	0.000409088	0.00204339	0.00208216	0	0.000555319	0.00245146	0.000863212	0	0	0.0028794	0.000444481	0.00202373	0.00210669	0	0.000360157	0.00276066	0.000864802	0	0	0.00272737	0.000472489	0.00203663	0.00212488	0	0.000269873	0.00306073	0.000855501	0	0
K01779	0	0.000487002	0.000196329	0	0	0	0.000735694	0.00231821	0	0	0	0.000543578	0.000172139	0	0	0	0.000830587	0.00235162	0	0	0	0.00055676	0.000179937	0	0	0	0.000856067	0.0026788	0	0	0	0.00056806	0.000178276	0	0	0	0.000849635	0.00302607	0	0	0	0.000555551	0.000173135	0	0	0	0.00082542	0.00334283	0
K01782	0	0	0	0	0	0	0.000596571	0	0	0	0	0	0	0	0	0	0.000577023	0	0	0	0	0	0	0	0	0	0.000561639	0	0	0	0	0	0	0	0	0	0.000567177	0	0	0	0	0	0	0	0	0	0.000529462	0	0
K01783	0	0.00165192	0.00120086	0	0.00146681	0.00225594	0	0	0	0	0	0.00166452	0.00129536	0	0.00130996	0.00214587	0	0	0	0	0	0.00163707	0.0012466	0	0.00145687	0.00229755	0	0	0	0	0	0.00161955	0.00121302	0	0.00190842	0.00228134	0	0	0	0	0	0.00164575	0.00119555	0	0.00247324	0.00229596	0	0	0
K01784	0.00106462	0	0.000852717	0	0.00122089	0.00484922	0.000617093	0.00431572	0.004158	0.00297309	0.00113883	0	0.000891065	0	0.00115138	0.00411665	0.000608596	0.00401141	0.00484157	0.00302684	0.00118492	0	0.000942374	0	0.000772472	0.00436172	0.000589049	0.00420482	0.00488418	0.00286693	0.00124976	0	0.00105929	0	0.000525856	0.00416497	0.000593214	0.00451838	0.00459911	0.00232969	0.00128205	0	0.00108857	0	0.000538382	0.0040039	0.000573292	0.00434433	0.00453173
K01785	0.00405493	0.00322285	0.0018	0.00322046	0.00426913	0.0024005	0.00188429	0.0162375	0	0	0.00418181	0.00310715	0.00218754	0.00315683	0.00432986	0.00245738	0.00191348	0.016226	0	0	0.00421739	0.00298333	0.00262104	0.00308888	0.00336413	0.00250295	0.00184511	0.0169544	0	0	0.00416986	0.00282319	0.00270267	0.00315862	0.0030091	0.00250656	0.0018968	0.0180061	0	0	0.00423865	0.00276246	0.00278008	0.00323644	0.00286797	0.00249492	0.0018858	0.0191747	0
K01787	0.00180793	0	0.00011361	0	0	0	0	0	0	0	0.00180295	0	8.75979e-05	0	0	0	0	0	0	0	0.00201235	0	8.09602e-05	0	0	0	0	0	0	0	0.00203198	0	9.58484e-05	0	0	0	0	0	0	0	0.00203669	0	0.000103638	0	0	0	0	0	0
K01788	0	0	0.000611055	0.00304921	0.000524576	0	0.0006996	0	0	0	0	0	0.000630128	0.00283201	0.000525402	0	0.000688489	0	0	0	0	0	0.000696198	0.00280375	0.000708244	0	0.000691453	0	0	0	0	0	0.000672395	0.00266375	0.000678494	0	0.000647352	0	0	0	0	0	0.000642405	0.00245809	0.000562204	0	0.000648857	0	0
K01790	0.00264248	0.00244306	0.000932795	0	0.00173911	0	0	0	0	0	0.00251657	0.00216458	0.000916174	0	0.00222176	0	0	0	0	0	0.00239921	0.00223843	0.000878894	0	0.00280739	0	0	0	0	0	0.00238451	0.00220942	0.00085652	0	0.00299914	0	0	0	0	0	0.00241188	0.00231362	0.000835028	0	0.00273072	0	0	0	0
K01791	0.000921372	0	0.000137575	0	0	0	0	0	0	0	0.000988271	0	8.44959e-05	0	0	0	0	0	0	0	0.000943047	0	6.12684e-05	0	0	0	0	0	0	0	0.000908909	0	5.8666e-05	0	0	0	0	0	0	0	0.000915151	0	4.80096e-05	0	0	0	0	0	0
K01792	0	0.00241501	6.86929e-05	0	0	0.00257657	0.000547077	0	0	0	0	0.0022935	0.000128684	0	0	0.00256551	0.000526064	0	0	0	0	0.00209718	0.000250107	0	0	0.00253034	0.000502633	0	0	0	0	0.00186626	0.000269492	0	0	0.00256687	0.000503341	0	0	0	0	0.00175379	0.000293378	0	0	0.00256354	0.000494014	0	0
K01800	0	0	0	0	0	0	0.000232128	0	0	0	0	0	0	0	0	0	0.000187112	0	0	0	0	0	0	0	0	0	0.000179843	0	0	0	0	0	0	0	0	0	0.000126508	0	0	0	0	0	0	0	0	0	0.000158755	0	0
K01801	0	0	0	0	0	0	0.000232128	0	0	0	0	0	0	0	0	0	0.000187112	0	0	0	0	0	0	0	0	0	0.000179843	0	0	0	0	0	0	0	0	0	0.000126508	0	0	0	0	0	0	0	0	0	0.000158755	0	0
K01803	0.000172395	0.00176335	0.000512392	0	0	0	0	0	0	0	0.000209261	0.00177454	0.000590264	0	0	0	0	0	0	0	0.000352934	0.00175542	0.000727656	0	0	0	0	0	0	0	0.000384222	0.00176098	0.00076202	0	0	0	0	0	0	0	0.000386439	0.00176218	0.000786424	0	0	0	0	0	0
K01804	0.000195775	0	0.000407579	0	0.000277313	0	0	0	0	0	0.00019464	0	0.000395226	0	0.000529425	0	0	0	0	0	0.000165874	0	0.000434488	0	0.000701385	0	0	0	0	0	0.000179587	0	0.000492783	0	0.000523366	0	0	0	0	0	0.000194765	0	0.000491758	0	0.000457248	0	0	0	0
K01805	0.00311809	0.00100907	0.000104719	0	0	0	0	0	0	0	0.00220849	0.00106832	8.54085e-05	0	0	0	0	0	0	0	0.00162206	0.00132655	5.78826e-05	0	0	0	0	0	0	0	0.00141455	0.001618	4.05521e-05	0	0	0	0	0	0	0	0.00127113	0.00179654	3.39088e-05	0	0	0	0	0	0
K01807	0.000762318	0	3.62446e-05	0.000638252	0	0	0.000670695	0	0	0	0.000704517	0	5.4579e-05	0.000845343	0	0	0.000669486	0	0	0	0.000732742	0	6.50719e-05	0.000728406	0	0	0.000678574	0	0	0	0.000702493	0	7.38081e-05	0.000649324	0	0	0.000635661	0	0	0	0.000704249	0	7.814e-05	0.000568105	0	0	0.000610376	0	0
K01808	0.00100212	0	0.00174203	0.00431906	0	0.00265942	0	0	0	0	0.00112435	0	0.00170725	0.00341493	0	0.00289479	0	0	0	0	0.00122171	0	0.00159912	0.00370634	0	0.00265686	0	0	0	0	0.00128454	0	0.00160153	0.00416892	0	0.00282324	0	0	0	0	0.00131804	0	0.00161961	0.00503411	0	0.00278694	0	0	0
K01809	0.00152982	5.78221e-05	0.000700608	0.0047937	0.00235995	0.00244148	0.000530521	0	0	0	0.00163902	7.34494e-05	0.000861242	0.00485503	0.00213403	0.00242458	0.000516985	0	0	0	0.00166148	8.7352e-05	0.000906567	0.00475242	0.00258261	0.00252338	0.000498042	0	0	0	0.00171369	4.94979e-05	0.000798108	0.0046648	0.00296887	0.00250112	0.000496197	0	0	0	0.00172864	4.17949e-05	0.000751717	0.004574	0.00285755	0.00251577	0.00047169	0	0
K01810	0	0.00248962	0.000885493	0.00272593	0	0.00222493	0.000950889	0	0	0.00253323	0	0.0025134	0.0010438	0.00276996	0	0.00228689	0.000965289	0	0	0.00252165	0	0.00256641	0.00121918	0.00290354	0	0.0022533	0.000971556	0	0	0.00256211	0	0.00266935	0.00124173	0.0031163	0	0.00224243	0.000932988	0	0	0.00217777	0	0.00266386	0.00124605	0.00330213	0	0.0022058	0.000826568	0	0
K01812	0.000260018	0	8.80675e-05	0	0	0	0	0	0	0	0.000367065	0	0.000149664	0	0	0	0	0	0	0	0.000348455	0	0.000246993	0	0	0	0	0	0	0	0.00033365	0	0.000242996	0	0	0	0	0	0	0	0.000310229	0	0.00024903	0	0	0	0	0	0
K01813	0	0	0	0	0.000450249	0	0.000376192	0	0	0	0	0	0	0	0.000404223	0	0.000381156	0	0	0	0	0	0	0	0.000410777	0	0.000440435	0	0	0	0	0	0	0	0.000261956	0	0.000491331	0	0	0	0	0	0	0	0.000307559	0	0.000486896	0	0
K01814	0.00107509	0.00182068	0.00102279	0	0	0	0.000541759	0.00375389	0	0	0.00114094	0.0018069	0.0011127	0	0	0	0.000539549	0.00378266	0	0	0.00116336	0.00179949	0.00118961	0	0	0	0.000531799	0.00419559	0	0	0.00119878	0.00181383	0.00124747	0	0	0	0.000520395	0.00421212	0	0	0.00118451	0.00181643	0.00126744	0	0	0	0.000514324	0.00421282	0
K01815	0.0011297	0	0.000328663	0	0.000900138	0	0	0	0	0	0.00113361	0	0.000331792	0	0.000935009	0	0	0	0	0	0.00114693	0	0.000294477	0	0.000876709	0	0	0	0	0	0.00109814	0	0.000227551	0	0.000752726	0	0	0	0	0	0.00105115	0	0.000195287	0	0.000805982	0	0	0	0
K01816	0	0	1.35604e-05	0	0	0	0.00107661	0	0	0	0	0	1.8196e-05	0	0	0	0.00110195	0	0	0	0	0	2.45637e-05	0	0	0	0.00111098	0	0	0	0	0	2.01589e-05	0	0	0	0.00108569	0	0	0	0	0	1.99838e-05	0	0	0	0.00109966	0	0
K01817	0.000931375	0	0.000795035	0.000694694	0.000593272	0.00205617	0	0	0	0.0019826	0.000982234	0	0.00089357	0.000907201	0.000549651	0.00222639	0	0	0	0.00248707	0.000971919	0	0.000918869	0.000785734	0.000842871	0.00237288	0	0	0	0.00218239	0.000955043	0	0.000921139	0.000693351	0.00111241	0.00226394	0	0	0	0.00151223	0.000936923	0	0.000902413	0.000591794	0.0011728	0.00221644	0	0	0
K01818	0	0	0.000978001	0	0	0	0.000731843	0	0	0	0	0	0.000923234	0	0	0	0.000732613	0	0	0	0	0	0.00082049	0	0	0	0.000977589	0	0	0	0	0	0.000750113	0	0	0	0.0011244	0	0	0	0	0	0.000746407	0	0	0	0.00141105	0	0
K01819	0	0	0	0	0.00435318	0	0	0	0	0	0	0	0	0	0.00465904	0	0	0	0	0	0	0	0	0	0.00456826	0	0	0	0	0	0	0	0	0	0.00481673	0	0	0	0	0	0	0	0	0	0.00443441	0	0	0	0
K01823	0.00139244	0	0.000389911	0	0.00172178	0.00247171	0.00110063	0	0	0	0.00143959	0	0.000411116	0	0.00155505	0.00248164	0.00113838	0	0	0	0.00141681	0	0.000468134	0	0.0014748	0.00255298	0.00111866	0	0	0	0.00144205	0	0.00051968	0	0.00148245	0.00253289	0.00113406	0	0	0	0.00144795	0	0.000552863	0	0.00141769	0.00254442	0.00109987	0	0
K01825	0	0	0	0	0	0	0.000779163	0	0	0	0	0	0	0	0	0	0.000772299	0	0	0	0	0	0	0	0	0	0.000769835	0	0	0	0	0	0	0	0	0	0.000735895	0	0	0	0	0	0	0	0	0	0.000744716	0	0
K01826	0	0	0	0	0	0	0.000371799	0	0	0	0	0	0	0	0	0	0.00035217	0	0	0	0	0	0	0	0	0	0.000382978	0	0	0	0	0	0	0	0	0	0.000352427	0	0	0	0	0	0	0	0	0	0.000332478	0	0
K01834	0.00171761	0.00247469	0	0	0.00311166	0	0.000713376	0	0	0	0.00173082	0.00239522	0	0	0.00315204	0	0.000793746	0	0	0	0.00177307	0.00237958	0	0	0.00280253	0	0.000981419	0	0	0	0.00184096	0.00232857	0	0	0.00238014	0	0.00122825	0	0	0	0.00189277	0.00226523	0	0	0.00227709	0	0.00140126	0	0
K01835	0.000958695	0	0.00169569	0	0.000947114	0	0	0	0	0	0.00104479	0	0.0018528	0	0.0010524	0	0	0	0	0	0.00111855	0	0.00195182	0	0.00133353	0	0	0	0	0	0.00117095	0	0.00195426	0	0.00158068	0	0	0	0	0	0.00122349	0	0.00195968	0	0.0021892	0	0	0	0
K01838	3.2356e-05	0	0.000139576	0.00383359	0.00133545	0	0	0	0	0	5.7472e-05	0	0.000144041	0.00361495	0.00139402	0	0	0	0	0	7.62228e-05	0	0.000172841	0.00365658	0.00137968	0	0	0	0	0	0.000103329	0	0.00019313	0.00356467	0.00111124	0	0	0	0	0	0.00016019	0	0.000207131	0.00344273	0.00117517	0	0	0	0
K01839	0	0	0.00148757	0	0.00105431	0	0.00132676	0	0	0	0	0	0.00149419	0	0.00103971	0	0.00148909	0	0	0	0	0	0.00137038	0	0.00124622	0	0.00172999	0	0	0	0	0	0.00132576	0	0.00148249	0	0.00191279	0	0	0	0	0	0.0012738	0	0.00147763	0	0.00206961	0	0
K01840	0	0	0	0	0	0	0.000946336	0	0	0	0	0	0	0	0	0	0.00103719	0	0	0	0	0	0	0	0	0	0.00106557	0	0	0	0	0	0	0	0	0	0.00114566	0	0	0	0	0	0	0	0	0	0.00112273	0	0
K01841	0.00051673	0	0	0	0	0	0	0	0	0	0.000490206	0	0	0	0	0	0	0	0	0	0.000451226	0	0	0	0	0	0	0	0	0	0.00046264	0	0	0	0	0	0	0	0	0	0.000472505	0	0	0	0	0	0	0	0
K01843	0	0	2.51194e-05	0	0	0	0	0	0	0	0	0	3.33087e-05	0	0	0	0	0	0	0	0	0	3.2916e-05	0	0	0	0	0	0	0	0	0	3.07561e-05	0	0	0	0	0	0	0	0	0	3.80015e-05	0	0	0	0	0	0
K01844	0	0	3.308e-05	0	0	0	0	0	0	0	0	0	4.55377e-05	0	0	0	0	0	0	0	0	0	4.06215e-05	0	0	0	0	0	0	0	0	0	3.57264e-05	0	0	0	0	0	0	0	0	0	4.18713e-05	0	0	0	0	0	0
K01845	0	0	0.000496576	0	0	0	0	0	0	0	0	0	0.000415151	0	0	0	0	0	0	0	0	0	0.000494491	0	0	0	0	0	0	0	0	0	0.000618394	0	0	0	0	0	0	0	0	0	0.000707296	0	0	0	0	0	0
K01846	0	0	0	0	0	0	0.000218977	0	0	0	0	0	0	0	0	0	0.000218881	0	0	0	0	0	0	0	0	0	0.000226222	0	0	0	0	0	0	0	0	0	0.000218819	0	0	0	0	0	0	0	0	0	0.000224156	0	0
K01847	0.00216948	0	0	0	0	0	0	0	0	0	0.00211291	0	0	0	0	0	0	0	0	0	0.00164262	0	0	0	0	0	0	0	0	0	0.00143785	0	0	0	0	0	0	0	0	0	0.00128149	0	0	0	0	0	0	0	0
K01848	0	0	0	0	0	0	0	0	0	0.00260581	0	0	0	0	0	0	0	0	0	0.00259755	0	0	0	0	0	0	0	0	0	0.0030892	0	0	0	0	0	0	0	0	0	0.0038036	0	0	0	0	0	0	0	0	0
K01849	0	0	0	0	0	0	0	0	0	0.00239982	0	0	0	0	0	0	0	0	0	0.00235818	0	0	0	0	0	0	0	0	0	0.00280022	0	0	0	0	0	0	0	0	0	0.00358805	0	0	0	0	0	0	0	0	0
K01854	0	0.00246077	0.00196852	0	0	0.00343612	0	0	0.00315492	0	0	0.00248563	0.00188116	0	0	0.0041826	0	0	0.00324207	0	0	0.00252771	0.00171618	0	0	0.00381218	0	0	0.00333589	0	0	0.00256605	0.00168867	0	0	0.00402368	0	0	0.00334496	0	0	0.00262421	0.00167883	0	0	0.00390564	0	0	0.00334345
K01858	0.000639484	0.000269755	0	0	0	0	0	0	0	0	0.000839978	0.000370329	0	0	0	0	0	0	0	0	0.000932528	0.000553417	0	0	0	0	0	0	0	0	0.000990293	0.000731397	0	0	0	0	0	0	0	0	0.000994545	0.000844339	0	0	0	0	0	0	0
K01866	0.00153104	0.00196864	0.000944307	0	0	0	0	0.00314718	0.00411676	0	0.00156909	0.00194008	0.00103894	0	0	0	0	0.00334582	0.00412596	0	0.00165071	0.00191312	0.00117168	0	0	0	0	0.00335769	0.00414516	0	0.00174798	0.00187543	0.0012357	0	0	0	0	0.00334305	0.00396951	0	0.00171493	0.00186176	0.00127993	0	0	0	0	0.00335945	0.004081
K01867	0.000215129	0.00277991	0.0011028	0.00217569	0	0.00225554	0.000669373	0	0	0	0.000162481	0.00276929	0.00114932	0.00208982	0	0.00227245	0.00066398	0	0	0	0.000120385	0.00278713	0.0011971	0.00210248	0	0.0023156	0.000676652	0	0	0	0.000129802	0.00286528	0.00116441	0.00203626	0	0.00234587	0.000673619	0	0	0	0.000123924	0.00284049	0.00117985	0.00196504	0	0.0023786	0.000718816	0	0
K01868	0	0.00163505	0.00111878	0	0	0.00234241	0	0	0	0.00266289	0	0.001664	0.00129815	0	0	0.00214151	0	0	0	0.0027738	0	0.00168216	0.00150958	0	0	0.00223948	0	0	0	0.00250549	0	0.0017132	0.00157572	0	0	0.00206845	0	0	0	0.00207847	0	0.00171652	0.0016537	0	0	0.00191678	0	0	0
K01869	0.00124451	0.00232134	0.000869625	0	0	0.00236482	0.000629569	0	0.0161584	0	0.00123917	0.00228919	0.000977722	0	0	0.002304	0.000626989	0	0.0109788	0	0.00132224	0.00231773	0.000991775	0	0	0.00230153	0.00063813	0	0.00912832	0	0.00131688	0.00235518	0.00105367	0	0	0.0023218	0.000636686	0	0.00857651	0	0.00135088	0.00237753	0.00112825	0	0	0.00229598	0.000611543	0	0.00845386
K01870	0.00110385	0.00224085	0.00106469	0	0	0	0	0	0	0	0.00115611	0.00225888	0.0011768	0	0	0	0	0	0	0	0.00112049	0.00219319	0.0012361	0	0	0	0	0	0	0	0.00115257	0.00220289	0.00131626	0	0	0	0	0	0	0	0.00119808	0.00218974	0.00135457	0	0	0	0	0	0
K01872	0.00122477	0.00219815	0.00215943	0.00205025	0.000636331	0.00240693	0.000741043	0	0	0.00275864	0.00124874	0.00217495	0.00218004	0.0019237	0.000814376	0.00231659	0.000779973	0	0	0.00259554	0.00130811	0.00211315	0.00239677	0.00206997	0.000846175	0.00239792	0.000817921	0	0	0.00287994	0.0013556	0.00210327	0.00246927	0.00215545	0.000871977	0.00236365	0.000838336	0	0	0.00315473	0.00138646	0.00208622	0.00251783	0.00230763	0.000818236	0.00233331	0.000862059	0	0
K01873	0.00117016	0.0019334	0.00166305	0	0	0.00240537	0.000687098	0.00348993	0.0034755	0	0.0011912	0.00193908	0.00155533	0	0	0.00244062	0.000664003	0.00346035	0.00361219	0	0.00115611	0.00204788	0.00153119	0	0	0.00249576	0.000604868	0.0038295	0.00383216	0	0.00111989	0.00211904	0.00160782	0	0	0.0024822	0.000560976	0.00405103	0.00360947	0	0.00113035	0.00218948	0.00168964	0	0	0.00253898	0.000521548	0.00420729	0.00378337
K01874	0.00147767	0.00268737	0.00126504	0	0.00127859	0.00217593	0.000595836	0.00431861	0.0068296	0	0.00144336	0.00263982	0.00132797	0	0.00113435	0.00210597	0.000576354	0.00422091	0.00725737	0	0.00149435	0.00260128	0.00140013	0	0.000977912	0.00230066	0.000534002	0.00433347	0.0073576	0	0.00153991	0.00260933	0.00147392	0	0.00100391	0.00221163	0.000514255	0.00453017	0.00697583	0	0.00157373	0.0025955	0.00151365	0	0.000908588	0.00226208	0.000453317	0.00448776	0.00692624
K01875	0.00130364	0.00248229	0.00111242	0	0	0	0	0	0	0.00327818	0.00133995	0.00243345	0.001279	0	0	0	0	0	0	0.00278425	0.00147243	0.00247674	0.00148051	0	0	0	0	0	0	0.00286393	0.0015426	0.00246363	0.00159726	0	0	0	0	0	0	0.00259081	0.00160977	0.00252676	0.0016878	0	0	0	0	0	0
K01876	0	0.000704856	0.00162697	0	0	0	0	0	0	0	0	0.000628961	0.00152485	0	0	0	0	0	0	0	0	0.000655013	0.00152084	0	0	0	0	0	0	0	0	0.000686744	0.00164331	0	0	0	0	0	0	0	0	0.000605364	0.00176453	0	0	0	0	0	0
K01878	0	0	0	0	0.00133247	0	0	0	0	0	0	0	0	0	0.00138923	0	0	0	0	0	0	0	0	0	0.00148608	0	0	0	0	0	0	0	0	0	0.00153595	0	0	0	0	0	0	0	0	0	0.00145923	0	0	0	0
K01879	0	0	0	0	0.00172497	0	0.000723596	0.00343964	0	0.00314118	0	0	0	0	0.00179682	0	0.000749355	0.00402754	0	0.00316529	0	0	0	0	0.00197592	0	0.00077892	0.00474532	0	0.00312479	0	0	0	0	0.00246937	0	0.000788609	0.00498549	0	0.00254341	0	0	0	0	0.00300779	0	0.000763532	0.00526382	0
K01880	0.0012356	0.00284708	0.00132575	0	0	0.00222594	0	0	0	0	0.00129186	0.002811	0.00147747	0	0	0.00227066	0	0	0	0	0.00137018	0.00280089	0.00162701	0	0	0.00227571	0	0	0	0	0.00141759	0.00274514	0.00171402	0	0	0.00227112	0	0	0	0	0.00144366	0.00272907	0.00175172	0	0	0.0022743	0	0	0
K01881	0.000450202	0.00221912	0.00141827	0	0.00117187	0	0	0	0	0	0.000504383	0.00216428	0.0015545	0	0.00105891	0	0	0	0	0	0.000542027	0.0021876	0.00174655	0	0.00119957	0	0	0	0	0	0.000586893	0.00210572	0.00180629	0	0.00150735	0	0	0	0	0	0.000601847	0.0020196	0.00188635	0	0.00153781	0	0	0	0
K01883	0.00138922	0.002469	0.000919272	0	0.000582329	0.00250617	0.00055924	0	0.00280162	0	0.00147099	0.00250198	0.00105789	0	0.00072289	0.00268158	0.000547339	0	0.00275273	0	0.0015536	0.00247529	0.0012132	0	0.00105958	0.00266776	0.000528837	0	0.00295466	0	0.00160603	0.00247044	0.00130098	0	0.00105801	0.00263116	0.00055145	0	0.00304596	0	0.001632	0.00250805	0.00136306	0	0.00122475	0.00275845	0.000510976	0	0.00329258
K01885	0.00125285	0.0042778	0.00111505	0	0.000371827	0.00199834	0.000772458	0	0	0.00222283	0.00132848	0.00422841	0.0012397	0	0.0003683	0.00202115	0.000793132	0	0	0.00237716	0.00138014	0.00434353	0.00147419	0	0.000700808	0.00209974	0.000830119	0	0	0.00242643	0.00143583	0.00440262	0.00159819	0	0.00075129	0.00211389	0.000824939	0	0	0.00289896	0.00146563	0.00447008	0.00168081	0	0.000870491	0.00214734	0.000842775	0	0
K01886	0	0	0.00128627	0	0	0	0.000296817	0	0	0	0	0	0.00150076	0	0	0	0.000317873	0	0	0	0	0	0.00152133	0	0	0	0.000313083	0	0	0	0	0	0.00152401	0	0	0	0.000399932	0	0	0	0	0	0.00158027	0	0	0	0.000335027	0	0
K01887	0.00127964	0.00292132	0.000779912	0.00387926	0	0	0.000182652	0.00384367	0.00299736	0.00264031	0.00131885	0.00297148	0.000967689	0.00397351	0	0	0.000270195	0.00358476	0.00334742	0.00300906	0.00138084	0.00296617	0.00114672	0.00439012	0	0	0.000319133	0.00393771	0.00344594	0.00267206	0.00141907	0.00306236	0.00122502	0.00489193	0	0	0.000285855	0.00413914	0.00341339	0.00210249	0.0014441	0.0030311	0.00129948	0.00600726	0	0	0.000302512	0.00411766	0.00340783
K01889	0	0.0018418	0.00137059	0	0.000637016	0	0	0	0	0	0	0.00184248	0.00144309	0	0.000611792	0	0	0	0	0	0	0.00182008	0.00154949	0	0.000638136	0	0	0	0	0	0	0.00177678	0.00158359	0	0.000713162	0	0	0	0	0	0	0.00173175	0.00166527	0	0.00064381	0	0	0	0
K01890	0.00110535	0.00182121	0.000776811	0.00269002	0.00174935	0.00235883	0.000612529	0.00370545	0	0.00242057	0.00116286	0.00183637	0.000939443	0.00274607	0.00167353	0.00224612	0.000605544	0.00395529	0	0.00236139	0.00121469	0.00182183	0.00115081	0.00288123	0.00168839	0.00237297	0.000628078	0.00423596	0	0.00228203	0.00126626	0.00176645	0.00124345	0.00308881	0.0017295	0.00229524	0.000644275	0.00411126	0	0.00251022	0.00130747	0.00177565	0.00132257	0.00330804	0.00176968	0.00232197	0.000613347	0.00437889	0
K01892	0.00139674	0.00193478	0.000833469	0.000710779	0.00114179	0.00234238	0.000634154	0.00408485	0.00336906	0.00215501	0.00140648	0.00194527	0.000994316	0.000871166	0.00110634	0.002341	0.000660745	0.00437066	0.00362464	0.00208345	0.00142182	0.00193883	0.00115438	0.000786165	0.000956481	0.00240195	0.000684258	0.00444424	0.00383138	0.00185452	0.00141087	0.00195043	0.00127054	0.000811213	0.000810386	0.00239023	0.000710253	0.00460382	0.0038919	0.00151728	0.00141389	0.00195384	0.00134897	0.000825359	0.000904885	0.00239437	0.000718855	0.00431206	0.0038961
K01893	0	0	0.0020919	0.00257398	0.00176908	0	0	0	0	0	0	0	0.00186675	0.00261118	0.00178341	0	0	0	0	0	0	0	0.00169617	0.00277433	0.00175769	0	0	0	0	0	0	0	0.00156991	0.00304386	0.00166941	0	0	0	0	0	0	0	0.00154338	0.00340528	0.00161945	0	0	0	0
K01894	0	0	0.000206172	0	0	0	0	0	0	0	0	0	0.000182255	0	0	0	0	0	0	0	0	0	0.000262814	0	0	0	0	0	0	0	0	0	0.000275957	0	0	0	0	0	0	0	0	0	0.000298627	0	0	0	0	0	0
K01895	0	0	0	0	0	0	0.000692928	0	0.00307592	0	0	0	0	0	0	0	0.000672421	0	0.003432	0	0	0	0	0	0	0	0.000631293	0	0.00317027	0	0	0	0	0	0	0	0.000645828	0	0.00325614	0	0	0	0	0	0	0	0.00061346	0	0.00325904
K01897	0.0045787	0.00802937	0.000165286	0	0	0	0.000554796	0	0	0	0.00457974	0.00815297	0.000178283	0	0	0	0.000548871	0	0	0	0.00463672	0.00808827	0.000187013	0	0	0	0.000560262	0	0	0	0.00472774	0.00807768	0.000220013	0	0	0	0.00055445	0	0	0	0.00479865	0.00795045	0.000221862	0	0	0	0.000551476	0	0
K01902	0.000104428	0.00184809	0	0	0	0	0	0	0	0	0.000161825	0.00186259	0	0	0	0	0	0	0	0	0.000213529	0.00182402	0	0	0	0	0	0	0	0	0.000198905	0.00180569	0	0	0	0	0	0	0	0	0.000178622	0.00177305	0	0	0	0	0	0	0
K01903	0.000506102	0	0	0	0	0	0.00148066	0	0	0	0.000455657	0	0	0	0	0	0.00148275	0	0	0	0.000461023	0	0	0	0	0	0.00177853	0	0	0	0.00041001	0	0	0	0	0	0.00188555	0	0	0	0.000376874	0	0	0	0	0	0.00211222	0	0
K01906	0	0	0	0	0	0	0	0	0	0.00230966	0	0	0	0	0	0	0	0	0	0.00214907	0	0	0	0	0	0	0	0	0	0.00228885	0	0	0	0	0	0	0	0	0	0.00275647	0	0	0	0	0	0	0	0	0
K01908	0	0	0	0	0	0	0.000464807	0	0	0	0	0	0	0	0	0	0.00048461	0	0	0	0	0	0	0	0	0	0.000423834	0	0	0	0	0	0	0	0	0	0.000447374	0	0	0	0	0	0	0	0	0	0.000350652	0	0
K01910	0	0	0.000174688	0	0.000904606	0	0.000625044	0	0	0.000111349	0	0	0.000224654	0	0.000879339	0	0.000617514	0	0	5.75885e-05	0	0	0.000262361	0	0.00058089	0	0.000619516	0	0	0.000362521	0	0	0.000223018	0	0.000365094	0	0.000622934	0	0	0.00134906	0	0	0.000192207	0	0.000328128	0	0.000595684	0	0
K01911	0	0	0	0	0.000629126	0	0.000606338	0	0	0.00182606	0	0	0	0	0.000554653	0	0.00056967	0	0	0.00239272	0	0	0	0	0.000350802	0	0.00054693	0	0	0.00222361	0	0	0	0	0.000248617	0	0.000547353	0	0	0.00161947	0	0	0	0	0.000334489	0	0.000495357	0	0
K01912	0.0012518	0	0.00112571	0	0.000415427	0	0	0	0.00420655	0	0.00139091	0	0.00109517	0	0.000412259	0	0	0	0.00480837	0	0.00140513	0	0.000989715	0	0.000445776	0	0	0	0.00433374	0	0.00142846	0	0.00101045	0	0.000441316	0	0	0	0.00433626	0	0.0014304	0	0.00103898	0	0.000416545	0	0	0	0.00440533
K01914	0.000605196	0	0.00110292	0	0	0	0	0	0	0	0.000731429	0	0.00120975	0	0	0	0	0	0	0	0.000795891	0	0.00118376	0	0	0	0	0	0	0	0.000819533	0	0.00112377	0	0	0	0	0	0	0	0.000828815	0	0.00108386	0	0	0	0	0	0
K01915	0.0010009	0.00409567	0.00236454	0	0	0.00233215	0.00119512	0	0	0.00300492	0.00106232	0.00411612	0.00271103	0	0	0.00255721	0.00119077	0	0	0.00261692	0.00101455	0.00414981	0.00284348	0	0	0.00259321	0.00117935	0	0	0.00292497	0.00100271	0.00408774	0.00280547	0	0	0.00247942	0.00120906	0	0	0.0035119	0.00102724	0.00411737	0.00278334	0	0	0.00250524	0.00122178	0	0
K01916	0	0	0	0	0.00375321	0	0	0	0	0	0	0	0	0	0.00365497	0	0	0	0	0	0	0	0	0	0.00359915	0	0	0	0	0	0	0	0	0	0.00328068	0	0	0	0	0	0	0	0	0	0.0029329	0	0	0	0
K01918	0	0	6.48219e-05	0	0	0.00243322	0.00065911	0	0	0.00178665	0	0	9.36051e-05	0	0	0.00242595	0.000638805	0	0	0.00176457	0	0	0.000110773	0	0	0.00250612	0.000585575	0	0	0.00165911	0	0	0.000124816	0	0	0.00248578	0.000574705	0	0	0.00144332	0	0	0.000144239	0	0	0.00249187	0.00052725	0	0
K01919	0	0.0020187	6.69374e-05	0	0.0014399	0	0.000835297	0	0.00352062	0	0	0.0019882	5.14981e-05	0	0.00142041	0	0.000818817	0	0.00344821	0	0	0.00193107	3.70064e-05	0	0.00147027	0	0.000812659	0	0.0034471	0	0	0.00192246	2.65624e-05	0	0.00150703	0	0.000796855	0	0.00351658	0	0	0.00188323	2.48039e-05	0	0.00149328	0	0.000778919	0	0.00336158
K01920	0	0	0	0	0	0	0.000715296	0	0	0	0	0	0	0	0	0	0.000718259	0	0	0	0	0	0	0	0	0	0.000716342	0	0	0	0	0	0	0	0	0	0.000699577	0	0	0	0	0	0	0	0	0	0.000670879	0	0
K01921	0.00128156	0.00214129	0.0011305	0	0.00142149	0.00498575	0.00141012	0.00572458	0.00315211	0.00237459	0.00133213	0.00212465	0.00126793	0	0.00135763	0.00519176	0.00144574	0.00520536	0.00334121	0.00220953	0.00139724	0.00212499	0.00141285	0	0.00133672	0.0052111	0.00154637	0.00536996	0.00346287	0.00234365	0.00143944	0.00207742	0.00149527	0	0.00141408	0.0052926	0.00169034	0.0055052	0.0032827	0.00267728	0.00146612	0.00206175	0.00155668	0	0.00139386	0.00523743	0.00178279	0.00552243	0.00344622
K01923	0.0011525	0	0.000845155	0	0	0	0	0	0	0.0035891	0.00117338	0	0.000999547	0	0	0	0	0	0	0.0030162	0.00113858	0	0.00114854	0	0	0	0	0	0	0.0027962	0.00111356	0	0.00120178	0	0	0	0	0	0	0.00257663	0.00108328	0	0.00122878	0	0	0	0	0	0
K01924	0.0012779	0.00182643	0.000952108	0.00254732	0.00199228	0.00486737	0.000692058	0.00318884	0	0.00226881	0.00132172	0.00183745	0.00117	0.00256086	0.00193707	0.00505705	0.000712326	0.00344633	0	0.00227204	0.00137775	0.00187821	0.00137851	0.00262383	0.00189646	0.00515066	0.000729551	0.0038147	0	0.00240942	0.0014052	0.00186333	0.00147144	0.00276282	0.00193778	0.00528745	0.000738798	0.00399981	0	0.00262552	0.00142358	0.00183163	0.00154597	0.0029021	0.00189637	0.00523462	0.000729249	0.00413792	0
K01925	0.00127025	0.0019873	0.000816651	0.00260776	0.00147637	0.00244532	0.000695587	0.00331704	0	0.00237329	0.00132641	0.00199325	0.000971961	0.00265081	0.00153497	0.0025698	0.000703584	0.00391892	0	0.00234534	0.00139429	0.00202257	0.00114278	0.00276532	0.00134777	0.00265338	0.000699234	0.00449255	0	0.00249833	0.0014146	0.00203398	0.00124395	0.0029514	0.00132341	0.00269565	0.000677616	0.00498628	0	0.00267512	0.00144474	0.00202902	0.00131474	0.0031385	0.00121128	0.00284394	0.000653531	0.00526146	0
K01928	0.00167924	0.00215465	0.000283108	0.0058442	0.00243656	0	0.000700297	0.00401409	0	0.003412	0.0017028	0.0021552	0.000256507	0.00601039	0.00243032	0	0.000718427	0.00388377	0	0.00372616	0.00195837	0.00212926	0.00027337	0.00606594	0.00235916	0	0.000715935	0.00385865	0	0.00374666	0.0021144	0.00208608	0.000277992	0.00628874	0.00214872	0	0.000722615	0.00350079	0	0.00333659	0.00226274	0.00203726	0.000328504	0.00653966	0.00189352	0	0.000719653	0.00356103	0
K01929	0.00142112	0.00191504	0.000915507	0.00333511	0.00237635	0.00262399	0.000717782	0.00367045	0	0.000322159	0.00145326	0.00192868	0.00100406	0.00342263	0.00232613	0.00256512	0.000742971	0.00387019	0	0.000333884	0.00150697	0.00193956	0.00108796	0.00356646	0.00216174	0.0026798	0.000748487	0.00396413	0	0.000799618	0.00150924	0.00195783	0.00118428	0.00372005	0.0021764	0.00263334	0.000744328	0.00397467	0	0.00132829	0.00152982	0.00196717	0.00123412	0.00388518	0.00215031	0.00263134	0.000732398	0.00398392	0
K01933	0.00124063	0.00166811	0.00231009	0	0.000924031	0.00236625	0.000656685	0.00532932	0	0.000131705	0.00126848	0.00160872	0.00211088	0	0.000742949	0.0024404	0.000679602	0.00545935	0	7.94477e-05	0.00132686	0.00148425	0.00182767	0	0.0010037	0.00247247	0.000762132	0.00570771	0	0.000459898	0.00132207	0.00132909	0.00172226	0	0.00122597	0.00247455	0.000945957	0.00583546	0	0.00168392	0.00129212	0.00122661	0.00168383	0	0.00147108	0.00246085	0.00117741	0.00608997	0
K01934	0.00160019	0.00173183	0.000601822	0.00208564	0.00244737	0.00222118	0.000647071	0	0	0.00213169	0.00155823	0.00193934	0.000713115	0.00196116	0.00226783	0.00227196	0.000655403	0	0	0.00241201	0.00162045	0.00223963	0.000872986	0.00202344	0.00192265	0.00230242	0.000603643	0	0	0.00243614	0.00150758	0.00242474	0.000954707	0.00208822	0.00188514	0.00229599	0.000573148	0	0	0.0025181	0.00144272	0.00253132	0.000971284	0.00214751	0.00189128	0.00227326	0.000531873	0	0
K01935	0.00106362	0	0.000176659	0.00242588	0	0.00242746	0.00108182	0	0	0.0024759	0.00109668	0	0.000209751	0.00230223	0	0.00242236	0.00106914	0	0	0.00264058	0.00106929	0	0.000248248	0.0023059	0	0.00252524	0.00104438	0	0	0.00239899	0.00106361	0	0.000287656	0.0022002	0	0.00250342	0.00104986	0	0	0.001789	0.0010617	0	0.000304362	0.00207736	0	0.00252281	0.00101912	0	0
K01937	0	0.00155491	0.00116936	0	0	0	0.000261377	0	0	0	0	0.00155547	0.00103737	0	0	0	0.000195387	0	0	0	0	0.00160648	0.00101874	0	0	0	0.000190792	0	0	0	0	0.00164109	0.00111782	0	0	0	0.000152077	0	0	0	0	0.00168422	0.00118524	0	0	0	0.000131729	0	0
K01938	0	0	0.00112708	0	0	0	0	0	0	0	0	0	0.00116906	0	0	0	0	0	0	0	0	0	0.0012549	0	0	0	0	0	0	0	0	0	0.0012596	0	0	0	0	0	0	0	0	0	0.00126453	0	0	0	0	0	0
K01939	0	0.0012281	0.000794591	0	0.00226434	0	0	0	0	0.00187362	0	0.00117121	0.00101044	0	0.00233036	0	0	0	0	0.00210857	0	0.00116215	0.00129176	0	0.00255544	0	0	0	0	0.00196818	0	0.00116886	0.00137563	0	0.00295204	0	0	0	0	0.00145438	0	0.00128037	0.00144189	0	0.00315843	0	0	0	0
K01940	0.00122194	0.00226703	0.00133198	0	0.00134284	0	0.000722648	0	0.00371505	0	0.00125793	0.00225804	0.00127883	0	0.00144186	0	0.000741566	0	0.00394286	0	0.00130729	0.00222634	0.00137166	0	0.00145728	0	0.000762508	0	0.00399919	0	0.0013312	0.00214239	0.00150418	0	0.00150715	0	0.000758703	0	0.004082	0	0.00131886	0.00209202	0.00156217	0	0.00148092	0	0.000749257	0	0.00408773
K01941	0	0	0	0	0	0	0.000144351	0	0	0	0	0	0	0	0	0	8.02405e-05	0	0	0	0	0	0	0	0	0	0.000158441	0	0	0	0	0	0	0	0	0	0.000181666	0	0	0	0	0	0	0	0	0	0.0002655	0	0
K01945	0.00176557	0	0.000767433	0	0	0	0	0	0	0	0.00164101	0	0.000855353	0	0	0	0	0	0	0	0.00163972	0	0.000895004	0	0	0	0	0	0	0	0.00170145	0	0.000892821	0	0	0	0	0	0	0	0.00168952	0	0.000872498	0	0	0	0	0	0
K01950	0	0	0.000299444	0.00212849	0	0	0	0	0	0	0	0	0.000390529	0.00206617	0	0	0	0	0	0	0	0	0.000578464	0.00218636	0	0	0	0	0	0	0	0	0.000727298	0.00223498	0	0	0	0	0	0	0	0	0.000799171	0.00233955	0	0	0	0	0
K01951	0	0.001145	0.00171783	0	0	0	0	0.00415111	0	0	0	0.00127582	0.00181218	0	0	0	0	0.00402658	0	0	0	0.00136929	0.00170485	0	0	0	0	0.00410552	0	0	0	0.00147806	0.00171644	0	0	0	0	0.00442035	0	0	0	0.0014827	0.00173665	0	0	0	0	0.00420362	0
K01952	0.00113825	0	0.00629076	0	0	0	0.000609924	0	0	0	0.0011711	0	0.00422384	0	0	0	0.000612518	0	0	0	0.0012233	0	0.00298206	0	0	0	0.00062359	0	0	0	0.00121869	0	0.00258307	0	0	0	0.000609626	0	0	0	0.00119	0	0.00248039	0	0	0	0.000568904	0	0
K01953	0.00110498	0	0.00215364	0.00307445	0	0	0.000588598	0	0.00813406	0	0.00113751	0	0.00233078	0.00315417	0	0	0.000567644	0	0.00887802	0	0.00109164	0	0.00228995	0.00324612	0	0	0.000570746	0	0.00846601	0	0.00103327	0	0.00229687	0.00325233	0	0	0.000629614	0	0.00796548	0	0.00102919	0	0.00225605	0.00332384	0	0	0.000633923	0	0.00769734
K01955	0.00208336	0.00146661	0.000519425	0	0	0	0	0	0	0	0.00221592	0.00151361	0.000532448	0	0	0	0	0	0	0	0.00231241	0.0015988	0.000698698	0	0	0	0	0	0	0	0.00229623	0.00165436	0.00084903	0	0	0	0	0	0	0	0.00227426	0.00170597	0.000930728	0	0	0	0	0	0
K01956	0.00120972	0.00256282	0.00101676	0	0.00193063	0	0.00071426	0	0	0	0.00148877	0.00252364	0.00119868	0	0.00198196	0	0.000766768	0	0	0	0.00216066	0.00252986	0.00117895	0	0.00183372	0	0.000862041	0	0	0	0.00255211	0.00242847	0.00121701	0	0.00178257	0	0.00100694	0	0	0	0.00261912	0.00242763	0.00126549	0	0.00153948	0	0.00123411	0	0
K01958	0	0	1.73871e-05	0	0	0	0	0	0	0	0	0	2.87097e-05	0	0	0	0	0	0	0	0	0	2.08961e-05	0	0	0	0	0	0	0	0	0	1.33233e-05	0	0	0	0	0	0	0	0	0	1.05841e-05	0	0	0	0	0	0
K01961	0.00195251	0	0.00244698	0.00241581	0	0	0	0	0	0	0.00189544	0	0.00189832	0.00244144	0	0	0	0	0	0	0.00185059	0	0.00149468	0.00267893	0	0	0	0	0	0	0.00176525	0	0.00150401	0.00283413	0	0	0	0	0	0	0.00172158	0	0.00145876	0.00315098	0	0	0	0	0
K01962	0	0	0.000833326	0	0.00160589	0	0	0	0	0	0	0	0.000938667	0	0.00161542	0	0	0	0	0	0	0	0.000977101	0	0.0017258	0	0	0	0	0	0	0	0.0010608	0	0.00192353	0	0	0	0	0	0	0	0.00107757	0	0.00207974	0	0	0	0
K01963	0	0	0.000830733	0	0.00188741	0	0.000597207	0	0	0	0	0	0.00101943	0	0.00186219	0	0.000595022	0	0	0	0	0	0.00119691	0	0.00178981	0	0.000588215	0	0	0	0	0	0.00128242	0	0.0020078	0	0.000577339	0	0	0	0	0	0.00130475	0	0.00210626	0	0.000551854	0	0
K01966	0.0185638	0	0	0	0	0	0	0	0	0	0.0124657	0	0	0	0	0	0	0	0	0	0.00883948	0	0	0	0	0	0	0	0	0	0.00771153	0	0	0	0	0	0	0	0	0	0.00665084	0	0	0	0	0	0	0	0
K01972	0.000988007	0.00224875	0.000920932	0.000715885	0	0.00234825	0.00155136	0.0060028	0.00412475	0	0.00104074	0.00230413	0.00100435	0.00105566	0	0.00247606	0.00154402	0.00557883	0.00420646	0	0.00103335	0.0022582	0.00101871	0.000865959	0	0.00244861	0.00149268	0.00584153	0.00464515	0	0.00104413	0.00224211	0.00104265	0.000876268	0	0.00243466	0.00145335	0.00582231	0.00477227	0	0.00104587	0.00225066	0.00104397	0.000878482	0	0.00256505	0.00135094	0.00544769	0.00443389
[truncated: 1,582 more rows]
[truncated: 31 more columns]

## Sheet: Figure 3f
Abundance (RPKM)	T3_5;Amino acid metabolism	T3_5;Carbohydrate metabolism	T3_5;Cellular community - prokaryotes	T3_5;Energy metabolism	T3_5;Folding, sorting and degradation	T3_5;Membrane transport	T3_5;Metabolism of cofactors and vitamins	T3_5;Metabolism of other amino acids	T3_5;Protein families: genetic information processing	T3_5;Translation	T6_8;Amino acid metabolism	T6_8;Carbohydrate metabolism	T6_8;Cellular community - prokaryotes	T6_8;Energy metabolism	T6_8;Folding, sorting and degradation	T6_8;Membrane transport	T6_8;Metabolism of cofactors and vitamins	T6_8;Metabolism of other amino acids	T6_8;Protein families: genetic information processing	T6_8;Translation	T9_11;Amino acid metabolism	T9_11;Carbohydrate metabolism	T9_11;Cellular community - prokaryotes	T9_11;Energy metabolism	T9_11;Folding, sorting and degradation	T9_11;Membrane transport	T9_11;Metabolism of cofactors and vitamins	T9_11;Metabolism of other amino acids	T9_11;Protein families: genetic information processing	T9_11;Translation	T12_15;Amino acid metabolism	T12_15;Carbohydrate metabolism	T12_15;Cellular community - prokaryotes	T12_15;Energy metabolism	T12_15;Folding, sorting and degradation	T12_15;Membrane transport	T12_15;Metabolism of cofactors and vitamins	T12_15;Metabolism of other amino acids	T12_15;Protein families: genetic information processing	T12_15;Translation	T16_19;Amino acid metabolism	T16_19;Carbohydrate metabolism	T16_19;Cellular community - prokaryotes	T16_19;Energy metabolism	T16_19;Folding, sorting and degradation	T16_19;Membrane transport	T16_19;Metabolism of cofactors and vitamins	T16_19;Metabolism of other amino acids	T16_19;Protein families: genetic information processing
[truncated: 13 more rows]
[truncated: 31 more columns]
