# Supplementary material for: Islet autoantibody seroconversion in type-1 diabetes is associated with metagenome-assembled genomes in infant gut microbiomes
Source: Nat Commun. 2022 Jun 21;13:3551. doi: 10.1038/s41467-022-31227-1 (PMC9213500; doi:10.1038/s41467-022-31227-1)
Supplement: Supplementary file 16 — Source Data [file 41467_2022_31227_MOESM16_ESM.zip › Soure Data/Source-Data-Figure4.xlsx]

## Sheet: Sheet1
Species used and the corresponding information for labels are provided
Species	Representive MAG name	Taxonomy	Total number of MAGs	MAGs with positive association	MAGs with negative association
GMS_182	TEDDY_OU_SUBJ1987629134_MAG66	d__Bacteria;p__Actinobacteriota;c__Actinomycetia;o__Actinomycetales;f__Actinomycetaceae;g__Pauljensenia;s__Pauljensenia radingae	40	0	0
GMS_186	TEDDY_OU_SUBJ1474926776_MAG9	d__Bacteria;p__Actinobacteriota;c__Actinomycetia;o__Actinomycetales;f__Actinomycetaceae;g__Varibaculum;s__Varibaculum cambriense_A	67	0	0
GMS_190	TEDDY_OU_SUBJ1502254188_MAG59	d__Bacteria;p__Actinobacteriota;c__Actinomycetia;o__Actinomycetales;f__Bifidobacteriaceae;g__Bifidobacterium;s__Bifidobacterium adolescentis	104	0	0
GMS_191	TEDDY_OU_SUBJ1341052279_MAG48	d__Bacteria;p__Actinobacteriota;c__Actinomycetia;o__Actinomycetales;f__Bifidobacteriaceae;g__Bifidobacterium;s__Bifidobacterium animalis	34	0	0
GMS_193	TEDDY_OU_SUBJ1590854185_MAG28	d__Bacteria;p__Actinobacteriota;c__Actinomycetia;o__Actinomycetales;f__Bifidobacteriaceae;g__Bifidobacterium;s__Bifidobacterium bifidum	302	0	0
GMS_194	TEDDY_OU_SUBJ1690096424_MAG13	d__Bacteria;p__Actinobacteriota;c__Actinomycetia;o__Actinomycetales;f__Bifidobacteriaceae;g__Bifidobacterium;s__Bifidobacterium breve	180	0	0
GMS_195	TEDDY_OU_SUBJ1532644191_MAG74	d__Bacteria;p__Actinobacteriota;c__Actinomycetia;o__Actinomycetales;f__Bifidobacteriaceae;g__Bifidobacterium;s__Bifidobacterium catenulatum	31	0	0
GMS_196	TEDDY_OU_SUBJ1798464831_MAG35	d__Bacteria;p__Actinobacteriota;c__Actinomycetia;o__Actinomycetales;f__Bifidobacteriaceae;g__Bifidobacterium;s__Bifidobacterium dentium	72	0	0
GMS_199	TEDDY_OU_SUBJ1348347380_MAG3	d__Bacteria;p__Actinobacteriota;c__Actinomycetia;o__Actinomycetales;f__Bifidobacteriaceae;g__Bifidobacterium;s__Bifidobacterium infantis	27	0	0
GMS_201	TEDDY_OU_SUBJ1787479204_MAG23	d__Bacteria;p__Actinobacteriota;c__Actinomycetia;o__Actinomycetales;f__Bifidobacteriaceae;g__Bifidobacterium;s__Bifidobacterium longum	275	0	0
GMS_202	TEDDY_OU_SUBJ1937472232_MAG39	d__Bacteria;p__Actinobacteriota;c__Actinomycetia;o__Actinomycetales;f__Bifidobacteriaceae;g__Bifidobacterium;s__Bifidobacterium pseudocatenulatum	147	0	0
GMS_216	TEDDY_OU_SUBJ1486882648_MAG9	d__Bacteria;p__Actinobacteriota;c__Coriobacteriia;o__Coriobacteriales;f__Coriobacteriaceae;g__Collinsella;s__Collinsella aerofaciens_F	31	0	0
GMS_217	TEDDY_OU_SUBJ1214523904_MAG65	d__Bacteria;p__Actinobacteriota;c__Coriobacteriia;o__Coriobacteriales;f__Coriobacteriaceae;g__Collinsella;s__Collinsella aerofaciens_G	18	0	0
GMS_221	TEDDY_OU_SUBJ1709661078_MAG73	d__Bacteria;p__Actinobacteriota;c__Coriobacteriia;o__Coriobacteriales;f__Coriobacteriaceae;g__Collinsella;s__Collinsella intestinalis	14	0	0
GMS_232	TEDDY_OU_SUBJ1467849044_MAG104	d__Bacteria;p__Actinobacteriota;c__Coriobacteriia;o__Coriobacteriales;f__Coriobacteriaceae;g__Collinsella;s__Collinsella sp900541145	20	0	0
GMS_233	TEDDY_OU_SUBJ1664530905_MAG30	d__Bacteria;p__Actinobacteriota;c__Coriobacteriia;o__Coriobacteriales;f__Coriobacteriaceae;g__Collinsella;s__Collinsella sp900541175	25	0	0
GMS_246	TEDDY_OU_SUBJ1526737340_MAG23	d__Bacteria;p__Actinobacteriota;c__Coriobacteriia;o__Coriobacteriales;f__Coriobacteriaceae;g__Collinsella;s__Collinsella sp900549025	11	0	0
GMS_256	TEDDY_OU_SUBJ1436190086_MAG13	d__Bacteria;p__Actinobacteriota;c__Coriobacteriia;o__Coriobacteriales;f__Eggerthellaceae;g__CAG-1427;s__CAG-1427 sp000435675	32	0	0
GMS_257	TEDDY_OU_SUBJ1206891066_MAG48	d__Bacteria;p__Actinobacteriota;c__Coriobacteriia;o__Coriobacteriales;f__Eggerthellaceae;g__CAG-1427;s__CAG-1427 sp000436075	15	0	0
GMS_261	TEDDY_OU_SUBJ1577243220_MAG17	d__Bacteria;p__Actinobacteriota;c__Coriobacteriia;o__Coriobacteriales;f__Eggerthellaceae;g__Eggerthella;s__Eggerthella lenta	22	0	0
GMS_264	TEDDY_OU_SUBJ1677598713_MAG167	d__Bacteria;p__Actinobacteriota;c__Coriobacteriia;o__Coriobacteriales;f__Eggerthellaceae;g__Slackia_A;s__Slackia_A isoflavoniconvertens	13	0	0
GMS_270	TEDDY_OU_SUBJ1415148111_MAG11	d__Bacteria;p__Bacteroidota;c__Bacteroidia;o__Bacteroidales;f__Bacteroidaceae;g__Bacteroides;s__Bacteroides caccae	87	0	0
GMS_271	TEDDY_OU_SUBJ1827761325_MAG34	d__Bacteria;p__Bacteroidota;c__Bacteroidia;o__Bacteroidales;f__Bacteroidaceae;g__Bacteroides;s__Bacteroides cellulosilyticus	43	41	0
GMS_273	TEDDY_OU_SUBJ1521080709_MAG1	d__Bacteria;p__Bacteroidota;c__Bacteroidia;o__Bacteroidales;f__Bacteroidaceae;g__Bacteroides;s__Bacteroides eggerthii	14	0	0
GMS_274	TEDDY_OU_SUBJ1214523904_MAG92	d__Bacteria;p__Bacteroidota;c__Bacteroidia;o__Bacteroidales;f__Bacteroidaceae;g__Bacteroides;s__Bacteroides faecis	33	0	0
GMS_275	TEDDY_OU_SUBJ1981922186_MAG15	d__Bacteria;p__Bacteroidota;c__Bacteroidia;o__Bacteroidales;f__Bacteroidaceae;g__Bacteroides;s__Bacteroides fragilis	284	0	0
GMS_276	TEDDY_OU_SUBJ1839564502_MAG19	d__Bacteria;p__Bacteroidota;c__Bacteroidia;o__Bacteroidales;f__Bacteroidaceae;g__Bacteroides;s__Bacteroides fragilis_A	20	0	0
GMS_277	TEDDY_OU_SUBJ1820119148_MAG70	d__Bacteria;p__Bacteroidota;c__Bacteroidia;o__Bacteroidales;f__Bacteroidaceae;g__Bacteroides;s__Bacteroides intestinalis	11	11	0
GMS_279	TEDDY_OU_SUBJ1712696547_MAG16	d__Bacteria;p__Bacteroidota;c__Bacteroidia;o__Bacteroidales;f__Bacteroidaceae;g__Bacteroides;s__Bacteroides ovatus	170	18	0
GMS_283	TEDDY_OU_SUBJ1237890995_MAG63	d__Bacteria;p__Bacteroidota;c__Bacteroidia;o__Bacteroidales;f__Bacteroidaceae;g__Bacteroides;s__Bacteroides stercoris	44	31	0
GMS_284	TEDDY_OU_SUBJ1699493968_MAG10	d__Bacteria;p__Bacteroidota;c__Bacteroidia;o__Bacteroidales;f__Bacteroidaceae;g__Bacteroides;s__Bacteroides thetaiotaomicron	78	0	0
GMS_285	TEDDY_OU_SUBJ1415720840_MAG28	d__Bacteria;p__Bacteroidota;c__Bacteroidia;o__Bacteroidales;f__Bacteroidaceae;g__Bacteroides;s__Bacteroides uniformis	327	312	0
GMS_286	TEDDY_OU_SUBJ1467821441_MAG66	d__Bacteria;p__Bacteroidota;c__Bacteroidia;o__Bacteroidales;f__Bacteroidaceae;g__Bacteroides;s__Bacteroides xylanisolvens	60	0	0
GMS_287	TEDDY_OU_SUBJ1422646563_MAG102	d__Bacteria;p__Bacteroidota;c__Bacteroidia;o__Bacteroidales;f__Bacteroidaceae;g__Paraprevotella;s__Paraprevotella clara	15	0	0
GMS_291	TEDDY_OU_SUBJ1559813261_MAG42	d__Bacteria;p__Bacteroidota;c__Bacteroidia;o__Bacteroidales;f__Bacteroidaceae;g__Phocaeicola;s__Phocaeicola dorei	139	0	0
GMS_292	TEDDY_OU_SUBJ1511219058_MAG14	d__Bacteria;p__Bacteroidota;c__Bacteroidia;o__Bacteroidales;f__Bacteroidaceae;g__Phocaeicola;s__Phocaeicola massiliensis	14	0	0
GMS_302	TEDDY_OU_SUBJ1354234152_MAG147	d__Bacteria;p__Bacteroidota;c__Bacteroidia;o__Bacteroidales;f__Bacteroidaceae;g__Phocaeicola;s__Phocaeicola sp900554435	11	0	0
GMS_303	TEDDY_OU_SUBJ1941652973_MAG77	d__Bacteria;p__Bacteroidota;c__Bacteroidia;o__Bacteroidales;f__Bacteroidaceae;g__Phocaeicola;s__Phocaeicola vulgatus	311	0	0
GMS_304	TEDDY_OU_SUBJ1574437839_MAG56	d__Bacteria;p__Bacteroidota;c__Bacteroidia;o__Bacteroidales;f__Bacteroidaceae;g__Prevotella;s__Prevotella buccae	13	0	0
GMS_305	TEDDY_OU_SUBJ1328537120_MAG13	d__Bacteria;p__Bacteroidota;c__Bacteroidia;o__Bacteroidales;f__Bacteroidaceae;g__Prevotella;s__Prevotella copri	79	0	0
GMS_312	TEDDY_OU_SUBJ1443072149_MAG10	d__Bacteria;p__Bacteroidota;c__Bacteroidia;o__Bacteroidales;f__Barnesiellaceae;g__Barnesiella;s__Barnesiella intestinihominis	74	0	0
GMS_320	TEDDY_OU_SUBJ1665447745_MAG17	d__Bacteria;p__Bacteroidota;c__Bacteroidia;o__Bacteroidales;f__Marinifilaceae;g__Odoribacter;s__Odoribacter splanchnicus	16	0	0
GMS_328	TEDDY_OU_SUBJ1647482917_MAG5	d__Bacteria;p__Bacteroidota;c__Bacteroidia;o__Bacteroidales;f__Rikenellaceae;g__Alistipes;s__Alistipes finegoldii	61	0	0
GMS_330	TEDDY_OU_SUBJ1502254188_MAG2	d__Bacteria;p__Bacteroidota;c__Bacteroidia;o__Bacteroidales;f__Rikenellaceae;g__Alistipes;s__Alistipes onderdonkii	85	0	0
GMS_331	TEDDY_OU_SUBJ1502254188_MAG60	d__Bacteria;p__Bacteroidota;c__Bacteroidia;o__Bacteroidales;f__Rikenellaceae;g__Alistipes;s__Alistipes putredinis	155	0	0
GMS_334	TEDDY_OU_SUBJ1354573462_MAG7	d__Bacteria;p__Bacteroidota;c__Bacteroidia;o__Bacteroidales;f__Rikenellaceae;g__Alistipes_A;s__Alistipes_A ihumii	11	0	0
GMS_337	TEDDY_OU_SUBJ1827841102_MAG38	d__Bacteria;p__Bacteroidota;c__Bacteroidia;o__Bacteroidales;f__Rikenellaceae;g__Tidjanibacter;s__Tidjanibacter inops	19	0	0
GMS_338	TEDDY_OU_SUBJ1211029509_MAG134	d__Bacteria;p__Bacteroidota;c__Bacteroidia;o__Bacteroidales;f__Tannerellaceae;g__Parabacteroides;s__Parabacteroides distasonis	229	0	0
GMS_342	TEDDY_OU_SUBJ1772220664_MAG67	d__Bacteria;p__Bacteroidota;c__Bacteroidia;o__Bacteroidales;f__Tannerellaceae;g__Parabacteroides;s__Parabacteroides merdae	100	0	0
GMS_349	TEDDY_OU_SUBJ1897951711_MAG48	d__Bacteria;p__Firmicutes;c__Bacilli;o__Erysipelotrichales;f__Erysipelatoclostridiaceae;g__Coprobacillus;s__Coprobacillus cateniformis	41	0	0
GMS_350	TEDDY_OU_SUBJ1390958443_MAG112	d__Bacteria;p__Firmicutes;c__Bacilli;o__Erysipelotrichales;f__Erysipelatoclostridiaceae;g__Erysipelatoclostridium;s__Erysipelatoclostridium ramosum	662	0	0
GMS_351	TEDDY_OU_SUBJ1421445957_MAG22	d__Bacteria;p__Firmicutes;c__Bacilli;o__Erysipelotrichales;f__Erysipelatoclostridiaceae;g__Erysipelatoclostridium;s__Erysipelatoclostridium sp000508865	29	0	0
GMS_352	TEDDY_OU_SUBJ1821599308_MAG16	d__Bacteria;p__Firmicutes;c__Bacilli;o__Erysipelotrichales;f__Erysipelatoclostridiaceae;g__Erysipelatoclostridium;s__Erysipelatoclostridium sp000752095	149	0	0
GMS_353	TEDDY_OU_SUBJ1665447745_MAG133	d__Bacteria;p__Firmicutes;c__Bacilli;o__Erysipelotrichales;f__Erysipelatoclostridiaceae;g__Erysipelatoclostridium;s__Erysipelatoclostridium sp003024675	24	0	0
GMS_355	TEDDY_OU_SUBJ1448228386_MAG11	d__Bacteria;p__Firmicutes;c__Bacilli;o__Erysipelotrichales;f__Erysipelatoclostridiaceae;g__Erysipelatoclostridium;s__Erysipelatoclostridium spiroforme	63	0	0
GMS_363	TEDDY_OU_SUBJ1816463381_MAG29	d__Bacteria;p__Firmicutes;c__Bacilli;o__Erysipelotrichales;f__Erysipelotrichaceae;g__Holdemanella;s__Holdemanella sp002299315	35	0	0
GMS_365	TEDDY_OU_SUBJ1456937048_MAG100	d__Bacteria;p__Firmicutes;c__Bacilli;o__Erysipelotrichales;f__Erysipelotrichaceae;g__Holdemania;s__Holdemania filiformis	16	0	0
GMS_368	TEDDY_OU_SUBJ1376756011_MAG44	d__Bacteria;p__Firmicutes;c__Bacilli;o__Erysipelotrichales;f__Erysipelotrichaceae;g__Longicatena;s__Longicatena caecimuris	103	0	0
GMS_369	TEDDY_OU_SUBJ1531105772_MAG22	d__Bacteria;p__Firmicutes;c__Bacilli;o__Erysipelotrichales;f__Erysipelotrichaceae;g__Longicatena;s__Longicatena dolichum	12	0	0
GMS_370	TEDDY_OU_SUBJ1963977686_MAG3	d__Bacteria;p__Firmicutes;c__Bacilli;o__Erysipelotrichales;f__Erysipelotrichaceae;g__Longicatena;s__Longicatena innocuum	308	0	0
GMS_375	TEDDY_OU_SUBJ1421445957_MAG106	d__Bacteria;p__Firmicutes;c__Bacilli;o__Haloplasmatales;f__Turicibacteraceae;g__Turicibacter;s__Turicibacter sp001543345	13	0	0
GMS_376	TEDDY_OU_SUBJ1724218682_MAG16	d__Bacteria;p__Firmicutes;c__Bacilli;o__Lactobacillales;f__Enterococcaceae;g__Enterococcus;s__Enterococcus faecalis	245	0	228
GMS_377	TEDDY_OU_SUBJ1533472625_MAG60	d__Bacteria;p__Firmicutes;c__Bacilli;o__Lactobacillales;f__Enterococcaceae;g__Enterococcus_A;s__Enterococcus_A avium	79	0	76
GMS_381	TEDDY_OU_SUBJ1810598970_MAG18	d__Bacteria;p__Firmicutes;c__Bacilli;o__Lactobacillales;f__Enterococcaceae;g__Enterococcus_B;s__Enterococcus_B faecium	55	0	51
GMS_382	TEDDY_OU_SUBJ1677801881_MAG61	d__Bacteria;p__Firmicutes;c__Bacilli;o__Lactobacillales;f__Enterococcaceae;g__Enterococcus_B;s__Enterococcus_B faecium_B	20	0	18
GMS_385	TEDDY_OU_SUBJ1220546515_MAG88	d__Bacteria;p__Firmicutes;c__Bacilli;o__Lactobacillales;f__Enterococcaceae;g__Enterococcus_D;s__Enterococcus_D casseliflavus	21	0	19
GMS_386	TEDDY_OU_SUBJ1262137252_MAG22	d__Bacteria;p__Firmicutes;c__Bacilli;o__Lactobacillales;f__Enterococcaceae;g__Enterococcus_D;s__Enterococcus_D gallinarum	42	0	40
GMS_387	TEDDY_OU_SUBJ1489117868_MAG29	d__Bacteria;p__Firmicutes;c__Bacilli;o__Lactobacillales;f__Enterococcaceae;g__Enterococcus_D;s__Enterococcus_D sp002850555	12	0	12
GMS_391	TEDDY_OU_SUBJ1987629134_MAG69	d__Bacteria;p__Firmicutes;c__Bacilli;o__Lactobacillales;f__Lactobacillaceae;g__Lacticaseibacillus;s__Lacticaseibacillus paracasei	111	0	100
GMS_392	TEDDY_OU_SUBJ1810620863_MAG15	d__Bacteria;p__Firmicutes;c__Bacilli;o__Lactobacillales;f__Lactobacillaceae;g__Lacticaseibacillus;s__Lacticaseibacillus rhamnosus	165	0	153
GMS_393	TEDDY_OU_SUBJ1653172796_MAG29	d__Bacteria;p__Firmicutes;c__Bacilli;o__Lactobacillales;f__Lactobacillaceae;g__Lactiplantibacillus;s__Lactiplantibacillus plantarum	33	0	33
GMS_394	TEDDY_OU_SUBJ1562941206_MAG6	d__Bacteria;p__Firmicutes;c__Bacilli;o__Lactobacillales;f__Lactobacillaceae;g__Lactobacillus;s__Lactobacillus acidophilus	18	0	0
GMS_397	TEDDY_OU_SUBJ1423652496_MAG17	d__Bacteria;p__Firmicutes;c__Bacilli;o__Lactobacillales;f__Lactobacillaceae;g__Lactobacillus;s__Lactobacillus delbrueckii	16	0	0
GMS_398	TEDDY_OU_SUBJ1976879393_MAG10	d__Bacteria;p__Firmicutes;c__Bacilli;o__Lactobacillales;f__Lactobacillaceae;g__Lactobacillus;s__Lactobacillus gasseri	21	0	19
GMS_400	TEDDY_OU_SUBJ1456476394_MAG78	d__Bacteria;p__Firmicutes;c__Bacilli;o__Lactobacillales;f__Lactobacillaceae;g__Lactobacillus;s__Lactobacillus paragasseri	13	0	8
GMS_410	TEDDY_OU_SUBJ1645770891_MAG20	d__Bacteria;p__Firmicutes;c__Bacilli;o__Lactobacillales;f__Lactobacillaceae;g__Limosilactobacillus;s__Limosilactobacillus fermentum	49	0	44
GMS_412	TEDDY_OU_SUBJ1414214682_MAG25	d__Bacteria;p__Firmicutes;c__Bacilli;o__Lactobacillales;f__Lactobacillaceae;g__Limosilactobacillus;s__Limosilactobacillus oris	16	0	16
GMS_417	TEDDY_OU_SUBJ1890679305_MAG74	d__Bacteria;p__Firmicutes;c__Bacilli;o__Lactobacillales;f__Streptococcaceae;g__Lactococcus;s__Lactococcus lactis	28	0	16
GMS_424	TEDDY_OU_SUBJ1949151101_MAG23	d__Bacteria;p__Firmicutes;c__Bacilli;o__Lactobacillales;f__Streptococcaceae;g__Streptococcus;s__Streptococcus lutetiensis	95	0	0
GMS_429	TEDDY_OU_SUBJ1818407091_MAG49	d__Bacteria;p__Firmicutes;c__Bacilli;o__Lactobacillales;f__Streptococcaceae;g__Streptococcus;s__Streptococcus pasteurianus	32	0	0
GMS_430	TEDDY_OU_SUBJ1936818947_MAG51	d__Bacteria;p__Firmicutes;c__Bacilli;o__Lactobacillales;f__Streptococcaceae;g__Streptococcus;s__Streptococcus salivarius	13	0	0
GMS_431	TEDDY_OU_SUBJ1294883890_MAG15	d__Bacteria;p__Firmicutes;c__Bacilli;o__Lactobacillales;f__Streptococcaceae;g__Streptococcus;s__Streptococcus sp000187445	52	0	0
GMS_432	TEDDY_OU_SUBJ1669403033_MAG31	d__Bacteria;p__Firmicutes;c__Bacilli;o__Lactobacillales;f__Streptococcaceae;g__Streptococcus;s__Streptococcus sp001556435	20	0	0
GMS_436	TEDDY_OU_SUBJ1807336675_MAG33	d__Bacteria;p__Firmicutes;c__Bacilli;o__Lactobacillales;f__Streptococcaceae;g__Streptococcus;s__Streptococcus sp900543065	41	0	0
GMS_437	TEDDY_OU_SUBJ1524209011_MAG28	d__Bacteria;p__Firmicutes;c__Bacilli;o__Lactobacillales;f__Streptococcaceae;g__Streptococcus;s__Streptococcus thermophilus	76	0	0
GMS_453	TEDDY_OU_SUBJ1569946316_MAG30	d__Bacteria;p__Firmicutes_A;c__Clostridia;o__Clostridiales;f__Clostridiaceae;g__Clostridium;s__Clostridium neonatale	19	0	0
GMS_456	TEDDY_OU_SUBJ1423526399_MAG47	d__Bacteria;p__Firmicutes_A;c__Clostridia;o__Clostridiales;f__Clostridiaceae;g__Clostridium;s__Clostridium sp000435835	12	0	0
GMS_458	TEDDY_OU_SUBJ1260218131_MAG6	d__Bacteria;p__Firmicutes_A;c__Clostridia;o__Clostridiales;f__Clostridiaceae;g__Clostridium;s__Clostridium sp900540255	17	0	0
GMS_461	TEDDY_OU_SUBJ1957923786_MAG85	d__Bacteria;p__Firmicutes_A;c__Clostridia;o__Eubacteriales;f__Eubacteriaceae;g__Eubacterium;s__Eubacterium callanderi	28	0	0
GMS_466	TEDDY_OU_SUBJ1413594958_MAG56	d__Bacteria;p__Firmicutes_A;c__Clostridia;o__Lachnospirales;f__Anaerotignaceae;g__Anaerotignum;s__Anaerotignum sp001304995	31	0	0
GMS_475	TEDDY_OU_SUBJ1730396409_MAG17	d__Bacteria;p__Firmicutes_A;c__Clostridia;o__Lachnospirales;f__Lachnospiraceae;g__Acetatifactor;s__Acetatifactor sp900066565	83	0	0
GMS_476	TEDDY_OU_SUBJ1380372155_MAG82	d__Bacteria;p__Firmicutes_A;c__Clostridia;o__Lachnospirales;f__Lachnospiraceae;g__Agathobacter;s__Agathobacter faecis	246	0	0
GMS_477	TEDDY_OU_SUBJ1349861346_MAG43	d__Bacteria;p__Firmicutes_A;c__Clostridia;o__Lachnospirales;f__Lachnospiraceae;g__Agathobacter;s__Agathobacter rectalis	337	0	0
GMS_478	TEDDY_OU_SUBJ1220135965_MAG45	d__Bacteria;p__Firmicutes_A;c__Clostridia;o__Lachnospirales;f__Lachnospiraceae;g__Agathobacter;s__Agathobacter sp000434275	11	0	0
GMS_481	TEDDY_OU_SUBJ1201173889_MAG58	d__Bacteria;p__Firmicutes_A;c__Clostridia;o__Lachnospirales;f__Lachnospiraceae;g__Anaerobutyricum;s__Anaerobutyricum hallii	178	0	0
GMS_482	TEDDY_OU_SUBJ1752249221_MAG71	d__Bacteria;p__Firmicutes_A;c__Clostridia;o__Lachnospirales;f__Lachnospiraceae;g__Anaerobutyricum;s__Anaerobutyricum hallii_A	63	0	0
GMS_484	TEDDY_OU_SUBJ1942773417_MAG80	d__Bacteria;p__Firmicutes_A;c__Clostridia;o__Lachnospirales;f__Lachnospiraceae;g__Anaerobutyricum;s__Anaerobutyricum sp900554965	12	0	0
GMS_486	TEDDY_OU_SUBJ1678072028_MAG8	d__Bacteria;p__Firmicutes_A;c__Clostridia;o__Lachnospirales;f__Lachnospiraceae;g__Anaerostipes;s__Anaerostipes caccae	86	0	0
GMS_487	TEDDY_OU_SUBJ1993497439_MAG52	d__Bacteria;p__Firmicutes_A;c__Clostridia;o__Lachnospirales;f__Lachnospiraceae;g__Anaerostipes;s__Anaerostipes hadrus	565	540	0
GMS_490	TEDDY_OU_SUBJ1231759300_MAG6	d__Bacteria;p__Firmicutes_A;c__Clostridia;o__Lachnospirales;f__Lachnospiraceae;g__Anaerostipes;s__Anaerostipes sp000508985	38	0	0
GMS_492	TEDDY_OU_SUBJ1755815200_MAG36	d__Bacteria;p__Firmicutes_A;c__Clostridia;o__Lachnospirales;f__Lachnospiraceae;g__Bariatricus;s__Bariatricus comes	84	81	0
GMS_493	TEDDY_OU_SUBJ1963977686_MAG27	d__Bacteria;p__Firmicutes_A;c__Clostridia;o__Lachnospirales;f__Lachnospiraceae;g__Blautia;s__Blautia coccoides	23	0	0
GMS_495	TEDDY_OU_SUBJ1466910587_MAG4	d__Bacteria;p__Firmicutes_A;c__Clostridia;o__Lachnospirales;f__Lachnospiraceae;g__Blautia;s__Blautia hansenii	30	0	0
GMS_497	TEDDY_OU_SUBJ1995038044_MAG6	d__Bacteria;p__Firmicutes_A;c__Clostridia;o__Lachnospirales;f__Lachnospiraceae;g__Blautia;s__Blautia sp000432195	60	0	0
GMS_499	TEDDY_OU_SUBJ1748377677_MAG30	d__Bacteria;p__Firmicutes_A;c__Clostridia;o__Lachnospirales;f__Lachnospiraceae;g__Blautia;s__Blautia sp001304935	55	0	0
GMS_503	TEDDY_OU_SUBJ1518156842_MAG37	d__Bacteria;p__Firmicutes_A;c__Clostridia;o__Lachnospirales;f__Lachnospiraceae;g__Blautia;s__Blautia sp900541955	94	0	0
GMS_507	TEDDY_OU_SUBJ1453440355_MAG27	d__Bacteria;p__Firmicutes_A;c__Clostridia;o__Lachnospirales;f__Lachnospiraceae;g__Blautia_A;s__Blautia_A massiliensis	205	0	0
GMS_508	TEDDY_OU_SUBJ1232962451_MAG100	d__Bacteria;p__Firmicutes_A;c__Clostridia;o__Lachnospirales;f__Lachnospiraceae;g__Blautia_A;s__Blautia_A obeum	55	0	0
GMS_509	TEDDY_OU_SUBJ1834672414_MAG45	d__Bacteria;p__Firmicutes_A;c__Clostridia;o__Lachnospirales;f__Lachnospiraceae;g__Blautia_A;s__Blautia_A sp000433815	146	0	0
GMS_513	TEDDY_OU_SUBJ1511219058_MAG12	d__Bacteria;p__Firmicutes_A;c__Clostridia;o__Lachnospirales;f__Lachnospiraceae;g__Blautia_A;s__Blautia_A sp900066165	91	0	0
GMS_515	TEDDY_OU_SUBJ1445009550_MAG40	d__Bacteria;p__Firmicutes_A;c__Clostridia;o__Lachnospirales;f__Lachnospiraceae;g__Blautia_A;s__Blautia_A sp900066335	14	0	0
GMS_520	TEDDY_OU_SUBJ1254820001_MAG11	d__Bacteria;p__Firmicutes_A;c__Clostridia;o__Lachnospirales;f__Lachnospiraceae;g__Blautia_A;s__Blautia_A sp900541345	15	0	0
GMS_523	TEDDY_OU_SUBJ1792889082_MAG38	d__Bacteria;p__Firmicutes_A;c__Clostridia;o__Lachnospirales;f__Lachnospiraceae;g__Blautia_A;s__Blautia_A wexlerae	628	0	0
GMS_525	TEDDY_OU_SUBJ1725658699_MAG50	d__Bacteria;p__Firmicutes_A;c__Clostridia;o__Lachnospirales;f__Lachnospiraceae;g__CAG-127;s__CAG-127 sp900319515	27	0	0
GMS_527	TEDDY_OU_SUBJ1737548230_MAG3	d__Bacteria;p__Firmicutes_A;c__Clostridia;o__Lachnospirales;f__Lachnospiraceae;g__CAG-45;s__CAG-45 sp000438375	25	0	0
GMS_528	TEDDY_OU_SUBJ1888521353_MAG106	d__Bacteria;p__Firmicutes_A;c__Clostridia;o__Lachnospirales;f__Lachnospiraceae;g__CAG-45;s__CAG-45 sp900066395	82	0	0
GMS_529	TEDDY_OU_SUBJ1897951711_MAG75	d__Bacteria;p__Firmicutes_A;c__Clostridia;o__Lachnospirales;f__Lachnospiraceae;g__CAG-81;s__CAG-81 sp000435795	21	0	0
GMS_530	TEDDY_OU_SUBJ1836545760_MAG28	d__Bacteria;p__Firmicutes_A;c__Clostridia;o__Lachnospirales;f__Lachnospiraceae;g__CAG-81;s__CAG-81 sp900066535	14	0	0
GMS_538	TEDDY_OU_SUBJ1471918229_MAG57	d__Bacteria;p__Firmicutes_A;c__Clostridia;o__Lachnospirales;f__Lachnospiraceae;g__Clostridium_Q;s__Clostridium_Q sp000435655	30	0	0
GMS_539	TEDDY_OU_SUBJ1693883921_MAG126	d__Bacteria;p__Firmicutes_A;c__Clostridia;o__Lachnospirales;f__Lachnospiraceae;g__Clostridium_Q;s__Clostridium_Q sp003024715	15	0	0
GMS_540	TEDDY_OU_SUBJ1456937048_MAG91	d__Bacteria;p__Firmicutes_A;c__Clostridia;o__Lachnospirales;f__Lachnospiraceae;g__Clostridium_Q;s__Clostridium_Q symbiosum	90	0	0
GMS_536	TEDDY_OU_SUBJ1546159530_MAG29	d__Bacteria;p__Firmicutes_A;c__Clostridia;o__Lachnospirales;f__Lachnospiraceae;g__COE1;s__COE1 sp001916965	18	0	0
GMS_541	TEDDY_OU_SUBJ1415720840_MAG104	d__Bacteria;p__Firmicutes_A;c__Clostridia;o__Lachnospirales;f__Lachnospiraceae;g__Coprococcus;s__Coprococcus eutactus	17	0	0
GMS_542	TEDDY_OU_SUBJ1823039663_MAG174	d__Bacteria;p__Firmicutes_A;c__Clostridia;o__Lachnospirales;f__Lachnospiraceae;g__Coprococcus;s__Coprococcus eutactus_A	40	0	0
GMS_546	TEDDY_OU_SUBJ1260218131_MAG15	d__Bacteria;p__Firmicutes_A;c__Clostridia;o__Lachnospirales;f__Lachnospiraceae;g__Dorea;s__Dorea formicigenerans	88	1	0
GMS_548	TEDDY_OU_SUBJ1430463383_MAG15	d__Bacteria;p__Firmicutes_A;c__Clostridia;o__Lachnospirales;f__Lachnospiraceae;g__Dorea;s__Dorea longicatena	82	0	0
GMS_549	TEDDY_OU_SUBJ1235524891_MAG28	d__Bacteria;p__Firmicutes_A;c__Clostridia;o__Lachnospirales;f__Lachnospiraceae;g__Dorea;s__Dorea longicatena_B	70	0	0
GMS_552	TEDDY_OU_SUBJ1272095275_MAG79	d__Bacteria;p__Firmicutes_A;c__Clostridia;o__Lachnospirales;f__Lachnospiraceae;g__Dorea;s__Dorea scindens	37	0	0
GMS_553	TEDDY_OU_SUBJ1571694421_MAG40	d__Bacteria;p__Firmicutes_A;c__Clostridia;o__Lachnospirales;f__Lachnospiraceae;g__Dorea;s__Dorea sp000433215	16	0	0
GMS_555	TEDDY_OU_SUBJ1556940978_MAG69	d__Bacteria;p__Firmicutes_A;c__Clostridia;o__Lachnospirales;f__Lachnospiraceae;g__Dorea;s__Dorea sp000509125	73	0	0
GMS_559	TEDDY_OU_SUBJ1936089402_MAG41	d__Bacteria;p__Firmicutes_A;c__Clostridia;o__Lachnospirales;f__Lachnospiraceae;g__Dorea;s__Dorea sp900543415	16	0	0
GMS_560	TEDDY_OU_SUBJ1826522975_MAG45	d__Bacteria;p__Firmicutes_A;c__Clostridia;o__Lachnospirales;f__Lachnospiraceae;g__Eisenbergiella;s__Eisenbergiella massiliensis	69	0	0
GMS_561	TEDDY_OU_SUBJ1467821441_MAG23	d__Bacteria;p__Firmicutes_A;c__Clostridia;o__Lachnospirales;f__Lachnospiraceae;g__Eisenbergiella;s__Eisenbergiella sp003478085	12	0	0
GMS_562	TEDDY_OU_SUBJ1542798437_MAG76	d__Bacteria;p__Firmicutes_A;c__Clostridia;o__Lachnospirales;f__Lachnospiraceae;g__Eisenbergiella;s__Eisenbergiella sp900066775	104	0	0
GMS_563	TEDDY_OU_SUBJ1414214682_MAG77	d__Bacteria;p__Firmicutes_A;c__Clostridia;o__Lachnospirales;f__Lachnospiraceae;g__Eisenbergiella;s__Eisenbergiella sp900539715	11	0	0
GMS_566	TEDDY_OU_SUBJ1634525906_MAG8	d__Bacteria;p__Firmicutes_A;c__Clostridia;o__Lachnospirales;f__Lachnospiraceae;g__Eisenbergiella;s__Eisenbergiella tayi	44	0	0
GMS_567	TEDDY_OU_SUBJ1486882648_MAG95	d__Bacteria;p__Firmicutes_A;c__Clostridia;o__Lachnospirales;f__Lachnospiraceae;g__Enterocloster;s__Enterocloster aldenensis	44	0	0
GMS_569	TEDDY_OU_SUBJ1724218682_MAG14	d__Bacteria;p__Firmicutes_A;c__Clostridia;o__Lachnospirales;f__Lachnospiraceae;g__Enterocloster;s__Enterocloster bolteae	137	0	0
GMS_571	TEDDY_OU_SUBJ1732982250_MAG13	d__Bacteria;p__Firmicutes_A;c__Clostridia;o__Lachnospirales;f__Lachnospiraceae;g__Enterocloster;s__Enterocloster clostridioformis	42	0	0
GMS_574	TEDDY_OU_SUBJ1693883921_MAG12	d__Bacteria;p__Firmicutes_A;c__Clostridia;o__Lachnospirales;f__Lachnospiraceae;g__Enterocloster;s__Enterocloster sp000431375	27	0	0
GMS_575	TEDDY_OU_SUBJ1291970953_MAG79	d__Bacteria;p__Firmicutes_A;c__Clostridia;o__Lachnospirales;f__Lachnospiraceae;g__Enterocloster;s__Enterocloster sp001517625	46	0	0
GMS_577	TEDDY_OU_SUBJ1245377081_MAG49	d__Bacteria;p__Firmicutes_A;c__Clostridia;o__Lachnospirales;f__Lachnospiraceae;g__Enterocloster;s__Enterocloster sp900538485	223	0	0
GMS_579	TEDDY_OU_SUBJ1359542206_MAG18	d__Bacteria;p__Firmicutes_A;c__Clostridia;o__Lachnospirales;f__Lachnospiraceae;g__Enterocloster;s__Enterocloster sp900541315	24	0	0
GMS_580	TEDDY_OU_SUBJ1328759443_MAG7	d__Bacteria;p__Firmicutes_A;c__Clostridia;o__Lachnospirales;f__Lachnospiraceae;g__Enterocloster;s__Enterocloster sp900549235	19	0	0
GMS_582	TEDDY_OU_SUBJ1847282805_MAG43	d__Bacteria;p__Firmicutes_A;c__Clostridia;o__Lachnospirales;f__Lachnospiraceae;g__Eubacterium_F;s__Eubacterium_F sp003491505	47	0	0
GMS_584	TEDDY_OU_SUBJ1641541538_MAG31	d__Bacteria;p__Firmicutes_A;c__Clostridia;o__Lachnospirales;f__Lachnospiraceae;g__Eubacterium_G;s__Eubacterium_G sp000432355	18	0	0
GMS_588	TEDDY_OU_SUBJ1287560689_MAG52	d__Bacteria;p__Firmicutes_A;c__Clostridia;o__Lachnospirales;f__Lachnospiraceae;g__Eubacterium_G;s__Eubacterium_G ventriosum	11	0	0
GMS_589	TEDDY_OU_SUBJ1828768537_MAG73	d__Bacteria;p__Firmicutes_A;c__Clostridia;o__Lachnospirales;f__Lachnospiraceae;g__Eubacterium_I;s__Eubacterium_I ramulus	70	0	0
GMS_591	TEDDY_OU_SUBJ1509979130_MAG88	d__Bacteria;p__Firmicutes_A;c__Clostridia;o__Lachnospirales;f__Lachnospiraceae;g__Faecalimonas;s__Faecalimonas nexilis	423	0	1
GMS_594	TEDDY_OU_SUBJ1830731926_MAG32	d__Bacteria;p__Firmicutes_A;c__Clostridia;o__Lachnospirales;f__Lachnospiraceae;g__Faecalimonas;s__Faecalimonas sp900550975	11	0	0
GMS_596	TEDDY_OU_SUBJ1312371311_MAG41	d__Bacteria;p__Firmicutes_A;c__Clostridia;o__Lachnospirales;f__Lachnospiraceae;g__Faecalimonas;s__Faecalimonas umbilicata	80	0	0
GMS_597	TEDDY_OU_SUBJ1755425797_MAG19	d__Bacteria;p__Firmicutes_A;c__Clostridia;o__Lachnospirales;f__Lachnospiraceae;g__Fusicatenibacter;s__Fusicatenibacter saccharivorans	346	335	0
GMS_600	TEDDY_OU_SUBJ1609377271_MAG17	d__Bacteria;p__Firmicutes_A;c__Clostridia;o__Lachnospirales;f__Lachnospiraceae;g__GCA-900066135;s__GCA-900066135 sp900543575	18	0	0
GMS_601	TEDDY_OU_SUBJ1822325385_MAG26	d__Bacteria;p__Firmicutes_A;c__Clostridia;o__Lachnospirales;f__Lachnospiraceae;g__Hungatella;s__Hungatella effluvii	130	0	0
GMS_607	TEDDY_OU_SUBJ1250949712_MAG50	d__Bacteria;p__Firmicutes_A;c__Clostridia;o__Lachnospirales;f__Lachnospiraceae;g__KLE1615;s__KLE1615 sp900066985	40	0	0
GMS_611	TEDDY_OU_SUBJ1299329293_MAG20	d__Bacteria;p__Firmicutes_A;c__Clostridia;o__Lachnospirales;f__Lachnospiraceae;g__Lachnospira;s__Lachnospira eligens_B	146	0	0
GMS_612	TEDDY_OU_SUBJ1979757208_MAG19	d__Bacteria;p__Firmicutes_A;c__Clostridia;o__Lachnospirales;f__Lachnospiraceae;g__Lachnospira;s__Lachnospira rogosae	81	0	0
GMS_615	TEDDY_OU_SUBJ1410406160_MAG2	d__Bacteria;p__Firmicutes_A;c__Clostridia;o__Lachnospirales;f__Lachnospiraceae;g__Lachnospira;s__Lachnospira sp000437735	55	0	1
GMS_616	TEDDY_OU_SUBJ1411453297_MAG87	d__Bacteria;p__Firmicutes_A;c__Clostridia;o__Lachnospirales;f__Lachnospiraceae;g__Lachnospira;s__Lachnospira sp003451515	37	0	0
GMS_617	TEDDY_OU_SUBJ1442431820_MAG41	d__Bacteria;p__Firmicutes_A;c__Clostridia;o__Lachnospirales;f__Lachnospiraceae;g__Lachnospira;s__Lachnospira sp900316325	11	0	0
GMS_619	TEDDY_OU_SUBJ1598259392_MAG41	d__Bacteria;p__Firmicutes_A;c__Clostridia;o__Lachnospirales;f__Lachnospiraceae;g__Mediterraneibacter;s__Mediterraneibacter faecis	185	4	0
GMS_620	TEDDY_OU_SUBJ1580057722_MAG26	d__Bacteria;p__Firmicutes_A;c__Clostridia;o__Lachnospirales;f__Lachnospiraceae;g__Mediterraneibacter;s__Mediterraneibacter lactaris	219	0	0
GMS_621	TEDDY_OU_SUBJ1593581490_MAG20	d__Bacteria;p__Firmicutes_A;c__Clostridia;o__Lachnospirales;f__Lachnospiraceae;g__Mediterraneibacter;s__Mediterraneibacter torques	310	0	0
GMS_628	TEDDY_OU_SUBJ1691426272_MAG67	d__Bacteria;p__Firmicutes_A;c__Clostridia;o__Lachnospirales;f__Lachnospiraceae;g__Roseburia;s__Roseburia hominis	73	0	0
GMS_629	TEDDY_OU_SUBJ1493561067_MAG34	d__Bacteria;p__Firmicutes_A;c__Clostridia;o__Lachnospirales;f__Lachnospiraceae;g__Roseburia;s__Roseburia intestinalis	157	0	0
GMS_630	TEDDY_OU_SUBJ1518156842_MAG72	d__Bacteria;p__Firmicutes_A;c__Clostridia;o__Lachnospirales;f__Lachnospiraceae;g__Roseburia;s__Roseburia inulinivorans	63	0	0
GMS_631	TEDDY_OU_SUBJ1540276332_MAG70	d__Bacteria;p__Firmicutes_A;c__Clostridia;o__Lachnospirales;f__Lachnospiraceae;g__Roseburia;s__Roseburia sp900552665	21	0	0
GMS_632	TEDDY_OU_SUBJ1334204373_MAG27	d__Bacteria;p__Firmicutes_A;c__Clostridia;o__Lachnospirales;f__Lachnospiraceae;g__Ruminococcus_A;s__Ruminococcus_A sp000432335	36	0	0
GMS_635	TEDDY_OU_SUBJ1303742534_MAG22	d__Bacteria;p__Firmicutes_A;c__Clostridia;o__Lachnospirales;f__Lachnospiraceae;g__Ruminococcus_A;s__Ruminococcus_A sp003011855	62	0	0
GMS_636	TEDDY_OU_SUBJ1690560930_MAG4	d__Bacteria;p__Firmicutes_A;c__Clostridia;o__Lachnospirales;f__Lachnospiraceae;g__Ruminococcus_B;s__Ruminococcus_B gnavus	649	0	0
GMS_639	TEDDY_OU_SUBJ1391609433_MAG27	d__Bacteria;p__Firmicutes_A;c__Clostridia;o__Lachnospirales;f__Lachnospiraceae;g__Schaedlerella;s__Schaedlerella glycyrrhizinilyticum	11	0	0
GMS_642	TEDDY_OU_SUBJ1486809993_MAG120	d__Bacteria;p__Firmicutes_A;c__Clostridia;o__Lachnospirales;f__Lachnospiraceae;g__Sellimonas;s__Sellimonas intestinalis	280	0	0
GMS_654	TEDDY_OU_SUBJ1948771613_MAG79	d__Bacteria;p__Firmicutes_A;c__Clostridia;o__Lachnospirales;f__Lachnospiraceae;g__UBA9502;s__UBA9502 sp900538475	23	0	0
GMS_659	TEDDY_OU_SUBJ1509979130_MAG10	d__Bacteria;p__Firmicutes_A;c__Clostridia;o__Lachnospirales;f__Lachnospiraceae;g__UMGS1375;s__UMGS1375 sp900066615	19	0	0
GMS_664	TEDDY_OU_SUBJ1634525906_MAG53	d__Bacteria;p__Firmicutes_A;c__Clostridia;o__Monoglobales;f__Monoglobaceae;g__Monoglobus;s__Monoglobus pectinilyticus	37	0	0
GMS_665	TEDDY_OU_SUBJ1611814882_MAG74	d__Bacteria;p__Firmicutes_A;c__Clostridia;o__Monoglobales_A;f__UBA1381;g__CAG-41;s__CAG-41 sp900066215	186	0	0
GMS_669	TEDDY_OU_SUBJ1982356849_MAG44	d__Bacteria;p__Firmicutes_A;c__Clostridia;o__Oscillospirales;f__Acutalibacteraceae;g__Acutalibacter;s__Acutalibacter timonensis	11	0	0
GMS_671	TEDDY_OU_SUBJ1235524891_MAG37	d__Bacteria;p__Firmicutes_A;c__Clostridia;o__Oscillospirales;f__Acutalibacteraceae;g__Anaeromassilibacillus;s__Anaeromassilibacillus sp001305115	12	0	0
GMS_672	TEDDY_OU_SUBJ1948771613_MAG24	d__Bacteria;p__Firmicutes_A;c__Clostridia;o__Oscillospirales;f__Acutalibacteraceae;g__Anaeromassilibacillus;s__Anaeromassilibacillus sp002159845	13	0	0
GMS_674	TEDDY_OU_SUBJ1316279237_MAG2	d__Bacteria;p__Firmicutes_A;c__Clostridia;o__Oscillospirales;f__Acutalibacteraceae;g__CAG-180;s__CAG-180 sp000432435	56	0	0
GMS_676	TEDDY_OU_SUBJ1498298724_MAG57	d__Bacteria;p__Firmicutes_A;c__Clostridia;o__Oscillospirales;f__Acutalibacteraceae;g__CAG-217;s__CAG-217 sp000436335	238	0	0
GMS_679	TEDDY_OU_SUBJ1391457984_MAG38	d__Bacteria;p__Firmicutes_A;c__Clostridia;o__Oscillospirales;f__Acutalibacteraceae;g__Clostridium_A;s__Clostridium_A leptum	146	0	0
GMS_680	TEDDY_OU_SUBJ1235524891_MAG52	d__Bacteria;p__Firmicutes_A;c__Clostridia;o__Oscillospirales;f__Acutalibacteraceae;g__Clostridium_E;s__Clostridium_E jeddahense	18	0	0
GMS_683	TEDDY_OU_SUBJ1607964323_MAG82	d__Bacteria;p__Firmicutes_A;c__Clostridia;o__Oscillospirales;f__Acutalibacteraceae;g__Eubacterium_R;s__Eubacterium_R sp000433975	19	0	0
GMS_684	TEDDY_OU_SUBJ1432134560_MAG69	d__Bacteria;p__Firmicutes_A;c__Clostridia;o__Oscillospirales;f__Acutalibacteraceae;g__Eubacterium_R;s__Eubacterium_R sp000434995	19	0	0
GMS_685	TEDDY_OU_SUBJ1868714943_MAG33	d__Bacteria;p__Firmicutes_A;c__Clostridia;o__Oscillospirales;f__Acutalibacteraceae;g__Eubacterium_R;s__Eubacterium_R sp000436835	113	0	0
GMS_686	TEDDY_OU_SUBJ1303742534_MAG60	d__Bacteria;p__Firmicutes_A;c__Clostridia;o__Oscillospirales;f__Acutalibacteraceae;g__Eubacterium_R;s__Eubacterium_R sp003526845	29	0	0
GMS_690	TEDDY_OU_SUBJ1481912228_MAG21	d__Bacteria;p__Firmicutes_A;c__Clostridia;o__Oscillospirales;f__Acutalibacteraceae;g__Eubacterium_R;s__Eubacterium_R sp900542875	13	0	0
GMS_692	TEDDY_OU_SUBJ1351253490_MAG82	d__Bacteria;p__Firmicutes_A;c__Clostridia;o__Oscillospirales;f__Acutalibacteraceae;g__GCA-900066995;s__GCA-900066995 sp900291955	33	33	0
GMS_693	TEDDY_OU_SUBJ1940973217_MAG2	d__Bacteria;p__Firmicutes_A;c__Clostridia;o__Oscillospirales;f__Acutalibacteraceae;g__Ruminococcus_E;s__Ruminococcus_E bromii	16	16	0
GMS_694	TEDDY_OU_SUBJ1611641264_MAG31	d__Bacteria;p__Firmicutes_A;c__Clostridia;o__Oscillospirales;f__Acutalibacteraceae;g__Ruminococcus_E;s__Ruminococcus_E bromii_B	372	357	0
GMS_696	TEDDY_OU_SUBJ1788716845_MAG52	d__Bacteria;p__Firmicutes_A;c__Clostridia;o__Oscillospirales;f__Acutalibacteraceae;g__Ruminococcus_E;s__Ruminococcus_E sp003526955	96	95	0
GMS_697	TEDDY_OU_SUBJ1485180854_MAG60	d__Bacteria;p__Firmicutes_A;c__Clostridia;o__Oscillospirales;f__Acutalibacteraceae;g__Ruminococcus_E;s__Ruminococcus_E sp900314705	25	24	0
GMS_698	TEDDY_OU_SUBJ1778560668_MAG27	d__Bacteria;p__Firmicutes_A;c__Clostridia;o__Oscillospirales;f__Acutalibacteraceae;g__Ruminococcus_H;s__Ruminococcus_H sp003531055	78	64	0
GMS_699	TEDDY_OU_SUBJ1806449452_MAG110	d__Bacteria;p__Firmicutes_A;c__Clostridia;o__Oscillospirales;f__Acutalibacteraceae;g__Ruminococcus_H;s__Ruminococcus_H sp900549945	22	0	0
GMS_701	TEDDY_OU_SUBJ1540276332_MAG60	d__Bacteria;p__Firmicutes_A;c__Clostridia;o__Oscillospirales;f__Acutalibacteraceae;g__UBA1691;s__UBA1691 sp900544375	69	0	0
GMS_703	TEDDY_OU_SUBJ1504420627_MAG54	d__Bacteria;p__Firmicutes_A;c__Clostridia;o__Oscillospirales;f__Acutalibacteraceae;g__UMGS1071;s__UMGS1071 sp900541905	18	0	0
GMS_704	TEDDY_OU_SUBJ1228107378_MAG107	d__Bacteria;p__Firmicutes_A;c__Clostridia;o__Oscillospirales;f__Acutalibacteraceae;g__UMGS1071;s__UMGS1071 sp900542375	37	0	0
GMS_705	TEDDY_OU_SUBJ1220546515_MAG48	d__Bacteria;p__Firmicutes_A;c__Clostridia;o__Oscillospirales;f__Acutalibacteraceae;g__UMGS403;s__UMGS403 sp900540275	19	0	0
GMS_707	TEDDY_OU_SUBJ1691612732_MAG35	d__Bacteria;p__Firmicutes_A;c__Clostridia;o__Oscillospirales;f__Butyricicoccaceae;g__Agathobaculum;s__Agathobaculum butyriciproducens	63	0	0
GMS_714	TEDDY_OU_SUBJ1897582388_MAG90	d__Bacteria;p__Firmicutes_A;c__Clostridia;o__Oscillospirales;f__Oscillospiraceae;g__CAG-83;s__CAG-83 sp000431575	21	0	0
GMS_722	TEDDY_OU_SUBJ1201923829_MAG72	d__Bacteria;p__Firmicutes_A;c__Clostridia;o__Oscillospirales;f__Oscillospiraceae;g__Flavonifractor;s__Flavonifractor plautii	20	0	0
GMS_736	TEDDY_OU_SUBJ1383155416_MAG4	d__Bacteria;p__Firmicutes_A;c__Clostridia;o__Oscillospirales;f__Ruminococcaceae;g__Faecalibacterium;s__Faecalibacterium prausnitzii_C	36	34	0
GMS_737	TEDDY_OU_SUBJ1376756011_MAG14	d__Bacteria;p__Firmicutes_A;c__Clostridia;o__Oscillospirales;f__Ruminococcaceae;g__Faecalibacterium;s__Faecalibacterium prausnitzii_D	137	134	0
GMS_739	TEDDY_OU_SUBJ1574437839_MAG30	d__Bacteria;p__Firmicutes_A;c__Clostridia;o__Oscillospirales;f__Ruminococcaceae;g__Faecalibacterium;s__Faecalibacterium prausnitzii_G	114	111	0
GMS_743	TEDDY_OU_SUBJ1369453575_MAG94	d__Bacteria;p__Firmicutes_A;c__Clostridia;o__Oscillospirales;f__Ruminococcaceae;g__Faecalibacterium;s__Faecalibacterium sp900539885	12	12	0
GMS_747	TEDDY_OU_SUBJ1391457984_MAG18	d__Bacteria;p__Firmicutes_A;c__Clostridia;o__Oscillospirales;f__Ruminococcaceae;g__Gemmiger;s__Gemmiger formicilis	37	0	0
GMS_748	TEDDY_OU_SUBJ1778560668_MAG24	d__Bacteria;p__Firmicutes_A;c__Clostridia;o__Oscillospirales;f__Ruminococcaceae;g__Gemmiger;s__Gemmiger qucibialis	97	0	0
GMS_749	TEDDY_OU_SUBJ1526737340_MAG14	d__Bacteria;p__Firmicutes_A;c__Clostridia;o__Oscillospirales;f__Ruminococcaceae;g__Gemmiger;s__Gemmiger sp900539695	22	0	0
GMS_756	TEDDY_OU_SUBJ1985604538_MAG69	d__Bacteria;p__Firmicutes_A;c__Clostridia;o__Oscillospirales;f__Ruminococcaceae;g__Ruminiclostridium_E;s__Ruminiclostridium_E siraeum	73	0	0
GMS_759	TEDDY_OU_SUBJ1730396409_MAG31	d__Bacteria;p__Firmicutes_A;c__Clostridia;o__Oscillospirales;f__Ruminococcaceae;g__Ruminococcus_C;s__Ruminococcus_C callidus	18	0	0
GMS_760	TEDDY_OU_SUBJ1897582388_MAG64	d__Bacteria;p__Firmicutes_A;c__Clostridia;o__Oscillospirales;f__Ruminococcaceae;g__Ruminococcus_C;s__Ruminococcus_C sp000433635	21	0	0
GMS_764	TEDDY_OU_SUBJ1569946316_MAG73	d__Bacteria;p__Firmicutes_A;c__Clostridia;o__Oscillospirales;f__Ruminococcaceae;g__Ruminococcus_D;s__Ruminococcus_D bicirculans	226	0	0
GMS_766	TEDDY_OU_SUBJ1553405899_MAG44	d__Bacteria;p__Firmicutes_A;c__Clostridia;o__Oscillospirales;f__Ruminococcaceae;g__Ruthenibacterium;s__Ruthenibacterium lactatiformans	99	42	0
GMS_768	TEDDY_OU_SUBJ1641541538_MAG91	d__Bacteria;p__Firmicutes_A;c__Clostridia;o__Oscillospirales;f__Ruminococcaceae;g__UBA1394;s__UBA1394 sp900538575	31	0	0
GMS_769	TEDDY_OU_SUBJ1320820418_MAG29	d__Bacteria;p__Firmicutes_A;c__Clostridia;o__Peptostreptococcales;f__Anaerovoracaceae;g__CAG-145;s__CAG-145 sp000435715	65	0	0
GMS_779	TEDDY_OU_SUBJ1311779595_MAG73	d__Bacteria;p__Firmicutes_A;c__Clostridia;o__Peptostreptococcales;f__Anaerovoracaceae;g__UBA1191;s__UBA1191 sp900549125	77	0	0
GMS_784	TEDDY_OU_SUBJ1490524552_MAG31	d__Bacteria;p__Firmicutes_A;c__Clostridia;o__Peptostreptococcales;f__Peptostreptococcaceae;g__Romboutsia;s__Romboutsia timonensis	69	0	0
GMS_794	TEDDY_OU_SUBJ1361349376_MAG30	d__Bacteria;p__Firmicutes_A;c__Clostridia_A;o__Christensenellales;f__CAG-74;g__UBA11524;s__UBA11524 sp000437595	35	0	0
GMS_799	TEDDY_OU_SUBJ1727110872_MAG50	d__Bacteria;p__Firmicutes_A;c__Clostridia_A;o__Christensenellales;f__Christensenellaceae;g__UMGS743;s__UMGS743 sp900545085	40	0	0
GMS_801	TEDDY_OU_SUBJ1958241611_MAG103	d__Bacteria;p__Firmicutes_C;c__Negativicutes;o__Acidaminococcales;f__Acidaminococcaceae;g__Phascolarctobacterium;s__Phascolarctobacterium faecium	42	0	0
GMS_807	TEDDY_OU_SUBJ1414776858_MAG49	d__Bacteria;p__Firmicutes_C;c__Negativicutes;o__Selenomonadales;f__Selenomonadaceae;g__Megamonas;s__Megamonas funiformis	39	0	0
GMS_810	TEDDY_OU_SUBJ1693883921_MAG57	d__Bacteria;p__Firmicutes_C;c__Negativicutes;o__Veillonellales;f__Dialisteraceae;g__Dialister;s__Dialister invisus	61	0	0
GMS_813	TEDDY_OU_SUBJ1232962451_MAG74	d__Bacteria;p__Firmicutes_C;c__Negativicutes;o__Veillonellales;f__Dialisteraceae;g__Dialister;s__Dialister sp900541485	17	0	0
GMS_814	TEDDY_OU_SUBJ1422646563_MAG29	d__Bacteria;p__Firmicutes_C;c__Negativicutes;o__Veillonellales;f__Dialisteraceae;g__Dialister;s__Dialister sp900543165	12	0	0
GMS_818	TEDDY_OU_SUBJ1825437602_MAG12	d__Bacteria;p__Firmicutes_C;c__Negativicutes;o__Veillonellales;f__Megasphaeraceae;g__Anaeroglobus;s__Anaeroglobus micronuciformis	54	0	0
GMS_827	TEDDY_OU_SUBJ1518156842_MAG11	d__Bacteria;p__Firmicutes_C;c__Negativicutes;o__Veillonellales;f__Veillonellaceae;g__Veillonella;s__Veillonella atypica	38	0	0
GMS_829	TEDDY_OU_SUBJ1354562324_MAG77	d__Bacteria;p__Firmicutes_C;c__Negativicutes;o__Veillonellales;f__Veillonellaceae;g__Veillonella;s__Veillonella parvula	57	0	0
GMS_830	TEDDY_OU_SUBJ1453440355_MAG76	d__Bacteria;p__Firmicutes_C;c__Negativicutes;o__Veillonellales;f__Veillonellaceae;g__Veillonella;s__Veillonella parvula_A	148	0	0
GMS_833	TEDDY_OU_SUBJ1367414889_MAG86	d__Bacteria;p__Firmicutes_C;c__Negativicutes;o__Veillonellales;f__Veillonellaceae;g__Veillonella_A;s__Veillonella_A seminalis	44	0	0
GMS_834	TEDDY_OU_SUBJ1556940978_MAG129	d__Bacteria;p__Firmicutes_C;c__Negativicutes;o__Veillonellales;f__Veillonellaceae;g__Veillonella_A;s__Veillonella_A sp000431435	41	0	0
GMS_839	TEDDY_OU_SUBJ1899872864_MAG29	d__Bacteria;p__Proteobacteria;c__Gammaproteobacteria;o__Burkholderiales;f__Burkholderiaceae;g__Parasutterella;s__Parasutterella excrementihominis	45	0	45
GMS_840	TEDDY_OU_SUBJ1456476394_MAG85	d__Bacteria;p__Proteobacteria;c__Gammaproteobacteria;o__Burkholderiales;f__Burkholderiaceae;g__Parasutterella;s__Parasutterella sp000980495	27	0	26
GMS_842	TEDDY_OU_SUBJ1561361742_MAG24	d__Bacteria;p__Proteobacteria;c__Gammaproteobacteria;o__Burkholderiales;f__Burkholderiaceae;g__Sutterella;s__Sutterella wadsworthensis	14	0	14
GMS_853	TEDDY_OU_SUBJ1366028512_MAG105	d__Bacteria;p__Proteobacteria;c__Gammaproteobacteria;o__Enterobacterales;f__Enterobacteriaceae;g__Enterobacter;s__Enterobacter himalayensis	18	0	15
GMS_857	TEDDY_OU_SUBJ1529047662_MAG7	d__Bacteria;p__Proteobacteria;c__Gammaproteobacteria;o__Enterobacterales;f__Enterobacteriaceae;g__Escherichia;s__Escherichia coli	255	0	226
GMS_859	TEDDY_OU_SUBJ1774426572_MAG9	d__Bacteria;p__Proteobacteria;c__Gammaproteobacteria;o__Enterobacterales;f__Enterobacteriaceae;g__Escherichia;s__Escherichia coli_D	76	0	69
GMS_861	TEDDY_OU_SUBJ1965360942_MAG17	d__Bacteria;p__Proteobacteria;c__Gammaproteobacteria;o__Enterobacterales;f__Enterobacteriaceae;g__Escherichia;s__Escherichia flexneri	130	0	114
GMS_864	TEDDY_OU_SUBJ1486882648_MAG59	d__Bacteria;p__Proteobacteria;c__Gammaproteobacteria;o__Enterobacterales;f__Enterobacteriaceae;g__Klebsiella;s__Klebsiella pneumoniae	25	0	19
GMS_869	TEDDY_OU_SUBJ1672352115_MAG6	d__Bacteria;p__Proteobacteria;c__Gammaproteobacteria;o__Enterobacterales;f__Enterobacteriaceae;g__Klebsiella_A;s__Klebsiella_A oxytoca	13	0	12
GMS_879	TEDDY_OU_SUBJ1810598970_MAG23	d__Bacteria;p__Verrucomicrobiota;c__Verrucomicrobiae;o__Verrucomicrobiales;f__Akkermansiaceae;g__Akkermansia;s__Akkermansia muciniphila	291	0	0
GMS_880	TEDDY_OU_SUBJ1297843143_MAG24	d__Bacteria;p__Verrucomicrobiota;c__Verrucomicrobiae;o__Verrucomicrobiales;f__Akkermansiaceae;g__Akkermansia;s__Akkermansia muciniphila_B	151	0	0
GMS_881	TEDDY_OU_SUBJ1651705093_MAG6	d__Bacteria;p__Verrucomicrobiota;c__Verrucomicrobiae;o__Verrucomicrobiales;f__Akkermansiaceae;g__Akkermansia;s__Akkermansia sp001580195	54	0	0
GMS_882	TEDDY_OU_SUBJ1402733862_MAG57	d__Bacteria;p__Verrucomicrobiota;c__Verrucomicrobiae;o__Verrucomicrobiales;f__Akkermansiaceae;g__Akkermansia;s__Akkermansia sp004167605	13	0	0
