# Supplementary material for: Islet autoantibody seroconversion in type-1 diabetes is associated with metagenome-assembled genomes in infant gut microbiomes
Source: Nat Commun. 2022 Jun 21;13:3551. doi: 10.1038/s41467-022-31227-1 (PMC9213500; doi:10.1038/s41467-022-31227-1)
Supplement: Supplementary file 16 — Source Data [file 41467_2022_31227_MOESM16_ESM.zip › Soure Data/Source-Data-SuppFigure1.xlsx]

## Sheet: SuppFigure 1a
Sample	scaffolds >1 kb	scaffolds >2 kb	Above medium MAGs	High quality MAGs
SRR7567145	93.8867	87.4406	73.6717	34.3942
SRR7560374	90.4566	84.0611	63.3705	45.9027
SRR7563675	92.4586	85.8171	70.6911	65.0452
SRR7561179	91.6239	84.6814	66.3861	49.4813
SRR7561252	93.1129	86.0857	70.9368	63.8108
SRR7565964	96.2095	90.9174	78.9316	77.2794
SRR7563779	94.2514	87.1136	69.9592	65.3317
SRR7566205	93.6153	86.8725	46.2675	31.5628
SRR7559480	92.1521	85.7416	60.3591	45.8347
SRR7558493	91.8345	84.1185	57.0657	32.0666
SRR7569854	92.1478	84.797	66.341	27.6438
SRR7566370	92.9266	86.9787	58.842	37.5947
SRR7566272	91.4227	82.9771	55.617	42.5072
SRR7561154	91.2327	84.1378	62.1307	39.6728
SRR7560399	91.8383	84.9502	48.7943	26.8771
SRR7567564	93.356	88.148	68.5366	55.6469
SRR7567075	92.7291	86.6593	57.2061	39.0886
SRR7557884	90.0725	82.5551	65.7891	51.8119
SRR7563963	91.6048	84.3664	52.6729	29.6696
SRR7558077	92.942	86.9181	58.843	38.0674
SRR7568518	92.7806	87.0726	60.9102	45.7199
SRR7558555	91.5574	85.661	64.0153	48.4241
SRR7565476	93.3896	87.8461	70.8636	51.9537
SRR7562512	92.0238	85.5852	58.7806	40.751
SRR7566998	92.329	86.4108	62.9967	41.5218
SRR7567005	91.2031	83.6136	67.5029	46.7507
SRR7560143	90.3478	82.2816	62.9558	49.72
SRR7569226	95.5718	89.8245	65.2123	64.8055
SRR7561765	95.4337	91.3741	75.5396	71.4559
SRR7562151	94.0313	87.6348	59.4426	26.2387
SRR7558571	97.1146	94.5067	84.6342	80.9576
SRR7561522	95.1961	89.6504	67.5193	42.4176
SRR7562025	96.204	92.824	58.9513	37.4335
SRR7565127	95.1499	91.3921	60.42	37.9189
SRR7563259	94.3327	89.4125	65.3924	43.4698
SRR7565223	95.7932	92.2383	61.645	42.5874
SRR7559958	93.8153	88.4223	66.1731	46.8399
SRR7568730	95.7363	91.6195	56.5735	30.308
SRR7564404	93.2913	88.1224	62.3955	39.0814
SRR7560383	94.8109	90.3013	60.2591	35.1927
SRR7558762	93.1496	86.7121	63.9678	41.201
SRR7566719	95.3205	91.1779	58.2035	17.1913
SRR7564768	90.6502	84.3831	64.6448	26.4305
SRR7561387	92.6398	85.2421	53.3634	3.39405
SRR7561388	91.6985	84.3298	52.519	4.04539
SRR7561768	95.0031	87.6324	55.2651	4.32364
SRR7566283	94.9486	88.9094	60.347	21.3979
SRR7557776	95.1882	89.0505	56.8053	18.9777
SRR7564434	93.4174	86.6125	52.7079	12.8203
SRR7561607	95.2576	88.6257	55.8457	16.4776
SRR7560022	97.5901	96.2722	94.7025	94.6717
SRR7558545	93.7593	90.5212	82.6242	76.9581
SRR7558546	93.4839	90.0695	81.7372	75.7693
SRR7568923	95.627	92.4433	85.2554	83.3764
SRR7557127	93.9928	90.4877	83.4624	78.4811
SRR7562865	96.849	93.3957	83.2895	80.4993
SRR7557228	95.0661	90.4599	76.0662	71.0296
SRR7559468	96.2374	91.8997	70.6606	67.51
SRR7568683	91.7841	85.1262	66.1398	44.1126
SRR7561796	92.0066	85.2224	59.3522	51.4988
SRR7568126	92.4967	86.2423	54.1878	44.1518
SRR7556987	92.0458	85.4347	59.7898	40.2422
SRR7569625	89.7011	83.6949	64.5045	46.2867
SRR7566005	91.5054	85.708	58.3522	46.4631
SRR7565508	87.9866	80.9887	59.8686	33.95
SRR7561531	88.1111	81.9625	54.744	30.2086
SRR7569855	91.245	85.231	57.9602	45.2188
SRR7566827	93.8451	88.923	67.3805	55.929
SRR7569375	93.7176	88.2478	65.0106	54.281
SRR7567366	91.6121	85.5765	58.6474	36.7318
SRR7560076	94.3414	88.5077	65.7354	47.6876
SRR7560889	93.1289	87.6045	71.0904	63.3056
SRR7557751	95.6087	92.1998	77.1898	67.2115
SRR7562046	94.5766	87.5649	10.9537	9.77136
SRR7559613	93.8408	87.1438	38.3667	33.0468
SRR7562274	93.7195	86.9058	28.684	23.3995
SRR7561364	94.358	89.1461	65.6656	62.0934
SRR7566282	94.6371	88.1994	40.1763	37.867
SRR7561404	94.2751	87.8245	49.4555	47.9603
SRR7560742	96.8924	93.8227	77.2084	23.0385
SRR7558407	96.7046	93.3251	73.872	46.7512
SRR7569049	96.1284	92.4099	61.5862	26.7318
SRR7568003	96.1863	94.0019	43.1693	24.9051
SRR7569030	97.364	95.8291	25.8671	13.828
SRR7565438	93.8587	88.7408	64.19	26.1052
SRR7565988	89.8886	80.7494	55.1477	38.4804
SRR7565183	98.0141	96.1341	79.7323	79.6012
SRR7567842	96.0607	93.3673	71.9785	14.9518
SRR7557991	97.6953	95.3374	81.5094	53.4524
SRR7565064	97.201	94.2978	77.8149	50.318
SRR7557069	96.7159	93.6249	79.8528	51.1509
SRR7566698	91.504	82.7121	60.2578	43.0688
SRR7558957	90.408	80.1613	54.19	17.9381
SRR7566457	90.4405	81.9685	61.2367	40.2013
SRR7562780	91.9701	82.7777	58.2402	39.9939
SRR7559999	92.2809	83.4491	57.4521	28.9314
SRR7568928	91.4643	83.8278	60.4927	28.331
SRR7564227	85.8666	74.5854	48.2928	30.8127
SRR7557446	90.1604	81.0768	55.3596	35.9786
SRR7567191	88.7786	80.5496	62.0878	44.8011
SRR7568886	84.049	74.337	53.1989	18.3963
SRR7569672	91.3465	79.5794	49.1654	14.1685
SRR7557407	92.172	80.7277	48.6269	5.7302
SRR7562643	92.2174	83.5769	60.2145	50.4594
SRR7561288	92.2314	84.7038	70.0647	42.7574
SRR7565058	89.1668	80.1223	61.3357	37.2613
SRR7557549	87.9348	80.0164	61.9237	42.5058
SRR7566292	89.2305	82.4466	64.4876	42.0343
SRR7562419	91.762	84.789	68.6998	51.4393
SRR7562420	91.8126	84.8473	68.83	52.1061
SRR7562421	91.7501	84.7447	68.8245	52.0376
SRR7562042	91.0468	84.1937	70.2356	52.1352
SRR7563740	92.7209	86.1937	68.2721	45.7986
SRR7565957	87.952	80.5859	67.1853	47.7515
SRR7562493	92.1097	86.2058	74.266	55.8555
SRR7564734	96.4399	92.9614	87.6583	18.9979
SRR7565748	96.3908	92.9862	84.2822	29.4504
SRR7562267	97.1141	93.6748	87.7228	38.9031
SRR7565702	94.4573	90.081	68.4937	34.7473
SRR7567529	92.4005	85.738	73.4369	34.185
SRR7560113	93.9576	88.5424	75.7498	43.2674
SRR7564770	95.2698	89.2799	72.9641	49.6856
SRR7563475	93.0204	84.91	67.2352	49.3441
SRR7556777	95.2564	90.5192	76.4351	66.2564
SRR7564371	95.7703	90.9921	76.502	39.8965
SRR7565613	94.8388	89.4442	72.3931	45.0173
SRR7561505	93.3219	87.405	74.3647	25.3534
SRR7558379	91.6071	84.0945	68.7934	31.1812
SRR7562596	92.3879	84.4115	67.5339	38.8295
SRR7569159	93.236	86.0073	72.7148	51.6391
SRR7558337	91.3883	83.9174	67.3033	41.3796
SRR7566470	94.9959	90.493	79.5075	51.2791
SRR7569277	95.1716	89.2199	77.2955	20.7776
SRR7562931	92.2638	82.3147	63.9065	24.192
SRR7565729	94.3747	89.3444	75.0965	37.2403
SRR7566392	94.526	89.7493	75.7104	62.8453
SRR7558916	92.0128	83.9276	67.391	42.7637
SRR7567385	93.1781	85.721	68.5559	45.19
SRR7557274	91.9876	85.4398	68.9753	47.8455
SRR7564172	93.0513	87.6124	70.4862	29.4384
SRR7565382	92.0954	86.9141	58.3912	25.3118
SRR7566648	93.0889	84.9495	68.2258	26.4469
SRR7568189	92.8956	86.7318	68.5685	41.173
SRR7565950	95.1456	90.9462	77.5643	43.7007
SRR7561901	92.6432	85.1044	69.4769	44.9933
SRR7564242	93.6818	88.1886	73.0156	50.8243
SRR7567958	96.1111	93.3379	83.5609	70.7991
SRR7564503	94.9172	90.723	63.7794	45.2968
SRR7560559	93.9352	87.9684	69.3508	43.9589
SRR7557384	92.3198	86.3636	65.6212	45.4903
SRR7562380	94.5017	89.9665	76.2358	61.0951
SRR7560789	95.5652	91.5768	80.1111	64.6891
SRR7567650	92.3274	86.1435	73.0497	59.2408
SRR7563096	93.3256	85.7946	69.8966	1.28305
SRR7566476	94.4944	89.4923	76.8517	58.8545
SRR7565696	92.9213	88.1919	73.508	58.8437
SRR7561611	91.0376	84.8832	70.8982	56.6909
SRR7568390	93.077	85.6289	56.4253	44.4557
SRR7564521	93.0401	86.0901	58.4364	49.9721
SRR7560194	94.283	88.8202	70.5212	48.6699
SRR7563103	94.11	86.0493	64.4604	33.5865
SRR7563322	87.0983	81.2684	67.0669	53.7438
SRR7561589	83.7244	75.1319	52.7006	42.5135
SRR7558232	93.3315	89.9402	81.9387	79.8891
SRR7558848	97.1438	94.3332	86.4564	84.623
SRR7567943	96.6625	92.9734	77.5622	72.0801
SRR7564061	92.0492	88.1907	75.0564	71.0122
SRR7568929	88.5699	82.1201	60.0817	48.2408
SRR7569470	92.0403	83.141	67.2148	10.5844
SRR7569471	91.8117	82.862	66.5603	11.4671
SRR7568383	92.5757	84.9369	68.5147	21.6696
SRR7568384	92.3894	84.703	68.1358	22.8549
SRR7567091	90.6432	82.1314	63.2122	27.0675
SRR7568962	87.8502	78.6101	60.2596	40.794
SRR7568963	88.4215	80.4363	56.8684	46.7434
SRR7561141	88.835	81.2718	66.3451	51.8968
SRR7568925	84.5841	75.7548	54.6553	39.2711
SRR7568926	84.5853	75.7914	54.6274	39.4252
SRR7557085	87.2426	77.4295	60.4114	27.0744
SRR7557086	86.986	77.2327	58.7865	30.5743
SRR7561868	84.1085	73.9838	55.4405	35.6484
SRR7561869	84.082	73.8897	55.3876	35.7656
SRR7569626	90.2098	81.9578	51.594	41.1558
SRR7563151	85.6658	75.4525	51.7436	32.0567
SRR7563152	85.3202	75.0927	51.7301	31.9506
SRR7565228	85.4816	75.0271	49.1062	34.2135
SRR7565229	85.7646	75.3073	49.2636	34.4125
SRR7567735	85.6839	76.6743	58.0015	40.5088
SRR7567928	83.0656	73.6726	56.0654	40.6004
SRR7567929	83.3644	74.1671	56.4072	41.3778
SRR7566979	95.4394	86.8428	72.1466	13.5351
SRR7566980	95.4804	86.888	72.1482	13.8826
SRR7563902	94.3821	84.6524	71.3525	5.25718
SRR7563903	94.1909	84.4305	70.8224	5.44846
SRR7557168	96.1786	89.2355	78.1715	21.3849
SRR7557169	96.2575	89.3365	78.1387	22.0202
SRR7557170	96.239	89.297	78.5997	19.9098
SRR7560162	94.6483	86.4155	71.7619	11.6307
SRR7560163	94.6195	86.3409	71.4927	12.1167
SRR7569607	91.2523	82.9782	65.5324	20.7208
SRR7569608	91.2418	82.945	65.4072	21.0688
SRR7565589	89.0206	81.0846	66.7396	26.7245
SRR7565590	90.2609	82.0334	67.4624	26.05
SRR7561511	95.6654	91.8871	74.4205	69.1411
SRR7564197	94.3399	90.5803	76.62	72.1774
SRR7568479	95.8368	92.2189	75.7186	69.2536
SRR7567940	95.5177	91.8823	78.7563	70.8636
SRR7558498	91.1625	85.6786	70.9526	52.9132
SRR7556827	94.4242	90.9198	77.0396	65.0812
SRR7569643	93.5481	89.483	72.848	55.8943
SRR7565061	90.5258	86.3813	72.794	64.0338
SRR7557604	93.5493	90.3627	79.9064	78.1006
SRR7563762	95.7338	92.4411	78.7239	71.3214
SRR7557206	92.9242	88.5261	74.6534	70.6886
SRR7567101	97.1922	93.8852	61.6884	60.7103
SRR7563952	96.9842	93.8735	79.8873	79.4283
SRR7565141	96.6889	92.7763	72.5204	71.605
SRR7567646	93.3028	87.9461	65.4436	62.1688
SRR7557098	96.3755	92.6853	73.6385	69.3002
SRR7557126	91.9196	84.1433	68.5822	36.2394
SRR7558229	93.3963	86.3002	72.3227	40.9052
SRR7568533	92.6216	86.2624	70.2647	51.4813
SRR7559577	91.9065	84.0251	65.182	38.6891
SRR7562157	93.0662	84.5715	62.085	46.6515
SRR7568245	94.4601	88.2776	72.8365	54.9633
SRR7563110	93.2433	86.8154	69.66	55.3146
SRR7560011	91.4621	82.6552	62.5202	50.6128
SRR7558618	91.6934	84.3923	62.6999	46.2264
SRR7557270	91.2091	83.4959	65.3922	32.0421
SRR7566906	91.8598	83.2801	65.4637	50.5256
SRR7557982	89.2477	77.6748	49.0654	35.5516
SRR7561255	90.4697	80.6193	61.2993	36.9122
SRR7568515	88.6981	79.6555	60.0099	43.2336
SRR7559262	90.2869	82.5795	67.6004	48.4594
SRR7558706	91.6186	86.2028	64.8391	39.5963
SRR7563750	90.634	83.1759	62.8684	37.7731
SRR7560599	93.3205	87.4962	74.3508	63.4415
SRR7558938	91.8839	83.8332	55.5386	38.4886
SRR7557778	92.1663	85.5309	57.9087	42.7292
SRR7569071	90.261	80.5538	51.121	31.4181
SRR7569072	90.4699	80.9132	51.4657	32.1862
SRR7565410	90.762	82.1681	56.9059	39.1635
SRR7569886	90.3536	80.3622	56.1726	40.2914
SRR7562530	90.5341	80.4687	59.7098	33.0004
SRR7560775	90.499	80.4159	53.6534	36.7753
SRR7559474	90.0481	79.9123	54.8489	32.4989
SRR7561735	86.4236	76.9574	50.193	29.929
SRR7559319	90.1168	81.985	58.9451	43.2878
SRR7559093	89.9622	81.7676	60.6004	48.4891
SRR7563267	87.4467	77.816	51.823	37.76
SRR7569310	92.8518	86.6041	63.3101	55.2927
SRR7563015	92.1126	85.7888	67.2734	55.8195
SRR7562599	89.6533	81.7269	56.3769	39.985
SRR7560960	84.786	75.5139	55.9819	45.8949
SRR7566736	80.5563	69.986	48.3202	35.2697
SRR7569581	93.477	86.6945	71.9423	36.3329
SRR7569582	93.5676	86.8127	72.0222	36.8841
SRR7566184	78.8178	68.0508	47.3912	35.1298
SRR7559736	76.2802	65.1723	43.2592	31.8006
SRR7559790	93.6957	87.5804	73.7298	47.2544
SRR7569088	93.8715	87.2147	71.298	55.6341
SRR7568467	93.1746	86.801	66.7787	52.0111
SRR7567699	91.7981	84.6847	68.8362	56.0759
SRR7565287	95.2428	91.3716	70.2242	69.8415
SRR7557458	94.8492	89.2941	62.9764	62.2895
SRR7567522	93.5941	88.5616	67.7545	65.4825
SRR7558039	94.5349	89.7653	67.7573	56.516
SRR7563290	94.8767	90.0459	66.3838	55.0593
SRR7560032	93.7726	89.1818	71.2621	62.1431
SRR7561329	95.5651	91.2212	74.721	68.853
SRR7559171	93.6101	87.5217	67.3457	51.4942
SRR7569339	95.5311	90.1504	72.6712	69.8497
SRR7562301	94.3131	87.7357	67.8024	41.2891
SRR7566865	93.8362	87.288	68.7461	34.9916
SRR7568651	94.5683	87.4753	68.0802	39.1774
SRR7564373	94.3653	87.9599	71.0337	45.6348
SRR7567967	94.6105	87.898	68.2543	41.7926
SRR7566073	94.7949	88.907	70.9714	52.6866
SRR7563355	94.6686	88.8687	72.2218	47.5803
SRR7568268	95.8587	90.6107	76.1	55.3917
SRR7563065	93.8199	88.1243	72.1976	56.8289
SRR7567428	95.34	91.3112	78.8703	67.1124
SRR7559221	95.0883	89.2826	73.0942	53.9905
SRR7559688	91.4326	85.4624	68.2206	61.1894
SRR7566367	93.2989	87.4366	70.6081	55.7728
SRR7560279	95.6525	90.3825	74.9248	46.0993
SRR7565880	94.3238	90.4305	79.5204	72.2465
SRR7560492	98.1686	96.8598	89.8081	89.7617
SRR7557683	93.8322	88.4932	71.1775	62.1932
SRR7569862	94.2174	88.799	70.6282	60.6444
SRR7560038	92.0721	84.8182	68.7212	59.5407
SRR7560748	94.3067	87.0176	70.2776	65.7992
SRR7566445	95.7686	91.4889	76.6559	66.9942
SRR7564450	93.9977	87.4348	70.7008	38.8308
SRR7567320	92.7392	85.9013	68.8206	48.6556
SRR7563637	92.2305	87.2684	73.5625	37.8981
SRR7566298	91.3472	84.9141	66.84	59.7424
SRR7569595	90.3431	84.6219	71.2147	62.2749
SRR7568619	88.7292	81.0342	64.851	43.1097
SRR7567182	93.3607	86.111	70.1387	29.4376
SRR7559231	93.02	86.6034	69.2634	50.4007
SRR7569532	90.811	82.3479	57.9642	26.2759
SRR7561912	90.6209	81.3835	52.7521	29.842
SRR7564904	87.2493	77.4981	53.4924	35.8787
SRR7565097	87.2222	78.757	55.9078	34.9181
SRR7557862	86.1935	76.2134	47.7093	27.0383
SRR7566521	91.3333	83.8383	65.9079	57.446
SRR7559430	94.4031	91.7805	78.9267	78.4156
SRR7565487	93.6112	87.8097	65.6229	63.9105
SRR7560381	93.9001	89.2233	73.3608	70.7233
SRR7559583	92.8872	87.6327	68.859	67.0072
SRR7567166	90.2552	82.5388	66.3356	56.6971
SRR7559216	96.854	93.8567	82.7938	71.4213
SRR7558944	97.0896	94.2949	80.8804	77.6589
SRR7564527	96.7873	94.0787	77.5216	61.1011
SRR7558340	96.1674	91.9404	75.0978	58.9743
SRR7563988	96.1933	92.3425	78.6559	60.141
SRR7561642	96.2419	92.637	77.2798	60.2241
SRR7568429	97.2069	94.2064	81.6346	76.6705
SRR7565991	94.0785	88.3993	66.8756	35.5442
SRR7568172	96.1225	92.301	74.1323	60.6285
SRR7564415	95.5005	91.067	69.4631	31.3704
SRR7560240	95.0454	89.9099	69.006	42.9212
SRR7560241	93.9407	88.4822	69.1671	59.3129
SRR7557358	96.3534	92.5819	74.4192	59.7084
SRR7563441	91.0043	83.7455	75.4542	5.03231
SRR7564376	95.6622	90.9739	68.7189	26.4584
SRR7563007	96.8397	93.6371	80.0095	66.2397
SRR7561496	95.8938	92.2875	79.4454	71.2754
SRR7566863	96.1969	91.9189	73.7886	39.1184
SRR7568414	96.0394	92.4228	77.681	63.0544
SRR7564191	95.6434	90.9637	69.548	43.2336
SRR7569928	94.1461	88.5686	70.095	51.7426
SRR7561530	93.9045	87.9927	63.1653	39.8072
SRR7560362	93.788	88.053	65.575	49.5515
SRR7559418	93.3712	86.8902	42.0731	23.9527
SRR7559057	93.2636	86.3189	67.5046	14.2918
SRR7562789	97.7958	95.1751	88.7604	88.1809
SRR7568787	98.0867	95.6433	88.2802	88.0187
SRR7562591	98.3969	95.9769	84.5533	70.91
SRR7566490	98.2222	95.1456	83.5995	67.9232
SRR7559794	95.0212	89.5714	76.7221	31.6608
SRR7561723	97.7082	94.2442	85.5158	70.8053
SRR7559293	94.4678	89.6952	81.1186	66.0113
SRR7568163	93.518	88.628	76.7341	68.7514
SRR7569527	90.4036	84.7893	74.034	58.9688
SRR7566594	89.863	83.8315	73.4637	51.3913
SRR7560649	86.754	79.5251	68.2298	45.0694
SRR7562999	90.6538	83.3407	54.8258	36.5282
SRR7563578	96.776	92.8028	82.1702	75.0509
SRR7558667	93.6132	88.658	73.6251	43.0239
SRR7558668	93.5642	88.6622	73.2524	42.833
SRR7565718	94.4619	89.9628	80.969	62.2653
SRR7556962	94.0852	90.4482	38.5519	31.7989
SRR7556963	94.113	90.5849	37.0008	30.5256
SRR7567236	93.8579	87.7633	74.4426	46.017
SRR7562475	89.6671	82.9734	54.9714	22.1247
SRR7562969	88.95	80.51	59.5756	34.0484
SRR7562830	95.6685	91.1818	81.8361	5.26156
SRR7567098	95.4251	90.9572	82.0607	8.72945
SRR7568131	95.7422	90.794	79.0884	0.25418
SRR7568132	95.9127	90.9927	79.2802	0.219184
SRR7562862	95.0546	90.7584	79.9867	41.3031
SRR7569033	91.7372	86.1794	76.5717	51.1172
SRR7567941	96.2343	91.6147	82.2218	55.1114
SRR7558907	95.9488	91.0344	74.1139	36.584
SRR7561892	94.3184	90.725	79.6324	35.9692
SRR7565361	89.5804	82.2534	58.7729	37.7431
SRR7560804	93.8284	87.6294	68.6275	30.5992
SRR7563049	90.7266	83.7752	62.5379	32.3602
SRR7565420	92.5988	86.3708	63.4639	43.3355
SRR7564761	94.1946	88.6516	68.9955	49.2422
SRR7564567	92.2522	85.2443	59.4264	35.1708
SRR7568821	93.094	88.1614	72.8326	46.2939
SRR7560923	91.2364	84.7443	67.3468	46.9518
SRR7561002	89.3507	83.2515	68.1204	42.5856
SRR7565015	90.6554	83.7865	65.2686	39.5496
SRR7566645	92.7005	87.0624	69.1791	53.1793
SRR7563435	97.1173	93.5522	81.7907	67.6796
SRR7561865	97.7525	94.0776	81.206	53.9413
SRR7564486	97.9409	94.4523	84.0577	77.2987
SRR7556795	96.7249	92.2069	79.4113	67.35
SRR7558537	97.1749	93.0525	79.2552	48.0639
SRR7562693	90.7815	85.2995	75.8365	8.02978
SRR7558287	95.0065	89.6661	80.8184	2.24932
SRR7567834	98.6394	97.7659	69.3852	0.127464
SRR7565157	84.668	77.4783	65.5151	6.32482
SRR7564097	83.1121	77.3423	67.5255	2.43667
SRR7557415	95.4208	92.6561	84.3367	80.9173
SRR7561187	94.5244	89.8783	74.3195	71.8208
SRR7561436	93.3463	86.9815	68.1951	66.796
SRR7567285	95.681	91.9133	78.7533	76.4203
SRR7567286	95.7211	91.9767	78.7427	76.4271
SRR7558271	92.7501	86.6598	67.3565	65.661
SRR7563705	92.7109	87.3233	72.7792	63.2689
SRR7566202	95.5393	90.5595	74.4494	70.4164
SRR7559146	94.6204	89.2915	73.2601	60.1725
SRR7559587	94.032	88.4216	68.6056	54.0276
SRR7558105	93.3622	86.5321	69.432	51.927
SRR7565408	94.8638	89.8665	72.3212	47.0178
SRR7569090	94.7349	88.992	71.4175	60.7204
SRR7558601	94.2694	87.9375	69.895	58.6182
SRR7564906	93.4566	86.5532	69.1384	57.7867
SRR7556897	94.3772	88.8511	72.6351	51.1467
SRR7565974	94.1648	87.992	69.1645	55.4725
SRR7560688	94.4789	88.2836	73.0345	64.5307
SRR7561342	93.4775	86.8453	68.9415	60.4909
SRR7567447	92.6753	86.6031	64.54	60.3844
SRR7558624	94.4675	88.938	73.0934	66.3823
SRR7558346	93.5835	87.6384	68.9669	50.4875
SRR7562079	92.1234	85.5609	68.1102	52.4428
SRR7565892	93.2406	86.8471	69.6551	58.9973
SRR7559530	90.5712	82.8624	61.3232	44.8443
SRR7565021	93.2414	86.9693	71.9527	62.1735
SRR7560736	92.8756	86.3903	67.2699	39.7131
SRR7563987	92.4063	84.587	57.4689	55.4639
SRR7567813	94.5462	89.0385	74.2702	63.9704
SRR7566764	93.5334	87.2646	69.4326	57.3273
SRR7562295	93.7289	89.2198	74.6165	63.7856
SRR7557959	89.6908	82.0925	61.8006	53.0065
SRR7566210	92.2421	86.2552	67.9414	57.3758
SRR7557463	91.5915	84.679	63.3831	27.8565
SRR7567124	88.6237	73.9178	27.048	17.4889
SRR7558019	95.6136	91.4972	81.657	53.8473
SRR7568879	96.7612	93.9275	86.6202	0.459899
SRR7568675	98.0689	96.5436	75.5642	6.39882
SRR7557720	96.5253	93.2439	83.4056	58.7642
SRR7563352	97.036	94.6893	70.8918	67.3948
SRR7567923	94.3942	90.6434	70.2352	64.8561
SRR7567573	93.6502	88.3613	61.1437	50.5531
SRR7567108	94.8004	90.2588	56.1166	50.1836
SRR7565435	91.2719	84.4835	64.6985	49.0553
SRR7568570	94.4644	90.6052	79.9468	65.4731
SRR7568571	94.4307	90.5995	79.9284	65.2206
SRR7562402	93.1216	88.8385	75.833	61.9927
SRR7568942	90.8948	86.3918	71.9511	54.1867
SRR7566407	91.0343	86.1603	70.2508	50.1992
SRR7566408	91.9135	86.787	70.7431	55.1556
SRR7558246	93.4675	88.4372	67.7289	50.9443
SRR7561482	98.7685	97.4268	90.2539	89.4578
SRR7566568	98.9084	97.7524	89.9459	89.2021
SRR7566766	98.5102	96.943	88.6202	85.0055
SRR7556872	97.4027	95.3235	86.3103	84.231
SRR7564788	97.4212	94.9481	87.0237	84.0752
SRR7560434	97.5673	95.5262	77.9858	75.0668
SRR7566309	93.3983	84.9008	62.0554	18.2151
SRR7569555	91.6208	83.5198	63.5858	42.4344
SRR7565727	94.8579	88.4192	71.7074	39.1812
SRR7559375	92.7539	85.8215	62.1536	49.1335
SRR7557682	92.7817	85.5258	63.0835	51.8998
SRR7563552	93.3963	87.4031	64.7452	48.3761
SRR7561783	93.4922	87.989	71.3203	55.0105
SRR7569286	93.1806	87.5875	66.3846	45.9452
SRR7556899	91.3362	84.8282	64.0239	45.3205
SRR7564217	88.6949	80.7218	58.654	29.5177
SRR7567726	90.8062	85.1824	62.7741	40.69
SRR7563301	87.1184	79.9811	59.3272	33.6182
SRR7568216	96.4196	93.7691	68.6656	9.64001
SRR7559523	94.5399	89.5883	68.8412	2.17702
SRR7559713	94.6955	90.8871	76.2045	74.997
SRR7567072	92.4432	86.2032	65.8634	34.2573
SRR7562146	92.9294	84.8306	63.2938	8.99615
SRR7563485	93.4059	85.7538	66.9133	20.4714
SRR7568309	96.4433	92.5701	80.2237	78.8438
SRR7567738	96.6109	92.1847	77.8861	75.9444
SRR7563039	94.5551	88.082	64.4774	63.5356
SRR7563214	93.5891	88.2285	72.3439	67.007
SRR7568344	93.4086	88.4166	71.2932	66.6414
SRR7567878	93.5904	88.6425	65.8135	59.261
SRR7557449	93.9808	89.8746	69.2835	56.1593
SRR7557347	96.7663	93.8569	84.3916	82.2529
SRR7563126	92.4737	87.1601	75.4535	62.6732
SRR7561637	95.1731	90.6389	79.1925	65.6988
SRR7568325	94.624	89.1585	75.5453	58.7423
SRR7562320	97.8446	96.3161	87.7181	85.4215
SRR7566317	95.4452	91.0758	75.5357	69.7883
SRR7566933	93.2	88.3394	76.2137	70.7208
SRR7565036	96.463	93.2944	83.7016	78.6993
SRR7562626	95.1964	91.356	76.9231	71.4684
SRR7557615	93.9899	89.5411	75.6424	63.6576
SRR7560295	95.4419	91.1222	78.133	76.0212
SRR7558994	95.1983	91.3533	80.3168	76.4682
SRR7566270	96.4128	93.4907	79.9384	76.2737
SRR7565624	95.3252	91.5577	73.1938	69.962
SRR7569917	95.0803	90.629	70.3818	61.7948
SRR7557026	96.2441	93.4086	82.6462	75.725
SRR7557917	91.8613	85.0277	64.6331	58.8838
SRR7563844	93.304	88.5661	75.4023	67.9362
SRR7561178	91.6035	86.1309	71.2514	62.7091
SRR7563344	91.8689	86.8858	72.8092	65.9789
SRR7568389	93.035	86.22	68.2596	56.2659
SRR7559089	91.1922	84.0374	65.9716	55.6366
SRR7565503	93.6502	89.9426	78.1274	70.399
SRR7560261	91.4645	86.2233	71.3353	63.0217
SRR7568281	98.6834	96.9404	90.8059	90.1262
SRR7562541	95.7969	93.4621	86.5244	82.2581
SRR7568973	92.9036	87.8129	80.4092	70.0538
SRR7561228	98.0603	95.3275	88.6757	83.7043
SRR7569619	95.97	92.4352	84.4485	81.5971
SRR7558717	95.6442	91.1661	64.3938	63.1012
SRR7566459	95.9303	90.9006	73.8555	48.9858
SRR7569058	96.549	94.0077	71.8351	38.865
SRR7566000	92.4998	87.231	64.7968	47.1584
SRR7560452	89.8058	82.7861	64.0719	37.8007
SRR7565826	94.1319	89.4989	71.9464	53.5535
SRR7566614	91.0437	85.3661	58.6059	32.4109
SRR7563468	89.1807	81.7903	60.2582	40.9401
SRR7569974	89.8318	83.4252	61.5336	37.478
SRR7564974	87.8124	78.2518	55.8173	35.0754
SRR7558800	83.7261	75.9106	55.2063	38.8278
SRR7567143	96.3699	92.5135	82.4963	58.2292
SRR7562333	96.6836	92.1889	78.8884	34.9841
SRR7558120	96.9904	93.5453	82.0756	61.8963
SRR7568314	96.2609	92.7785	82.7736	69.7856
SRR7564849	96.2641	92.2031	81.0371	57.8738
SRR7560971	96.4649	93.0076	82.2392	77.3349
SRR7562610	96.3528	92.7151	77.8223	72.1194
SRR7565996	91.5616	85.7703	72.2047	57.854
SRR7566532	91.9445	86.1212	71.5871	63.5597
SRR7565278	81.5846	73.6199	56.692	30.1347
SRR7568863	96.2399	94.009	75.8049	75.143
SRR7568642	95.3863	92.3918	82.4056	78.6694
SRR7561529	95.6139	91.5002	72.9903	71.4483
SRR7563358	96.8071	93.1464	79.8317	75.9572
SRR7562677	96.8701	93.3551	82.8277	80.0873
SRR7559052	83.19	73.119	53.4681	32.2177
SRR7567314	91.342	84.5159	76.5184	71.2839
SRR7563824	98.5186	97.3751	92.1457	90.5001
SRR7557867	97.7843	95.9794	90.2671	89.11
SRR7568284	98.4606	97.0254	88.5421	86.5769
SRR7566590	96.0552	92.1836	82.5857	74.431
SRR7561515	90.6104	85.1255	67.8737	63.2926
SRR7568839	98.4392	96.8462	93.0147	90.9466
SRR7569623	95.0152	88.4939	68.9272	48.6577
SRR7560925	92.9704	86.2047	67.7188	56.7669
SRR7557730	94.2302	87.2416	67.9603	44.8667
SRR7558723	95.3371	89.4212	71.4787	60.44
SRR7558724	94.6793	88.6102	70.0719	60.0881
SRR7562547	92.6226	85.3597	62.3983	49.4157
SRR7562548	93.2472	85.9073	64.0733	56.9136
SRR7561672	93.2434	87.6451	69.2249	58.054
SRR7557719	96.5852	92.4842	78.9824	73.1294
SRR7562217	95.6443	91.0804	70.9842	63.2493
SRR7565479	94.4061	89.8095	61.2142	54.3923
SRR7559094	95.0408	90.2501	76.23	61.6311
SRR7562442	93.7675	86.7421	65.6726	57.3852
SRR7556782	93.711	88.41	72.6167	64.8281
SRR7568553	94.1773	89.5214	74.6673	55.8095
SRR7565893	92.0004	87.482	74.3792	63.8101
SRR7559316	94.2161	89.2099	74.8506	57.9082
SRR7565579	94.5647	87.3046	65.0013	47.0795
SRR7565580	94.612	87.2617	65.4382	45.6435
SRR7567982	89.6722	81.8397	64.3968	34.7884
SRR7561427	96.1261	93.7876	43.3604	41.8003
SRR7560088	92.4057	87.006	34.6508	19.6914
SRR7567039	94.1556	86.3674	63.8485	26.6464
SRR7565686	93.1095	87.4839	76.1449	60.9524
SRR7562529	93.8181	87.5245	75.6855	49.7391
SRR7562873	94.3593	88.5632	74.5486	58.8258
SRR7562395	85.1524	77.6762	66.4749	49.0211
SRR7568632	96.0012	92.6998	80.8365	73.0542
SRR7558688	96.0803	91.717	77.4779	62.6605
SRR7565501	93.8383	87.7059	73.0277	44.4675
SRR7567779	93.8468	86.4673	69.7346	35.4363
SRR7563584	94.054	87.0775	69.7549	23.8807
SRR7560761	94.1102	87.2178	70.5908	43.064
SRR7563036	94.9637	89.6096	77.6249	65.1438
SRR7563392	93.1142	86.4214	69.5312	62.8221
SRR7563393	94.8416	89.8661	79.8625	74.5425
SRR7568217	91.2333	81.3494	60.1428	51.0115
SRR7563751	87.5643	77.825	58.7818	37.8349
SRR7567132	89.464	82.6573	66.2386	55.2399
SRR7567133	89.4803	82.6065	65.9201	55.0766
SRR7562279	92.2262	86.4804	71.7607	62.7307
SRR7558559	88.8159	80.4984	62.7549	44.2302
SRR7559211	93.1491	85.703	64.7537	57.5656
SRR7561760	91.066	84.1256	52.2032	39.7744
SRR7569682	90.6802	82.9781	61.4557	50.9199
SRR7569683	88.1249	79.9235	60.26	47.3639
SRR7565844	88.9277	80.9008	61.8434	57.4117
SRR7565762	87.9694	80.5562	65.308	51.2411
SRR7563292	88.7616	80.8384	65.5626	53.9105
SRR7565572	91.0418	83.7284	66.0575	56.5826
SRR7565573	91.0089	83.7255	66.2635	56.7026
SRR7565008	90.7382	83.9215	68.0611	58.3646
SRR7565009	90.7864	83.9388	68.0564	58.3812
SRR7564236	91.7288	85.0211	70.5699	60.2723
SRR7564237	91.5429	85.2744	71.8964	62.1522
SRR7565741	84.7803	76.6354	59.5021	48.5684
SRR7565742	84.929	76.7308	59.4171	48.5745
SRR7566923	92.9395	86.2929	66.8457	54.1365
SRR7566924	88.6245	80.6338	57.7517	43.2022
SRR7562305	89.0473	81.0721	65.1525	48.1273
SRR7562306	89.0011	81.0256	65.3492	47.8335
SRR7556900	85.6053	76.024	57.2729	42.5699
SRR7556901	85.7081	76.0967	57.2657	42.8298
SRR7565216	89.2305	81.3264	67.0894	51.7305
SRR7563895	87.9441	78.2925	58.6217	45.0098
SRR7568348	92.4937	86.3325	73.6133	65.5982
SRR7565801	91.2524	84.2648	64.1969	45.7082
SRR7568262	92.6652	86.7636	72.7622	53.0137
SRR7560188	91.1059	87.1359	74.431	65.161
SRR7563870	90.6598	86.3784	74.4675	61.1617
SRR7561418	96.2971	94.0664	80.9827	71.0945
SRR7564824	97.8826	96.4927	90.8291	85.4206
SRR7568393	97.423	95.5306	87.9737	76.729
SRR7559569	96.0819	93.3639	84.3494	76.8873
SRR7558903	93.1226	89.5663	78.161	66.7899
SRR7566734	94.8177	90.4178	77.1743	61.3664
SRR7561432	93.91	89.1501	78.0851	64.1558
SRR7559763	94.6727	90.0299	78.0724	66.8533
SRR7559351	94.481	89.5762	76.405	58.706
SRR7558731	94.734	90.6268	78.7657	71.2187
SRR7568059	93.5292	88.2221	67.6242	65.0421
SRR7564511	94.8208	89.994	76.9256	68.3761
SRR7559970	94.075	89.0757	76.6445	68.0374
SRR7568635	92.4646	87.021	74.1586	59.9551
SRR7563948	93.6419	88.1058	72.0753	63.9562
SRR7569099	90.8084	84.7655	70.3696	56.682
SRR7561063	94.6084	89.2042	72.2187	68.8673
SRR7566336	88.1998	81.3679	65.6704	49.6978
SRR7566045	97.9624	96.1517	77.1299	76.9744
SRR7565540	97.8078	95.8803	78.8254	78.2855
SRR7567064	98.1339	96.1661	79.7728	79.4012
SRR7557502	96.8299	94.336	78.7977	77.2384
SRR7561683	96.5837	92.8868	81.3892	78.3364
SRR7568789	96.0667	92.0597	81.393	78.9079
SRR7556838	90.9313	84.882	77.2303	71.3028
SRR7558030	89.6783	81.6403	67.9257	42.2017
SRR7560708	89.1841	81.58	67.736	44.6219
SRR7566028	93.8724	88.1129	74.5321	46.1866
SRR7557830	88.8606	82.4963	71.3805	43.3991
SRR7567095	86.1402	78.9647	68.2873	52.3145
SRR7560657	90.7891	82.6843	67.9285	35.5753
SRR7566749	93.3887	87.864	76.4932	56.9578
SRR7562739	95.7095	91.4494	83.2099	76.7048
SRR7562740	95.598	91.3256	83.0038	76.441
SRR7565456	94.2756	88.2366	77.5772	64.4683
SRR7564841	94.3374	89.3608	71.1651	64.7436
SRR7562891	94.9184	89.8574	73.117	57.897
SRR7563995	94.4641	89.7553	73.0054	61.2838
SRR7560408	92.6353	86.7072	70.4458	55.9895
SRR7569278	96.2424	92.441	78.2665	73.3684
SRR7560782	93.5975	88.5231	68.3266	56.0791
SRR7557731	95.1033	90.1922	67.0802	51.7513
SRR7566097	95.9089	91.1582	75.3965	51.0906
SRR7559848	93.3296	87.1454	66.2723	40.358
SRR7567130	95.2551	90.1023	73.7379	51.6408
SRR7557251	95.294	90.3618	73.4971	57.4407
SRR7559699	93.4868	87.2206	69.3834	23.2417
SRR7567352	93.5414	88.1339	68.2248	39.9115
SRR7560658	93.7844	88.54	70.4824	48.8869
SRR7559675	93.0512	88.1581	56.2959	25.9449
SRR7567032	92.4947	86.7039	54.5448	32.2113
SRR7557096	92.9952	85.9939	65.0291	53.9652
SRR7566677	93.6218	88.3546	67.0673	43.9851
SRR7559484	93.7636	88.9113	65.6665	44.5248
SRR7563826	91.8147	86.9179	59.3551	26.9325
SRR7565660	92.9314	87.5253	69.1942	45.4485
SRR7563885	93.2598	87.16	62.4348	45.4283
SRR7561565	95.3059	91.5849	65.7237	49.7697
SRR7562358	95.1113	90.1322	69.8339	42.3045
SRR7566977	92.6161	86.9255	54.3309	37.1561
SRR7560498	91.4958	85.2717	57.9506	33.1516
SRR7560104	94.1361	89.0356	67.702	54.0195
SRR7559509	94.4426	90.0946	76.2923	69.0979
SRR7559510	94.1529	89.7657	76.2664	69.4677
SRR7565252	91.1357	84.0051	60.8762	40.2021
SRR7563597	92.8973	87.0172	61.7349	30.3925
SRR7569267	91.7472	86.8037	64.0327	29.1673
SRR7558299	94.0596	88.0917	69.1141	64.0037
SRR7566656	96.2699	92.4455	81.1495	77.7147
SRR7560422	96.3841	92.5835	81.2668	74.2707
SRR7559810	97.1498	94.0957	85.3676	79.7172
SRR7567233	92.0559	86.8255	71.6047	57.7247
SRR7563277	96.9395	93.2906	82.5185	74.7041
SRR7569664	94.7933	91.4361	75.2164	65.6603
SRR7566410	93.2504	87.9267	67.6465	39.4313
SRR7569881	95.573	92.3021	69.4499	49.1854
SRR7565999	94.6745	90.4961	71.2396	46.3058
SRR7558825	94.503	90.3532	69.4391	40.3897
SRR7561804	94.0255	88.8401	68.3581	34.9378
SRR7568345	95.2737	91.1457	64.9433	36.4092
SRR7569409	93.674	88.0403	65.0601	36.8502
SRR7556985	96.077	92.3518	72.6913	57.108
SRR7567184	95.3693	90.9706	67.8273	40.101
SRR7564320	96.523	92.7747	68.2875	31.0508
SRR7564492	95.0971	90.7224	68.9188	45.0023
SRR7560079	94.6626	90.1582	71.529	36.3628
SRR7559976	93.3577	88.2833	65.6984	42.6662
SRR7565519	94.2876	88.9294	67.1547	21.211
SRR7564935	93.7089	87.93	67.1674	34.6229
SRR7569965	94.9218	90.3361	64.3171	34.7956
SRR7561215	90.4771	84.8772	63.4964	40.0155
SRR7566746	91.3106	85.3907	64.9735	52.8077
SRR7568662	95.2819	91.087	78.6841	19.8778
SRR7569728	90.4487	84.3144	69.1279	66.2774
SRR7563649	92.1442	85.9322	69.2466	58.8645
SRR7561325	91.6328	85.8047	72.5955	68.0812
SRR7562777	89.8249	83.2978	66.849	60.944
SRR7569530	83.8629	76.3421	59.7218	54.3157
SRR7565502	84.71	76.431	57.8087	52.6635
SRR7564530	82.6211	74.8139	56.676	50.7202
SRR7564585	83.8029	75.5656	57.3087	51.0808
SRR7568608	96.1283	92.3032	85.6586	81.9662
SRR7564626	97.2348	94.5271	89.7207	88.1995
SRR7567036	96.7236	93.5044	87.1086	84.5826
SRR7563789	91.2627	85.5598	73.778	57.8828
SRR7563669	91.5393	84.7306	69.3402	58.1032
SRR7567255	90.4332	83.8848	71.9426	62.1658
SRR7563444	91.1619	84.2241	68.3008	21.2864
SRR7564076	85.781	76.6503	53.1086	30.6244
SRR7557601	83.6418	76.5751	59.3964	39.3171
SRR7562984	89.5611	82.6733	69.3261	23.5177
SRR7566589	86.8626	78.096	58.0483	26.6742
SRR7565812	89.2247	80.756	53.3992	13.1772
SRR7563082	90.535	83.4418	68.3146	3.99468
SRR7564751	96.1389	91.2234	84.8667	5.39414
SRR7567248	92.9568	85.2902	70.0628	17.0608
SRR7564018	92.8444	86.5768	72.3116	29.8673
SRR7559841	92.8926	88.2104	74.8048	41.1989
SRR7562056	89.6828	83.0428	66.194	44.9385
SRR7558973	94.5733	90.0753	62.0171	38.2483
SRR7563037	95.6242	90.8553	48.4034	29.9848
SRR7565144	93.5959	88.1768	46.7722	28.6152
SRR7557186	93.1368	87.3164	58.78	53.8001
SRR7557187	93.0818	87.2766	59.1154	53.6039
SRR7561682	91.7057	85.5288	60.2793	32.3102
SRR7562422	95.2627	90.9054	43.0751	38.9257
SRR7564174	94.5526	90.2254	41.5831	26.5003
SRR7570003	86.3059	78.9494	51.7047	38.6603
SRR7568612	94.1114	88.081	47.4002	23.3263
SRR7568946	93.2233	86.8656	54.1668	36.727
SRR7566955	94.1948	90.6911	67.9028	54.0582
SRR7560114	91.1367	85.7493	64.3067	43.2637
SRR7560624	92.7379	86.7655	51.6606	26.4055
SRR7569932	93.2577	87.8446	51.9155	24.7392
SRR7559719	94.0558	89.7934	52.9533	30.5054
SRR7560355	91.4958	84.4714	54.2708	32.7268
SRR7564963	93.0437	87.6893	61.8413	53.6759
SRR7564964	93.0544	87.7197	61.863	53.7837
SRR7564179	92.0982	86.0129	56.8876	35.7544
SRR7568903	91.8619	85.1834	64.6281	39.246
SRR7563199	92.9638	88.4234	51.6011	31.1114
SRR7561523	93.0628	87.5522	51.8629	14.2088
SRR7558893	94.062	88.6234	68.9807	44.2871
SRR7565912	93.4488	88.0712	61.3826	42.6941
SRR7561927	93.3784	86.2788	63.2911	44.5349
SRR7561928	93.4709	86.3559	63.1417	45.6921
SRR7560518	95.0161	91.4991	37.8577	15.6422
SRR7561826	83.1108	71.2	51.2818	44.6535
SRR7556948	93.5908	87.7138	46.4876	19.0786
SRR7569401	93.6169	86.1059	56.0641	49.7968
SRR7568358	90.9959	83.372	56.2326	46.7296
SRR7558732	90.5663	83.4809	53.378	41.2022
SRR7567585	88.307	78.256	53.3905	33.0797
SRR7567157	89.6	81.8487	59.4969	49.1311
SRR7560232	90.1827	83.9684	63.7793	56.884
SRR7558789	90.0899	82.9564	68.7705	53.641
SRR7562923	90.4346	81.6181	60.2879	46.7587
SRR7569459	91.1091	83.3353	63.83	56.2468
SRR7559856	89.5893	81.1522	58.2905	41.8248
SRR7562132	88.3405	78.284	57.7441	35.2544
SRR7565227	89.914	83.6713	56.7877	35.9027
SRR7557032	89.5358	82.2574	55.7911	39.5293
SRR7564637	94.789	89.3848	68.6596	59.0998
SRR7559193	91.4326	83.2691	59.0468	51.3308
SRR7569505	92.3656	86.1112	69.5617	57.9042
SRR7562188	93.0249	86.8844	69.3389	64.6098
SRR7565403	93.0402	87.5585	69.5766	55.7744
SRR7565392	90.6442	83.9063	58.8973	39.9685
SRR7561677	91.5358	84.8185	61.5672	46.0119
SRR7565853	90.642	83.7519	50.8688	35.4963
SRR7569032	90.4653	83.1112	53.5253	40.3406
SRR7561232	88.2213	80.3538	44.2577	29.6218
SRR7557428	91.2185	81.1849	52.7911	24.1731
SRR7557429	91.1824	81.1545	52.8288	24.4575
SRR7558900	89.79	77.7986	47.1778	6.29202
SRR7569618	90.5554	80.9713	41.8549	21.8194
SRR7569895	91.1047	83.9421	62.5205	30.8228
SRR7558435	91.7055	85.4995	54.3049	30.5603
SRR7561408	87.8976	79.2434	61.5322	46.6073
SRR7561409	87.4341	78.8011	61.6711	45.0788
SRR7561410	87.3083	78.6788	61.5766	44.235
SRR7566473	76.8579	66.5161	50.3168	32.0874
SRR7566474	76.8075	66.5521	51.2832	32.6486
SRR7566475	76.8297	66.618	51.4939	32.4808
SRR7557740	95.1654	91.9544	82.1107	76.2214
SRR7564456	97.551	94.809	83.8437	75.2434
SRR7557843	95.0644	92.1917	79.2911	76.3898
SRR7568816	89.5541	82.8902	60.2227	59.7044
SRR7566605	83.9952	75.9894	54.9571	52.8605
SRR7560602	97.6626	95.0894	76.8303	32.3324
SRR7564676	97.6559	95.5019	78.5254	57.7164
SRR7560652	98.1724	96.1248	82.8293	78.151
SRR7557744	98.1231	96.5287	86.007	84.7218
SRR7564219	98.4984	96.7203	85.3229	83.1537
SRR7564810	97.0079	94.637	80.9713	78.531
SRR7567853	94.7944	91.0868	67.6578	27.2747
SRR7567854	94.955	91.3357	67.959	26.7788
SRR7566124	86.7195	77.886	52.9874	40.6094
SRR7567074	94.1125	88.7972	71.2218	52.1436
SRR7566855	91.5565	85.2477	65.0235	31.9046
SRR7560970	85.4009	77.5789	55.2425	33.2317
SRR7560852	89.0869	83.2507	50.8847	34.7338
SRR7558080	91.9078	87.0821	35.5688	25.2173
SRR7559080	89.5966	82.8501	64.3681	38.5033
SRR7559081	89.5315	82.7131	64.2007	38.9771
SRR7566089	90.8184	84.6296	64.0356	26.7996
SRR7566090	90.958	84.9013	64.5326	25.9648
SRR7563170	85.379	80.0853	57.7814	34.4403
SRR7558835	83.2558	75.9531	55.5227	28.0975
SRR7558836	83.6208	76.3556	56.071	27.4324
SRR7566008	96.9907	95.9899	65.9159	5.08735
SRR7563325	95.8741	93.2723	87.4176	68.8673
SRR7565232	93.5736	88.5088	64.5282	22.2485
SRR7565959	96.5554	93.8314	68.8513	16.0043
SRR7565960	96.5943	93.9543	68.9742	15.5975
SRR7561360	84.0668	76.9144	63.5075	44.6136
SRR7567560	89.0621	81.4341	67.3765	49.9643
SRR7567040	90.6764	83.3321	68.8241	53.9802
SRR7561932	85.9392	76.8496	60.7966	44.5757
SRR7569215	95.0054	90.8259	58.0811	13.243
SRR7567268	92.7255	88.4333	47.9395	41.1264
SRR7561715	95.2295	90.5027	77.3862	68.2101
SRR7560020	93.4015	87.838	66.6016	50.9683
SRR7564070	94.4439	89.9069	71.0195	60.7541
SRR7567608	94.8556	90.0825	70.8905	54.0002
SRR7563364	90.9474	83.4578	64.5065	45.4281
SRR7567720	93.5609	87.5493	71.4981	53.4668
SRR7557640	89.8287	82.4505	57.7922	36.8202
SRR7563226	94.4791	89.3758	75.1405	71.158
SRR7560309	89.2393	82.8412	63.1963	55.1298
SRR7557285	91.0032	86.5886	78.0295	63.9707
SRR7568382	94.1693	89.4089	78.8082	63.7039
SRR7565233	92.4816	86.7025	73.4208	55.8659
SRR7569247	91.7238	85.9078	70.6495	67.9495
SRR7557455	95.4769	90.3947	77.4177	68.5315
SRR7557456	95.5549	91.5259	79.9156	75.6124
SRR7567137	96.0552	91.8697	78.466	73.6337
SRR7567138	96.1185	91.9578	78.555	73.7186
SRR7561786	94.7238	89.2548	72.5534	62.9399
SRR7569663	95.8569	91.6562	76.3156	69.6216
SRR7562949	94.9236	89.831	72.6095	66.7975
SRR7567925	93.9749	89.6799	76.209	70.4734
SRR7568125	92.4427	85.8873	65.7044	59.1731
SRR7556810	93.329	86.9513	65.0563	60.2498
SRR7556811	93.2031	86.8413	64.8538	59.9491
SRR7568442	87.8234	80.3228	56.9133	53.8608
SRR7560099	94.1605	91.0235	81.9664	81.0634
SRR7566222	95.4385	91.0671	75.6175	72.9276
SRR7568149	93.1221	86.5614	72.6288	58.307
SRR7567952	95.3201	89.7764	74.7975	63.8348
SRR7558122	95.4049	91.9117	80.9304	76.8616
SRR7558123	95.4641	91.9812	81.0156	76.9838
SRR7560999	97.7376	95.3689	82.1962	81.9932
SRR7561345	94.5545	88.2403	78.9585	62.2931
SRR7564741	88.3619	80.8912	66.6125	46.1578
SRR7564704	88.4194	81.2392	67.3572	54.0837
SRR7567692	85.1103	78.4179	63.3115	51.8069
SRR7561333	95.7366	92.3345	83.7172	74.4997
SRR7570001	91.977	83.7106	67.8669	23.4329
SRR7563384	92.9607	87.2097	73.5083	54.546
SRR7566637	98.6392	96.8366	92.3098	87.8882
SRR7558121	94.7842	91.1813	81.9186	74.5606
SRR7566027	98.6906	96.7883	92.9433	89.1272
SRR7557450	96.7062	94.0282	86.9178	75.8723
SRR7559005	98.6607	96.8355	93.3625	91.4576
SRR7559396	95.6154	91.232	81.3095	78.3806
SRR7563375	94.5484	91.0714	83.9938	79.9271
SRR7568542	93.6324	89.2551	78.2554	75.9836
SRR7559519	94.1033	90.5737	81.5815	69.2348
SRR7558286	98.6032	97.1755	93.4525	92.2462
SRR7559308	99.1259	97.8126	94.1744	92.7783
SRR7563300	98.3643	96.8931	93.8618	92.2024
SRR7559040	98.3865	96.6616	93.261	89.7223
SRR7561100	92.7688	83.3454	34.0358	29.3202
SRR7568572	85.3556	69.8433	20.5281	3.55064
SRR7558041	91.7168	81.4357	35.813	29.6334
SRR7565091	92.5874	82.6518	40.3976	25.1652
SRR7561456	88.8584	75.7166	24.4522	18.5147
SRR7565414	94.0071	86.0654	49.8735	28.7015
SRR7560728	95.0447	87.9472	58.5677	43.9024
SRR7563161	92.4045	82.8994	37.7114	19.493
SRR7563162	92.7767	83.8697	41.568	23.442
SRR7566179	90.9692	79.2629	30.073	17.1167
SRR7566999	93.605	84.5629	27.7331	21.0042
SRR7562704	93.7417	88.8012	23.7543	23.2368
SRR7561355	92.8133	82.4939	39.6999	23.8118
SRR7563232	93.3292	83.9608	43.0786	27.8282
SRR7560569	93.838	85.6018	54.9019	31.9753
SRR7566120	94.2022	86.4378	60.1494	18.283
SRR7561221	92.7693	84.973	59.0876	26.2048
SRR7569081	92.3608	82.4579	47.8832	24.079
SRR7559862	91.723	83.8759	56.9518	28.3619
SRR7558998	92.3137	83.0217	48.2308	26.796
SRR7569116	91.7061	83.1337	54.9767	33.2593
SRR7567369	93.177	84.9904	53.6535	29.8582
SRR7557353	94.618	87.7667	61.1799	34.8592
SRR7563570	92.6322	84.998	61.1193	31.6589
SRR7562868	93.0447	85.3391	61.0291	25.1093
SRR7569880	92.8306	85.0034	56.6124	32.5996
SRR7562431	93.9138	85.902	54.6697	27.6974
SRR7557220	92.287	83.9578	61.4166	35.3714
SRR7566196	92.4095	84.7046	57.8035	39.227
SRR7557297	92.4103	83.983	54.3788	32.707
SRR7569041	92.8221	84.96	6.86318	4.13706
SRR7567344	90.265	81.5602	51.6079	27.5975
SRR7558936	90.5486	80.3691	44.3777	22.0964
SRR7565539	90.1188	80.2597	46.5832	25.5568
SRR7568545	91.1166	82.597	51.3584	15.6409
SRR7558660	92.6254	85.4175	61.5601	32.2334
SRR7558661	89.513	82.2745	57.4973	30.0063
SRR7568076	91.5515	81.5977	46.6185	16.3793
SRR7569219	94.1252	86.3842	5.66919	0.337131
SRR7566770	93.6753	86.1063	1.95799	1.06982
SRR7560933	92.9362	85.3794	7.4365	5.81338
SRR7561884	89.3548	75.5014	9.14722	7.90662
SRR7558543	89.642	77.778	13.8968	10.3191
SRR7564059	96.0478	93.0339	83.3491	77.4071
SRR7563273	95.2847	92.1522	82.5707	77.9603
SRR7556798	95.29	92.0968	82.7087	76.4484
SRR7556799	93.6464	89.9635	80.4256	70.1726
SRR7564853	95.0824	92.3705	83.0851	81.3884
SRR7564854	91.5632	86.744	70.5715	60.5921
SRR7565075	92.2071	88.171	74.5587	68.9635
SRR7563250	96.2909	94.156	85.8197	78.2678
SRR7558988	95.0052	90.771	77.344	66.4888
SRR7566093	94.2561	90.3442	75.3062	70.9721
SRR7564581	98.063	96.275	90.3332	88.7957
SRR7568179	97.2633	94.8295	83.0715	81.8188
SRR7565901	95.4839	92.6431	81.6378	67.441
SRR7558939	94.9211	91.1485	77.5844	67.1601
SRR7557806	97.7742	95.6549	80.3692	67.9961
SRR7561296	96.4156	91.7012	68.6715	7.24758
SRR7559300	94.0277	87.8008	70.9444	26.6202
SRR7566668	85.5667	79.8277	59.8682	35.1822
SRR7566464	98.2635	96.5059	37.0658	25.4701
SRR7559805	97.1316	93.9925	65.6348	56.7929
SRR7569712	96.2544	93.4824	76.6347	64.8018
SRR7569963	84.7606	73.1768	24.3474	3.06382
SRR7562230	93.4526	87.7225	69.9934	33.632
SRR7561784	92.6365	86.8854	75.0991	57.3934
SRR7559863	91.0766	85.9385	74.2405	57.4545
SRR7560160	88.4502	81.0956	60.9455	24.5948
SRR7560161	88.56	81.2811	60.9783	24.0663
SRR7565371	88.1108	81.9215	60.7028	17.8683
SRR7565372	88.276	82.0618	60.7389	17.3164
SRR7560719	93.5457	87.0796	72.6727	65.1178
SRR7569117	94.1147	87.9444	71.5296	64.6672
SRR7568431	94.4425	88.2826	73.8911	17.2977
SRR7566559	92.4034	85.1304	65.5649	42.1234
SRR7569319	93.1876	86.1437	66.8428	50.4509
SRR7567054	93.139	87.4593	65.8744	42.7141
SRR7565975	93.8591	86.9486	65.1412	47.471
SRR7566233	93.646	86.6221	64.6281	47.9398
SRR7560337	92.5508	85.8246	67.7099	38.9814
SRR7557112	95.8153	91.4491	79.5114	60.8177
SRR7568300	94.8306	88.5633	70.2235	39.7936
SRR7565407	91.3959	84.383	65.4377	44.5496
SRR7558136	94.3857	87.5212	65.837	41.2584
SRR7560157	92.7528	86.1683	69.09	53.7723
SRR7567292	94.6118	87.8318	60.4529	32.2608
SRR7562750	92.0845	83.9	54.6904	33.5277
SRR7566693	94.3571	87.7608	63.8373	43.6902
SRR7567158	94.1175	87.0835	57.9371	34.0868
SRR7559942	93.1565	85.5613	58.6847	41.0732
SRR7567831	91.8204	83.7238	58.9195	41.1586
SRR7567832	91.6886	83.5339	58.2698	40.0106
SRR7562819	87.6234	80.4837	57.6137	40.7772
SRR7557846	90.1606	81.977	56.7596	32.4056
SRR7558127	91.6864	84.1813	60.3271	39.7358
SRR7568296	94.093	88.3654	71.5588	52.565
SRR7564526	91.3586	83.8637	64.2576	46.5192
SRR7560957	87.0344	78.29	56.6039	38.6383
SRR7566879	88.9769	81.1616	60.567	41.6768
SRR7569697	87.0628	78.6862	56.1624	36.7207
SRR7559873	96.2326	92.0332	85.2986	4.89363
SRR7559874	96.1235	91.8966	85.1537	5.40505
SRR7562943	94.5242	89.0073	78.7365	31.9716
SRR7561286	94.1983	89.1951	77.4506	47.0967
SRR7566914	92.5708	87.4323	76.1358	47.4046
SRR7562795	95.3704	92.3365	80.392	75.9038
SRR7558324	94.0751	89.489	67.2323	58.9379
SRR7564161	94.4865	90.1152	56.6183	43.962
SRR7567001	92.8066	87.6795	70.8226	49.0188
SRR7564778	93.9197	89.193	58.9771	43.1473
SRR7568244	90.2525	85.0357	67.1202	56.6154
SRR7557242	93.8352	89.4258	77.4327	60.6428
SRR7558704	93.3177	89.3022	67.1205	50.4616
SRR7564703	89.0988	82.8077	68.1711	65.7806
SRR7563228	93.4271	88.3254	76.1673	70.4093
SRR7562979	93.3109	88.711	70.1718	67.4705
SRR7564200	82.6674	74.0019	56.4458	50.0612
SRR7560021	95.5658	91.3032	77.5521	60.3436
SRR7561984	93.7922	88.2331	69.4644	61.2015
SRR7563366	90.6648	84.3512	68.0728	61.8143
SRR7566139	97.1001	93.4126	82.256	79.5522
SRR7566815	94.4406	88.6632	73.6322	67.9892
SRR7560536	96.2403	92.2287	72.8082	62.9554
SRR7566301	95.0601	90.2845	76.7935	63.659
SRR7567414	94.6505	89.7598	69.8824	56.2206
SRR7563942	94.7299	89.6885	71.5243	61.2204
SRR7561337	93.4928	86.9951	60.7372	39.8973
SRR7565829	93.2922	87.6344	66.2863	53.7244
SRR7558083	94.8083	90.3701	75.9333	67.1589
SRR7567541	94.0883	87.503	61.026	44.8327
SRR7567442	91.3438	83.5315	60.6729	39.9297
SRR7556996	94.1231	87.86	66.672	49.0488
SRR7568140	92.1927	84.8314	60.016	40.476
SRR7562517	93.5768	86.9453	61.4894	41.1758
SRR7559025	93.8268	87.8059	71.2569	54.1606
SRR7569343	91.6287	84.0549	63.4587	42.3418
SRR7569109	91.4325	84.0907	69.9259	47.1218
SRR7567900	93.6359	88.1505	73.2313	59.0362
SRR7556868	94.1398	87.1513	66.8232	51.4868
SRR7557885	92.6502	84.7154	66.1124	41.5032
SRR7557698	92.9479	85.5922	58.5019	45.6622
SRR7569580	91.4074	82.8789	55.9917	39.4273
SRR7568935	90.7635	82.5098	58.7091	43.5377
SRR7569025	96.203	91.248	77.7499	77.4305
SRR7561339	95.4019	89.3252	71.7755	68.6172
SRR7569807	97.5142	94.0145	83.6734	82.5886
SRR7561762	97.2088	93.1439	80.0635	79.298
SRR7568039	94.1979	88.5743	72.4772	15.258
SRR7568040	94.2418	88.6723	72.6811	14.5089
SRR7567301	91.9498	83.2619	62.9823	21.8362
SRR7558108	92.8621	84.7445	65.3188	59.3034
SRR7566416	94.3012	88.9942	65.5502	48.0374
SRR7562069	94.874	88.7438	57.4372	27.8693
SRR7567682	95.5399	90.1984	56.7017	46.6291
SRR7557381	92.7559	86.101	56.403	27.561
SRR7557696	92.8305	86.6209	66.3819	44.8587
SRR7557697	92.7481	86.4344	66.3497	43.37
SRR7561372	92.3929	85.6445	60.6278	28.2175
SRR7568722	92.072	84.2399	60.7246	31.525
SRR7563891	92.6879	85.6782	64.2735	30.9883
SRR7558629	93.2461	86.6989	54.1938	33.1311
SRR7558630	93.2588	86.6032	54.8264	32.0253
SRR7569034	94.1566	88.9421	51.6339	32.4377
SRR7558155	90.7648	82.4345	62.4265	31.7521
SRR7558156	90.7844	82.3739	62.673	30.0442
SRR7561148	91.6368	83.5425	55.519	22.7818
SRR7568716	93.1196	87.1538	44.4812	40.6822
SRR7557091	94.6244	90.3493	40.5308	28.6723
SRR7569635	94.8519	89.526	59.4585	28.7082
SRR7557439	94.4272	88.3607	32.5873	13.0332
SRR7569372	93.3694	86.752	52.4607	11.9245
SRR7569373	93.1259	86.1682	53.7177	10.7495
SRR7569374	93.2595	86.4366	53.3283	11.0965
SRR7560641	89.9918	82.3181	51.4153	21.402
SRR7562497	92.7308	86.1584	56.163	20.7555
SRR7562498	92.5472	85.7247	56.5986	19.9969
SRR7567168	92.2258	85.7129	56.6709	30.7845
SRR7560404	92.6267	86.5326	52.1443	23.1437
SRR7560839	92.8946	86.4438	48.6642	19.7021
SRR7561811	92.4768	86.3104	49.5546	23.0293
SRR7561812	92.2128	85.8438	49.9616	22.6714
SRR7557608	96.6651	93.8847	82.2169	76.6413
SRR7557609	96.1294	90.6492	77.8947	57.2863
SRR7565383	85.8692	79.7323	52.6877	35.5762
SRR7565384	85.028	78.7099	52.1975	34.6892
SRR7561041	93.6359	86.4477	73.2094	46.3155
SRR7561042	93.3383	85.7899	72.1946	43.2162
SRR7558175	95.0717	89.6186	73.1773	47.6595
SRR7558176	95.0446	89.5186	72.9013	45.0468
SRR7561663	93.0241	86.1876	56.7429	24.8182
SRR7561664	92.9596	85.951	57.4735	23.0307
SRR7566369	93.8276	88.2279	68.9651	51.9164
SRR7567052	90.2622	81.9967	58.713	29.5568
SRR7561396	84.4412	74.5124	46.8325	15.048
SRR7562275	89.6195	81.4649	64.9598	44.1987
SRR7568378	89.0438	78.7823	58.8807	27.042
SRR7567377	88.0017	79.7694	59.6454	35.6357
SRR7567378	87.9782	79.7758	59.5561	36.0929
SRR7563146	89.2735	82.5696	66.848	15.4243
SRR7561803	88.0669	81.295	67.9512	36.5677
SRR7560837	85.021	76.4839	52.4364	22.6614
SRR7559345	85.8282	69.8252	42.3765	0.429484
SRR7560119	91.4876	85.3322	70.7505	37.5469
SRR7566541	92.9171	86.2156	72.959	45.5125
SRR7566564	94.9643	88.9232	74.8075	14.6384
SRR7564369	96.1383	92.3877	52.0543	16.1761
SRR7568561	93.6591	88.5394	65.0255	48.8418
SRR7566180	95.5199	91.2348	57.313	35.9283
SRR7564392	96.1915	92.7022	52.5146	33.0643
SRR7568974	97.061	93.613	70.1056	54.0825
SRR7561756	97.0138	93.7808	66.4332	47.4492
SRR7558465	96.3332	92.7639	70.0743	61.8353
SRR7568433	94.4402	89.0228	65.032	45.6792
SRR7562345	91.512	86.2476	47.0638	28.7659
SRR7566546	96.3757	93.5806	82.7382	79.0148
SRR7564091	94.131	91.1164	1.20446	0.915291
SRR7557503	94.39	89.6879	76.6071	49.0246
SRR7563471	93.8167	86.7659	68.4812	6.9688
SRR7559108	95.0719	88.0532	73.4931	6.76649
SRR7567956	91.6616	87.3299	66.9759	58.0595
SRR7558137	97.9479	95.8566	91.3737	91.3718
SRR7564851	99.0924	97.772	91.8457	91.841
SRR7560731	98.6638	96.8732	90.5894	90.5883
SRR7559324	95.7293	93.0132	84.8237	82.3285
SRR7560016	95.7908	92.8922	80.2603	75.9897
SRR7557979	94.5158	89.0102	71.0622	41.6486
SRR7557980	94.7328	89.2913	71.4679	41.9511
SRR7557533	96.8619	94.2192	76.4964	56.1026
SRR7556968	93.4632	89.0633	75.1764	57.4081
SRR7569197	90.8319	86.3737	63.846	43.8115
SRR7566688	96.2349	93.1728	72.1812	46.9351
SRR7563792	94.3916	90.1481	74.0724	53.7112
SRR7563793	93.8574	89.6146	73.5625	53.266
SRR7569967	93.3214	87.7876	74.399	54.733
SRR7565971	92.037	86.5645	71.0559	54.279
SRR7569937	92.5974	87.3138	74.0445	51.7855
SRR7568568	90.4367	85.0819	69.5437	56.8939
SRR7568569	90.1971	84.769	69.0808	56.5396
SRR7568676	90.2107	83.5286	69.4293	51.3819
SRR7563272	93.3733	88.5229	74.7936	49.601
SRR7567416	94.4282	89.358	78.0519	66.8051
SRR7569253	94.5047	89.7715	80.6003	67.27
SRR7566961	85.6589	79.4262	66.7443	58.5588
SRR7566782	89.0885	83.1576	67.8823	52.8837
SRR7566173	96.0239	93.0638	72.6337	56.247
SRR7560943	95.6262	92.155	74.7266	68.9527
SRR7569433	95.0012	91.182	74.3523	63.3737
SRR7559058	95.3858	92.4088	55.4836	51.9733
SRR7564804	94.3538	90.6755	73.1056	70.5747
SRR7565225	93.8641	90.1069	71.6362	63.8179
SRR7560616	93.8671	90.1585	52.0112	45.6727
SRR7558712	98.5105	96.9384	84.1497	64.6947
SRR7569823	97.6591	95.7405	83.9548	68.2727
SRR7569824	97.5389	95.6158	83.8969	68.0823
SRR7558832	96.763	94.4753	79.9337	62.432
SRR7567465	95.4261	92.234	74.8955	60.961
SRR7564631	96.7545	94.0649	79.4643	57.5576
SRR7563719	94.724	90.9589	75.9619	57.928
SRR7557794	92.0603	85.975	54.4339	41.3978
SRR7561313	90.8691	84.9937	62.3382	55.8541
SRR7561350	92.4937	87.5589	48.4267	44.1392
SRR7566266	91.1981	85.2332	54.1045	27.9438
SRR7562057	91.1206	84.7378	61.0884	50.1646
SRR7560173	90.0257	82.7608	45.9968	26.241
SRR7557638	88.2548	79.2662	50.759	42.7783
SRR7563746	94.426	90.3084	78.8386	71.7003
SRR7567590	94.2073	89.4994	58.5338	46.6928
SRR7569567	91.2454	84.9345	48.4929	37.4875
SRR7560494	92.4338	86.9029	75.4871	68.1466
SRR7558828	96.197	91.0697	79.3744	39.448
SRR7561543	96.1407	92.2481	81.3943	68.238
SRR7562995	95.2691	90.7559	78.4698	69.3583
SRR7561245	95.5695	90.7684	78.1217	64.6102
SRR7569066	94.8695	89.9234	76.7208	66.2364
SRR7559027	94.5482	89.4884	75.4418	61.0374
SRR7568048	93.4946	88.306	74.4695	63.5981
SRR7559437	96.712	93.8009	79.7951	65.1119
SRR7569587	93.4209	88.0515	72.9123	57.1113
SRR7562092	92.229	85.9876	69.8434	46.3656
SRR7567576	85.4859	78.4528	62.5103	44.155
SRR7562438	90.9129	84.7421	70.57	48.6802
SRR7567907	89.0709	82.0333	66.6327	45.7576
SRR7566497	92.057	85.872	68.6242	45.7748
SRR7558654	95.0593	90.8515	82.1805	33.8111
SRR7557612	96.9958	93.0421	86.0311	13.3583
SRR7568626	94.6629	89.3311	79.8041	21.9923
SRR7560377	96.5362	92.4569	82.7731	37.7247
SRR7563188	96.4546	92.7798	83.1071	60.9418
SRR7567627	95.6621	91.5834	81.3377	60.5885
SRR7568406	92.7269	82.0583	54.1349	16.5441
SRR7566376	94.9832	83.4068	58.412	0.13889
SRR7565694	91.6176	81.8946	55.9089	21.9938
SRR7565529	90.9502	80.7091	46.1152	17.4944
SRR7560672	92.4924	82.9406	45.4823	16.8996
SRR7561639	92.6457	83.8882	54.2142	39.8243
SRR7563708	91.9918	82.4474	55.6786	20.2077
SRR7566683	87.5682	79.2079	30.6305	17.9052
SRR7558079	78.0714	69.0964	39.0562	19.7034
SRR7569217	84.5347	75.8776	32.1508	17.7034
SRR7557418	93.18	85.2162	29.8851	9.48609
SRR7563960	90.7456	80.8474	39.4914	7.63704
SRR7564633	91.209	80.0653	38.7687	4.68769
SRR7557480	92.0619	80.83	51.5479	14.5586
SRR7567330	96.925	94.3264	81.5714	78.5636
SRR7561739	95.9701	93.004	80.0474	75.7814
SRR7560286	95.6166	92.1375	78.3777	74.06
SRR7569290	93.5639	88.7033	72.835	66.4138
SRR7560184	90.8411	85.8627	65.9733	40.5583
SRR7558635	94.2698	90.1906	75.7944	55.2742
SRR7568699	94.044	89.8226	68.2436	61.4508
SRR7568142	92.4037	89.015	71.6524	37.1493
SRR7567712	94.4759	89.2345	66.645	36.8056
SRR7558683	95.9281	91.7363	69.7256	60.0304
SRR7559198	96.7804	95.2014	88.8664	41.2825
SRR7559199	96.9252	95.3383	89.0018	39.5392
SRR7563542	90.7502	85.6601	70.4956	32.193
SRR7564246	92.903	87.5175	69.6125	39.9719
SRR7566174	90.9184	85.3142	72.1756	66.2241
SRR7564112	90.232	84.4808	70.5067	62.6941
SRR7562343	95.2545	90.9468	79.6727	75.0522
SRR7557132	92.543	86.7153	72.6584	49.4326
SRR7566671	89.5228	83.1547	65.0001	63.4692
SRR7559817	92.6114	86.3547	63.5431	56.3453
SRR7560907	90.3685	84.1256	67.4644	66.0194
SRR7566566	89.0544	82.7865	60.3441	57.6229
SRR7563470	91.8266	85.782	49.8341	43.3799
SRR7565617	94.4708	89.6084	74.3422	70.1979
SRR7559710	96.3572	92.3563	79.1581	77.5632
SRR7557101	96.3176	93.4999	76.8217	53.9394
SRR7561710	97.9213	95.9892	81.109	53.276
SRR7561711	98.241	96.2889	73.6621	71.4736
SRR7562864	96.5786	93.8994	81.5961	73.3082
SRR7562709	96.9012	93.4353	78.015	69.1998
SRR7567524	94.9264	91.6392	78.2278	57.8833
SRR7557987	97.7755	95.7137	84.5353	77.0709
SRR7564477	93.2293	89.9236	74.8244	59.1392
SRR7564478	94.6685	91.4953	74.8148	46.6301
SRR7559180	96.385	94.1216	82.5438	72.1914
SRR7560677	91.9016	89.0003	77.6664	66.3349
SRR7568589	90.6846	85.7583	73.714	61.2903
SRR7563246	96.5062	93.4283	85.5684	78.9851
SRR7563247	96.5102	93.4181	85.5646	79.0696
SRR7569086	96.8437	94.0188	79.0816	43.1612
SRR7569087	94.9475	90.5584	77.5035	59.0833
SRR7568073	96.7657	94.4087	75.415	10.834
SRR7564327	96.9853	94.3509	81.9519	72.8511
SRR7561661	97.5598	95.2113	82.4434	69.8744
SRR7567772	96.5819	93.537	86.0877	74.6867
SRR7559614	93.0767	88.0096	74.0243	50.3703
SRR7567607	92.6763	87.0332	67.2401	52.5938
SRR7557918	92.3472	84.4815	50.8894	49.2023
SRR7557309	96.3598	92.9213	81.9293	77.1518
SRR7567695	97.3805	94.5296	85.1636	83.8855
SRR7562542	96.8027	93.4926	79.368	78.6131
SRR7559691	94.5043	88.5024	67.8822	65.7926
SRR7564850	97.235	93.9489	80.7413	80.0712
SRR7559048	95.3515	92.0511	84.7015	70.375
SRR7558698	94.1525	88.7821	67.1086	46.1977
SRR7562612	90.4629	82.7309	62.6408	38.0097
SRR7558796	93.484	87.0989	64.6948	43.3167
SRR7567527	92.8532	85.5999	61.6214	35.8625
SRR7564045	92.9793	86.1791	64.8917	39.8012
SRR7562051	92.562	84.6724	61.1625	42.2114
SRR7557109	94.0874	87.6905	67.4782	49.1423
SRR7569673	91.4604	84.148	63.6833	49.0802
SRR7567898	95.1935	91.4053	80.0247	73.5362
SRR7566048	90.9637	83.3902	61.9798	37.8385
SRR7559865	92.0883	83.2878	57.1097	31.2083
SRR7559866	91.9749	83.4734	58.0961	34.6564
SRR7563434	93.521	87.3928	60.0959	22.9052
SRR7558741	89.4638	76.8492	40.1753	7.29854
SRR7565376	90.6102	81.1349	55.5581	36.6707
SRR7563818	91.5442	79.9523	44.9791	14.7806
SRR7560281	89.9035	81.6276	57.6605	36.4176
SRR7556986	92.7259	85.6921	62.7153	47.9743
SRR7560132	95.6907	91.8669	77.5101	58.3498
SRR7557756	95.1457	90.4874	74.3514	64.8943
SRR7569901	96.6834	93.2461	79.0522	61.7751
SRR7561368	96.1789	92.5169	81.2963	70.0581
SRR7559303	95.4667	91.4942	79.3911	62.1263
SRR7565286	94.2975	89.2907	76.22	66.6699
SRR7564396	94.6508	90.2167	76.2927	60.4378
SRR7563079	93.8769	88.3838	70.2106	55.7275
SRR7569998	94.3677	89.0431	72.4538	55.2091
SRR7569999	94.1812	88.6936	72.0653	54.8134
SRR7567574	94.7943	90.5973	74.1832	61.4056
SRR7567648	93.5764	88.923	73.9366	59.822
SRR7568921	94.7032	91.3875	75.4334	58.0952
SRR7569988	93.9938	89.7201	71.6949	61.278
SRR7561747	93.7686	89.9554	72.6027	54.9841
SRR7567704	91.3583	85.8123	64.4462	54.1704
SRR7559128	97.5954	94.9895	83.6178	82.0477
SRR7568883	96.5467	92.9029	58.4031	57.1697
SRR7566487	97.5506	95.2274	85.4372	81.5319
SRR7569154	96.9975	94.79	84.9931	83.4804
SRR7568407	96.022	93.0225	79.9952	78.639
SRR7568115	94.1622	89.4991	75.2419	56.1975
SRR7566962	91.1076	83.2721	55.7886	44.7515
SRR7560323	88.9806	79.752	58.7467	38.8388
SRR7562164	92.9302	87.17	73.6295	60.8966
SRR7564897	84.9033	77.2289	58.3474	36.1521
SRR7557881	82.2244	70.6809	43.0628	19.9182
SRR7559217	91.2516	83.9196	65.2056	41.7389
SRR7558708	87.2659	77.8333	59.2028	36.0796
SRR7559169	89.2122	81.3191	61.6352	20.69
SRR7559170	89.0543	81.2826	61.9344	23.6738
SRR7557035	86.0752	78.0526	56.7606	41.6591
SRR7565176	88.2783	80.9137	68.2135	54.888
SRR7563410	95.8438	90.8575	75.5011	47.9375
SRR7566624	96.0436	91.2972	75.3907	52.1151
SRR7569561	97.7291	94.5126	86.7832	86.4507
SRR7569562	97.712	94.5715	86.3407	86.0271
SRR7561451	97.6719	94.2309	84.9183	76.6409
SRR7567532	94.8506	90.523	79.5997	47.0867
SRR7566095	93.2989	87.2785	41.8048	23.951
SRR7569523	92.2261	84.8081	66.7583	50.3373
SRR7565820	93.6367	89.5575	67.0002	53.2231
SRR7562670	96.2516	92.0234	55.8608	38.4281
SRR7557059	95.863	92.811	66.1159	50.3156
SRR7564363	97.5405	94.773	77.7806	75.6372
SRR7566905	96.9906	93.7534	80.7311	78.9766
SRR7568519	96.6873	93.7137	76.1063	70.3332
SRR7560292	96.6504	93.4757	68.8736	58.9259
SRR7559341	96.9627	93.6023	80.0321	77.4722
SRR7565871	94.0115	88.6063	73.6173	69.8547
SRR7563837	95.9028	92.0899	78.7093	63.3217
SRR7569204	97.2887	94.4157	80.55	72.2466
SRR7563931	95.8466	91.2479	75.6308	49.6838
SRR7563524	96.6312	91.9681	75.5203	43.6941
SRR7562578	95.2717	89.4111	69.4115	29.34
SRR7560565	95.7563	91.3348	71.4903	49.146
SRR7559310	94.1866	89.0024	71.9047	25.0352
SRR7560808	95.0792	90.2454	75.4023	40.8494
SRR7560191	93.5121	88.1096	72.1325	43.4918
SRR7561297	94.4974	89.2308	72.7907	55.2814
SRR7565208	96.4154	93.0504	77.4625	67.9887
SRR7557128	94.2835	88.966	71.12	53.9499
SRR7563797	92.6363	86.2017	69.8229	43.001
SRR7557854	97.4204	94.9495	32.6251	22.0363
SRR7563320	93.831	89.0823	43.9949	34.9885
SRR7567288	94.6097	90.3091	29.616	17.0482
SRR7559356	96.7043	93.7181	54.2706	42.2974
SRR7561649	94.4376	89.6297	45.6311	8.19564
SRR7561854	97.5971	94.8231	79.1527	54.1029
SRR7567405	96.5572	92.9583	75.9319	56.5188
SRR7558786	96.7294	93.747	78.1622	61.8764
SRR7565288	95.7933	92.2919	72.844	70.509
SRR7559726	95.6089	91.58	75.5002	72.2845
SRR7565561	95.5326	91.8299	70.0926	67.3807
SRR7565754	96.1231	92.6486	74.3586	52.1327
SRR7565755	96.7607	93.5717	77.6134	55.2024
SRR7569540	96.8042	93.9621	84.5588	77.8852
SRR7561248	92.9687	85.8561	70.4185	51.957
SRR7569079	95.0744	90.9397	78.4317	55.364
SRR7568857	95.3701	91.7056	80.3526	56.1216
SRR7561168	90.4689	83.7106	67.8834	40.3041
SRR7558671	83.6343	75.201	54.193	21.2518
SRR7569487	92.6998	88.1952	78.9374	78.7776
SRR7563422	97.4107	94.8877	90.5586	87.1619
SRR7557360	95.8469	91.7269	73.2393	50.5973
SRR7558566	97.3809	94.4231	67.5528	52.8439
SRR7566995	96.8813	93.5235	73.6524	58.5672
SRR7558863	96.9459	94.0203	77.5286	55.2243
SRR7569641	94.276	89.4944	72.9257	69.9752
SRR7569414	95.1789	91.7596	77.7061	62.3626
SRR7560929	94.8999	90.3588	57.2485	50.9297
SRR7569964	94.9647	91.7953	73.145	64.2012
SRR7558444	96.2292	91.1262	65.5607	41.74
SRR7556765	97.8599	95.577	79.3942	74.323
SRR7567729	95.8723	89.968	60.6055	44.9164
SRR7564957	96.231	92.7106	70.9941	43.6738
SRR7560790	97.2143	94.7101	79.3291	48.5021
SRR7566786	96.3459	92.5994	74.0119	59.5362
SRR7568828	96.622	92.6972	65.0194	42.9795
SRR7568466	95.2295	90.4092	67.1552	46.5344
SRR7567183	96.234	93.4287	78.1848	68.6093
SRR7566788	96.0367	91.6777	69.1565	43.5738
SRR7558393	94.1497	90.2378	71.572	40.3804
SRR7568031	95.9224	92.2672	68.974	39.0741
SRR7561435	96.2504	92.476	74.5317	39.3614
SRR7568492	95.7339	91.6485	75.1448	46.6877
SRR7560192	95.0549	90.494	71.5868	53.883
SRR7560908	94.9237	91.2216	69.5365	56.7259
SRR7559731	99.2127	98.0983	93.6098	93.5874
SRR7559159	98.8159	97.4477	93.4481	93.4281
SRR7562893	97.7226	95.4758	82.9731	82.7429
SRR7564550	96.1112	92.6872	74.3353	74.1342
SRR7561861	96.2832	92.65	76.6852	69.5906
SRR7559849	96.6392	93.4271	80.3039	77.0932
SRR7565554	94.5819	90.1214	69.0632	41.7212
SRR7566186	91.7457	86.1176	65.4891	32.1925
SRR7565897	93.5485	88.3316	75.4625	64.2746
SRR7566518	90.5185	83.3126	60.9333	34.9213
SRR7557056	91.1995	85.5649	64.5314	34.3325
SRR7562187	97.8365	96.2305	59.7996	59.1419
SRR7560253	98.3003	96.0762	84.4673	83.2007
SRR7559134	96.22	92.906	73.7501	71.1618
SRR7566715	96.3279	93.1894	77.5737	68.8465
SRR7560044	93.0138	88.2947	67.2311	57.9197
SRR7569934	95.8757	92.6789	83.2786	78.3766
SRR7564460	96.6812	94.0998	80.2058	74.3884
SRR7562427	96.1285	93.4703	80.1358	78.2244
SRR7566330	96.1033	93.0653	81.9918	79.0977
SRR7568194	96.759	94.6786	86.1179	85.0713
SRR7568195	93.7133	90.5782	80.0077	77.1683
SRR7562792	93.5583	90.5953	77.2076	75.7782
SRR7566192	92.4353	87.0452	32.7969	7.05637
SRR7567121	94.6104	89.9275	76.992	51.0914
SRR7569819	91.2468	84.6852	63.8269	54.7386
SRR7563904	94.1095	88.4598	76.2156	63.5733
SRR7559791	97.6593	96.0351	91.3023	89.6245
SRR7567876	97.2112	95.0172	80.1088	68.2898
SRR7567877	97.2024	94.992	80.1481	68.7504
SRR7563211	95.1054	91.299	83.4752	80.7982
SRR7563212	94.9538	91.1168	83.2833	80.5863
SRR7559929	94.9755	91.5963	77.1116	67.2853
SRR7562755	90.9306	86.9014	75.0173	69.8773
SRR7558777	92.0841	88.1243	74.7427	67.2135
SRR7558778	92.1752	88.2732	74.7305	67.2957
SRR7558347	96.3557	94.986	88.4788	87.6552
SRR7558348	96.5692	95.2238	88.8297	88.0301
SRR7566308	97.2824	95.7492	88.5747	86.9566
SRR7564359	97.8223	96.6622	90.7958	89.5289
SRR7564360	97.9132	96.7489	90.8054	89.5248
SRR7556961	94.3855	91.5254	80.8009	80.602
SRR7567015	96.0772	94.4213	85.7978	82.6088
SRR7564507	97.2058	95.0585	85.0239	82.7936
SRR7556979	97.3835	95.6327	89.9347	88.1193
SRR7556980	97.3581	95.6108	89.814	87.9487
SRR7561825	96.8699	93.1513	77.3736	61.8424
SRR7567897	94.6731	90.752	79.7128	74.9
SRR7557288	96.1432	92.7566	79.4894	71.5891
SRR7566711	96.2936	92.7264	83.7981	70.5315
SRR7567274	95.4704	90.3938	77.1578	62.6301
SRR7556936	95.163	90.2416	72.4184	60.6697
SRR7559372	93.4293	88.6689	75.1289	64.8344
SRR7558663	93.9826	88.7096	77.7964	63.9333
SRR7564218	92.5002	86.548	68.5221	49.2629
SRR7563783	93.2909	87.9313	73.8084	64.289
SRR7559133	94.766	90.4117	79.4263	70.1447
SRR7569101	94.5551	90.7531	79.386	70.1324
SRR7561195	94.0705	85.6563	53.6521	19.5066
SRR7561538	94.1974	86.261	58.772	26.8068
SRR7563725	96.5106	92.5417	79.2602	67.4921
SRR7568957	94.7108	87.3793	61.6535	31.9636
SRR7568958	91.2718	85.1793	63.1911	47.3419
SRR7565218	94.5052	88.7296	67.3493	47.1708
SRR7558281	94.3319	89.1929	75.9564	60.6155
SRR7570009	96.6273	93.4206	80.8348	62.3837
SRR7568896	96.6788	93.8775	78.6279	65.1757
SRR7568876	94.7081	91.8328	73.3253	46.615
SRR7558819	94.8456	92.6528	81.843	80.7301
SRR7560613	86.8249	82.3938	65.7587	56.3099
SRR7559271	96.9095	95.2524	85.3499	84.8333
SRR7558894	95.1497	92.4005	80.0343	69.2357
SRR7565744	96.7415	94.5907	74.652	72.0157
SRR7566109	97.4059	95.3512	84.4192	21.2817
SRR7564584	98.0394	96.3604	78.1039	56.3254
SRR7564900	95.1285	90.7436	74.2402	67.8106
SRR7563195	95.9255	92.2757	75.2396	37.9334
SRR7569670	88.1184	80.345	67.5669	49.3091
SRR7566907	95.3708	91.722	67.0712	8.86317
SRR7563761	89.3775	82.8838	58.9076	34.7599
SRR7566835	87.4394	80.3044	54.5206	45.0872
SRR7566505	93.3889	89.1285	73.726	53.4346
SRR7559672	90.5898	85.6604	64.9284	40.4108
SRR7560873	97.5751	95.2254	81.6866	60.4656
SRR7565704	98.3282	96.5629	84.7413	71.609
SRR7558021	97.2076	93.999	74.0186	20.6856
SRR7560083	94.3932	89.3984	75.6614	73.3726
SRR7557704	92.9943	86.0965	67.0436	46.2319
SRR7567333	93.4467	88.2633	72.6775	38.4839
SRR7562724	93.5056	88.1667	66.661	57.4731
SRR7565022	93.0071	86.9435	58.344	45.6924
SRR7565081	93.0222	87.283	62.4256	41.1048
SRR7557927	90.2329	83.5809	57.9939	29.9467
SRR7557143	88.6415	81.6131	57.5205	45.1265
SRR7557144	88.6319	81.5105	57.3771	44.7918
SRR7562269	93.1017	86.3347	47.6206	35.7435
SRR7567254	94.5119	89.5042	63.5331	8.79145
SRR7568036	93.259	83.3219	29.7851	16.4857
SRR7561925	87.3813	78.887	51.1264	42.6517
SRR7565169	77.3689	73.5974	67.1937	66.4527
SRR7559824	94.8046	89.9039	70.1019	6.7483
SRR7566506	96.3285	91.9368	75.084	18.533
SRR7557471	96.1987	92.6522	84.1891	60.6783
SRR7567665	98.1867	95.7933	88.8536	78.8646
SRR7565298	91.9633	86.0671	70.5402	27.9265
SRR7559808	91.7551	85.1832	66.0596	58.6697
SRR7558091	95.2664	89.6274	77.2913	63.2414
SRR7558676	89.4628	81.0745	57.0543	37.2181
SRR7565432	89.3437	82.7626	47.489	21.7628
SRR7566037	89.4803	80.9438	47.8628	38.0517
SRR7558677	91.8737	84.7589	66.7676	49.8493
SRR7562219	91.1796	84.7851	49.145	31.0422
SRR7558401	89.2433	81.1228	49.3452	36.1805
SRR7561193	89.8547	81.1371	60.1039	40.5684
SRR7569750	87.8463	78.9815	55.7864	41.1076
SRR7560522	88.6227	80.062	63.8707	48.5819
SRR7567785	92.7487	87.7424	29.8279	18.3965
SRR7566031	93.2716	88.0171	76.9589	56.6483
SRR7565827	90.4626	81.9507	61.9822	37.8644
SRR7568136	90.1778	82.1079	57.6676	44.488
SRR7561623	98.0668	96.434	90.5807	85.3924
SRR7557631	97.6192	95.7915	91.0203	84.7713
SRR7568987	98.1586	96.8262	92.7346	91.789
SRR7562936	94.9808	90.7709	79.173	77.4197
SRR7564920	94.6547	89.9969	79.1142	74.6219
SRR7566460	93.3637	88.8018	78.0794	75.3037
SRR7559069	96.6758	93.3251	81.3909	77.847
SRR7566618	96.7506	94.1331	83.796	81.6649
SRR7564917	95.0973	91.5369	79.0503	76.3749
SRR7567569	94.8714	91.9625	81.8269	78.4961
SRR7567570	94.9191	92.0163	82.0012	78.7063
SRR7559853	94.4868	91.0181	78.4472	77.6628
SRR7559036	90.9014	84.6079	67.6983	62.6171
SRR7557021	93.0049	88.916	75.8743	70.9767
SRR7564693	97.7716	96.3819	92.0761	91.9666
SRR7568275	97.9433	96.372	92.2181	87.1432
SRR7568276	97.6828	95.9313	91.6347	85.8813
SRR7567199	87.408	80.3325	66.9519	24.1657
SRR7568302	97.8559	96.2442	92.1144	86.208
SRR7565887	96.0867	92.8749	87.0634	73.6689
SRR7561110	98.512	96.9155	92.5619	86.8502
SRR7566427	91.3753	84.4838	60.6144	39.0271
SRR7566804	91.6883	84.8053	57.4843	44.2262
SRR7563265	93.611	88.1933	71.9212	57.4552
SRR7558878	93.3574	87.7217	69.213	44.273
SRR7569266	88.3488	78.5269	52.9559	21.6682
SRR7562650	91.8078	85.0187	68.5346	63.0848
SRR7561942	88.6003	79.7846	57.9657	14.4288
SRR7564366	84.0509	74.0715	52.6017	35.0932
SRR7561358	85.2048	77.6025	43.119	32.6842
SRR7563945	87.6637	80.7255	57.011	43.482
SRR7567065	89.361	82.2056	63.6191	49.5123
SRR7566046	92.3204	83.8338	26.0037	8.36595
SRR7559987	91.7951	80.1892	33.9325	1.89997
SRR7569334	90.8663	77.6883	49.2903	3.74143
SRR7560614	90.428	81.5339	49.1099	11.6571
SRR7563788	92.2266	82.5638	40.0078	4.78331
SRR7563947	94.8509	90.9694	74.8376	45.5547
SRR7561219	95.0863	91.305	77.7941	43.2277
SRR7561220	96.0591	92.6218	80.8598	42.4746
SRR7568050	96.0274	92.6073	66.2619	25.8261
SRR7558057	94.3154	90.5358	68.5006	31.9175
SRR7569572	96.0886	92.3548	68.1015	26.4068
SRR7569573	96.1204	92.4434	67.647	25.8129
SRR7567019	93.5204	89.2166	70.5287	38.0197
SRR7568758	95.4945	91.9122	69.1285	25.8327
SRR7559440	92.9477	88.7052	77.5846	57.9255
SRR7565387	95.8274	92.7647	73.8562	39.6293
SRR7559695	96.2196	92.6802	77.7668	45.3683
SRR7559696	96.5509	93.1554	75.9494	43.3245
SRR7562204	95.4733	91.6356	68.9379	23.331
SRR7561579	92.8118	87.5526	67.8725	32.7788
SRR7565703	94.3994	90.027	66.2911	17.4223
SRR7562249	97.7225	95.5687	90.8393	81.1807
SRR7562250	97.718	95.5432	90.7488	81.0857
SRR7560811	95.0829	91.4887	83.8108	40.9185
SRR7560812	95.1824	91.5197	83.9948	40.2377
SRR7558177	96.6609	93.2281	83.3643	43.9697
SRR7558335	97.5385	95.407	92.0719	90.4895
SRR7558336	97.9662	96.1734	92.9619	91.9573
SRR7567819	95.6079	91.9743	74.4314	41.0021
SRR7563046	96.566	93.3419	84.1064	59.5176
SRR7563047	96.7291	93.6298	84.8305	60.6761
SRR7557795	89.0937	79.6918	56.0248	28.5833
SRR7560647	92.452	85.6622	56.0732	30.2293
SRR7568317	93.1143	86.8147	50.5096	21.1692
SRR7557496	90.8111	84.2064	66.3863	47.5248
SRR7564098	91.2934	85.3917	57.4885	29.6571
SRR7567961	92.3762	85.5894	61.8832	46.8529
SRR7561225	88.8256	81.0648	58.2122	24.9506
SRR7569283	92.3624	84.7317	56.2251	27.3821
SRR7561308	91.6882	83.1988	57.8075	30.1883
SRR7568706	88.4172	80.2061	59.1674	26.2388
SRR7567893	91.9405	85.5794	62.3106	30.0848
SRR7565658	88.5408	79.9585	57.7369	37.9589
SRR7556866	88.6152	80.3562	50.5531	26.7667
SRR7557447	92.0843	85.2431	63.0222	42.1254
SRR7562825	89.6592	81.1219	54.2104	30.7877
SRR7564226	87.8632	79.5352	53.0492	32.9762
SRR7563416	89.766	81.6293	49.4847	24.0847
SRR7568760	86.8473	78.8543	50.3336	25.9544
SRR7565089	87.5389	79.1657	51.2702	35.3496
SRR7563003	89.4194	80.7708	53.45	30.3118
SRR7566700	91.7912	85.3773	73.2001	39.2656
SRR7558847	89.2752	78.1583	44.7828	28.9084
SRR7563585	88.7074	76.9116	45.1349	26.2644
SRR7567635	87.5915	78.129	37.5276	27.8653
SRR7564088	94.051	90.3234	71.9982	67.7131
SRR7564827	86.6699	74.5958	41.5308	22.9928
SRR7565809	87.6217	75.2249	50.555	20.7643
SRR7567945	88.551	78.2171	53.436	32.7402
SRR7562758	93.5538	86.9419	71.6891	38.0924
SRR7560803	88.1922	76.3041	53.034	13.8929
SRR7559346	90.7566	83.0504	47.66	21.8226
SRR7557725	85.33	74.0763	33.1214	18.3366
SRR7569395	90.1336	82.1146	39.4516	25.1373
SRR7564656	89.4196	81.6662	37.3393	26.7268
SRR7567003	89.2295	81.3798	45.3405	33.1213
SRR7565119	88.5242	78.4381	30.4293	22.8859
SRR7569462	88.1785	77.0454	46.811	33.8682
SRR7561417	87.5087	78.3361	43.8055	27.8655
SRR7561546	87.6396	76.6782	43.042	24.5726
SRR7569811	86.8126	75.2018	47.0078	25.0626
SRR7562594	85.6693	77.6723	50.8329	39.207
SRR7569118	89.6036	83.6147	48.9843	27.0114
SRR7561764	95.3368	89.0434	22.1295	1.94231
SRR7562975	93.8105	87.0999	27.4729	7.6744
SRR7566620	93.8005	84.8275	49.3018	5.8274
SRR7562161	92.5365	84.6588	38.2508	25.3417
SRR7559819	92.2156	82.1622	43.8461	11.562
SRR7568604	96.4219	92.5331	78.5912	70.525
SRR7568573	95.2389	90.2064	73.5482	66.1408
SRR7558051	95.1119	89.5675	69.3995	58.0466
SRR7569387	90.9133	83.3327	61.3945	50.0864
SRR7567965	94.4415	90.333	75.9984	64.246
SRR7566447	92.376	86.4574	65.04	55.5815
SRR7562349	91.2813	82.2466	62.9181	56.5925
SRR7559912	94.4892	89.9965	72.8166	59.9158
SRR7562009	93.8777	88.4638	70.3526	46.078
SRR7562956	94.2263	88.6916	66.8806	45.6683
SRR7561809	94.6293	89.5399	73.7803	56.2545
SRR7564736	94.956	90.6738	70.9884	53.4615
SRR7567334	94.6776	90.86	73.757	64.6079
SRR7563140	93.9673	90.1377	75.7247	33.5079
SRR7561581	94.7444	90.2655	71.7915	63.3862
SRR7560506	94.3435	88.5697	64.1713	51.5831
SRR7568560	91.8085	86.2383	68.2093	60.0388
SRR7568786	93.4973	88.2937	70.0992	53.7469
SRR7558639	94.5071	89.5316	70.865	62.6372
SRR7563710	93.3279	87.3895	69.4961	37.9882
SRR7561697	94.6344	90.8934	71.431	53.1473
SRR7558354	91.1059	85.8455	66.6125	52.7758
SRR7562870	92.6142	87.9797	69.9144	60.4488
SRR7564355	91.1154	85.5672	67.6215	59.9352
SRR7563610	97.1562	94.6531	88.7648	81.8071
SRR7566240	95.1027	91.6073	83.6313	66.8402
SRR7566029	97.255	94.2472	87.5515	71.9806
SRR7561073	93.4787	87.6574	71.2001	61.0888
SRR7558622	92.8828	87.0357	71.4755	47.7291
SRR7563924	94.1945	89.7387	72.4993	50.5019
SRR7568586	97.9826	94.9159	88.5568	86.7465
SRR7564041	96.1924	92.1542	80.2113	67.645
SRR7560950	94.8877	89.8836	71.746	51.9709
SRR7566135	94.2458	89.006	72.8093	51.1803
SRR7561657	94.3281	88.8242	73.7952	53.4217
SRR7565462	95.1268	90.2054	75.9224	55.31
SRR7560639	93.5783	87.7408	72.039	49.6939
SRR7563382	94.1796	88.997	68.9283	49.2646
SRR7562045	91.4669	85.827	64.7236	50.7842
SRR7563896	94.5054	92.9883	26.7693	1.55133
SRR7558297	95.2159	91.376	79.6109	70.807
SRR7562047	90.9702	85.0308	63.6841	41.4687
SRR7566971	92.1259	86.1788	66.0078	50.6236
SRR7560366	92.2991	86.3466	65.1276	46.228
SRR7565771	92.0101	85.8392	66.3001	43.8051
SRR7567837	92.1799	86.8919	66.2904	48.459
SRR7566092	91.2058	84.704	65.3248	43.1178
SRR7559189	90.9872	85.3635	63.1901	48.4877
SRR7560936	92.9366	87.9165	64.1865	42.4098
SRR7567434	91.1957	85.4637	63.5048	37.2236
SRR7564006	96.7714	93.1799	85.2702	31.5495
SRR7569534	94.9554	91.9073	86.0282	57.244
SRR7564361	92.6375	86.4196	77.9666	61.4732
SRR7569638	96.1441	92.9369	84.258	82.7771
SRR7569770	96.1853	92.469	83.2473	73.657
SRR7565122	76.898	68.6569	58.8364	38.4401
SRR7561373	95.2915	91.9934	82.5654	82.2673
SRR7561374	92.9002	89.1362	78.7962	78.4994
SRR7566629	96.5468	94.2956	85.6893	85.6259
SRR7566630	96.6975	94.5331	85.93	85.8642
SRR7566900	98.5932	97.1859	92.8347	92.7976
SRR7566901	98.6156	97.2045	92.8315	92.8038
SRR7566902	98.6175	97.2398	92.9316	92.8951
SRR7561420	97.8332	96.3959	91.8455	91.7929
SRR7561421	97.7405	96.2629	91.6621	91.6059
SRR7563579	92.4967	89.9605	84.3603	81.12
SRR7563959	94.6098	87.7343	63.3077	26.7055
SRR7569716	93.2023	86.6915	62.4793	29.2869
SRR7561061	94.6783	88.2733	61.48	19.0757
SRR7565486	94.8336	89.138	66.1015	30.1256
SRR7559940	94.8711	88.2136	63.5489	48.7507
SRR7563956	95.2287	89.9136	63.4065	47.393
SRR7563013	96.3266	92.3913	72.2832	42.9204
SRR7559727	96.3101	92.7086	64.5289	9.66579
SRR7561540	90.442	84.6239	64.4518	61.7433
SRR7568737	92.8355	89.32	77.1697	73.0992
SRR7566604	95.6264	90.0343	66.9845	12.4136
SRR7564561	94.2276	88.9587	71.8643	38.7782
SRR7568496	93.4649	87.6126	67.6639	32.5893
SRR7560878	94.6328	90.4022	71.7754	55.1288
SRR7565769	95.7149	91.4689	74.961	51.004
SRR7568137	93.8048	88.3152	66.6875	31.0693
SRR7568990	91.7252	85.9469	68.2772	57.9276
SRR7562734	94.064	89.5595	65.3262	48.1093
SRR7566610	94.2345	89.2744	67.1931	33.472
SRR7567234	94.1981	88.7385	70.9929	63.779
SRR7561578	95.4297	91.9753	77.8307	69.7408
SRR7568462	95.9415	91.7983	75.2422	62.8681
SRR7561524	96.1114	91.9641	68.4742	50.6624
SRR7562474	93.7225	89.3972	65.3296	43.8854
SRR7568349	95.1839	90.2045	65.6428	32.2509
SRR7569165	95.1591	90.7207	67.763	19.9963
SRR7560368	97.684	95.5781	59.5136	0.644915
SRR7568820	97.6622	95.6953	59.9575	0.643819
SRR7561082	96.954	94.4892	59.4579	2.03619
SRR7567629	95.6885	92.2256	58.0024	16.2026
SRR7557646	94.5974	88.9791	66.1074	56.9564
SRR7563056	95.1469	90.5422	74.2844	26.3491
SRR7561003	88.4439	81.8114	63.3475	20.0424
SRR7557106	97.2539	94.2564	87.1506	71.0623
SRR7560169	91.4058	83.441	57.7597	45.116
SRR7567105	95.2319	90.5641	72.5065	45.3078
SRR7566219	92.9169	86.0805	64.8882	33.5467
SRR7562335	90.1418	82.7865	64.7832	41.9386
SRR7562336	80.4431	72.0125	55.6162	35.4106
SRR7568873	94.5874	89.3652	71.1448	49.7435
SRR7561060	92.5796	86.2347	63.5229	33.7574
SRR7569702	92.2842	86.3732	65.3694	41.6478
SRR7563551	93.3567	86.5586	69.0501	40.4331
SRR7564754	92.4479	86.4088	72.5686	56.1863
SRR7559926	91.6345	85.7135	64.6468	45.0998
SRR7564826	91.3053	83.5182	64.1608	36.1315
SRR7565607	92.5986	86.5505	64.7363	47.4196
SRR7563938	92.8532	86.6673	65.268	32.0276
SRR7564282	92.5685	87.0848	69.4959	47.9319
SRR7557038	93.1716	87.2813	67.046	38.6082
SRR7562130	92.0014	85.0682	68.1529	57.0782
SRR7562966	93.659	88.4077	73.6533	56.0259
SRR7568665	91.687	86.2304	64.354	46.7985
SRR7569892	93.2023	88.354	71.8354	54.9846
SRR7563196	92.2879	86.2326	68.5176	58.1447
SRR7557534	91.9848	85.6646	62.4595	48.9893
SRR7559646	91.9032	85.6258	68.0063	55.028
SRR7563712	92.1148	86.2279	68.8712	53.8767
SRR7563997	92.0578	85.6583	68.3232	51.7576
SRR7558861	92.2162	86.559	69.775	57.9156
SRR7567587	91.9074	85.4922	66.938	55.9178
SRR7557974	89.6703	82.6168	66.2571	49.3211
SRR7562817	89.8317	82.4528	61.5367	43.9004
SRR7558094	86.1119	80.1826	48.7698	34.0574
SRR7558768	95.291	90.8719	81.3888	49.7618
SRR7562245	94.4303	88.5924	77.7467	34.9391
SRR7563461	92.7949	86.29	74.5848	34.6767
SRR7557079	94.5434	90.7426	83.0456	73.0892
SRR7557781	96.6596	92.5052	66.4456	35.4501
SRR7561066	96.1641	91.9044	65.444	33.83
SRR7565627	97.4311	94.3553	76.7305	60.7249
SRR7569985	94.4933	90.125	72.1051	56.6417
SRR7559941	96.9815	93.0924	71.8884	53.5534
SRR7564451	95.879	92.0838	75.7781	62.6995
SRR7565881	95.951	92.3715	76.4164	63.3513
SRR7569700	94.6456	89.5183	59.3811	20.1462
SRR7569417	96.3283	92.1644	62.5282	27.1418
SRR7559183	96.3439	92.2876	64.2156	29.3772
SRR7564315	96.8322	93.073	67.5151	37.6099
SRR7559151	96.532	92.8578	74.4684	53.5386
SRR7567271	94.5575	90.5688	69.2855	57.3764
SRR7567048	95.0416	90.9989	75.2171	66.8666
SRR7567049	95.2355	91.3974	74.6459	65.1743
SRR7567050	95.2745	91.4739	74.5447	64.8455
SRR7567051	95.2541	91.4437	74.6336	65.0804
SRR7558492	94.2491	89.5291	69.9038	55.0712
SRR7562093	96.2614	92.3215	68.9171	54.3406
SRR7557282	95.1699	90.2982	65.8288	47.2155
SRR7567799	95.2611	91.3964	64.2508	33.7951
SRR7562514	90.4591	82.2988	57.2355	29.9935
SRR7566399	86.2147	77.7596	56.3379	25.9926
SRR7559525	97.1128	94.5428	73.5027	57.3066
SRR7559526	97.0569	94.1296	73.8176	55.4592
SRR7559527	97.2132	94.2687	73.9438	55.6382
SRR7564480	97.6581	95.1795	69.7427	51.8754
SRR7557905	94.816	90.0586	66.4274	52.5395
SRR7557906	94.9306	90.3191	66.5352	52.5473
SRR7557907	94.2929	89.3845	68.0751	55.8033
SRR7558081	94.991	90.2146	70.0359	59.107
SRR7559928	94.834	90.6799	69.4453	60.6234
SRR7563618	94.0247	89.7627	67.7984	57.6368
SRR7563176	90.7127	82.1364	65.5382	35.0719
SRR7563177	90.6884	82.1092	65.4568	34.3569
SRR7566349	89.9089	80.2444	68.9189	10.1664
SRR7565555	90.2898	82.7664	61.9614	28.2425
SRR7565556	90.1962	82.6944	61.7908	28.6973
SRR7569445	92.5521	85.1076	67.5749	27.0736
SRR7569446	93.3707	88.1177	63.916	41.6899
SRR7562551	90.4368	81.408	60.8458	54.7794
SRR7562552	92.7947	87.1689	65.9375	57.1777
SRR7562597	94.2985	90.2996	58.9786	51.1005
SRR7562598	94.2081	90.1933	59.1158	51.161
SRR7566750	92.9779	88.2205	70.4587	59.9808
SRR7566947	91.4471	85.4464	67.7395	52.5695
SRR7566948	90.6826	84.9995	63.4859	49.8162
SRR7568118	92.8273	87.0728	69.2512	50.3467
SRR7560249	92.5408	87.3849	66.8869	50.7695
SRR7560979	93.3387	87.9721	66.9625	48.843
SRR7564054	91.437	86.0675	67.8865	55.2932
SRR7559296	92.1346	86.2762	65.4936	44.0101
SRR7559297	92.1617	86.3163	65.4618	44.2071
SRR7561048	89.2223	82.2452	64.3842	32.0314
SRR7562714	93.2491	88.4922	61.3124	35.2591
SRR7562715	93.2392	88.5031	61.372	35.4024
SRR7559579	91.9366	87.1278	67.4982	47.3801
SRR7562406	91.1525	85.6932	63.9921	49.6054
SRR7560298	91.1573	84.0866	64.4696	30.0168
SRR7567946	87.4504	80.2877	57.1367	40.8739
SRR7561941	88.9082	82.156	58.9123	47.3333
SRR7564285	88.3477	80.1544	57.1767	38.9137
SRR7559218	93.3344	86.1916	64.6876	0.669521
SRR7559219	93.3301	86.1852	64.6778	0.660508
SRR7559158	92.1047	84.1083	60.8653	5.1208
SRR7558857	93.0483	85.9073	66.4501	1.94553
SRR7569977	91.8214	85.0181	61.1723	40.5918
SRR7569978	91.8012	85.0091	61.184	40.6322
SRR7560972	91.8919	85.3766	70.4554	49.2701
SRR7560973	91.8947	85.3923	70.4621	49.1731
SRR7562588	94.5092	89.6622	78.4339	55.1553
SRR7569394	94.8438	89.6841	79.2776	56.4067
SRR7568352	92.4613	85.4695	69.3336	58.6964
SRR7557840	96.3154	92.9155	82.5213	70.0199
SRR7566904	96.8677	93.463	78.0857	71.5273
SRR7564383	92.045	87.0409	64.8297	55.8336
SRR7569369	94.2008	89.6711	77.1718	68.1279
SRR7569370	94.4198	90.0575	78.0052	68.2921
SRR7561381	90.9648	85.5963	67.694	60.0445
SRR7568220	92.981	88.6605	69.1234	61.2867
SRR7558782	88.0355	82.7366	48.6076	39.6056
SRR7565352	95.6671	92.6439	73.1935	53.7096
SRR7565353	95.7425	92.7387	73.359	53.7954
SRR7562039	96.3711	93.3289	75.2859	53.0922
SRR7568354	94.3594	90.0014	73.308	48.8797
SRR7561453	96.72	93.1345	84.6351	77.3152
SRR7562909	96.6387	93.182	83.0046	77.8553
SRR7558162	96.329	92.2457	82.9096	74.9794
SRR7568500	88.953	82.0617	52.8211	26.1874
SRR7558190	88.6042	81.3175	48.4763	23.6385
SRR7557933	90.5398	83.3488	53.8784	27.7507
SRR7563313	91.7927	85.5306	54.2716	25.4318
SRR7562829	93.2996	87.5076	59.6464	35.5438
SRR7565415	84.5685	75.1982	58.0186	36.7751
SRR7568158	89.6711	83.1344	49.1623	38.4766
SRR7564437	88.3167	80.9452	50.8633	33.2576
SRR7564438	87.9043	80.6384	48.5778	30.871
SRR7567860	93.8659	87.4755	77.8803	42.6512
SRR7559574	93.5088	86.7269	74.7839	45.8503
SRR7566737	89.3007	80.2557	58.5125	29.8191
SRR7569027	87.5429	81.6734	69.1168	47.0198
SRR7566552	85.4584	78.5471	63.7607	48.6315
SRR7561274	94.5976	91.3764	85.0564	79.0311
SRR7560029	96.5091	93.3849	81.868	72.0277
SRR7562318	94.0753	89.0449	75.5012	61.6038
SRR7561776	96.2367	92.9951	85.5045	76.6346
SRR7561983	92.0944	85.6478	67.7542	35.557
SRR7558596	93.2782	87.9989	77.5315	50.405
SRR7566784	96.2499	93.1411	75.1087	69.9945
SRR7561320	92.5077	88.4924	66.0453	60.6473
SRR7558941	95.6015	92.3297	74.3188	69.707
SRR7563863	93.7653	89.891	71.545	66.2533
SRR7567623	93.0689	88.8577	70.0993	63.6076
SRR7567042	93.5891	89.3438	68.9678	58.9201
SRR7568993	92.2299	87.9988	57.0337	41.6961
SRR7564765	86.6832	79.4115	57.5707	54.8418
SRR7556998	89.6587	82.4235	47.5171	40.7224
SRR7565060	90.9354	83.5465	59.4333	36.3504
SRR7569556	89.1853	81.836	63.927	27.3222
SRR7562837	94.4217	89.2305	79.3108	25.9402
SRR7563770	94.4366	91.324	82.7725	62.6517
SRR7566496	92.8008	86.7754	76.5887	17.0789
SRR7557561	95.4826	93.0882	87.8464	83.1702
SRR7559733	94.5102	90.5585	70.4288	68.0816
SRR7558213	94.2364	88.27	67.0672	60.2568
SRR7563500	92.5794	85.8214	66.8038	51.0424
SRR7563501	92.297	85.658	66.4481	51.0284
SRR7557835	93.3916	88.1639	77.2881	65.0726
SRR7557836	93.4373	88.187	77.4306	65.3838
SRR7567759	94.3514	88.5195	74.8119	71.1326
SRR7568566	94.4748	89.2313	77.6054	68.6021
SRR7569474	94.6054	89.4813	78.5245	72.4886
SRR7569475	94.5982	89.4341	78.2606	72.2123
SRR7563173	93.2932	87.1575	72.866	65.4181
SRR7563174	92.777	86.6853	72.352	64.9935
SRR7567463	93.1091	87.2799	75.0638	62.9797
SRR7564422	91.2423	85.0088	71.5402	59.9247
SRR7564423	91.165	84.8677	71.2389	59.6553
SRR7559031	93.4938	87.5585	73.9577	68.8943
SRR7563855	91.923	84.6778	65.0762	35.4785
SRR7563856	89.3998	82.2786	60.9841	39.9679
SRR7567680	93.0068	87.6759	75.8726	68.779
SRR7567681	93.132	87.33	73.4992	69.5321
SRR7569419	94.8511	89.6722	77.127	74.5748
SRR7569420	94.7552	89.5581	76.868	74.304
SRR7561049	91.6767	85.5876	70.0545	62.991
SRR7562952	95.6559	90.8124	63.9757	29.7789
SRR7562953	94.1971	88.6075	63.8311	39.4174
SRR7564903	91.742	85.2631	60.2693	28.0312
SRR7559829	92.7782	86.849	67.1566	50.7939
SRR7564154	93.2935	87.9803	73.4547	66.9204
SRR7569421	92.4689	87.2476	73.6151	56.259
SRR7569422	92.5533	87.4344	73.8048	56.8493
SRR7559454	93.812	88.6544	70.5168	68.2608
SRR7559455	93.4377	88.1209	69.2576	66.1069
SRR7564871	93.5493	88.6303	71.679	67.0324
SRR7564872	93.5065	88.5366	71.6789	66.9303
SRR7563901	94.0615	88.2088	68.9238	61.1059
SRR7567316	93.4124	87.2761	72.7422	64.1373
SRR7562455	91.8226	84.9498	67.8292	61.9724
SRR7562456	93.0963	86.9803	69.1017	62.1337
SRR7568578	91.1	84.8951	70.5202	51.8323
SRR7560068	92.0429	85.8663	69.6052	62.0496
SRR7564309	93.4753	87.7863	70.1725	63.2618
SRR7564310	93.3845	87.7249	70.2002	63.175
SRR7567770	91.9544	85.638	66.2156	56.7216
SRR7566909	93.1412	87.7372	73.4725	52.2706
SRR7566910	92.4363	87.0285	72.4304	51.3836
SRR7566713	95.8133	90.0856	66.8849	60.1937
SRR7566714	95.7517	90.0097	66.6371	60.0454
SRR7564029	95.0054	90.2858	74.6002	61.3583
SRR7567370	93.5508	88.3832	74.778	63.2672
SRR7566517	88.6138	78.3953	57.1813	48.7386
SRR7566062	90.3127	82.7138	63.8916	51.9179
SRR7557027	88.6387	79.8946	51.8517	41.0878
SRR7557900	91.4052	83.3652	60.5542	39.2046
SRR7564868	83.7646	75.3454	57.1884	33.2682
SRR7567867	95.7864	91.7738	74.3336	34.8037
SRR7563785	94.3909	89.8602	75.2609	41.6415
SRR7568618	90.6323	84.4853	67.6498	58.4986
SRR7567432	96.6864	93.6793	82.2161	72.0142
SRR7563511	97.1151	93.8769	83.8734	66.8111
SRR7566598	94.1525	89.6169	72.0799	49.8622
SRR7563133	94.264	89.3526	74.7231	60.0761
SRR7557399	95.0628	91.1225	80.3179	65.0848
SRR7562004	94.7694	89.5175	75.4311	43.6897
SRR7557973	94.031	89.4765	74.0537	62.5952
SRR7561278	96.4586	93.0301	82.5912	63.389
SRR7559483	96.3645	92.9202	81.5333	71.5759
SRR7568130	95.0648	91.9367	82.317	75.5902
SRR7567598	88.4917	82.0072	65.8618	42.2071
SRR7560435	82.2917	74.051	57.3896	34.5316
SRR7561956	96.4136	91.6725	86.9397	74.8844
SRR7562478	96.9186	93.0539	86.9739	64.8288
SRR7569871	96.702	93.0442	85.7899	64.9581
SRR7559417	96.8055	93.6753	82.4095	66.8674
SRR7566511	95.7412	92.6428	80.9517	73.0653
SRR7565834	94.3068	86.1965	50.3783	24.833
SRR7565835	94.1646	86.5542	54.0734	32.4935
SRR7557938	93.6688	85.5725	52.9917	30.8782
SRR7567061	94.0957	85.2747	47.7918	17.651
SRR7567229	93.3125	84.8193	54.6281	33.8062
SRR7557484	91.744	84.8804	62.0085	52.0409
SRR7556920	90.3015	83.5143	60.7188	53.8093
SRR7556921	90.3104	83.5237	60.6452	53.7989
SRR7565930	95.0738	91.0398	36.4212	31.7374
SRR7569035	92.807	87.501	54.5174	49.8219
SRR7558882	93.867	88.8318	62.2903	52.0253
SRR7568065	92.8015	87.0776	69.9267	58.7228
SRR7563190	88.4927	82.5703	56.2061	44.9918
SRR7560012	92.3517	83.6085	52.8414	11.0322
SRR7567638	93.412	85.5949	53.8973	14.8782
SRR7563445	92.9804	84.5294	48.0425	17.0562
SRR7562261	93.5977	84.4264	44.1857	11.231
SRR7569553	93.2423	84.8849	49.0337	25.3757
SRR7568306	94.5162	87.2011	54.8987	33.9311
SRR7568307	94.5047	87.2451	55.2051	34.7029
SRR7564323	94.6672	89.2367	75.6321	20.0818
SRR7562149	96.7343	93.3828	82.6385	76.256
SRR7558421	93.2285	87.6494	69.3176	55.0285
SRR7566267	88.9875	79.6405	56.9975	39.3657
SRR7561921	94.0361	87.3447	63.9699	60.4611
SRR7559164	92.9785	87.7387	61.6559	55.3549
SRR7559467	93.1248	87.6876	62.0843	41.0459
SRR7569688	93.3533	86.0557	57.0803	42.1173
SRR7557391	91.6865	83.9012	54.8333	39.2828
SRR7566619	92.0434	87.08	66.7728	51.8531
SRR7569873	94.5202	89.7538	61.9238	49.3363
SRR7561978	93.6683	86.5942	59.067	38.886
SRR7561979	93.5503	86.5021	59.1321	39.2896
SRR7557293	92.6983	87.5724	72.6067	58.8383
SRR7569764	92.0521	84.563	65.7952	44.3948
SRR7568380	93.2157	85.7879	49.9001	24.9157
SRR7566885	94.5836	90.2091	43.5102	32.9074
SRR7566886	94.6195	90.317	42.7308	32.396
SRR7559349	94.9716	90.6241	63.2685	44.8509
SRR7563702	92.6078	85.4974	50.4238	34.4248
SRR7558935	92.2528	84.8505	57.8331	33.9068
SRR7559839	92.6763	87.19	62.9575	40.4851
SRR7557134	93.1421	87.1571	64.0302	46.529
SRR7568005	94.2919	89.0375	54.9275	39.7645
SRR7567213	94.226	89.4717	65.2344	48.1217
SRR7563560	93.0966	87.7091	67.7641	51.8153
SRR7565710	93.8355	88.7287	58.1253	40.5273
SRR7565559	93.5424	87.5977	59.6548	38.1725
SRR7560090	91.4817	84.5376	61.5314	38.3047
SRR7567180	93.8718	88.4372	68.4918	53.1559
SRR7562537	93.2286	87.2426	56.3224	43.6177
SRR7562538	93.1196	87.0957	56.2356	43.4019
SRR7563571	94.1764	89.3574	55.2026	29.4911
SRR7568599	92.8993	88.2053	68.7427	55.4747
SRR7567926	95.6509	90.4399	82.1072	47.9131
SRR7560779	95.0901	88.9975	83.4215	39.3271
SRR7566189	94.0323	86.757	77.329	15.999
SRR7566190	93.8322	86.6055	76.9157	16.5654
SRR7568980	92.2927	86.4437	68.3403	48.9402
SRR7568409	94.9718	88.6968	74.6797	27.0702
SRR7562729	95.2038	90.3502	74.6315	52.8151
SRR7562730	95.26	90.4037	73.9272	53.0844
SRR7563034	91.5205	84.5947	65.5026	41.4931
SRR7563564	91.0472	85.2274	68.7883	53.8102
SRR7569379	91.8821	86.828	69.2229	44.5145
SRR7569380	91.6425	86.446	68.8708	45.3302
SRR7557119	90.9736	83.0317	59.9956	44.1423
SRR7561893	92.5188	86.2981	69.6602	53.3856
SRR7560739	92.829	86.0022	67.131	47.7866
SRR7570008	89.6044	79.4824	53.4103	36.771
SRR7565295	91.1587	83.9887	61.4196	44.3939
SRR7558672	87.6395	81.8592	62.487	36.0275
SRR7558673	93.4256	88.0472	65.1335	38.562
SRR7563964	90.9197	83.0119	56.866	41.4194
SRR7563051	92.0217	85.4869	61.1481	41.832
SRR7559415	90.6452	82.7686	54.8779	38.0416
SRR7563102	89.5027	81.8587	61.0228	44.2871
SRR7562495	89.5971	83.1158	60.9399	31.137
[truncated: 11,245 more rows]

## Sheet: SuppFigure 1b
scaffolds >1 kb	scaffolds >2 kb	Above medium MAGs	High quality MAGs
8451	12253	28048	28048
12790	20688	8942	40941
10836	15014	6401	24443
8358	12663	4413	27024
13010	17566	40941	70504
34742	53496	24443	36345
6154	9831	27024	10297
7054	10791	3922	8738
11073	16270	5681	113722
6957	10929	70504	24171
5822	9494	36345	175733
6244	9548	7740	24284
8899	14504	19252	65164
7584	11561	10297	62639
16848	22411	14197	18929
9207	13227	5932	31120
11664	16298	8738	16329
15935	22389	5414	18889
7790	12452	12685	145601
9267	14265	113722	33535
10852	15165	24171	92719
8148	12937	175733	30486
9698	14447	24284	67986
25543	37204	4670	30931
10145	14679	51277	13121
11359	17353	6945	39776
8944	13807	4710	78255
9050	13181	65164	47222
9516	14824	43461	16854
9468	14778	4413	27655
5676	9627	62639	58536
9729	13611	18929	12426
12006	18292	31120	56710
8203	11978	16329	16354
20053	24478	13684	41086
9733	14082	12191	59980
7487	13272	4265	17860
9564	14234	3527	11399
8808	12089	18889	160219
4517	6088	5650	19815
9548	15724	4839	72550
14617	20153	4427	11286
6977	10192	12333	63326
18507	31824	4252	46576
10803	15123	5981	13699
7279	11000	145601	28255
8592	37019	33535	183991
5354	8370	24559	24101
8361	14732	92719	50085
6884	10729	30486	37283
9567	15050	11430	123645
14842	20040	13103	100438
10355	16937	19659	21810
16831	22492	67986	184708
9678	13963	11759	91635
17400	26216	30931	108531
5208	10395	13121	36068
12347	17421	10113	24500
17929	24456	39776	75049
16048	20735	78255	262164
7055	10912	47222	104494
10946	15986	16854	59153
9298	14048	27655	14999
10136	14313	4584	39384
8723	13667	14065	57502
5660	9149	58536	13549
9174	12612	50761	71137
8203	14871	12426	75864
10835	18934	56710	7557
8086	12803	16354	68368
16105	23333	41086	61685
9579	16478	59980	122251
7041	11463	9713	10951
11728	16891	17860	16657
7497	11069	11399	132142
28285	36017	160219	42344
5768	7992	19815	55418
30590	36733	10333	19532
5809	8884	7911	9884
8792	13719	72550	34998
9430	14144	9630	28208
12416	18197	11286	468403
12152	18831	63326	55155
8164	13208	46576	47782
12718	18330	6414	19925
6002	9597	7539	63393
11721	16796	10677	32170
12064	18549	8027	9869
17660	25785	13699	97934
8795	14653	7969	43087
8258	12229	47112	70047
26140	36287	28255	47084
12677	18248	183991	27228
29775	39317	4378	37515
10402	16393	24101	28556
9022	14027	50085	50289
6548	9793	6980	9036
6930	10322	4116	18806
10601	17030	11106	10792
6523	10344	9826	58669
14547	26949	4698	28940
8273	12511	77396	100956
6416	9685	14560	47878
9683	14418	21695	65224
9541	14108	8687	20246
8385	12922	37283	49615
11197	15225	123645	41274
13725	18376	100438	32674
8363	12299	21810	9653
21814	28752	184708	64765
8844	24493	7274	80669
18299	23205	91635	24847
10849	16086	108531	68243
7436	11469	4690	27418
9947	15823	4614	95072
6094	10012	36068	58714
17265	25516	4475	213794
12383	18449	24500	31089
17177	25483	75049	21269
9477	13829	262164	17410
8748	14146	104494	53385
14958	22325	59153	13683
8581	12374	10561	13035
10345	16411	75358	12343
10939	15684	8429	18659
11276	17598	6650	63663
12570	18676	14999	8398
10504	14386	5082	37459
15419	25506	60156	39717
9977	14056	3734	20861
12958	17959	3567	37374
10528	15619	39384	31383
8538	13502	57502	10240
8972	13230	13549	70984
13224	22817	71137	55509
13568	16963	75864	60211
11573	15839	7557	9987
9842	14281	68368	119962
7574	14719	61685	23301
31925	35683	26964	36692
7292	10793	122251	9025
4171	7627	7926	33875
9812	15327	6397	79805
9907	14687	10951	42064
10672	15525	16657	50208
7254	10857	132142	132383
7664	13491	5560	185440
10659	15514	42344	196751
20414	27622	55418	99839
6226	9530	19532	44191
13294	15787	9812	12564
11975	16596	9884	15662
7150	10821	5667	32608
9921	14387	4178	23993
15462	23714	34998	39726
12267	16766	28208	38368
13007	14429	468403	17018
9136	12965	55155	80586
20258	26083	47782	25565
12966	18476	19925	20603
6167	10756	63393	20659
16077	20710	32170	33564
6675	10380	9869	20355
10352	18531	44628	26993
12471	17095	5843	57800
8861	14410	3842	36099
12984	19606	4323	26723
8011	11515	97934	29410
8120	12844	6290	25027
9264	13774	13188	42787
11461	18205	4327	19333
5950	8991	43087	11008
11818	16833	70047	68441
6808	10239	47084	34385
3937	6584	5961	18163
14266	19629	4889	18879
16249	28844	9339	32516
30224	36998	5019	19484
10997	14582	27228	12839
12103	16430	9227	17519
9432	13551	10439	62806
12715	18454	37515	9435
10096	15621	28556	297589
5859	8294	5804	8267
10371	15504	50289	13632
8683	13299	9036	18746
9271	14297	18806	17900
16240	40448	10792	44881
8996	13751	58669	66990
7057	10925	28940	37238
12890	17273	4644	82881
13648	20054	8215	36960
6608	10061	100956	42686
9568	13319	47878	7076
6457	10001	3608	68611
18018	23859	65224	42944
9640	14347	20246	22427
7894	11169	49615	14149
14338	19879	41274	9416
5548	9330	9854	20580
10955	16170	10122	28920
7728	10974	11468	19810
12080	17935	32674	13781
17736	24110	84601	40786
12535	17026	6056	15911
10339	13882	9653	12886
10686	14652	64765	14839
16879	25353	7130	17032
11422	16281	80669	41592
8308	13710	4224	21198
14212	17904	24847	100740
5805	10915	68243	11298
11175	16631	27418	40726
17970	24919	95072	21271
5885	9580	3607	68107
12085	17404	58714	36650
9659	13825	213794	26101
14081	17661	7192	39312
20532	29921	3814	37761
10678	14850	31089	34908
10853	15223	7308	152300
11665	20196	3444	23284
11492	16828	21269	22068
23114	30789	17410	135384
51747	54236	53385	99128
6712	10198	13683	40004
10903	16161	13035	41528
7340	12470	4544	18606
8160	11248	6174	32521
10505	14804	10305	85701
7529	11185	6446	224985
16040	21788	12343	16170
41179	48011	18659	96500
9623	14595	8105	72596
9704	14869	63663	108710
5463	9146	5370	66021
10601	14634	15422	37673
6637	10875	8398	15039
15631	23014	37459	35461
18500	23670	32495	259443
12678	17863	39717	15673
24400	33306	20861	47282
13011	17118	37374	12603
3949	5884	6851	10503
8192	13548	39581	12573
10607	16005	31383	178986
8012	12732	7130	47832
11032	15734	10240	45391
8974	13010	6239	89145
8321	12935	6276	26340
9903	14168	70984	15559
8539	12310	55509	54994
14000	20501	60211	50473
13119	20659	9987	32367
9393	17242	119962	29706
6349	10488	27070	24726
30395	40034	23301	25828
7888	12223	36692	17941
23771	28748	9025	50042
16987	22651	33875	29115
9286	19048	4916	34777
4921	8204	3553	25300
7264	13032	79805	14352
6765	11792	42064	41372
13455	18734	50208	9230
4883	7728	119890	14701
13384	17089	6363	69262
8533	12392	132383	9627
8420	12672	68481	14055
8802	15637	185440	25354
8767	12862	196751	119682
10244	14856	99839	61788
11472	16939	6226	36145
7885	14586	44191	60238
12866	18542	4132	39223
8643	16012	8466	17827
5871	8666	5748	31983
19787	24614	12564	30979
10795	16225	15662	67732
7549	13533	32608	11235
18969	24065	23993	15528
7787	12285	39726	93365
27409	39901	11137	12888
16729	26470	6174	10852
11609	16437	38368	23473
12636	15174	5140	21196
43322	52189	9858	9356
13910	18659	17018	78812
21806	29110	80586	42495
6879	12731	25565	8874
13519	18466	5455	12841
11566	18701	20603	120472
11167	15145	20659	51799
10473	15508	33564	10563
11716	16607	20355	29133
9868	16461	26993	9249
7697	11355	7179	39929
8551	13524	11363	11458
13007	19483	57800	28056
20490	24419	36099	14924
10211	14660	16931	21526
4177	6924	6910	19682
26436	31597	6415	30851
8605	12939	26723	62542
5984	9603	8222	11230
8132	12066	29410	42468
9303	15291	25027	194265
11667	16619	6474	31136
9083	12250	42787	26220
11347	15760	5186	117133
7290	11149	35852	47011
11103	36573	7939	16652
9087	13378	15023	32342
10385	14867	3777	182511
11993	21619	4345	29346
11464	16177	6060	16055
8255	12207	19333	99663
12022	16187	6543	35892
10076	13879	4074	66472
11647	18274	25928	71948
8067	14148	11008	33964
9141	13680	68441	71011
5987	11370	34385	23252
14220	19991	18163	22872
11112	16025	18879	28830
19002	25661	32516	35402
4723	7666	11353	8914
10939	15556	19484	32822
12295	14413	12839	26318
10939	14809	3680	50965
30872	36433	8675	13119
7063	11043	17610	10403
12862	16848	17519	9952
12277	17329	4709	7604
6241	9614	47976	59413
13426	28189	62806	87261
13037	20578	3846	40285
11387	14204	3967	361769
11180	15887	9435	28069
19124	25666	11032	21275
31038	34437	20570	39566
8013	12158	297589	24459
9350	13534	8267	115349
11356	14711	13632	16617
12416	20611	10438	55167
9447	13304	18746	61361
8822	13103	17900	33272
9708	13635	44881	45211
9218	13999	9539	8179
7815	19771	66990	9954
17168	24975	38243	97645
8558	10166	6766	32541
8897	13975	10224	12983
8015	13383	37238	62420
12444	17998	82881	40577
5495	9163	36960	26000
16293	21456	42686	31897
9301	13762	7076	27344
21865	27525	6676	43431
9210	13794	4608	12609
7345	11787	68611	7391
10403	15141	42944	66214
4057	7101	22427	50772
15897	23894	4686	31871
14024	21025	4906	31912
6756	10320	14149	35820
10281	14460	9416	13634
7393	12119	3146	52593
9799	16275	8436	19613
7099	12222	20580	24644
8393	13546	9944	52272
9102	13060	8759	8821
10616	15012	28920	38646
9968	14648	3701	15013
7696	11549	4022	158218
7765	13218	20476	55392
11669	16833	7720	36199
11703	17276	19810	28531
15104	20177	3944	18718
9020	12743	6359	78034
8383	12354	13781	52660
11713	17538	40786	19029
16642	20447	15911	29036
9935	14237	3695	22760
5331	8700	12950	29399
14207	18270	12886	35224
15407	21971	14839	15164
8065	10982	17032	48388
53613	64000	13676	52559
15028	20100	3929	55889
13661	20790	4111	8002
9730	16338	41592	75222
8779	13104	11420	33532
9619	14077	118009	6355
16233	24854	6914	66333
10836	17307	7856	42731
10364	18283	126576	73773
14164	20195	6071	67242
10721	16124	21198	71748
7203	15386	100740	41523
8715	14408	11298	19363
14486	19706	42418	67109
8023	14207	40726	61438
16458	23146	21271	69593
10257	15976	21750	16816
13819	20092	4456	18949
20383	41172	68107	16539
11573	16079	36650	11125
10711	15164	26101	18439
6721	10329	11533	25818
5541	9745	39312	18125
12426	17987	37761	161255
11016	16577	5193	91869
11540	21754	34908	10522
14081	20419	152300	16035
6412	12194	9647	61583
10300	14677	23284	48448
25820	43117	22068	126745
16063	20823	135384	85336
8499	12841	99128	17522
16051	24091	134435	35199
13259	18712	40004	108942
14749	20503	41528	27455
12281	18580	10679	44011
8790	13857	18606	241238
9115	14179	15548	38821
30637	53884	14422	122907
9723	14427	12120	9824
15946	21994	12412	54614
4206	8455	32521	34100
10943	14641	3975	26826
9374	14771	85701	159461
9787	14824	4639	106880
9048	28422	5123	18772
6838	9582	224985	24759
7754	11220	16170	54561
12123	17626	96500	15759
9522	15700	72596	195598
7695	12485	108710	35255
10431	15496	20088	14462
13046	17162	16790	32647
9845	16008	7589	36989
11929	19013	4864	101704
11225	15904	66021	197346
10364	14850	37673	65647
24615	35321	3201	16174
9466	11921	8796	70220
8901	12915	5222	44648
6520	10474	15039	48248
7629	11779	35461	46815
20708	28062	259443	46790
10231	14017	15673	27777
19677	26130	13799	45371
9156	13293	7453	31574
17635	22747	7401	36436
12545	21145	47282	15119
11581	16674	12603	46521
10862	12391	10503	29326
11626	17210	10013	30078
6873	9674	39540	19243
13791	23815	4124	27849
11380	14889	12573	13317
8633	11766	88354	9341
9971	17174	178986	46388
7021	11015	9067	45575
10654	15245	17758	20086
10612	16741	47832	107321
7232	10797	45391	46147
12034	17954	17513	36039
8451	13214	89145	45617
9665	13755	26340	80551
14868	21880	15559	107790
7920	14233	10950	47727
19221	21996	54994	16982
11745	17037	13508	88309
12114	17355	50473	49789
7702	13095	32367	20607
13144	19025	29706	21828
7546	11089	24726	116413
5445	9753	5266	74561
15722	21334	25828	18697
11509	17388	17941	30661
11187	17448	15739	16385
14351	22610	7025	12981
10481	16210	50042	23116
7315	10797	10570	28618
6360	10870	12632	24361
13752	20414	5467	34545
7962	14208	29115	10959
12197	19436	34777	68911
15831	21659	9091	82730
9479	13321	25300	28617
11370	16939	14352	60314
13687	20476	6431	71264
11136	20608	41372	13127
9908	14849	9230	21240
10165	14643	14701	67667
13505	21683	7722	68702
9295	13805	69262	17369
7816	11536	12987	26055
12346	17086	9627	10564
9160	15181	14055	26954
7922	11968	25354	35530
7885	11087	6010	57571
10726	14871	6470	98081
10116	14999	119682	35175
7759	11720	3299	141292
34342	42658	61788	28212
13036	19008	36145	39209
11728	16327	60238	99486
10856	15378	10419	29672
15340	21409	4484	9759
10472	15185	39223	42719
16221	24653	7301	115171
7159	11301	17827	7511
7501	11811	3972	46007
9384	14629	31983	22756
8614	12968	30979	59183
11226	16684	67732	16550
7824	11384	11235	62354
33685	45124	6187	132155
9095	13924	15528	52446
8165	11502	93365	35674
6190	10198	6727	59091
13255	18577	12888	74613
7234	11959	11000	74192
15412	21994	10852	17942
12509	17341	3796	58724
7948	12450	23473	109702
6293	9561	21196	78418
8119	13407	9356	19541
13994	20082	5588	42458
8980	13198	78812	51803
15755	21556	42495	55963
10592	17558	3653	37985
5570	9936	8874	23367
18035	23713	12841	38742
11340	15820	4033	46440
9398	14389	120472	13772
3094	4699	4994	33856
9872	15013	6742	37198
11734	17776	4073	90329
3496	12525	51799	13888
6624	11539	10563	32885
7557	10955	29133	61523
7959	13051	9249	13362
8229	11820	39929	12034
13089	18425	9801	41298
8347	14379	11458	48637
8961	13696	7763	45974
14304	21570	28056	11903
13058	19293	14924	22202
10786	15193	4302	6348
8570	14471	9459	18405
8608	12506	4198	152885
6825	10883	3752	101149
5954	9891	21526	28418
8856	14020	6246	31314
27539	31419	10248	15618
13885	19339	5402	11668
8342	12299	4245	23054
9368	13932	4896	93105
12065	17716	19682	47093
9527	13613	30851	44835
14882	21342	62542	26179
7273	12737	11230	48330
9328	12927	6209	56451
13169	18999	5659	8971
10871	15740	42468	19751
11199	18332	194265	29989
10172	14384	31136	12199
10275	16258	26220	12359
9377	14314	117133	15477
16221	20698	5585	22196
13351	18715	47011	57598
19622	30004	6600	125897
7152	12723	16652	34558
6828	12404	11317	40139
7284	10457	32342	14179
13073	16851	5137	15429
8738	13444	6311	41410
12809	19173	5626	10882
15973	24755	182511	28888
10615	15330	29346	26107
12264	16457	12612	30211
8269	11646	6766	55082
33165	44610	16055	58119
6603	10498	99663	20077
10956	17302	35892	149323
7843	11783	66472	146719
8277	13031	19808	24813
5292	9291	71948	23812
7337	11184	8686	59535
7037	11493	9328	55104
10347	15739	12658	22062
18775	25251	33964	46209
7110	10698	5991	89547
33734	42624	71011	18831
8370	12509	4142	16667
15358	21058	23252	9380
12353	16355	17166	189332
33089	42421	5547	8764
8290	12110	10164	28067
9529	14034	22872	14017
11366	17553	28830	9565
13076	18790	6903	25356
7351	12015	35402	26838
8520	11754	8914	32195
3812	6056	32822	68916
11743	16439	26318	23903
10069	14463	16653	17480
12456	17779	50965	14275
11959	15678	3713	13968
7907	11946	13119	294369
8393	13487	7468	21343
8350	12187	10403	74005
8534	15913	9952	14807
10638	16048	8231	20399
11578	17382	9952	39635
12723	18203	7604	8791
8771	13151	59413	66767
9834	15774	4358	22455
12623	22219	87261	22126
16014	23385	4753	33245
8668	12398	4095	31692
10116	14019	6921	235506
8902	12679	40285	31120
6046	9846	361769	24801
9699	14360	3303	16561
6356	12335	28069	13994
12947	18660	8092	13792
5208	7418	21275	26898
10557	17985	22655	47518
14413	23467	39566	103050
24518	36244	24459	62225
8394	12259	115349	78094
12262	17398	17202	61741
13973	17000	4459	41674
9806	17014	8820	49331
8754	12169	16617	29782
13927	20458	55167	13690
10414	14906	61361	21590
9382	13695	33272	21466
10159	15483	45211	7605
7311	11123	8179	22807
11161	19672	9954	48496
6846	13378	97645	16292
12824	16515	32541	267366
10175	14493	6720	37372
7193	12021	3357	61404
13025	17230	12983	19430
11268	20686	62420	14252
12245	17672	40577	18814
11690	18738	26000	39029
13114	19108	3921	34848
16196	21724	31897	13149
11612	16783	8033	26336
17047	21336	23859	13770
14834	20351	8247	27106
9527	14666	27344	15214
15247	18704	6667	23549
8841	12292	8737	9632
7445	12503	43431	22211
7641	11783	5899	9258
17969	20774	6929	164471
12442	16845	15212	46569
23198	29483	12609	9057
12180	18001	8486	21303
8029	12091	15041	78316
8846	14066	4497	36669
65120	71127	4593	85514
7698	12418	7391	25121
19859	26078	66214	112070
9801	15222	4445	52672
13543	18645	50772	36841
14557	19840	31871	41544
2999	5180	31912	106605
14567	18064	6179	250337
7966	15601	35820	32288
47661	60430	19262	72940
8735	13865	13634	21159
7536	12096	8003	73169
10394	16152	5736	9765
8826	14440	7922	38885
13491	18639	7517	66945
8861	12716	52593	24783
16336	21800	21307	7677
13625	18544	19613	98195
7445	11130	24644	56400
13360	18114	16465	7839
11267	15982	52272	31317
15675	24149	8821	138270
11462	16080	7767	161973
8361	11985	6075	26239
9476	14519	8398	64508
9644	14308	38646	54796
4958	9111	15013	22335
10728	16678	158218	69049
11424	17472	55392	27978
5065	8405	36199	45887
12398	18001	28531	117521
17517	22002	18718	105509
15656	24812	9865	27627
4563	9248	5841	36468
33118	38339	7234	14092
7930	11908	78034	52594
16115	24021	52660	76343
8469	13313	19029	14657
7246	11668	29036	13573
21608	25260	22760	41042
16128	21944	16751	40285
9406	13395	29399	13416
13893	21078	35224	44243
22005	31316	15164	13648
18304	23388	48388	43857
13776	19881	8688	24321
11181	16358	52559	38879
22154	28109	55889	10660
14532	20950	5233	54551
17387	23866	8002	18633
12161	17536	75222	59447
11209	17036	33532	93474
12331	18922	11975	75004
10348	14556	28507	83086
8682	12778	4756	47602
17552	25842	6355	53278
12660	17671	9352	72452
7534	10721	161992	59664
4551	8509	4692	10968
8714	13642	66333	104487
8543	14362	42731	62764
11818	16979	73773	34546
15851	23150	9796	10560
8344	12637	67242	22293
19524	28342	6933	19206
12420	17442	6272	32689
11461	15244	24404	13122
8686	13499	71748	35748
9268	13606	73306	13441
5771	8293	41523	25680
10500	11626	19363	235799
8706	11174	67109	11217
10081	16161	23788	41104
20633	27691	61438	25999
6018	9219	5872	41929
8574	12893	69593	7153
10864	16743	4607	73517
6633	10926	8465	60753
12246	17426	16816	12334
17460	24859	18949	70229
11150	15297	16539	11408
9148	13540	9637	19143
4903	7696	7681	74177
18415	23221	11125	20282
23403	31749	18439	14684
10006	13618	5913	20478
8217	14860	25818	26852
11585	16329	6816	14688
11771	15926	16199	69219
10533	15578	18125	13021
10598	15067	161255	18643
13750	19290	91869	48212
7000	10604	10522	19850
9989	15518	6371	13687
6451	9491	16035	50936
6503	10919	61583	16234
9420	17136	48448	7837
23688	32478	126745	48175
5667	8392	85336	14283
7158	12415	17522	11496
11224	17920	35199	14639
6038	10350	108942	42754
8724	13909	27455	37695
11951	17407	5257	10231
11750	16779	44011	34166
24473	36774	241238	24998
7147	10354	38821	12205
6293	10524	122907	160863
10649	15004	9824	144382
20698	31313	4649	38198
8573	16463	3629	68324
11949	17084	54614	136933
8392	11610	34100	123973
12517	17794	26826	31997
11747	16816	159461	12471
8930	14582	106880	101103
7037	10466	25972	47859
7334	11983	18772	67459
14927	20891	11037	10021
9067	14386	24759	13279
7492	11347	9841	142949
8341	13360	54561	76621
5372	10590	19042	123848
12672	18346	17673	26811
8553	13067	15759	99259
14484	21579	195598	57406
4198	10895	5487	8990
8791	13326	35255	32659
9184	14964	14462	71251
18375	29638	32647	11258
15864	23870	19520	59167
6846	14206	13019	39950
5752	9852	36989	19026
11557	15506	5012	26393
9174	12652	6659	15339
19179	23144	31922	82655
11490	15411	17697	16646
10827	15683	101704	8424
7818	11179	197346	50538
20843	28241	65647	41314
8859	12749	16174	15673
11526	19907	70220	38046
11722	16254	44648	30405
7312	12712	48248	47687
12511	16239	46815	40031
16620	23260	46790	34775
5874	9470	13363	54534
10139	15340	27777	30940
9464	16320	45371	15373
9525	14837	8220	58325
17156	21834	31574	32712
11474	16055	36436	318919
10269	14418	15119	11990
7940	13002	13267	88747
9941	17483	3884	15701
11407	17462	46521	140738
13545	19044	29326	80911
7292	11923	30078	154933
25391	30861	19243	48210
12642	17888	13732	43811
13418	19080	27849	37256
21725	28653	8628	74309
8682	13730	13317	98247
8406	12735	5926	113271
6393	10602	9341	67920
19986	27323	5129	52683
9052	13433	46388	15598
15152	25308	4178	17219
9180	15303	6064	45078
9607	13600	3819	30389
18381	24395	12445	36326
19570	26532	45575	134412
11927	19111	3912	58022
7920	14030	10091	30348
21485	32030	86173	12098
9661	15676	20086	78842
10219	14068	6503	48602
15823	21080	13314	97028
8700	14204	7387	15820
8962	14766	107321	35465
7301	11663	46147	37224
22169	27710	36039	60977
10970	14414	9756	274831
14272	21413	45617	22502
8139	11468	80551	15390
15617	21670	18932	24457
9736	14300	107790	33539
5570	9230	47727	26671
8771	14035	16982	87480
5162	8168	88309	69458
14381	20627	10220	113834
8600	13302	49789	232660
6761	11915	20607	19597
11289	15217	21828	58782
15099	21408	6001	14388
10981	17244	116413	10713
17607	23601	4378	11544
5507	9289	74561	31113
4332	6695	11898	24421
14613	18868	11409	9499
10859	15232	18697	74846
13708	18458	30661	52729
19821	22514	7070	48722
9507	14484	20033	15904
17171	26943	10781	14252
7513	12360	16385	77359
14197	18975	12981	50230
9861	14825	23116	123395
10002	13611	4376	10081
26684	35516	28618	14543
11690	17331	4492	78930
11868	17956	7891	30190
10380	14755	24361	56459
9826	13527	34545	88179
7883	11869	12397	377880
13491	21042	10959	97712
7435	11333	68911	28525
		7097	203812
		82730	61808
		4973	18004
		17410	54899
		28617	9603
		60314	38990
		71264	24348
		13127	62203
		21240	59965
		8396	8757
		12600	10007
		15665	14299
		67667	99258
		18859	71054
		68702	19808
		17369	31871
		26055	23974
		10564	22817
		26954	59305
		35530	44471
		57571	69665
		167441	117177
		98081	34677
		35175	77443
		141292	15767
		6059	18292
		28212	25119
		9328	21561
		39209	11702
		99486	58145
		29672	34450
		9759	15333
		31250	264110
		6159	69629
		42719	56881
		115171	12904
		5004	26767
		7511	31046
		46007	20332
		9080	20794
		12593	41663
		7758	90626
		6888	16005
		22756	18005
		3621	20297
		4619	9306
		6090	20752
		59183	15764
		15174	42555
		16550	11235
		5801	41123
		12667	48242
		62354	29021
		7975	17834
		17662	56072
		132155	23860
		17736	50700
		7814	13891
		52446	27479
		35674	22871
		59091	19636
		74613	33715
		74192	30751
		88396	47448
		11316	39483
		17942	39822
		8729	15356
		7404	14572
		58724	72232
		109702	38059
		99970	25782
		7346	36882
		50381	7175
		78418	321880
		19541	26222
		17405	14436
		42458	64923
		5033	15413
		51803	23312
		8141	21711
		9135	277031
		88350	39610
		55963	66317
		9071	123714
		37985	35729
		4517	18450
		11269	58598
		23367	67304
		38742	29195
		46440	14701
		26128	15007
		13772	94452
		33856	55292
		6192	34339
		37198	105678
		31037	90305
		13974	112321
		90329	37356
		5885	31022
		13888	51429
		12828	10547
		32885	15778
		61523	43996
		13362	18634
		12034	18457
		3713	24186
		41298	49756
		48637	21699
		11302	12189
		4156	40434
		45974	16184
		11903	39592
		7175	8973
		22202	149483
		6348	82803
		24176	11711
		18405	66313
		6195	25510
		152885	72683
		7100	23374
		3912	12222
		5301	17436
		3787	18913
		12659	34231
		101149	21031
		28418	7212
		17610	193254
		31314	43295
		15618	116378
		11668	51184
		23054	30661
		93105	18448
		7879	36986
		3920	35597
		47093	13122
		16734	10073
		44835	44667
		26179	17941
		48330	40257
		17948	32928
		4343	26423
		114202	18469
		56451	64395
		3649	47863
		8971	48194
		10168	14429
		9444	48305
		19751	24840
		5434	21528
		29989	21634
		12199	21838
		12359	6989
		15477	36120
		10153	67704
		22196	27393
		10789	39208
		10769	58562
		57598	98580
		4913	17389
		9821	268045
		3752	16139
		5274	7849
		125897	22162
		4927	24445
		6069	113614
		10847	14205
		34558	17764
		40139	21713
		13746	16609
		14179	37788
		16108	117839
		15429	42268
		41410	48222
		5551	25703
		10882	10709
		15580	35414
		28888	32884
		10093	106610
		50574	39669
		26107	9434
		10183	9572
		213134	26536
		30211	38729
		55082	57203
		58119	11844
		20077	67435
		149323	26419
		146719	44907
		24813	19767
		23812	19493
		59535	42366
		85195	18573
		55104	34026
		39878	24554
		7857	18700
		22062	26233
		46209	39165
		89547	54336
		3267	14528
		5282	41994
		18831	51514
		28509	45373
		16667	43095
		9380	10651
		189332	18169
		3844	50920
		8764	15916
		7206	60406
		28067	47808
		10131	32343
		18109	88824
		11797	9877
		46949	37409
		3648	19986
		14017	9987
		9565	36060
		7739	26648
		3377	75690
		25356	16997
		173738	47419
		14530	13139
		26838	36766
		32195	66994
		11125	26918
		68916	57252
		23903	16909
		7773	58638
		17480	56750
		14275	26789
		99720	10147
		13968	8391
		9817	36210
		198220	20061
		6245	28076
		3675	176477
		294369	10146
		21343	24822
		7069	16624
		74005	34513
		14807	20857
		20399	13024
		39635	17985
		8791	63982
		4392	50365
		66767	52466
		22455	33138
		22126	39791
		5245	12377
		33245	17353
		31692	24026
		235506	14563
		31120	106001
		5967	12622
		24801	24026
		121997	188434
		26139	53929
		16561	135613
		14666	14090
		8033	70758
		13994	19448
		13792	21080
		6270	34035
		26898	60260
		47518	31681
		13781	12575
		8344	205600
		9320	13644
		103050	71576
		62225	33746
		78094	13113
		61741	16000
		41674	103910
		49331	204288
		29782	104964
		13690	64244
		21590	60165
		21466	60094
		7605	61957
		18225	12267
		12281	48632
		6095	20126
		4202	167483
		5103	42001
		22807	56680
		48496	18581
		16292	34752
		18131	9154
		14724	19707
		42062	21086
		4626	34242
		267366	93019
		8248	69707
		22258	11304
		9815	14999
		37372	38605
		5163	25148
		27992	35488
		61404	33199
		4586	37838
		5491	64909
		5875	39768
		19430	11685
		14252	64813
		6562	44813
		18814	36851
		39029	140533
		34848	67355
		13149	49083
		26336	20935
		13770	8980
		27106	35430
		15214	52324
		23549	46393
		9632	29969
		8880	30305
		22211	15059
		9258	108822
		164471	24106
		46569	16720
		4584	30962
		9057	87780
		21303	12980
		78316	75454
		36669	8718
		85514	41821
		25121	40406
		10839	45909
		112070	69134
		52672	52718
		36841	19373
		42023	55737
		41544	20911
		106605	33974
		250337	94933
		32288	15925
		6646	70480
		72940	29109
		7491	22512
		21159	11556
		73169	36277
		9765	43097
		38885	20795
		66945	56675
		5554	17150
		12725	34357
		24783	69089
		7677	53060
		98195	54973
		56400	13924
		7839	14866
		4017	17832
		31317	18667
		138270	38680
		161973	18983
		5787	19218
		3934	35232
		22191	13940
		3940	26348
		8277	59248
		26239	18757
		64508	57526
		21500	51172
		13838	16399
		4143	28211
		4862	14134
		33629	22146
		5097	28913
		54796	24963
		22335	29749
		6770	21365
		69049	16162
		27978	8938
		45887	37439
		24062	21088
		117521	23331
		105509	74490
		27627	8858
		36468	43398
		14092	12144
		52594	10042
		76343	26325
		14657	21540
		13573	10642
		41042	9262
		25391	14109
		40285	24307
		13416	28814
		44243	31819
		13648	22738
		6951	61471
		47731	11917
		43857	100069
		13956	160935
		24321	29223
		38879	16611
		5858	38908
		3699	11381
		10660	31212
		13360	129613
		5443	48303
		5476	20120
		54551	13167
		18633	49688
		5449	143843
		4819	39485
		59447	105751
		3812	36263
		3380	73419
		4339	25181
		4213	33821
		93474	73824
		75004	51942
		83086	21243
		47602	225327
		53278	22386
		16311	28131
		72452	72264
		216116	38297
		59664	7589
		10968	10171
		14959	35086
		104487	62873
		62764	32401
		34546	12130
		4353	11222
		3455	78395
		10560	21328
		22293	31718
		19206	46280
		4728	14069
		4917	16096
		13844	23669
		32689	30228
		13122	29324
		10059	10986
		140526	11721
		35748	41283
		13441	64890
		6823	30528
		29205	40140
		25680	24432
		3989	30629
		8648	32033
		235799	38331
		14782	13872
		11919	16296
		7920	81315
		5296	38371
		11217	56179
		41104	38219
		25999	18805
		41929	45634
		7153	17257
		73517	68442
		60753	24235
		12334	105873
		70229	11272
		11408	73958
		5420	21184
		19143	34156
		74177	113916
		8268	51581
		20282	32702
		14684	57357
		20478	9369
		26852	70819
		3480	14360
		14688	24067
		69219	25780
		13021	32482
		9378	90142
		18643	70721
		48212	45835
		19850	57194
		6075	24398
		8048	54269
		13687	57656
		15286	52829
		50936	59106
		6739	160504
		16234	39073
		5932	25915
		7837	44386
		4008	83591
		48175	107538
		14283	41779
		11357	40698
		11496	42504
		12697	219680
		5325	90325
		5056	13665
		14639	92228
		5838	30350
		42754	27335
		14239	44502
		30111	25130
		15092	78032
		37695	10572
		5493	66141
		90602	136069
		6589	16375
		10231	31736
		34166	39075
		4308	20678
		24998	33164
		12205	44968
		4644	28195
		160863	19591
		144382	93625
		38198	160869
		4077	85504
		6180	15723
		68324	104619
		136933	175597
		123973	21504
		4252	13685
		31997	339080
		12471	43487
		101103	77707
		47859	67476
		67459	15710
		4699	17836
		10021	41892
		13279	12331
		142949	77316
		76621	68165
		15536	23495
		121098	53750
		123848	200056
		26811	96277
		99259	175776
		57406	89169
		4678	57816
		8990	13470
		6393	32608
		32659	48242
		71251	14410
		59365	65874
		11258	75163
		7855	336747
		7959	25721
		14933	25810
		59167	151723
		39950	10436
		19026	27806
		9631	129834
		26393	38500
		4491	94661
		8749	8283
		10499	22746
		84162	33104
		4394	25160
		15339	14833
		7767	9987
		3837	9952
		82655	125826
		6290	93450
		4694	77950
		16646	186513
		8424	103211
		50538	45111
		6754	38433
		41314	23219
		7321	51391
		15673	75080
		38046	14111
		30405	243395
		47687	83310
		40031	169567
		34775	28488
		12983	63924
		5676	237672
		67634	17863
		16054	101331
		54534	20786
		30940	32197
		15373	25741
		58325	20636
		32712	68347
		18118	25168
		318919	21615
		11990	10397
		88747	50993
		7382	62462
		4379	70633
		4877	17412
		15701	11934
		5101	66845
		4372	32361
		140738	112760
		5383	32892
		8363	8982
		29140	86577
		80911	36160
		6450	21210
		8669	35051
		9474	40698
		154933	17110
		48210	65923
		30010	52901
		43811	19859
		6502	49733
		37256	43232
		74309	138481
		98247	43189
		12794	46775
		113271	54019
		67920	62530
		4296	30567
		52683	37552
		10393	64110
		7983	48202
		15598	187131
		17219	28632
		11673	16546
		7494	9416
		45078	97609
		21834	23544
		30389	12347
		36326	105631
		134412	22591
		58022	30348
		30348	46593
		4686	63910
		12098	33795
		5221	34088
		78842	56807
		10847	54498
		3640	130948
		48602	9288
		97028	34625
		15820	83719
		35465	24605
		37224	21410
		5836	24024
		5954	43189
		60977	48199
		274831	179230
		5733	121630
		7706	70458
		22502	71665
		13981	128702
		15390	32046
		10126	99209
		24457	27336
		33539	234312
		26671	54329
		87480	22362
		69458	81193
		113834	11159
		232660	58065
		19597	70145
		9988	19810
		58782	26565
		3587	26581
		14388	38951
		6427	26097
		19652	81947
		9188	23467
		7647	10448
		10713	28004
		11544	72732
		38932	21770
		31113	12551
		24421	22489
		7208	65662
		9499	94684
		74846	77364
		52729	18873
		48722	18786
		15904	20468
		14252	24610
		77359	14048
		50230	27709
		10351	21954
		123395	39520
		10081	23655
		11257	17981
		12072	7404
		14543	29960
		10322	23902
		8019	35071
		78930	17452
		30190	50963
		56459	68322
		88179	62445
		377880	81308
		97712	62042
		6175	23146
		28525	28223
		203812	19776
		61808	20921
		18004	17564
		6969	33355
		7119	46449
		54899	19762
		11331	29252
		9603	15447
		4408	25620
		4971	43870
		4306	82683
		38990	26629
		24348	34230
		6604	23585
		62203	15037
		59965	19509
		4818	16331
		8757	27134
		10007	44764
		8568	65379
		4965	125038
		5607	68449
		14299	26175
		4039	20775
		99258	60976
		71054	22415
		19808	24912
		31871	27064
		6502	51904
		6295	25003
		23974	32322
		15971	49666
		7039	58618
		22817	22460
		8236	40808
		59305	33302
		44471	57026
		8752	69417
		69665	52427
		117177	17552
		34677	16635
		4759	86380
		77443	11157
		15767	12383
		18292	9989
		9987	31647
		5598	13818
		25119	30667
		5305	46595
		21561	20004
		11702	102357
		58145	58874
		34450	53410
		3961	21941
		15333	20749
		6417	35985
		4442	65412
		264110	18101
		69629	12473
		56881	125202
		12904	10685
		9352	25579
		26767	13446
		6072	68605
		31046	8889
		8803	19012
		20332	26861
		20794	26751
		5724	37656
		7031	21483
		41663	29144
		90626	48481
		10986	51431
		12824	55498
		16005	66319
		12053	28529
		18005	14083
		21197	13703
		20297	58396
		17184	20805
		4166	8006
		9306	27955
		20752	105499
		4588	15442
		4215	33457
		15764	13611
		42555	21829
		11235	81129
		41123	14355
		48242	19963
		4124	144675
		8221	45880
		29021	45130
		4929	22585
		4179	49405
		9664	22115
		17834	15818
		6045	29872
		3942	114447
		56072	45352
		6072	156546
		23860	20286
		50700	28339
		13891	9342
		27479	26875
		6593	11555
		22871	59934
		14319	37643
		19636	18863
		33715	45953
		30751	48772
		47448	22804
		39483	20396
		39822	57128
		15356	83864
		14572	73079
		72232	35768
		12925	67030
		38059	30156
		25782	10453
		36882	97874
		7175	71510
		6449	34104
		321880	15097
		14810	9412
		26222	31764
		8550	64472
		14436	53083
		64923	70590
		4228	119427
		15413	56236
		23312	16247
		21711	79062
		24200	30838
		5169	5604
		277031	22853
		52485	61304
		39610	44059
		66317	37403
		3748	14199
		123714	25440
		35729	17301
		6825	57832
		18450	43675
		58598	116493
		67304	51303
		29195	40427
		21309	32172
		14701	106319
		28730	14703
		15007	49541
		94452	59517
		55292	60114
		34339	35042
		105678	12454
		90305	26468
		70291	34171
		112321	10279
		37356	20802
		31022	25621
		51429	22826
		8271	18262
		6502	19043
		11511	26214
		8483	27990
		7575	43144
		10547	105428
		8274	26691
		15778	119417
		4479	10808
		4971	39350
		43996	54292
		18634	13467
		18457	14914
		6072	12412
		24186	19928
		49756	51471
		21699	31241
		8066	10851
		12189	26378
		40434	13905
		4832	21490
		8364	13870
		56085	21514
		3596	36842
		16184	10444
		39592	39247
		8973	69771
		149483	40920
		30334	47714
		3291	49317
		8334	40774
		82803	28302
		11711	36678
		66313	62423
		25510	51703
		4836	32999
		480594	22811
		72683	93061
		23374	8415
		12222	41469
		17436	30343
		23624	122997
		18913	28013
		34231	21058
		4201	111584
		14928	128399
		7698	24462
		7051	83466
		21031	14296
		4322	27240
		7212	29761
		193254	12044
		43295	65898
		5237	48467
		116378	23886
		51184	23745
		30661	35990
		8244	28883
		18448	60135
		36986	11900
		35597	39952
		3482	86175
		13122	26687
		4574	23971
		10073	39136
		44667	23842
		3871	73615
		17941	28574
		11492	28653
		18166	12285
		4846	73308
		40257	54819
		32928	35881
		26423	25166
		13720	14661
		11725	17669
		18469	12665
		64395	12824
		47863	31757
		48194	77785
		14429	61149
		48305	65290
		24840	230578
		21528	36863
		21634	29536
		21838	62298
		6839	130129
		6989	61210
		36120	47334
		28714	81417
		67704	11015
		27393	118008
		3278	53424
		7394	6007
		11105	165187
		4467	18301
		12312	32208
		39208	53905
		58562	18381
		4441	15158
		6828	13781
		98580	49073
		17389	21702
		268045	35110
		16139	37124
		5850	54723
		7849	85754
		22162	26452
		6600	17313
		35772	7464
		6097	31159
		5042	18424
		7374	74354
		24445	18979
		6379	42860
		113614	68211
		7201	33842
		14205	21203
		17764	34942
		21713	63598
		16609	36486
		37788	28842
		117839	50335
		33550	12793
		42268	8721
		48222	21213
		29619	62797
		25703	31940
		10011	23072
		6038	32608
		5739	13847
		7469	27788
		4940	165658
		6149	41454
		10709	14440
		48091	10636
		35414	32013
		7572	29812
		9984	18744
		32884	15063
		106610	24754
		5505	30949
		39669	55249
		3240	40093
		9434	51492
		9572	26864
		20380	25889
		26536	18402
		38729	94621
		57203	67713
		9855	44189
		7857	72780
		11844	37197
		67435	10795
		26419	31510
		44907	338931
		19767	6550
		6869	23616
		19493	56349
		42366	43750
		18573	57489
		34026	133723
		24554	74942
		13487	56851
		6644	26363
		9085	16635
		18700	9341
		26233	57852
		39165	23608
		54336	25743
		4118	48158
		14528	13544
		41994	12001
		51514	12073
		45373	93567
		43095	36097
		7171	35483
		10651	11855
		18169	25532
		13870	15232
		4403	22607
		50920	61053
		20699	67475
		15612	40290
		12818	56690
		5868	16720
		15916	60521
		60406	17036
		47808	29675
		4344	23026
		6593	35801
		6100	68572
		32343	37961
		88824	65069
		4790	119580
		9877	71068
		37409	68481
		3466	89316
		3734	84517
		4627	129651
		19986	103685
		9987	53818
		9284	47383
		4752	39669
		293641	166094
		36060	107600
		26648	33504
		75690	56248
		8947	71839
		16997	11148
		47419	26756
		13139	43290
		36766	81237
		5437	37846
		4019	117523
		66994	18802
		26918	17724
		57252	79582
		7180	47876
		16909	31548
		19087	65041
		58638	57681
		56750	53363
		8292	69881
		26789	87186
		18219	81778
		10147	33155
		8391	21232
		36210	15989
		4497	29353
		12004	42590
		6479	18116
		20061	577371
		28076	13942
		11640	33389
		176477	30582
		10146	51419
		6693	27534
		24822	26641
		16624	20153
		7234	37485
		15845	68912
		142896	49390
		375878	11227
		34513	29243
		20857	77254
		10971	30589
		5454	73710
		9461	18442
		3611	48565
		6865	23851
		3565	31631
		9918	17347
		5002	20630
		13024	37148
		6012	34987
		4683	10097
		17985	22783
		4340	26429
		63982	38494
		50365	51541
[truncated: 35,333 more rows]

## Sheet: SuppFigure 1c,1d,1e,1f
MAG name	Quality	Completeness (%)	Contamination (%)	Number of scaffolds	Genome size (bps)	Scaffolds N50
TEDDY_OU_SUBJ1410223187_MAG1	High	98.41	1.34	126	2241482	28
TEDDY_OU_SUBJ1410223187_MAG109	High	98.66	0	119	2892580	26
TEDDY_OU_SUBJ1410223187_MAG11	High	94.93	0	167	2496029	34
TEDDY_OU_SUBJ1410223187_MAG110	High	97.32	0.67	111	2139261	25
TEDDY_OU_SUBJ1410223187_MAG116	High	98.56	0.96	62	2275235	10
TEDDY_OU_SUBJ1410223187_MAG12	High	96.37	0.32	116	2828875	27
TEDDY_OU_SUBJ1410223187_MAG127	High	93.85	0.89	287	2203741	68
TEDDY_OU_SUBJ1410223187_MAG13	High	90.82	0	497	3385161	125
TEDDY_OU_SUBJ1410223187_MAG132	High	98.73	0	66	3373728	12
TEDDY_OU_SUBJ1410223187_MAG133	High	92.62	0	107	1773325	21
TEDDY_OU_SUBJ1410223187_MAG134	High	99.22	0	55	4923818	10
TEDDY_OU_SUBJ1410223187_MAG135	High	98.08	2.01	168	2446439	33
TEDDY_OU_SUBJ1410223187_MAG147	High	97.96	0.03	63	2798046	14
TEDDY_OU_SUBJ1410223187_MAG20	High	96.96	3.69	88	3206255	18
TEDDY_OU_SUBJ1410223187_MAG22	High	92.42	1.69	96	1382095	22
TEDDY_OU_SUBJ1410223187_MAG24	High	95.94	1.01	99	1666567	18
TEDDY_OU_SUBJ1410223187_MAG25	High	96.81	2.15	269	2876656	55
TEDDY_OU_SUBJ1410223187_MAG36	High	97.99	0	158	1967349	32
TEDDY_OU_SUBJ1410223187_MAG46	High	92.58	0	28	2241462	5
TEDDY_OU_SUBJ1410223187_MAG47	High	96.61	0.47	132	2652300	25
TEDDY_OU_SUBJ1410223187_MAG49	High	98.23	0.71	37	2188854	9
TEDDY_OU_SUBJ1410223187_MAG5	High	94.74	0	219	4658522	47
TEDDY_OU_SUBJ1410223187_MAG53	High	93.97	0	39	2117115	10
TEDDY_OU_SUBJ1410223187_MAG56	High	99.12	0.19	121	2373505	23
TEDDY_OU_SUBJ1410223187_MAG57	High	95.29	0	235	2214359	51
TEDDY_OU_SUBJ1410223187_MAG59	High	100	0.67	144	3083141	27
TEDDY_OU_SUBJ1410223187_MAG6	High	98.63	0.97	130	6208981	23
TEDDY_OU_SUBJ1410223187_MAG60	High	92.75	0.64	73	2292922	15
TEDDY_OU_SUBJ1410223187_MAG61	High	98.8	4.41	258	2737128	49
TEDDY_OU_SUBJ1410223187_MAG62	High	98.73	0	222	3690325	41
TEDDY_OU_SUBJ1410223187_MAG66	High	98.22	0.19	176	4934067	22
TEDDY_OU_SUBJ1410223187_MAG70	High	90.38	2.46	269	2296981	53
TEDDY_OU_SUBJ1410223187_MAG71	High	99.26	0	94	2817337	17
TEDDY_OU_SUBJ1410223187_MAG73	High	91.23	1.08	204	1946088	40
TEDDY_OU_SUBJ1410223187_MAG74	High	96.34	0	127	3150635	24
TEDDY_OU_SUBJ1410223187_MAG75	High	98.73	0	60	2466866	14
TEDDY_OU_SUBJ1410223187_MAG77	High	97.21	0.67	151	1867109	33
TEDDY_OU_SUBJ1410223187_MAG78	High	92.39	0.67	309	2541270	76
TEDDY_OU_SUBJ1410223187_MAG79	High	98.88	1.05	59	4685535	8
TEDDY_OU_SUBJ1410223187_MAG80	High	94.68	2.04	172	2208725	29
TEDDY_OU_SUBJ1410223187_MAG83	High	99.06	0	85	3175552	13
TEDDY_OU_SUBJ1410223187_MAG85	High	92.29	2.72	322	2533422	72
TEDDY_OU_SUBJ1410223187_MAG86	High	95.17	0.67	75	3094747	16
TEDDY_OU_SUBJ1410223187_MAG87	High	98.83	0.58	95	2597841	19
TEDDY_OU_SUBJ1410223187_MAG95	High	93.25	1.96	284	2510358	62
TEDDY_OU_SUBJ1209695729_MAG10	High	98.16	0	154	2647672	32
TEDDY_OU_SUBJ1209695729_MAG11	High	99.05	0	44	4166018	9
TEDDY_OU_SUBJ1209695729_MAG14	High	93.51	0.24	173	2848031	28
TEDDY_OU_SUBJ1209695729_MAG15	High	99.37	0.02	158	4120540	25
TEDDY_OU_SUBJ1209695729_MAG26	High	99.33	2.68	123	2617396	24
TEDDY_OU_SUBJ1209695729_MAG27	High	98.14	1.49	63	5018407	13
TEDDY_OU_SUBJ1209695729_MAG28	High	99.25	0.21	80	5128348	16
TEDDY_OU_SUBJ1209695729_MAG30	High	96.9	0.34	243	3247659	45
TEDDY_OU_SUBJ1209695729_MAG31	High	99.97	0.04	39	4653154	9
TEDDY_OU_SUBJ1209695729_MAG33	High	100	0	51	2828600	10
TEDDY_OU_SUBJ1209695729_MAG34	High	97.96	0.68	50	3061216	10
TEDDY_OU_SUBJ1209695729_MAG40	High	92.31	1.33	162	3437682	28
TEDDY_OU_SUBJ1209695729_MAG42	High	96.64	1.34	175	2774297	35
TEDDY_OU_SUBJ1209695729_MAG43	High	97.86	1.46	63	2850315	15
TEDDY_OU_SUBJ1209695729_MAG44	High	96.64	1.01	17	2214120	3
TEDDY_OU_SUBJ1209695729_MAG45	High	98.42	1.58	46	2709181	10
TEDDY_OU_SUBJ1209695729_MAG47	High	99.63	0	45	1757204	9
TEDDY_OU_SUBJ1209695729_MAG52	High	95.57	0.69	423	4559437	94
TEDDY_OU_SUBJ1209695729_MAG6	High	91.9	1.2	93	2054999	15
TEDDY_OU_SUBJ1209695729_MAG64	High	98.83	0.78	92	3207420	19
TEDDY_OU_SUBJ1209695729_MAG65	High	96.91	0.47	258	2541503	62
TEDDY_OU_SUBJ1209695729_MAG67	High	98.44	3.38	67	3130451	15
TEDDY_OU_SUBJ1209695729_MAG70	High	98.66	0.87	71	2945166	9
TEDDY_OU_SUBJ1209695729_MAG71	High	91.45	1.54	225	1402522	61
TEDDY_OU_SUBJ1209695729_MAG72	High	96.36	0	109	3888904	18
TEDDY_OU_SUBJ1209695729_MAG73	High	98.58	1.42	96	3264876	16
TEDDY_OU_SUBJ1209695729_MAG9	High	99.63	0	39	2934458	7
TEDDY_OU_SUBJ1500778226_MAG12	High	90.36	0.68	338	2837638	84
TEDDY_OU_SUBJ1500778226_MAG14	High	90.09	1.9	235	2585282	46
TEDDY_OU_SUBJ1500778226_MAG16	High	100	0.91	31	2560258	7
TEDDY_OU_SUBJ1500778226_MAG18	High	97.17	0	123	3069317	23
TEDDY_OU_SUBJ1500778226_MAG19	High	98.64	0.68	80	2584274	16
TEDDY_OU_SUBJ1500778226_MAG2	High	92.79	0.29	167	2284867	32
TEDDY_OU_SUBJ1500778226_MAG22	High	91.28	0.48	339	2637435	84
TEDDY_OU_SUBJ1500778226_MAG26	High	96.6	0	163	3262710	33
TEDDY_OU_SUBJ1500778226_MAG5	High	98.66	1.78	123	2025952	17
TEDDY_OU_SUBJ1500778226_MAG7	High	98.14	0.04	19	4527026	4
TEDDY_OU_SUBJ1500778226_MAG8	High	99.37	0	158	3934602	25
TEDDY_OU_SUBJ1500778226_MAG9	High	94.94	2.22	113	3375033	25
TEDDY_OU_SUBJ1287560689_MAG1	High	95.21	0.84	209	2727851	46
TEDDY_OU_SUBJ1287560689_MAG10	High	94.3	1.01	59	2397689	14
TEDDY_OU_SUBJ1287560689_MAG100	High	97.03	0	121	2071526	22
TEDDY_OU_SUBJ1287560689_MAG101	High	95.37	1.36	320	2356237	75
TEDDY_OU_SUBJ1287560689_MAG11	High	95.28	0	72	3864280	12
TEDDY_OU_SUBJ1287560689_MAG2	High	98.66	0	75	2071607	16
TEDDY_OU_SUBJ1287560689_MAG21	High	95.64	0.63	123	4941637	21
TEDDY_OU_SUBJ1287560689_MAG23	High	98.18	0.95	71	2405004	16
TEDDY_OU_SUBJ1287560689_MAG29	High	96.45	0.1	154	2606481	28
TEDDY_OU_SUBJ1287560689_MAG32	High	100	0	126	2898764	26
TEDDY_OU_SUBJ1287560689_MAG33	High	98.89	0.63	187	3088767	33
TEDDY_OU_SUBJ1287560689_MAG36	High	99.12	0.1	103	2860935	19
TEDDY_OU_SUBJ1287560689_MAG38	High	92.04	0.93	383	2760943	90
TEDDY_OU_SUBJ1287560689_MAG39	High	91.35	1.34	211	2804265	48
TEDDY_OU_SUBJ1287560689_MAG42	High	93.11	2.44	359	2873735	79
TEDDY_OU_SUBJ1287560689_MAG44	High	96.52	1.02	58	2331511	13
TEDDY_OU_SUBJ1287560689_MAG45	High	97.26	0	148	2574879	25
TEDDY_OU_SUBJ1287560689_MAG48	High	98.25	1.81	54	2897532	10
TEDDY_OU_SUBJ1287560689_MAG49	High	99.63	0	101	2894503	16
TEDDY_OU_SUBJ1287560689_MAG51	High	96.84	1.9	82	3017097	14
TEDDY_OU_SUBJ1287560689_MAG52	High	98.48	0.4	186	2300923	38
TEDDY_OU_SUBJ1287560689_MAG58	High	98.18	0.46	64	2131655	14
TEDDY_OU_SUBJ1287560689_MAG6	High	94.97	0.67	80	1865329	15
TEDDY_OU_SUBJ1287560689_MAG63	High	95.97	0.02	102	1829455	20
TEDDY_OU_SUBJ1287560689_MAG67	High	91.16	0	246	1700562	53
TEDDY_OU_SUBJ1287560689_MAG68	High	96.6	0.23	51	2666436	13
TEDDY_OU_SUBJ1287560689_MAG7	High	96.09	1.44	90	2976965	13
TEDDY_OU_SUBJ1287560689_MAG72	High	97.54	1.34	129	2153031	25
TEDDY_OU_SUBJ1287560689_MAG73	High	98.63	0.51	100	2926935	14
TEDDY_OU_SUBJ1287560689_MAG75	High	97.08	1.46	145	2735971	30
TEDDY_OU_SUBJ1287560689_MAG76	High	98.85	1.82	108	6732523	22
TEDDY_OU_SUBJ1287560689_MAG78	High	100	0	87	3139580	18
TEDDY_OU_SUBJ1287560689_MAG79	High	99.46	0.54	48	2973018	5
TEDDY_OU_SUBJ1287560689_MAG81	High	99.25	2.35	140	2871379	29
TEDDY_OU_SUBJ1287560689_MAG88	High	92.34	0.04	289	3940123	61
TEDDY_OU_SUBJ1287560689_MAG9	High	95.04	0.63	312	3418331	61
TEDDY_OU_SUBJ1287560689_MAG90	High	99.37	0.95	110	2882332	17
TEDDY_OU_SUBJ1287560689_MAG92	High	97.15	1.36	344	3251347	70
TEDDY_OU_SUBJ1287560689_MAG93	High	94.21	0.45	302	2586525	64
TEDDY_OU_SUBJ1970655065_MAG11	High	90.19	0	271	2429741	63
TEDDY_OU_SUBJ1970655065_MAG12	High	97.99	1.34	158	1954373	34
TEDDY_OU_SUBJ1970655065_MAG14	High	98.17	0	72	2712416	16
TEDDY_OU_SUBJ1970655065_MAG18	High	92.71	1.89	325	2203376	80
TEDDY_OU_SUBJ1970655065_MAG19	High	98.94	3.87	165	4175701	32
TEDDY_OU_SUBJ1970655065_MAG22	High	96.7	1.33	129	3302927	27
TEDDY_OU_SUBJ1970655065_MAG23	High	96.62	0.63	198	2592803	39
TEDDY_OU_SUBJ1970655065_MAG24	High	97.51	0	104	2766128	24
TEDDY_OU_SUBJ1970655065_MAG3	High	97.99	0.34	152	2730003	29
TEDDY_OU_SUBJ1970655065_MAG32	High	94.73	0.97	601	4442383	140
TEDDY_OU_SUBJ1970655065_MAG38	High	100	0	72	3038497	13
TEDDY_OU_SUBJ1970655065_MAG39	High	99.63	0	79	2844656	16
TEDDY_OU_SUBJ1970655065_MAG4	High	98.12	0.19	98	2820068	15
TEDDY_OU_SUBJ1970655065_MAG40	High	92.48	0.67	324	2417493	75
TEDDY_OU_SUBJ1970655065_MAG41	High	97.96	0.68	37	2730395	7
TEDDY_OU_SUBJ1970655065_MAG43	High	97.53	0.32	259	3843475	51
TEDDY_OU_SUBJ1970655065_MAG48	High	95.77	1.27	127	3204104	27
TEDDY_OU_SUBJ1970655065_MAG49	High	93.06	1.68	330	2233390	77
TEDDY_OU_SUBJ1970655065_MAG50	High	99.32	0.11	126	2524514	26
TEDDY_OU_SUBJ1970655065_MAG57	High	97.72	0.48	112	3345597	14
TEDDY_OU_SUBJ1970655065_MAG58	High	93.31	0.19	206	5372681	41
TEDDY_OU_SUBJ1970655065_MAG59	High	99.06	0	125	3749675	26
TEDDY_OU_SUBJ1970655065_MAG9	High	97.59	2.12	51	4571358	9
TEDDY_OU_SUBJ1310118629_MAG4	High	99.34	0.04	40	4704211	9
TEDDY_OU_SUBJ1310118629_MAG5	High	99.46	0.14	36	2953106	6
TEDDY_OU_SUBJ1310118629_MAG7	High	96.9	0.12	70	4285864	14
TEDDY_OU_SUBJ1310118629_MAG9	High	97.37	0.98	99	2388240	18
TEDDY_OU_SUBJ1612335273_MAG16	High	94.99	0	300	2450798	64
TEDDY_OU_SUBJ1612335273_MAG17	High	97.11	2.37	301	3227522	69
TEDDY_OU_SUBJ1612335273_MAG19	High	95.74	0.37	260	4968163	54
TEDDY_OU_SUBJ1612335273_MAG2	High	98.26	1.01	193	3129708	36
TEDDY_OU_SUBJ1612335273_MAG20	High	99.03	0	108	2481547	20
TEDDY_OU_SUBJ1612335273_MAG24	High	96.6	0.68	122	3098308	23
TEDDY_OU_SUBJ1612335273_MAG27	High	96.33	0.31	253	2846334	54
TEDDY_OU_SUBJ1612335273_MAG28	High	97.38	0.97	58	3007086	12
TEDDY_OU_SUBJ1612335273_MAG29	High	95.17	0.58	185	2739724	34
TEDDY_OU_SUBJ1612335273_MAG30	High	90.18	1.12	168	2010878	32
TEDDY_OU_SUBJ1612335273_MAG31	High	91.4	0	184	2432164	34
TEDDY_OU_SUBJ1612335273_MAG32	High	100	0	162	3267381	30
TEDDY_OU_SUBJ1612335273_MAG33	High	97.96	1.34	172	2353568	33
TEDDY_OU_SUBJ1612335273_MAG34	High	99.06	0	163	2634588	32
TEDDY_OU_SUBJ1612335273_MAG38	High	98.66	0	48	1955674	10
TEDDY_OU_SUBJ1612335273_MAG4	High	98.05	0	116	2581874	22
TEDDY_OU_SUBJ1612335273_MAG45	High	95.22	0	150	2504792	27
TEDDY_OU_SUBJ1612335273_MAG48	High	97.09	0	96	1892478	21
TEDDY_OU_SUBJ1612335273_MAG49	High	97.99	2.35	271	3139260	38
TEDDY_OU_SUBJ1612335273_MAG50	High	97.62	0.03	66	1725569	15
TEDDY_OU_SUBJ1612335273_MAG7	High	94.26	0.68	216	2649739	42
TEDDY_OU_SUBJ1709460425_MAG10	High	95.42	0.71	239	1821940	52
TEDDY_OU_SUBJ1709460425_MAG103	High	97.32	0.02	50	1902031	11
TEDDY_OU_SUBJ1709460425_MAG104	High	98.99	1.34	155	2981295	29
TEDDY_OU_SUBJ1709460425_MAG105	High	97.47	1.08	199	2075768	33
TEDDY_OU_SUBJ1709460425_MAG106	High	97.34	1.9	268	3214553	50
TEDDY_OU_SUBJ1709460425_MAG107	High	98.73	2.54	158	2781978	26
TEDDY_OU_SUBJ1709460425_MAG11	High	93.66	0.42	200	2643398	44
TEDDY_OU_SUBJ1709460425_MAG110	High	93.26	0.27	194	1660203	41
TEDDY_OU_SUBJ1709460425_MAG13	High	94.83	1.24	204	2494415	43
TEDDY_OU_SUBJ1709460425_MAG2	High	96.98	0	53	1835153	8
TEDDY_OU_SUBJ1709460425_MAG27	High	91.19	0	455	3195899	104
TEDDY_OU_SUBJ1709460425_MAG3	High	99.33	0.67	21	2310640	3
TEDDY_OU_SUBJ1709460425_MAG31	High	90.31	0.63	492	3223097	125
TEDDY_OU_SUBJ1709460425_MAG33	High	94.12	1.12	195	1980162	49
TEDDY_OU_SUBJ1709460425_MAG35	High	95.97	0	122	1579999	25
TEDDY_OU_SUBJ1709460425_MAG36	High	97.2	1.52	243	2916554	48
TEDDY_OU_SUBJ1709460425_MAG37	High	98.73	0	92	2810821	18
TEDDY_OU_SUBJ1709460425_MAG39	High	99.12	1.17	126	3190879	17
TEDDY_OU_SUBJ1709460425_MAG42	High	99.33	2.68	124	2894099	24
TEDDY_OU_SUBJ1709460425_MAG43	High	98.16	2.42	36	2089923	9
TEDDY_OU_SUBJ1709460425_MAG44	High	98.42	0	128	2843195	25
TEDDY_OU_SUBJ1709460425_MAG45	High	98.87	0.56	193	4824212	36
TEDDY_OU_SUBJ1709460425_MAG46	High	91.25	1.34	419	2371632	107
TEDDY_OU_SUBJ1709460425_MAG49	High	98.25	0	82	3257070	16
TEDDY_OU_SUBJ1709460425_MAG5	High	98.25	0.71	93	2549492	19
TEDDY_OU_SUBJ1709460425_MAG52	High	93.63	1.2	147	1881379	28
TEDDY_OU_SUBJ1709460425_MAG56	High	97.58	0.63	191	2010692	37
TEDDY_OU_SUBJ1709460425_MAG60	High	91.01	0.39	380	2767109	96
TEDDY_OU_SUBJ1709460425_MAG65	High	96.98	0.67	182	2452891	35
TEDDY_OU_SUBJ1709460425_MAG7	High	96.77	1.62	246	3524447	33
TEDDY_OU_SUBJ1709460425_MAG77	High	97.1	0.24	225	2836211	41
TEDDY_OU_SUBJ1709460425_MAG81	High	92.17	0	417	4181650	96
TEDDY_OU_SUBJ1709460425_MAG82	High	96.6	0.48	117	3090272	26
TEDDY_OU_SUBJ1709460425_MAG84	High	90.42	1.22	165	1622388	34
TEDDY_OU_SUBJ1709460425_MAG89	High	95.51	0.95	209	1901128	53
TEDDY_OU_SUBJ1709460425_MAG90	High	94.17	2.19	252	2734008	60
TEDDY_OU_SUBJ1709460425_MAG91	High	94.17	0.09	245	2779970	51
TEDDY_OU_SUBJ1709460425_MAG98	High	94.99	1.11	160	3120731	22
TEDDY_OU_SUBJ1949420417_MAG108	High	93.71	0.76	331	4223915	61
TEDDY_OU_SUBJ1949420417_MAG109	High	99.33	1.01	47	2148773	6
TEDDY_OU_SUBJ1949420417_MAG110	High	95.73	1.03	316	2586627	73
TEDDY_OU_SUBJ1949420417_MAG113	High	96.51	0	115	2821907	23
TEDDY_OU_SUBJ1949420417_MAG115	High	96.29	0.34	130	1983584	25
TEDDY_OU_SUBJ1949420417_MAG120	High	97.81	0.65	107	3777826	17
TEDDY_OU_SUBJ1949420417_MAG124	High	97.12	0.56	197	4744850	39
TEDDY_OU_SUBJ1949420417_MAG125	High	99.33	4.03	187	2564191	33
TEDDY_OU_SUBJ1949420417_MAG128	High	97.15	1.01	131	3087573	23
TEDDY_OU_SUBJ1949420417_MAG130	High	97.51	0.39	119	2623477	21
TEDDY_OU_SUBJ1949420417_MAG134	High	97.32	0.67	114	2604965	23
TEDDY_OU_SUBJ1949420417_MAG137	High	100	0	49	3905554	6
TEDDY_OU_SUBJ1949420417_MAG139	High	95.2	1.45	174	2450380	30
TEDDY_OU_SUBJ1949420417_MAG14	High	90.27	1.01	135	1855977	29
TEDDY_OU_SUBJ1949420417_MAG142	High	97.24	1.27	77	6854185	16
TEDDY_OU_SUBJ1949420417_MAG143	High	97.15	0	67	4285879	14
TEDDY_OU_SUBJ1949420417_MAG146	High	96.9	0	117	2601712	21
TEDDY_OU_SUBJ1949420417_MAG147	High	96.62	0.94	131	3082177	24
TEDDY_OU_SUBJ1949420417_MAG149	High	98.71	1.51	260	3102688	55
TEDDY_OU_SUBJ1949420417_MAG156	High	91.77	1.27	114	1487023	14
TEDDY_OU_SUBJ1949420417_MAG16	High	97	1.44	50	3077376	11
TEDDY_OU_SUBJ1949420417_MAG18	High	100	0	49	4355633	6
TEDDY_OU_SUBJ1949420417_MAG2	High	91.33	0	203	2093993	41
TEDDY_OU_SUBJ1949420417_MAG21	High	98.66	0	36	2844615	9
TEDDY_OU_SUBJ1949420417_MAG22	High	96.7	0.47	77	3853366	16
TEDDY_OU_SUBJ1949420417_MAG23	High	96.89	0	63	3240674	10
TEDDY_OU_SUBJ1949420417_MAG3	High	98.56	0.32	78	3356918	17
TEDDY_OU_SUBJ1949420417_MAG30	High	97.62	1.21	119	2883948	21
TEDDY_OU_SUBJ1949420417_MAG38	High	95.21	0	320	3021025	61
TEDDY_OU_SUBJ1949420417_MAG39	High	95.89	0	125	2428057	22
TEDDY_OU_SUBJ1949420417_MAG4	High	95.97	0	13	1922193	3
TEDDY_OU_SUBJ1949420417_MAG41	High	97.05	0.63	252	2817913	50
TEDDY_OU_SUBJ1949420417_MAG48	High	95.67	0	160	5400477	33
TEDDY_OU_SUBJ1949420417_MAG49	High	91.42	0.68	242	2153928	54
TEDDY_OU_SUBJ1949420417_MAG51	High	91.77	1.37	422	3188283	92
TEDDY_OU_SUBJ1949420417_MAG55	High	94.83	0	279	2447816	57
TEDDY_OU_SUBJ1949420417_MAG59	High	99.21	0.37	58	5181990	9
TEDDY_OU_SUBJ1949420417_MAG63	High	97.1	4.89	231	6977494	43
TEDDY_OU_SUBJ1949420417_MAG64	High	97.87	0.84	96	2641510	18
TEDDY_OU_SUBJ1949420417_MAG67	High	92.96	1.13	115	4896843	19
TEDDY_OU_SUBJ1949420417_MAG68	High	96.7	0.16	188	2961100	38
TEDDY_OU_SUBJ1949420417_MAG69	High	93.26	0.41	193	2118122	41
TEDDY_OU_SUBJ1949420417_MAG70	High	98.43	0.65	182	5623958	31
TEDDY_OU_SUBJ1949420417_MAG72	High	92.61	0.23	86	1983175	12
TEDDY_OU_SUBJ1949420417_MAG73	High	97.99	0	95	2101040	19
TEDDY_OU_SUBJ1949420417_MAG77	High	96.23	0	135	2687774	27
TEDDY_OU_SUBJ1949420417_MAG78	High	97.94	0	143	2304308	27
TEDDY_OU_SUBJ1949420417_MAG8	High	93.82	0.56	83	1353526	18
TEDDY_OU_SUBJ1949420417_MAG80	High	94.62	0	176	2101624	36
TEDDY_OU_SUBJ1949420417_MAG84	High	99.2	0	41	1646093	10
TEDDY_OU_SUBJ1949420417_MAG92	High	97.75	0.19	132	2291992	26
TEDDY_OU_SUBJ1949420417_MAG95	High	92.95	0	96	2415099	21
TEDDY_OU_SUBJ1949420417_MAG98	High	95.5	0	173	2766217	32
TEDDY_OU_SUBJ1949420417_MAG99	High	96.42	1.01	256	2603638	54
TEDDY_OU_SUBJ1555475495_MAG13	High	96.01	1.74	105	2547594	17
TEDDY_OU_SUBJ1555475495_MAG14	High	93.48	0.57	357	2403991	88
TEDDY_OU_SUBJ1555475495_MAG15	High	95.97	0.34	193	2089130	44
TEDDY_OU_SUBJ1555475495_MAG17	High	99.25	0	142	4637007	23
TEDDY_OU_SUBJ1555475495_MAG2	High	91.46	0.58	383	2794272	95
TEDDY_OU_SUBJ1555475495_MAG20	High	94.28	0.68	191	2015282	41
TEDDY_OU_SUBJ1555475495_MAG21	High	98.62	1.9	234	3665052	41
TEDDY_OU_SUBJ1555475495_MAG26	High	97.28	0.68	48	2726550	7
TEDDY_OU_SUBJ1555475495_MAG29	High	98.36	3.26	121	3179440	17
TEDDY_OU_SUBJ1555475495_MAG3	High	97.04	0.23	139	2425243	19
TEDDY_OU_SUBJ1555475495_MAG30	High	97.85	1.07	64	2273849	13
TEDDY_OU_SUBJ1892724708_MAG11	High	93.89	0.31	113	3082222	25
TEDDY_OU_SUBJ1892724708_MAG16	High	95.1	0.31	218	2632456	48
TEDDY_OU_SUBJ1892724708_MAG18	High	100	1.2	144	2522145	26
TEDDY_OU_SUBJ1892724708_MAG19	High	96.01	0.46	102	2071603	20
TEDDY_OU_SUBJ1892724708_MAG20	High	98.54	2.05	72	3018360	16
TEDDY_OU_SUBJ1892724708_MAG21	High	94.06	0.7	193	1641513	48
TEDDY_OU_SUBJ1892724708_MAG24	High	94.33	0.76	466	4600533	86
TEDDY_OU_SUBJ1892724708_MAG25	High	97.99	0	46	2452750	10
TEDDY_OU_SUBJ1892724708_MAG28	High	96.68	1.27	312	2864472	74
TEDDY_OU_SUBJ1892724708_MAG34	High	96.09	4.25	390	2935982	82
TEDDY_OU_SUBJ1892724708_MAG37	High	99.31	3.36	160	2573897	37
TEDDY_OU_SUBJ1892724708_MAG38	High	96.6	1.04	149	1997714	33
TEDDY_OU_SUBJ1892724708_MAG4	High	94.22	4.68	416	3031168	101
TEDDY_OU_SUBJ1892724708_MAG42	High	98.66	1.01	47	2092810	10
TEDDY_OU_SUBJ1892724708_MAG43	High	96.78	0.58	121	2817244	23
TEDDY_OU_SUBJ1892724708_MAG7	High	92.95	2.8	392	2783549	96
TEDDY_OU_SUBJ1892724708_MAG8	High	93.91	0.95	280	2568460	65
TEDDY_OU_SUBJ1521080709_MAG1	High	98.05	0	44	3553783	10
TEDDY_OU_SUBJ1521080709_MAG106	High	98.63	0	77	2546283	15
TEDDY_OU_SUBJ1521080709_MAG107	High	91.2	2.71	413	3340465	97
TEDDY_OU_SUBJ1521080709_MAG108	High	94.35	0	118	2301634	26
TEDDY_OU_SUBJ1521080709_MAG109	High	90.89	0.94	396	2808779	96
TEDDY_OU_SUBJ1521080709_MAG110	High	96.96	2.67	138	3467585	27
TEDDY_OU_SUBJ1521080709_MAG115	High	93.9	1.86	453	3737132	98
TEDDY_OU_SUBJ1521080709_MAG118	High	99.18	1.86	183	3140452	31
TEDDY_OU_SUBJ1521080709_MAG125	High	93.04	1.6	288	2823298	56
TEDDY_OU_SUBJ1521080709_MAG133	High	98.88	1.8	156	2284949	34
TEDDY_OU_SUBJ1521080709_MAG14	High	90.48	0.47	193	2367559	34
TEDDY_OU_SUBJ1521080709_MAG16	High	97.98	1.76	149	2612861	26
TEDDY_OU_SUBJ1521080709_MAG18	High	96.64	0	65	1840098	10
TEDDY_OU_SUBJ1521080709_MAG2	High	92.6	1.34	267	2227748	49
TEDDY_OU_SUBJ1521080709_MAG22	High	95.33	0	76	1976601	15
TEDDY_OU_SUBJ1521080709_MAG24	High	97.99	0.67	63	2012216	4
TEDDY_OU_SUBJ1521080709_MAG25	High	94.54	2.99	274	4670929	48
TEDDY_OU_SUBJ1521080709_MAG32	High	95.25	0.42	260	4163581	52
TEDDY_OU_SUBJ1521080709_MAG35	High	99.33	1.01	28	2114839	3
TEDDY_OU_SUBJ1521080709_MAG37	High	97.94	0.84	78	2038739	14
TEDDY_OU_SUBJ1521080709_MAG39	High	99.33	0.67	188	2030616	42
TEDDY_OU_SUBJ1521080709_MAG41	High	96.58	1.88	135	2611196	25
TEDDY_OU_SUBJ1521080709_MAG46	High	97.99	0.34	48	2110474	4
TEDDY_OU_SUBJ1521080709_MAG47	High	97.99	0	115	2228225	21
TEDDY_OU_SUBJ1521080709_MAG50	High	94.47	2.47	211	2148557	41
TEDDY_OU_SUBJ1521080709_MAG51	High	97.49	0.12	76	4593827	15
TEDDY_OU_SUBJ1521080709_MAG52	High	96.74	0	156	3801014	35
TEDDY_OU_SUBJ1521080709_MAG55	High	95.19	0	86	2286645	12
TEDDY_OU_SUBJ1521080709_MAG58	High	99.63	0	56	2789906	10
TEDDY_OU_SUBJ1521080709_MAG63	High	95.39	0	111	2057537	21
TEDDY_OU_SUBJ1521080709_MAG65	High	99.32	0.63	84	2941610	15
TEDDY_OU_SUBJ1521080709_MAG68	High	98.55	0.7	106	1583210	19
TEDDY_OU_SUBJ1521080709_MAG77	High	92.02	0	182	2547938	35
TEDDY_OU_SUBJ1521080709_MAG78	High	99.19	0.12	140	2450479	29
TEDDY_OU_SUBJ1521080709_MAG81	High	96.35	0	144	2617465	24
TEDDY_OU_SUBJ1521080709_MAG82	High	90.4	1.03	396	2654851	92
TEDDY_OU_SUBJ1521080709_MAG83	High	92.7	2.25	53	1099137	11
TEDDY_OU_SUBJ1521080709_MAG84	High	95.9	0	94	1685281	21
TEDDY_OU_SUBJ1521080709_MAG86	High	98.89	0	52	1725710	12
TEDDY_OU_SUBJ1521080709_MAG88	High	95.45	2.1	171	1767695	38
TEDDY_OU_SUBJ1521080709_MAG94	High	91.22	1.92	330	2507241	71
TEDDY_OU_SUBJ1521080709_MAG95	High	96.6	0.67	378	2805035	96
TEDDY_OU_SUBJ1325964899_MAG10	High	91.64	0	368	2308635	93
TEDDY_OU_SUBJ1325964899_MAG13	High	98	0.8	53	1703188	9
TEDDY_OU_SUBJ1325964899_MAG15	High	97.19	1.17	140	6300679	24
TEDDY_OU_SUBJ1325964899_MAG22	High	98.12	0.4	194	4385230	34
TEDDY_OU_SUBJ1325964899_MAG23	High	99.33	1.01	14	2176393	3
TEDDY_OU_SUBJ1325964899_MAG26	High	99.19	1.88	130	2052394	23
TEDDY_OU_SUBJ1325964899_MAG28	High	96.84	0.63	296	3776546	55
TEDDY_OU_SUBJ1325964899_MAG30	High	94.67	0	122	2623670	21
TEDDY_OU_SUBJ1325964899_MAG31	High	94.11	0.06	146	2224183	28
TEDDY_OU_SUBJ1325964899_MAG34	High	98.62	0	66	4640915	14
TEDDY_OU_SUBJ1325964899_MAG39	High	91.49	0	160	1868548	27
TEDDY_OU_SUBJ1325964899_MAG4	High	98.3	0	78	2732865	16
TEDDY_OU_SUBJ1325964899_MAG40	High	96.47	0	78	2881896	16
TEDDY_OU_SUBJ1325964899_MAG41	High	95.07	0	211	4328098	44
TEDDY_OU_SUBJ1325964899_MAG42	High	99.33	2.01	121	3164889	24
TEDDY_OU_SUBJ1325964899_MAG43	High	91.28	0.67	286	1973749	58
TEDDY_OU_SUBJ1325964899_MAG44	High	91.77	1.41	467	3435839	104
TEDDY_OU_SUBJ1325964899_MAG45	High	97.28	0	56	2758426	8
TEDDY_OU_SUBJ1325964899_MAG5	High	96.12	0	108	2068407	20
TEDDY_OU_SUBJ1325964899_MAG52	High	90.87	0.95	307	2656770	64
TEDDY_OU_SUBJ1325964899_MAG53	High	98.55	0.12	113	4215790	21
TEDDY_OU_SUBJ1325964899_MAG54	High	96.35	0.71	147	3980804	33
TEDDY_OU_SUBJ1325964899_MAG57	High	99.06	0	203	3213371	42
TEDDY_OU_SUBJ1325964899_MAG59	High	97.18	1.69	125	2710867	25
TEDDY_OU_SUBJ1325964899_MAG64	High	91.67	0.61	103	1913678	22
TEDDY_OU_SUBJ1325964899_MAG7	High	97.55	0.48	136	3503855	29
TEDDY_OU_SUBJ1982356849_MAG106	High	94.46	0	277	2401323	58
TEDDY_OU_SUBJ1982356849_MAG116	High	93.23	1.18	288	1704611	73
TEDDY_OU_SUBJ1982356849_MAG117	High	98.84	0.65	134	4538542	23
TEDDY_OU_SUBJ1982356849_MAG12	High	96.97	0	71	2512030	15
TEDDY_OU_SUBJ1982356849_MAG120	High	97.76	0.35	89	2049279	23
TEDDY_OU_SUBJ1982356849_MAG124	High	97.88	0.89	146	2874597	29
TEDDY_OU_SUBJ1982356849_MAG126	High	96.1	0	132	2843746	26
TEDDY_OU_SUBJ1982356849_MAG130	High	92.75	2.24	244	2305058	51
TEDDY_OU_SUBJ1982356849_MAG145	High	98.79	0	119	3045877	19
TEDDY_OU_SUBJ1982356849_MAG148	High	91.84	0.78	272	3274801	54
TEDDY_OU_SUBJ1982356849_MAG149	High	98.66	0	159	2629307	32
TEDDY_OU_SUBJ1982356849_MAG151	High	99.63	0	68	2687427	15
TEDDY_OU_SUBJ1982356849_MAG153	High	93.65	1.89	449	3000069	112
TEDDY_OU_SUBJ1982356849_MAG160	High	97.5	0	108	2431462	20
TEDDY_OU_SUBJ1982356849_MAG161	High	95.75	0	247	2570803	53
TEDDY_OU_SUBJ1982356849_MAG165	High	99.33	1.01	25	2076944	5
TEDDY_OU_SUBJ1982356849_MAG166	High	96.64	1.76	87	2811838	17
TEDDY_OU_SUBJ1982356849_MAG167	High	95.69	0	81	2123515	18
TEDDY_OU_SUBJ1982356849_MAG168	High	97.57	0.47	128	2258693	25
TEDDY_OU_SUBJ1982356849_MAG18	High	95.41	0	321	4440824	75
TEDDY_OU_SUBJ1982356849_MAG23	High	97.32	0	49	1891448	8
TEDDY_OU_SUBJ1982356849_MAG24	High	97.99	0	154	5492046	33
TEDDY_OU_SUBJ1982356849_MAG25	High	96.04	1.68	217	2715445	44
TEDDY_OU_SUBJ1982356849_MAG26	High	96.57	1.75	118	2294897	25
TEDDY_OU_SUBJ1982356849_MAG27	High	98.63	0.23	173	2415333	31
TEDDY_OU_SUBJ1982356849_MAG33	High	90.46	0.19	174	3491446	39
TEDDY_OU_SUBJ1982356849_MAG36	High	98.43	1.34	122	2814422	25
TEDDY_OU_SUBJ1982356849_MAG37	High	93.56	2.24	236	2161698	42
TEDDY_OU_SUBJ1982356849_MAG41	High	98.33	0.47	126	3877613	22
TEDDY_OU_SUBJ1982356849_MAG43	High	91.95	0	59	1865108	13
TEDDY_OU_SUBJ1982356849_MAG44	High	98.66	0.34	116	3615145	16
TEDDY_OU_SUBJ1982356849_MAG5	High	90.96	1.05	385	2495497	99
TEDDY_OU_SUBJ1982356849_MAG51	High	97.46	2.91	146	6056330	22
TEDDY_OU_SUBJ1982356849_MAG52	High	97.3	0.58	125	2603217	23
TEDDY_OU_SUBJ1982356849_MAG6	High	90.28	2.64	401	2134270	102
TEDDY_OU_SUBJ1982356849_MAG67	High	93.86	0.12	68	2253570	13
TEDDY_OU_SUBJ1982356849_MAG68	High	98.42	0.68	77	2084695	14
TEDDY_OU_SUBJ1982356849_MAG69	High	100	0	81	3255148	13
TEDDY_OU_SUBJ1982356849_MAG71	High	98.39	0.12	48	1635585	8
TEDDY_OU_SUBJ1982356849_MAG75	High	96.64	0	61	2688880	12
TEDDY_OU_SUBJ1982356849_MAG77	High	97.43	1.02	221	4897355	38
TEDDY_OU_SUBJ1982356849_MAG78	High	94.83	1.07	224	3016115	48
TEDDY_OU_SUBJ1982356849_MAG79	High	99.37	0	65	2746071	12
TEDDY_OU_SUBJ1982356849_MAG81	High	97.29	1.01	76	2555240	15
TEDDY_OU_SUBJ1982356849_MAG83	High	99.79	0	71	2744650	15
TEDDY_OU_SUBJ1982356849_MAG89	High	96.29	0.69	221	2720506	51
TEDDY_OU_SUBJ1982356849_MAG90	High	92.28	0	159	1944435	31
TEDDY_OU_SUBJ1982356849_MAG91	High	95.31	0.66	233	2483382	52
TEDDY_OU_SUBJ1982356849_MAG94	High	96.31	0	198	1724058	50
TEDDY_OU_SUBJ1982356849_MAG95	High	96.98	1.47	183	2322720	39
TEDDY_OU_SUBJ1982356849_MAG97	High	96.99	0.34	112	2056607	26
TEDDY_OU_SUBJ1559962652_MAG10	High	93.39	0.95	410	5242214	88
TEDDY_OU_SUBJ1559962652_MAG11	High	97.69	0.51	41	4778893	10
TEDDY_OU_SUBJ1559962652_MAG12	High	98.95	0.32	72	3151324	13
TEDDY_OU_SUBJ1559962652_MAG14	High	92.79	1.23	274	2137708	65
TEDDY_OU_SUBJ1559962652_MAG17	High	94.92	0.84	221	2617647	50
TEDDY_OU_SUBJ1559962652_MAG19	High	96.58	2.22	168	6499191	32
TEDDY_OU_SUBJ1559962652_MAG20	High	99.08	2.68	95	2789277	22
TEDDY_OU_SUBJ1559962652_MAG21	High	99.33	4.03	46	3108912	8
TEDDY_OU_SUBJ1559962652_MAG23	High	95.89	0.85	85	3524731	15
TEDDY_OU_SUBJ1559962652_MAG24	High	95.06	0.22	170	2233989	36
TEDDY_OU_SUBJ1559962652_MAG25	High	96.17	0	80	1698400	17
TEDDY_OU_SUBJ1559962652_MAG26	High	98.22	0.74	142	6503740	17
TEDDY_OU_SUBJ1559962652_MAG27	High	98.73	0.84	183	3264384	37
TEDDY_OU_SUBJ1559962652_MAG29	High	98.8	1.09	107	2922836	21
TEDDY_OU_SUBJ1559962652_MAG30	High	98.28	1.72	60	6449203	10
TEDDY_OU_SUBJ1559962652_MAG31	High	96.85	0	152	4025172	32
TEDDY_OU_SUBJ1559962652_MAG32	High	99.37	0	60	3453650	10
TEDDY_OU_SUBJ1559962652_MAG33	High	91.3	0.24	288	2155721	71
TEDDY_OU_SUBJ1559962652_MAG38	High	97.46	0	81	2620875	15
TEDDY_OU_SUBJ1559962652_MAG39	High	96.21	2.24	138	2825956	29
TEDDY_OU_SUBJ1559962652_MAG4	High	91.67	0	221	3748636	45
TEDDY_OU_SUBJ1559962652_MAG40	High	99.26	2.75	57	4733791	11
TEDDY_OU_SUBJ1559962652_MAG42	High	99.33	0	53	3183305	10
TEDDY_OU_SUBJ1559962652_MAG44	High	96.09	0.47	276	3545340	46
TEDDY_OU_SUBJ1559962652_MAG47	High	97.75	0	183	2629255	38
TEDDY_OU_SUBJ1559962652_MAG49	High	94.81	0.56	149	4821805	26
TEDDY_OU_SUBJ1559962652_MAG55	High	98.11	1.26	308	3010666	58
TEDDY_OU_SUBJ1559962652_MAG56	High	98.8	0.48	34	3154977	6
TEDDY_OU_SUBJ1559962652_MAG59	High	98.08	1.2	83	1736955	13
TEDDY_OU_SUBJ1559962652_MAG60	High	91.64	0	167	1718479	41
TEDDY_OU_SUBJ1559962652_MAG62	High	97.58	0.4	89	1662364	15
TEDDY_OU_SUBJ1559962652_MAG67	High	99.05	1.27	113	2521812	21
TEDDY_OU_SUBJ1559962652_MAG75	High	98.66	0	41	2739488	7
TEDDY_OU_SUBJ1559962652_MAG78	High	98.1	0.63	13	1798521	3
TEDDY_OU_SUBJ1559962652_MAG79	High	97.24	0	54	2049091	10
TEDDY_OU_SUBJ1559962652_MAG8	High	94.17	1.34	200	2311663	44
TEDDY_OU_SUBJ1559962652_MAG80	High	98.07	1.59	50	1904618	11
TEDDY_OU_SUBJ1559962652_MAG81	High	96.2	1.58	133	3376039	28
TEDDY_OU_SUBJ1559962652_MAG82	High	95.41	0	81	2585228	17
TEDDY_OU_SUBJ1559962652_MAG83	High	100	0.99	114	3087053	21
TEDDY_OU_SUBJ1559962652_MAG84	High	98.71	0.02	125	2751925	18
TEDDY_OU_SUBJ1559962652_MAG86	High	92.28	1.75	137	2795237	34
TEDDY_OU_SUBJ1559962652_MAG88	High	98.66	1.68	91	1890216	12
TEDDY_OU_SUBJ1559962652_MAG90	High	95.32	0.03	144	2564189	28
TEDDY_OU_SUBJ1559962652_MAG91	High	96.17	1.27	134	2938364	21
TEDDY_OU_SUBJ1559962652_MAG94	High	94.61	3.23	217	2004057	38
TEDDY_OU_SUBJ1703854880_MAG102	High	92.78	2.33	98	2596930	19
TEDDY_OU_SUBJ1703854880_MAG103	High	97.36	0	134	2370000	27
TEDDY_OU_SUBJ1703854880_MAG104	High	94.56	0.23	117	2540483	24
TEDDY_OU_SUBJ1703854880_MAG105	High	91.05	0.19	313	3801144	57
TEDDY_OU_SUBJ1703854880_MAG107	High	97.72	0	205	3437341	36
TEDDY_OU_SUBJ1703854880_MAG14	High	94.68	0	415	4212201	102
TEDDY_OU_SUBJ1703854880_MAG16	High	98.24	0	361	2709570	88
TEDDY_OU_SUBJ1703854880_MAG2	High	98.54	1.17	92	2706156	19
TEDDY_OU_SUBJ1703854880_MAG27	High	91.67	0	69	1786816	13
TEDDY_OU_SUBJ1703854880_MAG34	High	96.5	1.93	193	2436438	42
TEDDY_OU_SUBJ1703854880_MAG4	High	98.62	0.06	32	2136106	7
TEDDY_OU_SUBJ1703854880_MAG43	High	98.11	0	131	3709642	26
TEDDY_OU_SUBJ1703854880_MAG44	High	98.73	2.22	114	2856081	26
TEDDY_OU_SUBJ1703854880_MAG47	High	94.55	0.56	152	4214510	32
TEDDY_OU_SUBJ1703854880_MAG48	High	98.63	0	66	2591708	12
TEDDY_OU_SUBJ1703854880_MAG52	High	99.33	1.01	37	2400644	6
TEDDY_OU_SUBJ1703854880_MAG53	High	94.19	0.24	233	6171422	41
TEDDY_OU_SUBJ1703854880_MAG55	High	91	0.73	222	2491522	42
TEDDY_OU_SUBJ1703854880_MAG57	High	96.59	0	91	4709837	19
TEDDY_OU_SUBJ1703854880_MAG59	High	98.83	0	92	2536049	18
TEDDY_OU_SUBJ1703854880_MAG6	High	96.57	1.08	283	3290732	46
TEDDY_OU_SUBJ1703854880_MAG60	High	96.37	0	172	2481243	36
TEDDY_OU_SUBJ1703854880_MAG62	High	99.42	0.38	62	4818668	15
TEDDY_OU_SUBJ1703854880_MAG64	High	98.27	0.23	54	2163577	10
TEDDY_OU_SUBJ1703854880_MAG68	High	98.49	3.69	273	3451102	59
TEDDY_OU_SUBJ1703854880_MAG69	High	100	0.63	170	3476594	33
TEDDY_OU_SUBJ1703854880_MAG76	High	95.29	1.11	246	2660414	50
TEDDY_OU_SUBJ1703854880_MAG79	High	92.98	0.67	187	1763621	42
TEDDY_OU_SUBJ1703854880_MAG8	High	98.66	2.01	168	2333273	31
TEDDY_OU_SUBJ1703854880_MAG82	High	95.86	4.03	148	2728165	29
TEDDY_OU_SUBJ1703854880_MAG87	High	96.11	3.62	160	2646448	34
TEDDY_OU_SUBJ1703854880_MAG89	High	97.32	2.01	144	3284223	27
TEDDY_OU_SUBJ1703854880_MAG97	High	94.28	3.64	708	5878235	163
TEDDY_OU_SUBJ1703854880_MAG98	High	100	0	83	3091511	14
TEDDY_OU_SUBJ1671014240_MAG102	High	97.83	4.66	159	4005564	17
TEDDY_OU_SUBJ1671014240_MAG16	High	94.89	0	117	1957581	17
TEDDY_OU_SUBJ1671014240_MAG17	High	99.06	0	115	3868732	22
TEDDY_OU_SUBJ1671014240_MAG18	High	97.05	0.63	69	2869641	13
TEDDY_OU_SUBJ1671014240_MAG19	High	91.41	1.71	169	1512269	36
TEDDY_OU_SUBJ1671014240_MAG2	High	97.92	0	169	2447126	34
TEDDY_OU_SUBJ1671014240_MAG25	High	93.69	1.27	67	2838335	14
TEDDY_OU_SUBJ1671014240_MAG27	High	96.36	0	82	3011138	14
TEDDY_OU_SUBJ1671014240_MAG28	High	92.4	1.17	178	2308872	41
TEDDY_OU_SUBJ1671014240_MAG29	High	95.28	0	160	2646193	35
TEDDY_OU_SUBJ1671014240_MAG30	High	93.96	0	363	2825416	83
TEDDY_OU_SUBJ1671014240_MAG31	High	97.86	1.34	150	2311942	30
TEDDY_OU_SUBJ1671014240_MAG32	High	96.92	0.19	108	2588330	21
TEDDY_OU_SUBJ1671014240_MAG33	High	99.31	0	91	3428479	19
TEDDY_OU_SUBJ1671014240_MAG39	High	97.8	0	37	2196410	8
TEDDY_OU_SUBJ1671014240_MAG4	High	94.41	0.34	118	2580306	25
TEDDY_OU_SUBJ1671014240_MAG42	High	98.28	2.2	73	6580301	17
TEDDY_OU_SUBJ1671014240_MAG44	High	97.87	0.97	203	3178621	34
TEDDY_OU_SUBJ1671014240_MAG46	High	96.86	0.32	121	3014745	23
TEDDY_OU_SUBJ1671014240_MAG47	High	98.28	0.33	101	4643612	17
TEDDY_OU_SUBJ1671014240_MAG48	High	94.41	0.58	122	2282516	26
TEDDY_OU_SUBJ1671014240_MAG49	High	92.96	0.38	362	2729429	81
TEDDY_OU_SUBJ1671014240_MAG54	High	96.8	1.05	98	2420893	19
TEDDY_OU_SUBJ1671014240_MAG55	High	97.96	0	38	2697990	8
TEDDY_OU_SUBJ1671014240_MAG6	High	92.2	0.73	357	2199935	92
TEDDY_OU_SUBJ1671014240_MAG61	High	98.73	0.11	92	2583271	17
TEDDY_OU_SUBJ1671014240_MAG66	High	98.29	0.02	266	4478512	62
TEDDY_OU_SUBJ1671014240_MAG70	High	98.3	2.24	76	2772641	15
TEDDY_OU_SUBJ1671014240_MAG72	High	94.6	1.04	184	2063955	39
TEDDY_OU_SUBJ1671014240_MAG75	High	98.66	0	74	2669214	13
TEDDY_OU_SUBJ1671014240_MAG81	High	97.47	0	44	2811162	7
TEDDY_OU_SUBJ1671014240_MAG84	High	98.5	0.02	85	2949798	19
TEDDY_OU_SUBJ1671014240_MAG85	High	97.26	0	125	2566506	23
TEDDY_OU_SUBJ1671014240_MAG88	High	97.32	0	67	1862688	11
TEDDY_OU_SUBJ1671014240_MAG89	High	97.53	0.19	69	2836120	11
TEDDY_OU_SUBJ1671014240_MAG90	High	99.63	0	61	2548239	10
TEDDY_OU_SUBJ1671014240_MAG93	High	94.71	0.66	204	2430719	39
TEDDY_OU_SUBJ1671014240_MAG98	High	97.99	1.34	83	2829065	17
TEDDY_OU_SUBJ1671014240_MAG99	High	98.95	0.04	96	6809840	16
TEDDY_OU_SUBJ1751696069_MAG13	High	98.8	0.58	73	2774225	13
TEDDY_OU_SUBJ1751696069_MAG14	High	95.62	0.84	160	2138977	36
TEDDY_OU_SUBJ1751696069_MAG16	High	100	2.01	103	2770494	23
TEDDY_OU_SUBJ1751696069_MAG22	High	97.17	0	91	2765976	15
TEDDY_OU_SUBJ1751696069_MAG9	High	100	3.3	107	3432812	17
TEDDY_OU_SUBJ1788716845_MAG10	High	98.76	0.32	127	2986125	26
TEDDY_OU_SUBJ1788716845_MAG15	High	99.19	0.81	140	2079530	26
TEDDY_OU_SUBJ1788716845_MAG20	High	98.83	0.1	127	2800163	22
TEDDY_OU_SUBJ1788716845_MAG21	High	99.36	0.24	100	2843355	17
TEDDY_OU_SUBJ1788716845_MAG23	High	94.85	1.75	314	3012738	68
TEDDY_OU_SUBJ1788716845_MAG24	High	98	0.13	175	3344615	31
TEDDY_OU_SUBJ1788716845_MAG27	High	98.23	0	137	2576966	19
TEDDY_OU_SUBJ1788716845_MAG3	High	100	0	77	3595245	12
TEDDY_OU_SUBJ1788716845_MAG32	High	92.16	0.58	294	2665738	62
TEDDY_OU_SUBJ1788716845_MAG34	High	100	2.68	149	2628471	28
TEDDY_OU_SUBJ1788716845_MAG35	High	96.17	0.12	109	4132710	22
TEDDY_OU_SUBJ1788716845_MAG37	High	94.22	2.07	222	1993819	49
TEDDY_OU_SUBJ1788716845_MAG39	High	93.08	4.44	609	5205310	128
TEDDY_OU_SUBJ1788716845_MAG45	High	97.58	1.27	100	2513808	22
TEDDY_OU_SUBJ1788716845_MAG46	High	97.53	0.38	225	6078906	38
TEDDY_OU_SUBJ1788716845_MAG52	High	98.66	0.34	81	2241088	15
TEDDY_OU_SUBJ1788716845_MAG53	High	92.62	0.67	180	1653858	47
TEDDY_OU_SUBJ1788716845_MAG55	High	90.41	0.2	296	4003565	57
TEDDY_OU_SUBJ1788716845_MAG56	High	90.47	2.15	452	2402235	115
TEDDY_OU_SUBJ1782184727_MAG11	High	94.41	1.34	148	1877256	32
TEDDY_OU_SUBJ1782184727_MAG14	High	99.25	0.94	74	5037177	13
TEDDY_OU_SUBJ1782184727_MAG22	High	94.43	0	58	3289513	12
TEDDY_OU_SUBJ1782184727_MAG24	High	94.36	0	285	5456235	59
TEDDY_OU_SUBJ1782184727_MAG26	High	98.79	0.72	171	3184157	34
TEDDY_OU_SUBJ1782184727_MAG27	High	99.25	0	248	2774777	60
TEDDY_OU_SUBJ1782184727_MAG28	High	91.3	0.55	195	1656116	46
TEDDY_OU_SUBJ1782184727_MAG29	High	90.73	1.1	149	1965681	29
TEDDY_OU_SUBJ1782184727_MAG31	High	97.35	0.59	116	5631605	19
TEDDY_OU_SUBJ1782184727_MAG34	High	97.04	0	108	3137881	22
TEDDY_OU_SUBJ1782184727_MAG36	High	98.54	0	114	2895651	22
TEDDY_OU_SUBJ1782184727_MAG37	High	93.24	0.24	127	2385760	30
TEDDY_OU_SUBJ1782184727_MAG42	High	98.86	0	89	2899840	18
TEDDY_OU_SUBJ1782184727_MAG48	High	96.98	0	155	5025231	30
TEDDY_OU_SUBJ1782184727_MAG50	High	93.75	0.01	397	2781783	97
TEDDY_OU_SUBJ1782184727_MAG53	High	96.03	1.03	188	2478634	39
TEDDY_OU_SUBJ1782184727_MAG7	High	95.24	0.45	222	4091771	47
TEDDY_OU_SUBJ1782184727_MAG8	High	94.34	1.27	347	3031094	76
TEDDY_OU_SUBJ1782184727_MAG9	High	93.41	2.01	216	1900187	44
TEDDY_OU_SUBJ1743280302_MAG1	High	95.34	0.84	217	2397436	46
TEDDY_OU_SUBJ1743280302_MAG11	High	90.87	0.34	128	1996316	29
TEDDY_OU_SUBJ1743280302_MAG15	High	99.23	0.63	89	2638727	13
TEDDY_OU_SUBJ1743280302_MAG27	High	97.96	0	29	2706812	8
TEDDY_OU_SUBJ1743280302_MAG34	High	92.9	0.46	87	1934252	18
TEDDY_OU_SUBJ1743280302_MAG35	High	99.42	0.1	117	2783220	23
TEDDY_OU_SUBJ1743280302_MAG37	High	93.22	0.12	203	1921390	41
TEDDY_OU_SUBJ1743280302_MAG40	High	91.69	0.16	287	2957731	58
TEDDY_OU_SUBJ1743280302_MAG41	High	97.56	0	74	2043804	16
TEDDY_OU_SUBJ1743280302_MAG43	High	91.71	1.03	329	2574291	82
TEDDY_OU_SUBJ1743280302_MAG47	High	95.24	0.22	204	3863777	40
TEDDY_OU_SUBJ1743280302_MAG50	High	96.5	1.9	162	2866891	36
TEDDY_OU_SUBJ1743280302_MAG53	High	95.35	0	143	2185583	23
TEDDY_OU_SUBJ1743280302_MAG54	High	97.99	2.01	75	2650729	14
TEDDY_OU_SUBJ1743280302_MAG55	High	99.06	0.37	51	1784841	11
TEDDY_OU_SUBJ1743280302_MAG56	High	90.03	0.63	169	2395231	34
TEDDY_OU_SUBJ1743280302_MAG57	High	100	0	51	2017816	5
TEDDY_OU_SUBJ1743280302_MAG58	High	97.32	0	22	1868165	6
TEDDY_OU_SUBJ1743280302_MAG59	High	98.11	0	246	4085935	52
TEDDY_OU_SUBJ1743280302_MAG6	High	96.67	0.19	147	2259642	27
TEDDY_OU_SUBJ1743280302_MAG61	High	100	0.94	99	3202644	17
TEDDY_OU_SUBJ1743280302_MAG64	High	99.55	0.45	95	2401190	12
TEDDY_OU_SUBJ1743280302_MAG68	High	97.01	1.72	194	2729008	40
TEDDY_OU_SUBJ1743280302_MAG7	High	95.3	0.17	211	5931465	39
TEDDY_OU_SUBJ1743280302_MAG70	High	98.85	0	85	4471953	16
TEDDY_OU_SUBJ1743280302_MAG76	High	92.59	0.58	195	2259825	36
TEDDY_OU_SUBJ1743280302_MAG78	High	93.85	0.93	224	2568259	46
TEDDY_OU_SUBJ1743280302_MAG79	High	91.03	0.56	313	2237797	73
TEDDY_OU_SUBJ1743280302_MAG8	High	99.33	1.01	16	2267690	5
TEDDY_OU_SUBJ1743280302_MAG81	High	96.65	1.7	377	2591263	97
TEDDY_OU_SUBJ1743280302_MAG9	High	94.32	0.49	269	4501970	49
TEDDY_OU_SUBJ1467069283_MAG16	High	97.06	0.88	346	3238179	72
TEDDY_OU_SUBJ1467069283_MAG17	High	95.52	0.69	410	3007713	101
TEDDY_OU_SUBJ1467069283_MAG2	High	95.27	1.59	158	2665498	30
TEDDY_OU_SUBJ1636875262_MAG12	High	95.89	0	138	2668521	32
TEDDY_OU_SUBJ1636875262_MAG2	High	92.81	0.95	93	1888332	19
TEDDY_OU_SUBJ1636875262_MAG4	High	100	0	87	3422769	15
TEDDY_OU_SUBJ1636875262_MAG5	High	92.38	1.61	141	2116571	27
TEDDY_OU_SUBJ1636875262_MAG7	High	95	0.32	170	2059063	39
TEDDY_OU_SUBJ1636875262_MAG8	High	98.1	0	385	3851753	82
TEDDY_OU_SUBJ1965017679_MAG3	High	98.38	0.93	270	2569045	52
TEDDY_OU_SUBJ1965017679_MAG9	High	98.7	0	35	5240721	7
TEDDY_OU_SUBJ1867865604_MAG1	High	96.04	2.35	133	1807033	20
TEDDY_OU_SUBJ1867865604_MAG101	High	98.58	1.27	50	2718735	11
TEDDY_OU_SUBJ1867865604_MAG103	High	91.56	1.27	205	2080569	48
TEDDY_OU_SUBJ1867865604_MAG105	High	92.13	0.79	193	2495380	42
TEDDY_OU_SUBJ1867865604_MAG107	High	98.28	0.87	85	2489638	20
TEDDY_OU_SUBJ1867865604_MAG108	High	93.29	0.73	289	2017698	76
TEDDY_OU_SUBJ1867865604_MAG110	High	99.06	0	85	3154384	16
TEDDY_OU_SUBJ1867865604_MAG113	High	98.26	1.34	300	4638279	67
TEDDY_OU_SUBJ1867865604_MAG116	High	91.88	2.72	192	2810564	41
TEDDY_OU_SUBJ1867865604_MAG118	High	98.42	1.92	170	3562099	32
TEDDY_OU_SUBJ1867865604_MAG12	High	97.61	0.21	132	2621334	27
TEDDY_OU_SUBJ1867865604_MAG120	High	97.47	0.63	24	1833767	4
TEDDY_OU_SUBJ1867865604_MAG122	High	97.05	1.27	110	2192713	24
TEDDY_OU_SUBJ1867865604_MAG126	High	99.61	0	154	2715645	32
TEDDY_OU_SUBJ1867865604_MAG132	High	95.64	0	158	1793734	37
TEDDY_OU_SUBJ1867865604_MAG139	High	94.63	0	183	1763678	44
TEDDY_OU_SUBJ1867865604_MAG14	High	90.6	0.67	221	2231618	45
TEDDY_OU_SUBJ1867865604_MAG145	High	98.66	0.67	173	3123444	34
TEDDY_OU_SUBJ1867865604_MAG146	High	91.13	2.16	68	2140474	14
TEDDY_OU_SUBJ1867865604_MAG155	High	98.8	4.5	119	7399489	22
TEDDY_OU_SUBJ1867865604_MAG156	High	94.23	0.35	65	2106340	11
TEDDY_OU_SUBJ1867865604_MAG157	High	99.28	0.24	59	2437283	9
TEDDY_OU_SUBJ1867865604_MAG158	High	97.87	0	63	2384304	13
TEDDY_OU_SUBJ1867865604_MAG159	High	98.66	0	98	2861124	21
TEDDY_OU_SUBJ1867865604_MAG160	High	97.58	0.31	82	1856586	13
TEDDY_OU_SUBJ1867865604_MAG161	High	93.99	0	170	2875126	33
TEDDY_OU_SUBJ1867865604_MAG163	High	90.16	0.47	267	2477862	61
TEDDY_OU_SUBJ1867865604_MAG164	High	95.34	2.44	195	2934945	42
TEDDY_OU_SUBJ1867865604_MAG165	High	94.25	0.29	156	2133392	30
TEDDY_OU_SUBJ1867865604_MAG166	High	92.96	0.04	384	2298905	93
TEDDY_OU_SUBJ1867865604_MAG18	High	94.03	0.06	137	2190847	30
TEDDY_OU_SUBJ1867865604_MAG19	High	95.88	0	110	2775504	19
TEDDY_OU_SUBJ1867865604_MAG23	High	97.94	1.34	190	2079390	40
TEDDY_OU_SUBJ1867865604_MAG30	High	98.9	0.4	52	6014337	7
TEDDY_OU_SUBJ1867865604_MAG37	High	94.88	1.27	106	2311047	23
TEDDY_OU_SUBJ1867865604_MAG40	High	95.54	1.91	162	5223790	24
TEDDY_OU_SUBJ1867865604_MAG46	High	95.28	0.13	208	2422342	42
TEDDY_OU_SUBJ1867865604_MAG47	High	95.41	1.68	256	2570088	59
TEDDY_OU_SUBJ1867865604_MAG51	High	96.42	0.34	198	2463452	43
TEDDY_OU_SUBJ1867865604_MAG54	High	95.25	0.69	141	2744686	24
TEDDY_OU_SUBJ1867865604_MAG55	High	95.64	0.57	155	3170588	27
TEDDY_OU_SUBJ1867865604_MAG56	High	93.11	0.38	284	2770779	64
TEDDY_OU_SUBJ1867865604_MAG57	High	97.62	1.83	194	3180470	36
TEDDY_OU_SUBJ1867865604_MAG59	High	93.31	0.63	329	3131134	74
TEDDY_OU_SUBJ1867865604_MAG6	High	98.42	0.16	153	2492974	29
TEDDY_OU_SUBJ1867865604_MAG61	High	90.84	0.58	196	2129141	45
TEDDY_OU_SUBJ1867865604_MAG62	High	94.4	0	104	1657168	23
TEDDY_OU_SUBJ1867865604_MAG64	High	93.66	0.4	446	3184759	105
TEDDY_OU_SUBJ1867865604_MAG66	High	95.97	0.67	158	2577179	39
TEDDY_OU_SUBJ1867865604_MAG67	High	95.8	1.75	343	2554626	84
TEDDY_OU_SUBJ1867865604_MAG68	High	94.23	0	45	4092350	11
TEDDY_OU_SUBJ1867865604_MAG69	High	96.33	1.9	122	3268682	23
TEDDY_OU_SUBJ1867865604_MAG71	High	94.38	0	260	1885724	68
TEDDY_OU_SUBJ1867865604_MAG72	High	94.28	0	156	1981082	33
TEDDY_OU_SUBJ1867865604_MAG73	High	97.24	0	91	4853675	16
TEDDY_OU_SUBJ1867865604_MAG74	High	95.99	2.01	95	2216875	21
TEDDY_OU_SUBJ1867865604_MAG75	High	100	0	57	2846038	10
TEDDY_OU_SUBJ1867865604_MAG76	High	97.92	0.54	158	2848776	30
TEDDY_OU_SUBJ1867865604_MAG78	High	99.09	0	43	2058065	5
TEDDY_OU_SUBJ1867865604_MAG79	High	98.82	0.71	60	2090182	12
TEDDY_OU_SUBJ1867865604_MAG8	High	98.71	0	108	2723149	24
TEDDY_OU_SUBJ1867865604_MAG83	High	93.51	0.47	142	3746627	27
TEDDY_OU_SUBJ1867865604_MAG84	High	98.47	0.61	32	2167090	7
TEDDY_OU_SUBJ1867865604_MAG85	High	99.22	0	11	1856231	3
TEDDY_OU_SUBJ1867865604_MAG86	High	97.66	0	109	2438014	23
TEDDY_OU_SUBJ1867865604_MAG88	High	98.32	0	62	2772016	13
TEDDY_OU_SUBJ1867865604_MAG90	High	95.55	0	203	2782970	42
TEDDY_OU_SUBJ1867865604_MAG91	High	98.63	0	57	2670922	9
TEDDY_OU_SUBJ1867865604_MAG92	High	91.65	0	346	2566812	82
TEDDY_OU_SUBJ1867865604_MAG93	High	96.94	0	119	2948840	25
TEDDY_OU_SUBJ1867865604_MAG95	High	96.74	2.55	65	2871377	13
TEDDY_OU_SUBJ1867865604_MAG98	High	96.18	2.73	180	2533750	35
TEDDY_OU_SUBJ1842268851_MAG1	High	91.63	0	351	2085045	90
TEDDY_OU_SUBJ1842268851_MAG11	High	97.96	0	48	2641322	9
TEDDY_OU_SUBJ1842268851_MAG12	High	99.35	1.92	133	4200464	22
TEDDY_OU_SUBJ1842268851_MAG13	High	91.05	0.84	351	2207897	87
TEDDY_OU_SUBJ1842268851_MAG15	High	96.73	0	99	1899976	20
TEDDY_OU_SUBJ1842268851_MAG16	High	99.33	0.67	24	2069833	4
TEDDY_OU_SUBJ1842268851_MAG17	High	98.76	0.49	41	5139815	10
TEDDY_OU_SUBJ1842268851_MAG27	High	94.62	0.21	185	3157319	42
TEDDY_OU_SUBJ1842268851_MAG28	High	96.88	0.96	42	2015048	11
TEDDY_OU_SUBJ1842268851_MAG40	High	98.41	0.63	96	2876915	18
TEDDY_OU_SUBJ1842268851_MAG41	High	93.52	1.59	223	3113348	41
TEDDY_OU_SUBJ1842268851_MAG43	High	99.28	3.78	121	2934262	15
TEDDY_OU_SUBJ1842268851_MAG45	High	96.1	0.58	155	2549786	30
TEDDY_OU_SUBJ1842268851_MAG47	High	94.44	1.36	77	2433742	16
TEDDY_OU_SUBJ1842268851_MAG49	High	98.92	0.46	32	2269927	7
TEDDY_OU_SUBJ1842268851_MAG5	High	95.45	1.69	55	2849774	10
TEDDY_OU_SUBJ1842268851_MAG50	High	99.06	0	231	4032222	44
TEDDY_OU_SUBJ1842268851_MAG51	High	95.21	0.71	128	2760519	22
TEDDY_OU_SUBJ1842268851_MAG52	High	96.5	1.44	289	2759700	62
TEDDY_OU_SUBJ1842268851_MAG53	High	99.2	0.16	148	4809209	26
TEDDY_OU_SUBJ1842268851_MAG54	High	98.92	0	67	3302755	13
TEDDY_OU_SUBJ1842268851_MAG55	High	97.29	0	247	2639779	57
TEDDY_OU_SUBJ1842268851_MAG56	High	91.78	0.5	179	1800959	40
TEDDY_OU_SUBJ1842268851_MAG57	High	95.6	2.27	112	2287586	21
TEDDY_OU_SUBJ1842268851_MAG59	High	98.69	2.59	162	3612868	27
TEDDY_OU_SUBJ1842268851_MAG62	High	97.28	0.68	272	2663503	56
TEDDY_OU_SUBJ1842268851_MAG63	High	97.31	1.58	131	3482432	24
TEDDY_OU_SUBJ1842268851_MAG65	High	97.9	1.34	282	2587566	60
TEDDY_OU_SUBJ1842268851_MAG71	High	98.94	1.61	113	3129798	23
TEDDY_OU_SUBJ1842268851_MAG75	High	95.67	0	150	2439952	30
TEDDY_OU_SUBJ1842268851_MAG76	High	98.55	0.48	112	3099115	24
TEDDY_OU_SUBJ1842268851_MAG8	High	94.11	1.11	269	2148098	64
TEDDY_OU_SUBJ1750642946_MAG1	High	97.52	1.6	81	3111747	18
TEDDY_OU_SUBJ1750642946_MAG14	High	96.27	2.34	289	3310433	58
TEDDY_OU_SUBJ1750642946_MAG2	High	98.63	0	59	2327876	14
TEDDY_OU_SUBJ1750642946_MAG30	High	99.06	0	68	3839122	15
TEDDY_OU_SUBJ1750642946_MAG31	High	97.65	0	57	2525831	13
TEDDY_OU_SUBJ1750642946_MAG33	High	98.66	1.01	46	2333188	9
TEDDY_OU_SUBJ1750642946_MAG34	High	98.82	0	112	3039341	22
TEDDY_OU_SUBJ1750642946_MAG35	High	95.97	0	60	1884817	12
TEDDY_OU_SUBJ1750642946_MAG38	High	98.57	0	134	4640382	21
TEDDY_OU_SUBJ1750642946_MAG4	High	97.16	0	53	2153514	11
TEDDY_OU_SUBJ1750642946_MAG40	High	97.99	1.34	345	2903816	78
TEDDY_OU_SUBJ1750642946_MAG44	High	99.26	0.12	67	4093418	13
TEDDY_OU_SUBJ1750642946_MAG45	High	98.03	2.64	113	3215588	17
TEDDY_OU_SUBJ1750642946_MAG47	High	99.26	0.19	120	2507420	24
TEDDY_OU_SUBJ1750642946_MAG5	High	93.11	1.93	364	2818927	83
TEDDY_OU_SUBJ1750642946_MAG50	High	95.65	0.63	183	2851584	41
TEDDY_OU_SUBJ1750642946_MAG51	High	96.62	0.63	243	3236877	47
TEDDY_OU_SUBJ1750642946_MAG63	High	99.33	4.53	172	2984984	30
TEDDY_OU_SUBJ1750642946_MAG65	High	91.49	1.69	259	2264995	62
TEDDY_OU_SUBJ1750642946_MAG73	High	97.34	0	126	2462875	19
TEDDY_OU_SUBJ1750642946_MAG74	High	92.91	1.26	304	2981682	66
TEDDY_OU_SUBJ1750642946_MAG78	High	97.3	0.63	260	3757571	40
TEDDY_OU_SUBJ1750642946_MAG82	High	98.65	1.09	34	4689066	7
TEDDY_OU_SUBJ1750642946_MAG9	High	92.95	0	301	2505632	75
TEDDY_OU_SUBJ1750642946_MAG90	High	97.28	0.85	121	3002342	21
TEDDY_OU_SUBJ1750642946_MAG91	High	99.98	3.83	191	3344886	39
TEDDY_OU_SUBJ1750642946_MAG92	High	98.56	1.36	119	2504003	20
TEDDY_OU_SUBJ1750642946_MAG93	High	92.9	0.98	386	2298306	96
TEDDY_OU_SUBJ1750642946_MAG96	High	97.82	0.08	132	5781172	24
TEDDY_OU_SUBJ1750642946_MAG97	High	98.26	0.7	160	5578686	28
TEDDY_OU_SUBJ1750642946_MAG98	High	96.54	0.5	282	2523179	65
TEDDY_OU_SUBJ1328137769_MAG1	High	96.15	0.45	57	2207993	12
TEDDY_OU_SUBJ1328137769_MAG10	High	95.01	0.68	305	2513741	71
TEDDY_OU_SUBJ1328137769_MAG103	High	93.66	3.36	145	1766377	27
TEDDY_OU_SUBJ1328137769_MAG106	High	93.15	0	47	2251606	11
TEDDY_OU_SUBJ1328137769_MAG108	High	95.67	0	194	2616188	42
TEDDY_OU_SUBJ1328137769_MAG109	High	95.16	1.46	260	2604804	56
TEDDY_OU_SUBJ1328137769_MAG11	High	95.69	0.49	193	2534911	37
TEDDY_OU_SUBJ1328137769_MAG111	High	93.69	2.64	114	2301093	27
TEDDY_OU_SUBJ1328137769_MAG113	High	91.8	0	282	2818265	59
TEDDY_OU_SUBJ1328137769_MAG115	High	98.53	0	130	4376633	21
TEDDY_OU_SUBJ1328137769_MAG117	High	95.17	0.81	238	2056681	53
TEDDY_OU_SUBJ1328137769_MAG119	High	92.32	0	172	2199002	30
TEDDY_OU_SUBJ1328137769_MAG12	High	97.99	1.34	56	2062139	12
TEDDY_OU_SUBJ1328137769_MAG120	High	90.9	0.72	190	2315699	38
TEDDY_OU_SUBJ1328137769_MAG125	High	97.76	0.23	227	2174371	50
TEDDY_OU_SUBJ1328137769_MAG130	High	95.94	0.58	100	2590346	18
TEDDY_OU_SUBJ1328137769_MAG133	High	94.16	0.17	230	2665523	54
TEDDY_OU_SUBJ1328137769_MAG14	High	95.38	2.22	993	6384913	256
TEDDY_OU_SUBJ1328137769_MAG17	High	98.19	0.29	105	2602104	16
TEDDY_OU_SUBJ1328137769_MAG19	High	92.86	1.49	197	2164470	46
TEDDY_OU_SUBJ1328137769_MAG21	High	90.25	2.35	340	2853555	71
TEDDY_OU_SUBJ1328137769_MAG27	High	94.59	1.64	263	2694077	56
TEDDY_OU_SUBJ1328137769_MAG3	High	96.98	0.4	104	2208616	14
TEDDY_OU_SUBJ1328137769_MAG37	High	94.39	0.58	169	2757422	26
TEDDY_OU_SUBJ1328137769_MAG42	High	92.2	0.56	374	2921800	87
TEDDY_OU_SUBJ1328137769_MAG43	High	98.22	0	138	2510955	17
TEDDY_OU_SUBJ1328137769_MAG45	High	92.45	2.64	209	3084888	36
TEDDY_OU_SUBJ1328137769_MAG46	High	96.64	0.67	227	1922270	49
TEDDY_OU_SUBJ1328137769_MAG49	High	99.97	0.04	40	4673947	8
TEDDY_OU_SUBJ1328137769_MAG5	High	96.83	0	88	6699672	16
TEDDY_OU_SUBJ1328137769_MAG50	High	98.44	0	87	2156529	17
TEDDY_OU_SUBJ1328137769_MAG57	High	100	0	76	2917872	12
TEDDY_OU_SUBJ1328137769_MAG58	High	97.32	0	22	1965820	6
TEDDY_OU_SUBJ1328137769_MAG59	High	98.24	1.86	54	4656221	13
TEDDY_OU_SUBJ1328137769_MAG60	High	96.85	2.24	151	2800599	28
TEDDY_OU_SUBJ1328137769_MAG61	High	94.72	0	312	2561982	66
TEDDY_OU_SUBJ1328137769_MAG62	High	95.24	0	45	3041131	10
TEDDY_OU_SUBJ1328137769_MAG63	High	98.65	0	120	3212713	20
TEDDY_OU_SUBJ1328137769_MAG64	High	97.17	0	94	3884133	20
TEDDY_OU_SUBJ1328137769_MAG66	High	91.56	1.5	313	2352408	69
TEDDY_OU_SUBJ1328137769_MAG67	High	94.32	0	242	2378209	59
TEDDY_OU_SUBJ1328137769_MAG68	High	98.66	1.01	23	2038090	5
TEDDY_OU_SUBJ1328137769_MAG69	High	99.54	0.92	50	2209519	10
TEDDY_OU_SUBJ1328137769_MAG75	High	98.05	0	62	4988097	10
TEDDY_OU_SUBJ1328137769_MAG76	High	98.54	2.01	171	2473717	29
TEDDY_OU_SUBJ1328137769_MAG79	High	93.96	0	56	2960828	9
TEDDY_OU_SUBJ1328137769_MAG80	High	95.3	0	69	1859158	9
TEDDY_OU_SUBJ1328137769_MAG82	High	93.9	1.98	412	2818148	96
TEDDY_OU_SUBJ1328137769_MAG85	High	98.27	0.64	167	3271831	34
TEDDY_OU_SUBJ1328137769_MAG86	High	97.52	0	51	2111854	12
TEDDY_OU_SUBJ1328137769_MAG89	High	91.95	0.67	277	2367096	69
TEDDY_OU_SUBJ1328137769_MAG94	High	96.64	0	68	1942091	11
TEDDY_OU_SUBJ1328137769_MAG95	High	98.66	0	122	2713080	24
TEDDY_OU_SUBJ1328137769_MAG96	High	94.15	0.69	156	2147953	31
TEDDY_OU_SUBJ1328137769_MAG98	High	97.23	1.17	145	2363090	28
TEDDY_OU_SUBJ1498298724_MAG19	High	90.18	4.62	280	2696496	51
TEDDY_OU_SUBJ1498298724_MAG24	High	99.23	0.38	90	4453755	17
TEDDY_OU_SUBJ1498298724_MAG28	High	94.26	1.34	227	2533767	45
TEDDY_OU_SUBJ1498298724_MAG30	High	91.55	3.07	362	2359579	90
TEDDY_OU_SUBJ1498298724_MAG31	High	100	0.32	109	3492365	25
TEDDY_OU_SUBJ1498298724_MAG33	High	98.88	0	154	2904366	22
TEDDY_OU_SUBJ1498298724_MAG36	High	93.14	0.08	273	2628532	52
TEDDY_OU_SUBJ1498298724_MAG37	High	97.99	1.34	103	2797224	22
TEDDY_OU_SUBJ1498298724_MAG39	High	96.8	0.12	132	2381977	23
TEDDY_OU_SUBJ1498298724_MAG4	High	98.76	0	70	2075321	15
TEDDY_OU_SUBJ1498298724_MAG40	High	93.01	0.21	85	1916278	16
TEDDY_OU_SUBJ1498298724_MAG41	High	96.3	0	120	2700349	20
TEDDY_OU_SUBJ1498298724_MAG50	High	96.56	0.94	111	3086872	18
TEDDY_OU_SUBJ1498298724_MAG51	High	99.19	0.81	121	2168137	25
TEDDY_OU_SUBJ1498298724_MAG52	High	92.28	2.14	302	3400423	67
TEDDY_OU_SUBJ1498298724_MAG53	High	97.95	0.06	92	2841897	15
TEDDY_OU_SUBJ1498298724_MAG55	High	99.33	2.01	139	2675115	25
TEDDY_OU_SUBJ1498298724_MAG57	High	97.32	0	57	2544022	4
TEDDY_OU_SUBJ1498298724_MAG6	High	95.18	1.87	282	2641113	67
TEDDY_OU_SUBJ1498298724_MAG61	High	99.33	0.67	79	3453066	13
TEDDY_OU_SUBJ1498298724_MAG65	High	96.63	1.99	255	2761751	56
TEDDY_OU_SUBJ1498298724_MAG69	High	98.49	0.74	66	4964064	13
TEDDY_OU_SUBJ1498298724_MAG76	High	96.91	0	44	2190401	9
TEDDY_OU_SUBJ1498298724_MAG82	High	97.99	1.68	50	2151909	5
TEDDY_OU_SUBJ1498298724_MAG83	High	97.74	1.2	181	4843329	33
TEDDY_OU_SUBJ1498298724_MAG85	High	93.26	0	79	2048648	15
TEDDY_OU_SUBJ1498298724_MAG9	High	95.09	0.19	120	2795663	26
TEDDY_OU_SUBJ1498298724_MAG90	High	95.07	1.02	59	3006374	13
TEDDY_OU_SUBJ1498298724_MAG91	High	99.37	0.32	58	2763071	8
TEDDY_OU_SUBJ1516547689_MAG11	High	98.11	0	67	4169587	12
TEDDY_OU_SUBJ1516547689_MAG14	High	98.83	0	84	3401538	15
TEDDY_OU_SUBJ1516547689_MAG2	High	99.12	0.09	160	4672746	29
TEDDY_OU_SUBJ1516547689_MAG24	High	93.88	0.8	149	1532217	27
TEDDY_OU_SUBJ1516547689_MAG26	High	97.78	1.58	214	2445189	46
TEDDY_OU_SUBJ1516547689_MAG32	High	99.37	0.65	159	3755108	27
TEDDY_OU_SUBJ1516547689_MAG34	High	97.57	1.04	114	2126193	22
TEDDY_OU_SUBJ1516547689_MAG35	High	95.19	1.52	96	2154532	18
TEDDY_OU_SUBJ1516547689_MAG38	High	99.33	4.19	31	3147628	9
TEDDY_OU_SUBJ1516547689_MAG39	High	98.55	0.75	138	4742274	25
TEDDY_OU_SUBJ1516547689_MAG40	High	98.64	0.84	131	2663886	27
TEDDY_OU_SUBJ1516547689_MAG42	High	93.76	0.84	365	3276573	83
TEDDY_OU_SUBJ1516547689_MAG46	High	95.64	0.31	68	2781759	11
TEDDY_OU_SUBJ1516547689_MAG51	High	97.68	1.69	94	2885474	20
TEDDY_OU_SUBJ1516547689_MAG53	High	98.11	0	68	3392141	11
TEDDY_OU_SUBJ1516547689_MAG54	High	95.83	0.54	512	5396292	99
TEDDY_OU_SUBJ1516547689_MAG58	High	97.99	0.67	127	2749752	24
TEDDY_OU_SUBJ1516547689_MAG59	High	97.99	0	85	1893464	18
TEDDY_OU_SUBJ1516547689_MAG62	High	99.4	0.62	56	2104015	12
TEDDY_OU_SUBJ1516547689_MAG64	High	98.66	1.01	33	2059057	3
TEDDY_OU_SUBJ1743288251_MAG11	High	98.3	2.8	330	3775923	47
TEDDY_OU_SUBJ1743288251_MAG14	High	98.27	0.81	188	2018232	42
TEDDY_OU_SUBJ1743288251_MAG17	High	99.41	0.59	127	2018547	29
TEDDY_OU_SUBJ1743288251_MAG18	High	98.55	1.45	137	3015197	30
TEDDY_OU_SUBJ1743288251_MAG19	High	96.45	1.92	108	2150858	28
TEDDY_OU_SUBJ1743288251_MAG2	High	99.53	0	54	2778218	12
TEDDY_OU_SUBJ1743288251_MAG20	High	99.16	0.12	49	2379037	10
TEDDY_OU_SUBJ1743288251_MAG22	High	99.93	0.24	92	4957088	14
TEDDY_OU_SUBJ1743288251_MAG24	High	100	0.04	15	2041150	4
TEDDY_OU_SUBJ1743288251_MAG25	High	96.7	0.94	310	3565383	54
TEDDY_OU_SUBJ1743288251_MAG29	High	98.85	0.12	68	2121589	11
TEDDY_OU_SUBJ1743288251_MAG31	High	97.87	1.42	209	2217003	45
TEDDY_OU_SUBJ1743288251_MAG46	High	94.35	0.73	213	1745399	50
TEDDY_OU_SUBJ1743288251_MAG49	High	96.05	1.61	305	2600196	75
TEDDY_OU_SUBJ1743288251_MAG51	High	97.56	2.03	147	3248356	32
TEDDY_OU_SUBJ1743288251_MAG52	High	96.28	1.7	357	5178379	67
TEDDY_OU_SUBJ1321793540_MAG11	High	96.34	1.34	360	2647716	86
TEDDY_OU_SUBJ1321793540_MAG12	High	99.42	0	59	2787678	13
TEDDY_OU_SUBJ1321793540_MAG13	High	100	0	97	3081459	19
TEDDY_OU_SUBJ1321793540_MAG14	High	98.46	1.07	70	2044524	15
TEDDY_OU_SUBJ1321793540_MAG17	High	94.61	0.21	440	4912103	97
TEDDY_OU_SUBJ1321793540_MAG18	High	96.07	3.19	314	3037908	63
TEDDY_OU_SUBJ1321793540_MAG2	High	96.85	1.19	82	3030001	13
TEDDY_OU_SUBJ1321793540_MAG20	High	99.52	0.89	154	3607262	21
TEDDY_OU_SUBJ1321793540_MAG26	High	100	0	55	2925353	8
TEDDY_OU_SUBJ1321793540_MAG27	High	93.56	0.63	298	2328643	71
TEDDY_OU_SUBJ1321793540_MAG34	High	95.97	0.67	219	2338274	47
TEDDY_OU_SUBJ1321793540_MAG37	High	99.4	0.32	35	2029488	7
TEDDY_OU_SUBJ1321793540_MAG39	High	95.97	0.81	107	1930952	20
TEDDY_OU_SUBJ1321793540_MAG40	High	99.33	2.01	75	2792329	16
TEDDY_OU_SUBJ1321793540_MAG41	High	98.42	0	73	3037038	13
TEDDY_OU_SUBJ1321793540_MAG44	High	90.6	0.67	17	1934479	2
TEDDY_OU_SUBJ1321793540_MAG45	High	98.37	0.54	39	2893787	10
TEDDY_OU_SUBJ1321793540_MAG47	High	94.94	0	113	2045456	24
TEDDY_OU_SUBJ1321793540_MAG48	High	100	0.12	19	1889854	4
TEDDY_OU_SUBJ1321793540_MAG5	High	98.87	0.38	127	4820128	20
TEDDY_OU_SUBJ1321793540_MAG50	High	97.47	0.63	131	1607847	24
TEDDY_OU_SUBJ1321793540_MAG55	High	98.97	1.3	131	4288581	25
TEDDY_OU_SUBJ1321793540_MAG59	High	92.14	0.23	240	1736127	59
TEDDY_OU_SUBJ1321793540_MAG63	High	93.53	0.83	76	2024345	17
TEDDY_OU_SUBJ1321793540_MAG65	High	96.63	0.96	133	2262409	32
TEDDY_OU_SUBJ1321793540_MAG67	High	99.06	0	94	3945441	21
TEDDY_OU_SUBJ1321793540_MAG7	High	98.31	1.01	79	2960150	17
TEDDY_OU_SUBJ1321793540_MAG72	High	91.71	2.16	876	5987815	217
TEDDY_OU_SUBJ1321793540_MAG75	High	91.87	1.29	334	2499831	82
TEDDY_OU_SUBJ1321793540_MAG80	High	96.84	0	266	2712994	59
TEDDY_OU_SUBJ1321793540_MAG82	High	98.69	0.3	119	6343118	19
TEDDY_OU_SUBJ1321793540_MAG83	High	97.55	0.37	108	4944616	21
TEDDY_OU_SUBJ1321793540_MAG84	High	97.91	0.32	413	5407573	82
TEDDY_OU_SUBJ1321793540_MAG85	High	97.56	0.25	113	2532232	28
TEDDY_OU_SUBJ1321793540_MAG9	High	91.57	0.83	115	1943442	24
TEDDY_OU_SUBJ1969750490_MAG1	High	96.99	0.13	182	2799595	36
TEDDY_OU_SUBJ1969750490_MAG11	High	100	0	87	3102971	17
TEDDY_OU_SUBJ1969750490_MAG12	High	95.11	0	97	2691887	20
TEDDY_OU_SUBJ1969750490_MAG15	High	96.49	4.15	102	3115445	14
TEDDY_OU_SUBJ1969750490_MAG16	High	99.05	0.63	67	3124797	8
TEDDY_OU_SUBJ1969750490_MAG17	High	96.14	0	176	3776857	38
TEDDY_OU_SUBJ1969750490_MAG19	High	99.42	0	79	3017778	13
TEDDY_OU_SUBJ1969750490_MAG20	High	98.4	0	183	1953659	42
TEDDY_OU_SUBJ1969750490_MAG22	High	97.26	3.06	220	2700016	51
TEDDY_OU_SUBJ1969750490_MAG27	High	97.14	1.27	116	1746008	19
TEDDY_OU_SUBJ1969750490_MAG3	High	96.8	2.22	184	2773645	40
TEDDY_OU_SUBJ1969750490_MAG30	High	95.97	0.88	212	1769729	44
TEDDY_OU_SUBJ1969750490_MAG31	High	97.6	0.28	208	6246589	32
TEDDY_OU_SUBJ1969750490_MAG32	High	97.48	0.57	255	5114596	43
TEDDY_OU_SUBJ1969750490_MAG35	High	98.51	2.01	267	2650359	53
TEDDY_OU_SUBJ1969750490_MAG40	High	99.97	0.54	41	4932904	7
TEDDY_OU_SUBJ1969750490_MAG6	High	97.23	0.74	88	4566577	20
TEDDY_OU_SUBJ1969750490_MAG7	High	99.37	0.63	161	4137398	22
TEDDY_OU_SUBJ1969750490_MAG8	High	94.64	0.03	263	2375304	63
TEDDY_OU_SUBJ1334414562_MAG10	High	97.82	0.63	172	3276958	36
TEDDY_OU_SUBJ1334414562_MAG103	High	96.23	0.04	155	2763273	30
TEDDY_OU_SUBJ1334414562_MAG106	High	97.24	0.69	206	2737219	41
TEDDY_OU_SUBJ1334414562_MAG107	High	97.18	1.68	130	1758891	26
TEDDY_OU_SUBJ1334414562_MAG11	High	95.57	0.63	89	2302685	17
TEDDY_OU_SUBJ1334414562_MAG111	High	98.01	3.8	57	3063520	12
TEDDY_OU_SUBJ1334414562_MAG116	High	90.68	0	203	2175952	40
TEDDY_OU_SUBJ1334414562_MAG118	High	94.79	4.31	509	6895467	108
TEDDY_OU_SUBJ1334414562_MAG122	High	94.28	0.8	369	4399904	62
TEDDY_OU_SUBJ1334414562_MAG16	High	92.4	0.68	330	2298940	80
TEDDY_OU_SUBJ1334414562_MAG17	High	98.42	0	210	3047115	46
TEDDY_OU_SUBJ1334414562_MAG20	High	97.32	2.18	261	2880868	54
TEDDY_OU_SUBJ1334414562_MAG21	High	98.29	0	185	4378995	31
TEDDY_OU_SUBJ1334414562_MAG22	High	93.77	0	324	2491641	69
TEDDY_OU_SUBJ1334414562_MAG23	High	96.99	1.5	72	2038833	12
TEDDY_OU_SUBJ1334414562_MAG24	High	98.83	0.49	95	2573203	18
TEDDY_OU_SUBJ1334414562_MAG3	High	91.43	1.02	143	2585190	26
TEDDY_OU_SUBJ1334414562_MAG35	High	94.53	0.8	227	2779221	49
TEDDY_OU_SUBJ1334414562_MAG43	High	98.45	3.41	91	3006895	19
TEDDY_OU_SUBJ1334414562_MAG45	High	93.29	1.34	159	2370782	29
TEDDY_OU_SUBJ1334414562_MAG46	High	95.93	3.35	206	6485260	40
TEDDY_OU_SUBJ1334414562_MAG48	High	96.95	0.12	158	1671439	39
TEDDY_OU_SUBJ1334414562_MAG50	High	98.9	0	145	2438836	28
TEDDY_OU_SUBJ1334414562_MAG54	High	94.95	0	162	2402119	37
TEDDY_OU_SUBJ1334414562_MAG57	High	95.96	0	297	3972699	65
TEDDY_OU_SUBJ1334414562_MAG59	High	97.81	1.84	96	2243622	19
TEDDY_OU_SUBJ1334414562_MAG61	High	97.37	0.1	151	2753121	29
TEDDY_OU_SUBJ1334414562_MAG62	High	98.08	0.95	104	2954533	21
TEDDY_OU_SUBJ1334414562_MAG64	High	95.5	0.87	187	4174465	35
TEDDY_OU_SUBJ1334414562_MAG65	High	98.52	0.63	114	2876421	20
TEDDY_OU_SUBJ1334414562_MAG67	High	95.96	1.17	206	2283807	45
TEDDY_OU_SUBJ1334414562_MAG68	High	95.15	0.09	168	1609549	38
TEDDY_OU_SUBJ1334414562_MAG71	High	98.66	0	56	2620006	11
TEDDY_OU_SUBJ1334414562_MAG74	High	93.87	1.89	133	3085913	27
TEDDY_OU_SUBJ1334414562_MAG75	High	98.59	0.7	247	4124768	54
TEDDY_OU_SUBJ1334414562_MAG76	High	95.66	0.92	91	2131008	18
TEDDY_OU_SUBJ1334414562_MAG77	High	92.64	1.57	334	1931799	80
TEDDY_OU_SUBJ1334414562_MAG79	High	100	4.92	20	2238146	3
TEDDY_OU_SUBJ1334414562_MAG80	High	97.75	2.53	431	7222535	88
TEDDY_OU_SUBJ1334414562_MAG85	High	91.54	0.1	245	2473381	57
TEDDY_OU_SUBJ1334414562_MAG86	High	97.47	1.38	61	2108473	10
TEDDY_OU_SUBJ1334414562_MAG88	High	90.32	0	231	2385166	45
TEDDY_OU_SUBJ1334414562_MAG89	High	94.78	0.96	164	2912931	40
TEDDY_OU_SUBJ1334414562_MAG9	High	97.52	0.95	147	2090811	35
TEDDY_OU_SUBJ1334414562_MAG94	High	97.32	0	19	1985295	3
TEDDY_OU_SUBJ1243510805_MAG10	High	97.46	1.86	174	3993302	33
TEDDY_OU_SUBJ1243510805_MAG11	High	96.64	0	57	2503662	12
TEDDY_OU_SUBJ1243510805_MAG13	High	99.94	0	40	2344332	6
TEDDY_OU_SUBJ1243510805_MAG14	High	98.24	0.63	168	3706171	34
TEDDY_OU_SUBJ1243510805_MAG16	High	97.47	0	345	4567761	76
TEDDY_OU_SUBJ1243510805_MAG17	High	100	0.81	52	2114106	12
TEDDY_OU_SUBJ1243510805_MAG18	High	99.32	0.56	199	6432275	30
TEDDY_OU_SUBJ1243510805_MAG19	High	90.55	2.61	143	2027642	24
TEDDY_OU_SUBJ1243510805_MAG22	High	96.8	1.9	296	3072117	70
TEDDY_OU_SUBJ1243510805_MAG25	High	96.23	0	353	3658038	75
TEDDY_OU_SUBJ1243510805_MAG27	High	99.24	0	106	4796556	19
TEDDY_OU_SUBJ1243510805_MAG28	High	99.4	0	56	1977843	12
TEDDY_OU_SUBJ1243510805_MAG29	High	96.88	0	131	2739313	27
TEDDY_OU_SUBJ1243510805_MAG3	High	97.7	1.63	99	6571138	21
TEDDY_OU_SUBJ1243510805_MAG30	High	99.21	1.76	85	3163524	13
TEDDY_OU_SUBJ1243510805_MAG33	High	98.35	1.02	100	4871642	13
TEDDY_OU_SUBJ1243510805_MAG34	High	98.83	0	124	2485669	21
TEDDY_OU_SUBJ1243510805_MAG35	High	94.27	1.92	138	2852110	29
TEDDY_OU_SUBJ1243510805_MAG36	High	100	0	109	3264827	19
TEDDY_OU_SUBJ1243510805_MAG7	High	90.83	0.65	615	4735373	136
TEDDY_OU_SUBJ1243510805_MAG9	High	91.69	1.58	521	5671472	117
TEDDY_OU_SUBJ1747342927_MAG12	High	98.07	1.51	132	3417228	23
TEDDY_OU_SUBJ1747342927_MAG13	High	98.64	3.04	215	3100504	48
TEDDY_OU_SUBJ1747342927_MAG14	High	95.61	0	218	2764037	42
TEDDY_OU_SUBJ1747342927_MAG16	High	98.11	1.18	227	3906733	51
TEDDY_OU_SUBJ1747342927_MAG17	High	98.66	2.68	89	2608572	18
TEDDY_OU_SUBJ1747342927_MAG18	High	99.63	0.81	201	2844172	38
TEDDY_OU_SUBJ1747342927_MAG20	High	96.31	1.01	220	2018470	49
TEDDY_OU_SUBJ1747342927_MAG21	High	98.68	1.27	113	2460989	18
TEDDY_OU_SUBJ1747342927_MAG29	High	94.34	0.36	241	2822554	51
TEDDY_OU_SUBJ1747342927_MAG30	High	95.22	0.35	120	2188341	18
TEDDY_OU_SUBJ1747342927_MAG31	High	92.36	0.67	369	2658894	87
TEDDY_OU_SUBJ1747342927_MAG33	High	97.32	1.68	95	2418182	7
TEDDY_OU_SUBJ1747342927_MAG37	High	97.34	1.93	76	2901521	12
TEDDY_OU_SUBJ1747342927_MAG38	High	94.07	1.01	248	2073166	55
TEDDY_OU_SUBJ1747342927_MAG39	High	97.88	1.59	68	2524159	12
TEDDY_OU_SUBJ1747342927_MAG40	High	93.21	0	166	2751100	33
TEDDY_OU_SUBJ1747342927_MAG44	High	99.25	0	117	4626164	20
TEDDY_OU_SUBJ1747342927_MAG45	High	97.99	0.67	211	3094341	43
TEDDY_OU_SUBJ1747342927_MAG46	High	93.68	0.68	287	2443925	64
TEDDY_OU_SUBJ1747342927_MAG47	High	90.73	0	192	2074245	37
TEDDY_OU_SUBJ1747342927_MAG49	High	95.21	0.69	235	2938897	46
TEDDY_OU_SUBJ1747342927_MAG5	High	97.68	0.63	132	2900743	27
TEDDY_OU_SUBJ1747342927_MAG56	High	95.37	0.19	167	2445572	37
TEDDY_OU_SUBJ1747342927_MAG58	High	90.11	1.36	384	2305417	104
TEDDY_OU_SUBJ1747342927_MAG6	High	98.88	0.19	34	4454132	8
TEDDY_OU_SUBJ1747342927_MAG60	High	98.73	0	173	4122364	32
TEDDY_OU_SUBJ1747342927_MAG64	High	99.21	2.17	54	3106379	8
TEDDY_OU_SUBJ1747342927_MAG65	High	95.85	0.51	82	2974131	15
TEDDY_OU_SUBJ1747342927_MAG67	High	98.2	0.3	90	1996126	21
TEDDY_OU_SUBJ1747342927_MAG71	High	94.17	0.58	192	2595612	44
TEDDY_OU_SUBJ1747342927_MAG72	High	96.56	0	121	2506051	17
TEDDY_OU_SUBJ1747342927_MAG73	High	96.64	0.67	109	2096675	17
TEDDY_OU_SUBJ1621134540_MAG11	High	98.15	1.34	283	2529628	61
TEDDY_OU_SUBJ1621134540_MAG13	High	90.99	2.69	264	1955029	60
TEDDY_OU_SUBJ1621134540_MAG16	High	97.17	0	105	3223284	21
TEDDY_OU_SUBJ1621134540_MAG19	High	98.11	0	291	3581823	64
TEDDY_OU_SUBJ1621134540_MAG26	High	97.91	0.85	162	3595275	30
TEDDY_OU_SUBJ1621134540_MAG27	High	97.15	0.75	136	3116749	32
TEDDY_OU_SUBJ1621134540_MAG28	High	97.76	1.21	202	3229176	39
TEDDY_OU_SUBJ1621134540_MAG30	High	96.62	1.17	182	2339627	40
TEDDY_OU_SUBJ1621134540_MAG31	High	97.26	0	72	2594402	13
TEDDY_OU_SUBJ1621134540_MAG32	High	97.83	0.32	129	3239695	25
TEDDY_OU_SUBJ1621134540_MAG33	High	95.25	0.02	89	2652492	19
TEDDY_OU_SUBJ1621134540_MAG34	High	92.74	0.69	458	4415143	96
TEDDY_OU_SUBJ1621134540_MAG35	High	98.66	0	82	2561302	17
TEDDY_OU_SUBJ1621134540_MAG36	High	98.39	0.81	125	2094792	25
TEDDY_OU_SUBJ1621134540_MAG37	High	94.46	1.27	177	2773262	38
TEDDY_OU_SUBJ1621134540_MAG38	High	99.02	0.69	180	2504196	37
TEDDY_OU_SUBJ1621134540_MAG39	High	98.66	1.68	160	2119479	27
TEDDY_OU_SUBJ1621134540_MAG41	High	91.28	1.01	380	2184667	97
TEDDY_OU_SUBJ1621134540_MAG42	High	98.64	0.29	137	2805942	25
TEDDY_OU_SUBJ1621134540_MAG44	High	99.21	1.76	72	2973716	17
TEDDY_OU_SUBJ1621134540_MAG46	High	92	0.35	140	2019194	25
TEDDY_OU_SUBJ1621134540_MAG58	High	98.77	0	109	2426668	21
TEDDY_OU_SUBJ1621134540_MAG6	High	98.66	0.34	77	2230950	14
TEDDY_OU_SUBJ1697687747_MAG100	High	99.63	0.19	63	2994568	9
TEDDY_OU_SUBJ1697687747_MAG102	High	93.66	0.34	154	1750614	33
TEDDY_OU_SUBJ1697687747_MAG103	High	99.67	0.42	41	4769579	7
TEDDY_OU_SUBJ1697687747_MAG105	High	97.29	0.67	241	2832593	56
TEDDY_OU_SUBJ1697687747_MAG109	High	93.61	0.81	430	2738584	111
TEDDY_OU_SUBJ1697687747_MAG11	High	93.57	2.42	148	2115388	34
TEDDY_OU_SUBJ1697687747_MAG119	High	95.81	0	210	3333733	38
TEDDY_OU_SUBJ1697687747_MAG120	High	98.51	0.37	68	4367963	11
TEDDY_OU_SUBJ1697687747_MAG122	High	97.99	0.67	264	2781310	59
TEDDY_OU_SUBJ1697687747_MAG126	High	92.06	1.9	220	2491737	45
TEDDY_OU_SUBJ1697687747_MAG131	High	91.39	0.69	131	1863242	23
TEDDY_OU_SUBJ1697687747_MAG132	High	91.1	0.06	173	2084288	35
TEDDY_OU_SUBJ1697687747_MAG133	High	97.32	0	102	2425327	23
TEDDY_OU_SUBJ1697687747_MAG134	High	98.66	0.67	54	2983767	9
TEDDY_OU_SUBJ1697687747_MAG136	High	96.82	0	96	2704991	21
TEDDY_OU_SUBJ1697687747_MAG137	High	99.42	0.58	116	2859468	21
TEDDY_OU_SUBJ1697687747_MAG139	High	97.65	0.67	154	2548143	28
TEDDY_OU_SUBJ1697687747_MAG18	High	95.04	0.73	288	2332170	68
TEDDY_OU_SUBJ1697687747_MAG21	High	98.59	0	141	3025182	28
TEDDY_OU_SUBJ1697687747_MAG31	High	96.31	0	81	1772852	18
TEDDY_OU_SUBJ1697687747_MAG34	High	98.21	4.31	111	7185333	19
TEDDY_OU_SUBJ1697687747_MAG37	High	96.37	0	105	2568889	21
TEDDY_OU_SUBJ1697687747_MAG43	High	96.94	0.63	320	2366445	71
TEDDY_OU_SUBJ1697687747_MAG48	High	91.86	2	808	6117704	199
TEDDY_OU_SUBJ1697687747_MAG5	High	96.71	0.19	237	3925928	46
TEDDY_OU_SUBJ1697687747_MAG50	High	96.55	2.53	123	3125847	25
TEDDY_OU_SUBJ1697687747_MAG52	High	98.03	0.19	84	2844741	15
TEDDY_OU_SUBJ1697687747_MAG56	High	95.36	0	254	2126730	54
TEDDY_OU_SUBJ1697687747_MAG57	High	100	0.04	79	3275119	14
TEDDY_OU_SUBJ1697687747_MAG58	High	97.58	1.61	110	2017949	22
TEDDY_OU_SUBJ1697687747_MAG59	High	95.8	0	98	2571882	20
TEDDY_OU_SUBJ1697687747_MAG6	High	97.32	1.01	204	2571037	43
TEDDY_OU_SUBJ1697687747_MAG61	High	95.84	1.07	129	1705676	25
TEDDY_OU_SUBJ1697687747_MAG62	High	95.49	0.42	106	2784064	22
TEDDY_OU_SUBJ1697687747_MAG63	High	97.58	0.92	160	2023444	32
TEDDY_OU_SUBJ1697687747_MAG64	High	95.31	0.13	127	3104795	24
TEDDY_OU_SUBJ1697687747_MAG65	High	95.97	2.17	187	3280315	38
TEDDY_OU_SUBJ1697687747_MAG69	High	95.45	0.67	197	2214196	35
TEDDY_OU_SUBJ1697687747_MAG7	High	97.95	1.75	137	2307694	29
TEDDY_OU_SUBJ1697687747_MAG70	High	98.4	0.77	148	4117131	33
TEDDY_OU_SUBJ1697687747_MAG71	High	95.56	0.19	128	4473899	25
TEDDY_OU_SUBJ1697687747_MAG74	High	94.11	0.06	300	2770987	57
TEDDY_OU_SUBJ1697687747_MAG75	High	97.1	0.04	115	2689206	21
TEDDY_OU_SUBJ1697687747_MAG78	High	97.17	0	113	3794163	22
TEDDY_OU_SUBJ1697687747_MAG79	High	94.82	2.33	93	2627544	19
TEDDY_OU_SUBJ1697687747_MAG8	High	98.99	0.32	111	2899043	22
TEDDY_OU_SUBJ1697687747_MAG84	High	92.83	0	250	2040575	58
TEDDY_OU_SUBJ1697687747_MAG85	High	96.27	1.12	158	2036919	35
TEDDY_OU_SUBJ1697687747_MAG88	High	98.31	2.21	141	3751052	23
TEDDY_OU_SUBJ1697687747_MAG97	High	93.83	0	177	2185550	41
TEDDY_OU_SUBJ1697687747_MAG98	High	97.46	0.98	55	2207359	11
TEDDY_OU_SUBJ1697687747_MAG99	High	98.32	1.34	102	2689144	18
TEDDY_OU_SUBJ1983211753_MAG14	High	96.14	1.76	106	2015592	19
TEDDY_OU_SUBJ1983211753_MAG16	High	95.89	0	55	2838720	8
TEDDY_OU_SUBJ1983211753_MAG18	High	92.25	2.14	370	2743592	86
TEDDY_OU_SUBJ1983211753_MAG2	High	95.17	0	134	2789439	21
TEDDY_OU_SUBJ1983211753_MAG26	High	91.33	0.33	332	4043470	61
TEDDY_OU_SUBJ1983211753_MAG27	High	91.22	3.3	331	2512209	78
TEDDY_OU_SUBJ1983211753_MAG30	High	95.41	0	187	4548386	38
TEDDY_OU_SUBJ1983211753_MAG31	High	98.83	0	115	2282674	28
TEDDY_OU_SUBJ1983211753_MAG33	High	97.99	1.68	51	1867519	10
TEDDY_OU_SUBJ1983211753_MAG37	High	92.21	3.41	254	2918727	51
TEDDY_OU_SUBJ1983211753_MAG41	High	98.67	3.77	123	3086367	22
TEDDY_OU_SUBJ1983211753_MAG42	High	92.61	1.27	298	2715863	63
TEDDY_OU_SUBJ1983211753_MAG43	High	98.64	2.01	140	2940763	25
TEDDY_OU_SUBJ1983211753_MAG48	High	98.11	0	92	3844377	20
TEDDY_OU_SUBJ1983211753_MAG49	High	93.96	0.1	155	2598287	28
TEDDY_OU_SUBJ1983211753_MAG51	High	99.33	0	78	2990082	17
TEDDY_OU_SUBJ1983211753_MAG54	High	95.64	3.02	211	2557609	43
TEDDY_OU_SUBJ1983211753_MAG56	High	99.21	2.73	89	2927269	16
TEDDY_OU_SUBJ1983211753_MAG57	High	98.83	1.17	86	3102081	17
TEDDY_OU_SUBJ1983211753_MAG59	High	98.66	1.34	179	2990562	35
TEDDY_OU_SUBJ1983211753_MAG62	High	90.71	0.69	385	2797616	85
TEDDY_OU_SUBJ1983211753_MAG65	High	95.47	1.59	343	2343831	87
TEDDY_OU_SUBJ1983211753_MAG68	High	100	2.02	120	2552647	23
TEDDY_OU_SUBJ1983211753_MAG79	High	95.57	0.02	169	2192186	37
TEDDY_OU_SUBJ1983211753_MAG8	High	95.75	0.69	184	3496563	37
TEDDY_OU_SUBJ1983211753_MAG81	High	99.25	0.38	61	5211395	11
TEDDY_OU_SUBJ1983211753_MAG84	High	95.46	0.68	309	2448437	63
TEDDY_OU_SUBJ1983211753_MAG86	High	93.99	1.53	158	2478679	29
TEDDY_OU_SUBJ1983211753_MAG87	High	90.46	1.68	225	2462686	41
TEDDY_OU_SUBJ1983211753_MAG94	High	98.25	0	145	3658047	29
TEDDY_OU_SUBJ1983211753_MAG95	High	98.58	0.24	129	1788679	29
TEDDY_OU_SUBJ1318546808_MAG7	High	96.9	0	208	2058299	50
TEDDY_OU_SUBJ1664402767_MAG1	High	92.45	0.19	195	2339033	38
TEDDY_OU_SUBJ1664402767_MAG13	High	96.14	2.01	89	2835377	15
TEDDY_OU_SUBJ1664402767_MAG14	High	98.26	0.02	80	2440725	14
TEDDY_OU_SUBJ1664402767_MAG17	High	98.35	0.29	107	2875140	18
TEDDY_OU_SUBJ1664402767_MAG2	High	99.06	0	154	2868226	32
TEDDY_OU_SUBJ1664402767_MAG20	High	98.51	1.22	104	2412702	22
TEDDY_OU_SUBJ1664402767_MAG21	High	92.67	0	310	2576023	65
TEDDY_OU_SUBJ1664402767_MAG22	High	92.65	0.88	213	2383874	43
TEDDY_OU_SUBJ1664402767_MAG23	High	99.33	2.01	165	2731846	32
TEDDY_OU_SUBJ1664402767_MAG26	High	95.33	0.19	163	1627180	29
TEDDY_OU_SUBJ1664402767_MAG28	High	96.7	0.25	72	4072700	13
TEDDY_OU_SUBJ1664402767_MAG29	High	92.81	1.61	229	1937920	45
TEDDY_OU_SUBJ1664402767_MAG31	High	93.74	1	133	2102708	27
TEDDY_OU_SUBJ1664402767_MAG32	High	94.63	0	16	1850283	5
TEDDY_OU_SUBJ1664402767_MAG33	High	94.73	0.23	69	2068270	10
TEDDY_OU_SUBJ1664402767_MAG37	High	97.87	1.39	63	4843290	13
TEDDY_OU_SUBJ1664402767_MAG38	High	94.76	0.7	184	1851784	39
TEDDY_OU_SUBJ1664402767_MAG39	High	98.39	0.67	161	6447283	29
TEDDY_OU_SUBJ1664402767_MAG4	High	98.39	2.19	158	2073256	31
TEDDY_OU_SUBJ1664402767_MAG40	High	95.85	3.55	287	3726232	46
TEDDY_OU_SUBJ1664402767_MAG42	High	96.31	0.67	133	2797777	25
TEDDY_OU_SUBJ1664402767_MAG49	High	99.25	0.38	129	4380119	22
TEDDY_OU_SUBJ1664402767_MAG52	High	98.67	0	135	3032988	26
TEDDY_OU_SUBJ1664402767_MAG53	High	93.82	1.69	539	4620522	108
TEDDY_OU_SUBJ1664402767_MAG58	High	99.33	0.67	30	2274926	4
TEDDY_OU_SUBJ1664402767_MAG59	High	94.03	2.85	260	2575673	58
TEDDY_OU_SUBJ1664402767_MAG63	High	97.09	0	50	2083872	7
TEDDY_OU_SUBJ1664402767_MAG64	High	98.66	0	97	1964772	19
TEDDY_OU_SUBJ1664402767_MAG7	High	90.47	1.45	301	2836229	66
TEDDY_OU_SUBJ1254820001_MAG1	High	98.1	0.04	232	2638501	49
TEDDY_OU_SUBJ1254820001_MAG11	High	99.37	0	49	2846719	9
TEDDY_OU_SUBJ1254820001_MAG12	High	100	0	31	3624947	6
TEDDY_OU_SUBJ1254820001_MAG13	High	99.55	0.45	30	1989494	6
TEDDY_OU_SUBJ1254820001_MAG15	High	98.73	0.63	180	6063578	29
TEDDY_OU_SUBJ1254820001_MAG16	High	98.42	1.17	85	3024166	15
TEDDY_OU_SUBJ1254820001_MAG19	High	99.16	0.92	62	2180148	10
TEDDY_OU_SUBJ1254820001_MAG3	High	100	0	117	3555835	15
TEDDY_OU_SUBJ1890679305_MAG11	High	95.95	0	261	2445555	58
TEDDY_OU_SUBJ1890679305_MAG18	High	97.97	3.04	114	3503914	25
TEDDY_OU_SUBJ1890679305_MAG19	High	91.18	3.74	184	2283470	31
TEDDY_OU_SUBJ1890679305_MAG26	High	96.64	1.01	22	1994411	5
TEDDY_OU_SUBJ1890679305_MAG30	High	96.91	1.52	98	2045019	15
TEDDY_OU_SUBJ1890679305_MAG33	High	96.81	1.44	152	4811709	25
TEDDY_OU_SUBJ1890679305_MAG36	High	98.69	0.2	210	2487747	43
TEDDY_OU_SUBJ1890679305_MAG38	High	96.49	0.58	133	2526555	22
TEDDY_OU_SUBJ1890679305_MAG39	High	93.06	0.81	392	2831778	91
TEDDY_OU_SUBJ1890679305_MAG44	High	96.6	0.32	221	2895421	49
TEDDY_OU_SUBJ1890679305_MAG49	High	98.66	1.34	167	2194304	36
TEDDY_OU_SUBJ1890679305_MAG54	High	97.32	0	81	1847011	15
TEDDY_OU_SUBJ1890679305_MAG56	High	99.32	0.75	30	2088556	7
TEDDY_OU_SUBJ1890679305_MAG57	High	97.17	0	104	4025008	21
TEDDY_OU_SUBJ1890679305_MAG62	High	94.92	0.82	305	2647548	70
TEDDY_OU_SUBJ1890679305_MAG7	High	96.21	0.12	270	2731654	62
TEDDY_OU_SUBJ1890679305_MAG70	High	98.63	0.68	128	2559122	21
TEDDY_OU_SUBJ1890679305_MAG74	High	99.24	0	153	2418964	26
TEDDY_OU_SUBJ1890679305_MAG75	High	98.63	2.37	206	2954473	27
TEDDY_OU_SUBJ1890679305_MAG78	High	98.83	0	146	2989353	27
TEDDY_OU_SUBJ1890679305_MAG79	High	96.54	0	114	2677408	23
TEDDY_OU_SUBJ1732982250_MAG11	High	99.12	0	113	4559110	24
TEDDY_OU_SUBJ1732982250_MAG13	High	98.05	0	190	4532256	38
TEDDY_OU_SUBJ1732982250_MAG14	High	91.75	1.61	233	1952982	53
TEDDY_OU_SUBJ1732982250_MAG15	High	98.85	0.51	124	4357904	21
TEDDY_OU_SUBJ1732982250_MAG4	High	98.32	0.88	211	6120540	42
TEDDY_OU_SUBJ1732982250_MAG5	High	97.76	0.58	142	3209532	29
TEDDY_OU_SUBJ1732982250_MAG8	High	100	0	23	2029017	6
TEDDY_OU_SUBJ1686419003_MAG102	High	95.19	1.93	75	3280305	16
TEDDY_OU_SUBJ1686419003_MAG103	High	99.42	0	91	2542542	19
TEDDY_OU_SUBJ1686419003_MAG104	High	93.84	3.06	168	2424088	40
TEDDY_OU_SUBJ1686419003_MAG110	High	93.96	0.81	331	2439231	88
TEDDY_OU_SUBJ1686419003_MAG112	High	98.66	1.34	118	2536069	23
TEDDY_OU_SUBJ1686419003_MAG13	High	95	0.74	132	4316809	25
TEDDY_OU_SUBJ1686419003_MAG16	High	94.57	0.44	177	3735972	25
TEDDY_OU_SUBJ1686419003_MAG18	High	98.58	0	117	2176549	24
TEDDY_OU_SUBJ1686419003_MAG2	High	96.47	1.83	232	3098088	32
TEDDY_OU_SUBJ1686419003_MAG20	High	96.64	1.34	254	2817652	59
TEDDY_OU_SUBJ1686419003_MAG27	High	94.98	0	24	1530582	3
TEDDY_OU_SUBJ1686419003_MAG28	High	96.76	0	148	2348378	34
TEDDY_OU_SUBJ1686419003_MAG29	High	91.11	1.89	247	2806654	52
TEDDY_OU_SUBJ1686419003_MAG3	High	98.73	0.64	138	2546891	29
TEDDY_OU_SUBJ1686419003_MAG32	High	98	0.84	94	4816435	20
TEDDY_OU_SUBJ1686419003_MAG35	High	92.41	0	281	2535225	60
TEDDY_OU_SUBJ1686419003_MAG36	High	99.19	0.12	35	1610066	8
TEDDY_OU_SUBJ1686419003_MAG37	High	94.18	1.51	317	2198252	74
TEDDY_OU_SUBJ1686419003_MAG4	High	97.86	0	103	2880444	22
TEDDY_OU_SUBJ1686419003_MAG41	High	94.38	0.5	144	3231710	26
TEDDY_OU_SUBJ1686419003_MAG42	High	100	0.97	74	2135519	13
TEDDY_OU_SUBJ1686419003_MAG46	High	99.35	0.39	99	2684298	14
TEDDY_OU_SUBJ1686419003_MAG48	High	96.64	0	89	2622551	16
TEDDY_OU_SUBJ1686419003_MAG5	High	95.67	0	155	2060212	32
TEDDY_OU_SUBJ1686419003_MAG51	High	97.99	0	51	2013668	11
TEDDY_OU_SUBJ1686419003_MAG53	High	91.81	0.58	162	2153966	34
TEDDY_OU_SUBJ1686419003_MAG56	High	97.81	2.21	145	3114771	30
TEDDY_OU_SUBJ1686419003_MAG57	High	97.96	0	47	2991595	10
TEDDY_OU_SUBJ1686419003_MAG59	High	94.02	0	199	2264453	47
TEDDY_OU_SUBJ1686419003_MAG67	High	95.3	0.67	48	1904263	9
TEDDY_OU_SUBJ1686419003_MAG68	High	99.06	0	140	2624039	26
TEDDY_OU_SUBJ1686419003_MAG71	High	96.69	0.85	382	6073354	81
TEDDY_OU_SUBJ1686419003_MAG72	High	91.59	1.68	374	3106178	81
TEDDY_OU_SUBJ1686419003_MAG78	High	94.13	1.29	128	2962881	25
TEDDY_OU_SUBJ1686419003_MAG80	High	96.44	0.38	191	4613514	33
TEDDY_OU_SUBJ1686419003_MAG81	High	98.66	1.34	160	2226196	33
TEDDY_OU_SUBJ1686419003_MAG87	High	97.43	0	110	4333028	23
TEDDY_OU_SUBJ1686419003_MAG88	High	93.1	4.68	204	2201270	40
TEDDY_OU_SUBJ1279157655_MAG103	High	99.29	0.37	81	1657677	17
TEDDY_OU_SUBJ1279157655_MAG13	High	97.14	0.42	130	4537534	22
TEDDY_OU_SUBJ1279157655_MAG16	High	98.78	1.17	79	2940283	18
TEDDY_OU_SUBJ1279157655_MAG18	High	97.92	0.79	104	3330906	19
TEDDY_OU_SUBJ1279157655_MAG19	High	93.1	0	243	2456495	60
TEDDY_OU_SUBJ1279157655_MAG20	High	92.6	1.76	233	2421008	52
TEDDY_OU_SUBJ1279157655_MAG21	High	98.8	0	166	1995530	32
TEDDY_OU_SUBJ1279157655_MAG22	High	97.72	1.01	126	1741790	25
TEDDY_OU_SUBJ1279157655_MAG24	High	93.35	0.19	145	3481179	28
TEDDY_OU_SUBJ1279157655_MAG31	High	92.94	0	364	4622191	72
TEDDY_OU_SUBJ1279157655_MAG34	High	94.58	2.68	176	2289113	37
TEDDY_OU_SUBJ1279157655_MAG35	High	97.69	0.68	147	3213757	32
TEDDY_OU_SUBJ1279157655_MAG37	High	93.41	0.81	302	2759543	64
TEDDY_OU_SUBJ1279157655_MAG38	High	96.44	0.32	163	2789085	28
TEDDY_OU_SUBJ1279157655_MAG43	High	100	0	92	3103330	16
TEDDY_OU_SUBJ1279157655_MAG50	High	94.5	1.03	169	2202808	38
TEDDY_OU_SUBJ1279157655_MAG51	High	96.6	0	76	2923081	14
TEDDY_OU_SUBJ1279157655_MAG55	High	99.15	0	72	2412068	15
TEDDY_OU_SUBJ1279157655_MAG58	High	95.43	1.37	563	6673443	132
TEDDY_OU_SUBJ1279157655_MAG59	High	94.05	0	106	1982625	27
TEDDY_OU_SUBJ1279157655_MAG60	High	92.5	1.18	203	2061379	46
TEDDY_OU_SUBJ1279157655_MAG61	High	92.88	0.58	157	2248891	33
TEDDY_OU_SUBJ1279157655_MAG62	High	94.94	0.63	163	2838196	30
TEDDY_OU_SUBJ1279157655_MAG66	High	90.64	0	116	1677934	22
TEDDY_OU_SUBJ1279157655_MAG68	High	96.25	1.87	99	1973619	16
TEDDY_OU_SUBJ1279157655_MAG78	High	91.23	0	210	3215576	46
TEDDY_OU_SUBJ1279157655_MAG88	High	95.99	0	146	1844833	37
TEDDY_OU_SUBJ1279157655_MAG9	High	92.94	0	316	2186960	71
TEDDY_OU_SUBJ1279157655_MAG92	High	99.05	0	106	2353084	22
TEDDY_OU_SUBJ1279157655_MAG94	High	92.14	1.13	359	5331438	75
TEDDY_OU_SUBJ1279157655_MAG98	High	97.32	4.26	209	3004432	43
TEDDY_OU_SUBJ1690560930_MAG4	High	100	0	69	2940992	15
TEDDY_OU_SUBJ1526086069_MAG12	High	91.5	0.52	603	4050449	142
TEDDY_OU_SUBJ1526086069_MAG18	High	97.77	2.91	166	4213934	33
TEDDY_OU_SUBJ1526086069_MAG2	High	92.17	1.27	313	2636906	70
TEDDY_OU_SUBJ1526086069_MAG20	High	92.12	0.37	421	3312765	98
TEDDY_OU_SUBJ1526086069_MAG21	High	94.94	0.56	265	4360564	47
TEDDY_OU_SUBJ1526086069_MAG22	High	94.15	0.7	282	4203200	56
TEDDY_OU_SUBJ1526086069_MAG27	High	94.61	0.81	293	2369253	66
TEDDY_OU_SUBJ1526086069_MAG33	High	92.02	0.15	218	1509856	50
TEDDY_OU_SUBJ1526086069_MAG34	High	95.52	0.22	244	2520406	55
TEDDY_OU_SUBJ1526086069_MAG38	High	98.66	0	151	2563395	32
TEDDY_OU_SUBJ1526086069_MAG40	High	93.62	1.27	254	4519491	49
TEDDY_OU_SUBJ1526086069_MAG42	High	92.29	1.42	128	2147531	18
TEDDY_OU_SUBJ1526086069_MAG45	High	97.32	0	156	2180790	30
TEDDY_OU_SUBJ1491939283_MAG1	High	93.61	0.94	103	2934070	18
TEDDY_OU_SUBJ1491939283_MAG10	High	96.07	0.63	233	2038872	51
TEDDY_OU_SUBJ1491939283_MAG18	High	95.3	0	39	1854853	7
TEDDY_OU_SUBJ1491939283_MAG19	High	98.82	2.43	58	4917353	8
TEDDY_OU_SUBJ1491939283_MAG22	High	99.22	0.97	155	3004475	30
TEDDY_OU_SUBJ1491939283_MAG24	High	95.64	0	232	2544875	46
TEDDY_OU_SUBJ1491939283_MAG28	High	93.06	1.41	114	2838062	26
TEDDY_OU_SUBJ1491939283_MAG29	High	92.98	0.69	252	1896921	57
TEDDY_OU_SUBJ1491939283_MAG31	High	93.7	1.65	117	2121434	22
TEDDY_OU_SUBJ1491939283_MAG32	High	99.7	0.23	88	4709551	12
TEDDY_OU_SUBJ1491939283_MAG33	High	98.11	0	133	3802797	29
TEDDY_OU_SUBJ1491939283_MAG36	High	96.32	3.74	210	2598415	39
TEDDY_OU_SUBJ1491939283_MAG37	High	96.04	0.69	333	3308290	76
TEDDY_OU_SUBJ1491939283_MAG38	High	92.54	0.04	208	6070438	38
TEDDY_OU_SUBJ1491939283_MAG4	High	96.73	0.02	55	4877637	12
TEDDY_OU_SUBJ1491939283_MAG44	High	98.2	0	95	2126054	20
TEDDY_OU_SUBJ1491939283_MAG50	High	99.33	2.35	53	2304779	8
TEDDY_OU_SUBJ1491939283_MAG53	High	99.37	0.63	108	2574929	21
TEDDY_OU_SUBJ1491939283_MAG54	High	100	0	38	2052180	10
TEDDY_OU_SUBJ1491939283_MAG59	High	94.76	0.56	360	5834535	72
TEDDY_OU_SUBJ1248247499_MAG15	High	98.73	0	172	3428830	28
TEDDY_OU_SUBJ1248247499_MAG17	High	98.39	0.48	67	2651076	11
TEDDY_OU_SUBJ1248247499_MAG19	High	98.9	0.03	106	2887070	17
TEDDY_OU_SUBJ1248247499_MAG2	High	96.46	0	118	1820525	28
TEDDY_OU_SUBJ1248247499_MAG24	High	99.12	1.02	54	5112030	8
TEDDY_OU_SUBJ1248247499_MAG26	High	99.4	0.63	201	2818422	43
TEDDY_OU_SUBJ1248247499_MAG3	High	93.01	0.63	267	4380736	47
TEDDY_OU_SUBJ1248247499_MAG31	High	98.95	2.27	84	3318322	17
TEDDY_OU_SUBJ1248247499_MAG37	High	97.72	1.23	130	2714452	25
TEDDY_OU_SUBJ1248247499_MAG39	High	90.77	0	327	2053131	86
TEDDY_OU_SUBJ1248247499_MAG40	High	90.02	0.79	410	3146498	99
TEDDY_OU_SUBJ1248247499_MAG44	High	97.92	0.19	125	2397424	23
TEDDY_OU_SUBJ1248247499_MAG47	High	98.95	0	34	1990367	8
TEDDY_OU_SUBJ1248247499_MAG5	High	98.66	2.01	145	2760306	27
TEDDY_OU_SUBJ1248247499_MAG51	High	90.51	0	254	2344629	60
TEDDY_OU_SUBJ1248247499_MAG53	High	95.36	0.78	377	3048373	83
TEDDY_OU_SUBJ1248247499_MAG59	High	100	0.81	37	2117808	9
TEDDY_OU_SUBJ1248247499_MAG61	High	96.64	0.34	129	1786633	26
TEDDY_OU_SUBJ1248247499_MAG65	High	92.55	0.19	97	2054605	20
TEDDY_OU_SUBJ1248247499_MAG66	High	98.89	1.27	126	3183015	19
TEDDY_OU_SUBJ1248247499_MAG68	High	91.23	0.25	257	2516700	50
TEDDY_OU_SUBJ1248247499_MAG71	High	95.28	0.34	175	1959851	39
TEDDY_OU_SUBJ1248247499_MAG75	High	97.91	0	104	1781277	24
TEDDY_OU_SUBJ1218440261_MAG11	High	95.3	0	93	1808570	20
TEDDY_OU_SUBJ1218440261_MAG15	High	97.6	0.63	181	3028411	33
TEDDY_OU_SUBJ1218440261_MAG16	High	90.51	2.85	299	2361600	67
TEDDY_OU_SUBJ1218440261_MAG17	High	90.01	1.31	224	1905170	54
TEDDY_OU_SUBJ1218440261_MAG18	High	97.76	0.51	160	4370422	29
TEDDY_OU_SUBJ1218440261_MAG19	High	99.52	0	97	3134712	14
TEDDY_OU_SUBJ1218440261_MAG21	High	95.81	1.68	99	1845117	19
TEDDY_OU_SUBJ1218440261_MAG23	High	98.94	4.99	173	4326474	34
TEDDY_OU_SUBJ1218440261_MAG25	High	96.23	0	152	2566663	31
TEDDY_OU_SUBJ1218440261_MAG26	High	99	0.21	140	2698012	28
TEDDY_OU_SUBJ1218440261_MAG30	High	97.42	4.99	276	3121156	31
TEDDY_OU_SUBJ1218440261_MAG35	High	96.49	4.39	260	3772513	27
TEDDY_OU_SUBJ1218440261_MAG36	High	93.39	2.63	281	2804668	60
TEDDY_OU_SUBJ1218440261_MAG38	High	92.56	0.63	195	2350489	38
TEDDY_OU_SUBJ1218440261_MAG45	High	100	0	83	3569634	12
TEDDY_OU_SUBJ1218440261_MAG5	High	97.78	0	180	2987657	25
TEDDY_OU_SUBJ1294958818_MAG11	High	97.32	1.34	74	2813615	14
TEDDY_OU_SUBJ1294958818_MAG13	High	95.04	0	149	3334662	29
TEDDY_OU_SUBJ1294958818_MAG17	High	98.58	0	333	4565703	75
TEDDY_OU_SUBJ1294958818_MAG21	High	99.37	0	153	3756709	24
TEDDY_OU_SUBJ1294958818_MAG24	High	96.85	0.94	320	3521697	67
TEDDY_OU_SUBJ1294958818_MAG25	High	95.89	0	69	2682383	12
TEDDY_OU_SUBJ1294958818_MAG30	High	92.69	1.25	146	2199998	22
TEDDY_OU_SUBJ1294958818_MAG31	High	98.67	1	112	4924397	17
TEDDY_OU_SUBJ1294958818_MAG32	High	92.9	2.15	295	2451323	69
TEDDY_OU_SUBJ1294958818_MAG33	High	98.63	0.98	58	2699580	11
TEDDY_OU_SUBJ1294958818_MAG34	High	94.64	0.29	159	2341885	32
TEDDY_OU_SUBJ1294958818_MAG37	High	97.18	1.32	125	2849407	26
TEDDY_OU_SUBJ1294958818_MAG38	High	96.65	0.19	40	2717668	9
TEDDY_OU_SUBJ1294958818_MAG39	High	95.44	0.97	156	4641213	28
TEDDY_OU_SUBJ1294958818_MAG40	High	95.38	2.05	129	2887482	29
TEDDY_OU_SUBJ1294958818_MAG41	High	98.72	0.24	70	2987492	14
TEDDY_OU_SUBJ1294958818_MAG42	High	91.76	0.68	204	1481879	46
TEDDY_OU_SUBJ1294958818_MAG44	High	98.8	1.07	152	4957022	24
TEDDY_OU_SUBJ1294958818_MAG47	High	92.69	0.19	244	2441661	54
TEDDY_OU_SUBJ1294958818_MAG5	High	94.53	1.36	174	2599919	35
TEDDY_OU_SUBJ1294958818_MAG55	High	97.28	1.5	219	3431328	41
TEDDY_OU_SUBJ1294958818_MAG58	High	93.23	0.67	137	2691053	22
TEDDY_OU_SUBJ1294958818_MAG61	High	97.65	0	41	1842758	7
TEDDY_OU_SUBJ1294958818_MAG63	High	98.55	2.26	186	4713735	21
TEDDY_OU_SUBJ1294958818_MAG65	High	98.67	0.82	109	3083047	17
TEDDY_OU_SUBJ1294958818_MAG66	High	98.78	0.85	123	3548561	20
TEDDY_OU_SUBJ1294958818_MAG67	High	98.13	2.53	440	6871573	93
TEDDY_OU_SUBJ1294958818_MAG68	High	97.55	0	94	3004678	14
TEDDY_OU_SUBJ1294958818_MAG7	High	98.89	2.17	94	2987737	15
TEDDY_OU_SUBJ1294958818_MAG74	High	97.15	0	86	2376681	14
TEDDY_OU_SUBJ1294958818_MAG75	High	99.06	0	92	3095865	19
TEDDY_OU_SUBJ1294958818_MAG76	High	98.51	0	58	5003161	10
TEDDY_OU_SUBJ1294958818_MAG78	High	99.31	2.01	110	2721889	25
TEDDY_OU_SUBJ1294958818_MAG79	High	97.86	0	136	2258669	29
TEDDY_OU_SUBJ1294958818_MAG81	High	95.96	0.34	102	2511164	21
TEDDY_OU_SUBJ1294958818_MAG9	High	97.4	4.31	135	7302652	31
TEDDY_OU_SUBJ1250897089_MAG12	High	96.49	0	38	2799484	9
TEDDY_OU_SUBJ1250897089_MAG14	High	96.57	0.23	155	4290193	33
TEDDY_OU_SUBJ1250897089_MAG19	High	97.35	0	82	2184618	18
TEDDY_OU_SUBJ1250897089_MAG26	High	98.82	0.39	109	2838581	20
TEDDY_OU_SUBJ1250897089_MAG3	High	96.91	1.01	14	1985431	4
TEDDY_OU_SUBJ1250897089_MAG4	High	100	0	55	3249898	12
TEDDY_OU_SUBJ1250897089_MAG9	High	94.49	2.67	344	3306511	80
TEDDY_OU_SUBJ1358015183_MAG1	High	96.41	1.27	47	3072717	10
TEDDY_OU_SUBJ1358015183_MAG11	High	95.62	0.07	94	1871101	20
TEDDY_OU_SUBJ1358015183_MAG12	High	98.88	0.96	106	2117190	22
TEDDY_OU_SUBJ1358015183_MAG14	High	96.84	1.95	103	2059965	11
TEDDY_OU_SUBJ1358015183_MAG15	High	95.97	1.01	199	3180062	43
TEDDY_OU_SUBJ1358015183_MAG16	High	99.67	0.75	55	1983460	8
TEDDY_OU_SUBJ1358015183_MAG17	High	94.56	1.36	377	2977752	85
TEDDY_OU_SUBJ1358015183_MAG23	High	98.63	0	63	2484777	13
TEDDY_OU_SUBJ1358015183_MAG27	High	99.25	1.25	65	5162659	13
TEDDY_OU_SUBJ1358015183_MAG32	High	93.26	0.31	249	2771629	54
TEDDY_OU_SUBJ1358015183_MAG33	High	99.25	0	164	3124235	37
TEDDY_OU_SUBJ1358015183_MAG37	High	100	0	119	3011512	24
TEDDY_OU_SUBJ1358015183_MAG38	High	97.97	0.93	123	1795205	23
TEDDY_OU_SUBJ1358015183_MAG39	High	94.5	0.48	133	2791527	27
TEDDY_OU_SUBJ1358015183_MAG40	High	96.73	0	85	2627557	19
TEDDY_OU_SUBJ1358015183_MAG41	High	90.06	1.71	206	2917314	33
TEDDY_OU_SUBJ1358015183_MAG43	High	96.86	0.67	181	2189894	35
TEDDY_OU_SUBJ1358015183_MAG44	High	98.57	0.9	90	4669463	18
TEDDY_OU_SUBJ1358015183_MAG46	High	97.99	0	42	2763167	6
TEDDY_OU_SUBJ1358015183_MAG47	High	95.98	0	105	4836280	18
TEDDY_OU_SUBJ1358015183_MAG50	High	98.64	0.29	265	2706697	58
TEDDY_OU_SUBJ1358015183_MAG51	High	97.49	0	31	1913449	7
TEDDY_OU_SUBJ1358015183_MAG52	High	99.63	0	30	2930016	6
TEDDY_OU_SUBJ1358015183_MAG53	High	92.29	0.16	191	2898726	46
TEDDY_OU_SUBJ1358015183_MAG54	High	95.25	0.63	295	2820701	62
TEDDY_OU_SUBJ1358015183_MAG55	High	99.33	0.67	13	2133806	2
TEDDY_OU_SUBJ1358015183_MAG56	High	98.19	2.69	90	2179555	16
TEDDY_OU_SUBJ1358015183_MAG59	High	97.96	0.68	66	2901697	13
TEDDY_OU_SUBJ1358015183_MAG61	High	97.62	1.46	165	6508499	30
TEDDY_OU_SUBJ1358015183_MAG62	High	95.59	1.27	214	2534835	49
TEDDY_OU_SUBJ1358015183_MAG66	High	96.98	1.68	227	2815707	53
TEDDY_OU_SUBJ1358015183_MAG67	High	99.37	0.74	123	2744679	20
TEDDY_OU_SUBJ1358015183_MAG69	High	95.69	0.68	260	2401861	60
TEDDY_OU_SUBJ1358015183_MAG7	High	98.84	0.03	58	2791273	12
TEDDY_OU_SUBJ1358015183_MAG71	High	98.66	0.92	48	2224905	8
TEDDY_OU_SUBJ1358015183_MAG74	High	98.23	0.37	198	2967892	40
TEDDY_OU_SUBJ1358015183_MAG76	High	97.05	0.89	191	6051644	31
TEDDY_OU_SUBJ1358015183_MAG77	High	97.78	0	57	4440204	10
TEDDY_OU_SUBJ1358015183_MAG78	High	98.47	0	98	5542161	20
TEDDY_OU_SUBJ1358015183_MAG80	High	98.5	0.2	12	1490534	3
TEDDY_OU_SUBJ1358015183_MAG82	High	98.08	0.32	98	4352882	17
TEDDY_OU_SUBJ1358015183_MAG83	High	95.03	0.12	62	2079946	13
TEDDY_OU_SUBJ1358015183_MAG88	High	95.08	0.48	272	2755449	62
TEDDY_OU_SUBJ1543995373_MAG14	High	97.58	0	132	2371973	25
TEDDY_OU_SUBJ1543995373_MAG15	High	96.93	2.73	98	2164900	14
TEDDY_OU_SUBJ1543995373_MAG18	High	99.33	0	188	1972611	39
TEDDY_OU_SUBJ1543995373_MAG22	High	99.75	0.33	56	1782339	8
TEDDY_OU_SUBJ1543995373_MAG23	High	99.4	0	38	2058392	10
TEDDY_OU_SUBJ1543995373_MAG25	High	91.01	0	16	2076559	3
TEDDY_OU_SUBJ1543995373_MAG26	High	98.04	0	261	3990399	44
TEDDY_OU_SUBJ1543995373_MAG27	High	95.93	1.69	150	2463171	26
TEDDY_OU_SUBJ1543995373_MAG28	High	96.62	0.37	64	4704073	10
TEDDY_OU_SUBJ1543995373_MAG29	High	91.16	1.21	432	3346842	95
TEDDY_OU_SUBJ1543995373_MAG31	High	100	2.01	175	2845976	33
TEDDY_OU_SUBJ1543995373_MAG34	High	97.96	0.17	69	2832598	6
TEDDY_OU_SUBJ1543995373_MAG39	High	98.66	0	128	3008392	22
TEDDY_OU_SUBJ1543995373_MAG4	High	100	0	70	2925350	10
TEDDY_OU_SUBJ1543995373_MAG40	High	91.65	1.9	1030	6716043	257
TEDDY_OU_SUBJ1543995373_MAG41	High	98.25	1.93	280	3046367	37
TEDDY_OU_SUBJ1543995373_MAG46	High	94.52	1.38	229	4462678	41
TEDDY_OU_SUBJ1543995373_MAG47	High	91.44	0.67	118	1823818	21
TEDDY_OU_SUBJ1543995373_MAG48	High	92.35	1.58	245	2643581	58
TEDDY_OU_SUBJ1543995373_MAG49	High	90.27	0.94	491	3716010	117
TEDDY_OU_SUBJ1543995373_MAG9	High	96.64	2.84	471	3576828	105
TEDDY_OU_SUBJ1427155299_MAG11	High	99.63	0	39	2833172	8
TEDDY_OU_SUBJ1427155299_MAG12	High	99.32	0.44	44	2564204	8
TEDDY_OU_SUBJ1427155299_MAG13	High	97.37	0.38	128	5481899	22
TEDDY_OU_SUBJ1427155299_MAG14	High	99.97	0.79	53	4856255	11
TEDDY_OU_SUBJ1427155299_MAG15	High	98.95	0.22	44	2715453	10
TEDDY_OU_SUBJ1427155299_MAG16	High	97.57	4.15	262	5955221	42
TEDDY_OU_SUBJ1427155299_MAG17	High	98.11	0	120	3156674	24
TEDDY_OU_SUBJ1427155299_MAG18	High	96.46	1.94	261	3184473	42
TEDDY_OU_SUBJ1427155299_MAG19	High	97.08	0.19	105	2716989	18
TEDDY_OU_SUBJ1427155299_MAG2	High	100	1.31	40	2231690	10
TEDDY_OU_SUBJ1427155299_MAG21	High	93.78	0	247	2512140	58
TEDDY_OU_SUBJ1427155299_MAG23	High	99.77	0	20	2085850	4
TEDDY_OU_SUBJ1427155299_MAG24	High	99.45	0.69	54	2669500	11
TEDDY_OU_SUBJ1427155299_MAG28	High	99.59	0.21	40	3802504	7
TEDDY_OU_SUBJ1427155299_MAG29	High	97.1	1.79	365	6882718	76
TEDDY_OU_SUBJ1427155299_MAG30	High	99.39	0	66	2789132	12
TEDDY_OU_SUBJ1427155299_MAG31	High	99.25	0.19	30	3123097	5
TEDDY_OU_SUBJ1427155299_MAG32	High	95.73	2.05	216	2565569	47
TEDDY_OU_SUBJ1427155299_MAG37	High	98.91	0.02	70	2995119	10
TEDDY_OU_SUBJ1427155299_MAG38	High	92.72	1.7	202	3041343	44
TEDDY_OU_SUBJ1427155299_MAG4	High	97.55	0.29	95	1674896	17
TEDDY_OU_SUBJ1427155299_MAG40	High	100	1.61	132	2035395	26
TEDDY_OU_SUBJ1427155299_MAG8	High	96.23	0	153	2202709	33
TEDDY_OU_SUBJ1593993351_MAG1	High	99.42	0.69	56	2414455	12
TEDDY_OU_SUBJ1593993351_MAG5	High	97.04	0	111	2067310	22
TEDDY_OU_SUBJ1593993351_MAG7	High	99.13	0.64	239	2979725	42
TEDDY_OU_SUBJ1983400279_MAG10	High	91.69	3.22	337	2605520	80
TEDDY_OU_SUBJ1983400279_MAG103	High	97.98	0	93	2747120	17
TEDDY_OU_SUBJ1983400279_MAG104	High	97.91	0.32	84	2780738	17
TEDDY_OU_SUBJ1983400279_MAG105	High	98.17	0.1	71	3139082	13
TEDDY_OU_SUBJ1983400279_MAG106	High	94.55	2.85	195	2360483	45
TEDDY_OU_SUBJ1983400279_MAG109	High	92.6	1.17	289	2326239	63
TEDDY_OU_SUBJ1983400279_MAG11	High	99.87	0	91	3293218	18
TEDDY_OU_SUBJ1983400279_MAG114	High	93.29	0	97	2249803	20
TEDDY_OU_SUBJ1983400279_MAG13	High	96.95	0	42	2798905	8
TEDDY_OU_SUBJ1983400279_MAG14	High	94.67	1.01	165	2945983	27
TEDDY_OU_SUBJ1983400279_MAG16	High	94.06	0	365	2542639	88
TEDDY_OU_SUBJ1983400279_MAG17	High	98.66	0	46	2483301	10
TEDDY_OU_SUBJ1983400279_MAG3	High	98.12	3.56	229	3466583	27
TEDDY_OU_SUBJ1983400279_MAG39	High	93.54	1.33	229	3355127	44
TEDDY_OU_SUBJ1983400279_MAG40	High	97.16	1.34	122	2756964	26
TEDDY_OU_SUBJ1983400279_MAG42	High	98.48	0.53	71	2058621	16
TEDDY_OU_SUBJ1983400279_MAG43	High	95.34	3.87	341	3961754	67
TEDDY_OU_SUBJ1983400279_MAG46	High	96.81	0	49	2084082	11
TEDDY_OU_SUBJ1983400279_MAG47	High	96.77	0	102	3030424	19
TEDDY_OU_SUBJ1983400279_MAG49	High	98.32	1.34	183	2310858	35
TEDDY_OU_SUBJ1983400279_MAG5	High	98.04	2.63	190	5206782	29
TEDDY_OU_SUBJ1983400279_MAG50	High	97.51	1.12	103	2911592	23
TEDDY_OU_SUBJ1983400279_MAG52	High	99.78	1.01	59	4709621	9
TEDDY_OU_SUBJ1983400279_MAG57	High	97.36	0	94	2511942	20
TEDDY_OU_SUBJ1983400279_MAG58	High	98.32	0.22	69	1840901	13
TEDDY_OU_SUBJ1983400279_MAG61	High	99.63	0	98	2772994	18
TEDDY_OU_SUBJ1983400279_MAG65	High	97.68	4.43	78	2947643	14
TEDDY_OU_SUBJ1983400279_MAG66	High	95.25	0.06	113	2234045	21
TEDDY_OU_SUBJ1983400279_MAG67	High	96.41	1.27	95	2476845	21
TEDDY_OU_SUBJ1983400279_MAG69	High	91.6	1.84	84	2657561	16
TEDDY_OU_SUBJ1983400279_MAG70	High	97.6	0	73	2293527	12
TEDDY_OU_SUBJ1983400279_MAG71	High	97.65	0	22	1805179	4
TEDDY_OU_SUBJ1983400279_MAG73	High	93.78	1.34	167	2776439	30
TEDDY_OU_SUBJ1983400279_MAG74	High	91.15	2.27	263	2928094	54
TEDDY_OU_SUBJ1983400279_MAG75	High	97.47	0	347	2551249	77
TEDDY_OU_SUBJ1983400279_MAG76	High	97.99	0	30	1980279	6
TEDDY_OU_SUBJ1983400279_MAG8	High	97.09	0.34	174	2507476	38
TEDDY_OU_SUBJ1983400279_MAG83	High	92.62	0	289	2644192	60
TEDDY_OU_SUBJ1983400279_MAG86	High	98.58	0	33	2157439	8
TEDDY_OU_SUBJ1983400279_MAG88	High	93.65	3.18	139	1603450	22
TEDDY_OU_SUBJ1983400279_MAG89	High	91.28	0	229	3676070	38
TEDDY_OU_SUBJ1983400279_MAG9	High	97.81	0.63	124	3240357	21
TEDDY_OU_SUBJ1983400279_MAG90	High	100	0	99	3840190	19
TEDDY_OU_SUBJ1983400279_MAG93	High	92.64	0.84	123	2728526	26
TEDDY_OU_SUBJ1983400279_MAG94	High	96.65	0.13	80	1616558	14
TEDDY_OU_SUBJ1341563176_MAG10	High	98.66	4.03	88	3091835	18
TEDDY_OU_SUBJ1341563176_MAG11	High	98.73	0.32	100	3742262	22
TEDDY_OU_SUBJ1341563176_MAG13	High	97.3	0.91	33	2442138	7
TEDDY_OU_SUBJ1341563176_MAG16	High	91.72	0.02	439	3176185	108
TEDDY_OU_SUBJ1341563176_MAG18	High	98.11	0.47	163	3919991	39
TEDDY_OU_SUBJ1341563176_MAG19	High	98.07	0	38	2531494	8
TEDDY_OU_SUBJ1341563176_MAG20	High	93.8	0.59	119	1823885	20
TEDDY_OU_SUBJ1341563176_MAG21	High	96.1	4.89	339	4381859	62
TEDDY_OU_SUBJ1341563176_MAG22	High	96.84	0	160	2887037	37
TEDDY_OU_SUBJ1341563176_MAG24	High	93.58	0	116	3089661	22
TEDDY_OU_SUBJ1341563176_MAG25	High	98.58	0.63	91	2621655	19
TEDDY_OU_SUBJ1341563176_MAG26	High	99.33	1.68	19	2077252	4
TEDDY_OU_SUBJ1341563176_MAG28	High	98.66	0.81	44	2721233	8
TEDDY_OU_SUBJ1341563176_MAG32	High	98.56	0.19	72	2568245	12
TEDDY_OU_SUBJ1341563176_MAG33	High	100	0.47	72	3308813	16
TEDDY_OU_SUBJ1341563176_MAG34	High	99.42	0	20	2153339	6
TEDDY_OU_SUBJ1341563176_MAG37	High	96.88	0	113	2303177	24
TEDDY_OU_SUBJ1341563176_MAG43	High	98.89	0.48	100	4694499	16
TEDDY_OU_SUBJ1341563176_MAG44	High	97.28	2.42	158	3050524	36
TEDDY_OU_SUBJ1341563176_MAG46	High	99.25	0	31	3165728	6
TEDDY_OU_SUBJ1341563176_MAG47	High	96.74	0	134	4874111	29
TEDDY_OU_SUBJ1341563176_MAG48	High	96.21	0.48	206	3207005	44
TEDDY_OU_SUBJ1840148851_MAG10	High	99.13	0	86	4901164	15
TEDDY_OU_SUBJ1840148851_MAG12	High	95.45	2.22	772	6456687	183
TEDDY_OU_SUBJ1840148851_MAG13	High	98.8	0.3	72	1949421	10
TEDDY_OU_SUBJ1840148851_MAG15	High	99.31	0.32	93	3603465	17
TEDDY_OU_SUBJ1840148851_MAG16	High	97.89	1.06	332	4202980	66
TEDDY_OU_SUBJ1840148851_MAG17	High	95.34	0.32	160	2756351	30
TEDDY_OU_SUBJ1840148851_MAG18	High	93.4	0	228	3901322	44
TEDDY_OU_SUBJ1840148851_MAG19	High	95.92	0.03	118	2912523	24
TEDDY_OU_SUBJ1840148851_MAG2	High	94.94	0.71	239	4099923	43
TEDDY_OU_SUBJ1840148851_MAG20	High	99.23	1.07	89	4449076	8
TEDDY_OU_SUBJ1840148851_MAG21	High	96.38	0.41	329	4960897	60
TEDDY_OU_SUBJ1840148851_MAG24	High	95.24	0.29	375	2689282	86
TEDDY_OU_SUBJ1840148851_MAG26	High	100	1.34	153	2538098	30
TEDDY_OU_SUBJ1840148851_MAG29	High	99.4	0.6	61	2556265	14
TEDDY_OU_SUBJ1840148851_MAG30	High	96.89	2.27	152	2181319	29
TEDDY_OU_SUBJ1840148851_MAG32	High	93.93	0.32	459	4399886	111
TEDDY_OU_SUBJ1840148851_MAG33	High	98.73	1.05	183	2661421	30
TEDDY_OU_SUBJ1840148851_MAG37	High	97.49	0	131	5395033	26
TEDDY_OU_SUBJ1840148851_MAG48	High	97.1	0.45	65	3626381	11
TEDDY_OU_SUBJ1840148851_MAG49	High	100	0	72	3204909	13
TEDDY_OU_SUBJ1840148851_MAG7	High	93.18	0.81	157	1952732	32
TEDDY_OU_SUBJ1840148851_MAG9	High	98.6	0	178	2309562	41
TEDDY_OU_SUBJ1572619582_MAG1	High	97.28	0	153	2255382	34
TEDDY_OU_SUBJ1572619582_MAG11	High	96.83	0.71	259	4068147	55
TEDDY_OU_SUBJ1572619582_MAG12	High	98.32	2.03	258	2448877	54
TEDDY_OU_SUBJ1572619582_MAG13	High	98.98	1.56	163	3032723	34
TEDDY_OU_SUBJ1572619582_MAG15	High	96.92	0.93	308	4340478	64
TEDDY_OU_SUBJ1572619582_MAG16	High	98.1	0	131	3331031	28
TEDDY_OU_SUBJ1572619582_MAG19	High	99.06	0	198	3039640	40
TEDDY_OU_SUBJ1572619582_MAG21	High	96.6	1.38	228	2937193	55
TEDDY_OU_SUBJ1572619582_MAG23	High	96.71	0.37	330	2049015	85
TEDDY_OU_SUBJ1572619582_MAG27	High	93.68	3.21	187	3134472	32
TEDDY_OU_SUBJ1572619582_MAG37	High	95.85	2.34	150	2063347	28
TEDDY_OU_SUBJ1572619582_MAG39	High	97.47	4.59	254	4449674	37
TEDDY_OU_SUBJ1572619582_MAG6	High	98.08	4.38	279	3176647	57
TEDDY_OU_SUBJ1366028512_MAG10	High	98.12	0.57	98	2801092	19
TEDDY_OU_SUBJ1366028512_MAG105	High	99.33	0.31	123	4705117	19
TEDDY_OU_SUBJ1366028512_MAG107	High	98.42	1.58	92	3600179	18
TEDDY_OU_SUBJ1366028512_MAG108	High	97.99	0	49	2583328	12
TEDDY_OU_SUBJ1366028512_MAG110	High	100	0.6	56	2133828	9
TEDDY_OU_SUBJ1366028512_MAG112	High	98.13	0	133	2086595	28
TEDDY_OU_SUBJ1366028512_MAG113	High	98.58	0.18	129	2542604	27
TEDDY_OU_SUBJ1366028512_MAG115	High	91.14	0.79	159	2317421	31
TEDDY_OU_SUBJ1366028512_MAG117	High	95.64	0	122	1756309	25
TEDDY_OU_SUBJ1366028512_MAG12	High	94.76	0.81	168	1971715	33
TEDDY_OU_SUBJ1366028512_MAG124	High	99.33	0.83	176	3353808	33
TEDDY_OU_SUBJ1366028512_MAG125	High	99.42	0	116	2891300	18
TEDDY_OU_SUBJ1366028512_MAG126	High	96.91	1.34	180	2265186	38
TEDDY_OU_SUBJ1366028512_MAG129	High	94.09	2.42	144	2440341	23
TEDDY_OU_SUBJ1366028512_MAG14	High	92.62	0	221	2350882	39
TEDDY_OU_SUBJ1366028512_MAG17	High	97.1	0.32	166	2755801	33
TEDDY_OU_SUBJ1366028512_MAG18	High	98.08	0.19	103	2959724	22
TEDDY_OU_SUBJ1366028512_MAG19	High	97.78	0.12	103	4833713	21
TEDDY_OU_SUBJ1366028512_MAG20	High	97.84	0.13	206	3182455	36
TEDDY_OU_SUBJ1366028512_MAG22	High	96.16	0	81	1864227	20
TEDDY_OU_SUBJ1366028512_MAG29	High	96.49	0	276	3514723	50
TEDDY_OU_SUBJ1366028512_MAG30	High	93.84	1.9	289	3221270	62
TEDDY_OU_SUBJ1366028512_MAG32	High	96.76	0.59	159	2119188	34
TEDDY_OU_SUBJ1366028512_MAG33	High	95.97	0.38	131	1481213	25
TEDDY_OU_SUBJ1366028512_MAG34	High	98.64	0.63	135	2211029	27
TEDDY_OU_SUBJ1366028512_MAG39	High	96.45	1.13	144	3136430	21
TEDDY_OU_SUBJ1366028512_MAG40	High	96.84	0.88	76	3001993	16
TEDDY_OU_SUBJ1366028512_MAG41	High	99.33	0.67	28	2247386	5
TEDDY_OU_SUBJ1366028512_MAG44	High	100	0	97	3306710	15
TEDDY_OU_SUBJ1366028512_MAG51	High	96.49	0	142	2334521	26
TEDDY_OU_SUBJ1366028512_MAG52	High	94.76	0	104	1748474	25
TEDDY_OU_SUBJ1366028512_MAG54	High	97.17	0	93	4076996	20
TEDDY_OU_SUBJ1366028512_MAG55	High	98.56	0	149	2300970	28
TEDDY_OU_SUBJ1366028512_MAG56	High	93.29	0	154	2569570	32
TEDDY_OU_SUBJ1366028512_MAG6	High	96	1.18	167	2983951	39
TEDDY_OU_SUBJ1366028512_MAG62	High	97.19	0.08	176	5745139	38
TEDDY_OU_SUBJ1366028512_MAG65	High	95.41	0.67	147	2191978	30
TEDDY_OU_SUBJ1366028512_MAG67	High	94.74	4.47	177	3186518	31
TEDDY_OU_SUBJ1366028512_MAG74	High	95.28	0	85	2718833	17
TEDDY_OU_SUBJ1366028512_MAG75	High	99.42	3.59	90	2749725	15
TEDDY_OU_SUBJ1366028512_MAG77	High	97.99	1.36	159	2497110	31
TEDDY_OU_SUBJ1366028512_MAG8	High	96.92	2.32	128	2644338	19
TEDDY_OU_SUBJ1366028512_MAG80	High	99.06	0.39	152	2871442	27
TEDDY_OU_SUBJ1366028512_MAG82	High	97.28	0.17	72	2640289	13
TEDDY_OU_SUBJ1366028512_MAG84	High	97.37	0.02	124	5051512	22
TEDDY_OU_SUBJ1366028512_MAG86	High	98.1	1.9	109	3062325	20
TEDDY_OU_SUBJ1366028512_MAG90	High	94.68	0.02	182	2049450	40
TEDDY_OU_SUBJ1366028512_MAG91	High	90.37	0.95	221	2445642	41
TEDDY_OU_SUBJ1380175948_MAG1	High	98.71	0.48	93	4788051	17
TEDDY_OU_SUBJ1380175948_MAG11	High	91.24	0.69	480	3675963	97
TEDDY_OU_SUBJ1380175948_MAG13	High	95.12	3.09	285	2698561	68
TEDDY_OU_SUBJ1380175948_MAG18	High	94.58	1.61	248	1875021	52
TEDDY_OU_SUBJ1380175948_MAG2	High	94.71	2.35	170	2986991	30
TEDDY_OU_SUBJ1380175948_MAG22	High	97.98	0.63	283	2805265	66
TEDDY_OU_SUBJ1380175948_MAG23	High	100	0	166	3286010	33
TEDDY_OU_SUBJ1380175948_MAG24	High	99.48	4.73	181	2524118	17
TEDDY_OU_SUBJ1380175948_MAG26	High	96.68	0.63	182	2362100	41
TEDDY_OU_SUBJ1380175948_MAG28	High	98.72	1.01	49	2157960	6
TEDDY_OU_SUBJ1380175948_MAG29	High	96.91	0.16	139	4441613	24
TEDDY_OU_SUBJ1380175948_MAG33	High	97.32	0	53	1904271	11
TEDDY_OU_SUBJ1380175948_MAG34	High	93.96	0.46	125	1907074	26
TEDDY_OU_SUBJ1380175948_MAG36	High	98.03	0	163	2447458	38
TEDDY_OU_SUBJ1380175948_MAG38	High	98.54	0.58	119	2928359	26
TEDDY_OU_SUBJ1380175948_MAG41	High	98.02	1.14	168	6506507	31
TEDDY_OU_SUBJ1380175948_MAG42	High	98.66	0	244	3082805	58
TEDDY_OU_SUBJ1380175948_MAG46	High	95.66	2.19	396	3552193	86
TEDDY_OU_SUBJ1380175948_MAG47	High	97.27	0	53	4495947	10
TEDDY_OU_SUBJ1380175948_MAG50	High	97.47	0.63	255	1983206	57
TEDDY_OU_SUBJ1380175948_MAG53	High	98.64	0.73	110	1715696	20
TEDDY_OU_SUBJ1380175948_MAG57	High	95.84	1.05	272	2726146	64
TEDDY_OU_SUBJ1380175948_MAG60	High	96.98	1.36	73	2964962	12
TEDDY_OU_SUBJ1380175948_MAG63	High	95.23	0.56	393	2642365	93
TEDDY_OU_SUBJ1380175948_MAG66	High	95.74	0	515	6216340	102
TEDDY_OU_SUBJ1380175948_MAG69	High	95.18	1.22	110	2016936	23
TEDDY_OU_SUBJ1380175948_MAG7	High	96.77	0.53	269	4291486	51
TEDDY_OU_SUBJ1380175948_MAG8	High	97.56	0	186	3839909	38
TEDDY_OU_SUBJ1971202062_MAG10	High	98.36	0.63	219	3340730	49
TEDDY_OU_SUBJ1971202062_MAG102	High	96.03	1.3	124	2119655	23
TEDDY_OU_SUBJ1971202062_MAG104	High	99.33	1.34	96	2770381	19
TEDDY_OU_SUBJ1971202062_MAG107	High	98.11	0	91	2664918	18
TEDDY_OU_SUBJ1971202062_MAG11	High	97.1	0.82	96	2877939	15
TEDDY_OU_SUBJ1971202062_MAG111	High	93.65	0	94	3837386	18
TEDDY_OU_SUBJ1971202062_MAG113	High	98.11	0.57	164	3171386	36
TEDDY_OU_SUBJ1971202062_MAG117	High	94.38	1.27	286	2635500	61
TEDDY_OU_SUBJ1971202062_MAG118	High	90.61	0.32	229	2249620	52
TEDDY_OU_SUBJ1971202062_MAG17	High	98.84	2.22	195	7068145	37
TEDDY_OU_SUBJ1971202062_MAG2	High	94.77	1.17	179	2617181	40
TEDDY_OU_SUBJ1971202062_MAG20	High	91.35	1.34	323	2149721	79
TEDDY_OU_SUBJ1971202062_MAG25	High	95.92	0.95	173	3218427	33
TEDDY_OU_SUBJ1971202062_MAG26	High	99.37	0.32	47	2635511	7
TEDDY_OU_SUBJ1971202062_MAG29	High	94.74	0	404	4520650	93
TEDDY_OU_SUBJ1971202062_MAG30	High	97.99	0.24	70	1763198	13
TEDDY_OU_SUBJ1971202062_MAG32	High	93.4	1.47	552	5037570	104
TEDDY_OU_SUBJ1971202062_MAG34	High	90.02	0.15	149	1992160	29
TEDDY_OU_SUBJ1971202062_MAG36	High	97.07	0	73	3272280	16
TEDDY_OU_SUBJ1971202062_MAG39	High	97.09	0	247	2478771	57
TEDDY_OU_SUBJ1971202062_MAG4	High	97.45	0.43	190	2761300	40
TEDDY_OU_SUBJ1971202062_MAG40	High	99.63	0.75	53	2992293	7
TEDDY_OU_SUBJ1971202062_MAG41	High	96.44	0.94	117	2970397	23
TEDDY_OU_SUBJ1971202062_MAG42	High	97.73	1.93	114	3047264	21
TEDDY_OU_SUBJ1971202062_MAG44	High	92.72	1.48	159	2505298	35
TEDDY_OU_SUBJ1971202062_MAG46	High	98.86	0.71	72	2228203	14
TEDDY_OU_SUBJ1971202062_MAG48	High	98.24	2.4	144	2368792	28
TEDDY_OU_SUBJ1971202062_MAG49	High	92.67	0.67	224	2433118	40
TEDDY_OU_SUBJ1971202062_MAG5	High	94.25	0	131	2324465	23
TEDDY_OU_SUBJ1971202062_MAG51	High	98.83	0.88	69	3014980	10
TEDDY_OU_SUBJ1971202062_MAG53	High	98.2	0.88	94	2656562	21
TEDDY_OU_SUBJ1971202062_MAG54	High	99.33	1.01	30	2102184	5
TEDDY_OU_SUBJ1971202062_MAG57	High	97.22	0.88	238	3055628	49
TEDDY_OU_SUBJ1971202062_MAG60	High	96.7	4.31	385	7293348	84
TEDDY_OU_SUBJ1971202062_MAG61	High	94.13	0	323	2191110	74
TEDDY_OU_SUBJ1971202062_MAG62	High	91.74	1.69	148	2412485	28
TEDDY_OU_SUBJ1971202062_MAG64	High	94.3	0.06	277	2393452	67
TEDDY_OU_SUBJ1971202062_MAG65	High	97.47	1.58	117	3759449	21
TEDDY_OU_SUBJ1971202062_MAG70	High	99.06	0	177	4007022	32
TEDDY_OU_SUBJ1971202062_MAG8	High	91.42	0.63	210	2380280	38
TEDDY_OU_SUBJ1971202062_MAG82	High	97.16	0.24	224	5877269	41
TEDDY_OU_SUBJ1971202062_MAG85	High	100	4.18	112	3239601	24
TEDDY_OU_SUBJ1971202062_MAG87	High	97.32	0	129	1849562	28
TEDDY_OU_SUBJ1971202062_MAG90	High	92.12	2.72	221	2930870	47
TEDDY_OU_SUBJ1971202062_MAG94	High	95.07	0.48	62	2443561	13
TEDDY_OU_SUBJ1725637996_MAG107	High	98.63	0	60	2704576	11
TEDDY_OU_SUBJ1725637996_MAG110	High	97.89	0.25	100	4204581	21
TEDDY_OU_SUBJ1725637996_MAG111	High	97.64	0.1	137	2725810	23
TEDDY_OU_SUBJ1725637996_MAG112	High	92.95	2.01	97	2587847	14
TEDDY_OU_SUBJ1725637996_MAG113	High	97.47	1.29	207	3851043	38
TEDDY_OU_SUBJ1725637996_MAG116	High	95.79	1.61	355	2719130	82
TEDDY_OU_SUBJ1725637996_MAG119	High	97.86	0.88	52	2962853	11
TEDDY_OU_SUBJ1725637996_MAG127	High	99.63	0.09	46	1746398	8
TEDDY_OU_SUBJ1725637996_MAG128	High	92.85	0	91	1754721	17
TEDDY_OU_SUBJ1725637996_MAG17	High	93.51	0.02	284	2791996	51
TEDDY_OU_SUBJ1725637996_MAG18	High	95.02	0	334	2387458	81
TEDDY_OU_SUBJ1725637996_MAG19	High	97.16	0	133	2287390	23
TEDDY_OU_SUBJ1725637996_MAG20	High	98.66	0	50	2363156	11
TEDDY_OU_SUBJ1725637996_MAG3	High	97.74	1.29	95	3046582	18
TEDDY_OU_SUBJ1725637996_MAG35	High	98.51	0	108	4991889	19
TEDDY_OU_SUBJ1725637996_MAG38	High	98.87	0	76	5090713	14
TEDDY_OU_SUBJ1725637996_MAG4	High	99.52	1.25	105	3150040	17
TEDDY_OU_SUBJ1725637996_MAG42	High	94.61	0	207	2452819	48
TEDDY_OU_SUBJ1725637996_MAG45	High	99.46	0	55	2805611	11
TEDDY_OU_SUBJ1725637996_MAG46	High	97.91	0.63	132	2730571	29
TEDDY_OU_SUBJ1725637996_MAG47	High	92.75	0.7	444	2288266	119
TEDDY_OU_SUBJ1725637996_MAG49	High	92.13	2.17	179	2494719	33
TEDDY_OU_SUBJ1725637996_MAG53	High	99.15	0	70	2755726	12
TEDDY_OU_SUBJ1725637996_MAG61	High	98.95	2.4	133	3056820	23
TEDDY_OU_SUBJ1725637996_MAG62	High	97.37	0.58	183	4532739	40
TEDDY_OU_SUBJ1725637996_MAG68	High	93.06	0.44	264	2682026	57
TEDDY_OU_SUBJ1725637996_MAG7	High	98.28	0.37	195	3215512	39
TEDDY_OU_SUBJ1725637996_MAG73	High	93.7	1.61	244	2833018	53
TEDDY_OU_SUBJ1725637996_MAG77	High	96.3	0	57	1977943	12
TEDDY_OU_SUBJ1725637996_MAG8	High	98.66	0.67	121	2649206	21
TEDDY_OU_SUBJ1725637996_MAG80	High	98.58	2.13	29	2187688	6
TEDDY_OU_SUBJ1725637996_MAG82	High	97.11	0.85	107	3372812	17
TEDDY_OU_SUBJ1725637996_MAG86	High	97.99	0	90	2052595	14
TEDDY_OU_SUBJ1725637996_MAG90	High	98.44	0	134	2550385	22
TEDDY_OU_SUBJ1725637996_MAG93	High	98.79	0.21	82	3548772	13
TEDDY_OU_SUBJ1725637996_MAG94	High	92.14	4.17	671	6997970	151
TEDDY_OU_SUBJ1725637996_MAG95	High	99.33	0.67	128	3150936	22
TEDDY_OU_SUBJ1725637996_MAG96	High	98.46	1	73	2695289	14
TEDDY_OU_SUBJ1725637996_MAG98	High	94.03	0	69	2818190	15
TEDDY_OU_SUBJ1725637996_MAG99	High	97.94	0.35	112	2664545	23
TEDDY_OU_SUBJ1690139183_MAG13	High	95.46	0.32	245	2154610	53
TEDDY_OU_SUBJ1690139183_MAG26	High	95.01	2.07	168	2629912	30
TEDDY_OU_SUBJ1690139183_MAG30	High	98.56	0.96	101	2295514	18
TEDDY_OU_SUBJ1690139183_MAG31	High	91.9	1.4	326	2477482	74
TEDDY_OU_SUBJ1690139183_MAG35	High	95.08	0	155	2236724	33
TEDDY_OU_SUBJ1690139183_MAG38	High	90.74	0.56	318	5215278	64
TEDDY_OU_SUBJ1690139183_MAG43	High	90.53	0	142	2056818	28
TEDDY_OU_SUBJ1690139183_MAG44	High	96.2	0.58	201	2451552	41
TEDDY_OU_SUBJ1690139183_MAG46	High	95.22	0.68	203	2564316	41
TEDDY_OU_SUBJ1690139183_MAG49	High	95.15	0.79	186	2928900	35
TEDDY_OU_SUBJ1690139183_MAG54	High	97.45	0.06	187	3276351	39
TEDDY_OU_SUBJ1690139183_MAG61	High	98.93	0.22	99	2710076	20
TEDDY_OU_SUBJ1690139183_MAG68	High	99.09	0	59	3712623	11
TEDDY_OU_SUBJ1690139183_MAG70	High	93.99	0.48	192	3030679	35
TEDDY_OU_SUBJ1690139183_MAG76	High	97.32	0.34	77	2212107	7
TEDDY_OU_SUBJ1690139183_MAG8	High	94.6	0.32	321	2574805	76
TEDDY_OU_SUBJ1690139183_MAG84	High	97.6	2.2	108	2699433	22
TEDDY_OU_SUBJ1690139183_MAG85	High	98.64	0.34	62	2077128	12
TEDDY_OU_SUBJ1690139183_MAG88	High	95.02	1.58	283	2682027	64
TEDDY_OU_SUBJ1690139183_MAG93	High	94.59	0	335	3165561	64
TEDDY_OU_SUBJ1690139183_MAG99	High	91.36	0.9	209	1822517	47
TEDDY_OU_SUBJ1712338015_MAG1	High	96.87	1.01	328	4419362	70
TEDDY_OU_SUBJ1712338015_MAG2	High	91.94	0	70	2032356	14
TEDDY_OU_SUBJ1712338015_MAG5	High	93.73	0.91	87	1972580	18
TEDDY_OU_SUBJ1712338015_MAG6	High	94.88	0.19	331	2605398	83
TEDDY_OU_SUBJ1937126019_MAG1	High	93.93	0.12	109	1936878	23
TEDDY_OU_SUBJ1937126019_MAG14	High	97.15	1.34	243	2256831	49
TEDDY_OU_SUBJ1937126019_MAG18	High	99.33	1.34	230	2954436	47
TEDDY_OU_SUBJ1937126019_MAG19	High	92.63	2.9	154	1553181	30
TEDDY_OU_SUBJ1937126019_MAG20	High	95.74	0.65	169	2324678	35
TEDDY_OU_SUBJ1937126019_MAG22	High	100	0.09	136	3046145	26
TEDDY_OU_SUBJ1937126019_MAG25	High	90.44	0.78	422	3370793	90
TEDDY_OU_SUBJ1937126019_MAG26	High	99.06	0	91	2704572	22
TEDDY_OU_SUBJ1937126019_MAG27	High	98.15	1.06	80	2993671	14
TEDDY_OU_SUBJ1937126019_MAG30	High	95.32	4.31	112	2506778	19
TEDDY_OU_SUBJ1937126019_MAG32	High	98.73	1.27	120	3974051	23
TEDDY_OU_SUBJ1937126019_MAG33	High	98.63	0.81	134	3513328	22
TEDDY_OU_SUBJ1937126019_MAG34	High	98.86	0.38	109	2626354	22
TEDDY_OU_SUBJ1937126019_MAG35	High	96.64	0.02	92	1809704	21
TEDDY_OU_SUBJ1937126019_MAG37	High	95.92	0	103	2553891	21
TEDDY_OU_SUBJ1937126019_MAG39	High	98.03	1.46	72	3064150	17
TEDDY_OU_SUBJ1937126019_MAG45	High	99.17	0.19	89	2325396	15
TEDDY_OU_SUBJ1937126019_MAG51	High	96.38	0	198	3758355	40
TEDDY_OU_SUBJ1937126019_MAG63	High	95.47	0.02	178	2666486	37
TEDDY_OU_SUBJ1937126019_MAG67	High	99.93	0.31	38	2154920	7
TEDDY_OU_SUBJ1937126019_MAG69	High	91.11	0.02	439	3055124	118
TEDDY_OU_SUBJ1525703925_MAG1	High	94.86	0.5	218	4803589	35
TEDDY_OU_SUBJ1525703925_MAG11	High	95.24	2.88	245	3488409	32
TEDDY_OU_SUBJ1525703925_MAG16	High	98.55	0.87	61	4784813	11
TEDDY_OU_SUBJ1525703925_MAG18	High	96.66	1.64	121	2178948	24
TEDDY_OU_SUBJ1525703925_MAG19	High	90.84	0.67	160	2241528	32
TEDDY_OU_SUBJ1525703925_MAG2	High	99.42	0.38	67	4588108	13
TEDDY_OU_SUBJ1525703925_MAG20	High	98.03	0.33	81	4593560	14
TEDDY_OU_SUBJ1525703925_MAG24	High	96.77	4.3	220	2197811	29
TEDDY_OU_SUBJ1525703925_MAG6	High	98.82	0.08	139	6048388	22
TEDDY_OU_SUBJ1525703925_MAG8	High	94.05	0	243	2396475	52
TEDDY_OU_SUBJ1525703925_MAG9	High	98.09	1.2	112	2022961	23
TEDDY_OU_SUBJ1206891066_MAG1	High	97.47	0.29	131	2519618	24
TEDDY_OU_SUBJ1206891066_MAG13	High	90.06	0.97	334	2890619	77
TEDDY_OU_SUBJ1206891066_MAG14	High	98.53	0.56	135	4918315	25
TEDDY_OU_SUBJ1206891066_MAG20	High	95.4	0.38	71	2123055	14
TEDDY_OU_SUBJ1206891066_MAG21	High	97.43	0.58	217	2963568	38
TEDDY_OU_SUBJ1206891066_MAG23	High	95.59	0.68	164	2717928	35
TEDDY_OU_SUBJ1206891066_MAG25	High	96	0.68	109	2366993	22
TEDDY_OU_SUBJ1206891066_MAG28	High	98.73	0.63	254	3885787	39
TEDDY_OU_SUBJ1206891066_MAG35	High	98.07	2.01	99	2688893	15
TEDDY_OU_SUBJ1206891066_MAG39	High	95.97	1.9	297	2619532	68
TEDDY_OU_SUBJ1206891066_MAG4	High	96.89	0.08	80	1997382	14
TEDDY_OU_SUBJ1206891066_MAG48	High	99.19	0	41	1854526	8
TEDDY_OU_SUBJ1206891066_MAG5	High	97.58	0.81	132	1983976	23
TEDDY_OU_SUBJ1206891066_MAG51	High	96.82	1.9	194	2966973	42
TEDDY_OU_SUBJ1206891066_MAG52	High	91.96	2.1	264	6103624	44
TEDDY_OU_SUBJ1206891066_MAG58	High	97.04	1.52	165	2540935	32
TEDDY_OU_SUBJ1206891066_MAG59	High	98.49	2.19	102	4795888	20
TEDDY_OU_SUBJ1206891066_MAG61	High	94.12	0.08	108	1894148	21
TEDDY_OU_SUBJ1206891066_MAG64	High	90.89	0.19	204	3601450	42
TEDDY_OU_SUBJ1206891066_MAG65	High	96.18	0	289	2642099	65
TEDDY_OU_SUBJ1206891066_MAG67	High	99.37	0.32	97	3494124	16
TEDDY_OU_SUBJ1206891066_MAG68	High	99.81	0.47	54	1816626	10
TEDDY_OU_SUBJ1792889082_MAG10	High	97.01	0	104	2400472	22
TEDDY_OU_SUBJ1792889082_MAG11	High	96.62	2.17	158	2695631	36
TEDDY_OU_SUBJ1792889082_MAG16	High	94.86	2.28	279	2815766	61
TEDDY_OU_SUBJ1792889082_MAG17	High	94.56	0.68	257	2790102	52
TEDDY_OU_SUBJ1792889082_MAG18	High	98.01	0.68	270	2460148	60
TEDDY_OU_SUBJ1792889082_MAG21	High	94.75	0.47	372	3182977	81
TEDDY_OU_SUBJ1792889082_MAG23	High	98.39	2.13	173	3530404	35
TEDDY_OU_SUBJ1792889082_MAG24	High	95.12	0.78	111	5774495	25
TEDDY_OU_SUBJ1792889082_MAG25	High	99.47	0.74	74	2824276	14
TEDDY_OU_SUBJ1792889082_MAG26	High	98.74	0.8	135	4502140	21
TEDDY_OU_SUBJ1792889082_MAG28	High	99.28	0.65	37	3025968	4
TEDDY_OU_SUBJ1792889082_MAG29	High	97.86	0	243	5214304	45
TEDDY_OU_SUBJ1792889082_MAG3	High	98.55	0	124	2696454	29
TEDDY_OU_SUBJ1792889082_MAG30	High	96.77	0.68	69	2592722	12
TEDDY_OU_SUBJ1792889082_MAG33	High	99.25	0	85	5213708	13
TEDDY_OU_SUBJ1792889082_MAG34	High	100	0.92	57	2319962	10
TEDDY_OU_SUBJ1792889082_MAG38	High	99.37	0	187	4384646	30
TEDDY_OU_SUBJ1792889082_MAG39	High	98.5	1.24	89	4425911	17
TEDDY_OU_SUBJ1792889082_MAG41	High	92.75	1.66	252	2069999	63
TEDDY_OU_SUBJ1792889082_MAG46	High	97.24	0.12	66	4959359	14
TEDDY_OU_SUBJ1792889082_MAG47	High	100	0	85	3162350	16
TEDDY_OU_SUBJ1792889082_MAG49	High	93.82	0.67	425	2097807	111
TEDDY_OU_SUBJ1792889082_MAG52	High	97.32	0	15	1956177	5
TEDDY_OU_SUBJ1792889082_MAG54	High	95.89	0	233	2752334	46
TEDDY_OU_SUBJ1792889082_MAG55	High	93.41	0.68	114	2346653	22
TEDDY_OU_SUBJ1792889082_MAG56	High	98.73	0	82	2679400	13
TEDDY_OU_SUBJ1792889082_MAG57	High	94.98	1.79	269	3229627	52
TEDDY_OU_SUBJ1792889082_MAG6	High	91.3	1.3	187	1955659	36
TEDDY_OU_SUBJ1792889082_MAG9	High	97.21	0.07	186	1908966	43
TEDDY_OU_SUBJ1914344396_MAG1	High	97.37	3.8	89	3001239	19
TEDDY_OU_SUBJ1914344396_MAG12	High	97.01	0	235	3350230	49
TEDDY_OU_SUBJ1914344396_MAG15	High	98.11	0	181	4080404	40
TEDDY_OU_SUBJ1914344396_MAG24	High	98.66	4.77	176	2447792	23
TEDDY_OU_SUBJ1914344396_MAG25	High	98.62	0.34	73	2104303	15
TEDDY_OU_SUBJ1914344396_MAG26	High	98.99	0	61	2584404	8
TEDDY_OU_SUBJ1914344396_MAG29	High	92.3	0.75	108	1835268	19
TEDDY_OU_SUBJ1914344396_MAG3	High	97.99	3.36	274	3121414	57
TEDDY_OU_SUBJ1914344396_MAG30	High	91.43	0.68	346	2091979	87
TEDDY_OU_SUBJ1914344396_MAG32	High	98.79	1.58	146	2986064	32
TEDDY_OU_SUBJ1914344396_MAG35	High	97.64	0	302	3510373	59
TEDDY_OU_SUBJ1914344396_MAG5	High	98.09	0.64	107	5533359	24
TEDDY_OU_SUBJ1934221956_MAG1	High	95.3	1.34	166	2170829	34
TEDDY_OU_SUBJ1934221956_MAG12	High	95.28	0	142	3815549	29
TEDDY_OU_SUBJ1934221956_MAG27	High	99.42	0.1	89	3453720	17
TEDDY_OU_SUBJ1934221956_MAG28	High	96.82	1.01	113	2464821	23
TEDDY_OU_SUBJ1934221956_MAG3	High	94.59	1.34	162	2229676	34
TEDDY_OU_SUBJ1934221956_MAG30	High	95.55	4.17	132	2203036	20
TEDDY_OU_SUBJ1934221956_MAG33	High	97.28	0	58	2723463	9
TEDDY_OU_SUBJ1934221956_MAG4	High	98.1	0	173	3526527	33
TEDDY_OU_SUBJ1934221956_MAG5	High	96.61	0	232	4337565	49
TEDDY_OU_SUBJ1934221956_MAG51	High	99.06	0.47	112	3322168	23
TEDDY_OU_SUBJ1934221956_MAG52	High	97.54	0.55	262	2440203	62
TEDDY_OU_SUBJ1934221956_MAG53	High	92.88	4.03	441	3043314	112
TEDDY_OU_SUBJ1934221956_MAG54	High	94.84	0.34	374	5469526	82
TEDDY_OU_SUBJ1934221956_MAG65	High	98.4	0	137	5815154	26
TEDDY_OU_SUBJ1934221956_MAG69	High	98.43	0	147	2704044	25
TEDDY_OU_SUBJ1934221956_MAG71	High	98.66	1.67	227	3376829	41
TEDDY_OU_SUBJ1934221956_MAG72	High	97.77	1.2	111	2016912	15
TEDDY_OU_SUBJ1934221956_MAG73	High	91.82	1.52	220	2065111	43
TEDDY_OU_SUBJ1934221956_MAG74	High	93.41	1.19	236	4340779	46
TEDDY_OU_SUBJ1934221956_MAG9	High	97.32	0	29	1884855	5
TEDDY_OU_SUBJ1369765219_MAG15	High	99.25	0	102	2689925	22
TEDDY_OU_SUBJ1369765219_MAG16	High	94.08	0.29	236	2342043	54
TEDDY_OU_SUBJ1369765219_MAG18	High	93.3	1.61	366	2974502	90
TEDDY_OU_SUBJ1369765219_MAG22	High	95.12	1.7	130	2394619	23
TEDDY_OU_SUBJ1369765219_MAG24	High	97.06	2.43	125	2594969	25
TEDDY_OU_SUBJ1369765219_MAG29	High	90.7	1.89	206	2873172	43
TEDDY_OU_SUBJ1369765219_MAG3	High	95.97	0.56	175	1987768	38
TEDDY_OU_SUBJ1369765219_MAG30	High	94.8	0.52	357	5419534	72
TEDDY_OU_SUBJ1369765219_MAG32	High	95.81	0.67	101	1998670	17
TEDDY_OU_SUBJ1369765219_MAG35	High	95.67	0	115	3872449	24
TEDDY_OU_SUBJ1369765219_MAG38	High	98.87	0.08	179	4375161	33
TEDDY_OU_SUBJ1369765219_MAG39	High	99.23	0.31	102	3019717	19
TEDDY_OU_SUBJ1369765219_MAG40	High	91.78	0.15	131	2114254	24
TEDDY_OU_SUBJ1369765219_MAG41	High	97.68	0.4	216	3383481	32
TEDDY_OU_SUBJ1369765219_MAG42	High	97.65	0.67	246	2738148	46
TEDDY_OU_SUBJ1369765219_MAG44	High	98.47	0.39	113	4654173	16
TEDDY_OU_SUBJ1369765219_MAG46	High	100	0	74	2886376	14
TEDDY_OU_SUBJ1369765219_MAG49	High	95.4	0	69	1801057	16
TEDDY_OU_SUBJ1369765219_MAG5	High	97.15	0	65	2517579	11
TEDDY_OU_SUBJ1369765219_MAG50	High	94.72	1.63	264	6577207	54
TEDDY_OU_SUBJ1369765219_MAG53	High	91.43	0.35	188	1583525	38
TEDDY_OU_SUBJ1369765219_MAG54	High	97.73	0.68	179	3290218	37
TEDDY_OU_SUBJ1369765219_MAG56	High	100	0	10	2070571	3
TEDDY_OU_SUBJ1369765219_MAG59	High	91.61	0.34	310	1810644	86
TEDDY_OU_SUBJ1369765219_MAG6	High	94.21	0	170	2536673	31
TEDDY_OU_SUBJ1369765219_MAG64	High	92.41	0	144	3864592	23
TEDDY_OU_SUBJ1369765219_MAG65	High	99.33	2.68	103	2924961	24
TEDDY_OU_SUBJ1369765219_MAG68	High	96.34	0	208	6606364	39
TEDDY_OU_SUBJ1369765219_MAG70	High	97.69	2.35	48	4643520	11
TEDDY_OU_SUBJ1369765219_MAG79	High	98.66	0.22	42	2049531	10
TEDDY_OU_SUBJ1369765219_MAG80	High	98.58	1.57	96	3037392	16
TEDDY_OU_SUBJ1369765219_MAG82	High	99.17	0.18	173	2788055	36
TEDDY_OU_SUBJ1369765219_MAG83	High	93.06	0	195	2091861	41
TEDDY_OU_SUBJ1369765219_MAG9	High	90.09	0.68	456	3222382	111
TEDDY_OU_SUBJ1911219462_MAG12	High	99.66	2.68	102	2936829	17
TEDDY_OU_SUBJ1911219462_MAG17	High	97.07	1.34	161	2295695	34
TEDDY_OU_SUBJ1911219462_MAG22	High	93.66	0.19	150	2271631	28
TEDDY_OU_SUBJ1911219462_MAG23	High	97.15	0.15	161	4522627	31
TEDDY_OU_SUBJ1911219462_MAG29	High	91.5	1.9	294	2772460	60
TEDDY_OU_SUBJ1911219462_MAG30	High	92.81	0.78	259	2286698	59
TEDDY_OU_SUBJ1911219462_MAG32	High	95.94	0	270	2480242	63
TEDDY_OU_SUBJ1911219462_MAG39	High	98.77	0	68	4428162	16
TEDDY_OU_SUBJ1911219462_MAG41	High	98.64	0	96	2580958	23
TEDDY_OU_SUBJ1911219462_MAG44	High	97.62	1.39	125	2676915	27
TEDDY_OU_SUBJ1911219462_MAG46	High	94.52	1.34	236	2039071	54
TEDDY_OU_SUBJ1911219462_MAG49	High	94.6	1.59	428	6464857	71
TEDDY_OU_SUBJ1911219462_MAG52	High	94.18	0.48	213	2349968	48
TEDDY_OU_SUBJ1911219462_MAG57	High	96.65	0	247	3859510	58
TEDDY_OU_SUBJ1911219462_MAG62	High	91.07	1.36	90	2762115	17
TEDDY_OU_SUBJ1911219462_MAG70	High	97.23	2.78	130	3312321	16
TEDDY_OU_SUBJ1911219462_MAG72	High	96.64	0.67	98	2447931	20
TEDDY_OU_SUBJ1911219462_MAG73	High	99.31	0.37	71	2478666	14
TEDDY_OU_SUBJ1911219462_MAG74	High	94.12	0	235	2431832	45
TEDDY_OU_SUBJ1911219462_MAG84	High	98.79	0.63	87	3109447	17
TEDDY_OU_SUBJ1911219462_MAG85	High	94.84	0.39	209	2423072	38
TEDDY_OU_SUBJ1911219462_MAG87	High	97.24	0	161	3053340	30
TEDDY_OU_SUBJ1911219462_MAG88	High	95.75	1.68	157	2126220	30
TEDDY_OU_SUBJ1911219462_MAG9	High	97.31	0.49	212	4305232	36
TEDDY_OU_SUBJ1381855501_MAG11	High	97.97	1.58	134	5770885	28
TEDDY_OU_SUBJ1381855501_MAG17	High	97.75	0.51	80	1712866	14
TEDDY_OU_SUBJ1381855501_MAG18	High	97.52	0	109	4649936	22
TEDDY_OU_SUBJ1381855501_MAG2	High	98.73	0.3	40	2556518	7
TEDDY_OU_SUBJ1381855501_MAG21	High	98.66	1.01	66	2746345	15
TEDDY_OU_SUBJ1381855501_MAG24	High	96.97	0.32	86	3207456	12
TEDDY_OU_SUBJ1381855501_MAG26	High	95.89	0.06	50	2495214	10
TEDDY_OU_SUBJ1381855501_MAG27	High	97.09	0.63	56	2943319	12
TEDDY_OU_SUBJ1381855501_MAG28	High	97.32	3.19	123	2254459	6
TEDDY_OU_SUBJ1381855501_MAG29	High	100	0.92	33	2200921	8
TEDDY_OU_SUBJ1381855501_MAG3	High	95.78	0.68	101	2560941	15
TEDDY_OU_SUBJ1381855501_MAG31	High	98.64	0	87	2509733	16
TEDDY_OU_SUBJ1381855501_MAG32	High	97.99	0.84	127	3094680	24
TEDDY_OU_SUBJ1381855501_MAG33	High	98.71	0	69	6169327	13
TEDDY_OU_SUBJ1381855501_MAG35	High	95.57	0	53	2469620	9
TEDDY_OU_SUBJ1381855501_MAG36	High	98.25	0	146	2680305	22
TEDDY_OU_SUBJ1381855501_MAG37	High	96.64	1.34	63	2526308	14
TEDDY_OU_SUBJ1381855501_MAG38	High	99.87	0	68	3468786	14
TEDDY_OU_SUBJ1381855501_MAG39	High	94.08	0.4	302	2510542	66
TEDDY_OU_SUBJ1381855501_MAG43	High	94.21	0	164	2704399	30
TEDDY_OU_SUBJ1381855501_MAG45	High	98.07	0.74	133	3318352	24
TEDDY_OU_SUBJ1381855501_MAG5	High	98.87	1.25	117	4728790	21
TEDDY_OU_SUBJ1381855501_MAG51	High	91.14	0.63	138	2855555	24
TEDDY_OU_SUBJ1536752395_MAG10	High	97.96	0.68	28	2661337	6
TEDDY_OU_SUBJ1536752395_MAG15	High	99.06	0	282	3357873	56
TEDDY_OU_SUBJ1536752395_MAG6	High	90.82	0.68	162	2046390	36
TEDDY_OU_SUBJ1536752395_MAG7	High	100	0	46	2139763	9
TEDDY_OU_SUBJ1852658756_MAG1	High	97.08	0	87	2798975	18
TEDDY_OU_SUBJ1852658756_MAG10	High	91.23	1.04	99	1935530	18
TEDDY_OU_SUBJ1852658756_MAG11	High	99.63	0.01	67	2802610	14
TEDDY_OU_SUBJ1852658756_MAG12	High	98.11	0.94	111	3673417	20
TEDDY_OU_SUBJ1852658756_MAG14	High	99.63	0.37	93	2667175	15
TEDDY_OU_SUBJ1852658756_MAG3	High	96.47	0.54	52	2742348	10
TEDDY_OU_SUBJ1852658756_MAG6	High	98.7	0.08	90	4492899	16
TEDDY_OU_SUBJ1852658756_MAG7	High	96.5	1.14	47	2584954	9
TEDDY_OU_SUBJ1852658756_MAG9	High	96.58	3.53	134	2789212	29
TEDDY_OU_SUBJ1959093490_MAG10	High	94.66	0.9	283	4275631	65
TEDDY_OU_SUBJ1959093490_MAG13	High	94.44	0.19	273	3022168	62
TEDDY_OU_SUBJ1959093490_MAG4	High	97.63	0.15	97	1554235	17
TEDDY_OU_SUBJ1568931410_MAG12	High	99.31	2.68	111	2981296	23
TEDDY_OU_SUBJ1568931410_MAG15	High	99.63	0.94	203	2596353	41
TEDDY_OU_SUBJ1568931410_MAG16	High	100	0	6	2063841	2
TEDDY_OU_SUBJ1568931410_MAG17	High	91.09	0.79	255	2327020	46
TEDDY_OU_SUBJ1568931410_MAG19	High	99.91	0	162	3189589	25
TEDDY_OU_SUBJ1568931410_MAG20	High	98.83	0.1	150	2729396	27
TEDDY_OU_SUBJ1568931410_MAG21	High	98.73	0	176	4158295	28
TEDDY_OU_SUBJ1568931410_MAG23	High	94.88	0.97	244	4442961	52
TEDDY_OU_SUBJ1568931410_MAG29	High	98.23	0.62	306	4959435	58
TEDDY_OU_SUBJ1568931410_MAG30	High	97.98	0.81	171	2113754	30
TEDDY_OU_SUBJ1568931410_MAG7	High	98.66	0	138	2760999	26
TEDDY_OU_SUBJ1395000226_MAG1	High	100	0	75	3259132	15
TEDDY_OU_SUBJ1395000226_MAG10	High	99.3	1.41	138	4239456	28
TEDDY_OU_SUBJ1395000226_MAG20	High	92.77	0.94	429	3659182	102
TEDDY_OU_SUBJ1395000226_MAG22	High	96.51	0.23	126	2193828	25
TEDDY_OU_SUBJ1395000226_MAG23	High	99.62	0.38	80	2783147	14
TEDDY_OU_SUBJ1395000226_MAG26	High	96.38	0.42	118	2673807	26
TEDDY_OU_SUBJ1395000226_MAG27	High	94.5	0.68	112	2722621	12
TEDDY_OU_SUBJ1395000226_MAG28	High	98.61	0.63	183	2361668	38
TEDDY_OU_SUBJ1395000226_MAG30	High	94.44	0	77	2331325	16
TEDDY_OU_SUBJ1395000226_MAG33	High	99.27	1.27	313	4056322	52
TEDDY_OU_SUBJ1395000226_MAG34	High	93.8	0.32	121	2517635	24
TEDDY_OU_SUBJ1395000226_MAG38	High	94.35	1.61	165	1877047	32
TEDDY_OU_SUBJ1395000226_MAG39	High	94.76	0.25	322	4564186	68
TEDDY_OU_SUBJ1395000226_MAG43	High	99.52	3.86	249	3499966	29
TEDDY_OU_SUBJ1395000226_MAG45	High	96.53	3.06	104	2524906	21
TEDDY_OU_SUBJ1395000226_MAG5	High	91.7	0	449	3529975	98
TEDDY_OU_SUBJ1395000226_MAG50	High	91.21	0	146	2142673	27
TEDDY_OU_SUBJ1395000226_MAG52	High	96.51	1.01	103	1830866	19
TEDDY_OU_SUBJ1395000226_MAG53	High	99.31	1.34	127	2750005	24
TEDDY_OU_SUBJ1395000226_MAG59	High	96.75	4.22	115	3143016	18
[truncated: 57,959 more rows]
