# Supplementary material for: Islet autoantibody seroconversion in type-1 diabetes is associated with metagenome-assembled genomes in infant gut microbiomes
Source: Nat Commun. 2022 Jun 21;13:3551. doi: 10.1038/s41467-022-31227-1 (PMC9213500; doi:10.1038/s41467-022-31227-1)
Supplement: Supplementary file 16 — Source Data [file 41467_2022_31227_MOESM16_ESM.zip › Soure Data/Source-Data-SuppFigure2.xlsx]

## Sheet: SuppFigure 2a
Subject	number_percentage_kegg	number_percentage_metacyc	percent_either
1410223187	37.8277	35.681	51.8047
1209695729	39.037	37.2585	53.5247
1500778226	42.5911	39.0899	56.6683
1287560689	39.2222	36.7394	53.2744
1970655065	41.8647	37.9386	55.4711
1612335273	37.0567	36.2565	51.6088
1709460425	39.263	37.3812	53.4367
1949420417	38.4492	36.1579	52.3035
1555475495	40.7964	37.9002	54.8849
1521080709	36.2942	35.3933	50.6088
1325964899	38.9068	36.958	53.2566
1982356849	37.1768	35.8243	51.4947
1559962652	39.4478	36.8241	53.4267
1703854880	39.48	37.0012	53.3129
1671014240	40.1773	37.0092	53.9792
1788716845	38.8154	36.8	53.1237
1782184727	41.5042	38.3202	55.6233
1743280302	39.841	37.0623	53.4062
1467069283	43.8938	39.3312	57.4437
1867865604	40.8314	37.7041	54.6125
1842268851	41.8106	38.0578	55.363
1750642946	39.9692	36.8379	53.6716
1328137769	38.7214	36.4457	52.5903
1498298724	38.24	36.7712	52.5684
1516547689	40.5421	37.3179	54.2097
1743288251	37.7901	36.061	51.8201
1321793540	39.1669	37.2424	53.4479
1969750490	40.3726	37.5717	54.3226
1334414562	38.0606	36.5006	52.2173
1243510805	40.0272	36.6038	53.5582
1747342927	39.7297	37.161	53.5054
1621134540	41.5955	38.8504	56.0029
1697687747	37.7725	35.7613	51.7579
1983211753	39.0774	36.5384	53.1202
1664402767	39.6553	37.2823	53.5878
1890679305	39.2239	36.7875	53.2023
1686419003	38.9765	37.0524	52.9377
1279157655	39.6275	37.3151	53.5494
1526086069	38.9311	37.3844	53.1502
1491939283	39.3599	37.531	53.7885
1248247499	39.9763	38.1334	54.3164
1218440261	40.9543	37.9733	54.8017
1294958818	40.3662	37.1697	54.1668
1358015183	41.4596	37.4708	54.5721
1543995373	38.3341	36.2867	52.3882
1427155299	40.0199	36.9167	53.6044
1983400279	40.0251	36.5692	53.3859
1341563176	43.5607	38.2366	56.6244
1840148851	39.9261	36.9264	53.697
1572619582	39.3879	38.317	54.068
1366028512	39.0402	36.3822	52.6559
1380175948	38.869	36.4161	52.5876
1971202062	38.2964	36.3379	52.591
1725637996	37.7482	35.8312	51.7642
1690139183	37.3024	36.3162	51.9361
1937126019	41.3412	38.3828	55.8066
1525703925	37.9577	36.1462	51.8615
1206891066	39.5284	37.3554	53.5759
1792889082	40.117	36.7687	53.4807
1934221956	38.3808	36.9407	52.8994
1369765219	38.8844	36.3956	52.6977
1911219462	37.2348	35.6537	51.2414
1381855501	42.0444	37.1208	54.8969
1568931410	38.468	36.1185	52.4702
1395000226	40.6408	37.6437	54.4365
1773467641	40.2549	37.3172	54.008
1472545676	46.2974	40.2747	59.8139
1430463383	40.2436	37.642	54.4435
1633336199	40.165	37.4692	53.9808
1522347969	38.413	36.7766	52.706
1502215789	38.5322	36.1598	52.3169
1759452045	39.3668	36.949	53.4119
1752249221	40.4109	37.0198	53.8917
1552761256	40.3505	37.3783	54.2032
1512113898	41.4502	38.3572	55.6299
1669403033	41.1347	37.6037	54.7814
1218966320	41.6198	37.672	55.2326
1828674055	40.2188	36.5308	53.3222
1722470158	39.6696	37.3968	53.9515
1797243857	40.6355	37.646	54.638
1365024591	41.2938	39.2692	56.5389
1559052997	38.4221	36.3563	52.3721
1490645663	40.2567	37.7733	54.6007
1981675801	37.1184	36.0752	51.5178
1738064281	39.9921	37.8466	54.3118
1802500251	37.657	35.8581	51.5277
1647875235	37.0207	35.7739	51.0566
1611814882	39.7328	36.9547	53.6393
1671622380	38.2018	36.4128	52.2677
1279916508	43.0939	38.9504	56.7859
1504420627	39.732	37.0188	53.6361
1370580816	38.7199	36.5444	52.4524
1555310975	43.0704	38.6243	56.6399
1201923829	41.2729	38.3267	55.397
1591533036	37.3834	35.732	51.4142
1594594316	40.1809	37.5781	54.1583
1553620649	36.8705	36.4827	51.5493
1976879393	39.5953	37.0778	53.4189
1312371311	40.5528	36.836	54.1121
1278763099	39.1074	36.9328	53.3268
1713789676	38.7614	36.78	52.9022
1493561067	39.3888	36.7515	53.5392
1838470437	41.5212	37.9977	55.6845
1413473616	38.6541	36.259	52.582
1953899407	38.6496	36.7461	52.7085
1570981842	39.9051	36.6057	53.5392
1481053656	39.0487	36.8183	53.0258
1377560498	39.7232	36.7816	53.2482
1435681068	44.3877	39.642	58.2345
1821599308	39.6776	37.4421	54.0493
1794386412	39.177	36.5013	53.1064
1619061671	39.1489	36.9462	53.0912
1387717546	38.5577	36.2231	52.2563
1946370858	39.3073	37.4216	53.7824
1420704859	41.7044	37.3781	54.8256
1214227990	40.9775	37.0519	54.3864
1633570887	36.9075	35.7763	51.5078
1584864839	39.4864	37.9582	54.2463
1282706628	39.0387	36.8189	53.1904
1697595162	38.086	36.5239	52.5467
1917212604	39.7671	36.8966	53.8291
1691612732	37.6791	35.942	51.7311
1271923955	38.8966	37.344	53.6055
1485180854	40.9094	37.9176	54.6185
1477050421	40.5179	37.3797	54.1876
1793480872	41.0382	38.085	55.4773
1934759910	39.3671	36.8096	53.2074
1443072149	36.6879	35.2844	50.5286
1691426272	40.1235	37.2108	53.852
1723832795	42.8536	38.8101	56.2289
1402733862	38.4953	36.258	52.3235
1750671275	40.8183	36.8758	54.1548
1837572164	39.6092	36.5329	53.4232
1970471242	40.0463	36.4226	52.9757
1228642939	38.1122	36.9692	52.7621
1296635662	40.0178	36.8183	53.3542
1477223770	38.3353	37.0163	52.9366
1666590487	43.2701	38.3048	56.5271
1570076016	40.6863	37.4399	54.3006
1311779595	40.9346	38.6106	55.4688
1301699113	40.2116	37.3721	54.0477
1539417543	39.8823	37.4647	53.8875
1475237507	40.7762	37.6532	54.5346
1526737340	39.1724	37.4434	53.4432
1240237502	37.7781	35.7014	51.6652
1645770891	41.3226	37.3229	54.4368
1744859148	39.7802	36.6598	53.7548
1312925680	39.1661	37.1078	53.6277
1208355763	41.8347	37.3962	55.1101
1979757208	43.5357	38.9698	56.9748
1229945902	37.7527	36.2416	51.4558
1569946316	39.3637	36.4808	52.9164
1214325983	37.3229	35.6666	51.3112
1935530977	39.6352	37.7459	53.9176
1828768537	38.7524	36.7737	52.7023
1411453297	38.3392	36.4852	52.49
1264582496	39.8467	37.4809	53.7925
1834672414	39.0062	37.1942	53.2503
1670617337	38.6033	37.003	52.797
1431448437	39.3037	36.6769	53.1046
1712495905	40.5076	38.2334	54.8273
1897951711	43.5348	39.0547	57.0175
1328759443	39.4631	36.8291	53.2595
1793661521	37.2488	35.5905	51.3149
1787479204	44.5222	38.4197	57.419
1769964181	38.5042	36.7463	52.9266
1826522975	39.9363	37.2176	53.9364
1370609090	40.173	37.7209	54.4023
1987808799	39.3267	37.1216	53.324
1258855966	43.1069	38.2839	56.5185
1219013121	41.215	37.6559	54.6893
1481912228	39.2826	36.8223	53.0273
1618380387	40.7517	37.4591	54.4854
1699493968	42.0488	38.2159	56.0787
1970826914	40.6554	37.4539	54.4146
1380405716	36.8889	35.4597	50.908
1336866624	40.03	38.4163	54.7155
1262137252	39.5348	37.1788	53.8105
1742125317	39.4305	36.5161	52.8573
1672377043	38.1162	36.8825	52.7312
1760263362	44.3063	39.8887	58.3597
1422646563	37.2035	35.5895	51.2369
1350449120	41.6411	37.922	55.2098
1465907723	39.8909	36.615	53.3955
1940194251	38.6004	36.0513	51.9013
1544054200	39.4885	37.4564	53.5996
1750956729	40.6069	37.7859	54.5873
1778560668	40.4023	37.5765	54.1161
1875431031	38.1207	36.8245	52.4816
1283384554	38.6447	36.3801	52.5856
1971619040	39.1181	36.7008	53.2374
1559161450	40.2777	37.9121	54.4669
1915765223	39.0536	36.9374	52.9299
1810598970	43.8019	38.2358	56.3489
1725658699	36.6446	35.1765	50.6247
1917522162	38.5489	36.0085	52.5211
1518829560	39.6664	38.0338	54.2006
1884425596	39.1237	36.4257	52.8338
1395588774	37.2849	35.7827	51.3636
1590854185	41.5748	37.9129	55.2639
1836545760	39.5255	36.761	53.1691
1359542206	43.7766	38.8957	57.3256
1237890995	40.0735	37.1235	53.7279
1504479905	36.7257	35.5815	51.0217
1330355264	41.1158	37.9449	55.1373
1963274055	36.9719	35.6469	51.3417
1597899947	38.1059	36.4373	52.3728
1773713759	37.5622	35.7805	51.5745
1578947222	39.7961	37.3944	53.8727
1220135965	40.6594	37.6635	54.4624
1424526367	40.2765	37.4434	54.0781
1405681775	40.1649	36.5482	53.4115
1245377081	40.9356	37.7504	54.9067
1977736170	37.8169	36.1868	52.1253
1700454883	39.1347	37.1239	53.455
1794675779	40.7809	36.9106	53.7466
1677801881	40.3486	37.7486	54.4432
1243519612	47.2589	39.3447	59.2794
1453440355	41.3374	37.4895	54.8628
1297069541	38.4478	37.0974	53.4019
1511341673	38.2697	36.4182	52.3137
1424220231	39.7348	37.5681	54.0468
1456014133	37.9047	36.1998	51.8833
1901483788	39.4004	37.3488	53.4689
1467849044	37.9226	35.7033	51.5361
1529047662	40.6531	37.3767	54.0571
1492852565	42.5318	38.6789	56.4924
1648736161	38.7047	37.2102	53.1335
1831707592	40.6394	38.0618	54.6388
1265950444	40.9218	37.1781	54.4861
1870075791	38.7573	36.5857	52.8752
1202133390	44.3521	39.3798	57.9659
1741027363	41.145	38.0884	55.3406
1841090184	39.5746	37.0501	53.5721
1354573462	38.7944	36.2428	52.4991
1400136819	45.1676	39.4231	58.327
1727377145	41.7904	38.1856	55.7426
1461865632	42.2721	37.9312	55.6699
1950891337	42.0426	38.2145	55.6076
1905023806	39.8256	37.314	53.6263
1571694421	40.3446	37.3893	54.1724
1341954341	40.3866	37.723	54.3144
1527629893	41.5992	37.99	54.9839
1465523424	39.7634	37.1198	53.6871
1782032164	37.7987	35.9269	51.6696
1816463381	38.0456	36.7215	52.3912
1390958443	39.1779	36.318	52.949
1830760891	40.1401	37.3878	54.1328
1677598713	39.7486	37.3212	53.6888
1589655652	41.7983	38.0453	55.4531
1730333630	39.2405	37.2345	53.7729
1707451165	39.1224	37.0952	53.3581
1611641264	40.3765	37.2754	53.9727
1712043778	39.3266	36.7478	53.3496
1688520772	38.2271	36.6619	52.5914
1713044747	41.449	37.5396	54.8719
1795847732	43.0797	39.4375	56.8842
1245506999	40.3261	37.8331	54.7327
1436190086	40.4462	37.3436	54.0857
1687049547	40.4759	38.3737	55.087
1948791447	39.6943	37.0415	53.3358
1772220664	38.8435	36.5623	52.6467
1650596053	44.0866	39.5068	58.109
1653420135	38.5248	37.4097	53.0664
1277891000	39.3749	36.7152	53.1865
1993497439	39.0033	35.9765	52.4099
1932675498	41.7037	36.9388	54.7315
1665447745	38.3393	36.0071	51.8367
1596360294	41.0623	37.8313	54.7179
1851699291	35.9636	35.4409	50.8064
1230795034	39.45	36.819	53.4539
1490524552	42.3878	38.4265	55.8966
1387886600	41.5992	37.3597	54.7247
1489042604	42.4204	37.5448	55.7434
1556940978	38.4774	36.5859	52.6348
1774834905	38.8755	36.6905	52.924
1963977686	41.6769	38.2784	55.6965
1693883921	39.3116	36.8743	53.3579
1456476394	39.9498	37.6262	54.1982
1794434448	41.2471	37.8901	54.9138
1502609921	46.9829	41.9778	61.1471
1474926776	38.9172	36.9002	53.1219
1432134560	39.7692	37.1653	53.6753
1982512306	38.8664	37.2918	53.4259
1747369725	46.4055	39.4979	58.6706
1874391501	40.0128	37.9818	54.5622
1546159530	40.0779	36.8532	53.7677
1250949712	41.4812	38.5848	55.5753
1952607843	37.5999	35.6992	51.6897
1430657615	38.5686	37.4042	53.0863
1994713070	45.4683	39.4431	58.666
1620841256	41.429	37.591	54.8944
1721701624	40.2734	37.4385	54.1983
1598259392	41.1284	37.1647	54.4069
1351253490	37.7123	36.0518	51.6815
1561602213	38.355	36.6558	52.8417
1867634179	39.4052	36.6893	53.2293
1532644191	38.546	36.6493	52.7111
1749293638	38.8749	36.5548	52.6708
1842157334	38.6008	36.71	52.5373
1391457984	38.5679	36.3011	52.4025
1748795809	42.8957	37.9741	55.6961
1797348534	44.1459	39.2722	57.4613
1987097256	38.9028	36.5485	52.9675
1482137006	38.9079	36.1657	52.6694
1535043125	44.6494	38.6663	57.1638
1837466397	38.5308	36.1332	52.3711
1820439360	39.78	38.0331	54.629
1907095236	41.166	37.2196	54.2818
1492011160	41.301	37.6767	54.8773
1448127209	36.9447	35.5422	51.2507
1846692091	42.1815	38.2717	55.4943
1212876107	42.3299	37.7775	55.9768
1365023894	40.6876	37.7061	54.4322
1475826938	39.7006	36.9697	53.733
1807889915	38.6266	37.1175	52.9336
1556685945	37.2739	35.7812	51.645
1415720840	38.6942	36.3599	52.5564
1994676936	39.3377	36.8431	53.2727
1410406160	38.1152	36.7551	52.4215
1299329293	39.7367	36.2614	52.9745
1992757131	43.4943	38.957	57.3749
1720286880	40.0305	36.9987	53.3667
1244917006	39.5449	37.4914	53.7403
1415148111	42.5561	39.8046	57.159
1965360942	39.0136	36.8424	53.1288
1803014675	37.8146	36.0952	51.9126
1270432446	39.8065	37.1459	53.7595
1408249292	37.9256	36.4839	52.3051
1738528553	38.1864	36.4651	52.4319
1349861346	37.88	36.4432	52.5206
1825437602	41.0174	37.0654	54.4383
1917189485	42.7228	38.5848	56.4067
1443741889	39.1368	37.706	53.947
1775724834	40.8115	37.9725	54.8268
1456937048	40.6705	37.074	54.2495
1214523904	38.1537	36.0881	51.8733
1270135221	41.1231	37.3788	54.5802
1798464831	41.1815	37.8458	54.9472
1486882648	40.3248	37.4747	54.2766
1880192398	39.0474	36.5007	52.9987
1709661078	37.7414	36.2823	52.1108
1278618762	39.4468	36.6309	53.3609
1304459805	38.6637	36.0344	52.5736
1827761325	38.8036	36.1577	52.424
1582400837	41.1853	37.519	54.9052
1807336675	39.9391	37.0512	53.5865
1358073094	38.3253	36.3029	52.5828
1920945197	45.4659	40.9806	59.2617
1484926763	41.0564	38.6455	55.2237
1828433112	40.6564	37.3352	54.2608
1671259558	40.3819	37.3662	54.1352
1249351763	39.0228	36.8294	53.1152
1961943513	38.1604	36.3798	52.361
1559813261	41.3572	37.0692	54.6096
1539161823	39.0754	36.7181	53.1177
1505295943	39.3806	36.8876	53.5096
1281056545	40.2161	36.3447	53.4196
1392692929	41.6298	38.1163	55.3775
1366627292	41.0196	36.9113	54.2564
1979908439	39.8042	37.3547	53.7898
1847714459	37.7829	36.2593	52.2319
1861181419	37.7383	36.3543	51.9527
1472561010	40.4961	37.4941	54.1961
1423652496	38.9482	36.3877	52.6142
1450162590	39.3349	36.4514	52.8324
1258854543	38.8775	36.8055	53.0296
1413560202	46.2436	39.6365	59.2188
1679606622	37.8024	36.1371	52.0169
1264891015	39.6375	36.81	53.5139
1911745126	39.6208	37.1511	53.6823
1679495088	38.2078	36.3348	52.1745
1778403250	42.2873	38.1577	56.3459
1298472532	40.9385	37.851	54.6285
1945791061	38.3767	36.7097	52.6688
1594145692	38.1345	36.1658	52.2016
1852194288	38.7495	36.6299	52.619
1879042436	38.9261	37.0241	53.2499
1667947264	45.7844	40.1637	59.3474
1257259793	40.0643	37.3216	53.7935
1897582388	38.1778	36.1614	52.0899
1577243220	42.9485	38.9261	56.9024
1542798437	36.7238	35.6969	51.1733
1683560404	38.6675	36.6794	52.6802
1471918229	39.3822	37.0003	53.3589
1700186575	40.3777	38.1431	54.954
1221324163	41.1404	37.5521	54.765
1609377271	37.8103	35.9195	51.661
1918137242	38.3182	36.9867	52.8837
1685775546	40.5312	37.2953	54.3002
1489117868	42.8125	39.0531	56.4958
1995038044	39.9507	37.4325	54.0307
1561361742	39.1537	37.4442	53.5377
1337114297	39.2458	36.9697	53.3075
1506386752	36.5652	35.8598	50.9932
1421570588	40.6713	37.2272	54.3301
1453262909	42.1419	38.9736	56.5086
1922210563	40.4031	38.0709	54.7041
1649231447	39.571	36.6741	53.3452
1957923786	38.7611	36.7791	52.9643
1367414889	38.8682	36.3627	52.3543
1922194845	43.1133	39.1024	56.882
1564509248	37.9794	35.9154	52.0748
1449190954	40.8397	37.5834	54.9554
1585384584	39.2373	37.5413	53.8004
1486809993	39.9955	37.168	53.9026
1827841102	38.3927	36.1732	52.14
1414776858	41.7543	38.1089	55.3475
1808629778	39.0382	37.5036	53.8114
1533472625	40.4576	37.6486	54.3883
1870427688	40.4044	37.0112	54.0835
1552707857	39.2422	37.1069	53.4226
1841055722	39.7158	37.3378	54.1092
1607964323	37.837	36.5013	52.0917
1525036890	42.3465	37.6225	55.2906
1697531664	40.9769	37.5077	54.7464
1652276187	41.2829	38.0627	55.206
1655412096	39.6589	37.5099	53.5757
1235524891	42.4337	38.3909	55.9093
1830731926	45.6783	40.5906	59.4541
1271814315	39.5231	36.7699	53.3532
1918345032	38.6647	36.5128	52.6524
1228107378	36.078	35.1262	50.5227
1229238740	39.13	37.0129	53.2156
1438186730	38.8587	36.7285	52.6722
1965214998	39.9876	36.8548	53.8124
1221481172	37.3504	35.6928	51.4262
1375080804	43.426	38.5349	56.4994
1599265626	39.1525	36.9444	53.2076
1940973217	37.5728	36.3312	52.0049
1941652973	39.8171	37.165	53.8477
1231759300	38.8539	36.7869	53.1555
1967257849	38.5957	36.5594	52.6456
1907052971	40.0098	36.9077	53.9025
1394456044	38.0266	36.7576	52.3976
1888521353	38.0816	36.0503	52.2625
1448228386	40.8134	37.4934	54.3671
1260102710	40.6511	37.3769	54.2687
1600359990	42.0779	37.7798	55.3031
1588028577	43.3319	40.5222	58.1363
1847282805	40.0499	36.8277	53.7346
1634525906	38.6672	36.5828	52.6771
1562946997	39.4101	36.9196	53.6033
1476824192	43.3838	38.8354	57.1509
1211506076	39.3802	36.4804	53.047
1515545781	39.5453	38.0656	54.3053
1209173958	39.28	37.1242	53.4018
1747424236	41.9463	38.5383	55.8875
1925403765	38.7359	36.4073	52.6294
1617196075	40.238	36.9237	53.7765
1256059301	38.8836	37.1492	53.2624
1784460355	39.9003	37.298	54.011
1897696505	38.2165	36.0817	52.1362
1925311395	40.9203	37.3525	54.6126
1995828552	37.5058	35.8817	51.5294
1589746553	37.9867	36.7456	52.2883
1900633893	39.4465	37.249	53.4202
1466454057	40.2045	38.1221	54.4002
1662442258	49.8792	40.9016	61.5611
1948771613	39.9495	37.3558	53.7283
1668359477	44.1282	40.6444	58.3005
1913333238	38.1846	36.1217	51.9925
1820119148	38.9398	36.8243	52.834
1337362290	37.8981	36.4259	52.2668
1401905929	39.3494	36.6383	53.0629
1770494598	39.4977	36.9528	53.659
1786817664	39.8748	37.2066	53.6167
1297296991	39.3711	36.9904	53.186
1999573232	38.1148	36.2139	51.9762
1727110872	40.3487	37.4353	54.3783
1421445957	38.1212	36.0963	52.0636
1469107966	43.0232	38.9227	56.4182
1839806850	42.332	38.253	56
1324671017	43.4614	38.6702	56.7991
1260218131	38.4768	37.1232	53.1084
1967724168	38.1476	36.832	52.6931
1623277209	40.3943	37.683	54.5492
1273861388	42.3091	37.3399	55.2664
1251286636	37.5088	35.662	51.2225
1941860274	40.2987	37.4615	54.0534
1341052279	39.3293	36.3798	53.0607
1232962451	38.3978	36.146	52.2351
1332112175	42.8765	38.5199	56.373
1870988031	39.1636	37.2951	53.5467
1385464343	42.8235	38.2276	56.0626
1316279237	38.2406	36.6267	52.7543
1686476969	40.9724	38.0792	55.0156
1507203575	37.9072	36.0529	51.9698
1575902253	41.464	38.1415	55.5751
1755456139	38.8652	37.7868	54.0438
1470258804	37.7773	36.4584	52.1273
1478347773	38.1398	36.7886	52.4176
1722312075	40.278	37.5269	54.5863
1614093495	40.3978	37.6467	54.1738
1725005612	38.7699	37.5437	53.4281
1391609433	42.226	37.8334	55.5446
1518156842	38.8017	36.7488	52.9027
1586324139	43.3845	38.8454	56.5137
1524209011	41.8026	38.1388	55.496
1660342007	39.6451	37.6201	53.9886
1818130211	37.6429	35.7496	51.7754
1810620863	44.1276	39.4049	57.9233
1936089402	40.3306	37.2792	54.2783
1937472232	40.1789	37.5148	54.088
1566330589	41.1695	37.6571	54.834
1201173889	40.7107	37.7942	54.6211
1265849837	41.2611	37.4818	54.8901
1443277046	39.5855	37.5541	53.7147
1751126040	39.1402	37.2037	53.4712
1560559420	39.3281	36.6373	53.3255
1437366758	40.9735	37.9975	54.8899
1290879174	40.2643	37.182	54.2372
1737548230	38.6488	36.192	52.4842
1893305062	39.4534	36.8226	53.2988
1832643416	38.5322	36.7797	52.8284
1303742534	38.0531	36.2616	52.1613
1254698506	38.7975	36.6956	52.7275
1942773417	40.032	37.5702	53.9975
1936818947	40.3103	37.6634	54.3786
1787580229	38.8907	37.6991	54.0169
1364323872	41.2223	37.6563	54.7691
1987629134	40.6343	37.7918	54.9833
1376773497	40.3699	37.6647	54.4882
1755425797	44.2191	39.3809	57.5592
1853979633	38.0034	36.2138	52.114
1327005956	38.7228	36.5345	52.6475
1996022191	37.704	36.45	52.3036
1409003264	38.8336	36.2049	52.3044
1582991471	38.6689	36.5715	52.8624
1868714943	40.9107	37.7938	54.5511
1989837542	39.6679	37.2753	53.7857
1853558835	38.6321	37.0561	53.1093
1940995729	44.0104	38.9664	57.2924
1717521911	38.6491	37.0397	52.9359
1292684821	38.5681	36.7016	52.718
1291970953	40.9084	36.8673	54.2574
1528097243	41.6479	38.2602	55.8453
1604272188	41.3462	37.9081	55.4197
1467821441	39.7464	37.2038	53.8262
1307390055	38.992	36.7134	52.7331
1962166822	40.1651	36.9951	53.7156
1352055903	41.8374	37.7534	55.1464
1343724954	40.2776	37.2829	54.2324
1398327253	37.7752	36.2155	51.8138
1379633001	42.2286	38.0557	55.5339
1521921375	39.7559	37.35	53.663
1263906465	38.3284	36.9712	52.9053
1235862144	38.1498	36.3323	52.3148
1665344977	41.3541	37.3305	54.5956
1841951412	46.0675	41.1597	59.8412
1354562324	39.8531	37.1266	53.7377
1755815200	37.5435	35.8335	51.5021
1754250404	38.2445	36.8487	52.782
1762338144	39.9762	37.5553	53.9284
1566407758	39.7377	37.1749	53.6926
1806449452	39.3563	37.1856	53.4298
1818407091	41.3351	37.4405	54.6702
1492270738	47.4436	40.6167	60.1984
1724218682	43.2211	38.2369	56.2393
1428105472	37.2956	35.6671	51.2987
1702924372	40.6878	37.706	54.6433
1851696129	39.8339	37.4738	54.0831
1641541538	38.0824	35.438	51.4328
1423526399	37.8522	35.8666	51.7251
1297843143	42.6634	37.9716	55.6971
1422683943	41.6361	37.8232	55.2799
1785317565	39.1581	36.3909	52.9521
1354234152	38.6516	36.4866	52.7698
1651705093	40.4088	36.5536	53.633
1629700173	38.619	36.5164	52.9118
1822325385	38.4082	36.7396	52.5681
1307275821	40.8048	37.6365	54.7969
1334204373	37.0699	35.8563	51.4669
1426799527	37.989	35.7433	51.8006
1805424519	40.0343	37.4594	54.4006
1576755259	38.4614	36.6483	52.9453
1712996455	38.7852	36.0066	52.6598
1958241611	39.3597	36.6837	53.0327
1748509278	39.1334	36.7859	53.0404
1834178900	38.5414	36.5511	52.9035
1574437839	38.9846	36.8291	53.3397
1730561529	45.0301	38.1323	57.0377
1511219058	44.4222	39.3495	57.4399
1321430166	38.5959	36.2359	52.5143
1463553640	39.4089	36.8737	53.341
1855253213	40.959	37.4467	54.3221
1885985196	39.862	36.9033	53.4395
1551530925	39.6361	36.5841	53.2416
1653172796	41.4978	37.6599	54.9767
1774820460	43.5969	39.3373	57.2167
1879808536	40.204	36.7898	53.5434
1320820418	39.5534	36.5726	53.2179
1730396409	37.8342	36.343	52.1478
1712696547	39.6929	37.5093	54.2337
1413594958	38.0439	36.752	52.628
1864767922	41.5113	38.6651	55.6092
1832330150	38.7369	36.0243	52.1866
1737921633	38.1849	35.8829	52.1215
1442667678	38.4038	36.2603	52.3134
1729069804	38.1467	36.3186	52.2265
1446965511	40.3058	36.9722	53.9703
1533192012	41.4506	38.2261	55.5772
1738043333	38.8546	37.2845	53.2454
1899872864	40.6983	37.054	54.1437
1626777573	39.0327	36.7581	53.0029
1733023731	43.2894	38.7121	56.8229
1474385837	38.0551	36.3613	52.422
1729636390	38.3088	36.3188	52.1795
1460967184	39.3779	37.2068	53.4087
1473033361	42.1571	38.5915	56.1988
1863097355	39.3238	36.7816	53.3959
1873477134	39.9105	36.5856	53.6577
1673404214	39.1419	37.0519	53.1586
1399174048	39.4208	37.1744	53.4917
1822791744	40.2904	37.9359	54.4321
1542182324	38.4819	36.991	53.0943
1466910587	45.9953	40.184	59.2311
1212096808	41.976	37.1733	54.9882
1540977477	38.0316	35.9549	51.8126
1701708769	39.0564	36.6893	52.8198
1449063590	41.9014	37.8864	55.6443
1376756011	40.5136	36.9495	54.0739
1847520038	40.3934	37.4538	54.4779
1706415244	41.4354	38.9083	55.9821
1209845520	40.5156	36.951	54.0115
1643332533	40.9515	37.9003	54.798
1469813920	38.9235	36.6707	52.8623
1938000446	39.7471	37.0558	53.3189
1898251092	40.4945	36.6549	53.9279
1860957641	38.2271	36.417	52.4362
1706517630	37.3567	36.5362	52.2776
1361733906	38.4036	36.9299	52.6309
1505948718	41.4613	38.3891	55.6273
1839564502	40.1732	37.0881	54.3151
1261646992	39.3495	36.5747	53.205
1647482917	41.9394	39.0903	56.2201
1811740590	40.6884	37.922	54.669
1292134140	37.9057	36.3667	52.0694
1989988060	42.1649	38.1763	55.8563
1220546515	39.8364	37.0663	53.7311
1233265603	42.6298	38.475	56.3571
1812675350	39.1525	37.0513	53.4384
1984040004	38.9312	36.5422	52.7058
1282560039	40.2593	37.4273	54.4412
1250924357	38.9713	37.1103	53.4249
1297070386	44.9798	39.7738	58.6214
1304098134	38.7518	36.597	52.7132
1544781736	38.2052	36.2563	52.4422
1731548578	40.1793	36.4246	53.1508
1773938176	37.6169	36.2404	52.0177
1879852081	39.8959	37.4643	53.9539
1958447352	40.9774	37.6567	54.771
1444342618	38.5388	36.5634	52.7494
1885874406	37.9699	36.3902	52.2597
1756379753	40.5353	37.2535	54.2312
1464940850	39.6761	36.5304	53.3568
1515277756	40.8193	38.2431	54.7062
1723549661	37.1776	36.0667	51.4427
1509979130	36.9928	35.8604	51.3601
1981922186	41.6456	37.9487	55.2987
1543276021	40.4969	37.4599	54.6309
1481878712	42.5128	39.7908	56.9973
1686793444	41.2156	39.6055	55.8433
1210048067	39.6742	36.6629	53.2019
1562941206	39.003	36.6578	52.752
1944989807	39.0513	36.3681	52.6209
1665769895	40.6087	37.1153	54.044
1361349376	37.9856	35.4537	51.5023
1211029509	37.6665	35.7885	51.6795
1985192825	42.9963	38.1591	56.3436
1954121241	38.6348	36.8074	52.8829
1203382400	40.9849	37.6571	54.7048
1203573217	40.0807	37.1052	53.9539
1315780050	41.8569	38.5682	55.7563
1439205458	38.9049	37.3842	52.9155
1985043634	39.3859	37.4881	54.1744
1840538166	38.7322	36.4989	52.659
1530357266	40.8882	37.6576	54.1834
1832216566	39.1866	36.6943	53.0273
1739450374	40.0243	36.3248	53.1625
1982037092	38.938	36.2833	52.6981
1992235952	38.8378	36.6824	52.8157
1502254188	39.6838	36.8635	53.3903
1380372155	40.0253	36.6575	53.4534
1963902608	38.2197	36.7128	52.6451
1455285575	43.2259	38.5359	56.9014
1976603588	42.1231	37.703	55.3716
1289694717	40.0135	37.7909	54.3947
1553405899	41.072	37.5147	54.6881
1272095275	38.483	36.6538	52.7233
1376441535	37.1836	35.7931	51.1407
1418918864	38.6969	37.0795	53.2294
1408421004	46.127	39.5095	58.6855
1569785281	39.258	37.2865	53.2743
1540276332	39.9051	37.077	53.9637
1442431820	44.3996	38.5975	57.2984
1648598469	42.2999	38.4033	56.1719
1828380028	40.7602	37.6432	54.742
1690096424	40.9253	37.8768	55.0077
1580057722	39.9993	37.4493	54.1394
1262988217	43.2443	38.8894	56.8019
1599394830	39.4266	36.9935	53.4843
1458506518	39.0598	37.1691	53.3812
1870814408	37.9376	36.7165	52.4676
1980955825	42.1832	37.8269	55.2191
1342982140	39.336	36.3544	52.9073
1666102872	40.9161	37.533	54.5345
1294883890	40.4744	37.1406	53.9365
1752295345	37.9532	36.3496	52.1019
1516594246	39.2673	36.6363	53.304
1287248899	40.3655	38.4248	55.0847
1446589456	37.4374	36.5825	52.273
1786296084	40.1069	37.32	54.1229
1774772246	39.7625	37.2803	53.9637
1445009550	39.7484	37.6451	54.0319
1400712479	39.1225	36.9224	53.4419
1293655317	44.4173	39.0989	57.3569
1260682174	41.7137	38.3327	55.789
1664530905	40.3584	37.0703	53.8722
1619057714	38.1595	36.3917	52.5145
1597051692	39.0807	37.5974	53.5742
1459813680	39.3528	36.6903	53.0427
1414214682	41.8887	38.5046	55.6426
1335864485	39.8738	37.0346	53.43
1378497214	40.0016	37.5748	54.0957
1218817917	38.8114	36.3261	52.5115
1867431578	39.0246	37.264	53.4089
1369453575	37.6188	35.8283	51.5391
1985604538	37.9121	35.9712	52.0393
1239555133	42.8094	38.504	56.2484
1686922178	41.9127	38.0185	55.3233
1816318750	39.8664	37.62	54.0786
1589385646	38.8654	36.4099	52.6434
1823039663	39.3416	36.7377	53.0418
1607366575	39.4612	37.3253	53.7766
1748377677	38.8066	36.7401	52.9352
1490679429	40.6181	38.419	55.1314

## Sheet: SuppFigure 2b
Subject number in each protein families	Frequence of protein familes
72	2267
62	2971
24	10395
6	73210
34	6512
12	28413
3	192686
7	59096
1	1121180
4	127100
2	357308
8	48474
121	1091
22	11520
5	94159
41	5020
32	7274
21	12397
26	9308
47	4198
141	936
39	5473
23	10930
9	41769
42	5013
379	200
273	356
11	31970
31	7612
454	184
117	1194
328	264
55	3407
206	486
378	247
29	8319
732	330
13	24899
73	2173
66	2593
16	18505
292	323
52	3665
168	643
18	15460
10	36514
667	146
43	4836
154	777
727	237
28	8700
561	138
19	14229
30	7917
621	136
20	13292
63	2823
86	1627
99	1504
733	339
14	22242
122	1064
64	2757
207	491
193	509
698	144
93	1522
38	5711
308	333
83	1827
25	9859
322	262
46	4334
262	323
686	191
54	3565
81	1839
51	3850
40	5266
17	17028
36	6159
276	287
15	20387
108	1333
725	223
33	6957
48	4145
69	2506
726	253
267	345
538	199
161	705
27	9078
326	297
158	758
148	862
191	490
373	216
257	399
67	2598
85	1709
68	2546
74	2160
125	1075
65	2689
472	182
278	340
575	140
134	940
634	122
37	5832
185	593
78	2035
305	307
137	934
84	1860
266	322
218	434
586	137
593	132
100	1412
507	151
115	1186
449	158
491	165
713	160
288	331
446	197
231	409
532	176
396	230
306	292
281	331
71	2279
61	2933
459	153
138	955
334	275
256	377
363	214
721	234
130	1094
403	220
356	240
333	273
337	260
184	572
296	361
508	165
307	293
737	471
202	475
45	4484
291	330
261	358
214	477
343	263
49	4125
469	156
648	147
724	200
259	338
176	613
408	202
321	314
381	239
160	771
268	309
339	259
295	291
95	1453
76	2108
325	289
131	1036
116	1166
129	1020
88	1711
722	215
226	424
128	1018
162	739
534	158
211	481
53	3645
350	268
504	147
367	256
320	281
166	708
89	1636
155	777
466	156
657	135
171	697
105	1287
391	239
182	606
316	293
164	723
82	1925
700	153
233	391
165	722
229	398
135	984
79	1954
109	1275
111	1198
87	1692
407	227
94	1523
731	307
303	296
357	262
50	3961
123	1137
294	322
127	1071
208	487
106	1436
222	469
212	447
495	169
205	481
238	405
641	142
209	452
107	1276
312	320
44	4600
210	444
119	1149
317	314
223	413
200	506
92	1509
413	212
603	122
56	3376
113	1263
230	388
234	406
57	3314
241	376
159	789
232	405
178	620
35	6272
58	3230
264	335
327	288
96	1412
571	166
60	3088
523	167
219	411
562	153
522	190
729	251
59	3156
715	177
70	2378
647	135
388	237
417	216
132	951
528	165
174	637
689	173
213	458
284	328
157	763
110	1320
330	297
673	179
552	194
688	161
468	164
346	248
244	400
156	787
297	327
361	264
204	480
505	161
734	411
101	1421
453	167
442	174
676	181
265	345
488	138
221	424
126	1024
380	251
142	855
120	1139
387	218
371	233
190	514
298	316
153	786
172	660
103	1385
548	178
460	178
682	161
239	428
416	215
728	273
359	295
386	207
198	495
77	2048
670	152
735	387
310	302
143	884
112	1289
340	227
301	332
588	156
250	375
450	165
235	427
309	311
114	1251
98	1462
144	823
318	307
614	142
362	256
736	343
104	1325
369	250
664	147
530	139
718	171
197	571
671	164
730	291
147	868
249	368
314	289
358	259
597	132
151	791
478	160
319	319
124	1095
410	222
145	860
483	152
243	384
97	1482
332	278
701	139
255	371
80	1964
201	450
710	148
660	158
90	1670
228	461
91	1597
240	390
582	139
436	174
452	177
195	539
75	2147
555	209
352	260
385	245
196	508
248	385
329	290
180	636
441	203
192	501
696	145
628	122
224	429
399	222
708	164
675	176
487	150
557	165
462	148
580	144
412	215
277	339
655	139
242	400
186	534
236	384
293	316
390	233
434	187
405	225
286	317
188	590
375	260
500	159
550	199
547	194
163	708
640	131
480	165
609	141
490	144
677	193
443	175
365	222
170	671
133	879
605	123
656	153
216	465
477	165
179	593
527	152
424	209
556	157
690	185
194	520
260	322
173	621
136	956
287	329
393	227
150	829
177	663
345	278
494	131
269	365
139	894
560	155
402	212
719	177
540	188
435	157
680	174
217	424
282	318
354	226
392	239
169	679
501	152
683	175
220	467
376	240
252	403
246	378
401	245
421	206
630	148
406	223
384	252
270	336
604	155
300	342
227	462
398	222
568	143
521	134
149	811
429	190
404	223
360	260
152	787
271	315
366	241
420	183
102	1420
458	156
341	280
247	384
183	542
146	821
509	145
543	226
717	190
551	175
175	624
517	163
448	177
438	180
275	306
351	274
263	357
583	141
619	127
433	202
594	107
720	192
536	173
425	198
486	181
712	158
347	245
600	130
331	273
167	689
444	166
237	386
299	310
514	172
566	172
512	165
723	206
520	180
372	257
541	170
691	190
471	174
245	370
476	171
456	184
638	140
549	188
629	134
290	318
199	494
349	270
474	150
711	163
272	359
323	288
336	261
525	159
368	239
389	208
624	162
428	217
576	146
400	231
254	358
414	210
118	1132
225	442
498	151
370	259
697	170
311	305
653	129
279	361
558	166
409	219
714	201
502	158
626	143
342	256
546	185
353	265
274	329
302	350
285	351
473	169
499	162
432	194
253	364
672	158
419	200
567	170
283	351
668	162
338	226
422	184
618	112
663	130
187	517
313	307
693	163
280	386
374	216
516	175
506	177
716	181
545	201
447	166
335	264
613	125
519	161
684	189
699	181
497	168
395	226
642	145
415	221
482	173
324	287
610	126
394	207
464	128
451	151
535	186
355	281
665	153
203	507
694	166
418	182
457	190
633	135
636	127
427	185
215	430
140	846
564	155
258	342
592	128
706	170
645	142
622	124
559	153
570	146
492	166
344	256
524	154
189	538
678	176
584	153
437	192
606	119
598	146
650	135
431	169
348	233
553	188
572	133
607	123
666	190
537	163
608	153
515	157
439	165
383	213
681	198
705	150
304	305
652	148
526	167
637	130
440	175
703	167
611	121
181	591
397	221
484	141
654	136
581	138
455	170
489	165
695	136
639	138
596	142
496	141
481	141
631	160
591	118
649	136
620	136
643	126
651	152
467	140
590	124
658	139
574	128
377	252
623	133
465	135
470	157
632	135
646	144
382	224
544	184
617	131
687	171
589	151
426	194
674	150
702	151
411	223
707	171
430	170
251	338
533	183
511	157
513	154
565	159
493	156
577	135
518	184
539	175
423	212
364	255
315	292
659	139
510	124
579	126
669	159
479	157
612	137
531	140
704	162
685	174
595	106
599	112
601	139
554	191
573	144
644	139
692	171
289	285
662	139
569	130
461	166
563	157
542	158
587	123
602	130
503	156
475	158
463	161
679	154
529	171
635	122
615	129
625	154
627	130
616	136
661	138
709	162
485	157
445	208
585	167
578	134

## Sheet: SuppFigure 2c
Annotation	Genus	ProteinCount
ABC.FEV.A; iron complex transport system ATP-binding protein [EC:7.2.2.-]	Akkermansia	737
ABC.FEV.A; iron complex transport system ATP-binding protein [EC:7.2.2.-]	Bacteroides	7211
ABC.FEV.A; iron complex transport system ATP-binding protein [EC:7.2.2.-]	Blautia	1391
ABC.FEV.A; iron complex transport system ATP-binding protein [EC:7.2.2.-]	Dialister	856
ABC.FEV.A; iron complex transport system ATP-binding protein [EC:7.2.2.-]	Escherichia	1777
ABC.FEV.A; iron complex transport system ATP-binding protein [EC:7.2.2.-]	Faecalibacterium	2394
ABC.FEV.A; iron complex transport system ATP-binding protein [EC:7.2.2.-]	Flavonifractor	599
ABC.FEV.A; iron complex transport system ATP-binding protein [EC:7.2.2.-]	Roseburia	1360
ABC.FEV.A; iron complex transport system ATP-binding protein [EC:7.2.2.-]	Streptococcus	796
ABC.FEV.A; iron complex transport system ATP-binding protein [EC:7.2.2.-]	Veillonella	1947
abfA; alpha-L-arabinofuranosidase [EC:3.2.1.55]	Bacteroides	9547
abfA; alpha-L-arabinofuranosidase [EC:3.2.1.55]	Bifidobacterium	6784
abfA; alpha-L-arabinofuranosidase [EC:3.2.1.55]	Blautia	1328
abfA; alpha-L-arabinofuranosidase [EC:3.2.1.55]	Parabacteroides	525
abfA; alpha-L-arabinofuranosidase [EC:3.2.1.55]	Roseburia	521
abfA; alpha-L-arabinofuranosidase [EC:3.2.1.55]	Ruminococcus	784
ACSL, fadD; long-chain acyl-CoA synthetase [EC:6.2.1.3]	Alistipes	1238
ACSL, fadD; long-chain acyl-CoA synthetase [EC:6.2.1.3]	Bacteroides	13643
ACSL, fadD; long-chain acyl-CoA synthetase [EC:6.2.1.3]	Bifidobacterium	13759
ACSL, fadD; long-chain acyl-CoA synthetase [EC:6.2.1.3]	Parabacteroides	744
amiABC; N-acetylmuramoyl-L-alanine amidase [EC:3.5.1.28]	Akkermansia	740
amiABC; N-acetylmuramoyl-L-alanine amidase [EC:3.5.1.28]	Anaerostipes	979
amiABC; N-acetylmuramoyl-L-alanine amidase [EC:3.5.1.28]	Bacteroides	6464
amiABC; N-acetylmuramoyl-L-alanine amidase [EC:3.5.1.28]	Blautia	3520
amiABC; N-acetylmuramoyl-L-alanine amidase [EC:3.5.1.28]	Dialister	457
amiABC; N-acetylmuramoyl-L-alanine amidase [EC:3.5.1.28]	Erysipelatoclostridium	833
amiABC; N-acetylmuramoyl-L-alanine amidase [EC:3.5.1.28]	Faecalibacterium	1196
amiABC; N-acetylmuramoyl-L-alanine amidase [EC:3.5.1.28]	Lachnoclostridium	967
amiABC; N-acetylmuramoyl-L-alanine amidase [EC:3.5.1.28]	Roseburia	575
amiABC; N-acetylmuramoyl-L-alanine amidase [EC:3.5.1.28]	Ruminococcus	4486
amiABC; N-acetylmuramoyl-L-alanine amidase [EC:3.5.1.28]	Streptococcus	788
amiABC; N-acetylmuramoyl-L-alanine amidase [EC:3.5.1.28]	Veillonella	1287
aroE; shikimate dehydrogenase [EC:1.1.1.25]	Akkermansia	766
aroE; shikimate dehydrogenase [EC:1.1.1.25]	Bacteroides	5019
aroE; shikimate dehydrogenase [EC:1.1.1.25]	Bifidobacterium	3244
aroE; shikimate dehydrogenase [EC:1.1.1.25]	Collinsella	809
aroE; shikimate dehydrogenase [EC:1.1.1.25]	Eggerthella	698
aroE; shikimate dehydrogenase [EC:1.1.1.25]	Faecalibacterium	4360
aroE; shikimate dehydrogenase [EC:1.1.1.25]	Lachnoclostridium	1018
aroE; shikimate dehydrogenase [EC:1.1.1.25]	Ruminococcus	2321
aroE; shikimate dehydrogenase [EC:1.1.1.25]	Streptococcus	1117
aroE; shikimate dehydrogenase [EC:1.1.1.25]	Veillonella	993
aroK, aroL; shikimate kinase [EC:2.7.1.71]	Akkermansia	729
aroK, aroL; shikimate kinase [EC:2.7.1.71]	Bacteroides	2810
aroK, aroL; shikimate kinase [EC:2.7.1.71]	Bifidobacterium	3550
aroK, aroL; shikimate kinase [EC:2.7.1.71]	Collinsella	618
aroK, aroL; shikimate kinase [EC:2.7.1.71]	Enterococcus	931
aroK, aroL; shikimate kinase [EC:2.7.1.71]	Faecalibacterium	4360
aroK, aroL; shikimate kinase [EC:2.7.1.71]	Lachnoclostridium	1018
aroK, aroL; shikimate kinase [EC:2.7.1.71]	Parabacteroides	520
aroK, aroL; shikimate kinase [EC:2.7.1.71]	Ruminococcus	2802
aroK, aroL; shikimate kinase [EC:2.7.1.71]	Streptococcus	1051
aroK, aroL; shikimate kinase [EC:2.7.1.71]	Veillonella	1145
AXY8, FUC95A, afcA; alpha-L-fucosidase 2 [EC:3.2.1.51]	Akkermansia	1613
AXY8, FUC95A, afcA; alpha-L-fucosidase 2 [EC:3.2.1.51]	Bacteroides	11119
AXY8, FUC95A, afcA; alpha-L-fucosidase 2 [EC:3.2.1.51]	Bifidobacterium	1770
AXY8, FUC95A, afcA; alpha-L-fucosidase 2 [EC:3.2.1.51]	Blautia	3008
AXY8, FUC95A, afcA; alpha-L-fucosidase 2 [EC:3.2.1.51]	Parabacteroides	680
AXY8, FUC95A, afcA; alpha-L-fucosidase 2 [EC:3.2.1.51]	Ruminococcus	1836
bglX; beta-glucosidase [EC:3.2.1.21]	Bacteroides	39674
bglX; beta-glucosidase [EC:3.2.1.21]	Bifidobacterium	6355
bglX; beta-glucosidase [EC:3.2.1.21]	Blautia	3090
bglX; beta-glucosidase [EC:3.2.1.21]	Enterococcus	1000
bglX; beta-glucosidase [EC:3.2.1.21]	Hungatella	780
bglX; beta-glucosidase [EC:3.2.1.21]	Klebsiella	756
bglX; beta-glucosidase [EC:3.2.1.21]	Lactobacillus	520
bglX; beta-glucosidase [EC:3.2.1.21]	Parabacteroides	1257
bglX; beta-glucosidase [EC:3.2.1.21]	Roseburia	742
bglX; beta-glucosidase [EC:3.2.1.21]	Ruminococcus	631
dacC, dacA, dacD; serine-type D-Ala-D-Ala carboxypeptidase (penicillin-binding protein 5/6) [EC:3.4.16.4]	Akkermansia	747
dacC, dacA, dacD; serine-type D-Ala-D-Ala carboxypeptidase (penicillin-binding protein 5/6) [EC:3.4.16.4]	Blautia	2851
dacC, dacA, dacD; serine-type D-Ala-D-Ala carboxypeptidase (penicillin-binding protein 5/6) [EC:3.4.16.4]	Clostridium	1113
dacC, dacA, dacD; serine-type D-Ala-D-Ala carboxypeptidase (penicillin-binding protein 5/6) [EC:3.4.16.4]	Dorea	689
dacC, dacA, dacD; serine-type D-Ala-D-Ala carboxypeptidase (penicillin-binding protein 5/6) [EC:3.4.16.4]	Eggerthella	698
dacC, dacA, dacD; serine-type D-Ala-D-Ala carboxypeptidase (penicillin-binding protein 5/6) [EC:3.4.16.4]	Enterococcus	389
dacC, dacA, dacD; serine-type D-Ala-D-Ala carboxypeptidase (penicillin-binding protein 5/6) [EC:3.4.16.4]	Erysipelatoclostridium	1038
dacC, dacA, dacD; serine-type D-Ala-D-Ala carboxypeptidase (penicillin-binding protein 5/6) [EC:3.4.16.4]	Eubacterium	764
dacC, dacA, dacD; serine-type D-Ala-D-Ala carboxypeptidase (penicillin-binding protein 5/6) [EC:3.4.16.4]	Faecalibacterium	7858
dacC, dacA, dacD; serine-type D-Ala-D-Ala carboxypeptidase (penicillin-binding protein 5/6) [EC:3.4.16.4]	Flavonifractor	607
dacC, dacA, dacD; serine-type D-Ala-D-Ala carboxypeptidase (penicillin-binding protein 5/6) [EC:3.4.16.4]	Hungatella	650
dacC, dacA, dacD; serine-type D-Ala-D-Ala carboxypeptidase (penicillin-binding protein 5/6) [EC:3.4.16.4]	Lachnoclostridium	1300
dacC, dacA, dacD; serine-type D-Ala-D-Ala carboxypeptidase (penicillin-binding protein 5/6) [EC:3.4.16.4]	Lactobacillus	583
dacC, dacA, dacD; serine-type D-Ala-D-Ala carboxypeptidase (penicillin-binding protein 5/6) [EC:3.4.16.4]	Roseburia	2629
dacC, dacA, dacD; serine-type D-Ala-D-Ala carboxypeptidase (penicillin-binding protein 5/6) [EC:3.4.16.4]	Ruminococcus	3901
dacC, dacA, dacD; serine-type D-Ala-D-Ala carboxypeptidase (penicillin-binding protein 5/6) [EC:3.4.16.4]	Streptococcus	2115
dacC, dacA, dacD; serine-type D-Ala-D-Ala carboxypeptidase (penicillin-binding protein 5/6) [EC:3.4.16.4]	Subdoligranulum	495
dacC, dacA, dacD; serine-type D-Ala-D-Ala carboxypeptidase (penicillin-binding protein 5/6) [EC:3.4.16.4]	Veillonella	1179
dnaG; DNA primase [EC:2.7.7.101]	Akkermansia	745
dnaG; DNA primase [EC:2.7.7.101]	Alistipes	1147
dnaG; DNA primase [EC:2.7.7.101]	Bacteroides	4333
dnaG; DNA primase [EC:2.7.7.101]	Bifidobacterium	3301
dnaG; DNA primase [EC:2.7.7.101]	Dialister	460
dnaG; DNA primase [EC:2.7.7.101]	Enterococcus	1047
dnaG; DNA primase [EC:2.7.7.101]	Faecalibacterium	3611
dnaG; DNA primase [EC:2.7.7.101]	Parabacteroides	632
dnaG; DNA primase [EC:2.7.7.101]	Ruminococcus	3491
dnaG; DNA primase [EC:2.7.7.101]	Streptococcus	1601
dnaG; DNA primase [EC:2.7.7.101]	Veillonella	1416
dnaQ; DNA polymerase III subunit epsilon [EC:2.7.7.7]	Akkermansia	773
dnaQ; DNA polymerase III subunit epsilon [EC:2.7.7.7]	Alistipes	1025
dnaQ; DNA polymerase III subunit epsilon [EC:2.7.7.7]	Bacteroides	4646
dnaQ; DNA polymerase III subunit epsilon [EC:2.7.7.7]	Bifidobacterium	3340
dnaQ; DNA polymerase III subunit epsilon [EC:2.7.7.7]	Clostridium	931
dnaQ; DNA polymerase III subunit epsilon [EC:2.7.7.7]	Eggerthella	471
dnaQ; DNA polymerase III subunit epsilon [EC:2.7.7.7]	Enterococcus	1027
dnaQ; DNA polymerase III subunit epsilon [EC:2.7.7.7]	Faecalibacterium	3832
dnaQ; DNA polymerase III subunit epsilon [EC:2.7.7.7]	Lactobacillus	716
dnaQ; DNA polymerase III subunit epsilon [EC:2.7.7.7]	Roseburia	409
dnaQ; DNA polymerase III subunit epsilon [EC:2.7.7.7]	Ruminococcus	1483
dnaQ; DNA polymerase III subunit epsilon [EC:2.7.7.7]	Streptococcus	2922
dnaQ; DNA polymerase III subunit epsilon [EC:2.7.7.7]	Veillonella	2168
E2.7.7.41, CDS1, CDS2, cdsA; phosphatidate cytidylyltransferase [EC:2.7.7.41]	Akkermansia	704
E2.7.7.41, CDS1, CDS2, cdsA; phosphatidate cytidylyltransferase [EC:2.7.7.41]	Alistipes	779
E2.7.7.41, CDS1, CDS2, cdsA; phosphatidate cytidylyltransferase [EC:2.7.7.41]	Bacteroides	5342
E2.7.7.41, CDS1, CDS2, cdsA; phosphatidate cytidylyltransferase [EC:2.7.7.41]	Bifidobacterium	3373
E2.7.7.41, CDS1, CDS2, cdsA; phosphatidate cytidylyltransferase [EC:2.7.7.41]	Collinsella	434
E2.7.7.41, CDS1, CDS2, cdsA; phosphatidate cytidylyltransferase [EC:2.7.7.41]	Dialister	472
E2.7.7.41, CDS1, CDS2, cdsA; phosphatidate cytidylyltransferase [EC:2.7.7.41]	Erysipelatoclostridium	1556
E2.7.7.41, CDS1, CDS2, cdsA; phosphatidate cytidylyltransferase [EC:2.7.7.41]	Escherichia	770
E2.7.7.41, CDS1, CDS2, cdsA; phosphatidate cytidylyltransferase [EC:2.7.7.41]	Eubacterium	496
E2.7.7.41, CDS1, CDS2, cdsA; phosphatidate cytidylyltransferase [EC:2.7.7.41]	Faecalibacterium	2764
E2.7.7.41, CDS1, CDS2, cdsA; phosphatidate cytidylyltransferase [EC:2.7.7.41]	Flavonifractor	791
E2.7.7.41, CDS1, CDS2, cdsA; phosphatidate cytidylyltransferase [EC:2.7.7.41]	Ruminococcus	699
E2.7.7.41, CDS1, CDS2, cdsA; phosphatidate cytidylyltransferase [EC:2.7.7.41]	Veillonella	1200
E3.1.4.46, glpQ, ugpQ; glycerophosphoryl diester phosphodiesterase [EC:3.1.4.46]	Bacteroides	10645
E3.1.4.46, glpQ, ugpQ; glycerophosphoryl diester phosphodiesterase [EC:3.1.4.46]	Bifidobacterium	443
E3.1.4.46, glpQ, ugpQ; glycerophosphoryl diester phosphodiesterase [EC:3.1.4.46]	Blautia	537
E3.1.4.46, glpQ, ugpQ; glycerophosphoryl diester phosphodiesterase [EC:3.1.4.46]	Clostridium	487
E3.1.4.46, glpQ, ugpQ; glycerophosphoryl diester phosphodiesterase [EC:3.1.4.46]	Enterococcus	2280
E3.1.4.46, glpQ, ugpQ; glycerophosphoryl diester phosphodiesterase [EC:3.1.4.46]	Faecalibacterium	2446
E3.1.4.46, glpQ, ugpQ; glycerophosphoryl diester phosphodiesterase [EC:3.1.4.46]	Lactobacillus	566
E3.1.4.46, glpQ, ugpQ; glycerophosphoryl diester phosphodiesterase [EC:3.1.4.46]	Parabacteroides	637
E3.1.4.46, glpQ, ugpQ; glycerophosphoryl diester phosphodiesterase [EC:3.1.4.46]	Ruminococcus	423
E3.2.1.22B, galA, rafA; alpha-galactosidase [EC:3.2.1.22]	Akkermansia	2654
E3.2.1.22B, galA, rafA; alpha-galactosidase [EC:3.2.1.22]	Alistipes	945
E3.2.1.22B, galA, rafA; alpha-galactosidase [EC:3.2.1.22]	Bacteroides	17540
E3.2.1.22B, galA, rafA; alpha-galactosidase [EC:3.2.1.22]	Bifidobacterium	6612
E3.2.1.22B, galA, rafA; alpha-galactosidase [EC:3.2.1.22]	Blautia	1188
E3.2.1.22B, galA, rafA; alpha-galactosidase [EC:3.2.1.22]	Erysipelatoclostridium	449
E3.2.1.22B, galA, rafA; alpha-galactosidase [EC:3.2.1.22]	Faecalibacterium	765
E3.2.1.22B, galA, rafA; alpha-galactosidase [EC:3.2.1.22]	Flavonifractor	598
E3.2.1.22B, galA, rafA; alpha-galactosidase [EC:3.2.1.22]	Streptococcus	712
E3.2.1.22B, galA, rafA; alpha-galactosidase [EC:3.2.1.22]	Subdoligranulum	644
E3.4.21.102, prc, ctpA; carboxyl-terminal processing protease [EC:3.4.21.102]	Akkermansia	797
E3.4.21.102, prc, ctpA; carboxyl-terminal processing protease [EC:3.4.21.102]	Alistipes	3340
E3.4.21.102, prc, ctpA; carboxyl-terminal processing protease [EC:3.4.21.102]	Anaerobutyricum	457
E3.4.21.102, prc, ctpA; carboxyl-terminal processing protease [EC:3.4.21.102]	Bacteroides	11368
E3.4.21.102, prc, ctpA; carboxyl-terminal processing protease [EC:3.4.21.102]	Blautia	2666
E3.4.21.102, prc, ctpA; carboxyl-terminal processing protease [EC:3.4.21.102]	Clostridium	792
E3.4.21.102, prc, ctpA; carboxyl-terminal processing protease [EC:3.4.21.102]	Dialister	441
E3.4.21.102, prc, ctpA; carboxyl-terminal processing protease [EC:3.4.21.102]	Eggerthella	805
E3.4.21.102, prc, ctpA; carboxyl-terminal processing protease [EC:3.4.21.102]	Enterococcus	775
E3.4.21.102, prc, ctpA; carboxyl-terminal processing protease [EC:3.4.21.102]	Erysipelatoclostridium	1146
E3.4.21.102, prc, ctpA; carboxyl-terminal processing protease [EC:3.4.21.102]	Faecalibacterium	1887
E3.4.21.102, prc, ctpA; carboxyl-terminal processing protease [EC:3.4.21.102]	Lachnoclostridium	841
E3.4.21.102, prc, ctpA; carboxyl-terminal processing protease [EC:3.4.21.102]	Parabacteroides	815
E3.4.21.102, prc, ctpA; carboxyl-terminal processing protease [EC:3.4.21.102]	Ruminococcus	499
E3.4.21.102, prc, ctpA; carboxyl-terminal processing protease [EC:3.4.21.102]	Veillonella	1062
E7.4.2.2; nonpolar-amino-acid-transporting ATPase [EC:7.4.2.2]	Akkermansia	2031
E7.4.2.2; nonpolar-amino-acid-transporting ATPase [EC:7.4.2.2]	Bacteroides	6887
E7.4.2.2; nonpolar-amino-acid-transporting ATPase [EC:7.4.2.2]	Bifidobacterium	17853
E7.4.2.2; nonpolar-amino-acid-transporting ATPase [EC:7.4.2.2]	Collinsella	1345
E7.4.2.2; nonpolar-amino-acid-transporting ATPase [EC:7.4.2.2]	Eggerthella	783
E7.4.2.2; nonpolar-amino-acid-transporting ATPase [EC:7.4.2.2]	Escherichia	909
E7.4.2.2; nonpolar-amino-acid-transporting ATPase [EC:7.4.2.2]	Hungatella	963
E7.4.2.2; nonpolar-amino-acid-transporting ATPase [EC:7.4.2.2]	Klebsiella	1534
E7.4.2.2; nonpolar-amino-acid-transporting ATPase [EC:7.4.2.2]	Lachnoclostridium	2696
E7.4.2.2; nonpolar-amino-acid-transporting ATPase [EC:7.4.2.2]	Lactobacillus	2323
E7.4.2.2; nonpolar-amino-acid-transporting ATPase [EC:7.4.2.2]	Ruminococcus	708
E7.4.2.2; nonpolar-amino-acid-transporting ATPase [EC:7.4.2.2]	Streptococcus	3661
EARS, gltX; glutamyl-tRNA synthetase [EC:6.1.1.17]	Akkermansia	626
EARS, gltX; glutamyl-tRNA synthetase [EC:6.1.1.17]	Bacteroides	5201
EARS, gltX; glutamyl-tRNA synthetase [EC:6.1.1.17]	Bifidobacterium	7042
EARS, gltX; glutamyl-tRNA synthetase [EC:6.1.1.17]	Dialister	438
EARS, gltX; glutamyl-tRNA synthetase [EC:6.1.1.17]	Faecalibacterium	4040
EARS, gltX; glutamyl-tRNA synthetase [EC:6.1.1.17]	Streptococcus	921
EARS, gltX; glutamyl-tRNA synthetase [EC:6.1.1.17]	Veillonella	1149
folC; dihydrofolate synthase / folylpolyglutamate synthase [EC:6.3.2.12 6.3.2.17]	Akkermansia	792
folC; dihydrofolate synthase / folylpolyglutamate synthase [EC:6.3.2.12 6.3.2.17]	Anaerostipes	1031
folC; dihydrofolate synthase / folylpolyglutamate synthase [EC:6.3.2.12 6.3.2.17]	Bacteroides	1600
folC; dihydrofolate synthase / folylpolyglutamate synthase [EC:6.3.2.12 6.3.2.17]	Bifidobacterium	2513
folC; dihydrofolate synthase / folylpolyglutamate synthase [EC:6.3.2.12 6.3.2.17]	Collinsella	749
folC; dihydrofolate synthase / folylpolyglutamate synthase [EC:6.3.2.12 6.3.2.17]	Dialister	493
folC; dihydrofolate synthase / folylpolyglutamate synthase [EC:6.3.2.12 6.3.2.17]	Enterococcus	1269
folC; dihydrofolate synthase / folylpolyglutamate synthase [EC:6.3.2.12 6.3.2.17]	Erysipelatoclostridium	981
folC; dihydrofolate synthase / folylpolyglutamate synthase [EC:6.3.2.12 6.3.2.17]	Escherichia	888
folC; dihydrofolate synthase / folylpolyglutamate synthase [EC:6.3.2.12 6.3.2.17]	Faecalibacterium	1841
folC; dihydrofolate synthase / folylpolyglutamate synthase [EC:6.3.2.12 6.3.2.17]	Roseburia	422
folC; dihydrofolate synthase / folylpolyglutamate synthase [EC:6.3.2.12 6.3.2.17]	Ruminococcus	3023
folC; dihydrofolate synthase / folylpolyglutamate synthase [EC:6.3.2.12 6.3.2.17]	Streptococcus	2577
folC; dihydrofolate synthase / folylpolyglutamate synthase [EC:6.3.2.12 6.3.2.17]	Veillonella	1710
FUCA; alpha-L-fucosidase [EC:3.2.1.51]	Akkermansia	2594
FUCA; alpha-L-fucosidase [EC:3.2.1.51]	Bacteroides	18145
FUCA; alpha-L-fucosidase [EC:3.2.1.51]	Bifidobacterium	579
FUCA; alpha-L-fucosidase [EC:3.2.1.51]	Blautia	931
FUCA; alpha-L-fucosidase [EC:3.2.1.51]	Lactobacillus	824
FUCA; alpha-L-fucosidase [EC:3.2.1.51]	Parabacteroides	856
FUCA; alpha-L-fucosidase [EC:3.2.1.51]	Ruminococcus	637
FUCA; alpha-L-fucosidase [EC:3.2.1.51]	Tyzzerella	659
galM, GALM; aldose 1-epimerase [EC:5.1.3.3]	Akkermansia	726
galM, GALM; aldose 1-epimerase [EC:5.1.3.3]	Alistipes	815
galM, GALM; aldose 1-epimerase [EC:5.1.3.3]	Bacteroides	12958
galM, GALM; aldose 1-epimerase [EC:5.1.3.3]	Bifidobacterium	4472
galM, GALM; aldose 1-epimerase [EC:5.1.3.3]	Blautia	1285
galM, GALM; aldose 1-epimerase [EC:5.1.3.3]	Collinsella	2641
galM, GALM; aldose 1-epimerase [EC:5.1.3.3]	Enterococcus	1423
galM, GALM; aldose 1-epimerase [EC:5.1.3.3]	Escherichia	1179
galM, GALM; aldose 1-epimerase [EC:5.1.3.3]	Faecalibacterium	8130
galM, GALM; aldose 1-epimerase [EC:5.1.3.3]	Flavonifractor	490
galM, GALM; aldose 1-epimerase [EC:5.1.3.3]	Hungatella	829
galM, GALM; aldose 1-epimerase [EC:5.1.3.3]	Lactobacillus	538
galM, GALM; aldose 1-epimerase [EC:5.1.3.3]	Roseburia	1421
galM, GALM; aldose 1-epimerase [EC:5.1.3.3]	Streptococcus	712
galM, GALM; aldose 1-epimerase [EC:5.1.3.3]	Subdoligranulum	444
glnA, GLUL; glutamine synthetase [EC:6.3.1.2]	Akkermansia	668
glnA, GLUL; glutamine synthetase [EC:6.3.1.2]	Bacteroides	3856
glnA, GLUL; glutamine synthetase [EC:6.3.1.2]	Bifidobacterium	8043
glnA, GLUL; glutamine synthetase [EC:6.3.1.2]	Blautia	1122
glnA, GLUL; glutamine synthetase [EC:6.3.1.2]	Faecalibacterium	7919
glnA, GLUL; glutamine synthetase [EC:6.3.1.2]	Veillonella	3814
gph; phosphoglycolate phosphatase [EC:3.1.3.18]	Akkermansia	2945
gph; phosphoglycolate phosphatase [EC:3.1.3.18]	Alistipes	1598
gph; phosphoglycolate phosphatase [EC:3.1.3.18]	Anaerobutyricum	475
gph; phosphoglycolate phosphatase [EC:3.1.3.18]	Bacteroides	6945
gph; phosphoglycolate phosphatase [EC:3.1.3.18]	Bifidobacterium	3994
gph; phosphoglycolate phosphatase [EC:3.1.3.18]	Blautia	1741
gph; phosphoglycolate phosphatase [EC:3.1.3.18]	Collinsella	698
gph; phosphoglycolate phosphatase [EC:3.1.3.18]	Eggerthella	1514
gph; phosphoglycolate phosphatase [EC:3.1.3.18]	Erysipelatoclostridium	533
gph; phosphoglycolate phosphatase [EC:3.1.3.18]	Eubacterium	728
gph; phosphoglycolate phosphatase [EC:3.1.3.18]	Faecalibacterium	6416
gph; phosphoglycolate phosphatase [EC:3.1.3.18]	Flavonifractor	449
gph; phosphoglycolate phosphatase [EC:3.1.3.18]	Klebsiella	541
gph; phosphoglycolate phosphatase [EC:3.1.3.18]	Lachnoclostridium	1040
gph; phosphoglycolate phosphatase [EC:3.1.3.18]	Roseburia	1154
gph; phosphoglycolate phosphatase [EC:3.1.3.18]	Ruminococcus	7365
gph; phosphoglycolate phosphatase [EC:3.1.3.18]	Streptococcus	1485
gph; phosphoglycolate phosphatase [EC:3.1.3.18]	Veillonella	2434
HEXA_B; hexosaminidase [EC:3.2.1.52]	Akkermansia	8528
HEXA_B; hexosaminidase [EC:3.2.1.52]	Alistipes	2567
HEXA_B; hexosaminidase [EC:3.2.1.52]	Bacteroides	30736
HEXA_B; hexosaminidase [EC:3.2.1.52]	Bifidobacterium	5006
HEXA_B; hexosaminidase [EC:3.2.1.52]	Blautia	471
HEXA_B; hexosaminidase [EC:3.2.1.52]	Clostridium	1078
HEXA_B; hexosaminidase [EC:3.2.1.52]	Coprobacillus	1584
HEXA_B; hexosaminidase [EC:3.2.1.52]	Erysipelatoclostridium	1158
HEXA_B; hexosaminidase [EC:3.2.1.52]	Parabacteroides	2328
hipA; serine/threonine-protein kinase HipA [EC:2.7.11.1]	Bacteroides	5614
hipA; serine/threonine-protein kinase HipA [EC:2.7.11.1]	Bifidobacterium	3487
hipA; serine/threonine-protein kinase HipA [EC:2.7.11.1]	Collinsella	1794
hipA; serine/threonine-protein kinase HipA [EC:2.7.11.1]	Eggerthella	3603
hipA; serine/threonine-protein kinase HipA [EC:2.7.11.1]	Escherichia	1240
hipA; serine/threonine-protein kinase HipA [EC:2.7.11.1]	Faecalibacterium	2617
hipA; serine/threonine-protein kinase HipA [EC:2.7.11.1]	Roseburia	440
hipA; serine/threonine-protein kinase HipA [EC:2.7.11.1]	Subdoligranulum	1279
K08303; putative protease [EC:3.4.-.-]	Akkermansia	1550
K08303; putative protease [EC:3.4.-.-]	Alistipes	840
K08303; putative protease [EC:3.4.-.-]	Anaerobutyricum	478
K08303; putative protease [EC:3.4.-.-]	Bacteroides	8598
K08303; putative protease [EC:3.4.-.-]	Bifidobacterium	2919
K08303; putative protease [EC:3.4.-.-]	Blautia	1509
K08303; putative protease [EC:3.4.-.-]	Clostridium	820
K08303; putative protease [EC:3.4.-.-]	Collinsella	1116
K08303; putative protease [EC:3.4.-.-]	Eggerthella	1027
K08303; putative protease [EC:3.4.-.-]	Faecalibacterium	3728
K08303; putative protease [EC:3.4.-.-]	Lachnoclostridium	964
K08303; putative protease [EC:3.4.-.-]	Parabacteroides	686
K08303; putative protease [EC:3.4.-.-]	Ruminococcus	2820
K08303; putative protease [EC:3.4.-.-]	Streptococcus	681
K08303; putative protease [EC:3.4.-.-]	Veillonella	1439
K08884; serine/threonine protein kinase, bacterial [EC:2.7.11.1]	Akkermansia	1227
K08884; serine/threonine protein kinase, bacterial [EC:2.7.11.1]	Bifidobacterium	13222
K08884; serine/threonine protein kinase, bacterial [EC:2.7.11.1]	Blautia	532
K08884; serine/threonine protein kinase, bacterial [EC:2.7.11.1]	Clostridium	1402
K08884; serine/threonine protein kinase, bacterial [EC:2.7.11.1]	Collinsella	450
K08884; serine/threonine protein kinase, bacterial [EC:2.7.11.1]	Eggerthella	435
K08884; serine/threonine protein kinase, bacterial [EC:2.7.11.1]	Enterococcus	1190
K08884; serine/threonine protein kinase, bacterial [EC:2.7.11.1]	Eubacterium	601
K08884; serine/threonine protein kinase, bacterial [EC:2.7.11.1]	Faecalibacterium	2017
K08884; serine/threonine protein kinase, bacterial [EC:2.7.11.1]	Parabacteroides	507
K08884; serine/threonine protein kinase, bacterial [EC:2.7.11.1]	Roseburia	2051
K08884; serine/threonine protein kinase, bacterial [EC:2.7.11.1]	Ruminococcus	3010
K08884; serine/threonine protein kinase, bacterial [EC:2.7.11.1]	Streptococcus	1546
K08884; serine/threonine protein kinase, bacterial [EC:2.7.11.1]	Veillonella	2237
lacZ; beta-galactosidase [EC:3.2.1.23]	Akkermansia	3580
lacZ; beta-galactosidase [EC:3.2.1.23]	Bacteroides	45882
lacZ; beta-galactosidase [EC:3.2.1.23]	Bifidobacterium	8229
lacZ; beta-galactosidase [EC:3.2.1.23]	Blautia	2599
lacZ; beta-galactosidase [EC:3.2.1.23]	Clostridium	880
lacZ; beta-galactosidase [EC:3.2.1.23]	Coprobacillus	644
lacZ; beta-galactosidase [EC:3.2.1.23]	Erysipelatoclostridium	1643
lacZ; beta-galactosidase [EC:3.2.1.23]	Faecalibacterium	408
lacZ; beta-galactosidase [EC:3.2.1.23]	Hungatella	528
lacZ; beta-galactosidase [EC:3.2.1.23]	Roseburia	1342
lacZ; beta-galactosidase [EC:3.2.1.23]	Ruminococcus	715
lepB; signal peptidase I [EC:3.4.21.89]	Akkermansia	760
lepB; signal peptidase I [EC:3.4.21.89]	Alistipes	1109
lepB; signal peptidase I [EC:3.4.21.89]	Bacteroides	9261
lepB; signal peptidase I [EC:3.4.21.89]	Bifidobacterium	3565
lepB; signal peptidase I [EC:3.4.21.89]	Clostridium	947
lepB; signal peptidase I [EC:3.4.21.89]	Enterococcus	1740
lepB; signal peptidase I [EC:3.4.21.89]	Erysipelatoclostridium	782
lepB; signal peptidase I [EC:3.4.21.89]	Eubacterium	587
lepB; signal peptidase I [EC:3.4.21.89]	Faecalibacterium	2912
lepB; signal peptidase I [EC:3.4.21.89]	Gemmiger	545
lepB; signal peptidase I [EC:3.4.21.89]	Parabacteroides	674
lepB; signal peptidase I [EC:3.4.21.89]	Roseburia	389
lepB; signal peptidase I [EC:3.4.21.89]	Ruminococcus	2037
lepB; signal peptidase I [EC:3.4.21.89]	Streptococcus	2617
lepB; signal peptidase I [EC:3.4.21.89]	Veillonella	1151
lspA; signal peptidase II [EC:3.4.23.36]	Akkermansia	727
lspA; signal peptidase II [EC:3.4.23.36]	Bacteroides	3975
lspA; signal peptidase II [EC:3.4.23.36]	Bifidobacterium	3086
lspA; signal peptidase II [EC:3.4.23.36]	Blautia	1702
lspA; signal peptidase II [EC:3.4.23.36]	Clostridium	532
lspA; signal peptidase II [EC:3.4.23.36]	Collinsella	501
lspA; signal peptidase II [EC:3.4.23.36]	Dialister	695
lspA; signal peptidase II [EC:3.4.23.36]	Dorea	1819
lspA; signal peptidase II [EC:3.4.23.36]	Eggerthella	410
lspA; signal peptidase II [EC:3.4.23.36]	Eubacterium	1133
lspA; signal peptidase II [EC:3.4.23.36]	Faecalibacterium	1754
lspA; signal peptidase II [EC:3.4.23.36]	Ruminococcus	1351
lspA; signal peptidase II [EC:3.4.23.36]	Streptococcus	1007
lspA; signal peptidase II [EC:3.4.23.36]	Veillonella	1499
malQ; 4-alpha-glucanotransferase [EC:2.4.1.25]	Akkermansia	794
malQ; 4-alpha-glucanotransferase [EC:2.4.1.25]	Bacteroides	4184
malQ; 4-alpha-glucanotransferase [EC:2.4.1.25]	Bifidobacterium	6551
malQ; 4-alpha-glucanotransferase [EC:2.4.1.25]	Collinsella	642
malQ; 4-alpha-glucanotransferase [EC:2.4.1.25]	Erysipelatoclostridium	1143
malQ; 4-alpha-glucanotransferase [EC:2.4.1.25]	Faecalibacterium	5239
malQ; 4-alpha-glucanotransferase [EC:2.4.1.25]	Roseburia	508
malQ; 4-alpha-glucanotransferase [EC:2.4.1.25]	Streptococcus	1914
miaA, TRIT1; tRNA dimethylallyltransferase [EC:2.5.1.75]	Akkermansia	752
miaA, TRIT1; tRNA dimethylallyltransferase [EC:2.5.1.75]	Bacteroides	7442
miaA, TRIT1; tRNA dimethylallyltransferase [EC:2.5.1.75]	Bifidobacterium	2978
miaA, TRIT1; tRNA dimethylallyltransferase [EC:2.5.1.75]	Collinsella	722
miaA, TRIT1; tRNA dimethylallyltransferase [EC:2.5.1.75]	Dialister	484
miaA, TRIT1; tRNA dimethylallyltransferase [EC:2.5.1.75]	Enterococcus	521
miaA, TRIT1; tRNA dimethylallyltransferase [EC:2.5.1.75]	Faecalibacterium	4205
miaA, TRIT1; tRNA dimethylallyltransferase [EC:2.5.1.75]	Streptococcus	1420
miaA, TRIT1; tRNA dimethylallyltransferase [EC:2.5.1.75]	Veillonella	935
moxR; MoxR-like ATPase [EC:3.6.3.-]	Akkermansia	1170
moxR; MoxR-like ATPase [EC:3.6.3.-]	Bacteroides	9951
moxR; MoxR-like ATPase [EC:3.6.3.-]	Bifidobacterium	6769
moxR; MoxR-like ATPase [EC:3.6.3.-]	Blautia	2789
murC; UDP-N-acetylmuramate--alanine ligase [EC:6.3.2.8]	Akkermansia	1951
murC; UDP-N-acetylmuramate--alanine ligase [EC:6.3.2.8]	Bacteroides	4726
murC; UDP-N-acetylmuramate--alanine ligase [EC:6.3.2.8]	Bifidobacterium	3196
murC; UDP-N-acetylmuramate--alanine ligase [EC:6.3.2.8]	Collinsella	1335
murC; UDP-N-acetylmuramate--alanine ligase [EC:6.3.2.8]	Faecalibacterium	3155
murC; UDP-N-acetylmuramate--alanine ligase [EC:6.3.2.8]	Lachnoclostridium	1209
murC; UDP-N-acetylmuramate--alanine ligase [EC:6.3.2.8]	Lactobacillus	861
murC; UDP-N-acetylmuramate--alanine ligase [EC:6.3.2.8]	Streptococcus	2855
murC; UDP-N-acetylmuramate--alanine ligase [EC:6.3.2.8]	Veillonella	2025
murG; UDP-N-acetylglucosamine--N-acetylmuramyl-(pentapeptide) pyrophosphoryl-undecaprenol N-acetylglucosamine transferase [EC:2.4.1.227]	Akkermansia	613
murG; UDP-N-acetylglucosamine--N-acetylmuramyl-(pentapeptide) pyrophosphoryl-undecaprenol N-acetylglucosamine transferase [EC:2.4.1.227]	Bacteroides	1722
murG; UDP-N-acetylglucosamine--N-acetylmuramyl-(pentapeptide) pyrophosphoryl-undecaprenol N-acetylglucosamine transferase [EC:2.4.1.227]	Bifidobacterium	3444
murG; UDP-N-acetylglucosamine--N-acetylmuramyl-(pentapeptide) pyrophosphoryl-undecaprenol N-acetylglucosamine transferase [EC:2.4.1.227]	Collinsella	916
murG; UDP-N-acetylglucosamine--N-acetylmuramyl-(pentapeptide) pyrophosphoryl-undecaprenol N-acetylglucosamine transferase [EC:2.4.1.227]	Faecalibacterium	3528
murG; UDP-N-acetylglucosamine--N-acetylmuramyl-(pentapeptide) pyrophosphoryl-undecaprenol N-acetylglucosamine transferase [EC:2.4.1.227]	Roseburia	453
murG; UDP-N-acetylglucosamine--N-acetylmuramyl-(pentapeptide) pyrophosphoryl-undecaprenol N-acetylglucosamine transferase [EC:2.4.1.227]	Ruminococcus	4716
murG; UDP-N-acetylglucosamine--N-acetylmuramyl-(pentapeptide) pyrophosphoryl-undecaprenol N-acetylglucosamine transferase [EC:2.4.1.227]	Streptococcus	1426
murG; UDP-N-acetylglucosamine--N-acetylmuramyl-(pentapeptide) pyrophosphoryl-undecaprenol N-acetylglucosamine transferase [EC:2.4.1.227]	Veillonella	2198
PDF, def; peptide deformylase [EC:3.5.1.88]	Akkermansia	1427
PDF, def; peptide deformylase [EC:3.5.1.88]	Bacteroides	4482
PDF, def; peptide deformylase [EC:3.5.1.88]	Bifidobacterium	8505
PDF, def; peptide deformylase [EC:3.5.1.88]	Clostridium	1238
PDF, def; peptide deformylase [EC:3.5.1.88]	Collinsella	875
PDF, def; peptide deformylase [EC:3.5.1.88]	Enterococcus	1125
PDF, def; peptide deformylase [EC:3.5.1.88]	Faecalibacterium	3470
PDF, def; peptide deformylase [EC:3.5.1.88]	Ruminococcus	989
PDF, def; peptide deformylase [EC:3.5.1.88]	Streptococcus	1479
PDF, def; peptide deformylase [EC:3.5.1.88]	Veillonella	1494
pqqL; zinc protease [EC:3.4.24.-]	Akkermansia	1641
pqqL; zinc protease [EC:3.4.24.-]	Alistipes	1040
pqqL; zinc protease [EC:3.4.24.-]	Bacteroides	12991
pqqL; zinc protease [EC:3.4.24.-]	Butyricicoccus	819
pqqL; zinc protease [EC:3.4.24.-]	Clostridium	731
pqqL; zinc protease [EC:3.4.24.-]	Escherichia	697
pqqL; zinc protease [EC:3.4.24.-]	Parabacteroides	585
prkC, stkP; eukaryotic-like serine/threonine-protein kinase [EC:2.7.11.1]	Akkermansia	1227
prkC, stkP; eukaryotic-like serine/threonine-protein kinase [EC:2.7.11.1]	Bifidobacterium	12702
prkC, stkP; eukaryotic-like serine/threonine-protein kinase [EC:2.7.11.1]	Blautia	532
prkC, stkP; eukaryotic-like serine/threonine-protein kinase [EC:2.7.11.1]	Clostridium	1402
prkC, stkP; eukaryotic-like serine/threonine-protein kinase [EC:2.7.11.1]	Collinsella	450
prkC, stkP; eukaryotic-like serine/threonine-protein kinase [EC:2.7.11.1]	Eggerthella	435
prkC, stkP; eukaryotic-like serine/threonine-protein kinase [EC:2.7.11.1]	Enterococcus	1190
prkC, stkP; eukaryotic-like serine/threonine-protein kinase [EC:2.7.11.1]	Eubacterium	601
prkC, stkP; eukaryotic-like serine/threonine-protein kinase [EC:2.7.11.1]	Faecalibacterium	2017
prkC, stkP; eukaryotic-like serine/threonine-protein kinase [EC:2.7.11.1]	Roseburia	2051
prkC, stkP; eukaryotic-like serine/threonine-protein kinase [EC:2.7.11.1]	Ruminococcus	3010
prkC, stkP; eukaryotic-like serine/threonine-protein kinase [EC:2.7.11.1]	Streptococcus	1546
prkC, stkP; eukaryotic-like serine/threonine-protein kinase [EC:2.7.11.1]	Veillonella	2237
proC; pyrroline-5-carboxylate reductase [EC:1.5.1.2]	Akkermansia	727
proC; pyrroline-5-carboxylate reductase [EC:1.5.1.2]	Bacteroides	4874
proC; pyrroline-5-carboxylate reductase [EC:1.5.1.2]	Bifidobacterium	5133
proC; pyrroline-5-carboxylate reductase [EC:1.5.1.2]	Blautia	633
proC; pyrroline-5-carboxylate reductase [EC:1.5.1.2]	Enterococcus	1031
proC; pyrroline-5-carboxylate reductase [EC:1.5.1.2]	Lactobacillus	741
proC; pyrroline-5-carboxylate reductase [EC:1.5.1.2]	Ruminococcus	2599
proC; pyrroline-5-carboxylate reductase [EC:1.5.1.2]	Streptococcus	1849
proC; pyrroline-5-carboxylate reductase [EC:1.5.1.2]	Veillonella	1307
prpC, phpP; PPM family protein phosphatase [EC:3.1.3.16]	Akkermansia	495
prpC, phpP; PPM family protein phosphatase [EC:3.1.3.16]	Bacteroides	485
prpC, phpP; PPM family protein phosphatase [EC:3.1.3.16]	Bifidobacterium	5691
prpC, phpP; PPM family protein phosphatase [EC:3.1.3.16]	Clostridium	782
prpC, phpP; PPM family protein phosphatase [EC:3.1.3.16]	Collinsella	530
prpC, phpP; PPM family protein phosphatase [EC:3.1.3.16]	Faecalibacterium	5889
prpC, phpP; PPM family protein phosphatase [EC:3.1.3.16]	Lactobacillus	1144
prpC, phpP; PPM family protein phosphatase [EC:3.1.3.16]	Parabacteroides	491
prpC, phpP; PPM family protein phosphatase [EC:3.1.3.16]	Ruminococcus	636
prpC, phpP; PPM family protein phosphatase [EC:3.1.3.16]	Streptococcus	2179
prpC, phpP; PPM family protein phosphatase [EC:3.1.3.16]	Veillonella	1553
ramA; alpha-L-rhamnosidase [EC:3.2.1.40]	Bacteroides	10111
ramA; alpha-L-rhamnosidase [EC:3.2.1.40]	Bifidobacterium	928
ramA; alpha-L-rhamnosidase [EC:3.2.1.40]	Blautia	4897
ramA; alpha-L-rhamnosidase [EC:3.2.1.40]	Faecalibacterium	809
ramA; alpha-L-rhamnosidase [EC:3.2.1.40]	Parabacteroides	1437
ramA; alpha-L-rhamnosidase [EC:3.2.1.40]	Roseburia	686
relA; GTP pyrophosphokinase [EC:2.7.6.5]	Alistipes	2415
relA; GTP pyrophosphokinase [EC:2.7.6.5]	Bacteroides	8063
relA; GTP pyrophosphokinase [EC:2.7.6.5]	Bifidobacterium	3229
relA; GTP pyrophosphokinase [EC:2.7.6.5]	Collinsella	869
relA; GTP pyrophosphokinase [EC:2.7.6.5]	Faecalibacterium	5134
SIAE; sialate O-acetylesterase [EC:3.1.1.53]	Akkermansia	781
SIAE; sialate O-acetylesterase [EC:3.1.1.53]	Bacteroides	15172
SIAE; sialate O-acetylesterase [EC:3.1.1.53]	Bifidobacterium	4007
srtA; sortase A [EC:3.4.22.70]	Anaerostipes	1049
srtA; sortase A [EC:3.4.22.70]	Bifidobacterium	10798
srtA; sortase A [EC:3.4.22.70]	Blautia	2319
srtA; sortase A [EC:3.4.22.70]	Clostridium	426
srtA; sortase A [EC:3.4.22.70]	Erysipelatoclostridium	2031
srtA; sortase A [EC:3.4.22.70]	Faecalibacterium	2800
srtA; sortase A [EC:3.4.22.70]	Ruminococcus	2991
srtA; sortase A [EC:3.4.22.70]	Streptococcus	1382
tilS, mesJ; tRNA(Ile)-lysidine synthase [EC:6.3.4.19]	Akkermansia	746
tilS, mesJ; tRNA(Ile)-lysidine synthase [EC:6.3.4.19]	Alistipes	970
tilS, mesJ; tRNA(Ile)-lysidine synthase [EC:6.3.4.19]	Bacteroides	3779
tilS, mesJ; tRNA(Ile)-lysidine synthase [EC:6.3.4.19]	Bifidobacterium	2776
tilS, mesJ; tRNA(Ile)-lysidine synthase [EC:6.3.4.19]	Blautia	1947
tilS, mesJ; tRNA(Ile)-lysidine synthase [EC:6.3.4.19]	Collinsella	601
tilS, mesJ; tRNA(Ile)-lysidine synthase [EC:6.3.4.19]	Dialister	481
tilS, mesJ; tRNA(Ile)-lysidine synthase [EC:6.3.4.19]	Enterococcus	599
tilS, mesJ; tRNA(Ile)-lysidine synthase [EC:6.3.4.19]	Eubacterium	577
tilS, mesJ; tRNA(Ile)-lysidine synthase [EC:6.3.4.19]	Faecalibacterium	1928
tilS, mesJ; tRNA(Ile)-lysidine synthase [EC:6.3.4.19]	Roseburia	1225
tilS, mesJ; tRNA(Ile)-lysidine synthase [EC:6.3.4.19]	Ruminococcus	713
tilS, mesJ; tRNA(Ile)-lysidine synthase [EC:6.3.4.19]	Streptococcus	1800
tilS, mesJ; tRNA(Ile)-lysidine synthase [EC:6.3.4.19]	Veillonella	1390
topB; DNA topoisomerase III [EC:5.6.2.1]	Akkermansia	1130
topB; DNA topoisomerase III [EC:5.6.2.1]	Bacteroides	11009
topB; DNA topoisomerase III [EC:5.6.2.1]	Bifidobacterium	2311
topB; DNA topoisomerase III [EC:5.6.2.1]	Clostridium	1201
topB; DNA topoisomerase III [EC:5.6.2.1]	Enterococcus	966
topB; DNA topoisomerase III [EC:5.6.2.1]	Faecalibacterium	770
topB; DNA topoisomerase III [EC:5.6.2.1]	Parabacteroides	811
topB; DNA topoisomerase III [EC:5.6.2.1]	Roseburia	766
topB; DNA topoisomerase III [EC:5.6.2.1]	Veillonella	1252
uvrD, pcrA; DNA helicase II / ATP-dependent DNA helicase PcrA [EC:3.6.4.12]	Akkermansia	1423
uvrD, pcrA; DNA helicase II / ATP-dependent DNA helicase PcrA [EC:3.6.4.12]	Alistipes	924
uvrD, pcrA; DNA helicase II / ATP-dependent DNA helicase PcrA [EC:3.6.4.12]	Bacteroides	3369
uvrD, pcrA; DNA helicase II / ATP-dependent DNA helicase PcrA [EC:3.6.4.12]	Bifidobacterium	9461
uvrD, pcrA; DNA helicase II / ATP-dependent DNA helicase PcrA [EC:3.6.4.12]	Collinsella	535
uvrD, pcrA; DNA helicase II / ATP-dependent DNA helicase PcrA [EC:3.6.4.12]	Escherichia	674
uvrD, pcrA; DNA helicase II / ATP-dependent DNA helicase PcrA [EC:3.6.4.12]	Faecalibacterium	2102
uvrD, pcrA; DNA helicase II / ATP-dependent DNA helicase PcrA [EC:3.6.4.12]	Flavonifractor	720
virD4, lvhD4; type IV secretion system protein VirD4 [EC:7.4.2.8]	Bacteroides	14211
virD4, lvhD4; type IV secretion system protein VirD4 [EC:7.4.2.8]	Bifidobacterium	3134
virD4, lvhD4; type IV secretion system protein VirD4 [EC:7.4.2.8]	Blautia	2131
virD4, lvhD4; type IV secretion system protein VirD4 [EC:7.4.2.8]	Collinsella	497
virD4, lvhD4; type IV secretion system protein VirD4 [EC:7.4.2.8]	Eggerthella	464
virD4, lvhD4; type IV secretion system protein VirD4 [EC:7.4.2.8]	Faecalibacterium	1588
virD4, lvhD4; type IV secretion system protein VirD4 [EC:7.4.2.8]	Ruminococcus	720
xynB; xylan 1,4-beta-xylosidase [EC:3.2.1.37]	Bacteroides	10668
xynB; xylan 1,4-beta-xylosidase [EC:3.2.1.37]	Bifidobacterium	8323
xynB; xylan 1,4-beta-xylosidase [EC:3.2.1.37]	Blautia	660
xynB; xylan 1,4-beta-xylosidase [EC:3.2.1.37]	Clostridium	596
xynB; xylan 1,4-beta-xylosidase [EC:3.2.1.37]	Hungatella	658
xynB; xylan 1,4-beta-xylosidase [EC:3.2.1.37]	Klebsiella	639
xynB; xylan 1,4-beta-xylosidase [EC:3.2.1.37]	Roseburia	1056
xynB; xylan 1,4-beta-xylosidase [EC:3.2.1.37]	Ruminococcus	562
yesM; two-component system, sensor histidine kinase YesM [EC:2.7.13.3]	Anaerobutyricum	503
yesM; two-component system, sensor histidine kinase YesM [EC:2.7.13.3]	Blautia	11386
yesM; two-component system, sensor histidine kinase YesM [EC:2.7.13.3]	Clostridium	568
yesM; two-component system, sensor histidine kinase YesM [EC:2.7.13.3]	Dorea	700
yesM; two-component system, sensor histidine kinase YesM [EC:2.7.13.3]	Faecalibacterium	1913
yesM; two-component system, sensor histidine kinase YesM [EC:2.7.13.3]	Flavonifractor	551
yesM; two-component system, sensor histidine kinase YesM [EC:2.7.13.3]	Hungatella	8178
yesM; two-component system, sensor histidine kinase YesM [EC:2.7.13.3]	Lachnoclostridium	6313
yesM; two-component system, sensor histidine kinase YesM [EC:2.7.13.3]	Roseburia	1317
yesM; two-component system, sensor histidine kinase YesM [EC:2.7.13.3]	Ruminococcus	5659
yesM; two-component system, sensor histidine kinase YesM [EC:2.7.13.3]	Subdoligranulum	538
yteR, yesR; unsaturated rhamnogalacturonyl hydrolase [EC:3.2.1.172]	Akkermansia	716
yteR, yesR; unsaturated rhamnogalacturonyl hydrolase [EC:3.2.1.172]	Bacteroides	15222
yteR, yesR; unsaturated rhamnogalacturonyl hydrolase [EC:3.2.1.172]	Faecalibacterium	4220
