# Supplementary material for: Islet autoantibody seroconversion in type-1 diabetes is associated with metagenome-assembled genomes in infant gut microbiomes
Source: Nat Commun. 2022 Jun 21;13:3551. doi: 10.1038/s41467-022-31227-1 (PMC9213500; doi:10.1038/s41467-022-31227-1)
Supplement: Supplementary file 16 — Source Data [file 41467_2022_31227_MOESM16_ESM.zip › Soure Data/Source-Data-SuppFigure3.xlsx]

## Sheet: Sheet1
ProteinFamily	Male (%)	vaginal delivery(%)	U.S.(%)
ProteinFamily_1000076	58.1047	72.818	29.6758
ProteinFamily_1000108	51.1765	75.8824	28.8235
ProteinFamily_1000112	53.9634	74.8476	29.1159
ProteinFamily_1000165	53.457	74.8735	28.3305
ProteinFamily_1000194	54.3077	74.6154	29.0769
ProteinFamily_1000197	55.4493	73.9962	29.2543
ProteinFamily_1000206	55.1537	73.0561	32.0072
ProteinFamily_1000241	54.1857	74.7336	29.2237
ProteinFamily_1000327	54.1667	74.8397	28.5256
ProteinFamily_1000398	54.1329	73.7439	29.9838
ProteinFamily_1000478	54.2373	74.2681	28.9676
ProteinFamily_1000518	54.5455	74.7304	29.2758
ProteinFamily_1000554	55.0607	74.4939	27.9352
ProteinFamily_1000644	57.27	69.4362	32.9377
ProteinFamily_1000783	56.25	72.4537	26.1574
ProteinFamily_1000793	53.9652	73.6944	30.5609
ProteinFamily_1000821	53.5088	73.6842	29.2982
ProteinFamily_1000943	54.1985	74.5038	28.7023
ProteinFamily_1000955	52.214	74.1697	27.4908
ProteinFamily_1000974	54.3726	74.3346	30.7985
ProteinFamily_1000989	53.5714	73.8839	33.2589
ProteinFamily_1001044	53.4005	72.2922	28.7154
ProteinFamily_1001046	53.288	72.1088	31.5193
ProteinFamily_1001047	54.232	73.9812	28.3699
ProteinFamily_100105	54.5455	72.9798	27.7778
ProteinFamily_1001053	54.4681	74.2553	31.2766
ProteinFamily_1001054	51.6854	73.3146	31.1798
ProteinFamily_1001060	53.0516	78.169	25.3521
ProteinFamily_1001066	53.6434	74.5736	29.1473
ProteinFamily_1001069	53.9413	74.4977	28.5935
ProteinFamily_1001073	54.3011	70.4301	31.4516
ProteinFamily_1001088	53.8631	71.9647	29.5806
ProteinFamily_1001092	54.2424	74.697	29.0909
ProteinFamily_1001106	54.0643	74.4802	28.3554
ProteinFamily_1001112	56.8345	71.4628	29.0168
ProteinFamily_1001113	53.886	74.0933	28.6701
ProteinFamily_1001123	54.1667	74.3827	28.858
ProteinFamily_100113	53.9474	70	31.5789
ProteinFamily_1001134	55	72.9412	31.4706
ProteinFamily_1001165	54.2504	74.4977	29.3663
ProteinFamily_100117	54.7325	73.4568	30.6584
ProteinFamily_1001176	56.9196	72.7679	28.7946
ProteinFamily_1001191	55.4479	71.6707	31.9613
ProteinFamily_1001193	53.457	73.1872	30.1855
ProteinFamily_100120	53.4483	72.1264	29.023
ProteinFamily_1001205	53.858	74.537	29.1667
ProteinFamily_1001208	54.2243	74.808	29.1859
ProteinFamily_1001215	54.08	74.08	29.76
ProteinFamily_1001241	53.9295	71.8157	31.4363
ProteinFamily_1001249	54.1857	74.5814	28.9193
ProteinFamily_1001251	56.1111	71.9444	30.5556
ProteinFamily_1001314	54.4858	73.523	29.1028
ProteinFamily_1001324	54.4014	72.8873	29.9296
ProteinFamily_1001367	54.2105	75.7895	31.0526
ProteinFamily_1001375	53.3333	75.1852	27.037
ProteinFamily_100147	53.1915	76.2411	28.1915
ProteinFamily_1001512	53.7109	72.8516	30.4688
ProteinFamily_1001539	55.3377	71.6776	28.7582
ProteinFamily_1001542	54.9098	72.1443	31.0621
ProteinFamily_1001548	53.0043	73.6052	28.5408
ProteinFamily_1001564	54.2113	74.4257	29.0965
ProteinFamily_1001570	53.9062	74.0625	29.5312
ProteinFamily_1001580	54.7496	73.7478	29.0155
ProteinFamily_1001581	54.1311	71.51	27.0655
ProteinFamily_1001584	55.4054	72.7027	30.5405
ProteinFamily_1001604	56.0417	69.5833	30.2083
ProteinFamily_1001612	54.295	73.2577	29.6596
ProteinFamily_1001709	54.2813	74.9235	29.2049
ProteinFamily_1001716	53.8715	73.8056	30.313
ProteinFamily_1001728	53.8462	72.8745	33.6032
ProteinFamily_1001729	52.0384	72.6619	35.012
ProteinFamily_1001739	53.6825	74.7954	28.8052
ProteinFamily_1001764	53.2067	74.1093	33.2542
ProteinFamily_1001823	53.1868	72.7473	30.3297
ProteinFamily_1001832	54.1857	74.5814	29.0715
ProteinFamily_1001866	51.9324	78.744	26.8116
ProteinFamily_1001877	54.3367	76.5306	27.551
ProteinFamily_1001882	54.0362	73.4761	29.9835
ProteinFamily_1001896	53.1873	76.8924	28.4861
ProteinFamily_1001921	56.2929	74.8284	28.6041
ProteinFamily_1002000	50.8571	76.5714	26.8571
ProteinFamily_1002051	55.1136	72.1591	29.5455
ProteinFamily_1002070	52.7273	73.6364	30.303
ProteinFamily_1002157	55.6237	70.1431	30.2658
ProteinFamily_100216	54.1426	73.4104	31.5992
ProteinFamily_1002160	54.4118	70.5882	36.7647
ProteinFamily_1002163	54.0984	74.4262	28.3607
ProteinFamily_100217	52.6596	70.4787	33.2447
ProteinFamily_1002174	53.9171	74.6544	28.5714
ProteinFamily_1002219	51.9651	75.1092	27.7293
ProteinFamily_1002238	56.25	69.9405	29.7619
ProteinFamily_1002312	54.9414	74.8744	28.4757
ProteinFamily_1002314	54.1033	74.772	29.1793
ProteinFamily_1002338	55.3254	73.0769	26.6272
ProteinFamily_1002473	53.626	72.3282	29.771
ProteinFamily_1002518	56.0197	73.9558	28.9926
ProteinFamily_1002522	56.0606	74.2424	26.3258
ProteinFamily_1002579	55.4286	73.7143	30.0952
ProteinFamily_1002645	55.1378	69.6742	37.0927
ProteinFamily_1002707	55.6569	72.0803	29.7445
ProteinFamily_1002711	54.1159	74.5427	29.1159
ProteinFamily_1002755	54.173	74.6586	29.1351
ProteinFamily_100284	53.7092	71.5134	29.0801
ProteinFamily_1002844	53.8333	76.1667	28.8333
ProteinFamily_1002876	54.9474	76.4211	29.2632
ProteinFamily_1002908	54.1213	74.339	29.0824
ProteinFamily_1002931	54.2149	73.719	30.2479
ProteinFamily_1002939	54.2813	74.6177	29.3578
ProteinFamily_1003003	53.1553	77.4272	27.6699
ProteinFamily_1003127	54.2373	74.4222	29.4299
ProteinFamily_1003224	53.125	76.6544	29.0441
ProteinFamily_1003237	54.3943	71.2589	31.5914
ProteinFamily_1003272	52.6027	70.6849	32.6027
ProteinFamily_1003305	56.3679	71.934	36.5566
ProteinFamily_100336	54.5038	74.6565	28.855
ProteinFamily_1003392	54.2857	74.9206	29.0476
ProteinFamily_1003412	53.7855	74.4479	29.1798
ProteinFamily_100343	53.367	74.0741	29.2929
ProteinFamily_1003432	55.1948	76.8398	24.026
ProteinFamily_1003505	54.4762	74.8571	28.5714
ProteinFamily_100351	52.7228	71.7822	31.1881
ProteinFamily_100355	55.6098	71.7073	31.9512
ProteinFamily_100370	54.8	71	30.8
ProteinFamily_1003732	54.9708	77.7778	24.8538
ProteinFamily_1003761	54.1857	74.7336	29.0715
ProteinFamily_1003821	54.173	74.6586	29.1351
ProteinFamily_1003879	55.4726	70.8955	33.3333
ProteinFamily_1003884	54.1471	74.4914	29.8905
ProteinFamily_1003935	53.9326	74.6388	29.8555
ProteinFamily_1003972	54.6263	72.9537	30.605
ProteinFamily_1004076	56.0345	68.3908	32.7586
ProteinFamily_1004082	53.9308	74.8428	28.6164
ProteinFamily_1004109	53.5655	73.6318	29.5191
ProteinFamily_1004114	54.416	73.2194	29.6296
ProteinFamily_1004175	55.9361	71.2329	32.4201
ProteinFamily_1004185	53.1621	71.7391	28.8538
ProteinFamily_1004198	53.9216	72.7941	36.0294
ProteinFamily_1004204	54.2802	72.7626	31.1284
ProteinFamily_100422	54.7368	75.7895	28.1579
ProteinFamily_1004256	54.1596	73.854	28.3531
ProteinFamily_1004405	55.2189	73.4007	30.1347
ProteinFamily_1004437	54.321	74.537	29.0123
ProteinFamily_100449	53.6325	74.5726	28.2051
ProteinFamily_1004515	55.7927	69.2073	29.878
ProteinFamily_1004573	55.0964	72.1763	28.6501
ProteinFamily_1004607	54.4	73.0667	31.4667
ProteinFamily_1004629	55.5241	71.1048	34.8442
ProteinFamily_1004700	50.7508	74.7748	22.8228
ProteinFamily_100471	53.6304	74.0924	28.8779
ProteinFamily_1004719	53.4521	75.7238	27.3942
ProteinFamily_1004738	54.5825	75.1527	27.9022
ProteinFamily_1004752	53.5787	71.3701	28.4254
ProteinFamily_100480	53.5014	78.4314	24.0896
ProteinFamily_100482	55.2023	71.6763	31.2139
ProteinFamily_100483	54.6218	69.7479	30.2521
ProteinFamily_100484	51.4986	69.2098	33.515
ProteinFamily_1004847	53.5865	71.73	29.7468
ProteinFamily_1004853	53.4965	74.3007	29.021
ProteinFamily_100486	53.6471	73.8824	28.9412
ProteinFamily_10049	54.3956	73.8095	31.1355
ProteinFamily_1004902	52.765	74.6544	30.8756
ProteinFamily_1004937	54.0984	73.2787	30.3279
ProteinFamily_100496	52.7094	78.5714	22.9064
ProteinFamily_1005062	54.8803	73.4807	29.8343
ProteinFamily_1005090	53.4014	73.4694	29.932
ProteinFamily_1005096	54.2522	73.3138	31.3783
ProteinFamily_1005127	56.0229	71.5105	29.0631
ProteinFamily_1005166	55.2632	72.6316	29.8246
ProteinFamily_1005207	54.3662	70.4225	34.0845
ProteinFamily_1005257	54.2725	71.1316	30.254
ProteinFamily_1005276	56.5611	74.6606	24.6606
ProteinFamily_1005358	54.9719	73.3583	32.2702
ProteinFamily_1005391	53.7313	75.4797	27.7186
ProteinFamily_1005555	55.6728	74.934	24.0106
ProteinFamily_1005561	54.2424	74.697	29.0909
ProteinFamily_1005575	56.338	72.6358	29.5775
ProteinFamily_1005602	53.2468	73.7013	29.8701
ProteinFamily_1005625	53.7855	73.9748	29.653
ProteinFamily_100565	55.2204	71.9258	25.29
ProteinFamily_1005697	56.338	70.7042	34.9296
ProteinFamily_1005776	56.9444	70.5556	37.7778
ProteinFamily_1005963	52.454	71.4724	32.8221
ProteinFamily_1006011	54.6083	70.2765	33.6406
ProteinFamily_1006064	55.4152	72.3827	28.8809
ProteinFamily_100608	54	71.4286	29.7143
ProteinFamily_1006101	53.5783	72.9207	29.207
ProteinFamily_1006122	54.2614	73.2955	30.6818
ProteinFamily_100616	54.1925	74.8447	28.7267
ProteinFamily_1006194	53.6524	77.0781	30.4786
ProteinFamily_1006196	54.5073	73.3753	31.4465
ProteinFamily_1006197	56.3591	71.0723	30.4239
ProteinFamily_1006201	54.0984	73.6066	30.3279
ProteinFamily_1006209	52.4096	73.1928	28.6145
ProteinFamily_1006220	54.0785	73.1118	34.7432
ProteinFamily_1006233	58.1267	72.4518	25.3444
ProteinFamily_1006238	54.5597	74.3711	29.4025
ProteinFamily_1006243	53.9326	72.5843	33.4831
ProteinFamily_1006246	54.0453	75.0809	29.1262
ProteinFamily_1006256	56.6474	71.6763	25.4335
ProteinFamily_1006279	53.8251	71.0383	31.9672
ProteinFamily_1006280	53.3505	75.2577	30.9278
ProteinFamily_1006281	54.1935	75.1613	29.1935
ProteinFamily_1006283	53.5777	76.7888	28.7958
ProteinFamily_1006284	54.1667	70.8333	32.7778
ProteinFamily_1006287	54.6784	70.7602	28.9474
ProteinFamily_1006292	54.3011	74.7312	26.7025
ProteinFamily_1006300	56.701	73.7113	28.866
ProteinFamily_1006303	52.861	73.842	29.4278
ProteinFamily_1006304	54.1085	74.2636	29.1473
ProteinFamily_1006306	54.173	74.6586	28.9833
ProteinFamily_1006311	53.2417	74.8527	26.5226
ProteinFamily_1006334	55.4393	71.7573	29.7071
ProteinFamily_1006384	52.5641	74.1026	31.0256
ProteinFamily_1006395	53.6193	73.7265	30.8311
ProteinFamily_1006404	54.1985	74.6565	29.313
ProteinFamily_1006470	53.352	71.5084	28.2123
ProteinFamily_1006478	55.8747	73.8903	28.1984
ProteinFamily_1006514	52.3691	75.8105	25.6858
ProteinFamily_1006597	53.7604	77.7159	24.234
ProteinFamily_1006679	52.1253	74.9441	27.0694
ProteinFamily_1006685	51.6598	73.8589	30.9129
ProteinFamily_1006716	54.1342	74.259	29.3292
ProteinFamily_1006728	53.3333	72.0988	35.0617
ProteinFamily_1006735	54.0918	72.0559	31.3373
ProteinFamily_1006749	57.0499	71.3666	30.1518
ProteinFamily_1006776	54.1118	73.6842	30.0987
ProteinFamily_1006791	56.7237	69.4377	29.5844
ProteinFamily_100681	55.6541	72.2838	28.1596
ProteinFamily_1006835	53.5354	74.2424	27.5253
ProteinFamily_1006893	55.3333	72.2222	28.6667
ProteinFamily_100690	53.6398	75.2874	26.8199
ProteinFamily_1006907	53.7786	76.0984	27.9438
ProteinFamily_1006912	56	71.25	27.5
ProteinFamily_1006926	54.0187	74.9533	28.5981
ProteinFamily_1006943	54.0373	74.5342	29.3478
ProteinFamily_1006984	54.1582	76.4706	26.7748
ProteinFamily_1006999	53.6896	74.0458	27.7354
ProteinFamily_1007045	55.2361	71.6632	31.0062
ProteinFamily_1007046	52.7523	73.1651	28.4404
ProteinFamily_1007053	53.75	74.0625	29.375
ProteinFamily_1007055	53.9295	70.7317	34.4173
ProteinFamily_1007134	52.8777	75	27.1583
ProteinFamily_100721	53.9708	75.6888	28.8493
ProteinFamily_1007283	54.2105	73.6842	29.6491
ProteinFamily_1007299	53.5897	73.3333	33.8462
ProteinFamily_1007337	53.7859	71.0183	30.0261
ProteinFamily_1007350	52.2678	74.73	29.1577
ProteinFamily_1007469	55.1859	73.3855	29.1585
ProteinFamily_1007473	54.1872	73.7274	30.2135
ProteinFamily_1007516	55.2632	74.5614	28.7281
ProteinFamily_1007526	53.6321	74.6522	28.7481
ProteinFamily_100753	55.1724	74.569	29.9569
ProteinFamily_100762	53.1792	73.1214	24.5665
ProteinFamily_1007626	54.9061	70.9812	31.3152
ProteinFamily_1007632	53.4733	73.8288	29.0792
ProteinFamily_1007635	55.2885	70.9135	31.9712
ProteinFamily_1007646	53.7705	73.6066	29.6721
ProteinFamily_1007662	53.2164	73.3918	26.3158
ProteinFamily_1007713	54.8235	72.4706	31.5294
ProteinFamily_100773	52.8846	75.9615	29.3269
ProteinFamily_1007749	55.4196	73.2517	28.6713
ProteinFamily_1007761	53.5642	72.3014	30.7536
ProteinFamily_1007790	53.9964	73.5346	28.4192
ProteinFamily_1007796	54.2504	74.3431	29.2117
ProteinFamily_100789	53.3163	74.4898	27.551
ProteinFamily_1007905	54.1159	74.5427	28.9634
ProteinFamily_1007958	56.0241	72.5904	29.8193
ProteinFamily_1007982	54.1033	74.772	29.1793
ProteinFamily_1008001	53.9877	74.3865	29.2945
ProteinFamily_1008014	54.3247	74.6586	29.1351
ProteinFamily_100813	54.0458	74.6565	28.7023
ProteinFamily_1008133	54.5667	74.2389	27.4005
ProteinFamily_1008147	52.6316	71.7703	26.7943
ProteinFamily_1008203	55.6995	70.4663	27.7202
ProteinFamily_100821	53.8341	74.1784	29.734
ProteinFamily_100826	53.2086	71.123	28.877
ProteinFamily_1008308	54.5098	75.6863	27.0588
ProteinFamily_1008423	54.4699	70.4782	29.9376
ProteinFamily_1008471	52.6539	74.5223	28.8747
ProteinFamily_100848	54.1284	74.6177	28.8991
ProteinFamily_100849	54.7074	74.3003	26.972
ProteinFamily_100852	53.9033	73.6059	30.4833
ProteinFamily_1008543	53.9363	73.0318	28.3082
ProteinFamily_1008621	52.5499	72.2838	33.2594
ProteinFamily_1008665	53.9185	73.9812	29.4671
ProteinFamily_100867	52.3622	72.6378	29.7244
ProteinFamily_1008700	55.4913	73.6994	28.9017
ProteinFamily_1008720	54.5455	72.7273	30.8378
ProteinFamily_1008768	51.6624	77.7494	26.5985
ProteinFamily_100880	53.8462	77.6923	29.0385
ProteinFamily_100884	55.1163	74.186	28.3721
ProteinFamily_1008886	53.6193	77.748	29.2225
ProteinFamily_1008901	53.7864	75.9223	27.5728
ProteinFamily_1008977	54.5879	74.1835	29.0824
ProteinFamily_1008993	54.1411	74.5399	29.2945
ProteinFamily_1009003	55.4192	73.4151	29.6524
ProteinFamily_1009012	52.5333	70.6667	30.9333
ProteinFamily_1009043	54.5016	74.9196	28.4566
ProteinFamily_100918	54.2683	74.8476	28.9634
ProteinFamily_1009272	55.4245	73.5849	28.066
ProteinFamily_1009329	54.3379	74.5814	29.0715
ProteinFamily_1009379	53.9051	74.5789	28.9433
ProteinFamily_1009457	53.6977	73.955	29.9035
ProteinFamily_1009507	52.1834	78.6026	28.6026
ProteinFamily_1009561	55.4252	77.4194	31.3783
ProteinFamily_1009572	53.5959	74.1438	30.3082
ProteinFamily_1009589	56.6298	73.7569	27.0718
ProteinFamily_1009609	55.7864	70.3264	26.7062
ProteinFamily_1009632	54.2768	74.1835	29.3935
ProteinFamily_100964	54.2536	74.3178	29.374
ProteinFamily_1009664	55.5556	71.7949	30.7692
ProteinFamily_100976	54.2553	74.6201	29.0274
ProteinFamily_1009824	54.7332	73.1497	29.6041
ProteinFamily_1009866	54.1367	74.1007	27.8777
ProteinFamily_100994	52.8302	71.6981	31.4465
ProteinFamily_100997	57.1717	72.1212	29.4949
ProteinFamily_101006	51.5957	72.3404	30.5851
ProteinFamily_1010255	54.3887	73.9812	29.4671
ProteinFamily_1010258	52.809	69.6629	33.1461
ProteinFamily_1010285	55.496	70.5094	33.244
ProteinFamily_1010299	54.7085	74.8879	27.8027
ProteinFamily_1010416	52.4297	73.913	23.7852
ProteinFamily_1010456	55.1601	73.3096	29.3594
ProteinFamily_101046	54.2208	75.487	28.8961
ProteinFamily_1010584	54.2683	74.8476	28.9634
ProteinFamily_101069	55.1653	73.7603	32.0248
ProteinFamily_10107	52.8139	77.2727	26.1905
ProteinFamily_101074	54.1667	75.8929	26.4881
ProteinFamily_1010804	54.1315	74.199	28.6678
ProteinFamily_101090	54.2553	74.8227	28.5461
ProteinFamily_1010902	54.1195	74.3134	29.0792
ProteinFamily_101091	53.1317	70.6263	33.0454
ProteinFamily_1010945	54.4928	76.8116	26.3768
ProteinFamily_1011056	53.23	71.3178	31.0078
ProteinFamily_1011082	52.6423	77.2358	27.6423
ProteinFamily_101111	54.3548	73.3871	30
ProteinFamily_101132	55.3488	72.5581	27.6744
ProteinFamily_101135	53.9062	74.2188	29.5312
ProteinFamily_1011384	52.968	73.9726	33.105
ProteinFamily_101139	53.8922	71.2575	35.9281
ProteinFamily_101140	53.1856	72.8532	29.0859
ProteinFamily_1011451	53.8715	74.1351	30.4778
ProteinFamily_1011455	56.1111	70.8333	31.3889
ProteinFamily_1011461	55.9471	74.2291	26.2115
ProteinFamily_1011466	54.6841	73.4205	31.5904
ProteinFamily_1011470	56.7708	72.3958	31.7708
ProteinFamily_1011473	54.3284	70.7463	30.1493
ProteinFamily_1011474	56.8063	74.0838	27.7487
ProteinFamily_1011478	54.3046	74.1722	28.8079
ProteinFamily_1011482	54.3511	74.6565	29.1603
ProteinFamily_1011494	54.359	70.5128	30
ProteinFamily_1011497	53.1621	74.7036	28.2609
ProteinFamily_1011503	56.7416	72.4719	26.9663
ProteinFamily_1011527	55.1136	75.5682	29.8295
ProteinFamily_1011532	53.8324	74.5098	28.5205
ProteinFamily_1011537	57.3991	70.4036	29.8206
ProteinFamily_101154	53.9363	75.0419	28.4757
ProteinFamily_1011542	51.9553	76.8156	29.8883
ProteinFamily_1011553	53.7815	72.549	31.0924
ProteinFamily_1011581	55.9896	75.7812	26.3021
ProteinFamily_1011583	55.5241	71.1048	29.1785
ProteinFamily_1011640	54.7059	73.5294	27.9412
ProteinFamily_1011647	53.2258	73.1183	30.1075
ProteinFamily_1011656	54.3624	73.8255	29.5302
ProteinFamily_1011657	54.5205	78.6301	23.5616
ProteinFamily_1011662	53.8071	75.1269	29.4416
ProteinFamily_1011668	52.2667	73.8667	26.6667
ProteinFamily_1011678	55.2632	74.5614	23.0994
ProteinFamily_1011679	54.4479	74.5399	29.1411
ProteinFamily_1011691	56.3953	71.8023	36.6279
ProteinFamily_1011759	53	71.75	30.5
ProteinFamily_1011834	54.8654	73.706	32.2981
ProteinFamily_1011845	53.0021	77.0186	26.7081
ProteinFamily_1011852	54.6751	74.3265	29.0016
ProteinFamily_1011854	55.4479	75.0605	28.3293
ProteinFamily_1011883	54.5879	74.1835	29.549
ProteinFamily_1011885	54.8957	74.6388	28.5714
ProteinFamily_1011896	57.289	69.5652	29.9233
ProteinFamily_1011924	53.3333	72.8571	31.1905
ProteinFamily_1011938	53.3217	73.7762	28.3217
ProteinFamily_1011968	54.5073	71.0692	30.1887
ProteinFamily_1011969	55.1282	68.9744	32.3077
ProteinFamily_1011982	54.2453	74.0566	29.4025
ProteinFamily_1012043	55.4023	70.5747	30.5747
ProteinFamily_1012050	54.1063	73.43	29.9517
ProteinFamily_1012112	55.7778	69.5556	30.8889
ProteinFamily_1012162	54.9898	73.7271	31.5682
ProteinFamily_1012313	52.9787	73.617	29.3617
ProteinFamily_1012375	53.0435	72.4638	28.6957
ProteinFamily_1012385	53.8462	74.6154	28.7692
ProteinFamily_1012389	56.9322	73.4513	22.7139
ProteinFamily_101240	54.6841	72.7669	33.9869
ProteinFamily_101248	54.1401	74.5223	28.5032
ProteinFamily_1012483	50.8929	73.4375	33.9286
ProteinFamily_101249	56.5445	71.9895	25.9162
ProteinFamily_1012501	55.6373	74.5098	25.4902
ProteinFamily_1012542	54.2194	72.3629	30.8017
ProteinFamily_1012553	54.5699	72.5806	25.8065
ProteinFamily_101256	54.2234	73.5695	29.9728
ProteinFamily_1012570	54.375	73.9062	29.375
ProteinFamily_1012572	54.321	74.537	29.1667
ProteinFamily_1012575	56.9072	74.2268	27.0103
ProteinFamily_1012583	53.317	71.2531	29.2383
ProteinFamily_1012591	52.6055	73.9454	30.273
ProteinFamily_1012604	55.4639	78.1443	23.7113
ProteinFamily_1012617	52.9915	70.6553	32.4786
ProteinFamily_1012651	53.8462	71.7949	30.1775
ProteinFamily_1012728	54.0682	72.9659	28.084
ProteinFamily_1012754	55.3191	67.7812	34.9544
ProteinFamily_1012759	53.6443	71.4286	27.6968
ProteinFamily_1012816	53.1328	76.4411	30.5764
ProteinFamily_1012832	54.9909	73.5027	28.1307
ProteinFamily_1012859	56.051	70.4883	30.7856
ProteinFamily_101286	53.2847	72.0195	28.4672
ProteinFamily_1012885	54.6191	73.5818	29.0113
ProteinFamily_1012890	54.4861	74.7145	28.7113
ProteinFamily_1012946	53.3333	74.902	27.2549
ProteinFamily_1012959	54.1985	74.8092	29.1603
ProteinFamily_1012979	54.7386	74.6732	28.9216
ProteinFamily_1013167	55.5241	71.6714	28.0453
ProteinFamily_10133	55.8603	69.8254	28.6783
ProteinFamily_1013345	54.1534	73.4824	29.8722
ProteinFamily_101336	54.085	75.3268	28.7582
ProteinFamily_1013372	54.5763	75.7627	27.1186
ProteinFamily_1013401	55.9036	70.3614	31.3253
ProteinFamily_1013413	53.4202	74.9186	29.8046
ProteinFamily_1013560	54.4018	72.4605	30.0226
ProteinFamily_1013589	54.5977	69.2529	33.908
ProteinFamily_1013600	53.9658	74.6501	29.0824
ProteinFamily_1013617	54.644	74.4582	29.1022
ProteinFamily_1013648	54.5455	73.928	28.4734
ProteinFamily_101365	54.918	71.5847	33.3333
ProteinFamily_1013664	53.8991	78.211	29.8165
ProteinFamily_1013735	54.2553	74.6201	29.0274
ProteinFamily_1013752	53.9267	76.7016	26.9634
ProteinFamily_1013811	53.2995	73.8579	29.6954
ProteinFamily_1013893	54.2429	74.5424	29.2845
ProteinFamily_1013926	54.1304	72.8261	30.6522
ProteinFamily_101393	54.1033	74.6201	29.0274
ProteinFamily_1013947	53.2258	76.0369	27.6498
ProteinFamily_1014021	53.9007	77.5414	27.4232
ProteinFamily_1014031	55.0813	71.3415	30.0813
ProteinFamily_1014113	54.3967	72.8016	29.4479
ProteinFamily_1014222	53.1532	76.7568	28.2883
ProteinFamily_1014224	56.9767	72.3837	27.3256
ProteinFamily_101424	53.0414	72.9927	28.7105
ProteinFamily_1014244	54.3478	74.3083	25.0988
ProteinFamily_1014261	51.7157	78.6765	26.7157
ProteinFamily_1014262	53.9185	74.7649	29.1536
ProteinFamily_1014307	53.0756	72.935	30.58
ProteinFamily_1014367	53.7618	74.4514	29.3103
ProteinFamily_1014373	55.102	74.7449	28.8265
ProteinFamily_1014400	55.3535	73.5354	29.2929
ProteinFamily_1014403	53.4483	76.2069	28.6207
ProteinFamily_1014443	54.1985	74.6565	29.1603
ProteinFamily_1014465	55.4439	74.2044	28.8107
ProteinFamily_1014485	56.7568	72.2008	28.5714
ProteinFamily_1014493	55.7656	72.7788	27.7883
ProteinFamily_1014571	53.1088	72.5389	28.4974
ProteinFamily_1014579	54.4118	70.7983	30.2521
ProteinFamily_1014619	54.1342	74.103	29.1732
ProteinFamily_101478	51.8817	78.4946	26.3441
ProteinFamily_1014783	55.1622	71.3864	33.6283
ProteinFamily_1014806	54.1471	74.8044	28.9515
ProteinFamily_1014846	54.8913	71.7391	28.5326
ProteinFamily_101486	52.521	76.6807	31.5126
ProteinFamily_101498	55.2301	70.9205	29.9163
ProteinFamily_1015000	53.7074	71.7435	32.4649
ProteinFamily_101512	54.2424	74.697	29.0909
ProteinFamily_101523	53.76	73.92	30.08
ProteinFamily_1015244	56.2162	72.973	30.5405
ProteinFamily_1015275	54.5272	72.0322	30.7847
ProteinFamily_1015323	55.5276	70.1005	34.9246
ProteinFamily_1015438	55.2995	72.3502	26.2673
ProteinFamily_101544	55.2632	73.8596	29.4737
ProteinFamily_1015452	53.6013	76.0469	28.8107
ProteinFamily_1015476	55.0538	73.3333	29.0323
ProteinFamily_1015491	52.381	73.0159	32.5397
ProteinFamily_1015519	53.8328	73.6934	29.4425
ProteinFamily_1015529	54.902	73.1373	32.3529
ProteinFamily_1015558	54.08	73.92	29.76
ProteinFamily_1015584	53.9535	74.7287	28.9922
ProteinFamily_1015600	53.9877	74.6933	29.2945
ProteinFamily_1015604	54.7521	72.9339	27.8926
ProteinFamily_1015726	56.0472	71.9764	31.5634
ProteinFamily_1015728	53.7964	73.6672	30.21
ProteinFamily_1015740	53.2374	75.3597	30.036
ProteinFamily_101579	54.4053	72.0264	33.7004
ProteinFamily_1015813	56.4433	70.8763	29.6392
ProteinFamily_1015882	53.1034	74.9425	26.2069
ProteinFamily_1015957	51.0204	74.0525	27.9883
ProteinFamily_1016084	55.3936	74.344	33.8192
ProteinFamily_1016092	54.1339	73.0315	29.1339
ProteinFamily_1016112	54.0458	74.5038	29.0076
ProteinFamily_1016132	53.4602	75.6055	28.5467
ProteinFamily_101632	52.8757	76.2523	27.8293
ProteinFamily_101636	54.0765	73.2113	30.4493
ProteinFamily_101641	53.9755	74.6177	28.8991
ProteinFamily_101650	53.7975	74.3671	30.0633
ProteinFamily_1016535	54.2553	74.6201	29.1793
ProteinFamily_101657	53.7262	74.3501	28.7695
ProteinFamily_101666	54.1818	72.3636	31.8182
ProteinFamily_1016671	56.6667	70.7143	31.9048
ProteinFamily_1016688	54.375	73.9062	29.5312
ProteinFamily_1016762	54.0584	73.539	29.8701
ProteinFamily_1016815	55.4217	73.6948	30.3213
ProteinFamily_1016857	53.9683	74.4048	29.5635
ProteinFamily_1016863	54.195	73.6961	32.4263
ProteinFamily_1016873	54.4304	72.9958	29.5359
ProteinFamily_101688	54.2424	74.697	29.0909
ProteinFamily_1016883	55.0308	73.5113	31.4168
ProteinFamily_1016886	54.1857	74.7336	29.0715
ProteinFamily_1016888	55.0691	71.8894	31.3364
ProteinFamily_1016889	55.414	70.4883	30.7856
ProteinFamily_1016892	55.1613	74.1935	29.1935
ProteinFamily_1016916	54.1063	74.7182	28.5024
ProteinFamily_1016921	54.3478	74.6894	28.882
ProteinFamily_1016922	55.5556	72.5	26.9444
ProteinFamily_1016934	53.2895	75.3289	28.2895
ProteinFamily_1016935	54.1475	72.3502	30.4147
ProteinFamily_1016944	53.2787	77.0492	29.5082
ProteinFamily_1016953	53.5373	74.9522	26.3862
ProteinFamily_1016965	55	71.5789	30.5263
ProteinFamily_1016974	53.6896	73.7913	30.0254
ProteinFamily_1016979	56.3636	73.2468	29.0909
ProteinFamily_1016981	54.7244	72.0472	29.9213
ProteinFamily_1016986	54.4987	73.5219	30.3342
ProteinFamily_1016989	54.4954	73.578	29.5413
ProteinFamily_1016990	55.1515	71.3131	32.3232
ProteinFamily_1017006	55.6	71.4	32.6
ProteinFamily_101701	54.291	72.2015	30.2239
ProteinFamily_1017015	55.4124	73.7113	29.6392
ProteinFamily_1017016	54.1237	74.3986	28.0069
ProteinFamily_1017024	51.6539	72.5191	33.5878
ProteinFamily_1017054	54.4231	72.1154	31.9231
ProteinFamily_1017070	53.8336	73.7357	30.0163
ProteinFamily_101708	54.0616	74.5098	28.0112
ProteinFamily_1017095	54.1935	74.0323	29.6774
ProteinFamily_101710	53.7092	71.5134	38.2789
ProteinFamily_1017141	54.2623	73.6066	30
ProteinFamily_1017145	53.4125	72.997	26.7062
ProteinFamily_1017230	53.8715	76.112	28.9951
ProteinFamily_1017235	54.6569	75.4902	28.1863
ProteinFamily_1017257	55.9406	72.5248	28.9604
ProteinFamily_1017265	55.2463	72.591	29.5503
ProteinFamily_1017292	53.6346	74.4597	26.9155
ProteinFamily_1017293	53.9683	72.4868	29.8942
ProteinFamily_1017306	54.7945	72.0157	31.7025
ProteinFamily_101731	54.0338	74.1088	25.3283
ProteinFamily_1017321	52.5943	77.8302	27.1226
ProteinFamily_101736	52.0295	73.6162	29.8893
ProteinFamily_1017369	54.2923	74.2459	26.2181
ProteinFamily_1017389	57.0201	71.3467	26.361
ProteinFamily_1017501	54.9603	72.619	29.9603
ProteinFamily_1017531	54.5956	74.2647	27.7574
ProteinFamily_1017535	54.0458	74.5038	29.0076
ProteinFamily_1017557	53.125	75.8523	27.2727
ProteinFamily_1017565	53.5938	74.375	29.5312
ProteinFamily_1017575	53.7931	76.3793	29.1379
ProteinFamily_10176	53.8972	74.1294	30.3483
ProteinFamily_1017649	52.2788	75.8713	26.8097
ProteinFamily_1017672	57.3113	75.2358	23.5849
ProteinFamily_1017700	54.0248	74.613	28.9474
ProteinFamily_1017754	53.9062	76.5625	29.1667
ProteinFamily_1017762	53.9735	76.3245	29.3046
ProteinFamily_1017776	54.1667	74.375	28.5417
ProteinFamily_1017786	54.0462	72.5434	26.8786
ProteinFamily_1017805	55.3977	77.5568	24.4318
ProteinFamily_1017832	53.1306	74.9553	27.1914
ProteinFamily_1017835	52.4809	74.4275	27.4809
ProteinFamily_101785	52.0231	79.4798	22.5434
ProteinFamily_1017858	53.7653	73.38	29.5972
ProteinFamily_101797	53.3333	73.3333	28.3951
ProteinFamily_1018000	54.5652	74.5652	30.2174
ProteinFamily_1018002	56.2341	72.7735	29.771
ProteinFamily_1018157	54.4248	72.3451	30.7522
ProteinFamily_1018186	54.7619	68.75	33.3333
ProteinFamily_1018214	55.1859	73.3855	29.1585
ProteinFamily_1018244	54.1176	73.8235	29.4118
ProteinFamily_1018274	54.8961	68.8427	33.5312
ProteinFamily_1018296	54.4861	73.5726	29.2007
ProteinFamily_101834	53.8302	74.3271	29.1925
ProteinFamily_1018346	55.4377	71.3528	32.3607
ProteinFamily_1018371	54.8173	74.0864	28.7375
ProteinFamily_1018380	54.7386	73.6928	29.085
ProteinFamily_1018431	54.3582	74.0095	29.0016
ProteinFamily_1018457	56.7961	73.7864	28.8835
ProteinFamily_1018563	53.2338	73.3831	26.3682
ProteinFamily_1018605	54.4207	74.5427	28.9634
ProteinFamily_1018606	54.1766	70.4057	32.6969
ProteinFamily_1018645	56.7073	71.0366	29.5732
ProteinFamily_1018683	53.5014	78.1513	25.7703
ProteinFamily_101875	53.8462	75.2137	28.0342
ProteinFamily_1018758	53.3958	72.3653	29.274
ProteinFamily_1018793	54.0034	74.276	28.6201
ProteinFamily_101881	57.7982	73.1651	29.5872
ProteinFamily_1018842	54.0335	74.7336	29.0715
ProteinFamily_1018870	55.5794	72.3176	31.7597
ProteinFamily_101890	54.6798	72.6601	29.3103
ProteinFamily_101896	55.1483	74.3455	29.1449
ProteinFamily_1018987	51.5385	72.5641	31.2821
ProteinFamily_1019033	54.902	71.3235	32.3529
ProteinFamily_1019039	54.3645	74.732	29.2496
ProteinFamily_1019041	55.9611	71.5328	36.7397
ProteinFamily_1019043	53.4483	73.1527	30.7882
ProteinFamily_1019048	53.9683	74.4444	28.5714
ProteinFamily_1019095	54.071	72.0251	27.9749
ProteinFamily_1019125	53.5714	72.0238	27.6786
ProteinFamily_1019199	54.2125	74.359	28.2051
ProteinFamily_1019238	54.1899	72.9981	29.6089
ProteinFamily_1019333	56.2162	71.6216	30.2703
ProteinFamily_1019456	54.8571	71.1429	27.7143
ProteinFamily_1019471	55.4192	73.0061	29.4479
ProteinFamily_1019654	53.9162	76.1384	28.051
ProteinFamily_1019680	55.0761	72.335	27.665
ProteinFamily_1019722	53.2578	74.5042	28.8952
ProteinFamily_1019738	53.8298	72.5532	30
ProteinFamily_1019810	53.6388	71.159	30.9973
ProteinFamily_1019817	53.5014	77.591	23.5294
ProteinFamily_1019818	52.3691	77.8055	26.4339
ProteinFamily_1019869	54.6448	76.5027	27.8689
ProteinFamily_1019922	54.1528	76.0797	29.0698
ProteinFamily_1019972	53.972	71.729	29.9065
ProteinFamily_1019980	55.2209	74.6988	29.1165
ProteinFamily_1019993	55.1195	72.8669	28.8396
ProteinFamily_1020138	57.2973	73.7838	27.5676
ProteinFamily_1020142	56.0364	70.1595	31.2073
ProteinFamily_1020247	55.0308	73.306	31.8275
ProteinFamily_1020262	53.9384	74.1438	29.2808
ProteinFamily_1020310	54.1012	75.9162	28.4468
ProteinFamily_1020387	53.8961	74.1883	28.4091
ProteinFamily_102041	55.7411	73.2777	32.3591
ProteinFamily_1020419	55.0388	73.4496	29.6512
ProteinFamily_1020500	55.9322	74.5763	28.5714
ProteinFamily_102053	56.713	71.0648	31.0185
ProteinFamily_1020648	54.352	74.0812	28.0464
ProteinFamily_1020665	55.3623	74.7826	26.6667
ProteinFamily_1020684	54.2373	73.8983	30.339
ProteinFamily_1020688	53.8058	74.2782	31.2336
ProteinFamily_1020704	54.5016	73.6334	28.7781
ProteinFamily_1020744	52.6863	73.3102	29.9827
ProteinFamily_1020797	54.173	74.6586	28.9833
ProteinFamily_1020804	53.3643	76.5661	27.8422
ProteinFamily_102087	54.0064	75.1603	29.3269
ProteinFamily_1020889	53.6913	73.8255	28.3557
ProteinFamily_1020909	55.7656	74.4802	29.3006
ProteinFamily_102092	56.2802	69.3237	30.6763
ProteinFamily_1020936	56.7265	70.852	29.5964
ProteinFamily_1020990	54.4479	74.3865	29.1411
ProteinFamily_1021050	54.2725	71.5935	31.1778
ProteinFamily_1021132	58.1152	71.9895	30.1047
ProteinFamily_1021139	53.9496	75.6303	28.9076
ProteinFamily_1021224	53.6713	73.0769	30.4196
ProteinFamily_1021232	54.1463	73.6585	28.2927
ProteinFamily_1021256	53.2258	73.9919	30.6452
ProteinFamily_1021257	54.4304	74.4726	31.6456
ProteinFamily_1021259	54.2857	73.6735	31.6327
ProteinFamily_1021306	54.644	74.3034	29.257
ProteinFamily_102141	51.1628	72.093	33.4038
ProteinFamily_1021411	54.0498	74.6106	29.2835
ProteinFamily_1021445	54.1538	74.4615	29.0769
ProteinFamily_1021452	53.8462	73.6752	29.2308
ProteinFamily_1021488	55.4598	73.2759	28.7356
ProteinFamily_102149	56.057	72.4466	24.228
ProteinFamily_1021518	54.3672	72.3708	31.5508
ProteinFamily_1021538	54.6667	73.7143	28.381
ProteinFamily_1021784	54.2094	73.306	28.3368
ProteinFamily_1022028	53.7217	74.5955	28.479
ProteinFamily_102208	52.5199	76.1273	27.0557
ProteinFamily_102214	54.5171	74.4548	29.1277
ProteinFamily_1022199	55.095	74.4387	28.6701
ProteinFamily_1022227	54.3379	74.5814	29.0715
ProteinFamily_1022246	55.9829	70.5128	30.1282
ProteinFamily_1022256	55.0909	73.0909	31.0909
ProteinFamily_1022284	54.8638	71.9844	31.5175
ProteinFamily_1022325	53.748	73.8437	28.8676
ProteinFamily_1022328	53.9267	73.822	30.3665
ProteinFamily_1022331	54.4674	75.2577	27.3196
ProteinFamily_1022332	55.4167	71.6667	33.125
ProteinFamily_1022339	54.1857	74.5814	29.0715
ProteinFamily_1022343	53.1469	76.7483	28.4965
ProteinFamily_1022349	56.8862	71.5569	29.6407
ProteinFamily_1022354	55.7971	72.7053	35.5072
ProteinFamily_1022355	54.6809	70.4255	30.8511
ProteinFamily_1022358	53.0488	74.7967	29.6748
ProteinFamily_1022374	54.4068	73.8983	28.4746
ProteinFamily_1022397	54.1985	76.5267	27.8626
ProteinFamily_1022417	53.7653	73.5552	28.7215
ProteinFamily_1022421	53.9863	70.8428	30.2961
ProteinFamily_1022434	53.8947	75.1579	28
ProteinFamily_1022440	53.2143	73.3929	30.7143
ProteinFamily_1022447	54.8105	73.4694	27.1137
ProteinFamily_1022475	51.676	72.905	31.0056
ProteinFamily_1022485	53.3784	73.4797	30.0676
ProteinFamily_1022489	55.2124	73.5521	27.6062
ProteinFamily_1022498	52.9745	70.255	32.0113
ProteinFamily_1022506	53.0769	77.5	27.5
ProteinFamily_1022524	52.7108	71.3855	34.9398
ProteinFamily_1022529	53.6765	74.4485	26.6544
ProteinFamily_1022537	54.3344	74.4582	29.1022
ProteinFamily_102260	54.9569	73.9224	31.0345
ProteinFamily_1022659	52.4706	72.4706	29.1765
ProteinFamily_1022700	53.8217	74.6815	28.9809
ProteinFamily_1022704	54.2495	72.8752	31.4647
ProteinFamily_1022716	54.4715	73.9837	29.7561
ProteinFamily_1022825	57.1839	72.1264	27.8736
ProteinFamily_102285	53.6723	78.8136	24.8588
ProteinFamily_1022867	53.8462	76.0355	26.9231
ProteinFamily_1022871	54.3614	73.9875	29.1277
ProteinFamily_1022877	54.173	74.6586	28.9833
ProteinFamily_102289	56.6489	72.6064	30.0532
ProteinFamily_1022965	52.5126	69.3467	31.6583
ProteinFamily_102300	54.1599	74.062	30.0163
ProteinFamily_1023020	53.9249	75.7679	27.9863
ProteinFamily_1023044	55.2752	70.6422	33.945
ProteinFamily_1023119	54.1159	74.6951	29.1159
ProteinFamily_1023135	53.8869	75.6184	28.2686
ProteinFamily_1023155	54.2268	71.9588	31.134
ProteinFamily_1023210	54.7703	73.4982	29.1519
ProteinFamily_1023243	55.3897	73.7977	29.8507
ProteinFamily_1023298	54.7445	74.0876	28.8321
ProteinFamily_1023336	54.3831	74.6753	28.2468
ProteinFamily_102343	52.9412	77.9956	26.7974
ProteinFamily_1023448	53.9823	73.6726	29.646
ProteinFamily_1023505	54.6911	71.6247	29.9771
ProteinFamily_1023534	54.9296	71.1268	31.9249
ProteinFamily_1023577	54.5879	74.6501	28.9269
ProteinFamily_10236	54.3967	74.0286	29.0389
ProteinFamily_1023615	54.3478	74.1848	31.5217
ProteinFamily_1023651	56.25	69.0476	36.6071
ProteinFamily_1023676	55.4318	68.5237	33.4262
ProteinFamily_1023750	54.9696	72.0081	31.4402
ProteinFamily_1023761	55.9036	74.2169	27.9518
ProteinFamily_1023780	53.222	73.2697	27.685
ProteinFamily_102384	55.4896	77.4481	23.1454
ProteinFamily_1023894	54.1857	74.7336	29.2237
ProteinFamily_1023904	53.8188	74.6004	27.7087
ProteinFamily_1023950	53.7549	73.1225	29.8419
ProteinFamily_1023977	53.7611	72.3451	29.4248
ProteinFamily_102407	53.9877	74.6933	29.2945
ProteinFamily_1024145	55.3816	73.7769	29.3542
ProteinFamily_1024173	56.1983	73.1405	30.3719
ProteinFamily_102422	53.2039	73.2039	31.6505
ProteinFamily_1024235	53.5461	73.5816	28.3688
ProteinFamily_1024243	55.666	71.173	29.8211
ProteinFamily_1024252	54.5302	73.6577	29.1946
ProteinFamily_1024254	54.878	74.0418	29.7909
ProteinFamily_1024263	56.1358	73.6292	25.8486
ProteinFamily_1024291	54.8753	70.7483	33.7868
ProteinFamily_1024305	54.4304	71.8987	31.8987
ProteinFamily_1024457	56.2682	72.8863	32.07
ProteinFamily_1024476	54.7758	73.6842	29.2398
ProteinFamily_1024629	54.0338	75.6098	26.6417
ProteinFamily_1024645	51.532	73.2591	31.7549
ProteinFamily_1024653	56.0081	72.5051	27.2912
ProteinFamily_1024698	55.2876	74.397	30.7978
ProteinFamily_1024733	53.2951	75.3582	27.7937
ProteinFamily_1024779	54.1818	73.4545	26.7273
ProteinFamily_1024787	54.0931	74.3178	29.053
ProteinFamily_102483	54.5723	71.3864	34.8083
ProteinFamily_1024835	54.512	71.639	30.2026
ProteinFamily_1024892	53.7396	72.5762	29.0859
ProteinFamily_1024896	55.6017	73.2365	31.1203
ProteinFamily_102490	55.0515	73.8144	31.7526
ProteinFamily_102500	54.2601	71.5247	33.4081
ProteinFamily_1025011	55.4762	70	36.6667
ProteinFamily_1025027	53.528	76.399	27.2506
ProteinFamily_1025095	54.3294	74.5331	28.5229
ProteinFamily_1025101	55.4688	74.0234	31.8359
ProteinFamily_1025118	54.0616	71.9888	27.1709
ProteinFamily_102517	54.1818	74.3636	28.7273
ProteinFamily_1025171	54.2208	73.8636	29.0584
ProteinFamily_1025201	55.1724	73.4914	29.5259
ProteinFamily_1025221	55.625	70.4167	31.0417
ProteinFamily_1025285	53.3835	73.1203	31.391
ProteinFamily_1025328	53.6443	72.3032	32.3615
ProteinFamily_1025345	54.3689	74.5146	26.9417
ProteinFamily_1025346	54.3046	76.1589	28.6424
ProteinFamily_1025389	53.8588	73.399	30.0493
ProteinFamily_102539	55.5556	75.2778	26.6667
ProteinFamily_1025430	51.6667	73.8889	30.2778
ProteinFamily_102550	54.0373	75.1553	28.882
ProteinFamily_102551	53.7313	77.6119	18.209
ProteinFamily_102552	55.615	70.0535	30.2139
ProteinFamily_1025598	53.9683	73.4694	33.5601
ProteinFamily_102561	52.9577	70.4225	30.9859
ProteinFamily_1025679	55.042	74.1597	29.6218
ProteinFamily_1025696	53.9755	74.4648	29.2049
ProteinFamily_102571	54.5627	73.384	31.9392
ProteinFamily_1025719	52.2936	74.3119	27.3394
ProteinFamily_1025720	54.1159	74.8476	29.1159
ProteinFamily_102578	56.5574	76.5027	31.9672
ProteinFamily_102579	54.3919	73.3108	30.5743
ProteinFamily_102580	50.9847	70.6783	30.4158
ProteinFamily_102588	54.1254	73.9274	28.8779
ProteinFamily_1025895	55.2688	70.7527	30.1075
ProteinFamily_102602	53.1915	72.5768	29.3144
ProteinFamily_1026100	54.4586	74.3631	28.8217
ProteinFamily_102619	53.9867	74.0864	30.7309
ProteinFamily_102628	54.3321	74.0072	28.7004
ProteinFamily_1026366	54.6448	69.9454	28.9617
ProteinFamily_102642	54.1601	74.5683	29.6703
ProteinFamily_102645	53.7688	76.7169	28.6432
ProteinFamily_1026488	54.3253	73.7024	28.5467
ProteinFamily_102651	53.75	75	27.5
ProteinFamily_102655	54.1139	74.2089	29.7468
ProteinFamily_1026600	55.0129	73.5219	31.1054
ProteinFamily_1026604	54.6012	73.8241	31.6973
ProteinFamily_1026606	53.8298	74.6809	30.6383
ProteinFamily_1026629	53.3465	76.5748	28.3465
ProteinFamily_1026685	54.1159	74.5427	29.2683
ProteinFamily_1026750	52.5799	74.6929	31.2039
ProteinFamily_1026797	54.1118	73.3553	30.0987
ProteinFamily_1026805	54.0832	74.5763	29.2758
ProteinFamily_1026833	54.359	74.0171	29.2308
ProteinFamily_1026845	54.3165	75.8993	27.6978
ProteinFamily_1026857	53.4819	69.6379	29.5265
ProteinFamily_1026885	55.6064	72.3112	27.6888
ProteinFamily_102690	53.8462	74.2475	28.9298
ProteinFamily_1026909	56.5116	71.3953	29.5349
ProteinFamily_1026923	55.123	70.9016	30.9426
ProteinFamily_1026926	54.5918	74.1497	28.9116
ProteinFamily_102694	54.7135	74.8614	26.9871
ProteinFamily_1026981	55.6793	73.0512	27.8396
ProteinFamily_1026983	53.1746	76.9841	25.1323
ProteinFamily_1027007	54.5455	74.8414	32.3467
ProteinFamily_1027010	55.9078	72.0461	31.4121
ProteinFamily_1027090	53.8721	74.0741	28.9562
ProteinFamily_1027125	54.2234	72.752	29.4278
ProteinFamily_1027129	54.6196	72.5543	32.0652
ProteinFamily_1027168	53.9171	74.9616	28.725
ProteinFamily_102721	53.5248	76.2402	28.9817
ProteinFamily_1027270	55.0976	71.1497	32.7549
ProteinFamily_1027279	55.5825	70.6311	30.5825
ProteinFamily_1027375	53.7084	76.9821	27.11
ProteinFamily_102749	55.6497	74.2938	29.661
ProteinFamily_1027704	55.7185	73.3138	26.6862
ProteinFamily_1027712	54.1538	74.4615	29.5385
ProteinFamily_1027717	54.1009	74.6057	29.653
ProteinFamily_1027718	53.9241	71.3924	26.8354
ProteinFamily_1027722	53.9051	74.5789	29.0965
ProteinFamily_1027726	53.2663	71.608	28.392
ProteinFamily_1027738	54.4118	72.0588	27.6961
ProteinFamily_1027751	57.2398	76.9231	21.9457
ProteinFamily_1027755	54.1342	74.571	29.1732
ProteinFamily_1027759	54.4944	71.7228	31.2734
ProteinFamily_1027766	53.6111	78.3333	24.1667
ProteinFamily_1027779	55.531	73.8938	29.646
ProteinFamily_1027788	54.4462	73.947	29.3292
ProteinFamily_1027795	56.7335	73.639	27.5072
ProteinFamily_1027798	53.8899	73.055	30.9298
ProteinFamily_1027804	51.3919	75.3747	27.1949
ProteinFamily_1027813	56.7329	75.0552	27.3731
ProteinFamily_1027834	56.2852	72.9831	27.7674
ProteinFamily_1027850	54.9474	73.0526	32.2105
ProteinFamily_1027858	54.3046	73.7307	33.1126
ProteinFamily_1027870	54.1339	73.622	29.7244
ProteinFamily_1027875	54.9407	74.3083	29.0514
ProteinFamily_1027920	54.766	72.7903	30.5026
ProteinFamily_1027925	53.4323	75.6957	28.757
ProteinFamily_1027938	54.5902	74.2623	29.0164
ProteinFamily_1027947	53.5787	75.6646	28.6299
ProteinFamily_1027950	53.3898	75.9322	28.4746
ProteinFamily_1027986	55.0218	71.8341	32.5328
ProteinFamily_1027995	55.4566	74.833	27.3942
ProteinFamily_1028102	54.2424	74.697	29.0909
ProteinFamily_1028116	53.6398	73.5632	29.6935
ProteinFamily_1028124	54.3103	74.3534	30.819
ProteinFamily_1028134	57.0248	71.6253	36.3636
ProteinFamily_1028161	55.6561	70.8145	30.3167
ProteinFamily_1028165	55.4545	76.3636	26.1364
ProteinFamily_1028173	55.3236	71.19	29.6451
ProteinFamily_1028174	53.9305	72.9433	29.4333
ProteinFamily_1028300	58.4416	71.9481	25.974
ProteinFamily_1028322	54.4898	72.6531	31.0204
ProteinFamily_1028425	55.2163	70.229	31.2977
ProteinFamily_1028439	52.8369	73.227	30.3191
ProteinFamily_1028443	52.8947	68.9474	35.7895
ProteinFamily_1028445	53.629	76.6129	29.4355
ProteinFamily_1028486	54.943	71.2928	30.038
ProteinFamily_1028509	53.9877	74.5399	29.2945
ProteinFamily_1028512	54.5455	72.5455	30.1818
ProteinFamily_1028514	52.8767	70.6849	31.5068
ProteinFamily_1028545	55.5315	76.5727	27.5488
ProteinFamily_1028551	54.2744	76.3419	27.2366
ProteinFamily_1028553	53.831	76.2279	26.9155
ProteinFamily_1028590	55.292	73.1752	27.3723
ProteinFamily_1028604	55.8333	72.7778	24.4444
ProteinFamily_1028659	54.6256	74.0088	28.6344
ProteinFamily_1028675	53.944	70.4835	28.4987
ProteinFamily_1028681	55.6989	72.4731	30.5376
ProteinFamily_1028761	55.7769	76.2948	25.498
ProteinFamily_1028812	56.7204	70.1613	28.4946
ProteinFamily_1028819	52.7638	73.6181	29.6482
ProteinFamily_1028838	53.7008	74.4882	29.6063
ProteinFamily_1028863	55.4779	70.6294	33.3333
ProteinFamily_1028867	54.023	74.22	29.5567
ProteinFamily_102889	54.2188	74.5312	28.2812
ProteinFamily_1028891	53.9051	74.4257	29.0965
ProteinFamily_1028934	55.9653	71.1497	32.538
ProteinFamily_1029034	54.8628	71.8204	32.1696
ProteinFamily_1029041	54.8387	73.1183	29.3011
ProteinFamily_1029047	55.4299	71.267	31.9005
ProteinFamily_1029055	54.7332	73.1497	29.9484
ProteinFamily_1029058	56.0976	74.7967	31.7073
ProteinFamily_102915	54.3379	74.5814	28.9193
ProteinFamily_102923	53.7563	75.626	28.8815
ProteinFamily_1029230	52.7725	72.6577	30.9751
ProteinFamily_1029290	54.6341	73.6585	29.1057
ProteinFamily_1029298	54.4922	71.4844	29.6875
ProteinFamily_1029332	53.5642	76.9857	29.5316
ProteinFamily_1029377	53.2374	76.7986	27.518
ProteinFamily_1029400	54.4025	74.2138	29.0881
ProteinFamily_102943	58.3541	72.3192	25.9352
ProteinFamily_102945	53.9634	74.5427	29.1159
ProteinFamily_1029458	55.0914	70.4961	32.1149
ProteinFamily_1029473	54.1156	76.007	28.5464
ProteinFamily_1029485	54.8552	72.7428	28.9608
ProteinFamily_1029537	53.3482	71.2054	31.0268
ProteinFamily_1029561	56.867	73.176	31.1159
ProteinFamily_1029570	54.6798	72.9064	31.7734
ProteinFamily_1029605	52.8986	72.2222	34.7826
ProteinFamily_1029609	54.6875	69.2708	30.4688
ProteinFamily_102964	54.6296	72.7778	28.5185
ProteinFamily_1029641	54.0958	74.4977	28.5935
ProteinFamily_1029699	53.5831	73.7785	30.1303
ProteinFamily_102974	53.253	73.7349	28.9157
ProteinFamily_1029792	54.1159	74.6951	29.1159
ProteinFamily_1029823	54.8098	72.0358	34.0045
ProteinFamily_1029832	54.1342	74.727	29.1732
ProteinFamily_1029855	56.129	71.6129	30.3226
ProteinFamily_102988	53.6412	74.0675	27.8863
ProteinFamily_102991	55.1724	70.2918	32.3607
ProteinFamily_1029922	54.0335	74.5814	29.0715
ProteinFamily_1029937	53.0271	78.0793	26.096
ProteinFamily_1029949	53.4392	75.8377	28.7478
ProteinFamily_103006	53.4921	74.127	29.2063
ProteinFamily_103008	54.4674	74.9141	28.866
ProteinFamily_1030124	53.5817	73.9255	27.5072
ProteinFamily_1030159	54.25	71.25	28.75
ProteinFamily_1030181	55.5249	69.0608	32.0442
ProteinFamily_1030201	53.6713	74.1259	28.4965
ProteinFamily_1030334	56.5574	71.0383	29.235
ProteinFamily_1030363	54.1985	75.0636	28.7532
ProteinFamily_1030427	53.92	74.56	28.48
ProteinFamily_103045	54.1329	75.6888	29.3355
ProteinFamily_1030460	53.5101	74.259	29.3292
ProteinFamily_1030469	52.9126	71.6019	31.068
ProteinFamily_1030478	54.265	73.5027	31.3975
ProteinFamily_10305	55.1859	73.7769	28.18
ProteinFamily_1030549	53.7915	71.09	32.4645
ProteinFamily_1030568	56.4246	69.5531	29.3296
ProteinFamily_1030574	54.1342	74.571	29.1732
ProteinFamily_1030703	54	74.4615	29.0769
ProteinFamily_1030706	54.1033	74.6201	29.1793
ProteinFamily_1030743	54.0041	75.77	27.1047
ProteinFamily_1030749	54.8	70.6	30.4
ProteinFamily_1030750	52.3256	70.3488	36.6279
ProteinFamily_1030829	53.3557	76.1745	29.3624
ProteinFamily_1030846	54.1159	74.6951	29.2683
ProteinFamily_1030908	53.8674	76.5193	26.5193
ProteinFamily_1030911	57.9946	71.0027	32.5203
ProteinFamily_1030922	54.27	69.146	32.5069
ProteinFamily_1030940	53.6998	76.7442	30.0211
ProteinFamily_1030955	54.2904	73.5974	30.363
ProteinFamily_1031022	53.8899	76.2808	27.704
ProteinFamily_103121	52.7059	72.2353	31.7647
ProteinFamily_1031220	54.1899	74.6741	27.7467
ProteinFamily_1031253	53.5354	75.1515	27.4747
ProteinFamily_1031295	53.9823	73.0088	33.1858
ProteinFamily_1031308	55.0505	69.4444	30.8081
ProteinFamily_103137	52.4904	76.4368	28.3525
ProteinFamily_1031470	53.7954	75.5776	28.8779
ProteinFamily_1031606	54.8624	73.578	29.3578
ProteinFamily_103179	53.833	75.9796	28.6201
ProteinFamily_103180	55.7971	73.6715	26.8116
ProteinFamily_1031803	55.0622	74.2451	29.4849
ProteinFamily_103193	58.1655	70.6935	31.9911
ProteinFamily_103201	54.173	74.6586	29.1351
ProteinFamily_1032063	55.0802	71.123	31.2834
ProteinFamily_1032105	53.9267	73.9965	30.0175
ProteinFamily_1032159	56.5934	71.978	33.2418
ProteinFamily_1032182	53.5714	68.75	32.1429
ProteinFamily_1032268	56.5321	72.6841	26.1283
ProteinFamily_1032312	54.1935	73.871	28.5484
ProteinFamily_1032323	55.8559	73.8739	28.8288
ProteinFamily_103240	54.3363	74.6903	27.6106
ProteinFamily_1032474	54.7619	74.7253	27.4725
ProteinFamily_1032480	56.0166	72.6141	26.971
ProteinFamily_103254	55.2174	73.913	27.8261
ProteinFamily_1032572	51.752	74.6631	29.1105
ProteinFamily_103259	56.9444	73.6111	28.9352
ProteinFamily_1032637	53.528	76.6423	25.5474
ProteinFamily_103265	54.1872	73.7274	30.2135
ProteinFamily_1032693	53.5032	74.0446	29.6178
ProteinFamily_103271	54.4882	75.1181	28.0315
ProteinFamily_1032726	54.5008	74.3044	29.6236
ProteinFamily_103275	55.4475	71.9844	29.9611
ProteinFamily_1032851	53.1083	76.3766	28.5968
ProteinFamily_103293	54.1391	75.4967	29.3046
ProteinFamily_1032946	53.2995	76.6497	29.9492
ProteinFamily_103296	54.127	74.7619	28.254
ProteinFamily_1033052	54.3517	74.9556	27.3535
ProteinFamily_103307	53.3214	72.5314	28.7253
ProteinFamily_103310	54.8694	70.0713	31.829
ProteinFamily_1033136	54.3478	74.0683	29.1925
ProteinFamily_1033219	54.1463	74.1463	30.2439
ProteinFamily_1033232	56.8627	75.07	29.6919
ProteinFamily_1033233	51.6304	76.9022	26.087
ProteinFamily_1033237	53.8869	73.1449	30.212
ProteinFamily_1033238	53.7084	72.6343	28.133
ProteinFamily_1033239	54.071	76.8267	26.096
ProteinFamily_1033240	54.2813	74.4648	28.8991
ProteinFamily_1033241	54.7325	73.6626	32.0988
ProteinFamily_1033243	54.8387	73.6973	26.799
ProteinFamily_1033244	54.0323	74.0323	30.3226
ProteinFamily_1033248	53.5928	73.3533	23.9521
ProteinFamily_1033251	54.6584	74.1201	31.8841
ProteinFamily_1033255	53.2294	76.1693	29.1759
ProteinFamily_1033257	53.304	72.9075	29.5154
ProteinFamily_1033264	58.4577	72.3881	24.1294
ProteinFamily_1033272	55.5785	70.8678	31.6116
ProteinFamily_1033285	53.6896	69.7201	32.0611
ProteinFamily_1033287	54.1946	74.4966	28.3557
ProteinFamily_103329	54.0323	71.9758	29.8387
ProteinFamily_1033291	53.6193	67.8284	31.6354
ProteinFamily_1033294	53.1993	74.7715	27.9707
ProteinFamily_1033295	54.424	73.9566	29.7162
ProteinFamily_1033296	53.3582	74.6269	29.4776
ProteinFamily_1033300	57.2519	72.2646	24.9364
ProteinFamily_1033304	54.2553	74.6201	29.0274
ProteinFamily_1033318	54.5624	74.3017	29.2365
ProteinFamily_1033333	53.38	77.3893	28.9044
ProteinFamily_1033335	54.0902	73.6227	30.8848
ProteinFamily_1033340	53.5714	77.9762	32.1429
ProteinFamily_1033341	53.6842	71.8421	32.8947
ProteinFamily_1033348	54.7337	70.7101	31.9527
ProteinFamily_1033354	52.2145	74.1259	27.972
ProteinFamily_103336	53.0726	77.095	29.0503
ProteinFamily_1033364	54.2918	72.5322	31.9742
ProteinFamily_1033401	54.3636	75.2727	27.0909
ProteinFamily_1033408	55.2721	73.1293	28.9116
ProteinFamily_1033416	54.1538	74.3077	28.9231
ProteinFamily_1033437	56.2682	71.4286	27.6968
ProteinFamily_1033455	56.3953	74.4186	26.4535
ProteinFamily_1033463	55.0645	73.2965	28.1768
ProteinFamily_103355	55.1111	75.5556	29.7778
ProteinFamily_1033728	55.7407	74.6296	30
ProteinFamily_1033759	56.0694	71.869	31.2139
ProteinFamily_1033762	52.8822	77.193	28.3208
ProteinFamily_103377	56.5534	71.1165	30.0971
ProteinFamily_1033804	54.5455	71.5152	30.9091
ProteinFamily_1033818	54.2056	74.2991	29.2835
ProteinFamily_1033822	51.9139	73.2057	30.622
ProteinFamily_1033829	55.6995	71.2435	29.0155
ProteinFamily_1033883	54.6448	72.6776	30.7832
ProteinFamily_1033965	54.0476	70.9524	33.3333
ProteinFamily_1033970	54.6012	73.8241	31.4928
ProteinFamily_1033983	57.7236	72.0867	32.2493
ProteinFamily_1033994	53.4304	73.1809	23.9085
ProteinFamily_103401	53.9305	74.4059	31.4442
ProteinFamily_1034046	54.4426	74.1519	28.9176
ProteinFamily_1034102	54.6559	72.2672	31.3765
ProteinFamily_1034123	53.7223	76.66	26.9618
ProteinFamily_1034148	53.1073	71.7514	31.0734
ProteinFamily_1034154	53.951	70.2997	33.2425
ProteinFamily_1034180	55.0775	72.2892	29.2599
ProteinFamily_1034209	54.3379	74.8858	29.2237
ProteinFamily_1034300	55.1899	72.1519	33.9241
ProteinFamily_1034349	53.6866	71.8894	29.0323
ProteinFamily_1034350	53.0973	73.4513	24.4838
ProteinFamily_1034362	54.2714	74.0369	28.9782
ProteinFamily_1034377	55.3846	74.4231	28.6538
ProteinFamily_1034379	53.407	74.2173	28.7293
ProteinFamily_1034411	54.4693	74.3017	27.6536
ProteinFamily_1034412	54.2636	77.7778	25.8398
ProteinFamily_1034437	52.9981	72.9207	30.1741
ProteinFamily_1034476	54.519	68.2216	32.6531
ProteinFamily_1034506	52.6163	69.186	32.2674
ProteinFamily_1034578	54.0476	75.9524	29.5238
ProteinFamily_1034589	53.0172	75	28.8793
ProteinFamily_1034603	52.5126	73.8693	30.6533
ProteinFamily_1034616	51.5625	72.3958	30.7292
ProteinFamily_1034618	54.3247	74.6586	28.9833
ProteinFamily_1034640	54.6205	73.1023	29.3729
ProteinFamily_1034684	54.191	73.6842	28.46
ProteinFamily_1034827	53.6082	73.1959	29.6907
ProteinFamily_1034848	53.7778	71.7778	29.5556
ProteinFamily_1034878	52.9412	75.0507	28.1947
ProteinFamily_1034901	54.1601	74.2543	28.7284
ProteinFamily_1034934	54.8327	73.7918	29.9257
ProteinFamily_1034947	54.3077	74.7692	29.2308
ProteinFamily_1035019	55.1282	69.8718	30.5556
ProteinFamily_103504	54.4148	72.0739	31.2115
ProteinFamily_1035102	53.9863	72.8929	31.8907
ProteinFamily_1035103	53.7133	73.9206	28.3247
ProteinFamily_1035227	54.7244	74.8031	27.3622
ProteinFamily_1035252	52.4272	78.3981	27.4272
ProteinFamily_1035277	54.3909	78.187	24.3626
ProteinFamily_1035281	54.2587	73.817	29.1798
ProteinFamily_1035282	53.6164	74.0566	29.2453
ProteinFamily_1035309	54.5961	71.5877	29.805
ProteinFamily_1035339	55.3488	71.8605	31.1628
ProteinFamily_1035360	56.1024	70.8661	30.7087
ProteinFamily_1035513	53.668	76.2548	28.3784
ProteinFamily_1035532	54.833	73.1107	29.877
ProteinFamily_1035557	53.3487	72.0554	32.1016
ProteinFamily_1035575	54.3554	73.8676	27.7003
ProteinFamily_1035613	54.3269	74.5192	28.5256
ProteinFamily_1035639	54.2763	74.3421	28.6184
ProteinFamily_1035706	54.5267	73.0453	29.6296
ProteinFamily_1035722	53.9101	73.8769	29.6173
ProteinFamily_1035796	54.717	74.6855	29.5597
ProteinFamily_1035839	53.9877	74.6933	29.2945
ProteinFamily_1035970	53.1792	74.9518	26.7823
ProteinFamily_1035973	54.4728	74.2812	28.4345
ProteinFamily_1035983	54.878	72.6829	33.9024
ProteinFamily_103599	55.7143	73.1429	27.7143
ProteinFamily_1036048	52.5424	74.8184	26.8765
ProteinFamily_1036064	54.3071	74.9064	28.2772
ProteinFamily_1036177	54.2813	74.6177	29.3578
ProteinFamily_1036195	55.2486	73.2044	26.2431
ProteinFamily_1036259	54.321	74.2284	29.4753
ProteinFamily_1036263	54.9575	69.4051	33.1445
ProteinFamily_1036307	53.8244	69.4051	32.8612
ProteinFamily_103636	53.6313	69.5531	32.6816
ProteinFamily_1036373	55.2632	73.6842	28.7449
ProteinFamily_1036423	55.7864	69.1395	29.0801
ProteinFamily_1036478	56.7089	70.1266	34.6835
ProteinFamily_1036611	54.0157	74.0157	29.6063
ProteinFamily_1036673	57.0048	70.7729	27.2947
ProteinFamily_1036748	55.5831	71.9603	27.0471
ProteinFamily_1036794	54.3147	73.9425	29.2724
ProteinFamily_1036933	55.3571	72.0238	23.2143
ProteinFamily_1037022	55.132	76.2463	25.8065
ProteinFamily_1037032	54.1033	74.6201	29.1793
ProteinFamily_1037064	53.7678	75.3564	27.2912
ProteinFamily_103709	52.2911	72.7763	26.4151
ProteinFamily_1037111	54.3947	75.6219	28.8557
ProteinFamily_1037115	52.8029	76.4919	27.3056
ProteinFamily_103723	54.7315	74.6803	27.6215
ProteinFamily_1037312	54.2857	73.9683	29.2063
ProteinFamily_103736	54.3933	73.6402	32.2176
ProteinFamily_1037465	55.4987	70.3325	34.2711
ProteinFamily_1037488	54.5315	74.3472	29.0323
ProteinFamily_1037515	53.5533	70.5584	31.2183
ProteinFamily_1037552	53.1915	71.3948	29.5508
ProteinFamily_1037614	54.4207	74.5427	29.1159
ProteinFamily_1037682	55.9055	68.7664	32.8084
ProteinFamily_1037756	55.132	74.4868	29.912
ProteinFamily_1037773	55.916	73.2824	28.8168
ProteinFamily_1037829	53.7367	72.5979	31.4947
ProteinFamily_1037849	55.2239	73.1343	29.602
ProteinFamily_1037857	56.8345	73.8609	28.0576
ProteinFamily_1037879	54.3441	73.4242	30.494
ProteinFamily_1037937	54.3307	77.1654	28.5433
ProteinFamily_1038042	53.7867	74.4977	29.0572
ProteinFamily_1038096	55.3145	73.102	27.9826
ProteinFamily_1038130	53.7797	72.1382	30.4536
ProteinFamily_1038166	54.1071	74.4643	30
ProteinFamily_1038191	54.3624	69.5749	32.6622
ProteinFamily_1038230	54.2683	74.8476	28.9634
ProteinFamily_1038247	54.6689	73.5144	30.7301
ProteinFamily_103825	54.2373	74.2681	29.2758
ProteinFamily_1038306	53.407	73.2965	30.0184
ProteinFamily_1038307	55.8185	75.3452	30.9665
ProteinFamily_1038371	54.1985	74.8092	29.0076
ProteinFamily_1038374	54.8851	71.5517	29.8851
ProteinFamily_103842	50.8621	72.1264	33.046
ProteinFamily_1038478	53.9658	74.1835	29.2379
ProteinFamily_1038489	53.2578	71.3881	29.745
ProteinFamily_1038577	54.1667	73.6667	30.3333
ProteinFamily_1038578	51.6796	77.7778	26.615
ProteinFamily_1038582	53.4759	73.7968	28.0749
ProteinFamily_1038583	54.7368	73.2632	32
ProteinFamily_1038586	53.8972	73.6318	30.6799
ProteinFamily_1038587	54.2945	74.3865	28.8344
ProteinFamily_1038600	56.6502	73.1527	28.0788
ProteinFamily_1038601	51.4793	72.1893	34.0237
ProteinFamily_1038617	53.7764	73.716	25.0755
ProteinFamily_1038618	54.2443	71.2215	29.1925
ProteinFamily_1038622	55.3377	70.3704	30.5011
ProteinFamily_1038624	54.8165	71.3303	38.5321
ProteinFamily_1038626	54.902	72.9412	28.4314
ProteinFamily_1038631	54.2553	74.6201	29.1793
ProteinFamily_1038637	54.5008	73.6498	30.4419
ProteinFamily_103864	54.1985	74.6565	28.855
ProteinFamily_1038640	55.8201	72.7513	30.4233
ProteinFamily_1038656	53.7618	74.6082	28.8401
ProteinFamily_1038673	53.3666	72.0698	33.1671
ProteinFamily_1038679	52.2388	70.8955	31.592
ProteinFamily_1038680	54.334	70.6131	31.9239
ProteinFamily_1038720	54.9474	72.8421	31.5789
ProteinFamily_1038722	55.163	73.913	27.4457
ProteinFamily_1038723	54.2024	73.928	30.3602
ProteinFamily_1038725	54.661	73.7288	31.9915
ProteinFamily_1038759	54.717	72.4057	30.8962
ProteinFamily_1038763	55.5154	72.1519	29.6564
ProteinFamily_1038785	54.5685	71.8274	28.6802
ProteinFamily_1038795	54.2636	74.1085	28.9922
ProteinFamily_1038831	54.2811	74.6365	28.2714
ProteinFamily_1038845	52.7473	69.7802	32.6923
ProteinFamily_1038854	53.2609	75.2717	29.6196
ProteinFamily_1038857	54.1411	74.3865	29.4479
ProteinFamily_1038863	53.0693	76.4356	27.1287
ProteinFamily_1038892	53.3333	76.2667	28.8
ProteinFamily_103893	55.5556	71.9907	31.9444
ProteinFamily_1038949	55.0308	73.5113	31.2115
ProteinFamily_1038977	54.3478	74.2236	29.3478
ProteinFamily_1038978	51.1561	76.5896	26.3006
ProteinFamily_103898	54.6903	72.7434	31.5044
ProteinFamily_1038990	52.0231	75.7225	26.5896
ProteinFamily_1038991	57.0248	71.0744	30.0275
ProteinFamily_10390	55.6231	71.1246	28.8754
ProteinFamily_1039021	53.9409	69.9507	32.5123
ProteinFamily_103905	52.6682	77.7262	29.0023
ProteinFamily_1039050	53.9062	74.2188	29.0625
ProteinFamily_1039120	54.1471	74.1784	29.108
ProteinFamily_103913	55.7522	71.6814	28.3186
ProteinFamily_1039146	53.9889	73.6549	30.6122
ProteinFamily_1039158	55.8704	71.2551	32.3887
ProteinFamily_1039197	53.7223	75.0503	27.3642
ProteinFamily_1039237	55.3106	72.9459	30.4609
ProteinFamily_1039249	55.2408	71.6714	32.5779
ProteinFamily_103926	54.7049	74.1627	28.8676
ProteinFamily_1039264	54.6012	72.8016	30.0613
ProteinFamily_1039289	55.5249	72.0994	31.4917
ProteinFamily_1039377	54.3478	72.6087	31.3043
ProteinFamily_1039387	51.0448	72.5373	27.4627
ProteinFamily_1039400	54.2424	70	32.4242
ProteinFamily_1039418	53.9708	75.3647	28.6872
ProteinFamily_1039445	53.9642	73.1458	28.9003
ProteinFamily_1039446	54.1096	74.3151	30.4795
ProteinFamily_1039453	54.5455	74.4425	28.6449
ProteinFamily_1039501	54.5966	76.1726	27.2045
ProteinFamily_1039512	54.3396	76.4151	27.1698
ProteinFamily_1039521	56.4593	72.0096	31.5789
ProteinFamily_1039613	55.3719	74.3802	28.4298
ProteinFamily_1039628	55.1451	78.8918	19.5251
ProteinFamily_1039633	55.3106	73.1463	29.8597
ProteinFamily_1039674	54.3307	72.7034	27.8215
ProteinFamily_1039732	53.6443	71.7201	35.8601
ProteinFamily_103976	54.5238	73.0952	27.619
ProteinFamily_103978	54.5614	73.1579	30.3509
ProteinFamily_1039804	55.7746	69.5775	36.6197
ProteinFamily_1039824	54.1935	73.3871	29.6774
ProteinFamily_1039856	54.7049	74.6411	28.2297
ProteinFamily_1039866	54.0268	74.1611	28.5235
ProteinFamily_103987	54.1667	74.8397	27.8846
ProteinFamily_1039893	53.5135	73.2432	27.8378
ProteinFamily_1040032	54.8235	74.5882	29.4118
ProteinFamily_1040060	53.3074	74.3191	30.1556
ProteinFamily_1040117	54.1033	74.6201	29.1793
ProteinFamily_1040144	53.6232	76.8116	29.8551
ProteinFamily_1040145	54.1012	73.6475	30.8901
ProteinFamily_1040149	54.6	71.6	30.4
ProteinFamily_1040190	52.4941	72.4466	30.8789
ProteinFamily_1040205	55.8036	73.8839	25.2232
ProteinFamily_104027	55.2688	73.3333	28.8172
ProteinFamily_1040285	54.0157	74.6457	29.2913
ProteinFamily_1040287	56.8116	70.4348	33.913
ProteinFamily_1040334	52.6316	74.7807	28.7281
ProteinFamily_1040341	53.2646	74.3986	27.4914
ProteinFamily_1040384	53.8333	76.1667	29
ProteinFamily_104041	53.4737	74.1053	29.0526
ProteinFamily_1040452	52.6178	76.178	24.3455
ProteinFamily_1040478	54.173	74.6586	29.1351
ProteinFamily_1040496	54.9479	72.1354	29.6875
ProteinFamily_1040637	52.9297	77.1484	28.125
ProteinFamily_1040708	54.0498	74.1433	29.4393
ProteinFamily_1040969	54.1176	73.4454	29.4118
ProteinFamily_1041006	54.3403	74.6528	27.6042
ProteinFamily_1041017	54.0284	74.7235	29.2259
ProteinFamily_1041032	55.0167	73.7458	29.097
ProteinFamily_1041063	52.3364	78.271	27.3364
ProteinFamily_1041093	54.4304	77.2152	26.7631
ProteinFamily_1041129	54.0958	74.4977	28.5935
ProteinFamily_1041225	56.3725	70.8333	30.3922
ProteinFamily_1041424	55.8824	74.3697	28.3613
ProteinFamily_1041441	54.1339	72.0472	33.2677
ProteinFamily_1041535	54.6366	70.4261	32.0802
ProteinFamily_1041572	53.3835	74.4361	27.8195
ProteinFamily_1041576	57.1848	69.7947	34.0176
ProteinFamily_1041612	55.2147	73.8241	31.9018
ProteinFamily_1041721	51.9174	72.2714	32.7434
ProteinFamily_1041770	53.9837	74.6341	28.4553
ProteinFamily_1041778	53.5032	74.3631	29.2994
ProteinFamily_1041787	53.8972	76.2852	29.0216
ProteinFamily_1041797	53.5088	73.9766	23.3918
ProteinFamily_1041810	54.8571	72.8571	28.2857
ProteinFamily_104199	54.3243	70.5405	37.2973
ProteinFamily_1042053	55.2632	70.3947	30.0439
ProteinFamily_1042055	54.4892	71.517	27.8638
ProteinFamily_1042065	55.335	71.2159	30.273
ProteinFamily_1042179	54.0797	73.6243	30.1708
ProteinFamily_104218	54.3788	73.7271	31.5682
ProteinFamily_104220	55.9615	73.8462	29.8077
ProteinFamily_1042212	54.2735	71.1538	32.6923
ProteinFamily_104223	53.4622	74.3961	29.9517
ProteinFamily_1042230	53.8874	78.8204	24.6649
ProteinFamily_1042365	53.7721	73.5152	29.695
ProteinFamily_1042569	53.8596	74.0351	30.1754
ProteinFamily_1042603	55.814	72.093	32.2997
ProteinFamily_1042640	54.0707	74.808	28.8786
ProteinFamily_1042698	54.0201	73.1156	27.8894
ProteinFamily_104275	54.1063	73.913	30.2738
ProteinFamily_104281	54.8986	73.8176	29.7297
ProteinFamily_1042891	53.6424	73.6755	29.9669
ProteinFamily_1042934	55.0802	70.8556	32.6203
ProteinFamily_1042949	54.2094	71.4579	34.2916
ProteinFamily_104295	54.1599	74.2251	29.69
ProteinFamily_104299	53.9291	74.8844	28.8136
ProteinFamily_1043053	55.611	72.3192	29.9252
ProteinFamily_1043116	53.6082	68.5567	32.2165
ProteinFamily_1043132	54.1857	74.7336	29.2237
ProteinFamily_104315	53.5009	73.2496	27.8276
ProteinFamily_1043278	54.173	74.8103	29.1351
ProteinFamily_104329	55.814	72.9387	26.4271
ProteinFamily_1043384	54.479	73.4918	27.2395
ProteinFamily_1043407	55.7333	70.9333	34.1333
ProteinFamily_1043439	54.0462	69.6532	32.659
ProteinFamily_1043540	55.0495	71.8812	33.0693
ProteinFamily_1043571	55.4377	73.4748	31.0345
ProteinFamily_104360	56.2257	70.428	29.9611
ProteinFamily_1043671	54.2553	74.6809	28.0851
ProteinFamily_1043673	54.1889	72.9055	29.4118
ProteinFamily_1043718	53.5912	74.0331	29.8343
ProteinFamily_104373	52.7725	76.673	28.2983
ProteinFamily_1043850	54.3668	72.2707	29.0393
ProteinFamily_1043899	56.3084	71.028	30.6075
ProteinFamily_1043920	54.6479	74.0845	30.7042
ProteinFamily_1043931	52.3148	77.0833	26.1574
ProteinFamily_1043957	53.2294	71.7149	31.6258
ProteinFamily_104396	55.7276	72.1362	26.3158
ProteinFamily_1043960	54.2342	75.8559	28.8288
ProteinFamily_1043966	55.2	70.9333	28.8
ProteinFamily_1044010	53.4216	78.1457	27.8146
ProteinFamily_1044011	54.023	72.2222	30.8429
ProteinFamily_1044021	54.4041	73.7478	30.3972
ProteinFamily_1044027	53.7522	75.5672	28.7958
ProteinFamily_104405	53.2663	76.3819	29.6482
ProteinFamily_1044051	53.7175	73.2342	30.855
ProteinFamily_1044054	53.7246	75.395	25.7336
ProteinFamily_1044060	55.1163	73.0233	29.0698
ProteinFamily_1044068	55.0847	70.339	29.661
ProteinFamily_1044111	55.7114	70.9419	30.4609
ProteinFamily_1044112	56.351	70.4388	31.1778
ProteinFamily_104414	54.918	73.5656	32.377
ProteinFamily_1044177	54.8387	75.4342	24.5658
ProteinFamily_1044179	56.0694	72.8324	23.4104
ProteinFamily_1044189	55.6391	73.9348	29.3233
ProteinFamily_104420	54.039	74.6518	27.8552
ProteinFamily_1044212	53.1088	72.0207	27.7202
ProteinFamily_1044230	53.3589	73.3205	27.8311
ProteinFamily_104424	54.2857	74.2857	29.2063
ProteinFamily_1044263	52.9248	75.4875	28.9694
ProteinFamily_1044268	55.1653	76.4463	28.5124
ProteinFamily_1044333	52.5066	72.2955	30.8707
ProteinFamily_104440	54.3247	74.6586	28.9833
ProteinFamily_1044457	54.0412	74.4849	28.3677
ProteinFamily_104446	56.3084	73.8318	27.3364
ProteinFamily_1044497	54.6296	74.2284	29.321
ProteinFamily_1044530	54.321	74.3827	29.1667
ProteinFamily_1044594	55.0256	72.9131	28.6201
ProteinFamily_1044622	52.4324	71.0811	32.7027
ProteinFamily_1044666	53.9474	74.1776	28.7829
ProteinFamily_1044668	54.9593	74.3089	28.4553
ProteinFamily_104467	53.8961	75.487	28.8961
ProteinFamily_1044671	55.7647	73.1765	28.9412
ProteinFamily_1044730	54.9921	73.851	29.3185
ProteinFamily_104474	54.173	74.6586	29.1351
ProteinFamily_1044783	53.9877	75.6646	28.6299
ProteinFamily_1044802	52.7059	72.4706	29.4118
ProteinFamily_1044805	55.3699	72.0764	31.0263
ProteinFamily_1044810	54.1471	74.1784	28.795
ProteinFamily_1044823	53.8211	75.4472	28.7805
ProteinFamily_104487	52.924	78.0702	29.2398
ProteinFamily_1044922	54.2265	75.4386	28.5486
ProteinFamily_1044930	55.3236	72.2338	25.261
ProteinFamily_1044955	53.6364	73.0303	24.2424
ProteinFamily_1045022	54.5825	72.7088	31.1609
ProteinFamily_1045077	54.186	72.5581	33.2558
ProteinFamily_1045149	56.5996	71.3647	31.5436
ProteinFamily_1045168	53.9291	74.2681	29.1217
ProteinFamily_1045240	56.7358	74.3523	26.6839
ProteinFamily_1045278	54.918	71.3115	32.2404
ProteinFamily_1045292	55.0218	74.6725	29.9127
ProteinFamily_1045320	55.2632	71.5311	32.7751
ProteinFamily_1045424	54.1667	73.8333	30.3333
ProteinFamily_104544	53.528	74.6959	27.0073
ProteinFamily_1045447	56.2341	71.7557	32.0611
ProteinFamily_1045485	55.8635	69.7228	30.4904
ProteinFamily_1045493	54.428	72.6937	30.2583
ProteinFamily_1045500	53.8251	69.9454	31.1475
ProteinFamily_1045612	54.7264	73.7977	29.0216
ProteinFamily_1045669	53.9405	74.4308	28.5464
ProteinFamily_1045723	54.2416	75.3213	25.7069
ProteinFamily_1045749	55.1532	68.8022	31.4763
ProteinFamily_1045758	55.3806	70.3412	31.2336
ProteinFamily_104576	53.2491	75.9928	29.0614
ProteinFamily_1045777	53.5047	74.0654	28.972
ProteinFamily_1045803	55.6561	70.8145	32.1267
ProteinFamily_1045832	53.1022	76.4599	29.0146
ProteinFamily_1045847	54.8515	72.6733	31.0891
ProteinFamily_1045903	55.3371	68.8202	30.8989
ProteinFamily_1046016	54.6875	72.9167	32.8125
ProteinFamily_1046094	54.531	73.9269	29.4118
ProteinFamily_1046098	55.9242	70.1422	32.9384
ProteinFamily_1046107	53.8614	76.6337	27.3267
ProteinFamily_1046224	55.4779	73.6597	28.9044
ProteinFamily_1046225	53.7125	74.4076	29.6998
ProteinFamily_1046263	53.6116	74.3178	28.7319
ProteinFamily_1046266	54.4715	73.9837	29.5935
ProteinFamily_104631	54.1667	73.8333	29.5
ProteinFamily_1046316	54.6875	70.8333	29.4271
ProteinFamily_104632	53.5963	77.0302	25.9861
ProteinFamily_104636	54.3554	73.6934	29.0941
ProteinFamily_104637	54.3514	74.3842	29.2282
ProteinFamily_1046476	52.5281	78.9326	24.1573
ProteinFamily_104654	54.2424	74.697	29.0909
ProteinFamily_1046546	55.7047	71.5884	28.8591
ProteinFamily_1046600	54.3367	75.7653	33.9286
ProteinFamily_104701	56.1644	74.5597	28.3757
ProteinFamily_1047013	53.6842	74.0351	31.0526
ProteinFamily_104705	54.9632	73.5294	28.6765
ProteinFamily_1047053	56.0117	72.7273	32.8446
ProteinFamily_1047207	54.6479	69.8592	31.2676
ProteinFamily_1047224	56.7073	71.3415	34.4512
ProteinFamily_1047245	53.4483	75.5172	28.7931
ProteinFamily_104725	54.8255	73.5113	32.0329
ProteinFamily_1047311	56.7033	71.6484	25.9341
ProteinFamily_1047450	54.2813	74.7706	29.3578
ProteinFamily_104746	54.1985	74.6565	29.0076
ProteinFamily_1047466	55.5085	70.9746	31.1441
ProteinFamily_104753	54.359	77.6923	28.7179
ProteinFamily_1047615	52.8713	74.6535	26.1386
ProteinFamily_1047642	53.9394	76.5657	27.0707
ProteinFamily_1047660	54.6667	69.8667	31.7333
ProteinFamily_104784	52.1164	79.1005	26.455
ProteinFamily_1048033	55.0685	70.411	32.3288
ProteinFamily_1048041	54.1033	74.772	29.1793
ProteinFamily_1048098	54.5936	74.2049	30.0353
ProteinFamily_1048191	53.7931	75.8621	28.4483
ProteinFamily_1048195	60	71.875	28.4375
ProteinFamily_1048264	55.0936	73.5967	28.8981
ProteinFamily_1048282	53.8103	74.9611	28.6159
ProteinFamily_1048291	54.7718	73.444	31.7427
ProteinFamily_1048302	54.2902	74.415	29.1732
ProteinFamily_1048447	54.6201	73.922	31.8275
ProteinFamily_1048585	55.3977	69.3182	31.25
ProteinFamily_1048589	56.2963	69.8765	32.0988
ProteinFamily_104869	52.8	71.4667	30.6667
ProteinFamily_1048702	53.6765	73.1618	29.7794
ProteinFamily_104873	54.2424	74.697	29.0909
ProteinFamily_104875	54.4348	74.087	29.913
ProteinFamily_1048779	54.4073	74.6201	28.8754
ProteinFamily_1048799	54.1085	74.4186	29.4574
ProteinFamily_104899	54.8128	74.8663	29.4118
ProteinFamily_1049398	54.4348	73.913	30.7826
ProteinFamily_1049413	54.3379	74.5814	28.9193
ProteinFamily_1049455	53.5963	76.3341	30.3944
ProteinFamily_1049507	54.1009	74.7634	28.2334
ProteinFamily_1049551	54.2308	76.5385	26.7308
ProteinFamily_1049606	55.9596	72.1212	31.3131
ProteinFamily_1049607	54.8544	73.7864	29.4498
ProteinFamily_1049618	54.1284	74.6177	28.8991
ProteinFamily_1049620	54.0918	76.4471	26.9461
ProteinFamily_1049625	55.942	72.7536	30.4348
ProteinFamily_1049629	54.4643	73.75	30.3571
ProteinFamily_1049636	55.5294	71.2941	29.6471
ProteinFamily_1049640	54.321	74.8457	28.858
ProteinFamily_1049649	53.2348	76.525	27.3567
ProteinFamily_1049655	54.4992	75.7216	28.0136
ProteinFamily_1049657	55.7143	71.6667	30.4762
ProteinFamily_1049677	53.5604	74.4582	29.4118
ProteinFamily_1049683	55.0143	71.9198	27.2206
ProteinFamily_1049694	53.4759	72.7273	29.4118
ProteinFamily_1049700	54.0698	74.6124	26.7442
ProteinFamily_1049703	55.614	74.7368	29.1228
ProteinFamily_1049705	55.102	70.8163	30.4082
ProteinFamily_1049706	55.3763	74.7312	35.4839
ProteinFamily_1049710	55.4717	70.7547	29.6226
ProteinFamily_1049712	53.5777	75.2182	29.3194
ProteinFamily_1049720	54.4944	72.8464	31.4607
ProteinFamily_1049753	56.8627	69.1877	28.8515
ProteinFamily_1049771	55.0781	71.875	28.9062
ProteinFamily_1049796	54.023	73.7274	30.2135
ProteinFamily_104980	53.2189	74.0343	29.1845
ProteinFamily_1049801	53.9519	74.055	29.5533
ProteinFamily_1049837	53.0899	77.2472	28.3708
ProteinFamily_104987	54.3247	74.6586	28.9833
ProteinFamily_1049884	52.7273	73.5065	29.8701
ProteinFamily_104991	53.3113	74.1722	27.3179
ProteinFamily_1049928	53.9452	75.3623	29.3076
ProteinFamily_104993	54.4484	74.1993	28.1139
ProteinFamily_1049944	54.7576	72.711	29.0844
ProteinFamily_1050000	55.5985	74.3243	28.1853
ProteinFamily_1050009	53.7234	71.0106	36.9681
ProteinFamily_1050060	54.2416	71.7224	28.2776
ProteinFamily_1050098	54.6624	74.4373	29.2605
ProteinFamily_105012	53.3708	74.5318	28.6517
ProteinFamily_1050128	54.8333	74	28.3333
ProteinFamily_1050134	56.5789	72.3684	35.2632
ProteinFamily_1050147	52.8384	74.0175	33.4061
ProteinFamily_1050155	53.2258	74.1935	31.6532
ProteinFamily_1050163	54.3478	74.2236	29.5031
ProteinFamily_1050167	56.8389	73.5562	25.8359
ProteinFamily_1050168	54.5605	73.3002	29.8507
ProteinFamily_105017	52.0101	73.3668	28.6432
ProteinFamily_1050175	54.3641	73.0673	28.6783
ProteinFamily_1050208	57.3427	73.1935	24.7086
ProteinFamily_1050215	55.8242	69.8901	30.3297
ProteinFamily_1050217	54.8673	74.115	24.5575
ProteinFamily_1050221	55.5556	70.7265	29.9145
ProteinFamily_105025	53.4768	74.6689	28.4768
ProteinFamily_1050250	53.7242	74.3265	29.6355
ProteinFamily_1050275	55.1136	74.1477	29.5455
ProteinFamily_1050327	54.7718	73.6515	32.3651
ProteinFamily_1050352	54.7748	74.4144	29.1892
ProteinFamily_105038	53.3217	74.1259	29.3706
ProteinFamily_1050435	53.4483	77.5862	30.7471
ProteinFamily_1050443	53.6859	74.0385	29.6474
ProteinFamily_1050540	54.0984	73.5883	30.6011
ProteinFamily_1050544	53.9782	74.259	29.6412
ProteinFamily_105072	56.1446	70.6024	33.494
ProteinFamily_1050729	53.5406	76.8566	28.152
ProteinFamily_1050752	54.067	74.1627	29.8246
ProteinFamily_1050837	54.223	73.6486	29.223
ProteinFamily_1050842	53.6145	74.0964	35.241
ProteinFamily_105085	53.7396	69.2521	30.7479
ProteinFamily_105087	54.0541	73.1809	30.3534
ProteinFamily_1050888	53.8835	74.4337	28.6408
ProteinFamily_1050940	53.6	72	32.8
ProteinFamily_1050944	53.8889	73.8889	26.9444
ProteinFamily_1050958	53.8462	76.2542	28.7625
ProteinFamily_1051038	54.6218	73.6134	30.2521
ProteinFamily_105107	53.8667	77.0667	27.4667
ProteinFamily_1051102	55.336	73.5178	32.6087
ProteinFamily_1051154	53.7143	76.8571	25.4286
ProteinFamily_1051159	51.4124	73.4463	31.6384
ProteinFamily_1051173	57.2626	74.0223	28.4916
ProteinFamily_1051182	54.2029	76.8116	30.1449
ProteinFamily_105122	54.4186	70	29.0698
ProteinFamily_1051258	54.1599	75.367	29.0375
ProteinFamily_1051298	54.0498	74.2991	28.8162
ProteinFamily_1051347	53.4146	78.0488	26.8293
ProteinFamily_105137	54.717	73.5849	30.1887
ProteinFamily_1051396	56.6125	70.5336	31.0905
ProteinFamily_1051412	55.1724	70.2918	30.2387
ProteinFamily_105148	55.2083	74.4792	24.2188
ProteinFamily_1051484	55.3911	72.3044	31.2896
ProteinFamily_1051495	54.2443	74.3271	27.9503
ProteinFamily_105153	53.8767	74.3539	25.6461
ProteinFamily_1051554	54.023	76.1905	29.2282
ProteinFamily_1051565	53.9116	76.1905	28.2313
ProteinFamily_1051626	53.5777	75.3927	28.4468
ProteinFamily_1051633	54.5181	73.494	38.5542
ProteinFamily_10518	54.4426	73.9903	29.5638
ProteinFamily_1051879	54.4715	74.4715	28.1301
ProteinFamily_1051890	54.2035	75.2212	28.3186
ProteinFamily_1051936	54.0335	74.5814	29.0715
ProteinFamily_1052120	53.3101	75.0871	27.8746
ProteinFamily_1052133	56.4334	76.9752	31.8284
ProteinFamily_1052171	54.4944	73.7828	27.1536
ProteinFamily_1052207	54.2289	73.7977	28.524
ProteinFamily_1052278	53.2787	71.5164	31.9672
ProteinFamily_1052284	54.2071	73.6246	30.0971
ProteinFamily_105229	54.6479	74.0845	29.0141
ProteinFamily_1052316	55.9761	73.506	28.8845
ProteinFamily_1052470	54.1045	73.694	29.8507
ProteinFamily_1052508	54.1741	74.0675	28.952
ProteinFamily_1052513	54.0584	75.487	28.7338
ProteinFamily_1052561	54.3307	74.4094	30.7087
ProteinFamily_1052638	53.3095	74.5975	27.7281
ProteinFamily_1052772	56.7568	74.3243	24.5946
ProteinFamily_1052778	54.6366	72.4311	31.5789
ProteinFamily_1052807	54.0031	74.2543	29.5133
ProteinFamily_1052927	54.4068	74.5763	27.9661
ProteinFamily_1053119	54.2135	77.5281	24.7191
ProteinFamily_1053319	55.7505	73.4893	29.6296
ProteinFamily_105332	53.5176	72.3618	30.402
ProteinFamily_105335	56.8915	71.8475	26.393
ProteinFamily_105351	55.0649	72.2078	28.5714
ProteinFamily_1053532	53.8899	73.2448	30.74
ProteinFamily_105357	55.3846	75.3846	30.1538
ProteinFamily_105359	53.6341	72.6817	27.0677
ProteinFamily_105360	57.772	72.7979	27.4611
ProteinFamily_105364	53.4884	77.0349	27.3256
ProteinFamily_1053645	54.424	72.9549	29.3823
ProteinFamily_1053659	53.8682	69.6275	31.5186
ProteinFamily_105372	54.424	74.6244	28.3806
ProteinFamily_105381	52.6854	72.89	26.3427
ProteinFamily_1053821	54.1471	74.1784	29.421
ProteinFamily_105384	55.53	71.659	31.106
ProteinFamily_105388	56.8627	73.7745	26.4706
ProteinFamily_1054016	54.3967	73.8241	31.9018
ProteinFamily_1054071	53.816	73.1898	32.0939
ProteinFamily_105408	55.3471	73.7336	29.2683
ProteinFamily_105413	54.2328	71.9577	32.2751
ProteinFamily_105418	53.6408	70.6311	25.4854
ProteinFamily_1054295	54.0193	74.1158	29.7428
ProteinFamily_1054404	52.5641	69.2308	31.5385
ProteinFamily_1054415	54.2945	74.8466	29.1411
ProteinFamily_1054421	54.375	73.9062	28.5938
ProteinFamily_1054422	54.4574	73.8372	30.4264
ProteinFamily_1054441	54.5769	73.7478	29.1883
ProteinFamily_1054495	53.5377	73.1132	27.1226
ProteinFamily_105456	53.9792	73.8754	30.4498
ProteinFamily_105461	53.9877	74.3865	29.1411
ProteinFamily_1054683	55.2459	74.0984	29.1803
ProteinFamily_1054872	54.5	74.5	28.8333
ProteinFamily_1054885	54.4728	74.1214	29.393
ProteinFamily_1055031	54.0064	74.1987	28.8462
ProteinFamily_1055074	52.2346	76.8156	29.0503
ProteinFamily_1055094	57.5521	72.1354	25.7812
ProteinFamily_1055125	55.1653	73.3471	31.6116
ProteinFamily_1055130	54.7521	73.9669	31.6116
ProteinFamily_1055131	54.2977	73.1656	31.4465
ProteinFamily_1055136	52.5701	77.3364	27.1028
ProteinFamily_1055138	53.5959	76.5411	28.2534
ProteinFamily_1055139	53.3679	71.2435	35.4922
ProteinFamily_1055140	53.8618	72.1545	30.2846
ProteinFamily_1055145	54.2768	74.4946	29.0824
ProteinFamily_1055162	49.8638	71.9346	34.3324
ProteinFamily_1055164	53.5902	74.7811	27.4956
ProteinFamily_1055174	53.9062	75	26.9531
ProteinFamily_1055177	56.8765	73.8928	23.7762
ProteinFamily_1055179	53.7242	75.2773	28.5261
ProteinFamily_1055184	54.1732	74.3307	29.4488
ProteinFamily_1055187	53.7786	73.9895	29.3497
ProteinFamily_1055188	52.8864	73.5568	32.0298
ProteinFamily_1055198	52.973	71.0811	30.8108
ProteinFamily_1055199	56.2842	72.9508	25.4098
ProteinFamily_1055209	54.2683	74.5427	28.9634
ProteinFamily_1055214	52.3596	75.0562	28.9888
ProteinFamily_1055228	56.5333	72.8	34.1333
ProteinFamily_1055229	55.2147	70.5521	34.0491
ProteinFamily_1055234	53.8972	74.2952	29.0216
ProteinFamily_1055246	53.2294	70.8241	29.1759
ProteinFamily_105527	54.3779	74.3472	29.0323
ProteinFamily_1055278	51.2821	73.2194	28.7749
ProteinFamily_1055298	53.7313	74.8134	29.8507
ProteinFamily_1055326	53.8618	72.1545	32.7236
ProteinFamily_1055331	55.6237	70.7566	30.4703
ProteinFamily_1055338	53.9326	76.1236	29.2135
ProteinFamily_1055340	53.7931	75.6897	28.1034
ProteinFamily_1055348	52.1368	72.6496	28.49
ProteinFamily_105538	53.0957	74.2964	28.3302
ProteinFamily_1055401	53.8682	75.3582	30.3725
ProteinFamily_1055437	54.9632	71.5074	31.0662
ProteinFamily_1055446	56.0811	73.6486	29.0541
ProteinFamily_1055506	53.9452	74.0741	30.1127
ProteinFamily_1055649	53.9568	73.1415	32.1343
ProteinFamily_1055653	55.3271	72.8972	28.2243
ProteinFamily_1055657	55.8659	71.5084	31.8436
ProteinFamily_1055694	54.1761	75.1693	29.5711
ProteinFamily_1055728	52.6932	72.5995	31.6159
ProteinFamily_1055754	54.6809	73.1915	27.8723
ProteinFamily_105576	56.0647	74.3935	23.4501
ProteinFamily_1055805	53.4694	73.0612	29.7959
ProteinFamily_1055818	54.2553	74.6201	29.0274
ProteinFamily_1055852	54.372	73.9269	28.2989
ProteinFamily_1055865	54.6169	71.5128	30.6483
ProteinFamily_1055894	54.5595	74.9614	29.2117
ProteinFamily_105592	54.0107	70.0535	31.016
ProteinFamily_1055934	54.085	75.4902	28.9216
ProteinFamily_1055966	56.3739	71.6714	29.4618
ProteinFamily_105597	56.1922	72.6433	32.1627
ProteinFamily_1055995	53.7688	76.0469	28.4757
ProteinFamily_1056031	53.7671	73.8014	28.5959
ProteinFamily_105614	54.2373	74.2681	29.2758
ProteinFamily_1056291	54.5016	74.4373	28.7781
ProteinFamily_1056305	52.8757	75.3247	28.3859
ProteinFamily_1056328	54.9474	70.5263	29.8947
ProteinFamily_1056362	54.1071	73.75	28.75
ProteinFamily_1056375	54.8134	72.6916	29.666
ProteinFamily_1056415	54.1555	72.118	25.7373
ProteinFamily_1056459	55.4435	72.379	29.8387
ProteinFamily_1056466	54.1522	74.2215	29.0657
ProteinFamily_1056496	54.2208	73.8636	30.0325
ProteinFamily_1056502	52.7907	73.0233	30
ProteinFamily_1056535	54.2243	74.6544	29.1859
ProteinFamily_105658	54.2373	74.1996	28.0603
ProteinFamily_105664	53.1807	72.7735	30.2799
ProteinFamily_1056653	55.8	73.4	27.4
ProteinFamily_1056667	53.0973	75.0442	27.0796
ProteinFamily_1056689	54.792	73.0561	32.3689
ProteinFamily_105673	51.6129	77.4194	26.0753
ProteinFamily_1056816	54.7386	73.6928	28.5948
ProteinFamily_1056847	53.9634	74.6951	29.2683
ProteinFamily_105686	53.7618	74.2947	28.9969
ProteinFamily_1056878	52.3109	74.7899	30.042
ProteinFamily_1056987	54.0412	74.4849	28.8431
ProteinFamily_1057022	54.2553	74.6201	29.0274
ProteinFamily_1057090	51.8957	77.7251	25.8294
ProteinFamily_1057096	54.321	74.3827	28.858
ProteinFamily_1057113	54.2536	74.9599	28.7319
ProteinFamily_1057183	55.0285	71.9165	30.5503
ProteinFamily_1057228	55.9783	69.5652	30.9783
ProteinFamily_1057286	53.9095	73.251	34.3621
ProteinFamily_105733	53.0405	74.6622	27.8716
ProteinFamily_1057334	54.0448	73.1497	31.3253
ProteinFamily_1057399	53.6313	73.1844	29.3296
ProteinFamily_10574	54.2553	74.8936	30.4255
ProteinFamily_105741	54.2787	71.8826	33.4963
ProteinFamily_105742	54.721	71.6738	31.9742
ProteinFamily_1057449	54.191	73.6842	31.384
ProteinFamily_1057462	56.25	72.0238	29.4643
ProteinFamily_1057475	54.3802	73.5537	30.2479
ProteinFamily_1057714	53.3755	71.308	30.5907
ProteinFamily_105781	54.191	72.7096	30.2144
ProteinFamily_1057849	54.1471	74.1784	29.734
ProteinFamily_1057860	54.6906	73.8523	29.1417
ProteinFamily_1057870	52.6854	77.2379	26.3427
ProteinFamily_105798	51.9669	74.5342	28.1573
ProteinFamily_1057995	52.8708	76.0766	28.4689
ProteinFamily_105805	51.9231	77.1635	26.4423
ProteinFamily_1058065	54.5603	73.127	29.9674
ProteinFamily_1058101	54.5455	74.5455	28.2645
ProteinFamily_105812	53.9683	75.485	28.3951
ProteinFamily_105822	54.1772	76.7089	28.8608
ProteinFamily_1058224	54.1985	74.5038	29.1603
ProteinFamily_1058283	55.9118	72.7455	32.2645
ProteinFamily_1058380	54.4643	71.4286	32.3661
ProteinFamily_1058403	54.717	74.0566	29.2453
ProteinFamily_105850	54.2424	74.697	29.0909
ProteinFamily_105858	54.8649	70.2703	30
ProteinFamily_1058580	54.1601	74.4113	28.5714
ProteinFamily_105859	55.0091	74.1348	28.7796
ProteinFamily_105862	55.2083	70.5729	29.4271
ProteinFamily_105872	54.6479	72.1127	26.7606
ProteinFamily_105878	54.2857	73.6134	30.084
ProteinFamily_105880	53.5262	74.3219	28.9331
ProteinFamily_1058919	53.6313	75.0466	26.6294
ProteinFamily_1058944	53.9683	76.3889	27.1825
ProteinFamily_105905	55.3525	72.846	36.0313
ProteinFamily_1059054	54.2813	74.4648	29.052
ProteinFamily_1059065	54.2601	73.5426	25.7848
ProteinFamily_1059068	54.717	72.5367	33.9623
ProteinFamily_1059120	53.5774	73.7105	29.7837
ProteinFamily_1059161	53.8889	75	28.0556
ProteinFamily_1059176	54.6748	70.935	32.3171
ProteinFamily_1059187	54.0816	74.8299	28.4014
ProteinFamily_1059216	54.7074	69.9746	32.3155
ProteinFamily_1059233	52.8972	77.0093	29.3458
ProteinFamily_1059275	57.7508	72.3404	28.8754
ProteinFamily_105933	54.4615	74.7692	28.7692
ProteinFamily_1059351	54.1311	74.359	19.943
ProteinFamily_1059365	54.2636	73.4496	28.1008
ProteinFamily_1059403	52.4946	75.2711	28.4165
ProteinFamily_1059457	54	76	29.1667
ProteinFamily_1059505	52.2613	78.6432	26.6332
ProteinFamily_105953	52.3913	74.5652	28.2609
ProteinFamily_1059601	53.3563	76.2478	29.0878
ProteinFamily_1059685	54.2406	74.1617	28.2051
ProteinFamily_1059908	54.4	76.5333	27.4667
ProteinFamily_1060061	53.9344	76.2295	29.3443
ProteinFamily_1060118	52.7859	72.7273	27.2727
ProteinFamily_106019	54.3909	71.9547	28.6119
ProteinFamily_1060294	55.814	72.6098	27.1318
ProteinFamily_1060348	54.0761	74.4565	29.6196
ProteinFamily_106036	55.6851	72.0117	28.5714
ProteinFamily_1060371	54.4658	73.7303	28.8967
ProteinFamily_1060569	52.7778	74.7863	27.9915
ProteinFamily_1060570	54.1857	74.5814	28.9193
ProteinFamily_1060590	54.661	73.7288	31.9915
ProteinFamily_1060639	51.8703	78.3042	26.4339
ProteinFamily_1060663	55.9499	69.9374	31.1065
ProteinFamily_1060664	54.5151	74.9164	28.0936
ProteinFamily_1060675	56.7723	71.4697	28.8184
ProteinFamily_1060676	54.5455	73.4266	31.0023
ProteinFamily_1060678	54.1596	73.854	28.5229
ProteinFamily_1060685	53.3199	75.2515	27.5654
ProteinFamily_1060692	57.7039	71.9033	25.3776
ProteinFamily_1060694	56.0914	73.0964	27.665
ProteinFamily_1060695	52.5994	75.5352	28.7462
ProteinFamily_1060696	54.1833	74.1036	28.2869
ProteinFamily_1060698	52.6549	75	25.6637
ProteinFamily_1060711	52.9915	74.5726	28.8462
ProteinFamily_1060733	53.5714	74.1883	29.5455
ProteinFamily_1060739	54.2149	72.8926	30.2479
ProteinFamily_106074	54.0201	71.3568	30.1508
ProteinFamily_1060743	56.1702	71.0638	30.2128
ProteinFamily_1060744	55.5126	73.6944	29.7872
ProteinFamily_1060749	55.1724	69.8276	32.4713
ProteinFamily_106077	54.0678	74.0678	28.8136
ProteinFamily_1060773	54.9654	72.7483	26.7898
ProteinFamily_1060776	56.0311	73.3463	28.0156
ProteinFamily_1060778	55.1724	72.6166	32.6572
ProteinFamily_1060779	54.7135	74.3068	29.0203
ProteinFamily_106078	54.0925	76.3345	28.6477
ProteinFamily_1060789	52.8889	74.8889	28.6667
ProteinFamily_1060805	54.0752	75.2351	28.8401
ProteinFamily_1060809	54.2945	74.5399	29.1411
ProteinFamily_106082	58.3924	72.3404	26.4775
ProteinFamily_1060821	53.1646	72.6582	28.3544
ProteinFamily_1060830	55.7851	72.1074	34.5041
ProteinFamily_1060836	54.1126	73.1602	31.1688
ProteinFamily_1060837	53.9782	74.727	28.8612
ProteinFamily_106084	53.542	74.2998	28.8303
ProteinFamily_106085	53.539	75.6806	27.2232
ProteinFamily_1060854	53.8306	74.7984	27.621
ProteinFamily_106086	53.5073	74.3883	29.2007
ProteinFamily_1060874	54.56	73.76	30.08
ProteinFamily_1060880	51.8405	73.9264	27.3006
ProteinFamily_1060884	53.8636	74.7727	27.5
ProteinFamily_106092	51.676	75.9777	26.8156
ProteinFamily_1060921	54.5614	72.2807	30
ProteinFamily_1060932	54.4513	74.3271	31.677
ProteinFamily_1060942	52.7426	74.4726	29.7468
ProteinFamily_1060960	52.8529	70.5706	33.9339
ProteinFamily_1060966	55.291	71.164	30.6878
ProteinFamily_1060970	55.5076	71.2743	32.8294
ProteinFamily_1060973	53.9711	74.3682	25.9928
ProteinFamily_1061080	53.5185	74.2593	28.5185
ProteinFamily_1061081	53.5714	73.5714	30.5357
ProteinFamily_1061113	56.5333	70.4	31.2
ProteinFamily_1061115	56.6751	73.0479	23.4257
ProteinFamily_1061118	53.816	73.5812	27.0059
ProteinFamily_1061120	53.5242	71.1454	31.9383
ProteinFamily_1061121	54.3657	73.8056	30.1483
ProteinFamily_1061122	53.9413	74.1886	29.5209
ProteinFamily_106114	52.6733	74.8515	25.5446
ProteinFamily_1061168	51.6129	74.7801	31.085
ProteinFamily_1061182	56.6372	72.2714	33.9233
ProteinFamily_1061203	54.2254	73.0634	30.4577
ProteinFamily_1061211	54.9333	71.7333	32.8
ProteinFamily_1061280	56.0345	72.1983	29.0948
ProteinFamily_1061285	53.1359	74.5645	27.1777
ProteinFamily_1061356	55.2795	73.499	31.8841
ProteinFamily_106138	52.682	76.2452	28.3525
ProteinFamily_1061398	53.6779	77.1372	27.0378
ProteinFamily_1061406	53.8251	69.6721	33.8798
ProteinFamily_1061488	56.405	73.1405	29.7521
ProteinFamily_1061550	52.3288	73.4247	27.6712
ProteinFamily_1061562	53.5019	77.2374	27.6265
ProteinFamily_1061607	53.9278	74.0977	28.6624
ProteinFamily_1061688	53.1309	74.9526	28.463
ProteinFamily_1061767	53.4221	77.1863	29.2776
ProteinFamily_1061788	56.0606	70.202	30.5556
ProteinFamily_1061810	55.7841	71.4653	31.6195
ProteinFamily_1061840	54.3408	74.1158	30.0643
ProteinFamily_1061844	53.3107	76.4007	29.3718
ProteinFamily_1061950	53.6	74.2	29.4
ProteinFamily_1061951	53.4709	74.6717	29.6435
ProteinFamily_106203	54.4323	74.1835	28.6159
ProteinFamily_1062032	53.9474	76.1513	29.2763
ProteinFamily_1062045	54.6275	72.009	32.0542
ProteinFamily_1062084	54.2654	71.327	32.9384
ProteinFamily_1062124	53.8739	76.3964	28.4685
ProteinFamily_1062139	56.3863	73.8318	34.5794
ProteinFamily_1062211	52.3305	72.6695	31.3559
ProteinFamily_1062270	56.2874	73.6527	29.9401
ProteinFamily_1062302	54.1039	74.3719	30.4858
ProteinFamily_1062386	54.4276	73.0022	29.3737
ProteinFamily_106239	54.3947	74.6269	28.0265
ProteinFamily_1062396	53.6713	72.7273	30.4196
ProteinFamily_1062426	54.7771	74.5223	28.9809
ProteinFamily_1062539	54.4304	73.7342	29.5886
ProteinFamily_106254	54.3077	74.4615	29.2308
ProteinFamily_1062591	54.3914	74.5763	29.1217
ProteinFamily_1062718	53.3981	71.3592	30.8252
ProteinFamily_1062773	55.2239	71.9403	30.1493
ProteinFamily_1062782	55.0247	73.1466	29.654
ProteinFamily_1062830	53.9241	71.6456	32.1519
ProteinFamily_1062902	53.1868	73.6264	28.5714
ProteinFamily_1062953	54.0902	74.6244	30.7179
ProteinFamily_1062989	54.2113	74.4257	28.9433
ProteinFamily_1063067	54.5706	73.9612	29.3629
ProteinFamily_106312	55.4852	74.4726	32.4895
ProteinFamily_1063170	53.9548	68.9266	32.4859
ProteinFamily_1063289	53.0387	75.1381	30.5709
ProteinFamily_1063388	54.1796	74.4582	29.1022
ProteinFamily_106343	54.8957	73.5152	29.8555
ProteinFamily_1063458	56.9124	71.8894	33.871
ProteinFamily_1063471	54.3103	75.431	29.5259
ProteinFamily_1063479	54.4469	72.2343	33.6226
ProteinFamily_1063560	55.9687	73.1898	30.137
ProteinFamily_1063625	53.5484	74.1935	24.086
ProteinFamily_1063630	54.0659	75.1648	27.9121
ProteinFamily_1063717	52.9891	74.7283	29.8913
ProteinFamily_1063720	54.223	76.1824	27.7027
ProteinFamily_106377	54.1528	74.7508	27.7409
ProteinFamily_1063793	53.1409	75.8913	29.5416
ProteinFamily_1063908	53.9535	75.0388	29.1473
ProteinFamily_106391	53.1088	72.5389	32.1244
ProteinFamily_106401	55.3846	73.8462	25.9341
ProteinFamily_1064014	54.6042	73.6672	28.5945
ProteinFamily_106403	54.1779	78.4367	25.6065
ProteinFamily_1064084	55.9356	73.6419	28.7726
ProteinFamily_1064113	54.5176	74.4257	28.9433
ProteinFamily_1064216	54.8387	73.6842	29.0323
ProteinFamily_1064244	56.6757	71.3896	31.3351
ProteinFamily_1064357	54.9696	73.428	28.6004
ProteinFamily_1064360	53.562	73.3509	28.496
ProteinFamily_1064374	55.3377	71.2418	32.8976
ProteinFamily_1064375	53.7618	74.4514	28.9969
ProteinFamily_1064497	53.4819	69.6379	31.4763
ProteinFamily_1064513	55.496	72.118	29.4906
ProteinFamily_1064622	51.0471	79.8429	24.3455
ProteinFamily_1064639	54.1922	73.8241	32.1063
ProteinFamily_106479	55.9471	72.0264	29.7357
ProteinFamily_106484	52.8846	76.7308	27.8846
ProteinFamily_1064892	56.1856	71.6495	28.3505
ProteinFamily_1064994	55.3279	72.541	32.7869
ProteinFamily_1065039	53.9936	74.4409	29.2332
ProteinFamily_1065062	54.3294	73.5144	28.8625
ProteinFamily_1065094	55.6886	73.6527	26.3473
ProteinFamily_1065143	55.5992	71.9057	30.4519
ProteinFamily_1065212	53.7445	74.4493	25.5507
ProteinFamily_1065233	56.2334	70.0265	30.504
ProteinFamily_1065246	55.0775	73.3219	29.7762
ProteinFamily_10653	54.3333	74.1667	30.5
ProteinFamily_1065307	54.8571	74.2857	28
ProteinFamily_1065384	54.7445	70.3163	29.1971
ProteinFamily_1065386	54.3624	68.9038	31.0962
ProteinFamily_1065399	54.1534	74.6006	28.5942
ProteinFamily_1065423	54.1033	74.772	29.1793
ProteinFamily_106553	54.6828	73.4139	27.1903
ProteinFamily_1065625	54.0458	74.5038	28.855
ProteinFamily_106575	53.8194	74.1319	28.9931
ProteinFamily_1065873	54.063	73.9635	29.0216
ProteinFamily_106589	53.4826	71.393	32.0896
ProteinFamily_1065948	54.3478	74.5342	29.3478
ProteinFamily_1065982	52.6066	76.3033	27.0142
ProteinFamily_1066000	54.7917	73.75	31.875
ProteinFamily_1066057	54.0323	73.871	30
ProteinFamily_1066060	55.4128	73.945	29.9083
ProteinFamily_10661	55.5804	71.6518	33.4821
ProteinFamily_1066100	53.9474	74.6241	28.1955
ProteinFamily_1066102	53.7975	74.3671	29.5886
ProteinFamily_1066103	54.4928	73.6232	33.3333
ProteinFamily_1066128	56.8085	73.617	28.5106
ProteinFamily_1066139	53.1568	75.5601	26.2729
ProteinFamily_1066148	55.7339	70.8716	33.0275
ProteinFamily_106615	55.1402	71.4953	30.8411
ProteinFamily_1066151	55.9229	72.7273	31.405
ProteinFamily_1066156	54.2194	72.7848	31.6456
ProteinFamily_1066160	59.4286	72.5714	26.8571
ProteinFamily_1066173	53.9519	74.3986	28.3505
ProteinFamily_1066184	55.2147	77.0961	27.1984
ProteinFamily_1066187	54.7862	71.6904	30.3462
ProteinFamily_1066190	55.5556	71.9397	31.6384
ProteinFamily_1066193	54.2243	74.808	28.4178
ProteinFamily_1066201	54.4118	75.817	28.5948
ProteinFamily_1066211	54.3716	72.4044	26.776
ProteinFamily_1066213	54.6296	74.2284	29.0123
ProteinFamily_1066222	54.5842	72.9211	26.8657
ProteinFamily_1066233	56.8681	71.4286	27.1978
ProteinFamily_1066244	52.6807	76.69	29.3706
ProteinFamily_1066248	53.8462	76.087	27.7592
ProteinFamily_1066266	52.1739	79.4203	26.9565
ProteinFamily_1066282	58.1921	70.904	27.9661
ProteinFamily_1066284	55.2688	70.5376	30.5376
ProteinFamily_1066292	54.3478	74.0683	29.0373
ProteinFamily_1066350	57.6923	72.3558	25
ProteinFamily_1066431	54.0881	73.8994	29.0881
ProteinFamily_1066520	54.1997	73.6926	29.477
ProteinFamily_1066553	54.0373	74.0683	29.0373
ProteinFamily_106657	53.3821	72.9433	31.2614
ProteinFamily_1066584	54.7847	72.488	29.9043
ProteinFamily_1066586	53.3917	73.523	29.1028
ProteinFamily_1066591	52.1303	77.4436	29.8246
ProteinFamily_1066598	54.2146	73.9464	32.1839
ProteinFamily_1066612	54.8902	72.2555	32.7345
ProteinFamily_1066650	54.0098	75.2864	28.6416
ProteinFamily_1066677	54.2243	74.6544	29.1859
ProteinFamily_1066688	54.3424	74.6898	28.0397
ProteinFamily_1066720	53.4196	73.3826	28.8355
ProteinFamily_1066751	53.8028	70.4225	28.7324
ProteinFamily_106678	53.9936	74.6006	28.115
ProteinFamily_1066785	56.0074	73.7523	26.9871
ProteinFamily_106680	53.9197	72.8489	28.4895
ProteinFamily_106682	53.5461	75.1773	28.7234
ProteinFamily_1066942	54.3614	74.1433	29.2835
ProteinFamily_1066975	51.8229	74.4792	29.1667
ProteinFamily_1066982	53.8843	76.0331	28.9256
ProteinFamily_1067061	53.6842	74.0351	28.2456
ProteinFamily_1067073	53.5593	73.5593	30.339
ProteinFamily_1067082	54.2768	74.339	28.4603
ProteinFamily_1067130	55.8929	72.8571	28.5714
ProteinFamily_1067172	54.2929	72.2222	30.0505
ProteinFamily_1067189	54.7945	74.4863	28.7671
ProteinFamily_1067190	55.9395	70.8423	30.4536
ProteinFamily_1067303	52.0231	76.5896	29.7688
ProteinFamily_1067333	57.27	70.3264	32.9377
ProteinFamily_1067387	54.2243	74.808	28.8786
ProteinFamily_1067402	53.3081	74.4802	30.2457
ProteinFamily_106745	55.4572	71.3864	24.4838
ProteinFamily_1067472	54.3645	74.8851	28.9433
ProteinFamily_1067482	56.2674	72.1448	32.8691
ProteinFamily_106760	53.8972	74.1294	30.5141
ProteinFamily_1067651	53.7374	74.3434	28.8889
ProteinFamily_1067693	53.8961	74.026	30.0325
ProteinFamily_106771	53.4805	76.4007	29.3718
ProteinFamily_1067760	53.9945	78.2369	23.416
ProteinFamily_1067812	54.8117	73.6402	32.0084
ProteinFamily_106785	54.4462	74.103	29.0172
ProteinFamily_1067854	55.0532	73.4043	26.8617
[truncated: 62,142 more rows]
