# Supplementary material for: Islet autoantibody seroconversion in type-1 diabetes is associated with metagenome-assembled genomes in infant gut microbiomes
Source: Nat Commun. 2022 Jun 21;13:3551. doi: 10.1038/s41467-022-31227-1 (PMC9213500; doi:10.1038/s41467-022-31227-1)
Supplement: Supplementary file 16 — Source Data [file 41467_2022_31227_MOESM16_ESM.zip › Soure Data/Source-Data-SuppFigure4.xlsx]

## Sheet: Sheet1
ProteinFamilys abundance (RPKM)	T3_5	T6_8	T9_11	T12_15	T16_19	T20_23	T24_29	T30_35						Protein Famlies	Cluster	Probabilities of Cluster Membership
ProteinFamily_1000066	1.45186	2.15223	2.92895	3.87122	3.64813	2.96204	2.29592	2.32266						ProteinFamily_1000112	7	0.999955
ProteinFamily_1000076	0.975818	1.34089	2.35529	2.89633	3.30293	2.73702	3.25998	3.25069						ProteinFamily_1000165	7	0.999986
ProteinFamily_1000108	0.389105	2.46667	8.45897	10.9998	11.3177	11.9773	11.3647	11.087						ProteinFamily_1000197	10	0.936727
ProteinFamily_1000112	38.3893	31.747	20.2661	14.3052	10.189	7.79471	6.75249	6.21211						ProteinFamily_1000518	7	0.99887
ProteinFamily_1000165	148.791	114.334	74.7667	49.5687	36.8345	35.7599	31.4313	27.3137						ProteinFamily_1000793	7	0.998877
ProteinFamily_1000194	25.1927	21.6423	14.427	9.66647	7.07402	5.56476	4.67287	4.30448						ProteinFamily_1001047	2	0.929789
ProteinFamily_1000197	0.68534	1.55537	1.99579	1.78018	1.62924	1.349	1.2631	1.09894						ProteinFamily_100105	9	0.79151
ProteinFamily_1000206	8.01119	5.24924	3.83276	4.50792	4.06841	3.73267	3.43397	2.48204						ProteinFamily_1001092	7	0.999984
ProteinFamily_1000241	24.1489	20.9171	13.7148	9.78818	7.01161	5.71606	4.84756	4.54342						ProteinFamily_1001106	7	0.999109
ProteinFamily_1000327	4.99561	8.55655	13.5632	19.7078	21.2397	20.2958	19.6402	18.3801						ProteinFamily_1001165	7	0.968284
ProteinFamily_1000398	4.89643	6.6385	8.03483	7.91044	7.22295	8.3496	7.40701	7.53622						ProteinFamily_100117	7	0.99997
ProteinFamily_1000478	10.796	17.7043	23.1391	24.6849	22.5299	19.1339	16.3884	14.9985						ProteinFamily_1001191	2	0.888924
ProteinFamily_1000518	16.3121	14.8056	9.81861	7.12885	5.26509	4.34189	3.91162	3.64466						ProteinFamily_1001205	7	0.999994
ProteinFamily_1000554	0.795972	1.71901	2.4633	2.41488	3.01161	3.36766	3.50393	3.76618						ProteinFamily_1001208	7	0.999983
ProteinFamily_1000644	2.07413	3.38017	2.30668	2.34422	1.70324	1.48495	0.754201	0.558346						ProteinFamily_1001249	8	0.745225
ProteinFamily_1000783	0.327232	1.02868	2.32217	2.76589	3.32849	3.59226	2.9756	3.2825						ProteinFamily_1001539	8	0.5218
ProteinFamily_1000793	8.4545	6.178	2.61891	1.66531	1.55986	1.10623	0.844657	1.15566						ProteinFamily_1001612	9	0.348421
ProteinFamily_1000821	16.3208	14.4064	8.7404	6.66213	4.68989	3.77916	3.43701	3.28911						ProteinFamily_1001709	7	0.999961
ProteinFamily_1000943	17.9364	29.5513	44.7948	55.1289	57.0771	52.812	50.9521	49.1794						ProteinFamily_1001739	7	0.999929
ProteinFamily_1000955	5.78712	12.6508	8.99671	4.71558	2.38104	1.4765	0.836647	0.604498						ProteinFamily_100216	7	0.992424
ProteinFamily_1000974	1.56182	2.34539	2.80857	3.22866	3.40668	3.55389	3.21248	2.54395						ProteinFamily_1002163	1	0.993582
ProteinFamily_1000989	8.47209	5.40107	3.25567	3.6533	2.90749	2.56817	2.35111	1.51518						ProteinFamily_1002473	2	0.99771
ProteinFamily_1001044	0.302941	0.875832	3.0247	4.47467	5.65529	6.06213	6.76404	8.12405						ProteinFamily_1002711	1	0.827782
ProteinFamily_1001046	1.5274	1.97394	2.20211	2.7603	2.64705	2.63405	2.20736	1.85342						ProteinFamily_1002755	5	0.960181
ProteinFamily_1001047	6.41896	11.0736	20.2463	31.6105	34.9861	34.4136	34.9885	34.3217						ProteinFamily_1003237	2	0.62116
ProteinFamily_100105	0.252875	0.676913	2.57339	3.85536	4.74929	5.04377	5.69708	6.83348						ProteinFamily_100336	1	0.981407
ProteinFamily_1001053	4.64631	5.28704	10.5516	9.1301	10.1795	7.46513	8.82621	7.36016						ProteinFamily_1003392	7	0.999986
ProteinFamily_1001054	1.43506	1.55255	1.67075	2.43817	2.48299	2.67532	2.22467	2.08662						ProteinFamily_1003412	7	0.999523
ProteinFamily_1001060	1.65067	4.23994	6.97492	6.97733	6.91015	6.54619	6.12368	6.63266						ProteinFamily_1003821	7	0.998861
ProteinFamily_1001066	205.683	160.157	106.318	73.6953	54.3997	49.7772	47.1203	42.2035						ProteinFamily_1004082	8	0.283695
ProteinFamily_1001069	5.90052	11.8169	10.5172	9.07821	9.6686	11.3254	10.6157	10.2747						ProteinFamily_1004204	7	0.997621
ProteinFamily_1001073	1.27374	1.78546	2.23613	1.954	1.82236	1.20631	0.9089	0.819024						ProteinFamily_1004405	1	0.816963
ProteinFamily_1001088	6.17831	13.576	17.021	15.9654	14.5405	11.0802	8.07303	5.80554						ProteinFamily_1004437	2	0.688109
ProteinFamily_1001092	279.102	227.231	160.338	119.038	91.9936	87.7506	83.2696	77.9675						ProteinFamily_1004629	4	0.887964
ProteinFamily_1001106	69.6099	61.991	40.8649	28.753	20.1731	19.9514	18.4444	19.4599						ProteinFamily_100482	9	0.963168
ProteinFamily_1001112	0.420164	1.25871	1.76177	2.11942	2.06627	2.1209	2.09544	2.02134						ProteinFamily_100483	2	0.824894
ProteinFamily_1001113	1.40809	3.01838	5.79038	9.95369	12.0959	12.2047	12.416	11.5896						ProteinFamily_1005062	1	0.655134
ProteinFamily_1001123	11.7952	19.2186	25.6397	26.581	24.7631	23.1179	21.2032	20.8465						ProteinFamily_1005561	7	0.999994
ProteinFamily_100113	1.95235	2.5537	2.91042	2.61745	2.04944	1.50752	1.18563	1.03164						ProteinFamily_1005625	4	0.993081
ProteinFamily_1001134	0.797727	1.16531	1.48625	1.88561	1.97521	1.627	1.54059	1.57054						ProteinFamily_100565	5	0.444433
ProteinFamily_1001165	22.3385	19.5675	15.1953	14.0733	11.966	8.70221	7.39839	5.82748						ProteinFamily_1005776	7	0.987775
ProteinFamily_100117	15.9395	11.1325	6.85605	4.11334	2.54549	1.89751	1.67029	1.5414						ProteinFamily_1006101	4	0.998976
ProteinFamily_1001176	1.30182	1.84524	3.63609	4.15492	4.7354	3.96179	4.52995	4.6388						ProteinFamily_100616	9	0.666929
ProteinFamily_1001191	1.14033	2.68333	4.93591	5.61576	7.03427	6.48031	6.04096	7.30684						ProteinFamily_1006238	7	0.999898
ProteinFamily_1001193	4.45834	5.75459	6.5637	6.33314	5.21995	4.28465	3.3099	3.12594						ProteinFamily_1006246	2	0.521144
ProteinFamily_100120	12.4532	11.5465	8.67578	6.95789	5.46959	3.5262	3.49421	2.92422						ProteinFamily_1006256	3	0.444086
ProteinFamily_1001205	24.4967	19.2516	12.4693	8.28627	6.01578	5.02149	3.88159	3.56335						ProteinFamily_1006279	7	0.999981
ProteinFamily_1001208	18.4427	15.0039	9.46209	6.61893	4.69047	3.79227	2.99591	2.84627						ProteinFamily_1006300	10	0.99058
ProteinFamily_1001215	7.82794	11.9443	15.7208	15.7261	14.4971	13.8788	12.7989	11.8255						ProteinFamily_1006306	1	0.980333
ProteinFamily_1001241	0.426001	1.06658	1.50909	1.46864	1.51736	1.2842	1.32927	1.40236						ProteinFamily_1006404	8	0.920979
ProteinFamily_1001249	11.1564	20.1601	22.0504	21.2005	20.739	21.4429	20.3918	20.4578						ProteinFamily_1006749	2	0.92006
ProteinFamily_1001251	0.234953	0.568108	1.59532	2.73493	4.56076	5.20829	6.30056	5.36866						ProteinFamily_100681	6	0.741009
ProteinFamily_1001314	0.791425	1.75319	2.27645	1.98081	1.87027	1.49805	1.39731	1.16444						ProteinFamily_1006912	1	0.647163
ProteinFamily_1001324	4.53825	3.02232	3.57208	4.11768	4.45624	4.03718	3.4738	2.57507						ProteinFamily_1006943	7	0.999123
ProteinFamily_1001367	8.22089	6.6139	6.96047	4.67449	3.85454	3.80608	2.98267	2.16288						ProteinFamily_1007045	7	0.999816
ProteinFamily_1001375	0.955739	1.86973	8.96928	20.9075	27.5406	29.6966	32.2156	34.5659						ProteinFamily_1007046	7	0.999325
ProteinFamily_100147	6.27978	10.6092	13.1595	12.1051	12.744	12.6849	12.9421	12.9356						ProteinFamily_1007469	9	0.98542
ProteinFamily_1001512	7.56622	11.4126	13.2045	10.1648	6.61334	4.54531	2.72846	1.99634						ProteinFamily_1007473	6	0.997589
ProteinFamily_1001539	0.589647	1.47937	2.81404	2.68979	2.46625	2.74116	2.32944	2.40426						ProteinFamily_100762	4	0.992854
ProteinFamily_1001542	1.02195	1.82229	2.98552	3.31473	3.26733	3.13002	2.86229	2.75091						ProteinFamily_1007958	2	0.886137
ProteinFamily_1001548	4.64594	2.96674	1.80374	3.2869	5.32076	6.97886	7.35793	6.16748						ProteinFamily_1007982	7	0.997826
ProteinFamily_1001564	12.6332	23.5738	30.8196	30.8212	29.2026	25.0793	22.026	20.0504						ProteinFamily_1008203	5	0.36429
ProteinFamily_1001570	9.90854	15.871	18.5361	16.968	13.9454	11.3977	9.1444	7.41991						ProteinFamily_100821	10	0.62461
ProteinFamily_1001580	10.7622	17.8937	21.28	18.0695	13.6614	9.78635	6.85277	4.78722						ProteinFamily_100826	8	0.66205
ProteinFamily_1001581	0.192917	0.287858	1.26098	1.75991	2.49263	3.71023	4.2591	4.19817						ProteinFamily_1008423	10	0.493727
ProteinFamily_1001584	0.202	0.506799	1.41991	2.40834	4.10121	4.57459	5.78627	4.85274						ProteinFamily_100849	2	0.722827
ProteinFamily_1001604	1.56865	2.92819	2.81301	2.34018	1.67542	1.3097	0.681912	0.441582						ProteinFamily_1008621	7	0.998627
ProteinFamily_1001612	6.06198	6.02259	4.91838	4.69238	4.97164	6.90787	6.49238	6.55459						ProteinFamily_1008977	7	0.999933
ProteinFamily_1001709	20.8811	17.2323	11.1338	7.8867	5.63966	4.49987	3.85408	3.71967						ProteinFamily_100918	9	0.992002
ProteinFamily_1001716	4.94469	6.84859	7.54615	6.46606	4.82453	3.71485	2.33605	1.91974						ProteinFamily_1009589	2	0.691882
ProteinFamily_1001728	2.92139	5.50209	7.64661	8.58596	9.70685	8.74855	8.02997	6.73195						ProteinFamily_1009632	6	0.992636
ProteinFamily_1001729	1.18117	1.66752	2.44918	2.39538	2.41183	2.14907	1.77469	1.33916						ProteinFamily_1010285	7	0.999397
ProteinFamily_1001739	162.224	123.428	62.3012	34.4514	20.9706	17.4678	13.9611	12.3884						ProteinFamily_1010416	3	0.432489
ProteinFamily_1001764	2.1957	2.60459	2.87847	4.35261	4.62305	4.39796	3.47114	3.0077						ProteinFamily_101074	7	0.994729
ProteinFamily_1001823	8.71935	5.75719	2.08237	1.12833	0.979964	0.421826	0.428407	0.30777						ProteinFamily_1010804	7	0.999971
ProteinFamily_1001832	15.4904	25.804	39.3671	49.1897	52.1539	50.6241	49.9863	51.5311						ProteinFamily_101135	10	0.659688
ProteinFamily_1001866	1.82458	4.74836	6.0942	6.81998	7.88307	7.86226	7.89963	9.26766						ProteinFamily_1011384	5	0.979225
ProteinFamily_1001877	13.1448	15.2447	13.0373	9.97842	6.74404	7.38215	7.3004	5.51269						ProteinFamily_101139	5	0.629918
ProteinFamily_1001882	5.29119	7.43244	8.31504	7.42433	5.33543	4.04856	2.61248	2.03444						ProteinFamily_1011503	5	0.348228
ProteinFamily_1001896	3.52654	6.50842	8.61447	7.8652	8.13451	7.53755	7.57694	7.7032						ProteinFamily_1011668	7	0.984647
ProteinFamily_1001921	96.1243	72.6858	51.7161	35.9717	28.2687	27.296	25.7598	21.8463						ProteinFamily_1011679	7	0.999977
ProteinFamily_1002000	6.67611	7.58634	7.13939	6.20046	4.97175	4.97705	3.69358	3.6837						ProteinFamily_1011883	7	0.999498
ProteinFamily_1002051	0.479021	1.07835	1.74723	1.81445	2.63968	3.14454	3.38728	3.86135						ProteinFamily_1011885	7	0.991005
ProteinFamily_1002070	0.250873	0.443729	0.860721	1.2795	1.74826	1.69201	1.65747	1.67996						ProteinFamily_1012375	9	0.970213
ProteinFamily_1002157	1.53459	2.82593	3.0863	3.04324	2.56387	1.97741	1.44519	1.30901						ProteinFamily_1012385	7	0.999995
ProteinFamily_100216	6.06201	3.41758	1.73043	1.75032	1.611	1.3654	1.13974	0.941261						ProteinFamily_101249	1	0.374158
ProteinFamily_1002160	5.45594	6.52439	9.0754	15.5143	13.9969	10.8495	8.07376	5.72548						ProteinFamily_101256	8	0.94023
ProteinFamily_1002163	3.70627	6.44994	10.5532	15.865	16.8656	15.487	14.6286	12.798						ProteinFamily_101286	9	0.991319
ProteinFamily_100217	0.731733	1.30906	1.75121	1.4962	1.46914	1.159	1.16191	1.23929						ProteinFamily_1012946	9	0.992511
ProteinFamily_1002174	179.783	132.192	84.3024	53.7126	39.0229	37.1966	33.0171	28.1834						ProteinFamily_1013345	10	0.96113
ProteinFamily_1002219	114.939	79.9601	40.2936	16.6463	9.13259	7.39429	4.27723	3.24191						ProteinFamily_101336	8	0.892153
ProteinFamily_1002238	0.349661	0.916949	1.22628	1.44678	1.36473	1.30758	1.35996	1.28805						ProteinFamily_1013401	6	0.707485
ProteinFamily_1002312	5.78715	10.4622	17.3884	26.1574	27.2756	24.6768	24.2196	20.6756						ProteinFamily_1013600	7	0.999968
ProteinFamily_1002314	18.6097	25.4565	33.458	36.7321	36.6296	32.7168	29.731	28.359						ProteinFamily_1013648	7	0.99991
ProteinFamily_1002338	4.06155	3.53732	8.29433	6.78088	7.08277	5.50761	6.74283	4.98318						ProteinFamily_1013735	2	0.840869
ProteinFamily_1002473	1.04668	3.99044	11.5257	14.7694	16.4646	18.388	18.3871	19.9002						ProteinFamily_1013926	10	0.99784
ProteinFamily_1002518	4.73709	10.5053	15.8321	25.1336	25.8521	25.418	24.3749	20.6687						ProteinFamily_101393	2	0.982625
ProteinFamily_1002522	0.729108	1.70908	5.69819	7.54624	8.7906	9.44219	9.90789	12.0523						ProteinFamily_1014031	6	0.562431
ProteinFamily_1002579	4.59316	3.15862	4.488	5.57398	6.07787	6.00673	5.40321	5.06698						ProteinFamily_1014465	6	0.999939
ProteinFamily_1002645	3.39929	3.42944	4.02777	4.24962	4.131	4.91562	4.62706	4.88098						ProteinFamily_1014485	1	0.928045
ProteinFamily_1002707	1.98028	3.31463	3.4741	3.47793	2.90677	2.57949	1.91988	1.62605						ProteinFamily_1014571	9	0.75664
ProteinFamily_1002711	11.5006	22.1874	37.4133	41.5029	41.236	39.4564	36.7057	37.2485						ProteinFamily_101478	2	0.721663
ProteinFamily_1002755	19.2074	30.5884	38.2885	40.0534	38.6319	33.0378	29.7804	25.9045						ProteinFamily_1014783	2	0.863741
ProteinFamily_100284	0.119132	0.192344	0.713175	0.777901	0.828523	0.837563	0.793149	0.848821						ProteinFamily_1015244	9	0.941422
ProteinFamily_1002844	14.5301	19.2363	21.9383	19.8666	20.2237	20.1261	20.9867	20.9626						ProteinFamily_1015323	7	0.99949
ProteinFamily_1002876	22.3474	26.4708	27.7477	27.1987	24.1945	21.4663	21.1732	19.0361						ProteinFamily_1015438	9	0.628309
ProteinFamily_1002908	14.1382	21.6068	27.7854	30.5707	28.973	26.7087	27.2704	25.5633						ProteinFamily_101544	6	0.991645
ProteinFamily_1002931	5.3904	7.29093	7.98179	7.0347	5.10674	3.80141	2.50218	2.07365						ProteinFamily_1015519	2	0.783233
ProteinFamily_1002939	19.9587	18.6979	12.643	9.26484	6.8862	5.48505	5.08057	5.00211						ProteinFamily_1015600	7	0.999979
ProteinFamily_1003003	11.7188	9.11154	8.31368	8.57304	7.55075	7.45136	8.1523	7.52043						ProteinFamily_101579	5	0.83056
ProteinFamily_1003127	14.2984	21.3686	29.1421	31.9601	29.6929	24.9875	21.7539	20.8401						ProteinFamily_1016112	2	0.881569
ProteinFamily_1003224	3.92941	7.89269	11.0057	11.6719	13.1474	13.2915	13.1145	14.0463						ProteinFamily_101632	8	0.871433
ProteinFamily_1003237	1.09892	1.69305	3.4793	4.1234	4.19004	3.95089	3.89696	4.50988						ProteinFamily_101636	5	0.89682
ProteinFamily_1003272	0.600399	0.705156	0.840628	1.25236	1.396	1.47754	1.24032	1.15662						ProteinFamily_101641	2	0.835599
ProteinFamily_1003305	2.77441	4.03159	5.75371	9.73419	8.5744	8.53591	7.07861	5.52789						ProteinFamily_101650	7	0.999916
ProteinFamily_100336	14.4688	25.3838	38.2421	46.2618	45.6693	42.864	41.9161	39.6195						ProteinFamily_1016892	7	0.999816
ProteinFamily_1003392	22.4518	18.0011	11.2141	7.71019	5.87792	4.31938	3.26395	2.90091						ProteinFamily_1016965	7	0.998206
ProteinFamily_1003412	14.1444	12.5847	8.07471	5.65429	4.40202	3.49936	3.05708	2.81122						ProteinFamily_1017016	7	0.997854
ProteinFamily_100343	5.09755	7.07041	7.88939	6.93295	5.12022	3.77634	2.54113	2.23543						ProteinFamily_1017095	6	0.673942
ProteinFamily_1003432	72.4343	58.8803	41.1389	29.6475	20.7866	19.4575	19.9915	16.0957						ProteinFamily_1017235	10	0.6914
ProteinFamily_1003505	8.80907	6.91246	3.45281	2.00091	1.64255	1.146	0.82006	0.651581						ProteinFamily_1017265	5	0.494467
ProteinFamily_100351	1.8425	2.392	2.81724	2.32011	1.8356	1.41095	0.999482	0.844258						ProteinFamily_1017292	4	0.999482
ProteinFamily_100355	1.4403	4.66335	5.70788	4.34452	2.95391	2.23903	1.59345	0.892448						ProteinFamily_101731	4	0.998958
ProteinFamily_100370	1.53261	2.63375	2.44967	2.02701	1.66699	1.40107	0.922266	0.780652						ProteinFamily_101736	10	0.88179
ProteinFamily_1003732	10.3562	8.06603	6.94713	7.05977	6.11531	6.27239	6.78259	6.80351						ProteinFamily_1017531	2	0.998836
ProteinFamily_1003761	21.5983	18.465	12.5108	9.5619	7.37145	6.90926	6.50179	6.07389						ProteinFamily_1017557	7	0.997329
ProteinFamily_1003821	63.274	56.596	38.036	28.1709	22.9101	21.4767	22.1708	23.2473						ProteinFamily_1017575	8	0.956445
ProteinFamily_1003879	2.12779	2.55303	2.86447	2.634	1.89394	1.25011	0.910438	0.519951						ProteinFamily_1017672	2	0.847669
ProteinFamily_1003884	25.8899	21.5997	14.2444	9.666	7.39891	5.35737	4.64535	4.75914						ProteinFamily_1017700	9	0.998333
ProteinFamily_1003935	17.4184	15.8923	10.6313	8.038	5.96142	5.30612	4.61332	4.99522						ProteinFamily_1017776	2	0.953985
ProteinFamily_1003972	1.8736	2.98622	4.52711	6.23205	6.75675	5.51954	4.83761	4.3114						ProteinFamily_1018606	6	0.988803
ProteinFamily_1004076	0.852242	0.827317	1.96156	2.44806	2.19032	2.19894	1.73982	1.36139						ProteinFamily_1018793	7	0.999989
ProteinFamily_1004082	5.03821	11.4294	9.89999	7.52148	7.49014	9.50695	9.20078	8.99062						ProteinFamily_1018842	7	0.898863
ProteinFamily_1004109	49.297	107.625	144.509	130.428	92.8773	58.3926	42.1666	32.0933						ProteinFamily_1018987	1	0.779245
ProteinFamily_1004114	2.06467	6.19605	6.4503	3.72483	2.33582	1.5343	0.783333	0.534724						ProteinFamily_1019048	2	0.995213
ProteinFamily_1004175	1.01868	1.77271	2.09962	2.50589	2.35565	2.7874	2.84409	3.25465						ProteinFamily_1019125	7	0.999889
ProteinFamily_1004185	1.80026	2.21701	3.28435	3.47637	4.04921	6.49949	6.37566	6.78882						ProteinFamily_1019333	9	0.947003
ProteinFamily_1004198	3.08647	2.49164	1.91513	2.22486	2.27467	2.00986	1.62097	1.227						ProteinFamily_1019972	1	0.449865
ProteinFamily_1004204	7.87172	5.79871	3.4871	3.76841	3.2675	2.76235	2.49971	1.88345						ProteinFamily_1020247	3	0.999435
ProteinFamily_100422	4.49508	6.17505	6.82509	5.97035	6.71058	6.72578	5.90245	6.16873						ProteinFamily_1020262	2	0.973613
ProteinFamily_1004256	0.714789	2.33859	4.80972	7.55224	9.09754	8.87072	8.84141	8.33786						ProteinFamily_1020387	7	0.999606
ProteinFamily_1004405	3.92375	5.56724	8.73798	11.3481	11.7011	9.56841	8.6229	8.9294						ProteinFamily_102041	3	0.99754
ProteinFamily_1004437	9.27681	15.4832	21.0325	22.9404	25.9654	29.19	30.6006	31.5292						ProteinFamily_102053	1	0.432012
ProteinFamily_100449	70.9635	64.1801	41.8266	30.9326	21.6373	19.7638	19.3489	19.4263						ProteinFamily_1020797	2	0.967263
ProteinFamily_1004515	0.400589	0.97582	1.23134	1.46795	1.45189	1.41847	1.37454	1.29734						ProteinFamily_102087	2	0.642771
ProteinFamily_1004573	0.214154	0.984853	1.99743	2.3762	2.19512	2.1387	1.72622	1.89626						ProteinFamily_1020889	2	0.894948
ProteinFamily_1004607	1.21259	1.77395	2.20179	2.32205	2.23064	2.10016	1.75468	1.36868						ProteinFamily_1020936	2	0.88258
ProteinFamily_1004629	2.58891	3.27827	2.69673	1.65655	1.67989	1.50629	0.686789	0.713768						ProteinFamily_1020990	1	0.998686
ProteinFamily_1004700	3.844	8.27629	11.3976	9.12438	4.8164	3.40728	1.98848	1.60778						ProteinFamily_1021050	6	0.990856
ProteinFamily_100471	19.0104	16.9736	11.2546	7.92473	5.94573	4.30419	4.058	3.80787						ProteinFamily_1021257	3	0.999378
ProteinFamily_1004719	0.74615	1.35343	7.06769	17.2857	22.5357	25.0765	25.5973	27.0386						ProteinFamily_1021411	10	0.971361
ProteinFamily_1004738	0.880033	2.1466	5.4163	8.62426	11.2699	10.6409	10.5076	10.4298						ProteinFamily_1021445	7	0.999832
ProteinFamily_1004752	1.36999	1.37751	1.79853	3.28864	4.95111	6.28507	6.47609	6.29044						ProteinFamily_1022028	4	0.791542
ProteinFamily_100480	2.48273	4.07553	7.71074	8.06208	7.0282	7.0413	6.57769	6.45687						ProteinFamily_1022199	7	0.999857
ProteinFamily_100482	0.578581	0.766178	1.30514	1.93268	2.21389	2.67123	3.01932	3.69867						ProteinFamily_1022227	2	0.939295
ProteinFamily_100483	0.195062	0.189267	0.778444	0.828124	1.00577	1.2082	1.10587	1.20185						ProteinFamily_1022246	6	0.977391
ProteinFamily_100484	2.31169	2.78809	2.6062	1.79298	1.6001	0.96513	0.731875	0.503125						ProteinFamily_1022325	2	0.791684
ProteinFamily_1004847	1.54555	2.84095	4.03402	4.3883	3.88122	3.81538	3.75456	3.5132						ProteinFamily_1022328	2	0.944759
ProteinFamily_1004853	1.15454	6.11132	19.2711	23.5912	26.3757	29.5872	30.312	32.8334						ProteinFamily_1022374	9	0.99744
ProteinFamily_100486	5.80746	8.68093	10.9181	10.261	7.15354	3.51764	2.18898	1.44291						ProteinFamily_1022421	7	0.999866
ProteinFamily_10049	5.40083	9.34545	10.1759	9.96887	8.99656	7.98343	6.27573	4.90419						ProteinFamily_1022447	2	0.936108
ProteinFamily_1004902	6.80113	12.2774	14.7636	11.6509	8.21014	4.72291	2.99982	1.62168						ProteinFamily_1022485	6	0.997767
ProteinFamily_1004937	5.34855	7.39103	7.95458	7.28125	5.53013	4.26951	2.93158	2.74305						ProteinFamily_1022489	9	0.974829
ProteinFamily_100496	4.44407	6.47498	6.66807	5.91235	5.96033	6.04198	6.16299	6.36321						ProteinFamily_1022506	8	0.956451
ProteinFamily_1005062	1.53322	2.17071	4.17592	5.12914	4.4472	4.34827	3.88035	3.75869						ProteinFamily_1022529	9	0.901651
ProteinFamily_1005090	10.6771	17.5642	24.7835	24.3196	23.0263	16.1885	12.0792	8.67312						ProteinFamily_1022700	8	0.367841
ProteinFamily_1005096	0.288958	0.477669	0.973802	2.22703	2.85663	3.68947	3.79705	4.84054						ProteinFamily_1022716	6	0.997126
ProteinFamily_1005127	1.54315	2.95494	3.14719	3.53579	3.56415	3.44978	3.29142	3.53656						ProteinFamily_1022871	10	0.897642
ProteinFamily_1005166	5.63913	4.47193	3.47625	3.36387	3.98747	3.75316	3.49051	3.75383						ProteinFamily_1022877	1	0.971151
ProteinFamily_1005207	0.700735	0.829757	0.990794	1.52722	1.7123	1.79003	1.56086	1.42476						ProteinFamily_102289	1	0.981769
ProteinFamily_1005257	2.09629	2.67176	3.29858	2.93355	2.61243	2.12738	1.56199	1.4359						ProteinFamily_102300	7	0.999987
ProteinFamily_1005276	0.562935	1.27263	3.58372	3.93441	4.24288	3.88032	3.84203	4.0188						ProteinFamily_1023243	7	0.960192
ProteinFamily_1005358	1.40939	2.39066	3.09646	3.12691	2.88844	2.63877	2.06997	1.52759						ProteinFamily_1023505	2	0.81595
ProteinFamily_1005391	0.549252	1.94969	4.25172	6.71986	8.22597	7.99479	8.00904	7.5443						ProteinFamily_10236	6	0.999674
ProteinFamily_1005555	0.389737	0.981061	2.23599	3.22197	4.11293	4.27997	5.38626	5.65411						ProteinFamily_1023750	1	0.519059
ProteinFamily_1005561	38.5951	31.5	19.533	14.8296	11.3894	9.52191	7.71745	6.70766						ProteinFamily_1023780	9	0.91566
ProteinFamily_1005575	0.583297	2.31599	3.78457	3.50412	3.17166	3.05124	2.86849	2.90491						ProteinFamily_102384	7	0.985082
ProteinFamily_1005602	7.32607	11.2234	13.4264	14.9072	14.1387	12.2206	9.86324	7.72224						ProteinFamily_1023894	7	0.999871
ProteinFamily_1005625	8.42455	11.2007	9.92887	7.69443	6.72826	5.71605	4.84029	4.50888						ProteinFamily_1024173	10	0.988799
ProteinFamily_100565	0.235034	1.81347	3.41128	2.97377	2.4823	2.42116	2.01993	2.14664						ProteinFamily_1024252	7	0.999933
ProteinFamily_1005697	1.81391	1.6981	2.25069	2.73326	2.48169	2.08459	1.7411	1.69274						ProteinFamily_1024263	2	0.918514
ProteinFamily_1005776	5.03741	3.87154	3.23128	2.72735	2.04971	2.42286	1.40821	1.21044						ProteinFamily_1024629	8	0.971669
ProteinFamily_1005963	0.967948	1.36206	1.74069	1.89224	1.75956	1.80903	1.3237	1.03402						ProteinFamily_1024698	1	0.758901
ProteinFamily_1006011	6.88451	5.28503	2.56487	1.7557	1.77901	1.64145	0.683884	0.507548						ProteinFamily_1024779	1	0.741452
ProteinFamily_1006064	2.17297	3.1526	3.42091	3.57986	3.41724	3.00903	2.52431	2.36334						ProteinFamily_1024835	10	0.977835
ProteinFamily_100608	1.87252	1.19677	2.10147	1.72492	1.6798	1.5682	1.12651	0.988056						ProteinFamily_1024896	5	0.396897
ProteinFamily_1006101	3.91053	10.2009	7.39162	3.90875	1.94534	1.29829	0.619437	0.565057						ProteinFamily_1025389	9	0.222567
ProteinFamily_1006122	1.41018	2.1928	2.77908	2.88726	2.69452	2.64778	2.01373	1.57833						ProteinFamily_102539	7	0.999227
ProteinFamily_100616	24.1248	23.9166	28.1923	28.5379	28.4593	31.0416	31.0178	34.0687						ProteinFamily_1025598	7	0.999658
ProteinFamily_1006194	8.36323	6.69986	6.91788	4.60372	4.12248	4.0129	3.46503	2.52614						ProteinFamily_1025696	1	0.969307
ProteinFamily_1006196	4.47982	4.98296	9.94917	8.72357	9.75785	7.10877	8.61178	6.73711						ProteinFamily_102571	7	0.999111
ProteinFamily_1006197	1.00423	4.28359	4.77395	2.76254	1.84044	1.26567	0.891776	0.546023						ProteinFamily_102580	6	0.341044
ProteinFamily_1006201	5.28246	7.09351	7.86335	6.8417	5.05241	3.69407	2.44589	2.02139						ProteinFamily_102588	1	0.651033
ProteinFamily_1006209	0.0946943	0.200059	0.748263	1.26268	1.74651	1.86533	1.99144	2.26127						ProteinFamily_102602	1	0.436536
ProteinFamily_1006220	2.79881	2.22601	1.31168	1.71327	2.04504	1.82739	1.47879	0.94066						ProteinFamily_102642	7	0.999342
ProteinFamily_1006233	0.163091	0.878414	1.88136	1.67322	2.03236	1.75882	1.62472	1.44906						ProteinFamily_1026604	3	0.99947
ProteinFamily_1006238	16.5655	14.1165	8.56999	6.33422	4.29513	3.37856	3.05438	2.80338						ProteinFamily_1026685	4	0.566503
ProteinFamily_1006243	3.47523	2.60796	1.94734	2.31572	2.4215	2.09498	1.84725	1.34678						ProteinFamily_1026857	9	0.954073
ProteinFamily_1006246	14.591	21.38	27.2863	26.7137	28.7775	30.2678	32.983	33.7186						ProteinFamily_1026885	7	0.990682
ProteinFamily_1006256	0.195427	0.857281	1.77897	1.54379	1.91178	1.62913	1.48808	1.32286						ProteinFamily_1026983	7	0.96878
ProteinFamily_1006279	11.2939	8.83575	5.48286	3.66568	1.98854	1.64987	1.42168	0.91591						ProteinFamily_1027129	9	0.979418
ProteinFamily_1006280	7.2502	6.25619	6.18237	4.30143	3.62319	3.58988	2.81155	2.05422						ProteinFamily_1027168	7	0.999993
ProteinFamily_1006281	16.2372	23.6223	29.7576	29.6214	32.0189	33.6077	36.6707	36.8928						ProteinFamily_1027279	5	0.753986
ProteinFamily_1006283	9.00413	10.7791	13.2033	11.686	12.0417	11.7235	11.4227	11.293						ProteinFamily_102749	5	0.771099
ProteinFamily_1006284	0.634462	0.73399	0.881537	1.30809	1.4646	1.52951	1.32091	1.23425						ProteinFamily_1027704	3	0.884019
ProteinFamily_1006287	0.75764	1.21523	4.20467	7.34993	9.86066	10.8296	12.3986	11.4775						ProteinFamily_1027712	7	0.998738
ProteinFamily_1006292	5.26756	11.1791	8.12395	3.77774	1.63096	1.08146	0.671294	0.488414						ProteinFamily_1027722	7	0.999989
ProteinFamily_1006300	1.15524	2.36612	3.11759	2.59256	2.3612	1.94833	1.756	1.4047						ProteinFamily_1027726	4	0.998354
ProteinFamily_1006303	0.73977	1.63174	2.0989	1.9255	1.78138	1.51208	1.40538	1.19264						ProteinFamily_1027751	7	0.77616
ProteinFamily_1006304	13.195	24.3859	29.5643	27.6257	23.8376	18.7156	14.4169	11.1086						ProteinFamily_1027759	6	0.994423
ProteinFamily_1006306	42.1772	69.1254	97.9924	114.324	120.518	116.47	112.915	109.032						ProteinFamily_1027788	1	0.562155
ProteinFamily_1006311	0.612778	1.07251	5.94928	14.1329	18.5081	20.1505	20.9083	22.781						ProteinFamily_1027813	2	0.579158
ProteinFamily_1006334	1.3426	2.26077	4.89967	5.81046	8.06768	9.38017	10.3964	10.2701						ProteinFamily_1027834	2	0.484523
ProteinFamily_1006384	56.5038	51.2816	37.0019	26.3144	17.8621	16.2013	15.4307	14.9357						ProteinFamily_1027850	3	0.998616
ProteinFamily_1006395	1.01201	4.67635	4.69552	2.77387	1.87578	1.46548	1.05908	0.813374						ProteinFamily_1027875	1	0.979181
ProteinFamily_1006404	30.7646	45.9679	58.5198	57.7166	60.6681	62.0845	64.2144	65.8147						ProteinFamily_1027925	7	0.99881
ProteinFamily_1006470	0.145055	0.361614	1.06788	1.24603	1.35685	2.40656	2.24033	2.32652						ProteinFamily_1027986	9	0.699932
ProteinFamily_1006478	0.832508	1.8365	3.84223	4.51353	4.77763	4.47746	3.86727	4.03507						ProteinFamily_1028102	1	0.851609
ProteinFamily_1006514	128.127	92.1998	45.7978	17.7793	9.00788	7.65662	4.69782	3.34036						ProteinFamily_1028165	2	0.79605
ProteinFamily_1006597	15.2806	12.0989	10.845	10.6903	9.16441	9.23184	9.71098	9.34831						ProteinFamily_1028173	10	0.667044
ProteinFamily_1006679	120.771	81.9372	41.8003	17.0675	8.82583	7.44964	4.39075	3.55225						ProteinFamily_1028300	2	0.868718
ProteinFamily_1006685	3.20623	3.71664	2.95793	3.33198	3.54223	3.23391	3.48639	3.38739						ProteinFamily_1028545	8	0.774689
ProteinFamily_1006716	8.11701	13.1411	15.5475	14.4562	12.4042	10.5989	8.87655	7.65143						ProteinFamily_1028761	7	0.999343
ProteinFamily_1006728	6.17	4.05761	2.15963	1.9255	1.68319	1.36862	1.38613	0.995267						ProteinFamily_1028812	2	0.954751
ProteinFamily_1006735	2.27998	3.16006	3.91632	3.60128	3.33283	2.59973	2.14789	1.77817						ProteinFamily_1028838	10	0.637991
ProteinFamily_1006749	0.834677	1.28481	3.52371	4.79798	5.56759	6.35944	5.78855	6.85262						ProteinFamily_1029230	7	0.999111
ProteinFamily_1006776	4.75938	6.4051	7.12374	6.59963	5.16754	4.0253	2.86505	2.49412						ProteinFamily_102945	10	0.499785
ProteinFamily_1006791	1.45725	2.74615	2.60632	2.15546	1.42709	1.05314	0.598259	0.408739						ProteinFamily_1029605	5	0.753572
ProteinFamily_100681	1.86881	2.10056	2.14668	2.05142	2.15533	1.92181	1.51428	1.37847						ProteinFamily_1029609	7	0.999773
ProteinFamily_1006835	5.7884	4.60113	2.01323	1.00547	0.835889	0.468393	0.303635	0.399785						ProteinFamily_102964	5	0.951507
ProteinFamily_1006893	0.746479	1.23687	1.83653	2.08134	2.28314	2.06476	2.05502	1.96223						ProteinFamily_1029641	8	0.775593
ProteinFamily_100690	0.600441	1.15887	6.2595	14.7898	19.2006	20.6552	21.9843	23.783						ProteinFamily_1029922	7	0.999998
ProteinFamily_1006907	4.9132	9.54175	11.3464	11.8519	13.1534	14.3045	15.08	15.8414						ProteinFamily_103006	7	0.999934
ProteinFamily_1006912	0.203122	0.602718	1.55821	1.60744	2.01762	1.78766	1.7465	1.76512						ProteinFamily_1030427	4	0.341624
ProteinFamily_1006926	5.87638	8.06012	9.25188	8.48847	6.06872	4.34922	2.95313	2.72643						ProteinFamily_1030460	7	0.999889
ProteinFamily_1006943	14.9418	13.3837	8.75099	6.44695	4.67583	3.72469	3.19813	2.97088						ProteinFamily_1030574	7	0.999905
ProteinFamily_1006984	4.93508	8.16234	8.62053	7.47714	7.59252	7.82558	8.05361	7.97017						ProteinFamily_1030706	2	0.97315
ProteinFamily_1006999	0.448188	1.21191	1.92783	2.92748	4.3642	5.69406	6.26138	6.13392						ProteinFamily_1030829	2	0.559222
ProteinFamily_1007045	9.21341	6.50194	3.79054	2.75871	2.49026	2.08561	1.21712	0.953663						ProteinFamily_1030846	7	0.978722
ProteinFamily_1007046	53.1456	43.3643	19.7305	8.47603	4.02705	3.38086	3.4209	3.25425						ProteinFamily_1030911	2	0.504009
ProteinFamily_1007053	10.5914	18.3742	32.0465	42.8269	46.9866	47.1944	46.7843	49.878						ProteinFamily_1031606	9	0.812245
ProteinFamily_1007055	0.531097	1.29627	1.82277	2.24569	2.56943	2.75647	3.19424	3.72004						ProteinFamily_103179	4	0.732815
ProteinFamily_1007134	5.044	11.4836	8.09948	4.19784	2.03617	1.3913	0.783653	0.578457						ProteinFamily_1031803	7	0.999219
ProteinFamily_100721	14.7085	22.035	27.8026	26.4375	28.1017	28.2012	29.8141	29.9109						ProteinFamily_1032312	9	0.978963
ProteinFamily_1007283	4.33183	5.83722	6.27273	5.32132	3.86901	2.90685	1.92752	1.54223						ProteinFamily_1032474	9	0.992999
ProteinFamily_1007299	1.38639	1.99784	2.45254	2.64255	2.625	2.47612	1.96702	1.48679						ProteinFamily_1032693	6	0.990191
ProteinFamily_1007337	2.0841	2.30092	2.81744	2.43503	2.12437	1.61267	1.19602	1.07333						ProteinFamily_103271	7	0.987631
ProteinFamily_1007350	66.4477	58.4086	38.8255	28.8577	20.7277	18.6848	17.613	17.1083						ProteinFamily_1032851	10	0.672395
ProteinFamily_1007469	0.904366	1.90668	3.45178	4.23927	5.44364	7.79325	7.89433	8.47357						ProteinFamily_1033052	9	0.996834
ProteinFamily_1007473	4.91397	6.62057	7.35368	6.81094	5.26999	4.12697	2.8443	2.47436						ProteinFamily_103310	5	0.85976
ProteinFamily_1007516	0.621755	3.44918	10.0832	10.9006	11.732	12.7879	12.5993	12.7801						ProteinFamily_1033136	10	0.988709
ProteinFamily_1007526	132.003	98.9401	73.3607	54.8406	46.0109	45.0328	42.5652	40.9268						ProteinFamily_1033240	2	0.999273
ProteinFamily_100753	7.4495	15.9754	18.4714	16.005	11.5843	8.08203	5.3848	3.87857						ProteinFamily_1033241	3	0.998638
ProteinFamily_100762	3.4062	9.69677	7.88724	3.64696	2.05346	1.54836	0.873235	0.993399						ProteinFamily_1033272	6	0.989905
ProteinFamily_1007626	2.05989	3.6722	3.2302	2.5673	1.8909	1.75109	0.761606	0.543858						ProteinFamily_1033287	2	0.911408
ProteinFamily_1007632	6.35626	6.63706	5.34563	4.99897	5.77849	7.08098	6.39483	5.81799						ProteinFamily_1033291	3	0.845881
ProteinFamily_1007635	5.72619	4.67779	2.29021	1.53763	1.54149	1.34604	0.547348	0.39633						ProteinFamily_1033348	7	0.995961
ProteinFamily_1007646	5.61055	7.54114	8.51562	7.85287	6.23519	5.21183	4.10209	3.51235						ProteinFamily_1033354	7	0.999858
ProteinFamily_1007662	0.407096	0.691921	1.50174	3.04385	5.03286	6.30276	6.5512	5.87626						ProteinFamily_103355	3	0.954438
ProteinFamily_1007713	1.47967	1.66148	2.43732	2.29598	2.35822	2.72994	2.52459	2.75339						ProteinFamily_1033762	7	0.964146
ProteinFamily_100773	7.36208	6.08503	6.39941	4.77002	4.1769	4.19083	3.76165	2.70292						ProteinFamily_1033804	2	0.634058
ProteinFamily_1007749	1.41453	2.03113	4.38123	5.72222	6.71734	7.28284	7.80147	9.61826						ProteinFamily_1033829	5	0.506341
ProteinFamily_1007761	1.13707	1.72926	3.43327	4.44844	5.6728	6.16203	6.20182	6.18538						ProteinFamily_103401	7	0.994532
ProteinFamily_1007790	0.418818	1.39237	3.22343	5.40692	6.75575	6.5121	6.57137	6.17263						ProteinFamily_1034123	8	0.903286
ProteinFamily_1007796	8.74438	13.9359	16.8938	15.5605	13.3744	11.2459	9.38607	7.90965						ProteinFamily_1034506	6	0.989348
ProteinFamily_100789	1.66364	2.53212	4.78556	7.23192	9.69122	8.9295	9.62036	8.9574						ProteinFamily_1034947	7	0.999952
ProteinFamily_1007905	68.9416	61.5624	52.1596	44.0822	40.1989	37.7604	35.8803	35.0347						ProteinFamily_1035277	7	0.960174
ProteinFamily_1007958	0.746092	2.02634	2.95615	4.12278	4.54709	4.03563	4.36323	4.85479						ProteinFamily_1035281	7	0.999998
ProteinFamily_1007982	27.4104	23.2052	16.9622	13.874	12.8125	12.8588	13.0782	13.8832						ProteinFamily_1035309	9	0.647607
ProteinFamily_1008001	9.06396	13.3848	22.7582	31.6994	35.0233	34.6252	33.0839	33.7423						ProteinFamily_1035532	10	0.720086
ProteinFamily_1008014	15.4912	23.3518	34.8695	47.4951	51.4043	50.3242	47.3056	45.214						ProteinFamily_1035722	2	0.993451
ProteinFamily_100813	283.529	234.849	171.143	130.675	105.04	99.327	95.7705	88.2423						ProteinFamily_1035796	7	0.999752
ProteinFamily_1008133	4.93745	5.84402	4.33495	3.98542	3.46751	3.4469	2.05644	1.61458						ProteinFamily_1035970	9	0.921618
ProteinFamily_1008147	2.76093	6.01418	15.0888	28.0868	37.2873	38.4017	46.2391	50.6554						ProteinFamily_1035973	2	0.852787
ProteinFamily_1008203	1.39958	1.33473	1.70527	1.69773	1.90492	1.68354	1.27342	1.09079						ProteinFamily_1036259	2	0.995959
ProteinFamily_100821	5.48945	7.98847	8.99559	9.06552	7.78872	6.54883	4.95888	4.54843						ProteinFamily_1037022	7	0.999463
ProteinFamily_100826	0.489727	1.46037	2.00309	2.10198	2.27424	2.39324	2.30805	2.07992						ProteinFamily_1037032	2	0.994158
ProteinFamily_1008308	4.44855	7.43344	8.15233	7.12804	6.94471	7.2567	7.44668	7.52249						ProteinFamily_1037115	7	0.997774
ProteinFamily_1008423	1.91841	2.54007	3.14176	2.8557	2.4517	2.19244	1.85871	1.48677						ProteinFamily_103723	2	0.995909
ProteinFamily_1008471	61.3079	55.0547	36.1755	25.984	18.1539	16.4832	15.7935	15.8982						ProteinFamily_1037682	10	0.666577
ProteinFamily_100848	204.329	167.838	119.024	87.9215	68.578	63.4797	61.694	57.7689						ProteinFamily_1037773	2	0.498313
ProteinFamily_100849	0.109616	1.00728	2.48291	2.39364	2.9111	3.11749	2.92746	3.95219						ProteinFamily_1037937	8	0.555805
ProteinFamily_100852	3.34833	5.28107	5.44143	4.77922	3.31258	2.45666	1.72851	1.63313						ProteinFamily_1038191	6	0.982437
ProteinFamily_1008543	3.48358	4.24092	5.10383	6.66275	8.09517	8.48095	8.16524	10.0326						ProteinFamily_1038230	7	0.999841
ProteinFamily_1008621	5.86325	5.2387	2.81709	2.67119	2.11237	1.78917	1.86076	1.2252						ProteinFamily_103825	10	0.995379
ProteinFamily_1008665	7.8023	14.1181	21.7587	24.0543	23.7458	22.1493	19.144	16.2648						ProteinFamily_1038371	4	0.331228
ProteinFamily_100867	7.29828	12.1041	20.1287	20.8576	23.3781	26.3999	27.0545	30.7481						ProteinFamily_1038374	9	0.985811
ProteinFamily_1008700	0.1908	0.96977	3.59384	4.21947	4.2137	5.12507	5.19422	5.29694						ProteinFamily_1038478	10	0.977283
ProteinFamily_1008720	5.08416	6.83458	7.71648	6.93498	5.10237	4.04753	2.89938	2.62434						ProteinFamily_1038578	2	0.861733
ProteinFamily_1008768	1.58308	3.82369	5.21738	5.73914	6.67392	6.67211	6.46262	7.30202						ProteinFamily_1038582	9	0.993422
ProteinFamily_100880	5.77422	7.24415	8.23051	8.12314	8.87746	9.44983	9.31149	9.6365						ProteinFamily_1038586	3	0.817673
ProteinFamily_100884	1.25272	2.35079	4.38721	6.62167	7.73551	9.302	9.9296	10.9516						ProteinFamily_1038631	1	0.983785
ProteinFamily_1008886	1.96339	3.8991	5.49657	4.80654	5.39574	4.80009	4.84146	5.08777						ProteinFamily_1038722	9	0.990064
ProteinFamily_1008901	5.93252	9.33776	9.99718	9.28485	9.36632	9.77553	10.0886	10.2182						ProteinFamily_1038725	3	0.996761
ProteinFamily_1008977	22.3073	18.4209	11.9642	8.41957	5.6603	4.52333	3.9137	3.60856						ProteinFamily_1038759	9	0.976333
ProteinFamily_1008993	24.6591	21.5173	14.9613	11.4739	10.1088	9.47911	9.68096	9.8053						ProteinFamily_1038763	6	0.926585
ProteinFamily_1009003	0.675661	1.50441	1.99062	1.83939	1.66334	1.38784	1.2425	1.04443						ProteinFamily_1038845	6	0.857151
ProteinFamily_1009012	0.475989	0.621758	0.662993	1.66395	2.51068	2.77661	2.83556	3.43736						ProteinFamily_1038857	7	0.935854
ProteinFamily_1009043	18.8951	15.9391	10.4431	7.52855	4.90557	3.9671	3.18478	3.35158						ProteinFamily_1038991	5	0.638097
ProteinFamily_100918	11.3619	20.6167	30.3691	43.7278	53.6904	61.3778	65.797	68.9445						ProteinFamily_10390	2	0.917486
ProteinFamily_1009272	0.311853	1.16265	4.03297	6.34873	7.47149	9.14742	8.69992	10.6009						ProteinFamily_1039418	8	0.995582
ProteinFamily_1009329	79.4506	60.8906	42.9217	32.9302	30.9334	29.8554	26.836	28.5795						ProteinFamily_103987	1	0.993258
ProteinFamily_1009379	16.5882	25.9681	39.2231	50.3271	53.9862	51.8469	50.483	47.8281						ProteinFamily_1040117	2	0.930061
ProteinFamily_1009457	5.51207	7.35044	8.60855	8.45785	7.10029	5.89104	4.55236	4.24146						ProteinFamily_1040144	6	0.541484
ProteinFamily_1009507	8.24198	8.18268	7.77186	6.45567	6.57149	6.53748	6.92393	7.40552						ProteinFamily_1040145	10	0.816668
ProteinFamily_1009561	2.49765	4.85551	6.63118	6.34722	6.98194	7.05558	8.15818	8.82698						ProteinFamily_1040334	1	0.844542
ProteinFamily_1009572	2.80707	4.3573	6.82675	7.11957	7.05322	7.10809	5.96232	6.44747						ProteinFamily_1040452	9	0.974883
ProteinFamily_1009589	0.6058	2.0815	6.29261	6.74442	7.43446	9.69647	9.82951	10.7907						ProteinFamily_1040478	7	0.64841
ProteinFamily_1009609	0.040162	0.214314	1.0849	1.3192	1.81571	2.03825	2.60408	2.45989						ProteinFamily_1041017	7	0.9992
ProteinFamily_1009632	9.39066	15.5681	18.3989	16.27	13.1115	9.93383	7.06486	5.31421						ProteinFamily_1041063	2	0.856683
ProteinFamily_100964	8.06694	12.0892	18.0994	21.8841	22.1317	19.3263	18.5512	17.8338						ProteinFamily_1041129	8	0.998806
ProteinFamily_1009664	1.35172	2.68188	2.50854	2.11081	1.48678	1.19477	0.59091	0.405892						ProteinFamily_1041535	7	0.999856
ProteinFamily_100976	24.4801	33.3479	39.6051	38.1145	38.5634	38.9012	37.5638	38.3528						ProteinFamily_1041576	5	0.504245
ProteinFamily_1009824	2.74752	4.32173	6.58874	8.46062	8.95902	6.88117	6.43408	5.82941						ProteinFamily_104199	2	0.512776
ProteinFamily_1009866	0.834693	1.65576	7.20932	15.507	20.3091	24.8625	26.1751	28.9923						ProteinFamily_1042179	2	0.771537
ProteinFamily_100994	2.16657	5.78045	6.24372	4.42506	3.30043	2.24697	1.60127	1.17155						ProteinFamily_104223	6	0.994928
ProteinFamily_100997	2.37765	2.83112	4.97012	6.47257	6.13949	5.31009	5.16703	5.38465						ProteinFamily_1042230	7	0.975214
ProteinFamily_101006	1.73113	4.70479	5.27887	3.0138	1.95733	1.21607	0.708265	0.46289						ProteinFamily_104275	7	0.999392
ProteinFamily_1010255	8.862	14.5089	16.7344	14.4624	11.1218	8.22936	6.24325	4.35057						ProteinFamily_1043116	10	0.787602
ProteinFamily_1010258	0.595209	0.690465	0.904093	1.2655	1.35124	1.42782	1.20093	1.10237						ProteinFamily_1043132	5	0.710118
ProteinFamily_1010285	6.41425	4.39915	1.96706	1.48083	1.36919	1.07383	0.510283	0.261733						ProteinFamily_1043278	7	0.99994
ProteinFamily_1010299	17.5702	21.57	21.8682	18.5849	15.6638	14.2559	15.884	14.8995						ProteinFamily_104329	2	0.994352
ProteinFamily_1010416	1.32604	1.60105	2.79151	2.92485	2.46934	2.44378	2.62125	2.50748						ProteinFamily_1043671	2	0.907647
ProteinFamily_1010456	20.3778	15.7571	9.67257	6.78969	4.63122	3.37667	2.76946	2.4411						ProteinFamily_1043899	6	0.935447
ProteinFamily_101046	15.8842	25.719	33.6372	32.8323	34.3093	34.0928	36.2009	36.7482						ProteinFamily_104414	3	0.998594
ProteinFamily_1010584	29.583	24.5663	16.1267	11.3229	8.34292	6.40555	5.47883	5.25278						ProteinFamily_1044230	9	0.899662
ProteinFamily_101069	7.54483	8.29813	16.348	14.6091	16.123	11.9377	13.9365	10.9828						ProteinFamily_104424	2	0.998813
ProteinFamily_10107	6.63904	9.91709	13.2521	12.465	13.1366	14.9065	14.3671	14.5957						ProteinFamily_104446	9	0.954773
ProteinFamily_101074	11.0712	8.67643	7.56745	7.40758	6.04042	6.50662	6.65996	6.16942						ProteinFamily_1044594	5	0.833068
ProteinFamily_1010804	21.7291	17.8671	10.9927	7.98319	5.82129	4.35532	3.45685	3.2371						ProteinFamily_1044666	2	0.995349
ProteinFamily_101090	4.21502	8.36677	16.3138	21.0284	23.8741	29.0375	31.0167	32.5744						ProteinFamily_104474	7	0.566803
ProteinFamily_1010902	19.2783	15.3453	9.73512	6.88281	4.56841	3.57639	3.00219	2.38568						ProteinFamily_1044922	7	0.998083
ProteinFamily_101091	1.11071	2.59239	3.60078	3.503	4.20117	4.2129	4.34835	4.06935						ProteinFamily_1045077	7	0.999806
ProteinFamily_1010945	6.7574	4.7822	2.08771	0.715953	0.382725	0.267778	0.303494	0.336406						ProteinFamily_1045485	6	0.953307
ProteinFamily_1011056	1.12097	1.06804	1.52036	2.26029	2.87316	3.07278	2.50532	2.64391						ProteinFamily_1045903	7	0.999633
ProteinFamily_1011082	2.82364	4.97261	7.3289	7.12736	7.35785	6.96108	6.61228	6.8102						ProteinFamily_1046107	8	0.661038
ProteinFamily_101111	5.13838	7.48482	8.29267	7.50588	5.93733	4.78076	3.44937	2.9265						ProteinFamily_1046263	9	0.998111
ProteinFamily_101132	1.3073	1.6878	3.5246	5.15906	4.57241	4.78065	5.47541	6.24093						ProteinFamily_104631	10	0.990562
ProteinFamily_101135	6.83736	9.61306	10.8805	10.8844	9.36702	7.86409	6.22437	6.08927						ProteinFamily_1046476	7	0.999993
ProteinFamily_1011384	1.1576	1.73625	2.32629	2.58015	2.55306	2.40613	2.06491	1.79727						ProteinFamily_1046546	9	0.973403
ProteinFamily_101139	3.05699	4.65286	7.0222	6.551	7.26148	5.23369	5.07889	4.41654						ProteinFamily_1047013	7	0.991605
ProteinFamily_101140	0.607161	1.3531	2.11994	3.28165	4.92548	6.22458	6.72301	6.74767						ProteinFamily_104705	7	0.99999
ProteinFamily_1011451	5.44167	7.44749	7.84017	6.90477	5.02301	3.88242	2.42121	2.02245						ProteinFamily_1047224	7	0.994368
ProteinFamily_1011455	0.983971	4.89512	5.178	2.95242	1.97332	1.30739	0.953124	0.595815						ProteinFamily_1047450	7	0.999884
ProteinFamily_1011461	0.604343	1.08587	4.17544	5.7356	6.53995	6.66422	7.39584	9.34031						ProteinFamily_104746	7	0.999969
ProteinFamily_1011466	4.93521	5.45446	10.9737	9.52879	10.5066	7.71198	8.95458	7.34427						ProteinFamily_1048264	2	0.881093
ProteinFamily_1011470	3.90034	4.29547	8.61226	6.9115	6.77666	5.35054	6.32767	5.40143						ProteinFamily_1048585	7	0.999386
ProteinFamily_1011473	0.218428	0.704075	2.26961	3.23754	4.22411	4.28849	4.9148	5.67448						ProteinFamily_104869	9	0.971561
ProteinFamily_1011474	0.991125	1.52331	2.8095	3.46124	3.97752	3.1909	3.97964	4.14145						ProteinFamily_104873	1	0.999013
ProteinFamily_1011478	0.772905	2.47619	5.20358	8.06794	9.77124	9.49263	9.52851	8.87133						ProteinFamily_104875	7	0.998722
ProteinFamily_1011482	20.2296	17.1457	10.8488	7.6113	5.30731	4.23043	3.48399	3.32236						ProteinFamily_1048779	7	0.99999
ProteinFamily_1011494	1.08767	1.45779	1.87963	1.66953	1.45281	1.02453	0.818779	0.743363						ProteinFamily_1049413	7	0.999973
ProteinFamily_1011497	0.449222	1.38069	3.46757	5.81768	7.28224	7.01743	7.16771	6.89019						ProteinFamily_1049507	10	0.225152
ProteinFamily_1011503	0.14806	1.20059	2.6644	2.18021	1.81918	1.62601	1.34541	1.54946						ProteinFamily_1049705	6	0.904442
ProteinFamily_1011527	8.47744	6.9387	6.39046	6.49026	5.5895	5.64777	5.97079	5.35427						ProteinFamily_1049710	6	0.969727
ProteinFamily_1011532	0.983988	5.4573	17.6243	21.3808	24.1751	27.096	27.2948	30.0665						ProteinFamily_1049753	7	0.999754
ProteinFamily_1011537	1.4492	2.75366	2.51632	2.19986	1.50794	1.2331	0.642329	0.35131						ProteinFamily_104987	7	0.999987
ProteinFamily_101154	1.98772	5.64391	16.9433	21.3973	25.0624	27.9576	27.6099	30.6071						ProteinFamily_104991	4	0.997936
ProteinFamily_1011542	10.6976	8.40435	7.32536	7.82361	6.39623	6.81487	7.10551	6.67358						ProteinFamily_104993	9	0.99377
ProteinFamily_1011553	0.257683	1.27902	2.92	5.01089	6.26432	6.35849	5.90153	5.72087						ProteinFamily_1050060	9	0.776278
ProteinFamily_1011581	7.68089	4.83964	2.30202	0.988551	0.874932	0.709536	0.516647	0.562141						ProteinFamily_1050134	7	0.960254
ProteinFamily_1011583	1.67447	2.69904	5.48784	7.65678	7.67784	7.22322	6.90328	5.05409						ProteinFamily_1050155	7	0.999793
ProteinFamily_1011640	3.54992	4.43849	4.83745	4.15361	2.47884	1.74431	0.91282	0.55211						ProteinFamily_105025	2	0.853999
ProteinFamily_1011647	4.18486	9.72972	13.5767	13.4329	11.3972	10.8363	9.59044	8.48236						ProteinFamily_1050327	3	0.999207
ProteinFamily_1011656	2.66933	4.75047	7.19862	8.3494	9.69726	12.009	12.6076	13.5483						ProteinFamily_1050352	9	0.590858
ProteinFamily_1011657	12.8388	9.4006	8.30152	8.44479	7.13277	7.78718	8.10688	7.83285						ProteinFamily_105038	9	0.690361
ProteinFamily_1011662	9.55433	10.7892	10.5018	7.0056	6.20338	6.58244	5.99347	5.55207						ProteinFamily_1050544	10	0.902789
ProteinFamily_1011668	6.82125	6.82812	4.11721	3.31848	2.39001	1.90122	1.33851	1.40425						ProteinFamily_105072	5	0.847328
ProteinFamily_1011678	0.5047	0.670131	2.54943	2.78956	2.8449	2.61441	2.60133	3.4449						ProteinFamily_1050729	8	0.996818
ProteinFamily_1011679	190.754	154.169	108.189	79.0034	60.4351	58.9945	55.8129	52.1034						ProteinFamily_1050752	6	0.994713
ProteinFamily_1011691	0.492889	0.667332	2.11998	2.77577	2.80305	3.03988	2.98553	3.69241						ProteinFamily_1051173	7	0.970112
ProteinFamily_1011759	2.15569	2.3234	2.54317	2.86638	3.5159	2.80636	1.88952	1.76641						ProteinFamily_1051182	4	0.456087
ProteinFamily_1011834	1.33421	2.01487	2.46934	2.7401	2.71461	2.64081	2.17118	1.78069						ProteinFamily_1051258	8	0.982328
ProteinFamily_1011845	3.52606	7.02752	8.98862	8.70719	8.94229	8.15155	8.22796	8.76892						ProteinFamily_1051298	1	0.996432
ProteinFamily_1011852	20.507	16.7531	11.0713	7.63563	4.57525	4.05084	2.89174	2.96642						ProteinFamily_105148	2	0.758552
ProteinFamily_1011854	0.71781	1.66558	2.21393	2.04963	2.03868	1.90423	1.70886	1.67877						ProteinFamily_10518	7	0.999301
ProteinFamily_1011883	19.916	16.8564	11.8365	9.09329	6.81481	5.27905	4.27012	4.57718						ProteinFamily_1051890	9	0.511719
ProteinFamily_1011885	98.5183	94.4871	75.7009	62.2586	52.7416	47.2591	48.8443	48.1446						ProteinFamily_1052133	6	0.929258
ProteinFamily_1011896	1.40853	2.75905	2.57047	2.15218	1.45226	1.12702	0.54405	0.358835						ProteinFamily_1052284	10	0.981667
ProteinFamily_1011924	0.993464	1.46594	2.08718	3.08542	3.79091	4.29686	3.95276	3.97481						ProteinFamily_1052513	8	0.917279
ProteinFamily_1011938	16.3806	14.3269	9.45142	6.78162	5.15665	3.8154	3.40257	3.22855						ProteinFamily_1052638	9	0.994059
ProteinFamily_1011968	1.80346	3.08211	3.04372	2.64606	2.11324	1.70066	1.04407	0.887699						ProteinFamily_105351	8	0.536054
ProteinFamily_1011969	1.00507	1.47867	3.24359	3.80458	4.53222	4.8479	4.73222	4.67657						ProteinFamily_1053532	6	0.945261
ProteinFamily_1011982	6.23279	9.09596	11.9865	11.338	10.0876	8.41979	7.28272	6.96967						ProteinFamily_105388	5	0.954459
ProteinFamily_1012043	1.74593	3.22302	3.09586	2.61183	1.83723	1.39006	0.688681	0.489161						ProteinFamily_1054016	3	0.999427
ProteinFamily_1012050	0.625636	1.48863	2.09019	2.00584	2.03807	1.79787	1.86421	1.63854						ProteinFamily_105408	10	0.957031
ProteinFamily_1012112	1.34788	2.48962	2.34315	2.00808	1.38133	1.11414	0.568647	0.377723						ProteinFamily_1054421	1	0.622607
ProteinFamily_1012162	4.37762	5.03051	9.88997	8.85117	9.93405	7.3074	8.54229	7.12887						ProteinFamily_1054422	5	0.71065
ProteinFamily_1012313	9.02397	6.46526	2.53705	1.37992	1.24523	0.81186	0.508992	0.360342						ProteinFamily_105461	10	0.422531
ProteinFamily_1012375	0.41723	1.04138	1.67254	2.18233	3.60285	4.53727	4.66405	4.4343						ProteinFamily_1055031	2	0.786597
ProteinFamily_1012385	203.878	162.825	116.852	89.7823	73.4993	65.921	64.368	60.2577						ProteinFamily_1055125	3	0.999469
ProteinFamily_1012389	2.30717	5.19783	6.64372	8.0259	9.62238	7.20991	7.0113	7.07207						ProteinFamily_1055131	3	0.999474
ProteinFamily_101240	1.33241	1.87591	3.64757	5.55055	7.18208	7.20458	7.22356	8.21118						ProteinFamily_1055139	9	0.990661
ProteinFamily_101248	6.74745	10.7708	18.2914	25.9169	26.6375	24.0846	24.5538	22.424						ProteinFamily_1055140	9	0.919856
ProteinFamily_1012483	74.9764	65.396	36.2073	21.6921	14.9392	12.5093	11.9775	14.0211						ProteinFamily_1055177	1	0.516393
ProteinFamily_101249	0.232844	0.93958	2.26789	2.01497	2.63376	2.22655	1.92749	1.71241						ProteinFamily_1055187	2	0.832895
ProteinFamily_1012501	1.57096	3.59531	5.67738	5.28425	4.96984	5.23	5.40655	6.10025						ProteinFamily_1055188	5	0.963789
ProteinFamily_1012542	1.3377	1.25631	2.33148	3.19791	3.55632	3.6687	3.07725	2.84106						ProteinFamily_1055331	6	0.87809
ProteinFamily_1012553	0.832142	0.938433	3.66558	6.76223	9.0866	8.63243	7.53883	8.04422						ProteinFamily_105538	6	0.734632
ProteinFamily_101256	0.645978	1.51365	2.09712	1.98019	2.02127	2.02967	2.10529	1.90131						ProteinFamily_1055653	9	0.998663
ProteinFamily_1012570	8.76196	14.8174	17.2194	15.5588	12.6569	10.4679	8.103	6.70743						ProteinFamily_1055657	7	0.999591
ProteinFamily_1012572	13.857	12.2474	7.74653	5.6636	4.08422	3.15975	2.91114	2.75609						ProteinFamily_1055694	7	0.999056
ProteinFamily_1012575	1.13482	1.5719	4.01243	4.79997	5.56191	5.42377	6.30942	6.74309						ProteinFamily_1055818	7	0.999968
ProteinFamily_1012583	0.891582	2.13605	2.64087	3.28576	2.956	2.43286	2.45535	2.05304						ProteinFamily_105597	5	0.925851
ProteinFamily_1012591	1.05995	1.22129	1.52868	2.52161	2.86741	3.02776	2.65727	2.5587						ProteinFamily_105614	8	0.829857
ProteinFamily_1012604	17.2368	16.5544	14.8034	11.4062	10.8113	9.60721	10.2556	8.13608						ProteinFamily_1056291	1	0.963503
ProteinFamily_1012617	0.604007	1.15001	1.34937	1.36535	1.57333	1.40918	1.43318	1.37668						ProteinFamily_1056328	10	0.665464
ProteinFamily_1012651	2.338	5.45112	6.17259	4.62709	3.55638	3.12272	2.38654	2.09237						ProteinFamily_1056375	2	0.985118
ProteinFamily_1012728	0.441454	1.2203	1.91449	2.81825	4.22419	5.43791	6.05388	5.78947						ProteinFamily_1056535	7	0.999986
ProteinFamily_1012754	6.37545	4.36471	1.74323	1.19404	1.10718	1.03309	0.45698	0.273375						ProteinFamily_105658	7	0.998947
ProteinFamily_1012759	0.124538	0.195841	0.778627	0.869206	1.00563	1.06566	0.982592	1.16018						ProteinFamily_1056653	9	0.706996
ProteinFamily_1012816	8.69225	7.02396	7.19167	4.90586	4.10738	4.11824	3.22052	2.29636						ProteinFamily_1056816	2	0.926645
ProteinFamily_1012832	1.5529	3.75968	7.08909	8.09932	8.59276	8.36786	8.20473	9.03185						ProteinFamily_1057022	6	0.638568
ProteinFamily_1012859	1.58747	2.91574	2.75103	2.31341	1.61553	1.30428	0.643548	0.411319						ProteinFamily_105733	7	0.999922
ProteinFamily_101286	0.352018	0.520537	2.0343	4.09623	5.62019	8.57443	9.24534	10.3393						ProteinFamily_1057334	7	0.998347
ProteinFamily_1012885	9.88761	8.86557	8.09438	7.28543	6.87415	6.25792	5.32257	4.95505						ProteinFamily_105742	7	0.99936
ProteinFamily_1012890	15.4021	13.5848	8.53417	6.37976	4.35688	3.37041	2.80414	2.73099						ProteinFamily_1057449	7	0.999998
ProteinFamily_1012946	0.67188	1.21992	6.14009	14.0838	18.475	22.0593	23.1524	24.833						ProteinFamily_1057462	2	0.977512
ProteinFamily_1012959	24.2313	20.6877	13.3673	9.23157	6.71945	5.13706	4.27994	4.02076						ProteinFamily_1057849	7	0.991772
ProteinFamily_1012979	3.93134	7.26688	12.8928	19.3914	21.4886	21.0591	21.2313	18.407						ProteinFamily_1057870	4	0.405295
ProteinFamily_1013167	4.65767	5.36444	3.63674	2.85367	1.65546	1.40681	1.2928	0.869413						ProteinFamily_1058224	10	0.775193
ProteinFamily_10133	0.260663	0.628232	1.47215	2.21895	2.70758	2.31145	1.93886	1.8406						ProteinFamily_105850	1	0.996709
ProteinFamily_1013345	7.01142	11.3049	13.4314	13.8809	12.8473	10.8381	8.70775	7.13148						ProteinFamily_105858	7	0.999481
ProteinFamily_101336	13.1154	18.816	22.833	22.0691	23.4185	23.8072	25.4237	25.9246						ProteinFamily_1058580	2	0.733111
ProteinFamily_1013372	30.4948	32.9543	34.3834	33.2455	29.354	26.9772	27.8508	26.3723						ProteinFamily_105859	7	0.999995
ProteinFamily_1013401	1.05381	4.12248	4.32516	2.76008	1.95358	1.47938	1.08631	0.753993						ProteinFamily_105872	1	0.98061
ProteinFamily_1013413	9.59423	8.33761	8.49725	9.5202	8.68803	8.57954	8.41081	7.93252						ProteinFamily_105880	9	0.997663
ProteinFamily_1013560	0.587154	0.908342	1.44595	2.9649	4.56136	5.1505	5.83753	5.84433						ProteinFamily_1059161	7	0.99985
ProteinFamily_1013589	6.60205	4.58013	1.93358	1.30466	1.49573	1.14294	0.43741	0.301561						ProteinFamily_1059216	1	0.765794
ProteinFamily_1013600	19.3027	15.7034	10.0391	6.97281	4.92514	3.70797	3.09141	2.91911						ProteinFamily_105933	7	0.999987
ProteinFamily_1013617	24.6173	19.3427	12.1775	7.55457	5.57328	3.89987	3.61793	3.21191						ProteinFamily_1059351	9	0.740706
ProteinFamily_1013648	22.9629	18.9542	11.8499	8.00318	4.88916	4.1845	3.09855	3.19721						ProteinFamily_1059365	7	0.986818
ProteinFamily_101365	3.05337	2.05562	2.27697	2.31793	1.90604	1.88935	1.43566	1.19625						ProteinFamily_1059685	9	0.882493
ProteinFamily_1013664	4.61511	5.72171	6.1867	6.63833	7.359	7.58062	7.51961	6.50436						ProteinFamily_1060118	9	0.856978
ProteinFamily_1013735	17.1411	24.9125	46.1057	67.3798	78.0946	82.0949	84.0708	92.5786						ProteinFamily_106019	7	0.977662
ProteinFamily_1013752	3.54754	3.98187	5.43266	6.06069	5.98704	6.57896	7.34941	6.33405						ProteinFamily_106036	7	0.996659
ProteinFamily_1013811	0.129975	0.413455	1.3029	2.1677	2.95303	3.55216	4.14259	3.98464						ProteinFamily_1060678	1	0.821895
ProteinFamily_1013893	18.5951	16.3076	9.71442	7.51274	5.12479	4.05133	3.81328	3.08693						ProteinFamily_1060744	3	0.285999
ProteinFamily_1013926	2.07837	3.76086	4.90586	4.5525	4.13031	3.32554	2.87059	2.59305						ProteinFamily_106077	2	0.687513
ProteinFamily_101393	18.2037	26.5552	43.4637	60.4619	70.6063	71.5881	73.2998	76.0156						ProteinFamily_1060773	8	0.759859
ProteinFamily_1013947	7.08047	11.1682	12.2108	11.8093	13.492	14.3047	14.5749	12.709						ProteinFamily_1060779	7	0.998846
ProteinFamily_1014021	11.9918	9.47094	7.74782	7.83491	6.77836	6.95106	7.49392	6.87521						ProteinFamily_1060789	7	0.99825
ProteinFamily_1014031	1.48966	3.07393	2.9315	2.88441	2.54819	2.05588	1.50312	1.2689						ProteinFamily_1060809	7	0.999987
ProteinFamily_1014113	1.60102	2.09488	4.87639	7.02392	8.1449	9.22269	9.94137	11.4563						ProteinFamily_1060830	7	0.970006
ProteinFamily_1014222	8.33581	9.70864	12.0502	10.6076	10.7594	10.5519	9.92298	9.42355						ProteinFamily_106085	9	0.495251
ProteinFamily_1014224	1.19118	1.51874	2.9497	3.21382	3.72813	2.92557	3.52298	3.79421						ProteinFamily_1060921	6	0.86255
ProteinFamily_101424	0.624796	4.77097	13.9683	17.5164	19.6762	21.9459	23.6042	24.3828						ProteinFamily_1061080	7	0.999944
ProteinFamily_1014244	4.36014	10.2184	7.32128	3.60769	1.51086	0.949453	0.62282	0.530795						ProteinFamily_1061081	5	0.877571
ProteinFamily_1014261	1.58119	3.68169	4.96573	5.77216	7.02573	7.05605	7.00112	7.7687						ProteinFamily_1061118	2	0.97943
ProteinFamily_1014262	19.9952	18.3309	12.3785	9.1841	6.77722	5.1635	4.45566	4.37725						ProteinFamily_1061285	4	0.999585
ProteinFamily_1014307	2.81394	6.21696	8.71394	8.29499	7.8707	6.37407	6.31118	6.28131						ProteinFamily_1061767	8	0.869085
ProteinFamily_1014367	7.42118	13.9704	22.8791	29.8481	33.6013	34.7646	35.1758	35.5001						ProteinFamily_1061788	7	0.999689
ProteinFamily_1014373	2.98245	4.07854	6.75969	7.34192	6.93906	5.98626	7.68259	6.09164						ProteinFamily_1061951	7	0.997943
ProteinFamily_1014400	0.670282	1.48789	2.05083	2.16206	2.46768	2.3968	2.16685	2.47672						ProteinFamily_1062084	1	0.560795
ProteinFamily_1014403	11.9233	13.9014	15.5737	12.702	13.1437	14.1208	14.5838	14.5648						ProteinFamily_1062270	2	0.877194
ProteinFamily_1014443	25.7038	21.7141	14.327	9.83166	7.27633	5.64255	4.86559	4.54922						ProteinFamily_1062302	7	0.999191
ProteinFamily_1014465	9.14844	14.8586	16.8737	14.2255	11.0586	8.01216	5.35767	3.47098						ProteinFamily_1062426	7	0.999971
ProteinFamily_1014485	2.60239	3.72763	6.22667	7.72919	7.83345	6.74691	6.24735	6.38639						ProteinFamily_106254	8	0.843135
ProteinFamily_1014493	0.485187	2.56223	6.35075	8.49121	9.49372	11.1986	11.3185	13.6105						ProteinFamily_1062989	7	0.998298
ProteinFamily_1014571	0.289876	0.796761	3.00456	4.405	5.48669	5.90437	6.45662	7.73391						ProteinFamily_106312	3	0.997394
ProteinFamily_1014579	1.25467	2.33389	2.27162	2.04092	1.56482	1.4099	1.11625	1.19607						ProteinFamily_1063630	1	0.935891
ProteinFamily_1014619	6.57339	7.21526	10.6434	14.0257	15.9587	16.678	17.8316	19.7064						ProteinFamily_106401	2	0.688377
ProteinFamily_101478	1.5812	4.22374	5.70377	6.14608	7.55345	7.50457	7.2985	7.84305						ProteinFamily_1064014	2	0.882547
ProteinFamily_1014783	0.685579	1.37526	2.31769	3.07625	3.69722	3.53633	3.83899	4.52926						ProteinFamily_1064113	1	0.868703
ProteinFamily_1014806	14.6693	13.2488	8.46284	6.27737	4.5548	3.56091	3.02014	2.8744						ProteinFamily_1064374	7	0.997462
ProteinFamily_1014846	0.570282	1.60079	2.71217	3.07003	2.93797	2.94119	2.42573	2.5373						ProteinFamily_1064994	5	0.893936
ProteinFamily_101486	70.102	56.0851	34.7261	23.4078	18.0049	15.6004	13.6385	11.4762						ProteinFamily_1065233	7	0.99976
ProteinFamily_101498	1.61129	2.90361	2.87161	2.82764	2.34922	1.96431	1.20207	1.06481						ProteinFamily_1065307	2	0.995757
ProteinFamily_1015000	1.6092	2.51743	3.04743	3.40211	3.20479	3.02202	2.45787	2.04174						ProteinFamily_1065384	9	0.992691
ProteinFamily_101512	35.2569	56.64	96.307	121.884	135.178	135.832	139.185	141.713						ProteinFamily_1065423	7	0.999925
ProteinFamily_101523	4.69836	6.34377	7.22172	6.73047	5.36698	4.25151	2.9824	2.70624						ProteinFamily_1065625	2	0.838598
ProteinFamily_1015244	0.180784	0.501994	1.49574	2.57325	4.27929	4.63376	5.80707	4.89034						ProteinFamily_106589	1	0.712767
ProteinFamily_1015275	3.08542	3.04318	4.65024	6.16891	6.37341	6.09626	5.68019	5.53093						ProteinFamily_10661	5	0.874198
ProteinFamily_1015323	5.99087	4.51581	2.27104	1.56977	1.54157	1.38084	0.596309	0.423295						ProteinFamily_1066148	4	0.795229
ProteinFamily_1015438	0.428782	0.857944	3.14395	4.60768	5.47468	5.87172	6.33128	7.883						ProteinFamily_106615	7	0.999888
ProteinFamily_101544	4.42979	6.48564	7.79449	7.05472	5.43795	4.46294	3.42014	2.7887						ProteinFamily_1066156	6	0.644386
ProteinFamily_1015452	12.9544	17.1019	19.8569	17.9005	18.1435	18.2498	18.5568	18.4782						ProteinFamily_1066173	2	0.994035
ProteinFamily_1015476	0.781162	1.73925	2.3826	2.30405	2.20869	2.11944	2.06837	2.02209						ProteinFamily_1066431	5	0.803312
ProteinFamily_1015491	1.27003	1.47132	1.60622	2.27798	2.12467	2.38035	1.8295	1.75679						ProteinFamily_1066520	5	0.985956
ProteinFamily_1015519	1.76293	2.55641	5.26695	6.32288	6.95893	6.84328	7.55814	9.29145						ProteinFamily_106657	9	0.805318
ProteinFamily_1015529	6.44705	4.66665	3.60156	4.25859	3.75944	3.43741	2.81966	2.25481						ProteinFamily_1066598	7	0.988476
ProteinFamily_1015558	5.85887	9.13355	12.8329	16.2158	17.0761	16.4126	16.3682	18.0421						ProteinFamily_1066677	7	0.999943
ProteinFamily_1015584	24.905	20.5963	13.5423	9.38182	6.75542	5.30136	4.4381	4.27813						ProteinFamily_1066751	2	0.887207
ProteinFamily_1015600	32.8079	26.9455	17.6726	12.4271	10.315	8.83712	7.21551	7.41223						ProteinFamily_106682	4	0.999492
ProteinFamily_1015604	0.308837	1.21956	3.34139	4.49748	5.30066	5.79944	6.16002	7.45454						ProteinFamily_1067082	1	0.995818
ProteinFamily_1015726	0.284883	0.570297	1.46627	4.07609	5.23026	7.28085	7.52969	9.29027						ProteinFamily_1067130	10	0.748635
ProteinFamily_1015728	6.24578	8.97328	9.58048	8.28236	5.98303	4.46321	2.77742	2.29869						ProteinFamily_1067402	7	0.999977
ProteinFamily_1015740	5.67379	8.38007	14.442	14.622	16.5502	14.6394	16.2033	16.2394						ProteinFamily_106745	2	0.761304
ProteinFamily_101579	3.38647	6.16735	7.52622	8.20933	8.8878	6.3228	5.66278	4.54503						ProteinFamily_1067472	7	0.999957
ProteinFamily_1015813	10.0779	6.2542	4.18357	2.14978	1.30172	1.32734	0.603365	0.262846						ProteinFamily_1067812	3	0.999304
ProteinFamily_1015882	0.922739	1.68505	8.58097	21.104	28.1812	30.4476	31.2462	33.9702						ProteinFamily_10679	7	0.999779
ProteinFamily_1015957	0.0930854	0.242754	0.830354	1.32322	1.8538	2.0484	2.19088	2.51905						ProteinFamily_1068028	6	0.815958
ProteinFamily_1016084	1.04767	1.44625	1.85632	2.23225	1.9224	1.90643	1.69434	1.56398						ProteinFamily_106813	5	0.802948
ProteinFamily_1016092	5.27769	4.14742	2.23576	1.86116	1.69765	1.57435	1.12633	0.984076						ProteinFamily_1068256	10	0.497743
ProteinFamily_1016112	20.1941	26.9873	40.3861	51.3214	57.8282	59.5557	62.1357	68.7226						ProteinFamily_1068329	8	0.616649
ProteinFamily_1016132	8.44114	10.356	12.4949	10.9931	10.8731	10.5454	10.586	10.2246						ProteinFamily_1068422	6	0.759488
ProteinFamily_101632	7.1741	11.4183	13.3498	11.7583	12.0413	12.0527	12.0722	12.2429						ProteinFamily_1068620	6	0.919403
ProteinFamily_101636	4.71073	6.96444	8.79858	9.8444	9.99484	9.68005	8.38535	6.90023						ProteinFamily_1069002	2	0.935836
ProteinFamily_101641	13.1441	21.2797	29.1351	36.6248	42.9555	44.1677	47.9168	49.0151						ProteinFamily_1069008	7	0.356906
ProteinFamily_101650	24.5858	19.3	11.1252	8.77212	7.62945	6.8771	4.9015	4.0003						ProteinFamily_106915	8	0.480478
ProteinFamily_1016535	188.233	146.439	113.989	97.3102	89.8654	85.9731	87.2894	86.8492						ProteinFamily_106933	7	0.999914
ProteinFamily_101657	1.64408	9.45278	31.1014	37.9538	42.8309	45.5666	47.5853	50.9327						ProteinFamily_106934	1	0.95386
ProteinFamily_101666	8.96852	6.17158	4.51799	5.01169	4.28861	3.80102	3.57347	2.7818						ProteinFamily_1069446	10	0.918306
ProteinFamily_1016671	2.4119	2.78414	2.1429	1.65637	1.69067	1.49299	1.06439	1.17192						ProteinFamily_106959	2	0.871923
ProteinFamily_1016688	10.653	17.3238	19.721	17.8748	14.0779	10.7501	7.58718	5.75276						ProteinFamily_1069667	6	0.489374
ProteinFamily_1016762	7.25595	12.6818	14.7842	14.9839	13.8985	12.5255	9.98297	8.01039						ProteinFamily_1069826	9	0.997533
ProteinFamily_1016815	1.89607	4.55233	9.09757	11.9676	13.5039	12.2172	11.4731	10.2612						ProteinFamily_1069891	2	0.573913
ProteinFamily_1016857	1.26062	1.96682	2.47808	2.71532	2.79775	2.69789	2.41336	2.13195						ProteinFamily_1069999	1	0.694266
ProteinFamily_1016863	0.920612	2.02009	3.55103	4.91351	5.28759	5.73796	6.54024	7.87731						ProteinFamily_1070284	2	0.990525
ProteinFamily_1016873	2.39831	3.00281	3.57051	3.1366	3.07629	2.60442	2.53318	2.52826						ProteinFamily_1070323	1	0.929445
ProteinFamily_101688	33.1147	58.4154	71.7118	77.8161	77.4806	71.4542	65.8542	65.0245						ProteinFamily_1070395	10	0.801511
ProteinFamily_1016883	4.65277	5.19284	10.5352	9.43031	10.4557	7.68298	8.86754	7.27755						ProteinFamily_107041	9	0.628217
ProteinFamily_1016886	21.9692	18.3523	11.6141	8.18296	5.87481	4.52207	3.59088	3.49919						ProteinFamily_107086	9	0.552355
ProteinFamily_1016888	0.41538	0.634796	1.25375	2.98438	4.34897	4.9317	5.00365	6.1549						ProteinFamily_1071153	10	0.866331
ProteinFamily_1016889	1.59621	2.93423	2.82769	2.41568	1.6433	1.23945	0.682546	0.4475						ProteinFamily_1071243	1	0.421164
ProteinFamily_1016892	21.4534	18.313	11.3182	7.40557	5.2185	4.1226	3.37247	3.43101						ProteinFamily_107125	2	0.505465
ProteinFamily_1016916	5.93924	9.77539	16.6397	24.5877	26.26	24.7897	24.5818	22.4282						ProteinFamily_1071262	8	0.840486
ProteinFamily_1016921	64.8966	51.2878	46.9304	39.24	34.4886	34.0727	32.2699	28.2517						ProteinFamily_107143	9	0.902586
ProteinFamily_1016922	0.189878	0.881237	1.61582	1.93127	2.06586	2.54922	1.99709	2.4194						ProteinFamily_1071567	6	0.982998
ProteinFamily_1016934	77.2464	62.5599	45.4735	33.8127	26.9938	26.2515	23.7707	20.5677						ProteinFamily_1071572	10	0.878552
ProteinFamily_1016935	1.02732	0.940962	1.5238	2.16381	2.71884	2.84535	2.20194	2.33462						ProteinFamily_107161	7	0.999945
ProteinFamily_1016944	20.8105	24.0328	25.3778	26.6137	22.9274	21.225	20.9459	19.683						ProteinFamily_1071653	3	0.99851
ProteinFamily_1016953	0.74063	1.24264	6.70012	15.5335	20.736	23.8353	25.1249	27.2383						ProteinFamily_1071687	9	0.982272
ProteinFamily_1016965	12.4044	9.02225	6.71003	2.10987	1.52095	0.775276	0.776514	0.338292						ProteinFamily_1071705	7	0.981663
ProteinFamily_1016974	4.13579	3.20071	6.52454	7.11568	7.33402	5.64936	6.27479	4.73074						ProteinFamily_1071720	3	0.999516
ProteinFamily_1016979	1.14259	1.8021	3.5347	4.00851	4.61415	3.76546	4.58544	4.87808						ProteinFamily_1072012	7	0.998897
ProteinFamily_1016981	1.34162	2.48389	2.56449	2.60379	2.41774	2.0403	1.87872	1.95395						ProteinFamily_1072044	1	0.993534
ProteinFamily_1016986	1.99691	5.84129	6.00852	3.4892	2.32167	1.50594	1.0203	0.662324						ProteinFamily_1072089	6	0.755678
ProteinFamily_1016989	0.514144	1.69129	3.84274	6.59843	8.17851	7.74221	7.92398	7.62794						ProteinFamily_1072142	8	0.877673
ProteinFamily_1016990	4.72912	2.75599	3.16317	3.68737	3.65325	3.37744	2.84854	2.21829						ProteinFamily_1072170	1	0.964971
ProteinFamily_1017006	4.63204	2.88884	3.08668	3.43931	3.61265	3.01461	2.81628	2.2036						ProteinFamily_1072214	7	0.99506
ProteinFamily_101701	8.55068	6.17511	4.32778	2.62721	1.81618	1.63048	1.43522	1.30354						ProteinFamily_1072227	9	0.985737
ProteinFamily_1017015	0.782666	1.75789	2.39656	2.04845	1.9269	1.53958	1.39475	1.11002						ProteinFamily_1072407	7	0.999169
ProteinFamily_1017016	71.0369	65.7796	46.6645	34.2583	26.795	24.518	24.4028	24.2886						ProteinFamily_1072494	9	0.803121
ProteinFamily_1017024	10.4163	7.74995	5.5576	3.145	1.72816	1.12056	1.1283	0.899412						ProteinFamily_1072610	4	0.997373
ProteinFamily_1017054	2.33926	3.69754	5.36801	7.18879	7.2265	5.27668	4.18973	3.16519						ProteinFamily_1072644	4	0.999726
ProteinFamily_1017070	4.75268	6.33733	7.29556	7.05036	5.80328	4.77483	3.62267	3.31868						ProteinFamily_1072652	7	0.998761
ProteinFamily_101708	0.41818	1.22843	1.78103	2.5762	3.36813	4.4939	4.85024	4.43866						ProteinFamily_1072779	10	0.255976
ProteinFamily_1017095	5.47321	7.47976	8.6713	8.47822	7.21179	6.09657	4.75631	4.38614						ProteinFamily_1072804	2	0.910451
ProteinFamily_101710	11.9545	10.0492	6.78111	5.11913	2.78495	1.9892	2.40405	2.69158						ProteinFamily_1073020	7	0.990501
ProteinFamily_1017141	5.6929	7.54673	8.33006	7.48913	6.37391	5.53295	4.5702	4.50448						ProteinFamily_1073127	1	0.987881
ProteinFamily_1017145	0.752044	3.96108	9.06808	11.0178	9.79498	10.2549	9.55142	11.7425						ProteinFamily_1073605	6	0.699909
ProteinFamily_1017230	12.2909	18.0736	21.698	20.7542	22.2592	22.4651	22.8532	23.5371						ProteinFamily_1073717	4	0.933767
ProteinFamily_1017235	0.803577	2.08453	2.50145	2.0993	2.0312	1.9382	1.69159	1.44472						ProteinFamily_1074241	10	0.937077
ProteinFamily_1017257	1.45786	2.45984	3.32836	4.23569	4.33506	3.64244	3.72478	3.81858						ProteinFamily_107430	1	0.999629
ProteinFamily_1017265	1.78415	2.2433	2.37591	2.39786	2.49598	2.29936	2.01574	1.8489						ProteinFamily_1074431	10	0.728527
ProteinFamily_1017292	4.38707	9.06125	6.52679	3.4961	1.56228	0.914332	0.452548	0.374196						ProteinFamily_1074476	9	0.82248
ProteinFamily_1017293	0.831176	2.00073	2.30769	1.95748	1.62711	1.25017	1.10986	1.18908						ProteinFamily_1074587	2	0.948238
ProteinFamily_1017306	2.49964	3.88979	5.24917	6.79359	6.86168	5.02495	3.80095	2.58328						ProteinFamily_1074672	2	0.947689
ProteinFamily_101731	4.49279	10.701	7.4431	3.89867	2.18863	1.58605	0.989986	0.928515						ProteinFamily_107507	8	0.460001
ProteinFamily_1017321	1.59214	4.07542	6.89346	6.94705	7.10057	6.24421	5.89026	6.19109						ProteinFamily_1075266	7	0.996336
ProteinFamily_101736	2.46916	5.65236	6.13897	5.15476	4.65139	4.43373	3.56796	3.00667						ProteinFamily_107530	9	0.992944
ProteinFamily_1017369	7.81707	13.6368	24.4101	31.5898	37.6494	35.3738	32.0367	28.9611						ProteinFamily_1075395	8	0.507157
ProteinFamily_1017389	1.94812	2.06855	1.79653	1.97206	2.03288	1.87698	1.39815	1.25123						ProteinFamily_1075398	5	0.8953
ProteinFamily_1017501	1.78316	2.29666	4.22067	6.09576	7.07687	8.00485	8.14696	8.35015						ProteinFamily_107572	2	0.523894
ProteinFamily_1017531	1.79921	3.73572	7.20172	8.59934	10.3974	10.799	10.4478	11.1578						ProteinFamily_1075778	9	0.853484
ProteinFamily_1017535	18.4995	27.2826	41.6044	50.4323	54.1698	52.3591	53.5084	51.3932						ProteinFamily_1075796	7	0.994672
ProteinFamily_1017557	5.52094	5.1114	2.51462	1.22731	0.540542	0.422182	0.316248	0.357						ProteinFamily_1075820	7	0.999944
ProteinFamily_1017565	4.9186	10.7137	21.3344	26.2513	32.2657	36.2113	37.9721	44.6006						ProteinFamily_107590	9	0.949672
ProteinFamily_1017575	9.83009	12.7657	16.0783	14.8368	15.8393	16.049	15.2621	16.017						ProteinFamily_1076003	3	0.996608
ProteinFamily_10176	4.38386	6.3775	7.00837	6.18027	4.51891	3.28351	2.12213	1.79109						ProteinFamily_107607	1	0.550755
ProteinFamily_1017649	10.5284	8.23994	7.19638	7.67911	6.31674	6.3219	6.62421	6.06122						ProteinFamily_1076241	3	0.916947
ProteinFamily_1017672	0.474494	0.751749	2.89818	3.89072	4.01191	4.39771	3.61541	4.76296						ProteinFamily_1076452	9	0.997053
ProteinFamily_1017700	5.35173	9.52441	27.1573	44.9141	58.6886	69.5059	72.6074	80.9856						ProteinFamily_1076489	8	0.957397
ProteinFamily_1017754	2.68748	2.74468	2.66463	2.75647	2.89702	2.88209	2.99331	3.24461						ProteinFamily_107660	2	0.609239
ProteinFamily_1017762	15.5924	23.6997	28.3921	27.5803	29.969	31.072	31.4639	33.1336						ProteinFamily_1077228	3	0.307776
ProteinFamily_1017776	0.43912	1.31701	2.91233	3.0546	3.76141	3.74375	3.81062	4.42672						ProteinFamily_1077240	6	0.981429
ProteinFamily_1017786	0.229419	0.785364	3.19668	4.5445	5.41603	5.8072	6.4138	8.02351						ProteinFamily_1077272	2	0.993589
ProteinFamily_1017805	11.9476	8.1639	6.90338	7.28093	6.2915	6.30734	6.74922	6.15172						ProteinFamily_1077322	7	0.999966
ProteinFamily_1017832	7.83366	16.7031	12.0072	6.29136	3.05332	1.90789	0.966144	0.795796						ProteinFamily_1077339	7	0.999989
ProteinFamily_1017835	5.18948	10.8715	7.64428	4.02645	2.27204	1.25517	0.740247	0.603037						ProteinFamily_107739	7	0.999992
ProteinFamily_101785	2.0067	4.42561	5.99658	7.10194	8.74461	9.20776	9.1087	9.72854						ProteinFamily_1077394	9	0.678681
ProteinFamily_1017858	6.12472	5.33598	3.71547	2.99635	3.0183	3.24041	2.22333	1.82053						ProteinFamily_1077571	2	0.998599
ProteinFamily_101797	0.848225	1.46224	2.18454	2.53285	2.08817	2.11537	1.71141	1.47564						ProteinFamily_107773	10	0.963907
ProteinFamily_1018000	0.571588	1.76434	4.21622	7.47166	9.61155	8.81792	8.75952	8.01356						ProteinFamily_1077733	9	0.989549
ProteinFamily_1018002	0.424123	1.78978	4.81066	7.93413	9.34169	10.8943	10.8481	11.9821						ProteinFamily_1077822	10	0.863649
ProteinFamily_1018157	5.15098	9.13769	12.985	11.2118	9.37585	6.28234	3.77816	2.80221						ProteinFamily_1077911	1	0.436952
ProteinFamily_1018186	6.46399	4.3567	1.52883	1.02813	0.994213	0.92277	0.4506	0.188085						ProteinFamily_1077915	7	0.99987
ProteinFamily_1018214	1.62452	2.5993	4.10772	4.6119	4.60693	4.78537	4.73119	5.14338						ProteinFamily_1077934	8	0.973968
ProteinFamily_1018244	0.656868	2.0986	2.55119	3.88242	4.60987	6.23999	6.39792	5.60214						ProteinFamily_1077942	4	0.827035
ProteinFamily_1018274	6.2465	4.25153	1.51631	1.1034	0.944471	0.984299	0.434423	0.245973						ProteinFamily_1078013	9	0.986614
ProteinFamily_1018296	1.90938	3.26131	5.11316	7.03317	8.13197	7.45058	7.24656	6.82799						ProteinFamily_1078072	5	0.452342
ProteinFamily_101834	62.0466	56.1284	37.2824	27.7741	19.6115	18.0896	17.1931	17.2815						ProteinFamily_1078219	9	0.936854
ProteinFamily_1018346	2.03516	3.60168	4.95238	6.46052	6.10834	4.16256	3.18065	2.08297						ProteinFamily_107825	3	0.997756
ProteinFamily_1018371	2.32882	3.95728	6.9021	10.199	12.9235	15.7671	16.8371	20.9163						ProteinFamily_1078858	1	0.945405
ProteinFamily_1018380	8.97285	16.5868	31.4292	46.1017	52.8581	59.5963	63.5266	69.8254						ProteinFamily_107886	3	0.999574
ProteinFamily_1018431	4.24997	7.60783	13.9079	19.5326	22.0957	19.6492	19.2138	18.7919						ProteinFamily_1079125	7	0.998113
ProteinFamily_1018457	1.13192	1.64226	3.14549	3.70365	4.39241	3.64464	4.47653	4.6148						ProteinFamily_1079204	6	0.996798
ProteinFamily_1018563	0.30254	0.96887	3.39098	5.00642	5.95146	6.24773	6.97916	8.88717						ProteinFamily_1079216	7	0.999976
ProteinFamily_1018605	15.9946	26.764	35.8172	42.523	40.614	35.3361	33.1326	26.9574						ProteinFamily_1079239	2	0.997146
ProteinFamily_1018606	2.05374	3.63644	3.66195	3.38489	2.79883	2.28071	1.37905	1.2651						ProteinFamily_1079373	2	0.935764
ProteinFamily_1018645	0.421633	1.06293	1.29874	1.65502	1.60244	1.6179	1.7086	1.59203						ProteinFamily_107939	2	0.718775
ProteinFamily_1018683	9.9689	7.7471	6.75285	6.81697	6.13349	6.08518	6.44436	5.72196						ProteinFamily_107956	6	0.673583
ProteinFamily_101875	5.22925	9.96268	13.5769	14.5272	16.8572	18.169	20.3546	21.1537						ProteinFamily_107957	3	0.999296
ProteinFamily_1018758	0.990006	0.897907	1.62248	2.18907	2.71642	2.66297	2.19726	2.48753						ProteinFamily_1079580	2	0.801257
ProteinFamily_1018793	23.7051	18.9535	11.4611	7.92259	5.35105	3.98616	2.8905	2.40823						ProteinFamily_1079582	9	0.992754
ProteinFamily_101881	1.121	1.50264	3.20681	3.86682	4.09936	3.15448	3.81352	3.84963						ProteinFamily_1079809	7	0.999968
ProteinFamily_1018842	26.6122	26.6572	24.5141	21.3828	21.0462	20.1828	19.2235	19.9239						ProteinFamily_1079977	1	0.515986
ProteinFamily_1018870	1.35405	1.85428	2.95141	4.20179	5.20681	5.24787	5.87234	5.19287						ProteinFamily_1080087	6	0.986819
ProteinFamily_101890	1.01739	4.57686	4.91056	2.91577	2.04119	1.38792	0.991064	0.753608						ProteinFamily_1080226	1	0.924402
ProteinFamily_101896	18.5291	14.3885	9.04483	5.81761	3.83085	2.8202	2.96597	2.61535						ProteinFamily_1080259	2	0.917482
ProteinFamily_1018987	1.11411	1.16955	1.53559	1.89405	2.1369	1.98445	1.85014	1.85583						ProteinFamily_1080330	9	0.534512
ProteinFamily_1019033	0.726422	1.13273	1.94225	2.13764	2.77513	2.90211	2.46766	2.81106						ProteinFamily_1080344	10	0.858931
ProteinFamily_1019039	18.862	15.2709	9.69556	6.75146	4.85488	3.81175	3.18416	3.07703						ProteinFamily_1080963	7	0.99146
ProteinFamily_1019041	1.57799	2.4896	3.35263	4.70582	4.9825	4.28744	3.5586	2.91023						ProteinFamily_1080979	9	0.976936
ProteinFamily_1019043	1.9442	2.12299	2.62222	2.20399	1.96847	1.51387	1.20095	0.989754						ProteinFamily_1081048	8	0.714685
ProteinFamily_1019048	5.99729	14.6401	31.0142	43.5294	50.0527	53.2006	54.4633	53.0415						ProteinFamily_108111	7	0.997785
ProteinFamily_1019095	0.916823	2.70557	5.99758	8.57508	10.1357	10.9406	12.107	13.1959						ProteinFamily_1081244	7	0.999971
ProteinFamily_1019125	14.0918	9.71512	7.05669	4.30206	2.92956	2.39526	1.71145	1.43039						ProteinFamily_1081504	1	0.810747
ProteinFamily_1019199	1.21807	6.02127	18.9692	23.6592	26.8202	29.3462	29.2184	31.9255						ProteinFamily_1081807	9	0.942464
ProteinFamily_1019238	4.397	6.24052	6.99291	5.94955	4.42642	3.34034	2.17977	1.83812						ProteinFamily_1081907	7	0.999994
ProteinFamily_1019333	0.110865	0.567202	1.53211	2.65475	4.66097	5.22167	6.50854	5.41533						ProteinFamily_1081910	6	0.989526
ProteinFamily_1019456	0.600017	0.739471	1.57866	2.80923	3.28362	3.4237	2.94221	3.159						ProteinFamily_1082362	2	0.988512
ProteinFamily_1019471	0.72415	1.68611	2.24828	1.98393	1.80453	1.47865	1.34673	1.09862						ProteinFamily_108265	7	0.999934
ProteinFamily_1019654	4.80906	8.9868	10.3659	10.2863	11.2333	11.8209	12.2328	13.4709						ProteinFamily_108275	7	0.913452
ProteinFamily_1019680	0.676837	0.483728	1.24577	2.20868	3.02216	3.61838	3.98408	5.06659						ProteinFamily_1082865	10	0.833536
ProteinFamily_1019722	1.95525	3.48295	5.66396	6.96116	7.40074	8.43476	8.00747	5.67753						ProteinFamily_1082922	2	0.969146
ProteinFamily_1019738	0.657275	0.916521	2.14522	4.73625	6.22453	7.78884	9.26326	11.8455						ProteinFamily_1082940	2	0.698135
ProteinFamily_1019810	6.13252	4.67846	1.86017	1.14574	0.964701	0.922098	0.488182	0.357385						ProteinFamily_1082960	6	0.696158
ProteinFamily_1019817	11.1582	8.78107	7.36634	7.45645	6.29983	6.63198	7.40276	7.0014						ProteinFamily_1082983	10	0.812993
ProteinFamily_1019818	1.75768	4.597	5.84219	6.62971	7.60346	7.73661	7.59636	8.42876						ProteinFamily_1083098	1	0.790912
ProteinFamily_1019869	4.73443	6.07428	6.77067	5.84569	6.4468	6.23813	5.49726	5.79061						ProteinFamily_1083189	7	0.995024
ProteinFamily_1019922	12.1095	18.0326	21.3403	20.0763	21.5043	21.8297	22.176	23.1093						ProteinFamily_1083215	2	0.67875
ProteinFamily_1019972	0.890326	0.81342	1.34828	1.94257	2.38327	2.43519	1.9	1.99357						ProteinFamily_1083265	5	0.89691
ProteinFamily_1019980	0.941389	2.10415	5.61513	10.0182	14.4657	17.459	16.9919	18.5584						ProteinFamily_1083295	2	0.932266
ProteinFamily_1019993	3.21903	6.62368	11.8138	17.3779	19.1807	18.2412	17.2992	15.9875						ProteinFamily_1083297	10	0.758829
ProteinFamily_1020138	0.119267	0.358679	1.1471	2.03883	2.33613	2.75496	2.55082	3.05583						ProteinFamily_1083396	7	0.99947
ProteinFamily_1020142	1.62084	2.9172	2.78001	2.38521	1.68381	1.31845	0.679422	0.449658						ProteinFamily_1084015	9	0.781564
ProteinFamily_1020247	4.39929	4.96097	9.75556	8.64798	9.63597	7.16955	8.47913	6.96496						ProteinFamily_1084135	7	0.999993
ProteinFamily_1020262	7.32862	17.0663	31.4312	43.1312	52.6488	54.3698	54.6046	61.8258						ProteinFamily_10846	1	0.683427
ProteinFamily_1020310	8.93225	14.1044	15.5254	15.5423	16.7744	17.7582	18.1089	19.9045						ProteinFamily_1084676	5	0.845131
ProteinFamily_1020387	18.642	16.7309	11.7246	8.80482	7.07614	6.47977	6.28703	5.79647						ProteinFamily_1084777	9	0.938462
ProteinFamily_102041	4.42359	5.08778	9.21762	8.42409	9.4013	7.06802	8.51027	7.11836						ProteinFamily_1084927	5	0.736945
ProteinFamily_1020419	0.646183	1.76209	3.68527	5.42196	6.36692	6.14871	5.97688	5.55715						ProteinFamily_1085012	2	0.949558
ProteinFamily_1020500	0.765011	2.32516	5.05459	7.69943	8.95829	10.8925	10.816	12.8385						ProteinFamily_1085189	2	0.434555
ProteinFamily_102053	1.70128	2.4043	3.49879	4.22932	3.98571	3.47643	3.35109	3.15013						ProteinFamily_108531	5	0.274922
ProteinFamily_1020648	0.394295	1.38037	3.38157	5.91939	7.33174	7.12594	6.9965	6.2867						ProteinFamily_1085553	7	0.999936
ProteinFamily_1020665	0.76705	1.56199	4.71192	7.32111	9.31758	10.9221	11.4206	12.6102						ProteinFamily_108625	7	0.689316
ProteinFamily_1020684	5.20135	6.99397	7.65745	6.82943	5.07077	3.81223	2.69681	2.36413						ProteinFamily_108661	2	0.612871
ProteinFamily_1020688	6.36178	5.31142	2.38286	1.04471	0.750308	0.917364	0.463706	0.477298						ProteinFamily_1086845	9	0.950779
ProteinFamily_1020704	2.69422	7.77259	21.3834	27.8557	31.8123	36.1582	37.4426	42.5814						ProteinFamily_108741	7	0.999221
ProteinFamily_1020744	2.3151	4.29258	6.11975	7.20155	8.81441	10.0726	10.9938	13.4079						ProteinFamily_1087781	7	0.999793
ProteinFamily_1020797	14.8701	28.744	44.4294	50.9194	54.821	57.2366	56.5099	60.776						ProteinFamily_1087859	5	0.425022
ProteinFamily_1020804	4.68697	7.6437	7.89853	6.65315	6.65448	6.89515	6.97462	6.87006						ProteinFamily_1088141	9	0.998686
ProteinFamily_102087	15.662	23.6662	29.9332	30.1587	32.887	34.9882	38.2301	38.673						ProteinFamily_1088162	7	0.999168
ProteinFamily_1020889	1.01346	1.99126	3.65054	5.53491	6.68287	6.41563	6.49502	6.15934						ProteinFamily_1088190	7	0.999935
ProteinFamily_1020909	2.59913	3.23106	6.57039	8.36904	9.93718	10.1565	11.3324	11.5778						ProteinFamily_108836	1	0.482268
ProteinFamily_102092	1.47406	3.04875	2.88675	2.53791	1.71604	1.19294	0.628726	0.379021						ProteinFamily_1088580	2	0.789603
ProteinFamily_1020936	0.862398	1.16651	2.49199	3.57285	3.42838	3.56184	3.36871	4.11791						ProteinFamily_108862	1	0.723998
ProteinFamily_1020990	14.85	24.3147	35.497	43.4373	44.933	41.7934	40.3312	38.2982						ProteinFamily_1088649	7	0.999851
ProteinFamily_1021050	2.79331	4.049	4.35494	3.52222	2.85538	2.31728	1.58833	1.12212						ProteinFamily_1088658	7	0.999063
ProteinFamily_1021132	0.933191	1.8233	3.31167	5.50493	6.02932	6.60473	5.13283	3.90116						ProteinFamily_1088769	1	0.5169
ProteinFamily_1021139	11.921	15.3541	17.3303	16.0718	17.2094	18.0821	19.058	19.0861						ProteinFamily_1088919	7	0.943143
ProteinFamily_1021224	3.23269	5.01663	9.08158	12.8167	12.7245	11.7391	11.0015	10.9673						ProteinFamily_1089207	7	0.999965
ProteinFamily_1021232	6.04411	6.157	6.81167	9.36712	12.5948	13.9475	13.0593	14.8885						ProteinFamily_1089349	7	0.999982
ProteinFamily_1021256	1.58792	3.98214	10.37	12.312	12.5385	11.5295	11.1444	8.42278						ProteinFamily_1089511	2	0.839546
ProteinFamily_1021257	4.68217	5.7123	11.0216	9.44749	10.546	8.38841	9.1464	7.76492						ProteinFamily_1089630	7	0.999183
ProteinFamily_1021259	4.50006	5.25043	10.2447	9.02248	10.2877	7.19599	8.56642	7.20746						ProteinFamily_1089683	9	0.628791
ProteinFamily_1021306	11.298	18.7017	22.706	20.7004	17.786	14.79	11.9646	10.2588						ProteinFamily_1089983	7	0.983178
ProteinFamily_102141	1.32265	2.13338	2.62796	2.84235	2.82796	2.67083	2.45324	1.99701						ProteinFamily_109018	7	0.998402
ProteinFamily_1021411	8.19003	12.1272	13.5889	12.6483	11.4198	10.674	10.0316	9.68808						ProteinFamily_1090347	1	0.512435
ProteinFamily_1021445	27.4291	23.231	15.2348	10.6424	7.68028	5.92383	5.07122	4.76758						ProteinFamily_1090349	7	0.999983
ProteinFamily_1021452	161.171	122.455	78.7924	49.561	33.4649	29.6561	26.5244	24.1251						ProteinFamily_1090361	9	0.962781
ProteinFamily_1021488	1.12437	2.18102	2.89911	2.53829	2.51796	2.14353	1.95101	1.4938						ProteinFamily_109054	4	0.999729
ProteinFamily_102149	0.185318	0.899837	2.11387	2.39117	2.7567	2.7031	2.33789	2.43295						ProteinFamily_1090551	9	0.61349
ProteinFamily_1021518	6.5953	4.8646	4.00757	4.60873	4.08934	3.6759	3.41935	2.65839						ProteinFamily_1090607	3	0.478882
ProteinFamily_1021538	2.59806	3.98597	7.60436	11.4095	12.2433	11.2656	11.2667	10.0867						ProteinFamily_109061	8	0.706307
ProteinFamily_1021784	6.03872	4.60902	3.56615	3.65752	5.39291	6.8994	6.91971	5.91567						ProteinFamily_1090664	1	0.486397
ProteinFamily_1022028	5.74256	12.783	10.6599	7.17849	6.3234	7.05297	6.6476	5.97244						ProteinFamily_1090709	8	0.856075
ProteinFamily_102208	1.42383	3.25972	5.28656	5.34591	5.29114	4.96441	4.62959	4.74979						ProteinFamily_1091212	2	0.619126
ProteinFamily_102214	21.9117	19.4724	13.3107	10.1645	7.72268	5.72527	5.62719	6.09086						ProteinFamily_109132	7	0.617071
ProteinFamily_1022199	75.9182	51.5309	33.7654	20.1751	16.7587	15.0334	12.3349	9.85118						ProteinFamily_1091517	7	0.884876
ProteinFamily_1022227	15.7186	26.4743	41.7038	57.9686	63.1578	61.5871	63.1969	62.2265						ProteinFamily_1091607	7	0.995348
ProteinFamily_1022246	1.39042	2.62772	2.51649	2.13928	1.53206	1.11862	0.623747	0.426697						ProteinFamily_1092061	7	0.915226
ProteinFamily_1022256	1.79324	2.59126	3.93877	5.09582	5.94302	6.39469	6.72611	6.88336						ProteinFamily_1092197	8	0.949125
ProteinFamily_1022284	2.98377	5.63846	6.06411	4.28801	3.28156	2.50524	1.73954	1.30866						ProteinFamily_109237	3	0.850705
ProteinFamily_1022325	1.92649	5.59555	14.8567	19.0228	21.5545	21.1889	21.4886	20.4256						ProteinFamily_109240	7	0.993533
ProteinFamily_1022328	3.97823	7.16522	12.3306	17.8643	20.455	21.1248	21.0518	19.863						ProteinFamily_1092532	7	0.999986
ProteinFamily_1022331	4.59619	8.13733	13.9704	20.7967	22.6943	21.255	21.5833	17.5032						ProteinFamily_109263	2	0.683769
ProteinFamily_1022332	3.80421	6.58703	10.004	13.4167	13.0171	9.27381	6.74121	4.71914						ProteinFamily_1092664	8	0.678826
ProteinFamily_1022339	17.6813	29.4914	43.9761	51.2347	52.4437	48.5196	45.9657	46.4187						ProteinFamily_1093044	7	0.999905
ProteinFamily_1022343	9.18618	10.9569	13.3178	11.5784	11.8804	11.6096	11.1506	10.7563						ProteinFamily_109318	7	0.999911
ProteinFamily_1022349	2.00998	2.79	3.77378	4.75232	4.56609	3.7583	3.75736	3.60687						ProteinFamily_109320	2	0.672788
ProteinFamily_1022354	1.04491	1.98442	4.26565	6.4582	8.04931	7.81136	8.04413	8.8374						ProteinFamily_109343	7	0.999978
ProteinFamily_1022355	1.37184	2.64664	2.68222	2.25077	1.51259	1.17712	0.603611	0.39315						ProteinFamily_1093511	6	0.99794
ProteinFamily_1022358	15.311	13.0961	8.72124	6.32474	4.20563	3.33463	2.8363	2.57416						ProteinFamily_1093760	7	0.99992
ProteinFamily_1022374	1.90615	3.50235	9.5165	13.843	18.1715	23.5987	24.3526	28.4628						ProteinFamily_1094094	2	0.9724
ProteinFamily_1022397	119.427	85.2896	44.8384	19.7963	11.5975	10.6944	6.73961	6.08149						ProteinFamily_1094107	8	0.777065
ProteinFamily_1022417	2.23701	3.37583	7.41355	10.7403	13.3842	13.1699	14.1368	14.3616						ProteinFamily_109423	5	0.898787
ProteinFamily_1022421	7.01175	4.88052	3.33482	1.86773	1.59121	1.46503	1.17926	0.78564						ProteinFamily_1094252	10	0.896508
ProteinFamily_1022434	55.2001	49.0698	33.9435	23.994	16.9736	14.8739	15.2278	16.0488						ProteinFamily_1094306	7	0.999872
ProteinFamily_1022440	2.59414	4.69923	7.09475	7.80846	8.63079	10.2297	9.16554	9.20251						ProteinFamily_1094347	5	0.969108
ProteinFamily_1022447	0.178708	0.799694	1.71843	2.13321	2.79975	2.82134	2.61225	3.35753						ProteinFamily_1094414	5	0.960574
ProteinFamily_1022475	1.12018	1.04969	1.68468	2.33435	2.90425	3.03767	2.24833	2.3296						ProteinFamily_1094524	6	0.705828
ProteinFamily_1022485	5.49096	7.20951	8.12008	7.30327	5.81016	4.59196	3.30751	3.06873						ProteinFamily_1094551	1	0.562609
ProteinFamily_1022489	0.695218	1.54865	5.21779	7.79034	10.033	10.9675	13.329	14.5673						ProteinFamily_1094665	9	0.991589
ProteinFamily_1022498	1.27787	1.47247	1.7948	1.56981	1.44592	1.12667	0.814893	0.742324						ProteinFamily_1094677	7	0.999865
ProteinFamily_1022506	3.79761	7.37642	10.4286	10.4465	10.7847	10.0433	10.9689	10.8834						ProteinFamily_1094681	7	0.999966
ProteinFamily_1022524	4.85765	2.97331	2.25617	1.90752	1.85821	1.59534	1.26342	0.989044						ProteinFamily_1094730	7	0.948806
ProteinFamily_1022529	0.908896	1.62967	8.99837	20.3458	27.4223	29.1199	30.996	33.3793						ProteinFamily_1094816	9	0.882877
ProteinFamily_1022537	201.973	159.617	100.339	66.9471	47.2487	44.2463	40.1274	36.6446						ProteinFamily_109501	10	0.489527
ProteinFamily_102260	4.81535	5.46067	11.1724	9.73642	11.2259	7.8754	10.7278	8.83195						ProteinFamily_1095193	7	0.999974
ProteinFamily_1022659	1.24076	2.14779	4.6629	7.47309	8.52563	8.00915	7.31978	8.19748						ProteinFamily_1095327	2	0.537748
ProteinFamily_1022700	3.82808	8.04626	11.0177	12.173	13.4132	13.0746	12.6187	13.2858						ProteinFamily_1095531	7	0.962664
ProteinFamily_1022704	8.69221	6.13192	4.06784	4.66621	4.22166	3.79051	3.34585	2.55629						ProteinFamily_1095665	7	0.783275
ProteinFamily_1022716	4.89077	6.67744	7.66711	7.0991	5.75681	4.77577	3.6786	3.35611						ProteinFamily_1095732	9	0.97925
ProteinFamily_1022825	0.549151	0.900878	1.93736	2.1364	2.33635	1.98237	1.60913	2.08734						ProteinFamily_1095735	6	0.944156
ProteinFamily_102285	11.6563	8.71553	7.66711	7.84963	6.8703	6.93279	7.32587	6.92521						ProteinFamily_1095894	4	0.999393
ProteinFamily_1022867	6.49709	4.19559	1.75749	0.803674	0.456014	0.350531	0.308461	0.307804						ProteinFamily_109597	2	0.501796
ProteinFamily_1022871	10.7638	17.8176	22.129	22.8156	21.2755	17.6351	14.6093	12.1714						ProteinFamily_1095978	7	0.999847
ProteinFamily_1022877	35.8611	57.2967	80.6673	91.541	94.5195	90.2403	86.971	84.9746						ProteinFamily_109600	2	0.995992
ProteinFamily_102289	1.82765	2.5069	3.44008	4.56249	4.52639	4.02774	3.94337	3.82001						ProteinFamily_109605	7	0.999735
ProteinFamily_1022965	2.17307	2.46171	2.71904	2.10538	1.78271	1.29169	1.00297	0.802955						ProteinFamily_1096118	8	0.518583
ProteinFamily_102300	21.1131	17.0684	10.7278	7.56532	5.27213	4.39528	3.24859	2.98954						ProteinFamily_109615	7	0.999667
ProteinFamily_1023020	25.6181	27.895	27.7678	26.0756	23.3841	20.792	21.7259	19.922						ProteinFamily_109635	9	0.998989
ProteinFamily_1023044	6.875	5.5244	2.71867	1.90292	1.78039	1.65309	0.731373	0.56957						ProteinFamily_1096867	6	0.994648
ProteinFamily_1023119	26.641	22.5072	14.6944	10.2326	7.37836	5.91776	4.94909	4.74283						ProteinFamily_1097043	10	0.525547
ProteinFamily_1023135	6.27389	11.4358	13.4679	13.3922	14.7062	15.9665	16.3579	17.6265						ProteinFamily_1097056	10	0.962478
ProteinFamily_1023155	2.54871	5.16804	5.81322	4.10033	3.2128	2.279	1.69445	1.16758						ProteinFamily_109706	2	0.788915
ProteinFamily_1023210	1.52149	2.69513	3.65313	3.64545	3.81594	3.43379	3.15639	3.1718						ProteinFamily_1097397	2	0.524051
ProteinFamily_1023243	9.77867	7.40941	5.88498	4.76331	4.75188	5.14136	5.0414	6.1373						ProteinFamily_109758	7	0.999856
ProteinFamily_1023298	2.16571	3.03277	5.41254	6.6419	7.3273	7.64638	7.96784	8.86025						ProteinFamily_1097585	1	0.992844
ProteinFamily_1023336	4.92866	9.01999	15.1643	22.7729	23.7718	22.4999	21.6183	17.659						ProteinFamily_1097723	6	0.622694
ProteinFamily_102343	1.62753	3.71955	6.29832	6.43859	6.62203	6.25887	5.86804	6.34038						ProteinFamily_1097819	9	0.938061
ProteinFamily_1023448	0.566218	2.06416	5.82955	8.38029	10.053	11.9583	11.9391	13.9541						ProteinFamily_109784	8	0.279823
ProteinFamily_1023505	0.827366	1.30138	1.65918	2.43153	2.91552	2.99447	2.91548	2.80339						ProteinFamily_1097882	2	0.992834
ProteinFamily_1023534	1.7195	4.09325	6.7807	7.45933	5.75567	4.11512	3.52155	2.76098						ProteinFamily_1097912	7	0.345079
ProteinFamily_1023577	18.8922	15.5085	9.78473	6.85934	4.90535	3.68551	3.16797	2.79198						ProteinFamily_1097946	7	0.999852
ProteinFamily_10236	4.45437	6.8968	7.76888	6.74511	5.18767	3.63363	2.54595	2.1082						ProteinFamily_1098356	1	0.654806
ProteinFamily_1023615	0.531398	1.16607	1.6566	1.5297	1.78622	1.73818	1.80191	1.78138						ProteinFamily_109846	7	0.999628
ProteinFamily_1023651	0.936265	1.78151	2.45203	3.12778	2.55258	2.60754	2.02774	2.1441						ProteinFamily_1098798	1	0.990032
ProteinFamily_1023676	5.3017	4.00647	2.49364	1.67429	1.4185	1.61536	0.726941	0.667896						ProteinFamily_109899	9	0.780902
ProteinFamily_1023750	1.14628	2.05452	2.23512	2.65224	2.85928	2.62706	2.44653	2.08617						ProteinFamily_109916	9	0.998887
ProteinFamily_1023761	1.24504	1.40078	2.75799	3.36445	4.33494	3.70976	4.34335	4.63154						ProteinFamily_109929	10	0.613047
ProteinFamily_1023780	0.245198	0.371688	1.456	2.05702	2.67693	3.01053	3.18205	3.58351						ProteinFamily_1099544	5	0.971657
ProteinFamily_102384	10.3426	7.92363	7.05629	7.0766	5.69447	6.02212	6.51076	6.10286						ProteinFamily_1099824	7	0.999803
ProteinFamily_1023894	26.7636	22.5715	14.8438	10.3538	7.57381	6.05496	4.90535	4.66002						ProteinFamily_1100017	3	0.999107
ProteinFamily_1023904	17.5017	15.4332	9.89572	7.04173	5.39892	3.90588	3.39491	3.19332						ProteinFamily_1100057	7	0.99987
ProteinFamily_1023950	0.990436	2.75041	4.57458	4.38167	5.4139	4.76922	4.7415	4.67378						ProteinFamily_1100109	7	0.998387
ProteinFamily_1023977	17.0681	13.7225	8.21272	5.91253	3.69789	2.76166	2.84539	2.17168						ProteinFamily_1100132	7	0.999158
ProteinFamily_102407	21.6191	17.8283	11.3336	7.97092	5.5949	4.35101	3.75686	3.52643						ProteinFamily_1100249	7	0.999525
ProteinFamily_1024145	0.783163	2.46475	8.06147	11.9471	15.3863	19.274	20.8607	24.6202						ProteinFamily_1100384	5	0.879812
ProteinFamily_1024173	0.700276	1.59436	2.11264	1.85654	1.70778	1.36418	1.22567	1.00698						ProteinFamily_1100387	10	0.922671
ProteinFamily_102422	2.15833	3.79112	6.99496	9.35362	11.7379	13.3107	13.1362	14.0513						ProteinFamily_1100395	2	0.901038
ProteinFamily_1024235	13.6883	12.9993	8.97902	6.09122	4.28065	3.09498	2.82627	2.9952						ProteinFamily_1100513	7	0.999944
ProteinFamily_1024243	1.49707	2.69196	3.23478	2.88133	2.3512	2.40327	1.24065	1.2367						ProteinFamily_1100807	7	0.999908
ProteinFamily_1024252	24.5526	20.2148	13.1682	8.56964	6.01622	5.09246	3.95935	3.76237						ProteinFamily_1101012	6	0.966131
ProteinFamily_1024254	5.96483	5.54056	5.49802	5.92213	5.18369	5.31095	5.4321	5.05358						ProteinFamily_110106	7	0.999779
ProteinFamily_1024263	0.416335	0.535515	2.29224	2.69424	3.10657	3.18539	3.71702	3.6801						ProteinFamily_110107	7	0.999958
ProteinFamily_1024291	3.67903	1.99936	2.14423	2.55831	2.56112	2.37624	1.95188	1.62784						ProteinFamily_110126	10	0.485938
ProteinFamily_1024305	0.56341	0.995334	1.81223	2.73977	3.75805	3.88087	4.44001	5.0961						ProteinFamily_1101438	7	0.999634
ProteinFamily_1024457	0.237433	0.606643	1.7081	2.71217	4.68921	5.2745	6.2965	5.33598						ProteinFamily_1101554	1	0.912634
ProteinFamily_1024476	0.721797	1.56019	2.33536	2.30395	2.82545	3.21528	3.34962	3.68593						ProteinFamily_110168	9	0.898656
ProteinFamily_1024629	5.68526	9.97526	12.6024	11.6024	11.6365	11.5196	13.421	12.7691						ProteinFamily_1101822	6	0.366049
ProteinFamily_1024645	1.15906	0.797384	1.38333	1.99909	2.48695	2.52691	1.96816	1.87641						ProteinFamily_110216	9	0.963051
ProteinFamily_1024653	0.469509	1.85646	4.40031	4.19223	4.9084	4.50915	4.29293	4.46001						ProteinFamily_1102224	9	0.926815
ProteinFamily_1024698	1.40208	2.19725	2.73734	3.06115	3.15869	3.06769	2.80381	2.50927						ProteinFamily_110273	2	0.940673
ProteinFamily_1024733	7.34532	4.92709	2.7338	1.32776	0.604305	0.66524	0.549837	0.371421						ProteinFamily_1103108	7	0.999471
ProteinFamily_1024779	6.57113	7.8395	9.1223	11.5344	11.5748	11.1003	12.0668	10.4818						ProteinFamily_1103278	9	0.911332
ProteinFamily_1024787	39.7787	33.1239	23.1969	16.7997	10.5098	7.22536	7.65501	5.568						ProteinFamily_1103328	7	0.999984
ProteinFamily_102483	1.47921	2.57448	3.82726	4.75259	5.94231	5.09117	4.39481	5.03919						ProteinFamily_110345	7	0.765892
ProteinFamily_1024835	1.66385	3.30513	3.68344	3.3846	3.00396	2.77684	2.15483	1.7848						ProteinFamily_110375	2	0.739951
ProteinFamily_1024892	1.31276	1.7756	2.23895	2.46305	2.49365	2.2876	1.86789	1.43945						ProteinFamily_1103802	9	0.900344
ProteinFamily_1024896	1.30207	2.20303	3.1437	3.04302	2.99221	3.11817	2.61572	2.61672						ProteinFamily_1103811	5	0.436291
ProteinFamily_102490	4.38411	4.9579	9.62923	8.67669	9.72109	7.14985	8.03853	6.78659						ProteinFamily_1103953	7	0.999791
ProteinFamily_102500	1.47704	3.46144	4.29317	4.01069	2.91131	2.99605	2.6487	2.47489						ProteinFamily_1104178	4	0.998469
ProteinFamily_1025011	0.9058	1.57624	2.3106	2.78034	2.42387	2.43029	2.62969	2.37086						ProteinFamily_110466	2	0.89995
ProteinFamily_1025027	0.897308	1.39215	6.78877	18.6655	24.8085	27.4223	28.8813	27.7206						ProteinFamily_1104845	5	0.977196
ProteinFamily_1025095	8.20587	7.12602	8.82086	9.66462	9.20505	10.6863	11.6722	12.4946						ProteinFamily_1104903	7	0.999079
ProteinFamily_1025101	1.36791	2.04158	2.47331	2.74982	2.72264	2.53034	2.1086	1.70309						ProteinFamily_110503	8	0.949473
ProteinFamily_1025118	3.37776	2.71965	2.45089	2.01954	3.21958	2.91662	2.6856	1.65316						ProteinFamily_1105181	3	0.99937
ProteinFamily_102517	0.976886	5.43842	17.7032	21.2277	22.4419	25.5687	25.7063	27.9376						ProteinFamily_110580	7	0.999436
ProteinFamily_1025171	3.47496	7.91693	17.0513	23.6118	30.6673	33.3487	36.2325	40.1868						ProteinFamily_1106191	7	0.999843
ProteinFamily_1025201	0.671696	1.47615	1.96476	1.83343	1.9953	2.00223	1.96371	1.90076						ProteinFamily_1106192	2	0.986741
ProteinFamily_1025221	1.51076	3.10631	3.25575	2.73336	1.89954	1.50691	0.777916	0.413508						ProteinFamily_110621	7	0.999954
ProteinFamily_1025285	1.48016	3.27377	4.93764	5.74297	6.81665	7.49279	8.5423	9.93929						ProteinFamily_1106297	6	0.675852
ProteinFamily_1025328	1.71517	2.4662	2.66572	2.27108	1.80096	1.3038	0.957064	0.744801						ProteinFamily_1106305	9	0.533049
ProteinFamily_1025345	0.819221	2.27548	5.059	6.65983	7.70053	8.30341	10.0598	9.19978						ProteinFamily_1106434	10	0.856528
ProteinFamily_1025346	106.602	81.4226	60.6788	46.2708	36.142	35.203	32.7853	27.9078						ProteinFamily_1106682	7	0.989856
ProteinFamily_1025389	5.69385	7.02241	6.42751	5.75382	6.69548	8.06581	7.07753	6.60085						ProteinFamily_1106701	7	0.996225
ProteinFamily_102539	7.27562	4.66164	2.23896	0.926563	0.655213	0.513774	0.43653	0.461741						ProteinFamily_1106933	4	0.687074
ProteinFamily_1025430	0.910008	1.13495	1.65388	2.22199	2.48958	3.06372	2.61739	2.48915						ProteinFamily_1107055	2	0.754354
ProteinFamily_102550	307.331	260.045	174.581	122.929	90.0385	83.1557	80.798	79.3219						ProteinFamily_1107157	3	0.997079
ProteinFamily_102551	14.9069	15.4119	15.4965	16.5151	17.403	15.5148	15.1737	12.3758						ProteinFamily_1107162	5	0.978947
ProteinFamily_102552	0.487383	1.31157	1.76712	2.02168	1.94851	2.01275	1.84122	1.80024						ProteinFamily_1107287	9	0.455642
ProteinFamily_1025598	5.7273	4.52945	2.55909	2.40565	1.90558	1.58271	1.66024	1.04933						ProteinFamily_1107379	9	0.653455
ProteinFamily_102561	0.147247	0.231683	0.823437	1.09313	1.34652	1.59914	1.35833	1.41549						ProteinFamily_110743	7	0.960317
ProteinFamily_1025679	6.41955	6.27507	3.27843	2.12112	1.8527	1.7193	1.16378	1.11569						ProteinFamily_1107885	1	0.670693
ProteinFamily_1025696	13.5276	25.348	45.1058	61.2573	65.8068	63.8127	61.1342	57.4632						ProteinFamily_1108222	7	0.999092
ProteinFamily_102571	4.34994	3.5673	2.22002	2.11575	1.60971	1.32371	0.91857	0.798913						ProteinFamily_110832	10	0.97276
ProteinFamily_1025719	5.46701	12.2611	8.98384	4.46218	2.25795	1.54061	0.836308	0.633032						ProteinFamily_110835	7	0.373293
ProteinFamily_1025720	20.5119	17.0645	10.8987	7.67299	5.44412	4.29514	3.59106	3.38846						ProteinFamily_1108460	6	0.965239
ProteinFamily_102578	7.00372	6.49384	7.45338	5.31335	4.45497	4.69085	4.00343	3.19105						ProteinFamily_1108599	2	0.705412
ProteinFamily_102579	4.73442	9.67847	12.9361	11.2879	9.36442	7.17588	5.92841	4.5352						ProteinFamily_1109127	7	0.989798
ProteinFamily_102580	3.21218	2.51175	3.33148	3.49655	3.43211	2.95004	2.05085	2.20192						ProteinFamily_110952	9	0.947925
ProteinFamily_102588	4.22298	6.27602	11.0914	16.2957	17.6138	17.7293	17.2871	15.4392						ProteinFamily_1109583	5	0.397672
ProteinFamily_1025895	1.44778	2.64291	2.54121	2.44583	2.05752	1.59587	1.02595	0.918274						ProteinFamily_1109637	9	0.986739
ProteinFamily_102602	1.13303	1.09708	1.7842	2.53019	3.16872	3.24537	2.52836	2.64221						ProteinFamily_1109769	7	0.99928
ProteinFamily_1026100	19.0377	17.3138	11.3409	8.18759	5.9884	4.53124	4.15194	4.12343						ProteinFamily_1109794	9	0.975074
ProteinFamily_102619	4.0331	5.77767	6.88298	7.73503	7.64982	7.02114	5.70996	4.79733						ProteinFamily_110983	9	0.925851
ProteinFamily_102628	16.9397	15.464	9.84714	7.73976	5.30402	4.45985	3.70303	2.94253						ProteinFamily_1109979	6	0.915405
ProteinFamily_1026366	0.456632	0.969395	1.67994	2.51704	3.1076	2.89723	3.16691	3.40042						ProteinFamily_111072	7	0.999977
ProteinFamily_102642	21.9535	15.1028	8.34805	7.48204	6.18371	5.67437	4.4348	3.28872						ProteinFamily_1110735	3	0.358581
ProteinFamily_102645	29.3292	53.5448	70.1913	70.9489	77.8249	76.7887	79.0644	83.4515						ProteinFamily_111085	9	0.912281
ProteinFamily_1026488	2.54997	3.36292	4.94194	5.20372	5.79166	5.89323	5.14484	6.02982						ProteinFamily_1111064	9	0.450219
ProteinFamily_102651	0.747505	1.41467	7.69255	17.2522	21.8114	23.6838	25.8827	27.3913						ProteinFamily_1111067	4	0.971969
ProteinFamily_102655	5.11858	7.01806	8.32809	8.16945	7.01064	5.82789	4.56314	4.29016						ProteinFamily_1111111	1	0.753725
ProteinFamily_1026600	5.2256	4.6312	9.67404	8.44517	8.48314	6.90748	8.24277	6.62666						ProteinFamily_111137	7	0.999927
ProteinFamily_1026604	4.73444	5.36467	10.8953	9.53848	10.5544	7.86149	9.28555	7.87593						ProteinFamily_111147	3	0.370648
ProteinFamily_1026606	4.69021	5.17215	10.2236	9.05916	10.0968	7.27523	8.92693	7.24023						ProteinFamily_1111507	4	0.542977
ProteinFamily_1026629	22.3093	26.2351	25.9159	25.6268	23.4864	21.153	22.3779	19.1804						ProteinFamily_1111594	2	0.899299
ProteinFamily_1026685	20.4844	27.7997	26.9486	21.8376	16.6741	12.63	9.64966	7.3408						ProteinFamily_1111730	4	0.677196
ProteinFamily_1026750	20.2842	24.801	26.6404	25.9554	22.2965	20.2025	20.7849	19.4401						ProteinFamily_111188	9	0.758589
ProteinFamily_1026797	6.19087	8.705	10.561	11.5636	9.92121	7.2373	5.24571	3.94491						ProteinFamily_111189	7	0.999939
ProteinFamily_1026805	19.8813	18.2318	11.9125	8.88427	6.61111	5.21166	4.47672	4.15364						ProteinFamily_1111996	1	0.760807
ProteinFamily_1026833	1.50309	2.66662	9.33593	19.6805	25.5748	28.9188	31.2053	33.5133						ProteinFamily_1112208	7	0.997841
ProteinFamily_1026845	6.28956	11.7891	14.3777	13.6529	14.4856	14.9857	15.5661	15.2923						ProteinFamily_1112251	2	0.817303
ProteinFamily_1026857	1.75998	1.97771	2.23442	3.40851	4.33865	5.93306	6.69753	7.77258						ProteinFamily_111233	10	0.786576
ProteinFamily_1026885	7.44364	6.95117	4.93178	3.97563	3.19655	2.28036	2.01829	2.02102						ProteinFamily_111236	5	0.946039
ProteinFamily_102690	3.83611	4.68904	6.32303	5.98161	5.99854	5.68225	4.91985	4.64978						ProteinFamily_1112363	8	0.995183
ProteinFamily_1026909	0.565762	1.41945	2.00214	2.41605	2.43189	2.51312	2.54158	2.43166						ProteinFamily_111262	7	0.999997
ProteinFamily_1026923	1.70298	3.08662	3.00098	2.85516	2.36902	1.81892	1.07366	1.00798						ProteinFamily_1112646	1	0.937508
ProteinFamily_1026926	0.799308	2.49138	5.27426	8.03129	9.65155	9.28127	9.17309	8.60752						ProteinFamily_1112809	9	0.671187
ProteinFamily_102694	0.528613	1.4991	3.32932	5.57653	7.31414	6.87017	7.03456	6.83512						ProteinFamily_111294	2	0.997721
ProteinFamily_1026981	0.917329	1.38076	3.19742	3.60589	4.44878	4.09404	5.12018	5.17888						ProteinFamily_1113238	9	0.877686
ProteinFamily_1026983	9.12051	6.95329	6.1944	6.46294	5.56645	5.69403	6.0949	5.95993						ProteinFamily_1113302	7	0.999975
ProteinFamily_1027007	4.19639	8.63262	9.73527	10.0016	11.0067	11.5711	11.5586	13.2612						ProteinFamily_1113606	1	0.994183
ProteinFamily_1027010	11.3397	6.82206	3.93337	1.60257	0.988234	0.61169	0.372937	0.180746						ProteinFamily_111367	2	0.781601
ProteinFamily_1027090	14.0944	13.9773	8.29265	5.9046	4.37393	3.76854	3.11498	2.62093						ProteinFamily_1113727	7	0.999206
ProteinFamily_1027125	1.31289	4.9591	5.42485	3.05593	2.04751	1.49263	0.92937	0.532462						ProteinFamily_1113979	7	0.999964
ProteinFamily_1027129	0.265004	0.630027	1.64032	2.80359	4.52492	5.05666	5.70759	5.30793						ProteinFamily_111428	9	0.996032
ProteinFamily_1027168	198.889	154.845	114.361	87.3888	71.607	66.2641	62.8546	56.9704						ProteinFamily_1114917	5	0.955241
ProteinFamily_102721	3.01472	3.54074	3.71379	4.04201	3.97265	4.06789	4.27569	4.03228						ProteinFamily_1115141	8	0.755519
ProteinFamily_1027270	2.28429	3.81295	5.48593	7.08602	6.96186	4.88934	3.91694	2.75355						ProteinFamily_1115266	7	0.993588
ProteinFamily_1027279	0.975052	1.26492	2.75938	3.25012	2.66325	2.33584	2.02606	1.58278						ProteinFamily_111560	7	0.996811
ProteinFamily_1027375	9.13534	7.36488	6.57558	6.5836	5.83324	5.96709	6.3996	5.92489						ProteinFamily_111603	5	0.995512
ProteinFamily_102749	1.36193	2.02546	2.70744	2.8951	2.91904	2.99859	2.45086	2.16503						ProteinFamily_1116043	9	0.945485
ProteinFamily_1027704	4.26317	3.66779	8.84021	7.19378	7.09557	5.50023	7.27726	5.277						ProteinFamily_1116316	6	0.973505
ProteinFamily_1027712	15.9163	14.3948	9.31283	6.98497	4.98335	3.91192	3.31759	3.10973						ProteinFamily_1116507	4	0.985684
ProteinFamily_1027717	13.7431	12.0652	7.56928	5.54921	4.06416	2.97402	2.70601	2.69132						ProteinFamily_1116711	7	0.995851
ProteinFamily_1027718	1.43625	2.11413	2.71922	2.37551	2.37223	1.88306	1.67524	1.49531						ProteinFamily_1116988	7	0.999938
ProteinFamily_1027722	188.009	146.97	102.001	71.352	55.3225	51.5103	47.8786	43.4448						ProteinFamily_1117131	1	0.998966
ProteinFamily_1027726	2.42756	6.29951	4.37232	2.31964	1.02361	0.73425	0.470197	0.4324						ProteinFamily_1117206	9	0.953658
ProteinFamily_1027738	0.242548	0.977863	1.90895	1.79747	2.06745	1.79234	1.66076	1.45712						ProteinFamily_1117286	3	0.860863
ProteinFamily_1027751	22.8782	22.2912	20.1963	12.5596	9.81388	9.16927	8.74697	7.03308						ProteinFamily_1117315	6	0.99232
ProteinFamily_1027755	268.167	200.208	128.061	81.2535	57.0967	53.6567	48.526	45.1535						ProteinFamily_1117341	8	0.682916
ProteinFamily_1027759	3.38966	5.84649	6.37351	4.90622	3.99508	3.03531	2.23843	1.70369						ProteinFamily_1117380	7	0.924326
ProteinFamily_1027766	11.631	8.86975	7.81384	8.25216	6.91129	7.22	7.78009	7.47606						ProteinFamily_1117438	7	0.999986
ProteinFamily_1027779	14.6031	11.5096	7.34085	5.11724	2.97565	2.56617	2.14997	2.21336						ProteinFamily_1117510	6	0.62095
ProteinFamily_1027788	3.49064	8.50504	13.3338	14.7176	15.8086	15.4234	15.1715	15.0995						ProteinFamily_1117614	9	0.98944
ProteinFamily_1027795	1.5382	1.96696	3.73385	4.47513	5.1368	4.68366	5.62546	5.82281						ProteinFamily_1117665	2	0.882259
ProteinFamily_1027798	9.28148	6.89288	3.117	1.77242	1.61486	1.44539	0.631973	0.583844						ProteinFamily_111825	7	0.887723
ProteinFamily_1027804	112.832	79.2381	41.7466	19.031	11.371	9.12479	6.39013	4.30718						ProteinFamily_1118345	6	0.958927
ProteinFamily_1027813	1.2517	1.93925	4.12203	4.54789	5.25746	4.21768	5.0412	5.11357						ProteinFamily_111837	7	0.999881
ProteinFamily_1027834	0.989645	2.62025	5.76875	6.31057	7.08794	6.91415	6.48978	7.05162						ProteinFamily_1118407	9	0.574493
ProteinFamily_1027850	4.66909	5.36161	10.4245	9.36897	10.3855	7.66003	9.20895	7.22253						ProteinFamily_111847	4	0.2296
ProteinFamily_1027858	4.21219	4.70787	9.35955	8.04413	9.17902	6.83852	8.01803	6.615						ProteinFamily_1118512	6	0.892659
ProteinFamily_1027870	1.49318	1.66662	2.66069	4.04628	5.55828	6.16334	6.76275	7.07139						ProteinFamily_1118580	7	0.999661
ProteinFamily_1027875	2.8956	5.49017	8.78677	13.1792	14.2646	12.9974	11.733	9.47261						ProteinFamily_111874	9	0.938957
ProteinFamily_1027920	3.59123	5.07368	7.11201	9.29855	9.07203	7.38082	5.92033	4.84512						ProteinFamily_111877	7	0.999213
ProteinFamily_1027925	88.3115	67.6091	60.5894	51.1328	44.0812	43.3055	40.5752	35.3987						ProteinFamily_111896	8	0.898578
ProteinFamily_1027938	23.2689	19.2457	12.4569	9.19969	6.31178	4.8724	4.27376	3.81374						ProteinFamily_1119250	9	0.925077
ProteinFamily_1027947	3.28834	5.58727	8.24178	8.0101	7.806	7.28665	7.13508	8.07881						ProteinFamily_1119481	10	0.972272
ProteinFamily_1027950	11.2047	13.7648	14.5663	12.3202	12.7024	12.9951	13.3444	13.3842						ProteinFamily_1120094	7	0.999922
ProteinFamily_1027986	1.13658	1.85292	3.62064	4.8299	5.71198	5.72556	6.75631	7.91764						ProteinFamily_1120433	2	0.781822
ProteinFamily_1027995	2.37667	2.83413	2.77065	3.01436	3.57848	3.96476	4.22175	4.31299						ProteinFamily_1120580	9	0.997958
ProteinFamily_1028102	49.4455	64.7876	80.1273	90.9097	90.6969	85.0813	79.8272	77.5152						ProteinFamily_1120771	9	0.977367
ProteinFamily_1028116	5.59731	5.03019	8.06973	11.0696	11.1545	11.2468	10.0914	12.0249						ProteinFamily_1120794	8	0.982103
ProteinFamily_1028124	14.7127	12.9143	8.65254	6.08826	4.48805	3.7095	3.10806	2.68909						ProteinFamily_1120921	2	0.523571
ProteinFamily_1028134	2.24682	3.00904	5.15568	7.72557	8.1364	7.73331	8.14779	6.80622						ProteinFamily_1121129	7	0.999868
ProteinFamily_1028161	1.55369	2.83483	2.70928	2.26395	1.58326	1.30861	0.649224	0.425331						ProteinFamily_1121145	8	0.20263
ProteinFamily_1028165	1.55237	3.20953	4.41482	4.82292	6.25729	6.06338	5.5357	6.12876						ProteinFamily_1121164	2	0.980506
ProteinFamily_1028173	1.79887	3.24444	3.54194	3.64899	2.99058	2.30211	1.68846	1.52194						ProteinFamily_112157	7	0.999882
ProteinFamily_1028174	16.3186	13.9216	9.35324	6.13545	3.1156	2.85587	2.43428	1.64381						ProteinFamily_1121752	7	0.999784
ProteinFamily_1028300	0.305416	0.751147	1.78406	1.80744	2.14739	2.07616	2.2474	2.28064						ProteinFamily_1121920	3	0.998744
ProteinFamily_1028322	1.29331	1.93963	2.37594	2.51796	2.39149	2.33486	2.00668	1.60613						ProteinFamily_1122348	9	0.541022
ProteinFamily_1028425	1.12557	4.12277	4.43382	2.56228	1.68142	1.15431	0.765352	0.446941						ProteinFamily_1122403	8	0.956183
ProteinFamily_1028439	3.39719	4.72115	5.27767	4.84443	4.04407	3.36862	2.76759	2.62889						ProteinFamily_112258	1	0.697661
ProteinFamily_1028443	1.78153	2.37532	3.12699	2.65152	2.58212	2.18488	1.75168	1.52622						ProteinFamily_1122671	6	0.997345
ProteinFamily_1028445	7.17181	6.33064	6.03809	4.8669	4.46008	4.30726	3.91931	3.36566						ProteinFamily_1122751	7	0.999982
ProteinFamily_1028486	1.6442	3.0513	3.29992	3.31011	2.54278	2.10563	1.4797	1.32055						ProteinFamily_1122948	5	0.970621
ProteinFamily_1028509	27.5668	23.7364	15.8232	11.1626	8.06062	6.29016	5.48246	5.27746						ProteinFamily_1123013	2	0.901613
ProteinFamily_1028512	3.74638	7.19121	7.68103	5.39101	4.29804	3.25166	2.55709	1.90097						ProteinFamily_1123017	7	0.999732
ProteinFamily_1028514	0.778988	1.67901	2.02785	1.79822	1.59596	1.35457	1.25373	1.32707						ProteinFamily_1123119	9	0.997306
ProteinFamily_1028545	4.22642	6.9941	7.42968	6.53781	6.55346	6.77595	7.23683	7.02578						ProteinFamily_1123125	9	0.98586
ProteinFamily_1028551	4.5377	7.46041	7.96203	6.96025	7.08176	7.05016	7.54725	7.38795						ProteinFamily_1124290	1	0.754045
ProteinFamily_1028553	5.42935	8.8266	9.60799	8.42148	8.37979	8.48754	9.04644	9.17467						ProteinFamily_1124461	3	0.999731
ProteinFamily_1028590	0.804929	3.49321	7.65819	10.5714	12.3466	12.6545	13.5229	14.7853						ProteinFamily_1124498	10	0.642844
ProteinFamily_1028604	0.155754	0.59073	1.40315	1.88836	2.16868	2.31923	1.85549	2.26732						ProteinFamily_1124583	7	0.999987
ProteinFamily_1028659	1.71906	2.52962	4.64651	8.50715	10.0275	9.517	9.28941	9.98309						ProteinFamily_1124737	7	0.7502
ProteinFamily_1028675	13.3078	8.24091	5.8084	2.99489	1.98764	1.68074	1.15457	0.764754						ProteinFamily_1124741	7	0.999939
ProteinFamily_1028681	1.67578	2.36579	2.8131	3.31641	3.48065	4.51176	4.38988	5.09884						ProteinFamily_1124797	2	0.960067
ProteinFamily_1028761	17.5533	14.5374	12.1149	9.29068	8.43151	7.30923	7.6941	6.14097						ProteinFamily_112485	5	0.310842
ProteinFamily_1028812	0.341989	0.679237	0.985483	1.15208	1.38372	1.36371	1.51973	1.44316						ProteinFamily_112499	8	0.657567
ProteinFamily_1028819	0.634867	4.23366	12.8164	14.6536	14.8443	14.7752	13.216	12.5283						ProteinFamily_112516	9	0.994247
ProteinFamily_1028838	4.38376	5.89376	6.98873	6.95117	5.92566	4.9809	3.95533	3.61024						ProteinFamily_1125168	4	0.999735
ProteinFamily_1028863	5.90287	4.84435	2.32751	1.44806	1.25229	1.37673	0.54188	0.376566						ProteinFamily_1125211	6	0.99716
ProteinFamily_1028867	15.6201	14.0085	8.7083	6.5858	4.77207	3.67696	3.14083	3.12987						ProteinFamily_112523	1	0.501101
ProteinFamily_102889	86.7129	67.5852	64.4828	55.539	48.0626	47.7675	45.5134	39.9982						ProteinFamily_1125337	7	0.997613
ProteinFamily_1028891	155.62	123.78	86.3287	68.6691	60.2319	56.9839	55.0335	52.0353						ProteinFamily_112534	1	0.99534
ProteinFamily_1028934	1.48916	2.35859	3.24804	3.49666	3.13086	2.81435	2.47706	2.3932						ProteinFamily_1125365	8	0.523085
ProteinFamily_1029034	0.747142	0.861784	1.38658	1.79129	1.86765	1.85426	1.5905	1.38306						ProteinFamily_1125465	7	0.9998
ProteinFamily_1029041	0.180953	0.407247	1.29554	1.91033	2.59557	2.87467	3.30146	3.51646						ProteinFamily_1125468	7	0.999235
ProteinFamily_1029047	2.28692	3.96162	5.83856	7.80141	7.4988	5.384	3.98646	2.73557						ProteinFamily_1125555	4	0.473985
ProteinFamily_1029055	5.33892	7.31629	8.12571	7.41324	5.78253	4.43966	3.12472	2.71459						ProteinFamily_1125584	7	0.998466
ProteinFamily_1029058	10.586	18.279	18.3296	20.0078	20.214	19.9102	20.3781	20.863						ProteinFamily_112578	2	0.998368
ProteinFamily_102915	275.771	227.134	155.029	116.39	91.9257	85.1445	85.3205	78.6538						ProteinFamily_1125876	9	0.8008
ProteinFamily_102923	12.0874	16.0321	20.1675	19.9097	20.9975	20.412	21.1936	21.3253						ProteinFamily_112610	1	0.999063
ProteinFamily_1029230	9.56347	6.98773	2.68813	1.51091	1.28001	1.22234	0.770363	0.554028						ProteinFamily_112617	3	0.9992
ProteinFamily_1029290	0.935065	3.30881	6.23001	10.0369	12.2102	12.2568	12.5051	12.2492						ProteinFamily_1126219	5	0.413333
ProteinFamily_1029298	1.45665	2.9072	3.04992	3.35046	2.92535	2.56124	2.0791	1.9953						ProteinFamily_1126238	7	0.997386
ProteinFamily_1029332	6.58746	10.8711	14.8272	13.4819	15.5487	15.9553	14.8258	18.371						ProteinFamily_1126314	8	0.414628
ProteinFamily_1029377	7.34318	12.3947	14.9582	13.2706	14.066	13.5699	13.7532	14.0299						ProteinFamily_1126718	7	0.99977
ProteinFamily_1029400	4.03511	6.74973	12.2811	18.433	20.4924	18.7692	18.4457	16.9742						ProteinFamily_112707	2	0.944531
ProteinFamily_102943	0.13699	0.76259	2.18349	2.31776	2.70867	2.47325	2.43892	2.15655						ProteinFamily_112718	3	0.951557
ProteinFamily_102945	16.075	17.2082	19.1037	19.0777	17.6921	16.5593	15.0884	14.6282						ProteinFamily_112724	4	0.815831
ProteinFamily_1029458	0.937331	1.49137	2.29783	2.91538	3.40313	3.33911	3.55363	3.54882						ProteinFamily_1127752	3	0.999553
ProteinFamily_1029473	8.59586	10.545	11.3756	9.47303	9.20309	9.57545	9.77031	9.28871						ProteinFamily_112819	7	0.9988
ProteinFamily_1029485	2.81262	4.71434	5.85089	5.57346	4.97152	4.6049	3.57008	3.84834						ProteinFamily_112825	8	0.902231
ProteinFamily_1029537	2.59413	2.99397	3.68295	3.36018	2.72581	2.04616	1.38386	1.31776						ProteinFamily_1128376	5	0.972441
ProteinFamily_1029561	1.07473	1.5277	3.28176	3.74927	4.5871	4.40411	5.04384	5.26485						ProteinFamily_1128968	6	0.698261
ProteinFamily_1029570	0.286068	0.629254	1.70246	3.04226	5.12924	5.67832	6.75621	6.1522						ProteinFamily_1129025	8	0.997486
ProteinFamily_1029605	2.25311	2.85258	3.66367	3.94267	3.6558	3.44994	2.79698	2.22843						ProteinFamily_1129109	8	0.778193
ProteinFamily_1029609	9.27517	5.80184	3.70227	2.07216	1.31701	1.34927	0.725245	0.485831						ProteinFamily_1129152	6	0.996406
ProteinFamily_102964	1.68152	3.02237	3.54077	3.96763	3.76585	3.49458	2.99904	2.98597						ProteinFamily_1129299	9	0.966793
ProteinFamily_1029641	4.5611	12.3047	13.8085	13.2785	14.9054	16.1957	17.5305	18.2517						ProteinFamily_112937	7	0.999991
ProteinFamily_1029699	5.89281	7.57977	9.09599	8.6149	6.32893	4.76446	3.3756	2.80191						ProteinFamily_112966	2	0.943597
ProteinFamily_102974	1.7802	2.62678	3.02193	3.46688	3.27412	2.78413	2.37107	1.86226						ProteinFamily_112976	9	0.940251
ProteinFamily_1029792	22.619	19.2833	12.8355	9.21477	6.70494	5.58773	4.75001	4.45297						ProteinFamily_1129842	7	0.998552
ProteinFamily_1029823	2.04488	4.1922	5.64937	5.40041	5.52106	5.29511	4.83309	4.41579						ProteinFamily_1129880	7	0.999031
ProteinFamily_1029832	8.87922	14.8893	19.5746	21.4098	25.1855	26.1054	28.291	27.7691						ProteinFamily_1129899	2	0.859142
ProteinFamily_1029855	1.90969	3.2272	2.82584	2.34401	1.72643	1.50349	0.702648	0.534216						ProteinFamily_1130000	7	0.999737
ProteinFamily_102988	13.2114	11.5417	6.86732	4.48734	2.89717	2.98092	1.59689	2.20064						ProteinFamily_1130074	7	0.999064
ProteinFamily_102991	0.283808	0.614502	1.15792	1.6261	2.19832	2.40457	2.43604	2.4676						ProteinFamily_1130129	7	0.906882
ProteinFamily_1029922	27.0828	22.2112	16.1	13.3216	11.0802	10.2222	9.04647	8.36165						ProteinFamily_1130138	2	0.994112
ProteinFamily_1029937	2.54779	5.46	7.67849	7.65438	7.8659	6.75008	6.73204	7.27008						ProteinFamily_1130568	5	0.497893
ProteinFamily_1029949	7.36568	9.21095	11.2772	9.62541	9.83795	9.37642	8.9293	8.71368						ProteinFamily_113067	7	0.999695
ProteinFamily_103006	27.6493	22.9327	14.9385	10.0271	7.44561	5.82871	4.95923	4.72573						ProteinFamily_1130938	10	0.651208
ProteinFamily_103008	156.657	125.785	86.5829	63.1118	46.8036	43.0417	39.2361	36.0424						ProteinFamily_1131066	2	0.843302
ProteinFamily_1030124	0.525561	1.29254	3.8878	6.53408	6.70283	7.84415	7.52429	7.65185						ProteinFamily_1131384	7	0.998221
ProteinFamily_1030159	1.10503	1.00641	1.54613	2.58177	3.75733	4.64133	4.06325	5.18844						ProteinFamily_113139	9	0.991304
ProteinFamily_1030181	1.63333	3.15831	3.04196	2.5135	1.69173	1.22538	0.678522	0.446042						ProteinFamily_1131396	8	0.998855
ProteinFamily_1030201	2.37535	13.7306	39.8868	45.0882	49.1715	53.6268	55.274	61.4083						ProteinFamily_1131428	4	0.8711
ProteinFamily_1030334	0.474969	1.38266	1.9294	2.41852	2.3475	2.39645	2.43201	2.28587						ProteinFamily_113154	6	0.922335
ProteinFamily_1030363	2.62429	7.01409	11.8052	11.7886	13.5736	11.6576	12.7037	14.9319						ProteinFamily_113164	7	0.999967
ProteinFamily_1030427	4.27027	9.40278	8.26421	6.22054	5.82205	6.76336	6.35504	5.94563						ProteinFamily_1131711	7	0.999848
ProteinFamily_103045	15.4949	21.8915	25.5011	24.872	27.3635	29.1326	30.1967	30.1271						ProteinFamily_113185	2	0.627487
ProteinFamily_1030460	23.0727	19.3945	12.6065	8.83951	6.23531	4.94772	4.15538	3.96628						ProteinFamily_1131874	7	0.995506
ProteinFamily_1030469	1.3615	1.94102	2.44458	2.1346	1.89161	1.39033	1.05639	0.920238						ProteinFamily_113189	1	0.993024
ProteinFamily_1030478	1.60505	2.35724	2.8626	3.27645	3.19074	3.0384	2.40006	1.90963						ProteinFamily_1131905	2	0.919814
ProteinFamily_10305	1.36367	4.0565	5.83181	5.95678	6.34852	6.99648	6.90929	6.58296						ProteinFamily_1132155	5	0.967796
ProteinFamily_1030549	1.99152	2.18038	2.41673	2.07366	1.81133	1.36905	1.12581	0.932589						ProteinFamily_1132299	5	0.339683
ProteinFamily_1030568	0.364872	1.06974	1.35724	1.59854	1.52057	1.51758	1.50477	1.43044						ProteinFamily_1132309	3	0.966806
ProteinFamily_1030574	23.1648	19.3477	12.5235	8.7677	6.32872	4.82086	3.99482	3.8381						ProteinFamily_113233	7	0.99918
ProteinFamily_1030703	10.281	10.5367	9.85414	9.75972	9.56326	10.9402	9.52018	10.102						ProteinFamily_1132410	7	0.952151
ProteinFamily_1030706	21.8112	32.7871	53.4163	78.6192	88.9711	88.7158	90.9619	90.8505						ProteinFamily_1132431	1	0.998776
ProteinFamily_1030743	5.38478	8.72526	9.41043	8.08225	8.20474	8.20807	8.48486	8.45046						ProteinFamily_1132607	7	0.999949
ProteinFamily_1030749	1.75126	3.2227	3.50206	3.03451	2.29321	1.94021	1.05162	0.721482						ProteinFamily_113271	1	0.910209
ProteinFamily_1030750	1.02528	1.67833	3.69008	6.28182	5.85951	5.37693	4.58516	4.11646						ProteinFamily_1132728	6	0.995861
ProteinFamily_1030829	10.944	15.2762	19.3335	19.6461	20.7922	21.0535	22.1029	22.9064						ProteinFamily_113309	8	0.657052
ProteinFamily_1030846	30.6072	27.4018	24.1542	19.5416	17.8079	14.2452	14.7267	12.4529						ProteinFamily_1133149	9	0.998744
ProteinFamily_1030908	2.5697	5.03469	7.29234	7.19117	7.32199	7.03457	6.11262	6.69433						ProteinFamily_113321	7	0.999962
ProteinFamily_1030911	0.192659	0.520004	0.878483	1.13738	1.60713	1.92498	1.77916	1.65652						ProteinFamily_1133692	6	0.519256
ProteinFamily_1030922	0.74662	1.36789	1.73732	1.49222	1.36836	0.986895	0.809283	0.692216						ProteinFamily_1133927	2	0.943981
ProteinFamily_1030940	62.7637	55.2552	41.6982	30.449	23.3823	22.0756	18.5651	15.7517						ProteinFamily_1134018	2	0.984087
ProteinFamily_1030955	4.98705	6.63369	7.25867	6.38889	4.62773	3.40267	2.2374	1.88876						ProteinFamily_1134036	9	0.892519
ProteinFamily_1031022	35.7209	39.0662	42.1769	43.7616	39.0412	35.8431	37.5457	35.9473						ProteinFamily_113406	3	0.360441
ProteinFamily_103121	1.90947	4.94874	5.24309	3.06997	2.07932	1.38174	0.816787	0.617974						ProteinFamily_113429	7	0.999917
ProteinFamily_1031220	1.17898	6.02807	18.6532	22.9518	25.933	28.5755	28.7625	31.0008						ProteinFamily_113445	7	0.9998
ProteinFamily_1031253	0.621007	1.10163	6.12116	13.8857	17.8743	19.8879	20.8832	22.6908						ProteinFamily_1134588	2	0.96653
ProteinFamily_1031295	6.99905	3.69348	2.75088	2.86631	2.6379	2.17802	2.15452	1.52194						ProteinFamily_113486	1	0.665225
ProteinFamily_1031308	1.31911	1.07383	0.977456	1.20978	1.81385	2.32535	2.53058	2.80429						ProteinFamily_1134865	4	0.839057
ProteinFamily_103137	5.01823	8.82196	9.43947	9.93186	11.042	11.3509	11.6084	12.4867						ProteinFamily_1134940	5	0.717024
ProteinFamily_1031470	14.0867	19.7682	23.8961	22.1759	23.6761	23.7218	23.8231	24.7259						ProteinFamily_1134994	7	0.999948
ProteinFamily_1031606	1.92397	2.38847	4.15755	5.38675	6.57165	7.55772	6.90016	8.65651						ProteinFamily_1135000	4	0.429184
ProteinFamily_103179	12.8522	14.77	14.9153	12.4717	12.3335	13.0606	13.0636	12.4735						ProteinFamily_1135006	7	0.999683
ProteinFamily_103180	2.86971	8.15172	5.5366	2.68083	0.95355	0.702215	0.507703	0.367135						ProteinFamily_1135082	9	0.984502
ProteinFamily_1031803	8.39416	7.41975	3.82215	2.48229	1.97186	2.09767	1.25551	0.977884						ProteinFamily_1135086	7	0.999184
ProteinFamily_103193	0.980886	1.46304	3.50428	3.96065	3.69406	2.9602	2.98241	2.97459						ProteinFamily_1135216	6	0.957541
ProteinFamily_103201	21.0699	23.0948	26.059	31.9829	34.3942	33.8165	33.242	35.0344						ProteinFamily_1135239	7	0.986764
ProteinFamily_1032063	1.28452	1.65454	3.08722	4.5862	5.00139	5.5152	4.61397	4.79249						ProteinFamily_1135332	5	0.442797
ProteinFamily_1032105	3.16852	5.43896	9.57352	16.5341	20.9972	24.4374	28.6065	29.1419						ProteinFamily_1135387	10	0.630986
ProteinFamily_1032159	3.62396	2.15485	2.71628	2.97164	3.16298	2.91332	2.29187	2.01513						ProteinFamily_1135508	10	0.505802
ProteinFamily_1032182	1.16797	1.55401	2.50965	2.96092	2.51209	2.23527	5.97447	8.42471						ProteinFamily_1135547	7	0.999885
ProteinFamily_1032268	1.64792	2.46397	4.9359	5.88984	6.76725	6.62306	6.86068	6.99765						ProteinFamily_1135681	6	0.84059
ProteinFamily_1032312	2.22142	3.94791	10.7321	22.4509	28.815	31.9925	34.4251	37.4375						ProteinFamily_113582	2	0.956313
ProteinFamily_1032323	1.75896	3.19955	7.26763	11.3893	12.3362	11.0564	10.1376	10.2292						ProteinFamily_113593	7	0.999862
ProteinFamily_103240	1.36787	1.83797	6.91899	15.0609	19.8139	21.826	23.2296	25.2524						ProteinFamily_1135930	8	0.712415
ProteinFamily_1032474	1.46891	2.27214	5.04809	7.45989	10.7217	13.6136	16.5319	17.203						ProteinFamily_113609	9	0.972566
ProteinFamily_1032480	0.683261	1.52279	2.86605	3.00764	3.01418	2.923	2.34938	2.98737						ProteinFamily_1136188	7	0.999932
ProteinFamily_103254	0.826574	1.94754	2.94841	3.35315	4.0184	4.06014	3.86454	3.58568						ProteinFamily_1136246	2	0.75107
ProteinFamily_1032572	2.82432	4.15144	6.26911	6.29358	4.80994	4.04259	2.44465	3.13304						ProteinFamily_1136431	1	0.981109
ProteinFamily_103259	0.739543	1.52608	2.52233	2.62539	2.49561	2.85659	3.02807	3.49523						ProteinFamily_1136447	2	0.639736
ProteinFamily_1032637	4.46479	6.78299	7.23251	6.13483	7.55015	7.52026	8.06033	8.63899						ProteinFamily_1136481	5	0.301219
ProteinFamily_103265	9.79041	11.2831	10.5309	12.0264	11.2916	12.1815	9.85708	11.6711						ProteinFamily_113652	9	0.519381
ProteinFamily_1032693	8.35139	11.2369	12.6327	11.7442	9.28434	7.46806	5.80511	6.24384						ProteinFamily_1136573	9	0.901304
ProteinFamily_103271	90.6122	88.9394	69.5374	56.0704	47.2691	44.5459	45.6391	43.6027						ProteinFamily_1136626	6	0.812255
ProteinFamily_1032726	18.6301	17.1699	11.3178	8.45146	6.05622	4.55658	4.10157	3.94359						ProteinFamily_1136805	5	0.472902
ProteinFamily_103275	1.6015	2.86717	2.90982	2.86113	2.39161	1.91662	1.31004	1.09738						ProteinFamily_1136947	9	0.917614
ProteinFamily_1032851	8.63461	10.2188	12.673	10.9573	10.9235	10.5306	9.96393	9.55477						ProteinFamily_1137202	6	0.807198
ProteinFamily_103293	10.8046	15.243	17.95	16.5807	17.2906	17.7049	18.2271	18.2881						ProteinFamily_113728	1	0.857815
ProteinFamily_1032946	7.45132	6.35444	6.52557	4.4123	3.85297	3.78818	2.98986	2.18488						ProteinFamily_1137312	9	0.990888
ProteinFamily_103296	4.68309	8.39568	14.1324	20.7926	21.7687	20.3241	19.3215	15.7939						ProteinFamily_1137628	8	0.890247
ProteinFamily_1033052	1.1844	2.32603	7.94118	17.6287	23.1821	27.0269	29.5862	31.8866						ProteinFamily_113763	4	0.962821
ProteinFamily_103307	1.64604	2.30215	3.68643	3.72067	4.35922	4.06565	4.18595	4.85549						ProteinFamily_1137689	7	0.524304
ProteinFamily_103310	1.42082	1.6751	2.30877	2.43332	2.58531	2.08076	1.79239	1.66675						ProteinFamily_1137969	2	0.999488
ProteinFamily_1033136	9.32684	15.291	18.4127	17.5705	15.3378	11.8261	10.7362	9.55609						ProteinFamily_113803	3	0.99847
ProteinFamily_1033219	5.02811	6.82798	7.55429	6.64072	4.80335	3.6477	2.36456	1.94347						ProteinFamily_113820	1	0.953518
ProteinFamily_1033232	5.47237	9.92624	9.22315	8.25897	8.97156	7.93885	8.63468	9.22674						ProteinFamily_1138217	2	0.973333
ProteinFamily_1033233	1.66133	3.80734	6.32175	5.94715	5.81232	5.20257	4.69126	5.35548						ProteinFamily_1138230	8	0.888431
ProteinFamily_1033237	4.09675	5.55744	5.96108	5.20035	3.75813	2.75151	1.77742	1.47982						ProteinFamily_1138474	9	0.94196
ProteinFamily_1033238	0.241743	0.687296	2.66571	3.91462	4.79502	5.20055	5.69865	6.87637						ProteinFamily_113851	1	0.830413
ProteinFamily_1033239	4.91605	7.39689	7.66886	6.54066	6.63852	6.66152	6.89851	6.66986						ProteinFamily_1138762	4	0.999679
ProteinFamily_1033240	9.89769	23.039	40.0851	51.5217	58.7165	62.8449	63.4801	66.7322						ProteinFamily_113891	9	0.916569
ProteinFamily_1033241	4.63035	5.35895	10.8165	9.55195	10.9445	7.68143	8.92135	7.68481						ProteinFamily_113893	7	0.999865
ProteinFamily_1033243	0.446183	0.651377	2.3443	3.0204	3.40873	3.37791	3.64695	4.44741						ProteinFamily_1139263	8	0.469303
ProteinFamily_1033244	4.87653	6.58552	7.37745	6.84764	5.33519	4.10352	2.85009	2.45036						ProteinFamily_113942	9	0.525399
ProteinFamily_1033248	0.24368	0.231797	1.22441	3.07823	5.01749	6.54657	6.67945	5.84744						ProteinFamily_113953	8	0.469422
ProteinFamily_1033251	4.72795	5.36639	11.0052	9.62585	10.6252	7.84102	9.27664	7.85256						ProteinFamily_113958	4	0.784213
ProteinFamily_1033255	4.77046	5.41928	5.73884	5.47665	5.53879	6.25753	6.76968	7.15597						ProteinFamily_1139730	9	0.99453
ProteinFamily_1033257	1.51879	2.42997	3.88999	4.98868	4.78907	3.62514	2.98784	2.25328						ProteinFamily_113976	8	0.614614
ProteinFamily_1033264	0.197448	0.811099	2.29914	2.57714	2.9665	2.41086	2.15679	2.26034						ProteinFamily_1139912	7	0.957924
ProteinFamily_1033272	1.3416	2.64223	2.62564	2.21523	1.49147	1.15551	0.579171	0.385323						ProteinFamily_113992	7	0.998454
ProteinFamily_1033285	1.41991	2.14274	2.58252	2.39189	1.69857	1.36459	0.965112	0.836971						ProteinFamily_1139947	8	0.990638
ProteinFamily_1033287	2.0708	5.86563	16.8427	22.3466	25.8979	29.7395	29.0407	34.029						ProteinFamily_1139997	7	0.999117
ProteinFamily_103329	17.0991	14.4793	9.16642	6.12779	4.68418	3.41931	2.59956	2.82967						ProteinFamily_1140033	5	0.935299
ProteinFamily_1033291	1.71012	1.75632	2.61152	2.44826	2.36632	2.27861	2.38925	2.28859						ProteinFamily_1140417	1	0.9977
ProteinFamily_1033294	4.39089	9.56759	6.74756	3.64629	1.81828	1.07509	0.660033	0.48392						ProteinFamily_1140529	7	0.999977
ProteinFamily_1033295	1.35077	5.21082	14.0578	19.2291	21.1397	23.2843	24.3609	27.3533						ProteinFamily_1140532	2	0.571907
ProteinFamily_1033296	14.5653	14.0805	9.48512	6.8231	6.15459	3.96065	3.29021	4.08017						ProteinFamily_114084	9	0.542248
ProteinFamily_1033300	0.191611	0.885434	2.57639	2.66201	3.031	2.56578	2.32141	2.32784						ProteinFamily_1140879	1	0.635191
ProteinFamily_1033304	246.842	199.213	144.532	108.278	85.1395	81.2922	78.6474	73.1129						ProteinFamily_1140994	6	0.991867
ProteinFamily_1033318	0.874778	4.2703	13.8002	16.9926	17.2068	19.4512	19.3869	20.5159						ProteinFamily_114102	2	0.98316
ProteinFamily_1033333	8.85448	8.42187	8.98132	6.90088	6.35974	6.4732	5.7078	5.12407						ProteinFamily_1141070	1	0.423306
ProteinFamily_1033335	4.78109	6.74576	7.21881	6.48457	4.67017	3.46622	2.25204	1.99238						ProteinFamily_1141085	6	0.62063
ProteinFamily_1033340	18.4575	24.3416	31.0685	26.5305	27.0199	29.4384	26.8162	28.8811						ProteinFamily_1141090	10	0.976768
ProteinFamily_1033341	0.62569	0.71611	0.885985	1.40011	1.53589	1.61377	1.39534	1.33211						ProteinFamily_1141113	9	0.988743
ProteinFamily_1033348	6.22797	3.85873	1.12019	0.69375	0.741698	0.721183	0.434683	0.150811						ProteinFamily_114121	7	0.999912
ProteinFamily_1033354	115.844	79.6636	40.7657	16.8259	9.2584	7.71817	4.75059	3.6949						ProteinFamily_1141279	7	0.95565
ProteinFamily_103336	7.36005	6.23073	6.20208	4.33375	3.53519	3.6956	2.88965	2.22118						ProteinFamily_1141492	2	0.87518
ProteinFamily_1033364	1.39152	1.94024	2.51609	2.69148	2.611	2.7092	2.16669	1.89301						ProteinFamily_114180	7	0.999989
ProteinFamily_1033401	6.34193	9.49199	10.7142	8.98365	8.97735	9.02662	9.34531	9.35499						ProteinFamily_1141813	5	0.85878
ProteinFamily_1033408	2.44023	3.9226	7.75961	9.26808	10.2307	9.51329	9.99666	11.0413						ProteinFamily_1141865	7	0.999997
ProteinFamily_1033416	11.1944	18.6909	27.9176	32.6435	33.5458	31.1436	29.3335	30.4802						ProteinFamily_114219	8	0.554274
ProteinFamily_1033437	0.0838641	0.410859	1.24051	1.60813	2.15558	2.24602	2.86063	2.97877						ProteinFamily_1142301	9	0.987715
ProteinFamily_1033455	2.09532	3.30738	4.48796	5.01715	4.5521	4.32578	3.32368	2.95957						ProteinFamily_1143220	7	0.999999
ProteinFamily_1033463	1.08459	1.77417	4.93303	7.39675	9.18705	10.8368	10.8797	13.4046						ProteinFamily_1143233	9	0.894816
ProteinFamily_103355	4.15571	5.45446	9.6214	9.49765	10.0275	7.29736	8.86315	6.31754						ProteinFamily_1143354	9	0.824107
ProteinFamily_1033728	10.2964	8.04727	4.04518	2.56381	1.97887	1.7969	0.93396	0.835062						ProteinFamily_114341	7	0.999962
ProteinFamily_1033759	1.5875	2.89851	3.27105	3.42744	2.83948	2.29569	1.91958	1.61261						ProteinFamily_1143608	2	0.700986
ProteinFamily_1033762	10.3324	7.96115	7.23781	7.81172	6.65751	6.72298	7.13859	6.60037						ProteinFamily_1143704	7	0.999965
ProteinFamily_103377	9.27186	6.14103	3.87575	2.08232	1.51513	1.49034	0.801195	0.460843						ProteinFamily_114377	4	0.62393
ProteinFamily_1033804	0.503633	0.891054	1.6574	2.11658	2.5324	2.96074	2.73562	3.22276						ProteinFamily_1143799	9	0.834742
ProteinFamily_1033818	24.0719	20.7162	13.4741	9.17925	6.47151	5.30906	4.47625	4.14147						ProteinFamily_114409	7	0.999967
ProteinFamily_1033822	1.43109	2.01584	2.28697	2.63468	2.37258	2.19243	1.73717	1.37083						ProteinFamily_1144325	1	0.994033
ProteinFamily_1033829	0.140144	0.921201	1.29425	1.6694	1.34821	1.32717	1.21595	1.10052						ProteinFamily_114437	7	0.999883
ProteinFamily_1033883	2.82072	4.26623	6.23246	8.52911	8.23794	6.32915	5.10385	3.60893						ProteinFamily_114454	6	0.955858
ProteinFamily_1033965	2.09756	2.57476	2.91511	2.52857	2.32091	1.73042	1.2641	1.01278						ProteinFamily_1144696	7	0.459781
ProteinFamily_1033970	4.79261	5.32461	10.7241	9.48537	10.5092	7.78892	9.21919	7.87819						ProteinFamily_1144777	7	0.999957
ProteinFamily_1033983	0.731945	0.967099	1.2887	1.35054	1.43342	1.52324	1.2253	1.02339						ProteinFamily_114483	7	0.999968
ProteinFamily_1033994	4.65337	6.52694	6.46611	8.76961	9.75253	8.93649	8.21714	7.85318						ProteinFamily_1145180	7	0.99994
ProteinFamily_103401	8.25374	5.9603	3.69474	4.14813	3.62889	3.30689	2.92235	2.12625						ProteinFamily_1145392	3	0.302012
ProteinFamily_1034046	28.5459	23.7853	15.2761	10.2153	8.14349	6.32491	5.18953	4.40361						ProteinFamily_1145663	1	0.678436
ProteinFamily_1034102	2.10078	3.32617	4.85673	6.40924	6.31546	4.56275	3.40297	2.34548						ProteinFamily_1145849	1	0.515744
ProteinFamily_1034123	4.33957	7.2149	7.78331	6.74899	7.22021	7.38415	7.76108	7.85868						ProteinFamily_1145926	10	0.968778
ProteinFamily_1034148	0.16265	0.349572	0.778094	1.33097	1.92972	2.03117	2.2916	2.46807						ProteinFamily_114646	10	0.665532
ProteinFamily_1034154	1.58442	5.35105	5.37639	3.20131	2.19735	1.52788	0.999124	0.689626						ProteinFamily_1146502	6	0.827136
ProteinFamily_1034180	1.52508	3.057	4.19474	5.53821	6.75558	6.52434	6.83963	6.47588						ProteinFamily_1146644	2	0.906884
ProteinFamily_1034209	27.3542	28.9234	25.4214	22.5036	21.233	20.3227	21.1752	22.0995						ProteinFamily_1146784	6	0.942155
ProteinFamily_1034300	0.642184	0.804686	1.12027	1.54684	1.76959	1.83582	1.75055	1.6625						ProteinFamily_1146797	5	0.981965
ProteinFamily_1034349	13.0569	9.43294	6.85558	2.82409	2.04905	1.8188	0.880367	0.551824						ProteinFamily_1146821	9	0.645856
ProteinFamily_1034350	0.20906	0.202878	1.43767	3.7999	6.38905	8.23271	8.36705	7.50593						ProteinFamily_114691	4	0.999619
ProteinFamily_1034362	1.60075	4.60246	9.59607	15.1184	18.6739	18.431	18.4937	17.8632						ProteinFamily_1146970	3	0.99854
ProteinFamily_1034377	0.856654	2.88303	7.94117	11.6135	13.8291	16.2059	16.3598	20.3462						ProteinFamily_1146994	9	0.996239
ProteinFamily_1034379	0.565316	1.84456	4.53655	7.57838	9.4728	9.15666	9.23004	8.61622						ProteinFamily_1147011	6	0.969018
ProteinFamily_1034411	0.438508	1.38768	2.43437	3.68835	5.40932	5.88369	6.10124	5.58986						ProteinFamily_1147036	4	0.999286
ProteinFamily_1034412	2.79894	5.45275	7.0451	6.43957	6.10923	5.36766	5.38535	5.19324						ProteinFamily_1147061	9	0.368485
ProteinFamily_1034437	1.3883	3.90935	10.3078	11.6695	12.1429	12.9579	12.4047	11.464						ProteinFamily_114710	7	0.956199
ProteinFamily_1034476	0.698361	1.27536	1.66591	1.43038	1.23191	0.88455	0.726782	0.594021						ProteinFamily_1147139	5	0.734164
ProteinFamily_1034506	1.18825	1.61507	1.87296	1.5461	1.43197	1.12498	0.960608	0.912283						ProteinFamily_1147198	2	0.916199
ProteinFamily_1034578	16.569	11.5395	11.7313	8.00625	6.89694	6.86317	5.7732	4.41665						ProteinFamily_114735	7	0.987346
ProteinFamily_1034589	71.6693	63.3033	41.2812	29.872	21.1827	18.7799	18.1503	18.2224						ProteinFamily_1147372	10	0.995533
ProteinFamily_1034603	5.43844	11.5108	12.1302	10.702	9.37071	7.54244	5.57565	4.45258						ProteinFamily_114756	3	0.621169
ProteinFamily_1034616	1.04801	0.95542	1.6063	2.34208	3.00105	3.15227	2.46221	2.71688						ProteinFamily_114762	9	0.969193
ProteinFamily_1034618	24.1604	27.9995	33.4953	38.6565	38.8627	36.3506	36.5069	35.3992						ProteinFamily_1147724	7	0.998281
ProteinFamily_1034640	3.90698	6.02618	9.57589	11.8666	12.4606	9.83221	8.97311	8.20014						ProteinFamily_1147894	7	0.819783
ProteinFamily_1034684	1.22124	1.9886	3.18984	4.18506	5.3926	5.05353	4.68399	4.73606						ProteinFamily_1147911	8	0.934092
ProteinFamily_1034827	2.55811	4.43417	8.14291	13.3698	14.6514	14.3671	14.8464	12.1526						ProteinFamily_1147925	4	0.999549
ProteinFamily_1034848	0.299829	0.924621	2.85627	4.04952	6.02297	9.19513	10.5371	10.5344						ProteinFamily_114802	8	0.928205
ProteinFamily_1034878	92.3944	79.0115	46.4959	30.5841	20.2414	17.758	16.9122	17.3331						ProteinFamily_114831	7	0.908723
ProteinFamily_1034901	6.87402	10.8988	17.1504	25.226	25.9229	25.2243	24.4602	22.3412						ProteinFamily_1148332	7	0.999823
ProteinFamily_1034934	2.29645	3.18867	4.30231	4.0977	4.53489	5.02134	4.69855	4.37937						ProteinFamily_1148409	9	0.977408
ProteinFamily_1034947	18.7001	15.4413	9.92071	6.9573	4.8668	3.88578	3.13301	2.87076						ProteinFamily_1148670	9	0.923379
ProteinFamily_1035019	1.39551	2.61182	2.47855	2.10409	1.47034	1.14289	0.57899	0.407838						ProteinFamily_114869	6	0.974648
ProteinFamily_103504	2.02134	4.32044	5.10418	3.3912	2.5971	2.10352	1.58263	1.25744						ProteinFamily_1149044	6	0.761954
ProteinFamily_1035102	1.37119	1.93451	2.47585	2.64422	2.60757	2.52901	1.99137	1.67894						ProteinFamily_1149062	5	0.86445
ProteinFamily_1035103	23.1712	19.2498	11.3757	7.7311	5.15369	4.32804	3.18764	2.38224						ProteinFamily_1149364	6	0.706036
ProteinFamily_1035227	1.35617	6.28277	18.6842	23.5741	27.5875	30.5787	30.6793	34.2957						ProteinFamily_114945	9	0.967653
ProteinFamily_1035252	1.93445	4.824	6.21148	7.27217	8.41296	8.82469	9.05862	10.1932						ProteinFamily_1150647	7	0.999578
ProteinFamily_1035277	12.7622	9.85812	8.47297	8.90037	7.68447	8.1316	8.8618	8.29429						ProteinFamily_1150670	8	0.876867
ProteinFamily_1035281	35.9189	28.4133	17.2164	12.2243	8.2288	6.73725	5.0767	4.16599						ProteinFamily_1150808	9	0.959544
ProteinFamily_1035282	7.9099	9.76782	12.408	14.3842	13.6298	12.2551	10.9517	9.34783						ProteinFamily_11509	6	0.995571
ProteinFamily_1035309	2.25457	2.37522	2.77392	2.85932	3.80986	3.29025	3.63024	4.35537						ProteinFamily_1151094	7	0.999846
ProteinFamily_1035339	2.20914	2.71164	3.43479	4.00334	3.44936	3.46114	2.90681	2.47015						ProteinFamily_1151218	9	0.937139
ProteinFamily_1035360	1.59016	2.93013	3.01658	2.89957	2.39298	1.8945	1.19063	1.05993						ProteinFamily_1151312	7	0.999742
ProteinFamily_1035513	23.5354	26.6083	28.9149	28.5735	24.9158	22.0084	21.8983	20.3763						ProteinFamily_1151636	1	0.972034
ProteinFamily_1035532	2.69525	5.45515	7.16969	6.79599	5.98119	5.67589	4.61654	4.23386						ProteinFamily_1152082	2	0.589781
ProteinFamily_1035557	1.34457	1.82522	2.42076	2.15133	1.92522	2.17278	1.85342	1.48484						ProteinFamily_115219	5	0.678699
ProteinFamily_1035575	4.19436	8.71669	14.6201	23.7536	25.8343	24.3736	24.6461	24.9172						ProteinFamily_1152230	7	0.99934
ProteinFamily_1035613	19.4727	16.3062	10.8316	7.7852	5.46534	4.28956	3.38959	3.65099						ProteinFamily_115251	2	0.899981
ProteinFamily_1035639	2.03918	6.74619	19.5216	25.0872	28.9439	32.6756	32.4131	36.1435						ProteinFamily_1152728	8	0.990972
ProteinFamily_1035706	2.42719	5.888	6.48253	4.72954	3.60667	2.61742	1.9104	1.62127						ProteinFamily_1152906	7	0.999916
ProteinFamily_1035722	1.51261	5.51877	14.817	19.2224	21.5909	24.3277	24.8131	26.8878						ProteinFamily_1152962	3	0.979612
ProteinFamily_1035796	16.1187	14.1797	8.91697	6.7449	5.15466	4.36684	3.43414	3.19733						ProteinFamily_115297	7	0.999938
ProteinFamily_1035839	29.224	24.6028	16.3498	11.3123	7.94375	6.36224	5.56039	4.98555						ProteinFamily_115299	9	0.993769
ProteinFamily_1035970	0.612472	1.05147	5.91006	13.7619	17.944	19.4796	20.7123	22.5106						ProteinFamily_1153077	7	0.999708
ProteinFamily_1035973	9.5695	12.4275	16.6059	23.6067	25.6363	25.4879	25.0848	24.8278						ProteinFamily_1153135	9	0.705067
ProteinFamily_1035983	4.54245	5.2101	9.20527	9.28251	9.56142	7.19936	8.31068	6.05438						ProteinFamily_1153239	2	0.960575
ProteinFamily_103599	5.61566	13.5474	16.1722	13.2793	9.70778	6.54701	4.88559	3.06337						ProteinFamily_115326	2	0.622533
ProteinFamily_1036048	1.58388	3.85767	8.18045	8.12291	7.92368	7.09107	8.05414	7.61053						ProteinFamily_1153384	1	0.448799
ProteinFamily_1036064	8.11875	6.32139	6.22296	7.8331	8.4303	9.93846	10.3422	9.73408						ProteinFamily_1153418	9	0.773204
ProteinFamily_1036177	19.1584	15.8757	10.004	7.16148	5.09086	4.14403	3.40724	3.28502						ProteinFamily_1153467	9	0.978032
ProteinFamily_1036195	9.09685	8.20431	4.33486	3.46678	2.71372	1.71472	1.48599	1.41618						ProteinFamily_115353	8	0.762008
ProteinFamily_1036259	12.9182	19.6245	28.3859	37.5608	41.404	43.1078	43.2223	43.9614						ProteinFamily_1153943	9	0.912714
ProteinFamily_1036263	0.619785	1.36977	1.55149	1.26392	1.48858	1.52397	1.29942	1.25549						ProteinFamily_115397	2	0.899853
ProteinFamily_1036307	0.825317	0.913631	1.32953	2.04497	2.56287	2.46402	1.97422	2.13454						ProteinFamily_1154100	9	0.556593
ProteinFamily_103636	1.39853	1.69101	1.99123	1.67786	1.46548	1.11297	0.923821	0.761741						ProteinFamily_1154176	4	0.823945
ProteinFamily_1036373	0.852542	1.21559	2.72615	4.30401	6.48511	7.21785	8.26625	8.01396						ProteinFamily_1154343	4	0.99968
ProteinFamily_1036423	1.41981	2.53736	5.08121	4.08827	2.98995	2.89198	2.04296	2.31356						ProteinFamily_1154445	7	0.988164
ProteinFamily_1036478	5.77883	4.60286	2.06747	1.47315	1.58749	1.40173	0.610427	0.444154						ProteinFamily_115446	8	0.782962
ProteinFamily_1036611	5.45367	7.72939	8.95799	9.15583	8.42177	8.40474	7.74114	8.60972						ProteinFamily_115470	7	0.937304
ProteinFamily_1036673	1.12461	1.08583	1.53197	1.5535	1.83422	2.27089	2.17048	2.09941						ProteinFamily_115479	4	0.999429
ProteinFamily_1036748	0.129667	0.963159	2.78208	2.55451	2.44806	2.202	2.63835	2.60099						ProteinFamily_1154829	7	0.975284
ProteinFamily_1036794	8.96976	14.9111	17.0558	14.5378	11.201	8.31696	6.21191	4.51032						ProteinFamily_1155083	2	0.958254
ProteinFamily_1036933	1.29903	1.74516	2.51565	1.9338	1.77535	1.84634	1.19185	1.20411						ProteinFamily_1155194	7	0.999966
ProteinFamily_1037022	5.40426	4.33948	1.87527	0.937903	0.474417	0.408272	0.297027	0.395586						ProteinFamily_1155289	7	0.999985
ProteinFamily_1037032	21.2808	24.8139	34.0014	38.7707	41.8038	44.3965	45.0565	45.9565						ProteinFamily_1155417	9	0.996132
ProteinFamily_1037064	0.744211	1.40062	7.34309	17.5325	22.4744	24.8895	26.2286	27.492						ProteinFamily_1155503	8	0.99833
ProteinFamily_103709	0.994263	1.12548	1.45017	2.40204	2.80105	2.93841	2.37159	2.28889						ProteinFamily_115555	5	0.387507
ProteinFamily_1037111	53.0266	43.1161	40.7247	34.7116	31.3302	31.2993	29.7924	26.7914						ProteinFamily_1155677	9	0.99093
ProteinFamily_1037115	62.3108	59.0372	41.9262	35.0267	28.0014	25.2025	25.8738	23.6711						ProteinFamily_1155880	1	0.893208
ProteinFamily_103723	0.246792	1.1456	2.81583	3.29353	4.00908	4.27652	4.11799	4.65398						ProteinFamily_1156323	9	0.900462
ProteinFamily_1037312	7.24308	11.93	13.6766	11.523	8.79711	6.41632	4.54538	3.13141						ProteinFamily_115642	8	0.972389
ProteinFamily_103736	4.58184	5.34332	10.6786	9.56415	10.6883	7.86375	9.27177	7.89353						ProteinFamily_1156455	7	0.999695
ProteinFamily_1037465	1.27628	1.91225	2.05562	1.63931	1.67223	1.51465	1.12593	1.07785						ProteinFamily_115668	9	0.953068
ProteinFamily_1037488	9.20934	16.5678	22.2424	24.5194	23.2698	19.7618	17.8549	13.6464						ProteinFamily_1157093	8	0.532671
ProteinFamily_1037515	1.93406	2.16198	2.18907	1.84327	1.4966	1.11242	0.814811	0.660529						ProteinFamily_1157202	1	0.80875
ProteinFamily_1037552	0.26973	0.942992	1.64612	2.30417	2.6074	2.41501	2.361	2.44953						ProteinFamily_1157221	8	0.416045
ProteinFamily_1037614	121.803	107.269	91.0703	77.2216	63.5681	61.0435	58.8822	55.8431						ProteinFamily_1157325	2	0.833386
ProteinFamily_1037682	0.797512	1.3164	2.16343	2.28182	1.8397	1.44974	1.16042	1.0927						ProteinFamily_1157348	2	0.985837
ProteinFamily_1037756	3.10692	3.11062	2.96388	3.11007	2.66677	2.57176	2.57612	2.42186						ProteinFamily_1157391	9	0.996934
ProteinFamily_1037773	1.21036	1.93246	2.77968	2.56117	2.8489	3.19501	3.20221	3.64861						ProteinFamily_1158242	9	0.766466
ProteinFamily_1037829	8.63418	6.51166	4.40213	4.5482	4.38422	3.89287	3.04634	2.37173						ProteinFamily_115831	2	0.924096
ProteinFamily_1037849	0.899873	3.65146	4.10449	2.63141	2.06382	1.62664	0.929375	1.10661						ProteinFamily_1159202	7	0.999954
ProteinFamily_1037857	0.895722	1.51045	3.13473	3.62386	3.86306	2.95141	3.44722	3.71806						ProteinFamily_1159268	6	0.943199
ProteinFamily_1037879	4.84628	6.47511	6.95023	6.15578	4.7199	3.57773	2.49255	2.11024						ProteinFamily_1159276	3	0.996057
ProteinFamily_1037937	2.42213	6.24965	9.35772	10.2446	11.0635	10.739	10.5095	11.7385						ProteinFamily_1159280	6	0.806957
ProteinFamily_1038042	6.65703	11.007	24.6174	42.6485	54.3308	58.905	62.9435	68.5023						ProteinFamily_1159287	3	0.999529
ProteinFamily_1038096	0.535592	1.74482	3.95928	6.81303	8.56425	8.46478	8.71711	7.75684						ProteinFamily_1159299	2	0.997213
ProteinFamily_1038130	1.02823	2.23383	3.46659	3.96867	4.96582	6.02636	6.48651	7.43797						ProteinFamily_1159354	9	0.990812
ProteinFamily_1038166	7.25617	5.22203	4.58684	4.90461	4.83617	6.05878	5.84114	5.09741						ProteinFamily_1159356	1	0.277945
ProteinFamily_1038191	2.38669	3.5497	4.03993	3.4783	3.10338	2.58955	2.0585	1.51601						ProteinFamily_1159365	2	0.858825
ProteinFamily_1038230	25.707	21.8265	14.2197	10.1394	7.38673	5.66112	4.86829	4.71995						ProteinFamily_1159433	3	0.297367
ProteinFamily_1038247	5.69698	5.07296	3.71295	3.73235	3.79558	3.41647	2.94952	2.60125						ProteinFamily_1159970	1	0.969652
ProteinFamily_103825	10.0038	15.8731	18.6319	17.8716	15.4713	13.3041	11.1786	9.93051						ProteinFamily_1159974	9	0.949608
ProteinFamily_1038306	2.45482	4.51692	6.6262	8.50611	9.48229	8.91499	9.59253	9.71087						ProteinFamily_1160731	1	0.843058
ProteinFamily_1038307	5.88767	10.1264	11.07	11.3419	9.44584	8.42309	6.87857	4.84561						ProteinFamily_1160808	7	0.999971
ProteinFamily_1038371	11.2647	16.588	14.3758	12.6277	12.3994	13.5918	13.8852	13.4264						ProteinFamily_1160932	9	0.989077
ProteinFamily_1038374	0.0910088	0.305886	0.995187	1.20607	1.8963	2.39842	2.8252	2.66946						ProteinFamily_1160951	7	0.965061
ProteinFamily_103842	1.00575	1.15636	1.15226	1.8872	1.98709	2.1742	1.65286	1.46583						ProteinFamily_1161306	9	0.568452
ProteinFamily_1038478	9.33753	15.0779	18.6713	19.0706	17.3394	14.4655	11.73	9.68971						ProteinFamily_1161587	9	0.941701
ProteinFamily_1038489	15.135	13.124	8.03419	6.28965	4.09793	3.16717	3.48037	2.98404						ProteinFamily_1161591	5	0.619627
ProteinFamily_1038577	5.42191	7.26697	7.98129	7.05308	5.11119	3.77669	2.42096	2.0192						ProteinFamily_1161879	8	0.845096
ProteinFamily_1038578	1.64832	3.76373	5.40967	5.87493	6.84294	6.94815	6.8304	7.96954						ProteinFamily_1162109	7	0.963826
ProteinFamily_1038582	0.460591	1.19708	1.92083	2.8207	4.13588	5.48485	5.84823	5.74483						ProteinFamily_1162111	1	0.727226
ProteinFamily_1038583	4.55757	5.14474	10.3657	9.11905	10.0645	7.45548	9.00002	7.41299						ProteinFamily_1162118	3	0.99808
ProteinFamily_1038586	5.83931	7.93653	12.8741	13.1717	14.8812	11.5999	12.4715	10.6405						ProteinFamily_116221	7	0.99957
ProteinFamily_1038587	8.97308	19.6275	49.2816	76.3613	92.0017	100.553	105.48	113.528						ProteinFamily_1162448	4	0.647701
ProteinFamily_1038600	0.936946	1.35335	2.45785	2.88238	3.25024	2.62125	3.14871	3.25455						ProteinFamily_116245	4	0.999558
ProteinFamily_1038601	1.15116	1.27294	1.37383	2.13541	2.11392	2.3641	1.88093	1.72717						ProteinFamily_1162453	8	0.827706
ProteinFamily_1038617	0.202702	0.207071	1.35833	3.67624	6.2122	8.00281	8.25462	7.12998						ProteinFamily_1162565	7	0.998425
ProteinFamily_1038618	1.21761	1.98509	2.68662	3.28491	3.41693	2.94561	3.17461	2.61724						ProteinFamily_1162634	4	0.734191
ProteinFamily_1038622	1.43621	2.66129	2.52081	2.11335	1.48088	1.15014	0.562903	0.371711						ProteinFamily_116298	2	0.763953
ProteinFamily_1038624	2.14189	3.05206	6.76893	11.9956	13.3656	13.0281	14.8307	16.4602						ProteinFamily_116339	9	0.970484
ProteinFamily_1038626	14.225	12.1905	7.6928	5.47862	3.48956	2.9414	2.54196	2.11561						ProteinFamily_1163514	9	0.966831
ProteinFamily_1038631	22.9966	40.092	59.3687	72.3167	73.384	67.5372	63.7075	58.8135						ProteinFamily_116361	9	0.992406
ProteinFamily_1038637	5.10124	6.83612	7.54777	6.57962	4.71724	3.50957	2.22923	1.8829						ProteinFamily_1163616	2	0.554055
ProteinFamily_103864	212.635	170.826	128.81	99.379	80.409	78.0488	72.0959	66.1344						ProteinFamily_1164032	9	0.409343
ProteinFamily_1038640	0.725622	1.66014	2.25778	1.92887	1.77925	1.50398	1.34757	1.09043						ProteinFamily_1164146	7	0.999943
ProteinFamily_1038656	20.0472	18.3383	12.0911	8.80516	6.57646	4.8707	4.54622	4.40307						ProteinFamily_1164166	5	0.697411
ProteinFamily_1038673	0.637955	0.795424	1.10408	1.52446	1.80189	1.94902	1.95284	1.6943						ProteinFamily_1164229	3	0.999787
ProteinFamily_1038679	1.59415	2.04032	2.38696	2.12292	1.90578	1.3484	1.0623	0.933753						ProteinFamily_1164292	9	0.979473
ProteinFamily_1038680	1.71713	3.0457	3.18903	2.71701	1.91841	1.68969	0.786498	0.673383						ProteinFamily_1164390	9	0.767785
ProteinFamily_1038720	4.63557	5.13585	10.0037	8.99658	9.77842	7.13484	8.77928	7.12683						ProteinFamily_1164422	7	0.999957
ProteinFamily_1038722	0.420497	1.20973	1.86934	2.75821	4.04938	5.20446	5.49029	5.32113						ProteinFamily_116473	5	0.953057
ProteinFamily_1038723	4.53395	8.78752	13.4869	16.2475	18.0619	16.3979	14.6095	13.5256						ProteinFamily_116484	7	0.999614
ProteinFamily_1038725	4.98883	5.53958	10.9753	9.70488	10.8961	7.84914	9.14273	7.34751						ProteinFamily_1165085	9	0.971391
ProteinFamily_1038759	0.29299	0.618133	1.5817	2.79559	4.40774	5.18407	5.8083	5.22257						ProteinFamily_1165330	3	0.996432
ProteinFamily_1038763	4.44825	8.15107	7.53743	6.47142	4.63777	3.89018	2.05718	1.60421						ProteinFamily_1165354	9	0.999891
ProteinFamily_1038785	3.94872	8.93767	9.79445	9.2402	7.13866	4.46839	3.45937	2.15597						ProteinFamily_1165480	2	0.63931
ProteinFamily_1038795	11.6394	19.9058	25.171	25.0924	22.0891	16.922	13.1009	10.2145						ProteinFamily_1165521	7	0.956172
ProteinFamily_1038831	3.35505	6.00933	9.88683	14.5695	15.2487	14.2127	13.1624	11.3243						ProteinFamily_1165532	2	0.866575
ProteinFamily_1038845	1.60115	1.71906	2.05227	1.74154	1.41445	1.37884	1.23301	1.1508						ProteinFamily_1165563	7	0.3456
ProteinFamily_1038854	6.62645	6.8964	6.76754	5.96031	5.78754	5.95944	5.12882	5.66917						ProteinFamily_1165596	6	0.960483
ProteinFamily_1038857	14.0887	11.723	10.2132	10.215	9.74103	10.5409	9.85312	10.9984						ProteinFamily_1165619	8	0.997412
ProteinFamily_1038863	63.6651	59.3162	42.0961	32.0874	24.2055	21.0511	21.6981	20.8517						ProteinFamily_1165721	9	0.787885
ProteinFamily_1038892	8.68214	6.85517	6.32367	6.60474	5.51173	5.62201	5.99476	5.38458						ProteinFamily_1165786	9	0.90801
ProteinFamily_103893	2.34088	4.04675	6.69477	9.06775	8.48774	6.04397	5.40334	4.39465						ProteinFamily_1166079	7	0.999996
ProteinFamily_1038949	1.40068	2.07103	2.6838	2.94118	2.99706	2.94639	2.61238	2.22808						ProteinFamily_116614	2	0.902999
ProteinFamily_1038977	11.6348	18.3904	24.1258	24.9308	21.8968	18.8103	15.8984	12.9362						ProteinFamily_1166209	10	0.954821
ProteinFamily_1038978	1.79306	4.24501	4.86989	5.05556	5.13557	4.31513	4.0952	4.69364						ProteinFamily_116622	2	0.894812
ProteinFamily_103898	8.39656	5.67662	4.12128	4.81615	4.52172	4.2482	3.89624	2.84839						ProteinFamily_1166249	10	0.693581
ProteinFamily_1038990	6.33519	4.66556	1.90977	0.771815	0.622427	0.412088	0.524267	0.508249						ProteinFamily_1166251	10	0.802911
ProteinFamily_1038991	0.479762	1.09385	1.72206	1.73658	1.69289	1.57954	1.45018	1.2796						ProteinFamily_116627	10	0.776093
ProteinFamily_10390	0.637261	1.35387	2.42047	3.74613	4.70926	4.72044	4.88383	4.64317						ProteinFamily_1166470	3	0.999757
ProteinFamily_1039021	1.07769	1.67009	3.34829	4.12952	5.33901	5.60989	5.42625	5.62714						ProteinFamily_116664	2	0.688165
ProteinFamily_103905	4.2274	4.45896	4.46772	3.69904	3.86351	3.77887	3.76846	3.67712						ProteinFamily_116672	7	0.935279
ProteinFamily_1039050	16.9111	23.2395	26.4865	23.1309	19.4002	16.6157	14.0499	12.4287						ProteinFamily_1166755	7	0.999047
ProteinFamily_1039120	6.55981	12.542	32.2479	46.9025	55.7382	60.9687	63.5605	68.0651						ProteinFamily_1166852	1	0.971613
ProteinFamily_103913	0.101959	0.234584	1.07103	1.24874	1.99793	2.35409	2.68933	2.64494						ProteinFamily_116687	5	0.980705
ProteinFamily_1039146	2.44268	5.35443	6.03751	4.34025	3.61063	3.69438	3.10835	2.94954						ProteinFamily_1167234	9	0.996404
ProteinFamily_1039158	2.50208	3.82603	5.37932	7.09985	6.85999	4.92095	3.67681	2.51033						ProteinFamily_1167285	4	0.788304
ProteinFamily_1039197	0.556041	4.17645	12.0158	13.207	13.495	13.0057	12.7849	11.7506						ProteinFamily_1167471	9	0.993863
ProteinFamily_1039237	1.08678	1.82804	2.85253	5.00076	5.14929	5.48522	4.92063	4.75113						ProteinFamily_1167708	7	0.99995
ProteinFamily_1039249	1.09125	1.94298	3.70363	4.66152	5.32771	5.50986	5.83012	7.29289						ProteinFamily_116791	6	0.973048
ProteinFamily_103926	2.08085	3.63478	7.47705	11.7421	13.3342	13.033	13.6464	14.0125						ProteinFamily_1167925	8	0.321633
ProteinFamily_1039264	2.99605	4.76542	5.23741	4.80714	3.35085	2.40687	1.61997	1.58022						ProteinFamily_1168007	7	0.996479
ProteinFamily_1039289	0.224584	0.507107	1.57721	2.85717	4.77526	5.49438	6.54121	5.64545						ProteinFamily_11682	1	0.551868
ProteinFamily_1039377	2.05872	5.10929	5.44857	3.60531	2.63105	1.83483	1.18317	0.892179						ProteinFamily_1168295	4	0.999253
ProteinFamily_1039387	0.346685	0.639816	1.37137	1.97551	2.30992	2.36263	2.5045	2.73396						ProteinFamily_1168407	2	0.879238
ProteinFamily_1039400	5.49892	3.35071	0.938035	0.556505	0.650341	0.58915	0.367071	0.135162						ProteinFamily_1168468	7	0.720434
ProteinFamily_1039418	13.9747	21.3119	27.1896	25.9682	27.0855	27.3391	28.8669	28.8106						ProteinFamily_1168711	4	0.369787
ProteinFamily_1039445	0.451578	1.18096	2.15353	3.13421	4.25769	5.65939	6.25312	6.27024						ProteinFamily_1168787	8	0.562048
ProteinFamily_1039446	4.60353	7.76501	12.7278	18.9395	20.6964	21.1004	20.6814	18.7127						ProteinFamily_116910	9	0.965591
ProteinFamily_1039453	0.863814	3.76102	10.8409	12.3788	13.4245	15.1707	15.9211	16.1719						ProteinFamily_116913	10	0.981903
ProteinFamily_1039501	9.45456	13.9387	17.2248	15.9343	17.8097	18.4859	18.5853	20.5238						ProteinFamily_1169307	6	0.736012
ProteinFamily_1039512	24.9566	29.7758	30.3353	27.9453	25.801	22.9536	22.3704	20.7515						ProteinFamily_116943	9	0.99977
ProteinFamily_1039521	3.17344	8.63807	14.0694	16.7063	16.8086	17.1102	15.9626	14.9367						ProteinFamily_116950	1	0.973706
ProteinFamily_1039613	19.9872	15.604	10.6827	7.63045	5.23807	3.45945	3.30129	3.9592						ProteinFamily_116951	6	0.709919
ProteinFamily_1039628	22.7187	22.3345	17.5894	14.6177	13.9285	13.6208	11.975	10.2463						ProteinFamily_116958	6	0.941128
ProteinFamily_1039633	1.14788	1.75146	4.25803	6.14609	7.08445	8.03713	8.55329	9.8409						ProteinFamily_1169667	9	0.991008
ProteinFamily_1039674	0.349106	0.874152	3.29515	4.87954	6.04639	6.33852	6.94155	8.59215						ProteinFamily_116967	8	0.889571
ProteinFamily_1039732	3.43416	2.5027	2.13189	1.56576	1.43562	1.13652	0.762062	0.73555						ProteinFamily_1169711	4	0.613622
ProteinFamily_103976	0.957318	2.90761	5.39374	9.36747	9.88087	11.5924	11.4065	13.6212						ProteinFamily_1169746	9	0.962242
ProteinFamily_103978	1.63226	2.60605	3.66166	4.20712	4.19151	4.46769	3.65666	3.47051						ProteinFamily_1170000	7	0.999423
ProteinFamily_1039804	1.9399	3.65983	6.56456	8.99257	8.35684	6.69754	6.95483	6.10209						ProteinFamily_1170366	7	0.524214
ProteinFamily_1039824	5.16979	6.70734	7.64208	7.46009	6.30791	5.24003	3.98122	3.72909						ProteinFamily_117048	2	0.857978
ProteinFamily_1039856	101.722	96.3806	77.443	68.1812	56.1046	52.4504	53.4244	51.7697						ProteinFamily_1170511	7	0.999979
ProteinFamily_1039866	3.00523	4.66823	11.4266	16.0713	19.8122	20.5493	22.6152	26.6175						ProteinFamily_1170798	9	0.85876
ProteinFamily_103987	6.27392	11.0189	18.8977	27.9182	29.4415	27.632	26.1341	21.6823						ProteinFamily_1170981	8	0.898619
ProteinFamily_1039893	0.454526	1.30267	1.98995	2.83039	4.2991	5.57488	6.09578	5.99689						ProteinFamily_117099	3	0.526418
ProteinFamily_1040032	1.43783	2.0512	2.59761	2.76568	2.56581	2.58809	1.95496	1.59915						ProteinFamily_117108	7	0.999957
ProteinFamily_1040060	3.28157	8.10212	5.90188	2.93293	1.59963	1.37191	0.630463	0.623382						ProteinFamily_1171649	9	0.875465
ProteinFamily_1040117	27.9653	39.4524	54.0533	61.0188	61.8929	64.5163	63.4584	68.1624						ProteinFamily_1171690	6	0.977052
ProteinFamily_1040144	2.96033	2.92318	2.91035	3.06006	2.82167	2.63205	2.66425	2.53816						ProteinFamily_1171759	7	0.999987
ProteinFamily_1040145	2.42259	5.20373	6.21097	4.90579	4.24608	3.69086	3.06557	2.93198						ProteinFamily_1171848	10	0.758081
ProteinFamily_1040149	2.41059	3.92386	6.21974	7.90595	7.83053	5.98059	5.16173	4.341						ProteinFamily_117185	7	0.958132
ProteinFamily_1040190	0.995125	0.869037	1.3944	2.00377	2.48717	2.56838	1.95202	2.06556						ProteinFamily_1171881	2	0.956854
ProteinFamily_1040205	0.483561	0.891181	3.46531	4.6958	4.6242	5.10813	5.56364	6.66978						ProteinFamily_1171920	7	0.340346
ProteinFamily_104027	1.67013	3.61882	4.81019	4.19049	3.85652	3.22288	2.81381	2.39303						ProteinFamily_1171998	2	0.791489
ProteinFamily_1040285	9.24575	15.4783	17.6542	15.6601	12.7284	9.75396	7.81281	7.06503						ProteinFamily_1172278	9	0.981302
ProteinFamily_1040287	0.742513	0.858283	1.14548	1.70987	1.95742	2.17974	2.00236	1.99232						ProteinFamily_1172513	1	0.648672
ProteinFamily_1040334	0.806357	3.38769	10.1156	11.1713	11.2429	11.0481	10.0637	8.29872						ProteinFamily_117257	9	0.995493
ProteinFamily_1040341	5.04163	11.0277	8.5851	4.63213	2.49744	1.86031	0.948347	0.8734						ProteinFamily_1172614	6	0.71663
ProteinFamily_1040384	12.6022	17.5741	19.1497	17.0799	18.3975	19.1357	19.6903	20.0081						ProteinFamily_1172622	6	0.975189
ProteinFamily_104041	3.86346	7.864	6.51632	3.65027	1.6257	1.10141	0.57613	0.436894						ProteinFamily_117275	2	0.902706
ProteinFamily_1040452	0.343465	0.681251	1.71206	2.80794	4.59018	6.52341	6.59405	6.12153						ProteinFamily_117279	7	0.999527
ProteinFamily_1040478	27.8535	24.8106	21.1897	20.1335	21.0461	22.3513	23.8319	25.0975						ProteinFamily_117280	7	0.999611
ProteinFamily_1040496	0.243968	0.39691	1.34751	1.96711	2.86646	3.8058	4.18155	4.33184						ProteinFamily_117337	5	0.760464
ProteinFamily_1040637	3.59286	6.48118	8.6604	8.18914	8.33977	7.74456	7.57831	7.73294						ProteinFamily_1173738	9	0.979391
ProteinFamily_1040708	8.01136	11.623	13.5232	13.7271	12.4458	11.2079	9.44268	8.62133						ProteinFamily_1173744	9	0.975562
ProteinFamily_1040969	3.86824	5.39801	7.99776	10.7564	11.8205	9.76563	8.20098	7.39248						ProteinFamily_117405	8	0.695146
ProteinFamily_1041006	4.63875	7.86474	12.5206	18.554	20.1342	18.7192	19.355	17.0184						ProteinFamily_1174065	9	0.468803
ProteinFamily_1041017	18.2609	16.6889	11.8563	9.58346	7.92721	7.73002	7.0089	7.66892						ProteinFamily_1174182	5	0.809716
ProteinFamily_1041032	1.48364	3.17505	5.00263	6.8736	8.17598	7.41071	7.60687	7.43203						ProteinFamily_1174342	2	0.974401
ProteinFamily_1041063	1.84719	4.82469	6.23841	7.17926	8.49447	8.68088	8.742	9.83027						ProteinFamily_1174489	1	0.657697
ProteinFamily_1041093	27.8147	31.7477	33.0649	32.5681	29.0278	27.1486	28.076	25.5801						ProteinFamily_1174736	8	0.5494
ProteinFamily_1041129	16.1615	24.0297	29.2518	28.44	29.277	29.0926	30.2229	31.0628						ProteinFamily_1174908	8	0.966746
ProteinFamily_1041225	1.25317	2.64194	2.5744	2.26462	1.68021	1.37148	0.775541	0.496361						ProteinFamily_117534	2	0.781309
ProteinFamily_1041424	1.80038	3.5711	6.99018	11.6496	12.6464	12.1293	11.757	9.44079						ProteinFamily_1175499	10	0.534293
ProteinFamily_1041441	8.02296	5.91315	3.93124	4.22538	3.68407	3.49778	3.02131	2.19342						ProteinFamily_117603	8	0.781826
ProteinFamily_1041535	8.54423	6.19636	3.63225	1.81965	0.935997	1.32025	0.704983	0.70855						ProteinFamily_1176177	2	0.981913
ProteinFamily_1041572	0.916858	1.50477	7.54184	17.9306	23.6185	26.8282	28.5359	31.0659						ProteinFamily_1176255	9	0.998177
ProteinFamily_1041576	0.902377	1.40097	2.14406	2.71171	2.5544	2.49986	2.02554	1.79177						ProteinFamily_1176279	8	0.614605
ProteinFamily_1041612	4.43668	5.162	10.2474	9.35831	10.5924	7.53109	8.98748	7.40297						ProteinFamily_117629	9	0.507747
ProteinFamily_1041721	1.12067	1.22941	1.46436	2.13464	2.10138	2.31676	1.87548	1.64065						ProteinFamily_1176390	6	0.517985
ProteinFamily_1041770	5.49793	9.84889	20.3286	36.6331	42.4081	44.0442	44.6861	43.0997						ProteinFamily_1176581	7	0.932226
ProteinFamily_1041778	22.015	18.4882	11.8313	8.2887	5.69792	4.71292	3.47685	3.47877						ProteinFamily_1176587	6	0.754141
ProteinFamily_1041787	13.1414	19.217	22.9188	21.4735	22.4598	22.3638	22.1528	22.7267						ProteinFamily_117669	7	0.844298
ProteinFamily_1041797	0.155998	0.178228	1.34915	3.56136	6.15934	7.95933	8.10096	7.28724						ProteinFamily_117718	2	0.960708
ProteinFamily_1041810	0.832224	1.59681	1.51843	1.49983	1.53732	1.36985	0.95315	0.820869						ProteinFamily_1177221	7	0.999208
ProteinFamily_104199	0.179593	0.468612	1.05596	1.70002	2.04382	2.21085	2.50154	2.40191						ProteinFamily_117724	7	0.999966
ProteinFamily_1042053	1.29247	2.3273	2.29946	1.93373	1.34876	1.01089	0.544869	0.381413						ProteinFamily_1177802	7	0.999864
ProteinFamily_1042055	1.19126	1.98122	3.99678	6.29238	6.49785	7.24702	7.28422	5.70622						ProteinFamily_1177884	9	0.530634
ProteinFamily_1042065	0.944487	1.64121	1.96735	1.77418	1.64032	1.25241	0.997506	0.81528						ProteinFamily_1177903	7	0.999974
ProteinFamily_1042179	1.73645	2.07483	3.05596	4.47306	5.43987	5.63651	5.01421	5.50417						ProteinFamily_1178039	10	0.320127
ProteinFamily_104218	4.49515	4.93	9.80003	8.60435	9.47559	7.06251	8.38724	6.98917						ProteinFamily_1178152	5	0.651063
ProteinFamily_104220	2.98802	5.12205	5.72757	5.04378	3.46016	2.52653	1.66732	1.53684						ProteinFamily_1178201	2	0.510869
ProteinFamily_1042212	2.2571	3.6955	5.19516	6.90831	6.88151	4.84286	3.64256	2.48201						ProteinFamily_117823	9	0.922833
ProteinFamily_104223	5.38283	7.35875	8.90809	7.97263	6.54173	4.82629	3.61633	3.12286						ProteinFamily_1178240	7	0.996532
ProteinFamily_1042230	10.7991	8.347	7.19108	7.60113	6.48987	6.65438	7.32322	6.51267						ProteinFamily_1178273	6	0.997637
ProteinFamily_1042365	5.44953	7.51981	8.91398	8.14994	6.19151	4.92017	3.76063	3.32126						ProteinFamily_1178283	9	0.981312
ProteinFamily_1042569	1.83918	3.06643	3.9247	4.7097	5.26306	6.01238	5.75813	5.40847						ProteinFamily_117830	9	0.944255
ProteinFamily_1042603	0.681348	0.917837	1.3035	1.65591	1.72092	1.66306	1.35212	1.15536						ProteinFamily_1178462	6	0.971567
ProteinFamily_1042640	18.7366	17.2257	11.6644	8.43527	6.30794	4.8243	4.16627	4.02904						ProteinFamily_117854	7	0.967252
ProteinFamily_1042698	0.46744	1.22888	1.95326	2.9563	4.38678	5.80436	6.32572	6.19858						ProteinFamily_1178563	6	0.998042
ProteinFamily_104275	15.3223	10.9689	6.65981	6.25197	5.40829	4.64806	3.71036	3.04345						ProteinFamily_1178614	9	0.831545
ProteinFamily_104281	2.70731	4.1276	7.25608	10.0954	11.2077	9.94555	9.03603	8.87256						ProteinFamily_1178650	7	0.999735
ProteinFamily_1042891	5.91504	7.91783	8.65642	7.63016	5.75989	4.32148	2.9726	2.50331						ProteinFamily_1178921	4	0.999635
ProteinFamily_1042934	0.602287	0.841815	1.17064	1.70061	1.97832	2.27675	2.05595	2.16317						ProteinFamily_117909	7	0.999955
ProteinFamily_1042949	7.01306	6.61497	5.18863	5.13808	6.22126	4.35744	3.88294	3.02122						ProteinFamily_117967	2	0.691636
ProteinFamily_104295	4.12917	8.0247	16.1486	23.5431	25.0607	24.9837	26.8994	30.4882						ProteinFamily_117971	7	0.95129
ProteinFamily_104299	200.377	155.31	110.1	79.1256	62.4668	58.1213	56.0184	51.5718						ProteinFamily_117980	10	0.949626
ProteinFamily_1043053	0.169094	1.14445	4.00012	4.46381	5.43406	6.11359	6.69219	6.9311						ProteinFamily_1180087	1	0.702807
ProteinFamily_1043116	1.26459	2.01802	2.30355	2.24106	2.04601	1.56246	1.2686	0.976534						ProteinFamily_1180268	1	0.733525
ProteinFamily_1043132	20.7109	30.8255	36.9415	37.6585	35.5462	31.4883	28.4516	27.0104						ProteinFamily_1180328	2	0.726101
ProteinFamily_104315	1.74415	4.42402	9.48899	14.4717	17.0037	17.3427	18.7062	16.6331						ProteinFamily_1180366	5	0.189127
ProteinFamily_1043278	28.5536	23.2848	15.5878	10.9141	8.059	5.95018	5.7717	5.47861						ProteinFamily_118061	7	0.999989
ProteinFamily_104329	0.309576	0.959833	2.35209	2.91979	3.91491	3.90957	3.90549	4.12333						ProteinFamily_1180969	9	0.932885
ProteinFamily_1043384	2.48531	2.41961	5.8084	7.92979	9.46791	9.6015	9.86239	11.7989						ProteinFamily_1181333	7	0.999854
ProteinFamily_1043407	3.2651	3.24325	2.17746	1.70386	1.68353	1.5851	0.596433	0.533019						ProteinFamily_1181680	7	0.999861
ProteinFamily_1043439	6.28231	4.71625	1.86032	1.28467	1.27413	1.14159	0.443648	0.289962						ProteinFamily_118175	3	0.999209
ProteinFamily_1043540	5.04397	2.80551	2.97868	3.58184	3.72958	3.49594	2.98607	2.41547						ProteinFamily_118179	1	0.406381
ProteinFamily_1043571	1.56285	2.34977	2.98424	3.19292	3.09711	3.05357	2.50564	1.99961						ProteinFamily_1181801	1	0.693589
ProteinFamily_104360	2.4584	4.74811	4.74455	4.53588	3.4939	2.80961	1.95073	1.75575						ProteinFamily_1181943	8	0.997378
ProteinFamily_1043671	1.30682	1.45802	2.83923	3.97713	4.24173	4.68707	4.1054	4.79762						ProteinFamily_1182126	7	0.99957
ProteinFamily_1043673	0.669219	2.07743	4.08102	6.31192	7.50447	7.01411	6.98814	6.26446						ProteinFamily_118213	7	0.999809
ProteinFamily_1043718	4.37194	7.95132	18.1151	29.547	33.2264	32.5276	32.0614	26.2168						ProteinFamily_1182199	5	0.406865
ProteinFamily_104373	4.12076	7.38835	9.32833	8.87999	9.4273	8.97412	9.6552	9.94172						ProteinFamily_1182220	2	0.894966
ProteinFamily_1043850	0.719937	1.40969	1.8438	2.16722	2.33946	2.51171	2.67065	2.59752						ProteinFamily_1182253	7	0.998633
ProteinFamily_1043899	1.34523	2.57864	2.37363	2.08621	1.38046	1.05106	0.536047	0.384704						ProteinFamily_1182334	6	0.662902
ProteinFamily_1043920	151.94	109.378	49.6406	21.6455	8.59562	6.81552	3.76661	3.61037						ProteinFamily_1182462	7	0.999691
ProteinFamily_1043931	2.18867	4.85108	6.576	6.12771	6.31393	5.73695	5.74863	6.05539						ProteinFamily_118256	8	0.650716
ProteinFamily_1043957	1.04074	1.46456	2.43743	3.04241	3.38188	3.5016	2.65667	2.40238						ProteinFamily_118288	1	0.993297
ProteinFamily_104396	0.326433	0.987517	1.11845	1.19255	0.915068	0.903866	0.725785	0.686901						ProteinFamily_118323	6	0.949024
ProteinFamily_1043960	12.1252	18.2958	23.6504	21.0674	23.6645	23.3946	24.3003	26.8207						ProteinFamily_1183286	1	0.636961
ProteinFamily_1043966	0.834456	1.12373	3.00686	3.03782	3.86203	4.02014	3.9623	4.60994						ProteinFamily_118344	6	0.96777
ProteinFamily_1044010	3.17919	5.30319	6.49416	6.59963	7.64882	7.50431	7.36546	8.23459						ProteinFamily_1183568	6	0.998051
ProteinFamily_1044011	3.86663	5.72519	6.14647	5.41131	4.11779	2.92822	1.87106	1.69363						ProteinFamily_1183755	10	0.895169
ProteinFamily_1044021	5.44532	7.47463	8.29093	7.22245	5.29107	3.8927	2.58108	2.15027						ProteinFamily_118392	2	0.882435
ProteinFamily_1044027	77.4946	73.8987	56.5775	45.8415	37.6805	34.4356	34.2305	32.9851						ProteinFamily_1183945	9	0.995258
ProteinFamily_104405	6.00427	5.3083	5.13649	3.71099	3.20358	3.2524	2.68304	2.12864						ProteinFamily_118395	9	0.883408
ProteinFamily_1044051	23.1652	20.0823	16.2873	10.2697	8.03971	4.13906	4.6392	9.81079						ProteinFamily_1184067	9	0.475555
ProteinFamily_1044054	0.582593	1.04573	5.06405	12.6183	16.2502	17.1658	17.235	18.3068						ProteinFamily_1184070	9	0.887333
ProteinFamily_1044060	0.967158	2.1304	2.69639	2.41328	2.24246	1.87384	1.68842	1.34646						ProteinFamily_1184118	9	0.909275
ProteinFamily_1044068	1.5075	2.95666	2.81095	2.3515	1.60744	1.25921	0.633351	0.417043						ProteinFamily_1184187	4	0.999544
ProteinFamily_1044111	1.59847	2.86482	2.80764	2.76238	2.24405	1.72536	1.1348	0.998777						ProteinFamily_1184292	1	0.983681
ProteinFamily_1044112	1.78133	3.25886	3.15604	3.03751	2.49007	1.95545	1.23526	1.06548						ProteinFamily_1184432	10	0.711859
ProteinFamily_104414	4.24016	4.67168	9.25611	8.32404	9.22412	6.996	8.31498	6.79574						ProteinFamily_1184462	1	0.97329
ProteinFamily_1044177	0.450708	1.13492	3.19606	3.2507	3.10793	2.90339	2.72453	3.65469						ProteinFamily_1184632	5	0.714687
ProteinFamily_1044179	0.133827	0.982381	2.4752	1.87129	2.09451	1.88291	1.59897	1.45055						ProteinFamily_1184636	7	0.999934
ProteinFamily_1044189	0.886602	1.79794	2.46717	2.09954	1.91415	1.5016	1.26941	1.00324						ProteinFamily_118482	7	0.999953
ProteinFamily_104420	2.03013	3.73684	4.61815	4.99171	5.53916	4.83714	5.12969	5.75237						ProteinFamily_118495	8	0.993061
ProteinFamily_1044212	2.90457	3.97063	3.04319	2.70496	2.3899	1.40869	1.09906	0.847646						ProteinFamily_1185665	6	0.951244
ProteinFamily_1044230	1.71514	2.59944	3.45819	4.6275	6.04262	7.69577	7.56107	6.88532						ProteinFamily_1185847	10	0.414013
ProteinFamily_104424	2.08387	7.86252	21.5617	29.4349	34.4808	37.0331	38.3662	40.3012						ProteinFamily_118589	7	0.999826
ProteinFamily_1044263	2.79965	2.95683	2.87407	2.99393	2.60619	2.42316	2.43519	2.30343						ProteinFamily_1185954	7	0.888158
ProteinFamily_1044268	4.68029	8.23907	9.21702	8.48051	8.15901	8.78903	9.97817	9.74318						ProteinFamily_1185998	8	0.310431
ProteinFamily_1044333	1.16796	1.47497	2.1638	2.53425	2.41227	2.53453	2.08142	1.88481						ProteinFamily_118650	10	0.987685
ProteinFamily_104440	22.9189	38.6039	58.2139	74.3615	77.6353	71.2725	68.37	63.1782						ProteinFamily_1186550	7	0.999565
ProteinFamily_1044457	5.10972	8.89541	15.249	22.1232	24.0375	23.6468	24.3488	23.4715						ProteinFamily_1186667	9	0.917686
ProteinFamily_104446	0.350626	1.18093	2.33346	3.24617	3.92884	5.08219	5.4601	5.31321						ProteinFamily_1186905	8	0.986946
ProteinFamily_1044497	19.9543	32.4578	38.3732	34.6168	27.5283	21.454	16.0962	11.8892						ProteinFamily_118708	9	0.962152
ProteinFamily_1044530	9.54354	9.76363	9.22301	8.67024	8.14163	7.40489	6.58017	5.93953						ProteinFamily_1187138	1	0.452176
ProteinFamily_1044594	1.77952	3.59884	3.91084	4.28321	4.16613	3.58555	3.09778	3.16116						ProteinFamily_1187525	7	0.998428
ProteinFamily_1044622	0.679481	0.815247	1.00144	1.54634	1.83782	1.91527	1.66888	1.61192						ProteinFamily_1188301	8	0.968487
ProteinFamily_1044666	7.80443	15.8699	25.8897	36.7396	40.4298	41.6072	41.6228	43.0641						ProteinFamily_1188825	2	0.992879
ProteinFamily_1044668	2.77536	6.30025	15.135	19.925	22.5226	25.2236	24.6874	27.2731						ProteinFamily_118935	8	0.800754
ProteinFamily_104467	23.5054	38.3202	47.6245	46.4019	50.8303	51.603	54.7936	56.8452						ProteinFamily_1189835	6	0.712867
ProteinFamily_1044671	1.33326	2.02677	3.79195	4.46953	5.11149	4.26445	5.09249	5.52746						ProteinFamily_119014	7	0.999872
ProteinFamily_1044730	3.0914	5.58122	9.88612	12.747	14.0271	13.0083	13.7985	13.9452						ProteinFamily_1190438	4	0.864205
ProteinFamily_104474	35.6517	34.8481	32.2637	29.6427	26.2223	23.021	19.7859	19.1793						ProteinFamily_1190461	2	0.565641
ProteinFamily_1044783	3.92405	6.08375	7.68869	8.46497	9.1258	9.49311	9.59414	10.4814						ProteinFamily_1190478	10	0.826544
ProteinFamily_1044802	1.7116	2.49351	3.2017	3.00461	2.7323	2.17387	1.86596	1.84539						ProteinFamily_1190515	7	0.99765
ProteinFamily_1044805	1.48085	2.13747	3.84635	5.07621	4.77468	4.61959	3.69576	3.42294						ProteinFamily_1190581	6	0.986529
ProteinFamily_1044810	7.00631	11.6727	20.6164	30.5305	33.9849	32.3992	31.9896	31.2714						ProteinFamily_119067	4	0.998869
ProteinFamily_1044823	14.8818	21.8888	26.5399	25.1463	26.3995	26.799	28.4625	29.0701						ProteinFamily_1190784	8	0.834089
ProteinFamily_104487	2.26984	2.48315	2.76179	2.23803	1.9877	1.85155	1.85006	1.81119						ProteinFamily_119095	8	0.413099
ProteinFamily_1044922	56.3521	44.0413	40.0948	33.6681	28.4333	28.5369	26.2352	22.8954						ProteinFamily_119099	2	0.696176
ProteinFamily_1044930	3.57742	9.26386	6.08981	3.04156	1.37283	0.7962	0.489738	0.443858						ProteinFamily_1191112	2	0.549714
ProteinFamily_1044955	0.215577	0.198658	1.488	3.82333	6.36631	8.18038	8.42511	7.48927						ProteinFamily_1191588	5	0.817634
ProteinFamily_1045022	3.79215	6.53007	7.48353	7.39223	6.83068	6.09473	4.86574	3.53122						ProteinFamily_1191660	4	0.804704
ProteinFamily_1045077	6.95598	5.05888	3.80069	2.56566	2.44054	2.05406	1.63504	1.67089						ProteinFamily_119187	2	0.719624
ProteinFamily_1045149	1.72163	3.07528	3.02025	2.81685	2.35338	1.89926	1.20803	1.0432						ProteinFamily_1192324	1	0.738866
ProteinFamily_1045168	8.24109	15.0334	23.7836	29.9243	29.9923	27.0678	26.0337	23.5642						ProteinFamily_1192430	8	0.978203
ProteinFamily_1045240	2.41075	2.16321	3.26918	3.60648	4.43501	8.90503	7.83172	8.29979						ProteinFamily_1192440	8	0.595566
ProteinFamily_1045278	0.931146	1.43157	2.82017	2.702	2.53806	3.41306	2.03851	2.50366						ProteinFamily_11928	2	0.999922
ProteinFamily_1045292	2.85199	3.09721	3.67884	3.88625	3.7325	3.75658	3.80939	2.90611						ProteinFamily_119294	5	0.981706
ProteinFamily_1045320	0.662398	0.797434	1.05285	1.54639	1.79153	2.05436	1.95026	1.93252						ProteinFamily_1193542	9	0.998029
ProteinFamily_1045424	3.49783	5.58332	8.5588	13.4091	18.4464	22.4784	25.4254	27.3296						ProteinFamily_1193768	6	0.969587
ProteinFamily_104544	1.23486	1.27667	2.57854	3.23349	4.01848	3.77902	3.59198	3.17615						ProteinFamily_119380	8	0.955557
ProteinFamily_1045447	2.41572	3.1675	3.77044	4.95448	4.6057	3.67882	2.46283	1.83696						ProteinFamily_119394	10	0.832427
ProteinFamily_1045485	1.50664	2.80365	2.68942	2.23245	1.5363	1.27311	0.647014	0.405554						ProteinFamily_1193947	7	0.992856
ProteinFamily_1045493	2.71226	3.74525	4.18513	3.83051	3.16884	2.46177	1.74656	1.46198						ProteinFamily_119436	7	0.999676
ProteinFamily_1045500	1.01831	1.55102	3.42813	4.1592	5.11627	5.5953	5.53323	5.63267						ProteinFamily_119490	9	0.800485
ProteinFamily_1045612	2.04492	2.8834	4.96422	6.86451	8.88763	10.8262	11.0033	10.7982						ProteinFamily_1195269	7	0.999888
ProteinFamily_1045669	1.00938	5.14417	17.3131	21.0002	23.9621	26.743	26.9037	28.9349						ProteinFamily_1195387	9	0.993204
ProteinFamily_1045723	3.05271	3.94354	5.04319	6.31189	6.59448	6.5267	5.25604	5.36026						ProteinFamily_1196253	8	0.923977
ProteinFamily_1045749	11.2805	8.24329	4.68676	2.43493	1.55715	1.29639	0.92668	0.605272						ProteinFamily_1196472	10	0.932317
ProteinFamily_1045758	1.41565	1.93914	2.21616	1.82163	1.75744	1.531	1.34117	1.00116						ProteinFamily_1196476	6	0.964067
ProteinFamily_104576	8.46451	9.14671	11.1051	9.02393	9.87421	9.71305	9.28784	9.44908						ProteinFamily_119661	7	0.999731
ProteinFamily_1045777	0.134311	0.452357	1.23831	2.15581	3.15226	3.33144	3.66042	3.80942						ProteinFamily_1196709	10	0.652802
ProteinFamily_1045803	0.8796	1.25317	1.44295	1.79772	1.86318	1.84489	1.6323	1.41682						ProteinFamily_1196738	9	0.570059
ProteinFamily_1045832	4.10511	8.76913	11.4095	11.8447	13.0812	12.9621	12.8109	13.8928						ProteinFamily_1196902	2	0.901053
ProteinFamily_1045847	4.22864	10.1174	13.0137	11.6653	9.52285	7.02352	5.27246	3.61655						ProteinFamily_1196918	2	0.950812
ProteinFamily_1045903	9.13191	5.79129	3.56972	1.50376	0.78733	0.836543	0.589684	0.490462						ProteinFamily_1196925	6	0.994099
ProteinFamily_1046016	1.34936	1.86822	2.37687	2.61176	2.42221	2.42834	1.84178	1.39234						ProteinFamily_1196974	9	0.991033
ProteinFamily_1046094	7.3904	13.6113	19.629	20.7626	19.1597	18.5075	16.8424	13.9347						ProteinFamily_119708	6	0.985077
ProteinFamily_1046098	0.685805	1.03297	1.35996	1.96629	2.09701	2.03767	1.67494	1.50175						ProteinFamily_1197408	2	0.875186
ProteinFamily_1046107	5.29194	8.69164	9.22074	7.97388	8.105	8.25912	8.49599	8.46502						ProteinFamily_1197510	8	0.993139
ProteinFamily_1046224	0.654186	1.44278	1.89222	1.6261	1.53486	1.22463	1.14276	0.875307						ProteinFamily_1197729	4	0.340009
ProteinFamily_1046225	4.86147	6.52659	7.6448	7.49793	6.33083	5.31874	4.08921	3.77114						ProteinFamily_119796	1	0.890387
ProteinFamily_1046263	3.83421	10.7808	36.1285	57.531	74.8741	89.689	96.6847	108.76						ProteinFamily_119804	5	0.418312
ProteinFamily_1046266	10.2105	16.6727	18.8188	16.5183	12.958	9.86	7.33812	5.33844						ProteinFamily_119806	3	0.62904
ProteinFamily_104631	6.81622	11.7864	16.2017	15.2879	13.6518	11.0494	7.83429	6.34207						ProteinFamily_119808	2	0.788559
ProteinFamily_1046316	0.72219	2.19421	2.23635	2.18329	1.82179	1.67024	1.34614	1.16352						ProteinFamily_1198202	1	0.984552
ProteinFamily_104632	1.55784	3.99286	6.64512	6.99403	6.92207	6.10773	5.71643	5.91615						ProteinFamily_119836	6	0.997384
ProteinFamily_104636	16.3685	14.8974	9.8098	7.05839	5.22143	3.72926	3.25921	3.26399						ProteinFamily_1198530	8	0.656748
ProteinFamily_104637	15.1591	15.5836	14.9179	12.3679	11.7206	10.9483	11.1242	9.01046						ProteinFamily_119936	9	0.925507
ProteinFamily_1046476	63.4651	47.7557	28.4721	21.4093	15.7081	13.3073	12.5072	9.72332						ProteinFamily_1199689	9	0.977291
ProteinFamily_104654	40.7661	53.933	68.759	77.1278	82.7992	84.708	87.4122	91.4827						ProteinFamily_119983	7	0.84236
ProteinFamily_1046546	0.280516	0.746675	1.89676	2.77536	4.47025	5.09684	6.09352	5.41732						ProteinFamily_120004	7	0.999376
ProteinFamily_1046600	60.2319	45.2968	39.2912	32.6088	25.3458	22.823	21.2115	17.0055						ProteinFamily_120078	2	0.947399
ProteinFamily_104701	0.711247	1.47276	3.84061	5.78892	6.88828	8.2816	10.0389	11.4721						ProteinFamily_1201035	7	0.999632
ProteinFamily_1047013	7.72103	5.48268	3.94014	4.30844	3.85201	3.34168	2.93008	2.30601						ProteinFamily_1201112	4	0.74081
ProteinFamily_104705	25.1205	20.2488	11.7772	7.88563	5.38339	4.35045	3.47363	3.12802						ProteinFamily_120153	9	0.996608
ProteinFamily_1047053	5.49462	4.01523	2.31375	2.08604	1.87715	2.3213	1.87464	1.89486						ProteinFamily_1201940	1	0.583002
ProteinFamily_1047207	0.870648	1.3374	2.75001	3.41402	4.25495	4.55878	4.60723	4.54423						ProteinFamily_1201970	6	0.999922
ProteinFamily_1047224	3.92778	3.16983	2.31713	1.68835	1.48482	1.35111	0.593488	0.530712						ProteinFamily_1202039	1	0.860615
ProteinFamily_1047245	60.1561	49.9623	38.395	28.0409	21.7628	20.4221	19.244	16.1604						ProteinFamily_1202199	8	0.562079
ProteinFamily_104725	4.57366	5.19696	10.1831	8.83401	9.96193	7.49189	8.30669	7.23045						ProteinFamily_120256	2	0.642368
ProteinFamily_1047311	0.26677	1.93076	3.50126	3.40031	2.88877	3.15479	2.64289	2.53814						ProteinFamily_120291	3	0.367524
ProteinFamily_1047450	24.0431	20.3633	12.9086	8.83103	6.20817	4.94935	4.39944	4.13142						ProteinFamily_120294	9	0.975369
ProteinFamily_104746	166.571	136.928	99.5766	76.2362	58.6438	55.3449	54.811	51.2927						ProteinFamily_120305	7	0.999987
ProteinFamily_1047466	5.0484	3.91863	1.79352	2.05175	2.32104	2.26026	2.04734	1.70161						ProteinFamily_1203056	3	0.999131
ProteinFamily_104753	18.8104	14.783	13.8719	13.9661	11.6192	11.5796	12.7706	12.2611						ProteinFamily_1203108	2	0.546707
ProteinFamily_1047615	0.563886	1.01724	5.51303	13.4568	17.6409	19.2465	20.2108	21.4363						ProteinFamily_1203114	7	0.999581
ProteinFamily_1047642	4.87257	7.93403	8.46846	7.2971	7.52821	7.74779	7.89417	7.82412						ProteinFamily_1203165	7	0.941167
ProteinFamily_1047660	1.51161	2.2952	2.70581	2.45838	1.74712	1.38094	0.967146	0.851502						ProteinFamily_1203231	9	0.987438
ProteinFamily_104784	1.57827	4.1383	6.73493	6.81372	6.66851	6.41087	6.52723	7.42313						ProteinFamily_1203402	6	0.90086
ProteinFamily_1048033	1.84248	1.91628	2.18455	2.08453	1.86442	1.32978	1.15408	1.05198						ProteinFamily_1203487	7	0.999992
ProteinFamily_1048041	49.8384	41.7818	27.1722	18.9646	13.5659	10.602	8.94463	8.57073						ProteinFamily_1203512	6	0.995064
ProteinFamily_1048098	6.18217	9.99748	17.0455	24.0827	28.4016	29.622	29.4197	25.4308						ProteinFamily_120357	2	0.990964
ProteinFamily_1048191	8.31451	10.633	12.9194	11.2867	11.5841	11.5963	11.1788	10.742						ProteinFamily_120363	2	0.432901
ProteinFamily_1048195	1.03316	1.38032	2.28793	3.62969	3.85125	3.55729	3.42473	3.33868						ProteinFamily_120364	1	0.596208
ProteinFamily_1048264	0.549845	1.81135	4.55785	7.3237	9.22112	8.80609	8.8184	8.30533						ProteinFamily_1203900	9	0.891386
ProteinFamily_1048282	27.1201	22.6897	15.1819	10.6647	7.61105	5.88017	4.92574	4.80589						ProteinFamily_1203964	7	0.997606
ProteinFamily_1048291	4.40967	4.89633	9.83029	8.69798	9.66194	7.12908	8.39238	6.84814						ProteinFamily_1203970	9	0.8269
ProteinFamily_1048302	15.6258	13.997	8.98317	6.36222	4.65792	3.43563	3.0855	2.9368						ProteinFamily_1204190	7	0.999988
ProteinFamily_1048447	4.35262	5.04295	9.80459	8.7341	9.54827	6.96207	8.38889	7.22129						ProteinFamily_1204325	6	0.999684
ProteinFamily_1048585	5.91331	4.11496	1.75009	1.09002	1.02587	0.920138	0.405773	0.242363						ProteinFamily_120439	10	0.557923
ProteinFamily_1048589	1.78228	2.5945	3.4396	4.41409	4.24545	3.58192	3.16821	3.05523						ProteinFamily_1204427	7	0.999042
ProteinFamily_104869	0.538254	0.718361	0.622872	1.40455	1.93043	2.34592	2.7289	2.95508						ProteinFamily_120452	7	0.297687
ProteinFamily_1048702	5.12933	6.71353	7.87572	6.95658	5.1954	3.80708	2.47625	1.88369						ProteinFamily_1204599	7	0.974417
ProteinFamily_104873	22.8435	37.9492	56.5406	70.2479	72.6933	67.3266	63.8278	59.6584						ProteinFamily_120461	8	0.818247
ProteinFamily_104875	8.63509	7.76566	4.04539	2.62603	2.20509	2.32442	1.37065	1.03577						ProteinFamily_120477	6	0.318557
ProteinFamily_1048779	313.791	250.042	171.83	128.037	100.866	94.1722	90.2752	84.6743						ProteinFamily_1204843	5	0.386204
ProteinFamily_1048799	18.5959	15.5065	9.75509	7.06576	4.73325	3.76707	3.16719	2.95648						ProteinFamily_1205300	6	0.785984
ProteinFamily_104899	2.48738	2.69481	2.63992	2.8362	2.60832	2.60192	2.75726	2.83308						ProteinFamily_1205405	1	0.589855
ProteinFamily_1049398	1.45813	2.28794	2.89032	3.26551	3.32269	3.25131	3.03496	2.8587						ProteinFamily_1205411	1	0.932852
ProteinFamily_1049413	212.687	174.585	123.177	90.282	70.0302	66.0136	64.2255	59.1285						ProteinFamily_1205766	7	0.981927
ProteinFamily_1049455	7.30787	6.73355	6.96807	5.23027	4.57738	4.85157	4.23994	3.7811						ProteinFamily_120582	1	0.956907
ProteinFamily_1049507	4.55901	10.1489	8.83427	7.23489	7.09228	8.01183	7.95387	7.18144						ProteinFamily_120602	9	0.886036
ProteinFamily_1049551	5.66447	9.5816	11.8102	10.8376	11.2592	10.4235	10.3809	10.3482						ProteinFamily_1206104	7	0.999499
ProteinFamily_1049606	4.70824	6.25352	6.80249	5.87641	4.36187	3.15204	2.0331	1.86258						ProteinFamily_1206242	7	0.999971
ProteinFamily_1049607	6.20643	10.9941	17.6115	26.0546	26.9008	23.6734	21.7849	18.3254						ProteinFamily_1206254	9	0.999444
ProteinFamily_1049618	269.027	203.701	132.461	90.9882	66.0022	62.7443	58.3244	54.1048						ProteinFamily_1206311	2	0.83586
ProteinFamily_1049620	5.23831	8.75894	9.34383	7.9169	8.05938	8.18397	8.56071	8.45132						ProteinFamily_120702	7	0.993007
ProteinFamily_1049625	0.113753	0.432166	1.30306	2.3584	3.93005	4.29944	5.58973	4.37005						ProteinFamily_1207488	4	0.999375
ProteinFamily_1049629	4.88099	6.65972	7.19364	6.2256	4.47981	3.31072	2.11724	1.49215						ProteinFamily_1207640	7	0.999955
ProteinFamily_1049636	22.3246	16.4597	9.81456	4.02536	2.74066	2.16553	1.15795	0.472491						ProteinFamily_1208010	7	0.997841
ProteinFamily_1049640	10.1595	19.4409	31.3284	31.7618	30.4293	29.5611	26.6458	25.2416						ProteinFamily_120803	1	0.933829
ProteinFamily_1049649	26.7297	29.5967	31.8815	31.9863	28.6225	26.4345	27.3895	25.1607						ProteinFamily_1208430	9	0.697838
ProteinFamily_1049655	26.9225	29.557	30.5568	28.5314	24.9067	23.9225	24.1479	22.3816						ProteinFamily_1208443	7	0.997267
ProteinFamily_1049657	1.76217	2.23361	3.45823	3.59537	3.60393	3.04917	1.96653	1.6386						ProteinFamily_1208542	7	0.999999
ProteinFamily_1049677	22.2178	18.7259	11.819	8.19558	5.75702	4.51396	3.78578	3.62387						ProteinFamily_1208558	9	0.965494
ProteinFamily_1049683	0.431642	1.14755	1.68349	1.71232	1.82812	1.99232	1.95679	1.78681						ProteinFamily_120885	7	0.836322
ProteinFamily_1049694	0.8406	1.83504	2.07413	1.95434	1.72565	1.53747	1.39516	1.26676						ProteinFamily_1208868	5	0.853974
ProteinFamily_1049700	0.851258	1.55581	8.25466	19.6994	26.3845	28.4414	29.9508	31.7679						ProteinFamily_1208904	8	0.387712
ProteinFamily_1049703	5.45423	9.9182	16.0124	23.9784	25.0015	23.9401	22.8023	18.9365						ProteinFamily_1209320	4	0.999596
ProteinFamily_1049705	1.54384	2.82126	2.74894	2.69369	2.27742	1.79627	1.17828	1.24525						ProteinFamily_120945	6	0.996032
ProteinFamily_1049706	10.3589	15.9924	15.0826	15.0036	15.6503	15.4274	14.5743	16.2783						ProteinFamily_1209460	9	0.980534
ProteinFamily_1049710	4.88585	8.73333	8.34852	7.14141	5.10895	3.89456	2.18916	1.40945						ProteinFamily_1209537	6	0.702279
ProteinFamily_1049712	9.54619	11.0298	13.9104	12.5566	12.7222	12.6783	11.9412	11.9656						ProteinFamily_1209615	5	0.953869
ProteinFamily_1049720	7.87396	5.27255	3.35214	3.77384	3.1467	2.75722	2.46874	1.81329						ProteinFamily_1209699	7	0.999896
ProteinFamily_1049753	8.8568	5.59002	3.12336	1.57105	0.980946	0.861641	0.353358	0.485467						ProteinFamily_1209817	6	0.906289
ProteinFamily_1049771	1.73155	3.08851	3.17562	3.09813	2.64457	2.09602	1.47974	1.37219						ProteinFamily_120986	2	0.756798
ProteinFamily_1049796	4.18091	5.60332	6.34953	6.06743	5.04427	4.27663	3.25019	3.03358						ProteinFamily_1210025	7	0.999974
ProteinFamily_104980	0.440737	0.757727	2.28147	3.82119	6.13422	8.7898	9.54795	9.73443						ProteinFamily_1210080	7	0.995992
ProteinFamily_1049801	4.8359	6.07932	7.30705	6.93538	5.59634	4.80529	3.80088	3.53508						ProteinFamily_1210236	2	0.846465
ProteinFamily_1049837	15.5767	11.983	10.1808	10.2093	8.61102	8.70078	8.96707	8.32047						ProteinFamily_1210337	7	0.999945
ProteinFamily_104987	264.4	211.494	150.044	112.219	87.2485	82.5165	79.4	74.5472						ProteinFamily_1210410	7	0.999857
ProteinFamily_1049884	1.17018	1.01758	1.5069	2.22348	2.78391	3.1085	2.44824	2.62054						ProteinFamily_1210437	2	0.595481
ProteinFamily_104991	7.20132	15.9442	11.3673	6.20589	3.39828	2.59466	2.25231	2.37414						ProteinFamily_1210646	4	0.998846
ProteinFamily_1049928	12.7589	19.5602	24.9651	24.7476	26.9147	27.9869	30.3292	30.506						ProteinFamily_121065	1	0.916559
ProteinFamily_104993	1.04082	1.73207	6.50964	15.6004	20.384	23.4172	25.8469	28.251						ProteinFamily_121077	1	0.885828
ProteinFamily_1049944	2.63665	2.48534	3.24611	3.93956	4.57768	4.65102	3.91527	3.95963						ProteinFamily_1211170	1	0.95512
ProteinFamily_1050000	1.27422	2.42576	7.05552	9.08809	10.9464	14.2772	16.45	18.9868						ProteinFamily_1211594	4	0.9984
ProteinFamily_1050009	0.540264	1.46158	2.38098	3.80627	4.03851	4.32645	4.26129	5.7214						ProteinFamily_1211801	9	0.970639
ProteinFamily_1050060	0.26304	0.741517	2.93842	4.53187	5.4939	5.84338	6.58787	8.00285						ProteinFamily_1211868	9	0.973777
ProteinFamily_1050098	19.5365	15.9311	10.1675	7.09771	5.20679	3.90733	3.44869	3.17399						ProteinFamily_1211898	7	0.999971
ProteinFamily_105012	137.533	117.282	68.8789	46.107	30.1697	27.2577	25.4078	25.723						ProteinFamily_1212391	10	0.962724
ProteinFamily_1050128	20.6079	23.0178	26.2632	29.422	28.3849	27.692	29.9349	29.678						ProteinFamily_121258	2	0.994396
ProteinFamily_1050134	4.3791	4.02343	2.68202	3.05705	2.68006	2.33692	2.35312	1.55753						ProteinFamily_1212588	2	0.88548
ProteinFamily_1050147	40.6741	31.4355	16.3105	6.96493	3.64505	3.52974	2.15863	1.87987						ProteinFamily_1212705	7	0.939684
ProteinFamily_1050155	9.96233	6.88992	3.48149	2.59291	1.68124	1.42396	1.41015	1.05458						ProteinFamily_121317	10	0.934443
ProteinFamily_1050163	10.3288	17.1931	19.6667	16.9225	13.1431	9.6886	6.99748	4.78385						ProteinFamily_121318	1	0.657913
ProteinFamily_1050167	0.90807	1.65957	1.75322	1.92766	1.97198	1.85276	1.56172	1.28469						ProteinFamily_1213311	5	0.923487
ProteinFamily_1050168	5.40937	9.73834	10.6492	8.90454	7.65973	6.84727	5.53797	4.36353						ProteinFamily_1213405	7	0.989738
ProteinFamily_105017	0.274947	0.905747	3.33366	4.84696	6.06624	6.53562	7.38771	8.74785						ProteinFamily_1213733	7	0.999914
ProteinFamily_1050175	1.05219	1.68654	2.06135	2.18095	1.99423	1.78664	1.32967	0.939392						ProteinFamily_121375	7	0.998977
ProteinFamily_1050208	0.427866	0.875714	2.90504	3.23833	3.45771	3.37289	3.10962	3.64033						ProteinFamily_1213751	1	0.987164
ProteinFamily_1050215	1.62858	3.00236	2.86819	2.30455	1.62245	1.29429	0.663112	0.428874						ProteinFamily_1213902	7	0.99997
ProteinFamily_1050217	0.555053	1.05753	3.99597	5.32557	5.60363	5.98527	6.32828	7.62194						ProteinFamily_121392	7	0.988211
ProteinFamily_1050221	1.66726	3.14339	2.99294	2.58924	1.76623	1.33802	0.698398	0.479133						ProteinFamily_1214037	7	0.997417
ProteinFamily_105025	2.18576	6.36453	21.1691	26.179	30.8229	35.5713	36.4716	41.2098						ProteinFamily_1214263	4	0.999397
ProteinFamily_1050250	5.24826	7.07765	8.46281	8.34408	7.11214	6.01956	4.71885	4.44363						ProteinFamily_121428	2	0.597894
ProteinFamily_1050275	0.978882	1.62365	2.0485	2.07579	1.98495	1.88282	1.45005	1.19297						ProteinFamily_121429	8	0.838527
ProteinFamily_1050327	4.62257	5.14388	10.2102	9.22051	10.1385	7.55528	8.751	7.11083						ProteinFamily_121439	7	0.939685
ProteinFamily_1050352	0.993803	2.20101	3.56522	3.84129	4.55748	5.91684	6.00695	5.77171						ProteinFamily_121525	10	0.957207
ProteinFamily_105038	5.24951	6.92737	11.6692	13.2851	17.213	18.2866	20.3228	19.1706						ProteinFamily_1215438	9	0.981467
ProteinFamily_1050435	2.76139	2.94355	2.49775	2.53948	2.5234	2.28984	2.27692	2.15559						ProteinFamily_121546	1	0.941552
ProteinFamily_1050443	4.43989	5.97933	6.99166	6.98615	5.8611	4.88077	3.81611	3.53712						ProteinFamily_1215750	8	0.980262
ProteinFamily_1050540	4.91871	5.51324	10.9468	10.4274	11.4855	8.69251	10.2631	8.5924						ProteinFamily_121590	5	0.975785
ProteinFamily_1050544	6.70685	9.72367	11.2103	11.2464	9.62791	8.0586	6.52461	6.2303						ProteinFamily_1215959	1	0.933512
ProteinFamily_105072	2.1173	2.65841	5.48451	6.40819	5.78329	4.89437	3.60968	3.36797						ProteinFamily_1216073	7	0.999616
ProteinFamily_1050729	7.60001	13.6462	16.8932	16.0791	17.7165	17.4893	17.8003	18.5365						ProteinFamily_1216193	10	0.991867
ProteinFamily_1050752	5.89143	7.83946	8.76013	7.71771	5.87704	4.55961	3.16406	2.69625						ProteinFamily_1216201	7	0.996824
ProteinFamily_1050837	20.1367	14.7081	8.80654	5.62342	3.79604	2.67031	2.14764	1.70602						ProteinFamily_1216224	5	0.539085
ProteinFamily_1050842	1.138	1.38539	1.42198	1.66972	1.8188	1.90138	1.78959	1.77851						ProteinFamily_121629	7	0.438487
ProteinFamily_105085	1.73124	2.18322	3.04414	3.47776	3.28262	3.03614	2.65722	2.42878						ProteinFamily_1216378	8	0.385551
ProteinFamily_105087	3.37396	4.19278	2.8505	2.81812	2.4648	2.28222	1.85556	1.09926						ProteinFamily_1216438	7	0.999246
ProteinFamily_1050888	3.65823	9.23929	29.7288	47.447	61.0884	73.4444	78.2391	84.5105						ProteinFamily_121675	2	0.590997
ProteinFamily_1050940	0.500406	1.3795	2.63244	2.94641	3.108	3.34629	2.98008	2.77961						ProteinFamily_1217371	3	0.786545
ProteinFamily_1050944	0.613595	1.0702	1.56514	1.80705	2.00845	2.51527	2.51254	3.34765						ProteinFamily_1217642	7	0.999169
ProteinFamily_1050958	12.5194	17.8748	20.5746	18.4579	18.9795	19.0559	19.2008	18.7447						ProteinFamily_121784	7	0.999936
ProteinFamily_1051038	4.69237	6.58074	7.15169	6.37692	4.60936	3.39474	2.20798	1.85115						ProteinFamily_1217862	2	0.698842
ProteinFamily_105107	2.2192	3.40016	6.10027	5.31829	5.35555	4.65429	5.88528	5.6599						ProteinFamily_1218504	6	0.314894
ProteinFamily_1051102	1.45871	2.17283	2.72029	3.02979	2.93095	2.8361	2.29608	1.82624						ProteinFamily_1218577	9	0.993244
ProteinFamily_1051154	1.68536	3.89774	5.94294	6.38143	6.44633	6.00225	5.84372	4.11755						ProteinFamily_1218681	6	0.995282
ProteinFamily_1051159	1.09778	5.92383	20.0583	22.9489	22.5849	24.8214	23.9963	22.0256						ProteinFamily_1218809	7	0.999683
ProteinFamily_1051173	2.89455	2.23628	2.07754	1.56889	1.73706	1.78352	1.87124	1.67098						ProteinFamily_1219053	1	0.912005
ProteinFamily_1051182	2.7405	2.87657	2.54472	2.5754	2.54414	2.29642	2.28798	2.20865						ProteinFamily_1219200	2	0.833581
ProteinFamily_105122	9.58833	6.29401	3.76807	1.80358	1.36139	1.0774	0.794027	0.527283						ProteinFamily_121991	4	0.810358
ProteinFamily_1051258	13.2505	19.7714	24.7037	23.9037	24.9674	24.9931	26.869	26.8767						ProteinFamily_121994	7	0.999991
ProteinFamily_1051298	7.57171	12.428	19.9956	28.4396	30.6596	28.3398	26.7473	24.1417						ProteinFamily_1220201	10	0.989561
ProteinFamily_1051347	2.74801	5.46798	8.61688	9.0041	8.54573	9.09096	10.1734	10.2822						ProteinFamily_1220612	9	0.928071
ProteinFamily_105137	4.78725	5.27049	10.4454	9.48858	10.2089	7.12316	8.78243	6.5357						ProteinFamily_122067	4	0.498943
ProteinFamily_1051396	1.68282	3.21322	3.03174	2.55205	1.77381	1.34602	0.713758	0.472019						ProteinFamily_1220777	3	0.999159
ProteinFamily_1051412	15.7677	13.7454	7.9829	6.05089	3.81751	2.79824	1.85352	1.98452						ProteinFamily_1220779	3	0.994066
ProteinFamily_105148	0.480827	0.740834	2.63997	2.99772	3.19202	3.04255	3.01526	3.5696						ProteinFamily_1221048	5	0.754909
ProteinFamily_1051484	1.30062	2.29799	2.8211	2.58647	2.8849	2.82656	3.22646	2.91784						ProteinFamily_1221293	5	0.686658
ProteinFamily_1051495	1.89962	2.49867	5.71543	6.88364	7.98067	7.75277	7.93978	8.57022						ProteinFamily_122136	7	0.999992
ProteinFamily_105153	3.29344	8.45195	5.90435	3.07642	1.52003	1.0639	0.586144	0.537526						ProteinFamily_1221524	5	0.563155
ProteinFamily_1051554	16.0258	22.2634	26.3182	24.6892	26.25	26.697	27.2254	27.4964						ProteinFamily_122170	2	0.91129
ProteinFamily_1051565	10.9711	18.3484	22.1173	21.4552	22.9634	23.3544	24.3825	25.8371						ProteinFamily_1221801	9	0.98693
ProteinFamily_1051626	26.1666	29.8987	30.092	29.1938	25.5972	23.6807	25.1368	23.5218						ProteinFamily_122184	1	0.993943
ProteinFamily_1051633	2.08095	3.64183	4.45336	6.49701	6.37189	5.31167	3.86151	2.84973						ProteinFamily_1222059	9	0.994124
ProteinFamily_10518	65.5755	59.3401	41.7258	34.4546	26.4382	23.3354	22.1917	22.327						ProteinFamily_1222102	7	0.999555
ProteinFamily_1051879	4.11434	7.55469	13.6743	20.0289	21.4896	20.2598	20.1216	17.865						ProteinFamily_1222124	4	0.999525
ProteinFamily_1051890	3.02754	3.96219	5.16802	5.69804	6.38622	6.60579	6.94604	8.04493						ProteinFamily_1222234	5	0.923681
ProteinFamily_1051936	13.961	23.5189	33.7378	42.0473	42.7883	40.0744	38.3035	35.2521						ProteinFamily_1222343	1	0.51015
ProteinFamily_1052120	1.44698	6.04842	19.1745	24.6989	28.723	32.3638	33.6598	38.942						ProteinFamily_1222477	8	0.502492
ProteinFamily_1052133	6.47953	9.75356	9.67362	7.99177	6.70782	5.25737	4.52963	2.98458						ProteinFamily_1222606	9	0.653658
ProteinFamily_1052171	5.08633	11.8546	17.8465	23.0016	25.0094	25.8781	26.2072	22.9598						ProteinFamily_1222636	6	0.826686
ProteinFamily_1052207	1.67241	5.8206	16.7743	20.511	22.4927	25.6552	25.6236	28.1281						ProteinFamily_1222670	9	0.711868
ProteinFamily_1052278	4.84465	3.97523	2.66287	2.63078	2.14582	1.7692	1.71979	1.33505						ProteinFamily_1222720	2	0.552827
ProteinFamily_1052284	4.86089	6.76094	9.05562	8.63095	7.72773	6.81544	5.74589	5.09556						ProteinFamily_1222746	9	0.995079
ProteinFamily_105229	0.426163	1.17569	1.64004	2.48496	3.25072	4.23228	4.5983	4.06167						ProteinFamily_122315	2	0.834377
ProteinFamily_1052316	3.0929	6.53271	10.38	15.5406	16.1916	14.7269	13.4284	11.0198						ProteinFamily_1223549	7	0.429605
ProteinFamily_1052470	9.62511	6.2619	4.00182	4.51213	3.47771	3.37553	2.86078	2.17287						ProteinFamily_122371	9	0.989363
ProteinFamily_1052508	2.76616	5.20843	8.50399	9.19662	10.5065	12.3659	13.2199	12.9716						ProteinFamily_1223849	2	0.937441
ProteinFamily_1052513	13.6876	19.9978	25.0896	24.2458	25.5493	25.8595	27.5585	28.4477						ProteinFamily_1223880	2	0.564023
ProteinFamily_1052561	0.973433	5.00291	9.59215	11.0384	11.6203	10.4867	9.47334	9.36766						ProteinFamily_1223890	7	0.995599
ProteinFamily_1052638	1.02355	1.86067	8.92384	21.0703	27.9999	31.7428	35.6575	38.753						ProteinFamily_122411	3	0.998467
ProteinFamily_1052772	0.683793	0.727543	2.41248	2.81674	2.79343	2.57885	2.62553	3.41505						ProteinFamily_1224116	2	0.439223
ProteinFamily_1052778	2.95249	4.74645	5.35274	4.42356	3.75186	2.23504	1.75992	1.36733						ProteinFamily_122412	3	0.997609
ProteinFamily_1052807	5.16782	7.23437	8.54385	8.60942	7.43167	6.19402	4.81981	4.51097						ProteinFamily_1224175	4	0.77751
ProteinFamily_1052927	8.32733	14.2516	21.9045	28.0544	31.7813	31.8202	31.5637	26.8715						ProteinFamily_1224365	9	0.492968
ProteinFamily_1053119	11.9072	8.88582	8.11222	8.59422	6.92391	7.19149	7.84611	7.3186						ProteinFamily_122523	9	0.959328
ProteinFamily_1053319	2.18367	2.90322	3.17592	2.63618	2.6223	2.20209	2.08101	1.94469						ProteinFamily_1226024	7	0.992265
ProteinFamily_105332	1.15022	1.57919	3.08086	4.66691	5.12809	5.15453	6.12901	8.27652						ProteinFamily_1226131	6	0.960545
ProteinFamily_105335	0.170989	0.87872	1.60226	1.91035	1.83805	1.88772	1.62436	2.05064						ProteinFamily_122645	10	0.808419
ProteinFamily_105351	0.597996	1.17506	1.51795	1.62622	1.63484	1.74673	1.57236	1.5477						ProteinFamily_1226657	7	0.915801
ProteinFamily_1053532	2.15462	5.32936	6.01205	4.34565	3.33388	2.38308	1.79007	1.30068						ProteinFamily_122691	2	0.527941
ProteinFamily_105357	1.25985	2.11311	2.7457	2.624	2.60471	2.26308	1.84117	1.64838						ProteinFamily_1227286	3	0.999835
ProteinFamily_105359	0.226634	0.685063	2.87171	4.21967	5.20186	5.88476	6.53484	7.51199						ProteinFamily_1227459	7	0.99987
ProteinFamily_105360	0.899332	1.2346	2.40318	2.86918	3.27374	2.69557	3.13574	3.2576						ProteinFamily_1227992	3	0.999582
ProteinFamily_105364	6.17461	4.60371	1.71457	0.596055	0.261348	0.207038	0.206008	0.25189						ProteinFamily_1228087	9	0.987669
ProteinFamily_1053645	8.2729	13.8968	15.6791	13.3521	10.2104	7.56563	5.29499	3.70159						ProteinFamily_1228409	1	0.728644
ProteinFamily_1053659	1.14154	2.12544	2.41949	1.93661	1.28328	0.993397	0.478481	0.313695						ProteinFamily_1228666	2	0.99523
ProteinFamily_105372	5.22106	9.16993	15.4268	23.1526	24.2171	22.7183	22.6326	17.6798						ProteinFamily_1228703	9	0.997245
ProteinFamily_105381	2.21632	4.3611	8.27865	12.6988	16.3663	18.8907	20.4457	28.2321						ProteinFamily_1228704	9	0.788795
ProteinFamily_1053821	18.8165	13.4603	10.315	11.1425	10.1093	10.0602	9.83659	8.79266						ProteinFamily_1228718	8	0.657742
ProteinFamily_105384	0.458544	0.649368	1.5542	2.24754	2.92964	3.09717	3.04886	3.06786						ProteinFamily_1228723	7	0.999976
ProteinFamily_105388	1.28629	1.86902	2.89765	2.98252	3.26255	2.76415	2.10698	1.89208						ProteinFamily_1228796	2	0.771227
ProteinFamily_1054016	4.60958	5.26563	10.48	9.04835	10.101	7.53003	8.82287	7.40723						ProteinFamily_122884	9	0.989936
ProteinFamily_1054071	8.28844	5.2197	2.92422	3.23682	2.58624	2.19861	2.16142	1.34782						ProteinFamily_122896	7	0.999786
ProteinFamily_105408	0.736351	1.6852	2.33879	2.03348	1.87271	1.54068	1.3892	1.12562						ProteinFamily_1228960	5	0.436115
ProteinFamily_105413	0.577019	0.697269	0.828658	1.28347	1.43136	1.51661	1.35712	1.19301						ProteinFamily_1229040	7	0.524697
ProteinFamily_105418	1.7341	2.12203	1.90684	1.92359	1.93687	1.98463	2.15049	2.17251						ProteinFamily_122923	2	0.451845
ProteinFamily_1054295	5.15	6.85286	8.05502	7.86951	6.5369	5.53339	4.32054	4.11771						ProteinFamily_1229246	6	0.842406
ProteinFamily_1054404	2.61489	3.11148	3.07886	2.21546	2.08016	1.70248	1.32797	1.13003						ProteinFamily_1229300	9	0.824837
ProteinFamily_1054415	20.0167	16.3751	10.3781	7.27369	5.06748	4.01601	3.30407	3.09088						ProteinFamily_1229319	1	0.847646
ProteinFamily_1054421	13.0404	21.2927	30.3237	38.7933	38.5041	32.5823	31.3025	27.3731						ProteinFamily_122934	2	0.979911
ProteinFamily_1054422	1.46389	1.89702	2.30908	2.69303	2.60967	2.60752	2.24149	2.02924						ProteinFamily_1229468	8	0.642061
ProteinFamily_1054441	18.4278	15.8065	9.5241	6.82928	4.63004	3.43707	2.94942	2.82182						ProteinFamily_1229547	4	0.756789
ProteinFamily_1054495	0.418242	2.5851	9.34705	11.3168	11.2326	13.5865	11.4417	11.5854						ProteinFamily_122965	1	0.978304
ProteinFamily_105456	4.82877	6.79876	7.41401	6.5835	4.7235	3.50866	2.35031	1.91485						ProteinFamily_1229695	2	0.596105
ProteinFamily_105461	17.8151	18.9203	21.8622	23.9376	22.6839	20.0241	18.4673	16.4169						ProteinFamily_1230494	2	0.661991
ProteinFamily_1054683	3.78104	7.7883	13.4826	18.3133	19.8966	18.8793	17.6169	16.3967						ProteinFamily_1230534	7	0.999989
ProteinFamily_1054872	5.11774	9.36167	15.5561	21.9504	23.1221	21.2843	20.0085	16.9837						ProteinFamily_1230774	7	0.999936
ProteinFamily_1054885	10.5049	17.0196	19.263	16.3642	13.0821	9.93946	6.9869	4.86662						ProteinFamily_123099	7	0.982584
ProteinFamily_1055031	5.73957	8.97746	16.2741	22.4059	26.5207	28.2998	28.7392	32.1214						ProteinFamily_1231083	2	0.996657
ProteinFamily_1055074	3.77122	3.87512	3.15322	3.617	3.5268	3.28512	3.31193	3.34727						ProteinFamily_12316	9	0.880467
ProteinFamily_1055094	0.359322	0.689995	1.54007	2.45668	2.64353	3.06722	2.6379	3.16983						ProteinFamily_1231924	6	0.779397
ProteinFamily_1055125	4.4378	5.01461	10.0181	8.97289	10.0384	7.35217	8.65474	7.33643						ProteinFamily_123197	7	0.999949
ProteinFamily_1055130	4.63351	5.18273	10.3158	9.33286	10.3197	7.63825	8.87051	7.34191						ProteinFamily_1232303	2	0.968958
ProteinFamily_1055131	4.18104	4.83419	9.48539	8.58868	9.00986	6.90852	8.09781	6.74369						ProteinFamily_1232317	6	0.525823
ProteinFamily_1055136	1.90987	4.84055	6.30431	7.22829	8.56403	8.99677	8.91301	9.73325						ProteinFamily_123348	7	0.999976
ProteinFamily_1055138	8.60466	16.0083	19.389	18.7132	20.3703	20.6031	21.3138	22.5025						ProteinFamily_1234043	7	0.999968
ProteinFamily_1055139	0.354525	0.652224	0.749453	1.90293	2.73043	3.33945	3.50814	3.90634						ProteinFamily_1234422	1	0.51104
ProteinFamily_1055140	1.45823	2.60924	4.63859	6.45199	7.90207	9.1968	8.95635	10.8431						ProteinFamily_1234466	7	0.998915
ProteinFamily_1055145	15.5852	14.0408	9.04194	6.61507	4.70927	3.70833	3.41278	3.15873						ProteinFamily_1234654	2	0.999524
ProteinFamily_1055162	4.01105	4.21059	5.89962	5.60904	3.92497	3.06356	1.96722	1.39918						ProteinFamily_1234948	6	0.978704
ProteinFamily_1055164	4.24818	9.28262	6.63379	3.55533	1.79702	1.10703	0.635581	0.488369						ProteinFamily_1235217	3	0.99899
ProteinFamily_1055174	4.03355	8.58643	5.69279	2.9197	1.49094	0.901656	0.475932	0.38464						ProteinFamily_1235250	10	0.970355
ProteinFamily_1055177	0.467661	0.947177	3.24113	3.39143	3.6469	3.01824	2.85053	3.37289						ProteinFamily_1235270	7	0.979942
ProteinFamily_1055179	78.8347	64.4203	47.3266	34.718	26.6518	26.2933	23.6495	20.4647						ProteinFamily_1235274	7	0.998103
ProteinFamily_1055184	10.5261	18.2427	28.2058	34.6025	36.4115	34.4171	34.295	33.5453						ProteinFamily_1235305	9	0.984191
ProteinFamily_1055187	1.7016	2.05624	3.24536	3.97938	4.98568	5.26777	4.90704	5.33248						ProteinFamily_1235461	9	0.891296
ProteinFamily_1055188	1.40559	2.01491	2.4031	2.72967	2.6452	2.53304	2.05614	1.62359						ProteinFamily_1235543	8	0.662151
ProteinFamily_1055198	1.44178	1.81744	2.09798	1.80198	1.57202	1.20021	0.897822	0.757674						ProteinFamily_1235593	9	0.956951
ProteinFamily_1055199	0.565788	0.890054	2.15863	3.71563	4.46999	5.13201	4.68448	5.30558						ProteinFamily_1235620	9	0.999665
ProteinFamily_1055209	258.684	208.251	153.68	117.964	92.1881	90.3558	85.859	79.714						ProteinFamily_1235719	4	0.998544
ProteinFamily_1055214	61.2034	55.8995	37.4033	26.3067	18.6249	16.4047	16.2337	16.2448						ProteinFamily_1235779	6	0.658933
ProteinFamily_1055228	3.51143	4.2901	8.80645	7.40528	8.60022	5.8892	6.86095	5.16748						ProteinFamily_123584	3	0.998397
ProteinFamily_1055229	0.677313	0.798099	0.933558	1.42873	1.59567	1.66392	1.478	1.36211						ProteinFamily_1235895	7	0.997855
ProteinFamily_1055234	2.00879	5.88264	16.678	21.4638	24.8513	28.1186	27.7732	32.2148						ProteinFamily_123590	8	0.915009
ProteinFamily_1055246	1.7911	3.01709	3.98189	3.04258	2.51175	2.03304	1.58498	1.18568						ProteinFamily_1235915	7	0.999453
ProteinFamily_105527	12.3178	19.1295	25.4941	27.4981	26.1605	22.8173	20.0854	18.2058						ProteinFamily_1235938	7	0.999978
ProteinFamily_1055278	2.96129	5.44474	7.71253	4.1342	3.48094	3.52514	2.75756	2.70127						ProteinFamily_123617	7	0.999793
ProteinFamily_1055298	96.9169	69.2049	42.107	21.0028	13.4555	13.3395	10.212	7.40121						ProteinFamily_1236579	7	0.992336
ProteinFamily_1055326	7.87849	5.19126	3.23631	3.76213	3.58157	3.20295	2.98163	2.13913						ProteinFamily_123681	4	0.394407
ProteinFamily_1055331	2.26033	3.58727	3.47828	2.89259	2.04034	1.72002	0.924635	0.694268						ProteinFamily_1237028	3	0.999431
ProteinFamily_1055338	2.84688	3.03514	2.69469	2.66739	2.57582	2.36947	2.38318	2.3588						ProteinFamily_123712	6	0.94689
ProteinFamily_1055340	9.63928	12.0844	12.9466	10.7897	10.7451	10.9373	11.3941	11.1581						ProteinFamily_1237127	9	0.99662
ProteinFamily_1055348	0.113175	0.258779	0.995992	1.64272	2.28617	2.44048	2.69284	3.06914						ProteinFamily_1237189	5	0.57097
ProteinFamily_105538	6.14116	7.51244	7.64756	6.73992	5.72886	5.90824	4.51521	4.7952						ProteinFamily_123719	8	0.998803
ProteinFamily_1055401	3.01102	3.11595	2.89523	2.73993	2.60023	2.40933	2.44976	2.30664						ProteinFamily_1237260	7	0.999485
ProteinFamily_1055437	3.61502	5.32686	8.00376	8.27602	6.77906	4.67695	3.31426	2.09375						ProteinFamily_1237309	9	0.994454
ProteinFamily_1055446	0.604575	1.24665	1.98915	2.31001	3.43008	4.59717	4.97975	5.26139						ProteinFamily_1237784	2	0.749248
ProteinFamily_1055506	14.3736	10.2005	5.8195	5.09246	4.74971	4.57371	3.35899	2.73344						ProteinFamily_123785	8	0.53322
ProteinFamily_1055649	3.84607	2.55741	1.85189	1.79763	1.54269	1.41215	1.15713	0.979939						ProteinFamily_1238034	1	0.669933
ProteinFamily_1055653	1.43635	1.9519	4.99503	7.65888	11.1527	14.8333	15.7826	16.6922						ProteinFamily_1238139	7	0.997742
ProteinFamily_1055657	7.93897	5.06008	3.35933	1.59873	1.21093	1.35005	0.5097	0.43467						ProteinFamily_1238149	1	0.883518
ProteinFamily_1055694	6.76068	5.52643	2.77751	1.49893	1.12795	1.62771	0.950051	0.620482						ProteinFamily_1238489	1	0.890069
ProteinFamily_1055728	1.4705	2.22173	2.71822	2.98237	3.12311	2.93139	2.41754	2.10554						ProteinFamily_123948	8	0.640017
ProteinFamily_1055754	0.467298	0.843349	4.55389	11.0014	14.1283	15.9925	16.4111	18.7765						ProteinFamily_123960	7	0.997617
ProteinFamily_105576	0.45779	0.68304	2.40024	3.33952	3.40718	3.3061	3.29741	3.47617						ProteinFamily_123979	7	0.924359
ProteinFamily_1055805	2.20853	3.22231	3.94204	3.44231	2.81504	2.01708	1.55522	1.19787						ProteinFamily_123997	2	0.917457
ProteinFamily_1055818	155.597	121.297	95.5106	76.0239	64.2438	62.8489	58.9348	53.1301						ProteinFamily_124107	6	0.626699
ProteinFamily_1055852	10.64	12.9981	19.5439	23.1006	23.6975	24.2159	25.9523	28.9017						ProteinFamily_124136	7	0.998079
ProteinFamily_1055865	1.87995	2.55713	3.58276	3.78899	4.53673	4.7136	4.24674	4.66234						ProteinFamily_1241930	7	0.96067
ProteinFamily_1055894	19.3069	15.6714	9.78122	6.83554	4.79741	3.77695	3.18555	3.01083						ProteinFamily_1241937	4	0.850022
ProteinFamily_105592	1.35732	1.62775	1.86534	1.64733	1.41981	1.01344	0.827642	0.687703						ProteinFamily_1241978	7	0.999836
ProteinFamily_1055934	11.8594	17.9393	22.9476	22.022	23.2059	23.1183	24.7501	25.2071						ProteinFamily_1242019	1	0.697857
ProteinFamily_1055966	0.533701	0.787395	1.99924	1.80983	1.89488	1.88486	1.80527	2.05351						ProteinFamily_1242181	10	0.980171
ProteinFamily_105597	2.21038	3.20263	4.30655	4.99209	4.71448	4.90286	3.80587	3.03089						ProteinFamily_1242233	6	0.979074
ProteinFamily_1055995	12.5687	17.0901	19.7718	17.1214	17.4709	17.5512	17.4465	17.1861						ProteinFamily_124227	9	0.976831
ProteinFamily_1056031	2.57555	6.48921	13.9744	18.1733	19.2384	20.6072	22.1528	23.8287						ProteinFamily_124230	9	0.948031
ProteinFamily_105614	6.20029	13.8029	19.4397	19.0598	18.7132	18.8563	17.1631	18.2265						ProteinFamily_124270	6	0.933669
ProteinFamily_1056291	4.29135	7.5766	12.5802	18.9272	20.2951	19.7745	18.9396	16.3209						ProteinFamily_1242870	9	0.257764
ProteinFamily_1056305	20.428	18.4371	11.6719	8.56176	5.94473	4.79627	4.30147	3.31123						ProteinFamily_1242981	10	0.984312
ProteinFamily_1056328	1.4874	2.81756	2.99349	3.02175	2.53587	1.96741	1.44587	1.29781						ProteinFamily_124354	2	0.779897
ProteinFamily_1056362	1.65818	3.28239	5.78098	9.36373	10.6215	10.0603	10.4708	10.174						ProteinFamily_1243542	5	0.764267
ProteinFamily_1056375	0.750173	1.67543	4.05079	5.29327	5.99271	5.97396	6.74069	7.23292						ProteinFamily_1244187	7	0.988702
ProteinFamily_1056415	0.117466	0.346585	1.49645	1.59558	2.08948	2.60698	2.80231	2.89725						ProteinFamily_1244579	2	0.994831
ProteinFamily_1056459	1.65812	3.12977	3.16356	3.48833	3.41971	3.91509	3.96321	3.32446						ProteinFamily_124468	10	0.506904
ProteinFamily_1056466	3.32755	5.99805	10.7699	16.7143	17.4836	16.9587	17.0255	14.1327						ProteinFamily_1244722	7	0.999911
ProteinFamily_1056496	4.70958	6.35185	7.28712	6.84148	5.75873	4.86782	3.782	3.62862						ProteinFamily_1245045	6	0.961645
ProteinFamily_1056502	1.05516	1.2608	1.72851	2.85978	3.07436	3.19319	2.70409	2.58335						ProteinFamily_1245143	9	0.997387
ProteinFamily_1056535	180.511	143.817	100.068	73.6162	57.9908	54.653	52.7328	48.8548						ProteinFamily_1245321	7	0.914811
ProteinFamily_105658	13.147	11.5421	7.11864	5.54122	3.46952	2.33656	2.09867	2.26508						ProteinFamily_1245478	3	0.999006
ProteinFamily_105664	0.982791	0.868646	1.48191	2.08567	2.6032	2.68103	2.03827	2.51886						ProteinFamily_1245624	9	0.926751
ProteinFamily_1056653	0.706211	1.21071	4.4983	6.68705	7.94985	8.66587	9.36988	11.2368						ProteinFamily_1247101	8	0.994434
ProteinFamily_1056667	4.09908	7.15887	12.5207	19.2144	21.1471	21.1051	21.2422	22.2318						ProteinFamily_124729	9	0.993209
ProteinFamily_1056689	10.4647	6.6917	4.63544	5.10858	4.62775	4.21306	3.71394	2.84154						ProteinFamily_1247382	1	0.926648
ProteinFamily_105673	3.63651	8.47648	5.77882	3.10291	2.05312	1.47466	0.789331	0.555712						ProteinFamily_124751	9	0.994773
ProteinFamily_1056816	0.87211	2.62835	5.30534	8.44463	10.5572	10.7666	11.072	10.2801						ProteinFamily_1247896	7	0.998858
ProteinFamily_1056847	26.217	22.2938	14.8	10.38	7.17556	5.77328	4.88896	4.49353						ProteinFamily_1248345	7	0.99999
ProteinFamily_105686	6.02688	9.73539	15.7698	22.1868	25.3811	24.6087	25.4499	25.1934						ProteinFamily_1248454	4	0.854894
ProteinFamily_1056878	10.3091	8.73784	4.57761	3.31901	2.30421	1.69839	1.66891	1.55913						ProteinFamily_1248533	6	0.913507
ProteinFamily_1056987	150.481	109.836	73.3928	48.7561	37.0341	36.2483	31.7574	28.4148						ProteinFamily_1248574	9	0.543196
ProteinFamily_1057022	13.6941	24.1305	23.6253	18.9494	15.6757	14.1888	12.3386	11.8315						ProteinFamily_1248599	2	0.625405
ProteinFamily_1057090	6.71295	7.92593	7.5055	6.04342	6.26405	6.51971	6.3231	6.00001						ProteinFamily_1248619	10	0.842949
ProteinFamily_1057096	10.1317	17.605	29.7646	43.8163	51.5738	50.8285	53.0595	53.8265						ProteinFamily_1248630	7	0.999942
ProteinFamily_1057113	143.138	112.01	69.1107	42.806	30.8887	27.3853	25.6574	24.3102						ProteinFamily_1248639	1	0.94454
ProteinFamily_1057183	2.06375	3.67231	3.42439	2.94814	2.26288	1.99267	1.12249	0.836278						ProteinFamily_124889	5	0.779616
ProteinFamily_1057228	12.0407	7.80534	4.74952	2.0348	1.13909	1.43606	0.79158	0.690121						ProteinFamily_124891	2	0.532713
ProteinFamily_1057286	5.55155	6.59845	8.13936	9.79289	8.69377	7.26747	5.44317	4.51196						ProteinFamily_1248974	1	0.882681
ProteinFamily_105733	148.508	115.642	65.0908	37.4334	23.2014	20.067	17.2045	18.0524						ProteinFamily_124903	1	0.441922
ProteinFamily_1057334	11.4031	8.41192	4.80138	4.76294	4.24924	4.00249	3.03184	2.31329						ProteinFamily_1249163	2	0.73929
ProteinFamily_1057399	0.332469	1.00197	1.66686	2.37383	3.53955	4.49467	4.85664	4.68889						ProteinFamily_1249210	6	0.986208
ProteinFamily_10574	4.96501	5.55487	10.8528	9.88896	10.6483	8.48724	9.16777	7.60531						ProteinFamily_124927	5	0.945928
ProteinFamily_105741	1.67524	2.4193	4.51464	7.60245	7.37342	7.21469	6.94005	7.01122						ProteinFamily_1249368	6	0.998784
ProteinFamily_105742	6.56842	5.34163	2.63487	1.92092	1.75247	1.54746	0.616793	0.451748						ProteinFamily_1249498	7	0.784391
ProteinFamily_1057449	13.8866	10.3465	6.3271	4.27375	2.74297	2.19191	1.65212	1.55701						ProteinFamily_124962	7	0.999993
ProteinFamily_1057462	1.04542	1.43102	3.05371	3.31108	3.76599	3.82606	3.86113	4.11113						ProteinFamily_124994	9	0.761144
ProteinFamily_1057475	5.4004	7.30918	8.16513	7.60433	6.0574	4.77996	3.384	3.00417						ProteinFamily_1249952	1	0.994969
ProteinFamily_1057714	2.3648	2.71526	3.25701	2.67684	2.38549	1.86248	1.55827	1.21469						ProteinFamily_1249990	2	0.471242
ProteinFamily_105781	2.03206	2.89424	3.37864	3.04615	2.60157	2.1538	1.67094	1.5031						ProteinFamily_125016	2	0.943821
ProteinFamily_1057849	15.0155	14.3024	9.44469	6.23725	4.97439	3.68541	2.85456	2.36622						ProteinFamily_1250203	7	0.999193
ProteinFamily_1057860	0.793115	1.88506	2.54743	2.25001	2.1492	1.92772	1.68784	1.56853						ProteinFamily_1250219	2	0.904088
ProteinFamily_1057870	3.55872	4.78489	4.84097	3.81043	4.13468	3.70647	4.05055	3.76739						ProteinFamily_12507	5	0.832815
ProteinFamily_105798	150.655	118.096	83.1684	65.1448	44.1187	45.7086	42.6159	35.0529						ProteinFamily_1250858	1	0.892679
ProteinFamily_1057995	3.53925	5.184	5.75313	5.68604	6.62671	7.13109	7.11308	7.96991						ProteinFamily_1250871	7	0.999994
ProteinFamily_105805	1.63205	3.68878	5.15135	5.85307	7.25597	7.2511	7.34926	8.1181						ProteinFamily_1251102	8	0.700151
ProteinFamily_1058065	8.98351	10.786	8.73559	7.33609	6.78242	7.12391	6.52027	5.97453						ProteinFamily_1251558	1	0.7156
ProteinFamily_1058101	3.92705	7.85926	5.95679	4.16842	3.53108	2.96808	2.88657	3.13815						ProteinFamily_125168	7	0.999822
ProteinFamily_105812	26.4789	31.1117	32.2879	30.9698	26.2797	25.1345	25.1195	24.2132						ProteinFamily_1251851	2	0.587175
ProteinFamily_105822	2.73792	5.18022	7.16795	6.97961	8.25123	9.16705	8.67011	9.86706						ProteinFamily_1252233	7	0.999947
ProteinFamily_1058224	26.9687	46.451	59.3074	59.9581	55.1629	46.9316	40.5619	34.0137						ProteinFamily_1252369	9	0.960174
ProteinFamily_1058283	2.83997	4.02914	5.08257	5.50478	5.54396	5.20942	4.19372	3.27565						ProteinFamily_125252	2	0.945812
ProteinFamily_1058380	1.7698	2.41332	3.45202	4.88417	4.81022	5.01133	4.86711	5.27941						ProteinFamily_1252553	5	0.522541
ProteinFamily_1058403	10.1056	16.9574	19.2979	16.6201	12.8779	9.4948	6.8753	4.69465						ProteinFamily_1252686	7	0.998924
ProteinFamily_105850	17.3808	28.9786	43.2409	52.8339	55.122	51.8172	49.8758	48.6628						ProteinFamily_125272	7	0.991972
ProteinFamily_105858	10.8367	6.34561	3.67153	1.59055	0.903017	0.705607	0.427855	0.246512						ProteinFamily_12532	7	0.98194
ProteinFamily_1058580	7.08434	11.8693	23.1225	41.0875	48.8746	50.547	53.1191	53.436						ProteinFamily_1253209	5	0.691638
ProteinFamily_105859	25.7446	20.0942	12.2281	7.62529	5.47187	3.99135	3.56693	2.66524						ProteinFamily_1253713	3	0.996665
ProteinFamily_105862	0.23065	0.294613	0.993608	1.09427	1.28883	1.53673	1.21879	1.28885						ProteinFamily_125383	7	0.999961
ProteinFamily_105872	3.65715	6.41845	10.7623	15.7192	18.4105	15.612	14.5602	13.3239						ProteinFamily_125394	5	0.965315
ProteinFamily_105878	5.20874	7.48254	8.35237	7.42953	5.45634	4.03356	2.61355	2.09554						ProteinFamily_125402	2	0.689206
ProteinFamily_105880	1.73407	2.48883	4.63027	6.34115	7.78165	10.3065	10.9425	11.1521						ProteinFamily_1254439	7	0.999811
ProteinFamily_1058919	0.769275	1.44452	7.16772	16.9151	23.0516	25.433	28.1192	29.1893						ProteinFamily_1254478	9	0.976785
ProteinFamily_1058944	4.15329	6.63122	7.07768	6.19572	6.32121	6.40939	6.71578	6.65037						ProteinFamily_1254503	7	0.999981
ProteinFamily_105905	2.78999	3.16598	3.41501	2.88302	2.86945	2.67445	1.59175	1.34968						ProteinFamily_1255118	4	0.612082
ProteinFamily_1059054	13.1271	21.5955	29.8587	35.1217	36.5599	36.041	35.901	35.0986						ProteinFamily_1255246	9	0.993817
ProteinFamily_1059065	0.615167	1.12826	1.84765	3.01143	4.08461	4.55755	4.54256	4.65582						ProteinFamily_1255271	6	0.980098
ProteinFamily_1059068	5.33314	2.7275	2.85201	3.60709	3.66369	3.22317	2.90767	2.3347						ProteinFamily_1255301	5	0.643655
ProteinFamily_1059120	3.07674	4.31864	8.45524	10.3818	11.712	12.9235	12.9204	13.3537						ProteinFamily_125532	9	0.83393
ProteinFamily_1059161	119.356	82.499	40.7804	16.3808	8.98675	6.52658	4.70909	2.82696						ProteinFamily_1255460	7	0.963046
ProteinFamily_1059176	3.48361	4.35876	5.58181	6.49804	6.03545	5.00348	3.55024	3.39002						ProteinFamily_1255527	1	0.51363
ProteinFamily_1059187	2.1385	9.84811	29.0169	35.3354	39.6733	44.2541	45.1532	54.7634						ProteinFamily_1255610	6	0.49543
ProteinFamily_1059216	0.618637	1.89805	3.77873	5.37811	5.5693	5.30342	5.38745	5.22461						ProteinFamily_1255626	4	0.999044
ProteinFamily_1059233	5.95868	7.52006	8.60057	8.3375	9.02142	9.48891	9.2095	9.88317						ProteinFamily_1255662	10	0.874717
ProteinFamily_1059275	1.93084	2.92525	3.98849	4.84784	4.78507	3.94813	4.01506	3.76721						ProteinFamily_1255921	5	0.683769
ProteinFamily_105933	199.428	161.848	111.188	82.7219	62.2152	59.8171	56.2881	52.3941						ProteinFamily_125631	9	0.885142
ProteinFamily_1059351	1.21558	2.07039	3.91916	5.42704	7.06839	6.76495	7.78124	9.15058						ProteinFamily_125641	9	0.867625
ProteinFamily_1059365	8.34243	8.21324	5.3661	3.92947	3.18855	2.15937	2.09504	2.03992						ProteinFamily_125648	5	0.674873
ProteinFamily_1059403	73.7387	64.9375	43.8348	32.7697	22.4536	20.4762	19.9506	19.7508						ProteinFamily_1256623	9	0.517117
ProteinFamily_1059457	10.6591	15.5485	18.411	17.1472	18.5839	18.7762	18.5779	18.9134						ProteinFamily_1256885	9	0.952643
ProteinFamily_1059505	1.6714	3.6852	5.12765	5.68966	6.84409	6.76644	6.70603	7.43769						ProteinFamily_125725	2	0.619115
ProteinFamily_105953	70.1108	62.5896	42.4703	31.6338	22.9724	20.8175	20.1324	18.9137						ProteinFamily_1257678	2	0.547806
ProteinFamily_1059601	9.40198	12.1083	14.8463	13.4834	14.2482	14.2791	13.8049	14.1671						ProteinFamily_1257732	6	0.485433
ProteinFamily_1059685	1.38696	2.70273	9.27476	12.8812	15.5106	18.5705	19.8982	26.9881						ProteinFamily_1257833	7	0.999845
ProteinFamily_1059908	4.04059	5.7133	7.84787	6.68886	6.7662	6.79223	7.62697	7.38091						ProteinFamily_125809	9	0.987438
ProteinFamily_1060061	14.8366	20.8471	24.8574	24.0417	26.3734	27.3075	28.2992	28.508						ProteinFamily_125854	5	0.839659
ProteinFamily_1060118	0.356954	0.887109	3.30243	5.02395	5.98525	7.06297	7.18446	8.83247						ProteinFamily_125962	1	0.664552
ProteinFamily_106019	13.4459	12.434	9.10781	7.59051	4.1377	3.57968	3.64031	3.04228						ProteinFamily_126011	1	0.538002
ProteinFamily_1060294	0.123973	0.878476	1.28644	1.66869	1.33165	1.3133	1.1745	1.08607						ProteinFamily_1260561	3	0.999515
ProteinFamily_1060348	2.61338	2.784	2.62735	2.71209	2.32516	2.2249	2.18342	2.09901						ProteinFamily_126058	2	0.542122
ProteinFamily_106036	13.3495	11.3181	8.54656	6.69474	4.86794	3.38508	3.57409	2.69022						ProteinFamily_1260826	4	0.937097
ProteinFamily_1060371	0.528427	1.66803	3.28283	5.0154	5.928	5.66347	5.56248	5.13112						ProteinFamily_1261789	3	0.867367
ProteinFamily_1060569	0.669643	1.12148	5.77898	14.2871	18.897	20.4567	21.2728	23.4326						ProteinFamily_1261868	9	0.974345
ProteinFamily_1060570	14.8189	26.3251	37.215	43.3646	42.7525	40.4378	38.9027	37.8939						ProteinFamily_1261869	4	0.659546
ProteinFamily_1060590	4.95965	5.95603	11.3251	10.1683	11.352	8.33731	9.56427	7.89074						ProteinFamily_1261926	10	0.376252
ProteinFamily_1060639	1.74302	4.15292	5.52696	6.03644	7.242	7.20422	6.91989	7.7944						ProteinFamily_1261927	9	0.699925
ProteinFamily_1060663	1.55864	2.96576	2.77997	2.34314	1.7235	1.25442	0.679332	0.483869						ProteinFamily_1262125	10	0.999208
ProteinFamily_1060664	3.55043	6.60841	11.007	16.5521	17.3487	16.3854	15.5159	12.7181						ProteinFamily_1262171	2	0.760828
ProteinFamily_1060675	0.080955	0.295222	1.00017	1.79925	2.12082	2.74661	2.53026	2.60187						ProteinFamily_1262205	5	0.436261
ProteinFamily_1060676	0.760111	1.90624	2.50877	2.28794	2.16641	1.79248	1.61597	1.32082						ProteinFamily_1262337	7	0.999964
ProteinFamily_1060678	2.24946	3.32501	4.92944	5.61612	5.78377	5.45455	4.55182	4.67143						ProteinFamily_1262449	6	0.985083
ProteinFamily_1060685	0.696834	1.36397	7.37329	17.5339	22.7732	24.8162	25.8417	27.4399						ProteinFamily_1262472	7	0.999986
ProteinFamily_1060692	0.565879	1.27804	1.75589	1.89469	2.09273	2.07728	1.82557	1.42467						ProteinFamily_1262615	2	0.903387
ProteinFamily_1060694	1.03868	1.51414	2.90001	3.40095	3.96911	3.21177	3.86936	3.9662						ProteinFamily_1262751	8	0.352935
ProteinFamily_1060695	141.887	101.404	43.2307	19.1347	8.58707	4.98436	3.37645	3.57788						ProteinFamily_1262765	8	0.999391
ProteinFamily_1060696	19.628	17.6015	11.0204	7.52831	5.51213	3.85164	3.51834	3.22467						ProteinFamily_1263123	1	0.401342
ProteinFamily_1060698	0.632795	1.02907	5.01279	12.5481	16.2492	17.2283	17.2902	18.2522						ProteinFamily_1263422	7	0.998688
ProteinFamily_1060711	72.1581	63.5363	41.9124	31.554	22.248	20.0111	19.4676	19.7458						ProteinFamily_1263605	7	0.998543
ProteinFamily_1060733	5.69253	7.42665	7.1357	7.21257	6.92562	6.97462	5.7398	5.80958						ProteinFamily_1263761	5	0.570175
ProteinFamily_1060739	4.94974	8.62572	10.5798	10.6617	9.84864	7.47952	5.97453	4.84482						ProteinFamily_1263847	7	0.973785
ProteinFamily_106074	1.12066	1.00088	1.64807	2.22663	2.76686	2.8829	2.29316	2.4586						ProteinFamily_1263885	2	0.626506
ProteinFamily_1060743	1.4286	2.53663	2.32255	1.99745	1.38701	1.10296	0.552496	0.398455						ProteinFamily_1264029	9	0.97746
ProteinFamily_1060744	4.21012	5.0715	11.1435	10.4258	11.5132	9.62232	12.1577	10.7735						ProteinFamily_1264187	5	0.996909
ProteinFamily_1060749	1.50979	2.87909	3.02741	2.44042	1.69654	1.37633	0.712418	0.490512						ProteinFamily_1264920	9	0.225143
ProteinFamily_106077	2.08419	4.43066	7.59963	10.1017	12.6285	12.3768	11.6985	11.0528						ProteinFamily_126496	2	0.90238
ProteinFamily_1060773	0.211467	1.43827	2.96232	2.73887	2.5481	2.50116	2.22303	2.79927						ProteinFamily_126508	10	0.900945
ProteinFamily_1060776	2.09738	2.75748	5.82118	6.61541	7.37102	6.34355	7.26084	7.66544						ProteinFamily_1265180	5	0.956156
ProteinFamily_1060778	4.40145	10.0218	12.5195	11.2972	7.78383	5.31949	4.31466	2.82988						ProteinFamily_1265794	7	0.998886
ProteinFamily_1060779	10.21	7.14641	3.47174	2.02796	1.76129	2.20145	1.26134	1.25299						ProteinFamily_126587	2	0.92677
ProteinFamily_106078	10.1936	11.2676	13.2816	11.525	11.4533	11.6438	10.251	9.98205						ProteinFamily_1266164	10	0.937411
ProteinFamily_1060789	89.6114	82.5823	55.0374	39.266	28.0013	26.2634	23.5236	23.6315						ProteinFamily_1266664	10	0.937397
ProteinFamily_1060805	112.767	89.4707	65.3539	48.7701	37.8466	37.1144	34.4585	29.7324						ProteinFamily_126737	9	0.815069
ProteinFamily_1060809	24.1488	19.3545	12.462	8.3738	6.01952	4.79026	3.88989	3.52646						ProteinFamily_1267962	4	0.190412
ProteinFamily_106082	0.162796	0.646898	1.87713	2.39379	3.09375	3.17939	3.00441	2.69863						ProteinFamily_126833	9	0.986263
ProteinFamily_1060821	1.02345	2.26473	5.74564	5.70083	7.35711	7.32156	8.08132	9.30611						ProteinFamily_1268524	2	0.979132
ProteinFamily_1060830	6.40401	4.71248	3.57469	4.13917	3.43047	3.31909	2.53785	1.96395						ProteinFamily_126856	1	0.999432
ProteinFamily_1060836	10.8167	7.90814	5.02668	3.0266	2.25545	1.86468	1.05808	0.832594						ProteinFamily_1268637	6	0.986098
ProteinFamily_1060837	6.62472	11.4078	24.6064	31.1661	35.6609	37.6661	37.3544	41.9666						ProteinFamily_1268639	3	0.998749
ProteinFamily_106084	2.24277	7.58343	22.8547	29.9359	35.2215	42.9406	43.3149	49.1717						ProteinFamily_1268702	6	0.73768
ProteinFamily_106085	5.28785	8.79758	11.3713	11.3499	13.1099	14.8362	16.2122	16.1896						ProteinFamily_1268786	7	0.998453
ProteinFamily_1060854	0.718637	1.33109	7.11471	16.928	21.7529	24.0932	25.2026	26.6204						ProteinFamily_1268947	5	0.40001
ProteinFamily_106086	159.891	127.723	76.6691	52.0901	38.1892	35.7481	31.6138	28.9947						ProteinFamily_1269447	9	0.713613
ProteinFamily_1060874	3.90897	6.56981	8.61531	8.42648	8.86906	7.72194	8.30597	8.36756						ProteinFamily_126946	5	0.996484
ProteinFamily_1060880	1.14785	1.80775	2.36092	2.69458	2.70029	2.82873	2.47643	2.25995						ProteinFamily_1269465	9	0.39255
ProteinFamily_1060884	0.576685	4.7875	14.0973	15.4758	15.5353	14.7779	14.7349	14.6241						ProteinFamily_1269533	8	0.916636
ProteinFamily_106092	1.04666	2.88859	4.66614	5.26038	5.15675	4.19283	4.41159	4.25576						ProteinFamily_1269658	8	0.984126
ProteinFamily_1060921	2.8002	5.70764	6.44959	4.77856	4.06004	3.39805	2.74146	2.27219						ProteinFamily_1269674	7	0.933727
ProteinFamily_1060932	4.44768	5.09298	10.0637	8.89368	9.96112	7.23826	8.57556	7.10848						ProteinFamily_126971	5	0.492754
ProteinFamily_1060942	64.9271	57.9647	38.2771	27.8446	19.3859	18.0081	17.0213	17.233						ProteinFamily_1269887	9	0.417145
ProteinFamily_1060960	0.841493	0.986053	1.05307	1.57183	1.72311	1.77895	1.57438	1.54989						ProteinFamily_1270277	7	0.999498
ProteinFamily_1060966	0.697365	0.95702	1.12127	1.22498	1.53942	1.52586	1.56771	1.57078						ProteinFamily_1270302	7	0.998924
ProteinFamily_1060970	2.28524	3.78529	5.54457	7.1951	7.09404	4.89229	3.67046	2.48925						ProteinFamily_1270320	3	0.157565
ProteinFamily_1060973	4.53543	10.7337	7.58465	3.88584	1.88994	1.25563	0.819931	0.679848						ProteinFamily_1270466	1	0.366155
ProteinFamily_1061080	12.7079	10.4548	6.56368	4.49921	2.95026	2.21849	2.26441	1.7179						ProteinFamily_1270512	6	0.937083
ProteinFamily_1061081	4.23577	5.42237	6.76518	8.58469	8.25938	7.01994	5.47132	4.57445						ProteinFamily_1270561	9	0.742402
ProteinFamily_1061113	1.29356	1.81994	2.55007	3.38482	3.32184	2.90275	2.32665	2.57287						ProteinFamily_1270674	7	0.99975
ProteinFamily_1061115	0.650273	1.71481	3.92024	4.12196	5.01552	4.25887	4.11114	5.11041						ProteinFamily_1270717	5	0.956684
ProteinFamily_1061118	1.40332	4.37475	13.351	16.4084	18.5925	21.0797	20.3242	23.8019						ProteinFamily_127075	4	0.574829
ProteinFamily_1061120	2.08874	2.80805	3.59999	3.52559	3.32127	2.7516	2.03202	2.17545						ProteinFamily_127099	7	0.999957
ProteinFamily_1061121	5.12059	6.91722	8.04897	7.48375	5.88905	4.78372	3.63497	3.35795						ProteinFamily_1271	7	0.999991
ProteinFamily_1061122	13.1216	19.6837	21.517	19.2322	15.4033	13.6256	9.84032	9.14283						ProteinFamily_1271028	1	0.368743
ProteinFamily_106114	82.0819	69.4185	51.1485	39.374	30.5349	32.7395	27.4768	23.8943						ProteinFamily_1271508	9	0.926988
ProteinFamily_1061168	2.26231	2.19267	2.76066	2.20472	2.15467	1.98751	2.32315	2.03191						ProteinFamily_1271591	8	0.357127
ProteinFamily_1061182	1.35502	1.81285	2.52228	2.86227	2.70878	2.25693	1.51825	1.56827						ProteinFamily_1271678	7	0.99998
ProteinFamily_1061203	5.68784	7.64318	8.4731	7.68613	5.94354	4.61662	3.28399	2.84166						ProteinFamily_1271788	8	0.981849
ProteinFamily_1061211	2.0921	3.85858	5.46303	7.37253	7.09469	5.03299	3.87581	2.42343						ProteinFamily_1272077	5	0.975962
ProteinFamily_1061280	0.41432	1.50082	3.64455	5.52682	7.2975	7.20779	7.69585	7.17608						ProteinFamily_1272102	6	0.962935
ProteinFamily_1061285	6.16845	14.3688	10.5261	5.51696	2.76189	1.99314	1.40965	0.747595						ProteinFamily_127220	9	0.753085
ProteinFamily_1061356	4.08716	4.7098	9.09304	7.99531	8.88011	6.70049	7.77851	6.60715						ProteinFamily_127224	1	0.499752
ProteinFamily_106138	4.76048	7.77237	9.87096	9.31547	9.76399	9.81608	10.019	10.6649						ProteinFamily_1272289	7	0.986362
ProteinFamily_1061398	4.98689	8.26149	8.93127	7.67209	7.81616	7.94155	8.39849	8.3783						ProteinFamily_1272340	10	0.975477
ProteinFamily_1061406	1.23375	1.92619	2.49788	2.19537	1.86313	1.44548	1.06821	1.11181						ProteinFamily_127237	9	0.98352
ProteinFamily_1061488	1.34154	1.75798	3.87374	4.30728	5.24172	4.42236	5.05703	5.77833						ProteinFamily_1272438	3	0.999107
ProteinFamily_1061550	0.360839	1.08637	1.76692	2.56812	3.80534	4.91881	5.49987	5.46895						ProteinFamily_1272539	7	0.994413
ProteinFamily_1061562	3.69551	6.8486	9.04437	8.49758	8.94447	8.34511	8.35691	8.43234						ProteinFamily_1273429	7	0.998397
ProteinFamily_1061607	2.62496	3.29315	3.73982	4.74801	5.99705	7.16586	7.63363	7.7408						ProteinFamily_1273927	7	0.998182
ProteinFamily_1061688	1.232	4.98669	13.7963	15.5183	15.4609	15.3676	15.2747	15.4416						ProteinFamily_1274040	1	0.989947
ProteinFamily_1061767	6.25505	7.28631	8.33407	7.69485	8.37306	8.56437	8.19326	8.38961						ProteinFamily_1274415	6	0.938758
ProteinFamily_1061788	9.65104	5.82281	3.70612	2.06273	1.35577	1.22901	0.512609	0.273081						ProteinFamily_1274815	9	0.98629
ProteinFamily_1061810	1.90497	4.13165	4.76839	6.52645	5.73394	3.83499	3.15906	2.12885						ProteinFamily_127495	5	0.941534
ProteinFamily_1061840	8.98773	12.2306	13.6775	12.8029	10.1793	8.08529	5.93003	5.28674						ProteinFamily_1275438	7	0.990245
ProteinFamily_1061844	10.31	14.3676	17.7418	16.9147	18.2562	18.5188	17.8143	18.4458						ProteinFamily_1275560	2	0.965157
ProteinFamily_1061950	5.37613	9.18337	10.5496	8.67919	6.95805	5.8052	4.37584	2.99401						ProteinFamily_127557	4	0.971539
ProteinFamily_1061951	17.7501	16.1973	10.4556	7.50628	5.33751	3.81602	3.54804	3.6225						ProteinFamily_1275629	3	0.999501
ProteinFamily_106203	13.7247	26.7216	43.638	56.3205	66.5968	72.5217	79.0846	85.095						ProteinFamily_1275782	2	0.939572
ProteinFamily_1062032	12.8028	18.8083	22.541	21.0656	22.3537	22.6741	22.7326	23.5433						ProteinFamily_127580	6	0.897385
ProteinFamily_1062045	1.60138	2.00287	3.03417	3.79503	3.88313	3.84629	4.28306	2.86428						ProteinFamily_12760	7	0.976247
ProteinFamily_1062084	0.760886	1.57931	2.28029	2.30628	2.50988	2.43331	2.28502	1.9578						ProteinFamily_127601	1	0.549419
ProteinFamily_1062124	10.1406	13.3458	15.1831	14.059	14.9444	15.614	16.2205	17.143						ProteinFamily_127612	5	0.988456
ProteinFamily_1062139	1.3181	2.00064	2.49814	2.67397	2.60949	2.48224	1.99996	1.54865						ProteinFamily_127623	9	0.506458
ProteinFamily_1062211	1.3983	1.54563	1.84428	2.91379	3.13926	3.43427	3.01098	2.69896						ProteinFamily_127625	2	0.727893
ProteinFamily_1062270	1.29654	1.92541	3.92609	4.51979	5.49247	4.64042	5.28561	6.2389						ProteinFamily_1276719	9	0.973332
ProteinFamily_1062302	11.8854	8.57807	5.53837	5.16985	4.55151	4.1856	3.56184	2.73506						ProteinFamily_1276840	2	0.870766
ProteinFamily_1062386	2.90733	4.19187	7.52287	11.5045	10.9604	10.9549	11.5522	9.48224						ProteinFamily_127705	2	0.995917
ProteinFamily_106239	3.7878	7.09082	12.7398	19.0726	21.2747	20.2307	19.6321	16.8917						ProteinFamily_1277289	7	0.999989
ProteinFamily_1062396	3.38792	6.25031	7.20243	5.25918	4.51788	3.60889	2.98675	2.7168						ProteinFamily_127730	2	0.999015
ProteinFamily_1062426	20.5422	16.6133	10.6432	7.45375	4.93387	3.86332	3.31699	3.019						ProteinFamily_1277307	7	0.763097
ProteinFamily_1062539	10.8677	15.2792	19.1157	18.5092	14.5115	11.9069	9.26978	9.2446						ProteinFamily_1277498	6	0.94185
ProteinFamily_106254	9.70363	15.2772	20.1005	20.7423	20.8902	21.4362	20.6098	21.1101						ProteinFamily_1277642	7	0.999973
ProteinFamily_1062591	15.0921	13.49	8.78739	6.49115	4.7714	3.72044	3.2662	3.06108						ProteinFamily_127773	9	0.988687
ProteinFamily_1062718	2.58906	2.77365	3.1001	2.63754	2.29689	1.64744	1.27422	1.02911						ProteinFamily_1277788	2	0.976169
ProteinFamily_1062773	1.79229	5.29038	6.31375	4.4451	2.99777	2.18206	1.44436	1.01121						ProteinFamily_1278031	2	0.494158
ProteinFamily_1062782	3.49972	5.69658	8.35247	10.481	9.4529	8.65179	7.56335	7.33529						ProteinFamily_1278046	1	0.704267
ProteinFamily_1062830	1.07173	1.43695	1.85117	1.71723	1.44721	1.04951	0.82368	0.727142						ProteinFamily_127814	9	0.775168
ProteinFamily_1062902	2.25322	3.86435	6.56871	9.3359	10.4957	9.18509	8.19384	7.00582						ProteinFamily_127817	7	0.99916
ProteinFamily_1062953	6.32945	9.21622	12.0184	13.6294	13.69	12.8742	10.8751	8.95731						ProteinFamily_1278309	10	0.887469
ProteinFamily_1062989	18.0385	16.5719	11.5446	9.4272	8.52385	8.47172	8.47575	8.59991						ProteinFamily_127849	5	0.683513
ProteinFamily_1063067	0.906971	1.76279	2.23068	2.02968	1.88167	1.49607	1.34647	1.03991						ProteinFamily_1278646	9	0.735919
ProteinFamily_106312	4.91226	6.07472	11.7639	9.9244	11.7266	8.83142	9.95955	7.98402						ProteinFamily_1278761	5	0.564951
ProteinFamily_1063170	0.809751	1.41233	1.85282	1.59813	1.44093	1.03873	0.849202	0.742752						ProteinFamily_127922	8	0.829158
ProteinFamily_1063289	47.0842	36.222	33.9464	28.5438	22.6316	23.4183	20.9543	16.9861						ProteinFamily_1279404	2	0.682557
ProteinFamily_1063388	13.6693	20.4146	26.1683	26.1834	24.6933	21.4913	19.6243	17.698						ProteinFamily_127949	5	0.697802
ProteinFamily_106343	6.40944	9.30751	10.4803	9.79486	7.47721	5.89494	3.9606	3.52173						ProteinFamily_128005	7	0.999275
ProteinFamily_1063458	2.31556	4.33915	7.17811	9.499	8.8798	6.25108	5.56632	4.55611						ProteinFamily_128027	6	0.923012
ProteinFamily_1063471	0.8271	4.01468	13.0597	13.7672	15.2384	15.6698	14.2813	14.3154						ProteinFamily_128028	10	0.892614
ProteinFamily_1063479	6.1569	4.4996	3.62003	4.08776	3.55128	3.18167	2.66475	1.97341						ProteinFamily_128085	9	0.586577
ProteinFamily_1063560	0.934248	2.4025	2.91943	2.81783	2.94384	2.54026	2.11912	2.19909						ProteinFamily_128096	3	0.998846
ProteinFamily_1063625	0.598813	2.52086	5.78928	7.61932	8.55051	9.10709	9.07841	11.1869						ProteinFamily_128108	1	0.555641
ProteinFamily_1063630	1.56253	2.23416	2.92424	3.32876	3.41799	3.38334	3.01105	2.76278						ProteinFamily_1281726	6	0.991843
ProteinFamily_1063717	4.24233	4.69176	5.45994	4.54076	4.75373	5.82176	5.75054	5.5113						ProteinFamily_128205	1	0.684522
ProteinFamily_1063720	29.6957	33.8412	35.3419	33.893	30.7189	28.7746	30.0781	28.4579						ProteinFamily_1282218	8	0.44283
ProteinFamily_106377	4.50031	8.04015	18.5572	23.6862	26.3109	30.5492	32.8911	37.1448						ProteinFamily_1282233	2	0.722825
ProteinFamily_1063793	10.3827	13.9067	17.4423	16.3236	17.4368	17.5195	16.8444	17.4746						ProteinFamily_1282240	8	0.932956
ProteinFamily_1063908	152.662	116.025	78.115	53.3394	39.6326	37.5521	34.178	29.3714						ProteinFamily_1282274	7	0.999834
ProteinFamily_106391	1.23438	1.52814	1.52911	2.14385	2.1969	2.39409	1.9035	1.72539						ProteinFamily_1282276	9	0.168349
ProteinFamily_106401	0.579689	1.01068	3.99054	5.20732	5.23691	5.93684	6.53738	8.01322						ProteinFamily_128242	2	0.923797
ProteinFamily_1064014	1.86207	4.15517	9.34301	14.551	17.7745	18.5063	19.4252	20.5978						ProteinFamily_1282559	2	0.976914
ProteinFamily_106403	1.42973	3.41854	5.85544	6.09896	5.86206	5.55178	5.13191	4.96343						ProteinFamily_1282578	7	0.998975
ProteinFamily_1064084	0.852068	1.59898	3.58687	4.37231	5.17146	5.24484	5.19954	5.82276						ProteinFamily_128287	9	0.718699
ProteinFamily_1064113	13.991	23.1661	32.3251	38.3583	38.4478	35.6002	33.5762	29.5677						ProteinFamily_1283431	7	0.999689
ProteinFamily_1064216	22.4646	18.3563	11.4369	8.87088	5.7277	4.17307	3.1663	3.21355						ProteinFamily_1283884	6	0.994737
ProteinFamily_1064244	1.62151	1.49664	2.04167	2.47794	2.3902	2.53246	2.23893	2.26016						ProteinFamily_1284526	9	0.838475
ProteinFamily_1064357	1.16093	2.40766	3.26074	3.73586	4.22591	5.20033	4.71534	4.7831						ProteinFamily_1284554	7	0.999419
ProteinFamily_1064360	0.690715	2.06375	2.79011	4.3243	5.89396	8.11958	8.64916	8.16549						ProteinFamily_128522	7	0.999725
ProteinFamily_1064374	5.39314	3.81179	1.90714	1.82001	1.86679	1.4966	1.0325	0.822774						ProteinFamily_1285951	7	0.999422
ProteinFamily_1064375	26.3775	21.6035	14.0593	9.58331	6.94293	5.39189	4.69184	4.33355						ProteinFamily_1286314	7	0.999962
ProteinFamily_1064497	1.38459	1.76026	1.67466	1.19462	1.1649	1.01537	0.902569	0.977785						ProteinFamily_128665	10	0.44734
ProteinFamily_1064513	0.0888925	0.349495	1.49288	1.84385	3.08003	3.59511	4.62533	4.33589						ProteinFamily_1286950	1	0.595053
ProteinFamily_1064622	1.64755	4.3409	5.74146	6.30839	7.5771	7.56086	7.22563	8.27897						ProteinFamily_1287044	2	0.974363
ProteinFamily_1064639	4.81838	5.2944	10.5719	9.23746	10.1872	7.67047	8.93205	7.56123						ProteinFamily_1287200	9	0.930406
ProteinFamily_106479	1.8442	2.19799	2.53799	2.34814	2.42996	2.30087	1.97594	1.65371						ProteinFamily_1287288	7	0.997743
ProteinFamily_106484	4.33994	7.41854	9.37773	8.90386	9.42964	9.11297	9.80407	10.1271						ProteinFamily_128747	4	0.999527
ProteinFamily_1064892	0.464251	0.770583	1.38756	1.93	2.34567	2.39255	2.3209	2.51912						ProteinFamily_12876	7	0.988686
ProteinFamily_1064994	2.18482	3.46363	5.55826	7.56766	7.14235	5.28032	3.95464	2.79298						ProteinFamily_1287992	2	0.823575
ProteinFamily_1065039	22.6805	18.8517	11.8314	8.24998	5.85412	4.50845	3.81218	3.36707						ProteinFamily_1288759	7	0.997217
ProteinFamily_1065062	0.594499	2.02839	4.22927	6.62921	8.01732	7.58569	7.60442	7.18957						ProteinFamily_128877	1	0.924821
ProteinFamily_1065094	15.7453	14.2731	9.06997	6.34523	4.23005	3.64566	3.34189	2.92116						ProteinFamily_1289081	3	0.995471
ProteinFamily_1065143	2.30391	4.23279	4.5401	3.47952	3.02844	2.48008	1.63574	1.43023						ProteinFamily_1289093	2	0.746533
ProteinFamily_1065212	3.94351	9.02752	6.46681	3.45883	1.62027	1.03457	0.686531	0.505689						ProteinFamily_1289101	9	0.916956
ProteinFamily_1065233	8.00012	4.95944	3.05116	1.58498	1.00837	0.908543	0.611877	0.3498						ProteinFamily_1289144	2	0.986107
ProteinFamily_1065246	0.738451	2.18396	4.70081	7.18979	8.31795	7.83607	7.85884	7.30233						ProteinFamily_1289148	6	0.989495
ProteinFamily_10653	5.1014	6.46743	7.2383	6.42768	4.67562	3.43197	2.23583	1.87969						ProteinFamily_1289163	2	0.997928
ProteinFamily_1065307	2.06906	2.86625	4.89658	6.41703	7.41526	7.38998	7.54496	7.64734						ProteinFamily_1289209	7	0.73787
ProteinFamily_1065384	0.0724734	0.296321	1.30998	1.68176	2.43221	2.91115	3.4019	3.67856						ProteinFamily_128921	2	0.708092
ProteinFamily_1065386	1.45138	2.79187	2.64179	2.1877	1.4722	1.19394	0.554108	0.342753						ProteinFamily_1289223	7	0.998576
ProteinFamily_1065399	2.88418	5.02547	14.4802	26.3879	34.6928	41.7785	45.4691	51.2842						ProteinFamily_1289253	7	0.999827
ProteinFamily_1065423	22.0626	18.4195	11.8665	8.43459	5.88318	4.61147	3.97271	3.53851						ProteinFamily_128940	7	0.905446
ProteinFamily_106553	4.68294	4.7582	4.03183	1.81767	1.92452	0.83668	0.620299	0.800228						ProteinFamily_1289560	9	0.996546
ProteinFamily_1065625	15.774	26.7725	40.5471	54.5451	61.2334	59.7323	58.6063	58.1451						ProteinFamily_1289691	7	0.999983
ProteinFamily_106575	28.2579	21.7782	12.8434	8.62034	5.69748	4.5009	3.57162	3.05489						ProteinFamily_128999	8	0.670189
ProteinFamily_1065873	2.12247	7.69134	20.254	26.0029	29.6524	33.6994	34.8542	38.9558						ProteinFamily_1290145	8	0.983319
ProteinFamily_106589	0.688417	0.928907	1.15056	1.56456	1.74404	1.77494	1.60558	1.51125						ProteinFamily_1290234	4	0.880453
ProteinFamily_1065948	10.9445	10.8684	9.5446	8.83127	9.21907	8.64714	9.15251	10.0292						ProteinFamily_1290261	1	0.954851
ProteinFamily_1065982	1.81821	4.74017	6.28081	6.89998	7.45275	7.97981	7.7202	8.60157						ProteinFamily_1290353	7	0.995113
ProteinFamily_1066000	4.28948	5.10594	10.0183	8.92203	9.68779	7.30134	8.72647	7.0504						ProteinFamily_129039	9	0.475914
ProteinFamily_1066057	4.93867	6.63417	7.50643	7.16817	5.67753	4.78907	3.53586	3.27489						ProteinFamily_129053	9	0.982592
ProteinFamily_1066060	3.54189	5.5593	10.431	14.9586	15.5023	15.3732	14.1182	13.5978						ProteinFamily_1290647	1	0.730563
ProteinFamily_10661	2.27697	3.95569	5.58388	7.79503	7.65968	5.47468	4.09116	2.82241						ProteinFamily_1290811	9	0.980074
ProteinFamily_1066100	1.62797	5.72194	15.32	16.915	18.2122	18.9888	18.4178	19.0059						ProteinFamily_1290855	6	0.99942
ProteinFamily_1066102	4.65019	6.27079	7.41508	7.30202	6.22574	5.28592	4.11234	3.78644						ProteinFamily_129089	7	0.999845
ProteinFamily_1066103	1.59566	2.37361	3.13267	3.41646	3.35054	3.3118	2.53683	1.9253						ProteinFamily_1290951	9	0.993463
ProteinFamily_1066128	1.17881	1.52403	3.00335	3.54584	3.87667	3.24962	3.71446	3.59984						ProteinFamily_129098	2	0.81185
ProteinFamily_1066139	8.79677	12.6177	14.711	13.291	14.3419	14.5319	15.264	14.0856						ProteinFamily_129102	7	0.997233
ProteinFamily_1066148	2.61402	3.12576	2.82287	2.4389	2.52319	2.65447	2.20726	2.09962						ProteinFamily_1291087	7	0.999961
ProteinFamily_106615	8.77658	6.95526	3.74575	2.01347	1.97863	1.20588	0.734726	0.583904						ProteinFamily_129140	3	0.999675
ProteinFamily_1066151	0.152131	0.525925	1.51937	2.53437	4.10947	4.84273	5.83699	4.92929						ProteinFamily_1291566	2	0.95104
ProteinFamily_1066156	1.71785	1.96752	2.59005	2.28325	2.01594	1.79615	1.51207	1.33338						ProteinFamily_129203	10	0.987554
ProteinFamily_1066160	1.28065	1.75541	3.40995	3.77956	4.48384	3.67246	4.30853	4.44128						ProteinFamily_1292056	6	0.798302
ProteinFamily_1066173	1.44312	4.26114	12.4468	15.8012	17.5066	19.6364	19.2487	21.6258						ProteinFamily_1292495	1	0.512883
ProteinFamily_1066184	21.9543	26.0123	25.8183	25.8605	22.1802	20.1934	19.3065	18.6244						ProteinFamily_1292537	1	0.885288
ProteinFamily_1066187	1.59465	2.91479	2.75682	2.34857	1.60001	1.27038	0.666223	0.462084						ProteinFamily_1292584	1	0.464019
ProteinFamily_1066190	2.2994	3.68149	5.05945	6.52648	6.43583	4.60232	3.53221	2.74237						ProteinFamily_1292585	9	0.923555
ProteinFamily_1066193	238.978	190.606	132.608	96.4069	74.7354	68.9841	66.0762	61.8686						ProteinFamily_12928	5	0.927272
ProteinFamily_1066201	93.2959	72.5791	51.9556	38.8427	29.9387	30.2579	27.1822	22.9893						ProteinFamily_129287	1	0.980685
ProteinFamily_1066211	0.383821	1.07436	1.71575	1.8123	2.01323	2.40902	2.31888	2.07852						ProteinFamily_129293	8	0.633528
ProteinFamily_1066213	11.202	15.8829	22.0527	28.8091	28.3417	27.3136	25.6315	24.0425						ProteinFamily_1292946	2	0.610018
ProteinFamily_1066222	0.48955	0.975313	3.76051	5.28195	5.93861	6.21346	6.84365	8.14762						ProteinFamily_129316	9	0.936574
ProteinFamily_1066233	0.354345	0.834425	1.45096	1.65885	1.90917	2.02442	2.10392	2.24267						ProteinFamily_129339	4	0.999688
ProteinFamily_1066244	25.4482	30.3501	33.6739	35.5326	32.1373	29.1934	28.5479	26.8019						ProteinFamily_129353	2	0.996809
ProteinFamily_1066248	26.2749	28.0034	27.1757	25.7403	22.7242	21.3605	21.9389	20.1156						ProteinFamily_1293740	7	0.581163
ProteinFamily_1066266	1.60232	3.93364	4.95967	5.84479	6.90399	6.71221	6.84521	7.74748						ProteinFamily_1294029	1	0.968997
ProteinFamily_1066282	1.21344	1.41328	2.69605	3.45812	3.89563	3.22824	3.36197	4.01225						ProteinFamily_1294627	3	0.998709
ProteinFamily_1066284	1.47368	2.63891	2.75867	2.67252	2.17955	1.63928	1.04068	0.950268						ProteinFamily_1295335	6	0.971102
ProteinFamily_1066292	10.1964	16.7534	20.5909	19.0478	16.8877	14.3568	11.9737	10.11						ProteinFamily_1295475	7	0.999901
ProteinFamily_1066350	0.191007	0.812859	2.30192	2.53345	3.07647	2.56065	2.26866	2.31196						ProteinFamily_129555	1	0.993028
ProteinFamily_1066431	13.4322	20.593	26.0793	27.5738	25.9711	22.2457	19.3625	16.2634						ProteinFamily_129582	7	0.999905
ProteinFamily_1066520	5.05002	8.54297	11.5511	11.9377	11.7526	11.195	9.16588	8.70735						ProteinFamily_1296287	7	0.99963
ProteinFamily_1066553	7.72667	12.2874	16.4419	16.7942	16.3624	14.9961	13.0795	13.1878						ProteinFamily_1296306	1	0.818739
ProteinFamily_106657	1.41733	3.06479	4.88349	6.30104	7.61137	8.19829	8.94076	11.0611						ProteinFamily_1296325	7	0.995524
ProteinFamily_1066584	1.21523	2.86811	3.7854	3.25119	3.00889	2.44455	2.23147	1.87712						ProteinFamily_1296451	9	0.998043
ProteinFamily_1066586	4.98793	9.45187	18.3568	26.464	30.4905	31.6788	32.946	34.1816						ProteinFamily_129673	6	0.799668
ProteinFamily_1066591	6.29861	8.864	11.4177	9.61295	10.2024	10.6885	11.2214	13.3189						ProteinFamily_1296810	6	0.76169
ProteinFamily_1066598	8.85647	5.81637	3.77292	4.31187	3.89002	3.63005	3.14734	2.52322						ProteinFamily_1296832	7	0.999976
ProteinFamily_1066612	8.99083	7.13754	4.83653	5.30788	4.03885	3.72554	3.2165	2.40156						ProteinFamily_1296949	5	0.339458
ProteinFamily_1066650	11.1169	14.8459	18.21	18.0584	20.0422	21.3302	23.2353	23.2543						ProteinFamily_129699	9	0.581083
ProteinFamily_1066677	21.8255	18.1841	11.7009	8.28859	5.91643	4.73316	3.89555	3.58416						ProteinFamily_1297074	1	0.985419
ProteinFamily_1066688	7.71112	6.92258	4.66189	3.48305	3.07203	1.86236	1.78409	1.49917						ProteinFamily_1297428	8	0.988713
ProteinFamily_1066720	2.12294	2.39926	4.3022	5.72117	5.32843	5.71762	5.11965	4.42357						ProteinFamily_1297450	9	0.997553
ProteinFamily_1066751	0.149312	0.222123	0.865778	0.93432	1.08633	1.30547	1.11821	1.23618						ProteinFamily_129768	9	0.973094
ProteinFamily_106678	4.88063	8.85346	14.6048	21.9635	23.2857	21.4992	20.5536	16.8946						ProteinFamily_129771	5	0.79737
ProteinFamily_1066785	0.752142	2.8815	7.67019	9.15994	10.2024	10.574	10.9242	12.3916						ProteinFamily_129832	9	0.961931
ProteinFamily_106680	11.33	10.1074	6.89736	5.12206	4.55671	2.83865	2.68774	2.57784						ProteinFamily_129852	2	0.939526
ProteinFamily_106682	5.15341	11.958	8.50817	4.73117	2.40842	1.72016	1.08883	0.806798						ProteinFamily_1298534	9	0.984307
ProteinFamily_1066942	7.98028	12.8187	15.1325	13.7505	11.4675	9.41345	7.54816	6.27714						ProteinFamily_1298870	3	0.999045
ProteinFamily_1066975	10.8648	9.18492	5.30623	3.75845	2.68512	1.86531	2.18024	1.70726						ProteinFamily_1299391	1	0.960851
ProteinFamily_1066982	14.3916	20.3075	23.9901	22.0367	23.3161	23.6964	23.6631	23.9504						ProteinFamily_12996	7	0.997948
ProteinFamily_1067061	1.34557	6.39337	19.5567	25.5983	27.7892	33.0182	33.1884	39.1566						ProteinFamily_129969	2	0.793746
ProteinFamily_1067073	11.2867	8.48131	4.60929	4.55841	4.01316	3.93442	2.99706	2.24751						ProteinFamily_129976	8	0.478253
ProteinFamily_1067082	8.59581	15.0293	24.3215	34.2278	36.2143	32.7812	32.9503	29.0601						ProteinFamily_1299835	7	0.983192
ProteinFamily_1067130	2.08934	3.21474	3.49903	3.50391	3.32099	2.65085	1.93731	1.71062						ProteinFamily_1299953	1	0.979143
ProteinFamily_1067172	0.901405	1.02879	1.43133	2.12123	2.53986	2.71203	2.34831	2.2345						ProteinFamily_1299971	8	0.737871
ProteinFamily_1067189	2.7993	6.08708	10.36	14.9305	16.541	15.6766	15.1273	12.7102						ProteinFamily_1300056	7	0.999788
ProteinFamily_1067190	1.47854	2.70949	2.60857	2.51226	2.08948	1.64026	1.00844	0.92906						ProteinFamily_130012	2	0.58483
ProteinFamily_1067303	2.78179	2.94149	2.60556	2.57846	2.48809	2.14222	2.27804	2.35684						ProteinFamily_13002	5	0.808125
ProteinFamily_1067333	1.04371	0.862059	1.36781	1.99562	2.05923	2.02808	2.03362	1.98022						ProteinFamily_1300323	7	0.992088
ProteinFamily_1067387	23.5563	19.7324	18.4132	24.3358	27.9742	29.6992	30.2126	31.8723						ProteinFamily_130035	6	0.999131
ProteinFamily_1067402	17.9465	14.7329	8.63996	6.13332	4.32054	3.37383	2.94781	2.82147						ProteinFamily_130041	10	0.868149
ProteinFamily_106745	0.215163	0.707163	1.46121	2.32643	2.98235	3.14008	3.41406	3.14261						ProteinFamily_130184	5	0.957744
ProteinFamily_1067472	202.936	156.379	102.609	69.3958	50.6448	48.3594	46.3183	43.4094						ProteinFamily_1301842	1	0.426172
ProteinFamily_1067482	3.56629	3.96289	9.28136	7.55925	7.28218	5.78517	6.97158	5.77709						ProteinFamily_1301949	7	0.99999
ProteinFamily_106760	4.88866	6.92154	7.5706	6.72376	4.86288	3.51473	2.31566	1.96696						ProteinFamily_1302	7	0.999992
ProteinFamily_1067651	7.86896	8.55166	9.61392	7.90997	7.45621	6.7753	6.78734	6.56301						ProteinFamily_1302051	6	0.569345
ProteinFamily_1067693	5.24698	7.65847	8.72958	8.38501	7.11728	5.88556	4.50128	4.1414						ProteinFamily_1302331	7	0.999951
ProteinFamily_106771	9.31246	13.2545	16.2229	15.6964	16.8603	16.8689	16.7203	17.2197						ProteinFamily_130240	7	0.778286
ProteinFamily_1067760	9.33052	7.23994	6.32775	6.52241	5.55099	5.77025	6.40427	6.22354						ProteinFamily_1302601	5	0.936308
ProteinFamily_1067812	4.77503	5.37917	11.0043	9.90454	11.1798	8.1369	9.38129	8.06067						ProteinFamily_1302672	1	0.891295
ProteinFamily_106785	11.5761	18.8155	21.9461	22.8237	20.3481	17.4433	14.4705	11.9451						ProteinFamily_1302742	7	0.99998
[truncated: 62,143 more rows]
