# Supplementary material for: Islet autoantibody seroconversion in type-1 diabetes is associated with metagenome-assembled genomes in infant gut microbiomes
Source: Nat Commun. 2022 Jun 21;13:3551. doi: 10.1038/s41467-022-31227-1 (PMC9213500; doi:10.1038/s41467-022-31227-1)
Supplement: Supplementary file 16 — Source Data [file 41467_2022_31227_MOESM16_ESM.zip › Soure Data/Source-Data-SuppFigure5.xlsx]

## Sheet: Sheet1
All 21,536 MAGs in the phylogenetic tree				MAG name	Order	Family	Genus	Positively IA-associated MAGs	Negatively IA-associated MAGs	Background MAGs
TEDDY_OU_SUBJ1410223187_MAG1				TEDDY_OU_SUBJ1201173889_MAG23	o__Verrucomicrobiales	f__Akkermansiaceae	g__Akkermansia			YES
TEDDY_OU_SUBJ1410223187_MAG109				TEDDY_OU_SUBJ1201173889_MAG31	o__Oscillospirales	f__Acutalibacteraceae	g__CAG-217			YES
TEDDY_OU_SUBJ1410223187_MAG11				TEDDY_OU_SUBJ1201173889_MAG34	o__Lactobacillales	f__Streptococcaceae	g__Streptococcus			YES
TEDDY_OU_SUBJ1410223187_MAG110				TEDDY_OU_SUBJ1201173889_MAG8	o__Oscillospirales	f__Acutalibacteraceae	g__Eubacterium_R			YES
TEDDY_OU_SUBJ1410223187_MAG116				TEDDY_OU_SUBJ1201923829_MAG30	o__Verrucomicrobiales	f__Akkermansiaceae	g__Akkermansia			YES
TEDDY_OU_SUBJ1410223187_MAG12				TEDDY_OU_SUBJ1203382400_MAG22	o__Oscillospirales	f__Acutalibacteraceae	g__CAG-217			YES
TEDDY_OU_SUBJ1410223187_MAG127				TEDDY_OU_SUBJ1203573217_MAG16	o__Oscillospirales	f__Acutalibacteraceae	g__UMGS403			YES
TEDDY_OU_SUBJ1410223187_MAG13				TEDDY_OU_SUBJ1203573217_MAG18	o__Oscillospirales	f__Acutalibacteraceae	g__Clostridium_A			YES
TEDDY_OU_SUBJ1410223187_MAG132				TEDDY_OU_SUBJ1203573217_MAG28	o__Oscillospirales	f__Ruminococcaceae	g__Gemmiger			YES
TEDDY_OU_SUBJ1410223187_MAG133				TEDDY_OU_SUBJ1203573217_MAG44	o__Oscillospirales	f__Acutalibacteraceae	g__Eubacterium_R			YES
TEDDY_OU_SUBJ1410223187_MAG134				TEDDY_OU_SUBJ1203573217_MAG51	o__Bacteroidales	f__Bacteroidaceae	g__Bacteroides			YES
TEDDY_OU_SUBJ1410223187_MAG135				TEDDY_OU_SUBJ1203939770_MAG15	o__Lactobacillales	f__Streptococcaceae	g__Streptococcus			YES
TEDDY_OU_SUBJ1410223187_MAG147				TEDDY_OU_SUBJ1203939770_MAG26	o__Lactobacillales	f__Lactobacillaceae	g__Lacticaseibacillus			YES
TEDDY_OU_SUBJ1410223187_MAG20				TEDDY_OU_SUBJ1203939770_MAG3	o__Lactobacillales	f__Enterococcaceae	g__Enterococcus			YES
TEDDY_OU_SUBJ1410223187_MAG22				TEDDY_OU_SUBJ1203939770_MAG6	o__Lachnospirales	f__Lachnospiraceae	g__Anaerostipes			YES
TEDDY_OU_SUBJ1410223187_MAG24				TEDDY_OU_SUBJ1203939770_MAG8	o__Bacteroidales	f__Bacteroidaceae	g__Bacteroides			YES
TEDDY_OU_SUBJ1410223187_MAG25				TEDDY_OU_SUBJ1205695253_MAG13	o__Lachnospirales	f__Lachnospiraceae	g__Ruminococcus_A			YES
TEDDY_OU_SUBJ1410223187_MAG36				TEDDY_OU_SUBJ1205695253_MAG18	o__Lachnospirales	f__Lachnospiraceae	g__Anaerostipes			YES
TEDDY_OU_SUBJ1410223187_MAG46				TEDDY_OU_SUBJ1205695253_MAG21	o__Enterobacterales	f__Enterobacteriaceae	g__Escherichia			YES
TEDDY_OU_SUBJ1410223187_MAG47				TEDDY_OU_SUBJ1205695253_MAG9	o__Oscillospirales	f__Acutalibacteraceae	g__			YES
TEDDY_OU_SUBJ1410223187_MAG49				TEDDY_OU_SUBJ1206891066_MAG23	o__Verrucomicrobiales	f__Akkermansiaceae	g__Akkermansia			YES
TEDDY_OU_SUBJ1410223187_MAG5				TEDDY_OU_SUBJ1206891066_MAG52	o__Bacteroidales	f__Bacteroidaceae	g__Bacteroides			YES
TEDDY_OU_SUBJ1410223187_MAG53				TEDDY_OU_SUBJ1206891066_MAG68	o__Lactobacillales	f__Streptococcaceae	g__Streptococcus			YES
TEDDY_OU_SUBJ1410223187_MAG56				TEDDY_OU_SUBJ1208355763_MAG15	o__Lactobacillales	f__Lactobacillaceae	g__Lactobacillus			YES
TEDDY_OU_SUBJ1410223187_MAG57				TEDDY_OU_SUBJ1209173958_MAG60	o__Oscillospirales	f__Acutalibacteraceae	g__Clostridium_E			YES
TEDDY_OU_SUBJ1410223187_MAG59				TEDDY_OU_SUBJ1209695729_MAG27	o__Bacteroidales	f__Bacteroidaceae	g__Bacteroides			YES
TEDDY_OU_SUBJ1410223187_MAG6				TEDDY_OU_SUBJ1209695729_MAG34	o__Verrucomicrobiales	f__Akkermansiaceae	g__Akkermansia			YES
TEDDY_OU_SUBJ1410223187_MAG60				TEDDY_OU_SUBJ1209695729_MAG47	o__Lactobacillales	f__Streptococcaceae	g__Streptococcus			YES
TEDDY_OU_SUBJ1410223187_MAG61				TEDDY_OU_SUBJ1209845520_MAG32	o__Oscillospirales	f__Acutalibacteraceae	g__UBA1691			YES
TEDDY_OU_SUBJ1410223187_MAG62				TEDDY_OU_SUBJ1209845520_MAG53	o__Oscillospirales	f__Ruminococcaceae	g__Ruthenibacterium			YES
TEDDY_OU_SUBJ1410223187_MAG66				TEDDY_OU_SUBJ1209845520_MAG64	o__Verrucomicrobiales	f__Akkermansiaceae	g__Akkermansia			YES
TEDDY_OU_SUBJ1410223187_MAG70				TEDDY_OU_SUBJ1209845520_MAG69	o__Bacteroidales	f__Bacteroidaceae	g__Bacteroides			YES
TEDDY_OU_SUBJ1410223187_MAG71				TEDDY_OU_SUBJ1209845520_MAG85	o__Bacteroidales	f__Bacteroidaceae	g__Bacteroides			YES
TEDDY_OU_SUBJ1410223187_MAG73				TEDDY_OU_SUBJ1210048067_MAG114	o__Verrucomicrobiales	f__Akkermansiaceae	g__Akkermansia			YES
TEDDY_OU_SUBJ1410223187_MAG74				TEDDY_OU_SUBJ1210048067_MAG13	o__Oscillospirales	f__Acutalibacteraceae	g__Eubacterium_R			YES
TEDDY_OU_SUBJ1410223187_MAG75				TEDDY_OU_SUBJ1210048067_MAG33	o__Bacteroidales	f__Bacteroidaceae	g__Bacteroides			YES
TEDDY_OU_SUBJ1410223187_MAG77				TEDDY_OU_SUBJ1210048067_MAG52	o__Lactobacillales	f__Streptococcaceae	g__Streptococcus			YES
TEDDY_OU_SUBJ1410223187_MAG78				TEDDY_OU_SUBJ1210048067_MAG6	o__Oscillospirales	f__Acutalibacteraceae	g__CAG-217			YES
TEDDY_OU_SUBJ1410223187_MAG79				TEDDY_OU_SUBJ1210048067_MAG78	o__Bacteroidales	f__Bacteroidaceae	g__Bacteroides			YES
TEDDY_OU_SUBJ1410223187_MAG80				TEDDY_OU_SUBJ1211029509_MAG4	o__Lactobacillales	f__Lactobacillaceae	g__Lactobacillus			YES
TEDDY_OU_SUBJ1410223187_MAG83				TEDDY_OU_SUBJ1211029509_MAG41	o__Bacteroidales	f__Bacteroidaceae	g__Bacteroides			YES
TEDDY_OU_SUBJ1410223187_MAG85				TEDDY_OU_SUBJ1211029509_MAG51	o__Oscillospirales	f__Acutalibacteraceae	g__Eubacterium_R			YES
TEDDY_OU_SUBJ1410223187_MAG86				TEDDY_OU_SUBJ1211029509_MAG53	o__Oscillospirales	f__Acutalibacteraceae	g__Clostridium_A			YES
TEDDY_OU_SUBJ1410223187_MAG87				TEDDY_OU_SUBJ1211029509_MAG55	o__Verrucomicrobiales	f__Akkermansiaceae	g__Akkermansia			YES
TEDDY_OU_SUBJ1410223187_MAG95				TEDDY_OU_SUBJ1211029509_MAG75	o__Lachnospirales	f__Lachnospiraceae	g__Ruminococcus_A			YES
TEDDY_OU_SUBJ1209695729_MAG10				TEDDY_OU_SUBJ1211029509_MAG86	o__Bacteroidales	f__Bacteroidaceae	g__Bacteroides			YES
TEDDY_OU_SUBJ1209695729_MAG11				TEDDY_OU_SUBJ1211029509_MAG91	o__Oscillospirales	f__Ruminococcaceae	g__Gemmiger			YES
TEDDY_OU_SUBJ1209695729_MAG14				TEDDY_OU_SUBJ1211029509_MAG99	o__Bacteroidales	f__Bacteroidaceae	g__Bacteroides			YES
TEDDY_OU_SUBJ1209695729_MAG15				TEDDY_OU_SUBJ1211506076_MAG15	o__Verrucomicrobiales	f__Akkermansiaceae	g__Akkermansia			YES
TEDDY_OU_SUBJ1209695729_MAG26				TEDDY_OU_SUBJ1211506076_MAG20	o__Oscillospirales	f__Acutalibacteraceae	g__CAG-217			YES
TEDDY_OU_SUBJ1209695729_MAG27				TEDDY_OU_SUBJ1211506076_MAG3	o__Oscillospirales	f__Acutalibacteraceae	g__Clostridium_A			YES
TEDDY_OU_SUBJ1209695729_MAG28				TEDDY_OU_SUBJ1211506076_MAG54	o__Bacteroidales	f__Bacteroidaceae	g__Bacteroides			YES
TEDDY_OU_SUBJ1209695729_MAG30				TEDDY_OU_SUBJ1211506076_MAG85	o__Bacteroidales	f__Bacteroidaceae	g__Bacteroides			YES
TEDDY_OU_SUBJ1209695729_MAG31				TEDDY_OU_SUBJ1212096808_MAG15	o__Bacteroidales	f__Bacteroidaceae	g__Bacteroides			YES
TEDDY_OU_SUBJ1209695729_MAG33				TEDDY_OU_SUBJ1212096808_MAG2	o__Lactobacillales	f__Streptococcaceae	g__Streptococcus			YES
TEDDY_OU_SUBJ1209695729_MAG34				TEDDY_OU_SUBJ1214227990_MAG19	o__Oscillospirales	f__Acutalibacteraceae	g__Eubacterium_R			YES
TEDDY_OU_SUBJ1209695729_MAG40				TEDDY_OU_SUBJ1214227990_MAG34	o__Verrucomicrobiales	f__Akkermansiaceae	g__Akkermansia			YES
TEDDY_OU_SUBJ1209695729_MAG42				TEDDY_OU_SUBJ1214227990_MAG51	o__Oscillospirales	f__Ruminococcaceae	g__Ruthenibacterium			YES
TEDDY_OU_SUBJ1209695729_MAG43				TEDDY_OU_SUBJ1214227990_MAG53	o__Lactobacillales	f__Streptococcaceae	g__Lactococcus			YES
TEDDY_OU_SUBJ1209695729_MAG44				TEDDY_OU_SUBJ1214227990_MAG56	o__Oscillospirales	f__Acutalibacteraceae	g__			YES
TEDDY_OU_SUBJ1209695729_MAG45				TEDDY_OU_SUBJ1214227990_MAG71	o__Oscillospirales	f__Acutalibacteraceae	g__CAG-217			YES
TEDDY_OU_SUBJ1209695729_MAG47				TEDDY_OU_SUBJ1214325983_MAG44	o__Bacteroidales	f__Bacteroidaceae	g__Bacteroides			YES
TEDDY_OU_SUBJ1209695729_MAG52				TEDDY_OU_SUBJ1214325983_MAG48	o__Oscillospirales	f__Acutalibacteraceae	g__CAG-180			YES
TEDDY_OU_SUBJ1209695729_MAG6				TEDDY_OU_SUBJ1214325983_MAG64	o__Verrucomicrobiales	f__Akkermansiaceae	g__Akkermansia			YES
TEDDY_OU_SUBJ1209695729_MAG64				TEDDY_OU_SUBJ1214325983_MAG68	o__Oscillospirales	f__Acutalibacteraceae	g__Ruminococcus_H			YES
TEDDY_OU_SUBJ1209695729_MAG65				TEDDY_OU_SUBJ1214325983_MAG87	o__Oscillospirales	f__Acutalibacteraceae	g__CAG-217			YES
TEDDY_OU_SUBJ1209695729_MAG67				TEDDY_OU_SUBJ1214523904_MAG12	o__Verrucomicrobiales	f__Akkermansiaceae	g__Akkermansia			YES
TEDDY_OU_SUBJ1209695729_MAG70				TEDDY_OU_SUBJ1214523904_MAG23	o__Oscillospirales	f__Acutalibacteraceae	g__Eubacterium_R			YES
TEDDY_OU_SUBJ1209695729_MAG71				TEDDY_OU_SUBJ1214523904_MAG26	o__Oscillospirales	f__Acutalibacteraceae	g__CAG-217			YES
TEDDY_OU_SUBJ1209695729_MAG72				TEDDY_OU_SUBJ1214523904_MAG53	o__Verrucomicrobiales	f__Akkermansiaceae	g__Akkermansia			YES
TEDDY_OU_SUBJ1209695729_MAG73				TEDDY_OU_SUBJ1214523904_MAG92	o__Bacteroidales	f__Bacteroidaceae	g__Bacteroides			YES
TEDDY_OU_SUBJ1209695729_MAG9				TEDDY_OU_SUBJ1215450701_MAG22	o__Verrucomicrobiales	f__Akkermansiaceae	g__Akkermansia			YES
TEDDY_OU_SUBJ1500778226_MAG12				TEDDY_OU_SUBJ1215450701_MAG32	o__Oscillospirales	f__Acutalibacteraceae	g__Eubacterium_R			YES
TEDDY_OU_SUBJ1500778226_MAG14				TEDDY_OU_SUBJ1218440261_MAG11	o__Oscillospirales	f__Acutalibacteraceae	g__CAG-217			YES
TEDDY_OU_SUBJ1500778226_MAG16				TEDDY_OU_SUBJ1218817917_MAG14	o__Bacteroidales	f__Bacteroidaceae	g__Bacteroides			YES
TEDDY_OU_SUBJ1500778226_MAG18				TEDDY_OU_SUBJ1218817917_MAG19	o__Oscillospirales	f__Acutalibacteraceae	g__CAG-217			YES
TEDDY_OU_SUBJ1500778226_MAG19				TEDDY_OU_SUBJ1218817917_MAG22	o__Bacteroidales	f__Bacteroidaceae	g__Bacteroides			YES
TEDDY_OU_SUBJ1500778226_MAG2				TEDDY_OU_SUBJ1218817917_MAG37	o__Bacteroidales	f__Bacteroidaceae	g__Bacteroides			YES
TEDDY_OU_SUBJ1500778226_MAG22				TEDDY_OU_SUBJ1218966320_MAG2	o__Lachnospirales	f__Lachnospiraceae	g__Anaerostipes			YES
TEDDY_OU_SUBJ1500778226_MAG26				TEDDY_OU_SUBJ1218966320_MAG24	o__Verrucomicrobiales	f__Akkermansiaceae	g__Akkermansia			YES
TEDDY_OU_SUBJ1500778226_MAG5				TEDDY_OU_SUBJ1218966320_MAG65	o__Bacteroidales	f__Bacteroidaceae	g__Bacteroides			YES
TEDDY_OU_SUBJ1500778226_MAG7				TEDDY_OU_SUBJ1219013121_MAG10	o__Bacteroidales	f__Bacteroidaceae	g__Bacteroides			YES
TEDDY_OU_SUBJ1500778226_MAG8				TEDDY_OU_SUBJ1219013121_MAG19	o__Verrucomicrobiales	f__Akkermansiaceae	g__Akkermansia			YES
TEDDY_OU_SUBJ1500778226_MAG9				TEDDY_OU_SUBJ1219013121_MAG34	o__Lactobacillales	f__Streptococcaceae	g__Streptococcus			YES
TEDDY_OU_SUBJ1287560689_MAG1				TEDDY_OU_SUBJ1220135965_MAG28	o__Oscillospirales	f__Ruminococcaceae	g__Gemmiger			YES
TEDDY_OU_SUBJ1287560689_MAG10				TEDDY_OU_SUBJ1220135965_MAG4	o__Lactobacillales	f__Streptococcaceae	g__Streptococcus			YES
TEDDY_OU_SUBJ1287560689_MAG100				TEDDY_OU_SUBJ1220135965_MAG41	o__Bacteroidales	f__Bacteroidaceae	g__Bacteroides			YES
TEDDY_OU_SUBJ1287560689_MAG101				TEDDY_OU_SUBJ1220135965_MAG83	o__Bacteroidales	f__Bacteroidaceae	g__Bacteroides			YES
TEDDY_OU_SUBJ1287560689_MAG11				TEDDY_OU_SUBJ1220546515_MAG116	o__Bacteroidales	f__Bacteroidaceae	g__Bacteroides			YES
TEDDY_OU_SUBJ1287560689_MAG2				TEDDY_OU_SUBJ1220546515_MAG117	o__Verrucomicrobiales	f__Akkermansiaceae	g__Akkermansia			YES
TEDDY_OU_SUBJ1287560689_MAG21				TEDDY_OU_SUBJ1220546515_MAG30	o__Lachnospirales	f__Lachnospiraceae	g__Anaerostipes			YES
TEDDY_OU_SUBJ1287560689_MAG23				TEDDY_OU_SUBJ1220546515_MAG48	o__Oscillospirales	f__Acutalibacteraceae	g__UMGS403			YES
TEDDY_OU_SUBJ1287560689_MAG29				TEDDY_OU_SUBJ1220546515_MAG72	o__Lactobacillales	f__Streptococcaceae	g__Lactococcus			YES
TEDDY_OU_SUBJ1287560689_MAG32				TEDDY_OU_SUBJ1220546515_MAG99	o__Oscillospirales	f__Acutalibacteraceae	g__CAG-217			YES
TEDDY_OU_SUBJ1287560689_MAG33				TEDDY_OU_SUBJ1221324163_MAG16	o__Lachnospirales	f__Lachnospiraceae	g__Anaerostipes			YES
TEDDY_OU_SUBJ1287560689_MAG36				TEDDY_OU_SUBJ1221324163_MAG21	o__Oscillospirales	f__Acutalibacteraceae	g__UMGS1071			YES
TEDDY_OU_SUBJ1287560689_MAG38				TEDDY_OU_SUBJ1221324163_MAG34	o__Lactobacillales	f__Streptococcaceae	g__Streptococcus			YES
TEDDY_OU_SUBJ1287560689_MAG39				TEDDY_OU_SUBJ1221324163_MAG93	o__Oscillospirales	f__Acutalibacteraceae	g__CAG-180			YES
TEDDY_OU_SUBJ1287560689_MAG42				TEDDY_OU_SUBJ1221324163_MAG96	o__Bacteroidales	f__Bacteroidaceae	g__Bacteroides			YES
TEDDY_OU_SUBJ1287560689_MAG44				TEDDY_OU_SUBJ1221481172_MAG102	o__Bacteroidales	f__Bacteroidaceae	g__Bacteroides			YES
TEDDY_OU_SUBJ1287560689_MAG45				TEDDY_OU_SUBJ1221481172_MAG106	o__Bacteroidales	f__Bacteroidaceae	g__Bacteroides			YES
TEDDY_OU_SUBJ1287560689_MAG48				TEDDY_OU_SUBJ1221481172_MAG50	o__Oscillospirales	f__Acutalibacteraceae	g__Clostridium_A			YES
TEDDY_OU_SUBJ1287560689_MAG49				TEDDY_OU_SUBJ1221481172_MAG56	o__Bacteroidales	f__Bacteroidaceae	g__Bacteroides			YES
TEDDY_OU_SUBJ1287560689_MAG51				TEDDY_OU_SUBJ1221481172_MAG89	o__Oscillospirales	f__Acutalibacteraceae	g__CAG-217			YES
TEDDY_OU_SUBJ1287560689_MAG52				TEDDY_OU_SUBJ1221481172_MAG93	o__Verrucomicrobiales	f__Akkermansiaceae	g__Akkermansia			YES
TEDDY_OU_SUBJ1287560689_MAG58				TEDDY_OU_SUBJ1227540689_MAG10	o__Lactobacillales	f__Streptococcaceae	g__Streptococcus			YES
TEDDY_OU_SUBJ1287560689_MAG6				TEDDY_OU_SUBJ1227540689_MAG12	o__Lactobacillales	f__Enterococcaceae	g__Enterococcus			YES
TEDDY_OU_SUBJ1287560689_MAG63				TEDDY_OU_SUBJ1227540689_MAG6	o__Lachnospirales	f__Lachnospiraceae	g__Anaerostipes			YES
TEDDY_OU_SUBJ1287560689_MAG67				TEDDY_OU_SUBJ1228107378_MAG107	o__Oscillospirales	f__Acutalibacteraceae	g__UMGS1071			YES
TEDDY_OU_SUBJ1287560689_MAG68				TEDDY_OU_SUBJ1228107378_MAG108	o__Oscillospirales	f__Acutalibacteraceae	g__CAG-217			YES
TEDDY_OU_SUBJ1287560689_MAG7				TEDDY_OU_SUBJ1228107378_MAG136	o__Bacteroidales	f__Bacteroidaceae	g__Bacteroides			YES
TEDDY_OU_SUBJ1287560689_MAG72				TEDDY_OU_SUBJ1228107378_MAG154	o__Oscillospirales	f__Acutalibacteraceae	g__CAG-180			YES
TEDDY_OU_SUBJ1287560689_MAG73				TEDDY_OU_SUBJ1228107378_MAG180	o__Oscillospirales	f__Acutalibacteraceae	g__Eubacterium_R			YES
TEDDY_OU_SUBJ1287560689_MAG75				TEDDY_OU_SUBJ1228107378_MAG61	o__Oscillospirales	f__Acutalibacteraceae	g__Eubacterium_R			YES
TEDDY_OU_SUBJ1287560689_MAG76				TEDDY_OU_SUBJ1228107378_MAG64	o__Oscillospirales	f__Acutalibacteraceae	g__CAG-488			YES
TEDDY_OU_SUBJ1287560689_MAG78				TEDDY_OU_SUBJ1228107378_MAG70	o__Oscillospirales	f__Acutalibacteraceae	g__Eubacterium_R			YES
TEDDY_OU_SUBJ1287560689_MAG79				TEDDY_OU_SUBJ1228107378_MAG76	o__Bacteroidales	f__Bacteroidaceae	g__Bacteroides			YES
TEDDY_OU_SUBJ1287560689_MAG81				TEDDY_OU_SUBJ1228107378_MAG91	o__Oscillospirales	f__Acutalibacteraceae	g__Clostridium_A			YES
TEDDY_OU_SUBJ1287560689_MAG88				TEDDY_OU_SUBJ1228642939_MAG41	o__Lactobacillales	f__Streptococcaceae	g__Streptococcus			YES
TEDDY_OU_SUBJ1287560689_MAG9				TEDDY_OU_SUBJ1228642939_MAG88	o__Oscillospirales	f__Acutalibacteraceae	g__CAG-217			YES
TEDDY_OU_SUBJ1287560689_MAG90				TEDDY_OU_SUBJ1229238740_MAG23	o__Lachnospirales	f__Lachnospiraceae	g__Ruminococcus_A			YES
TEDDY_OU_SUBJ1287560689_MAG92				TEDDY_OU_SUBJ1229238740_MAG33	o__Verrucomicrobiales	f__Akkermansiaceae	g__Akkermansia			YES
TEDDY_OU_SUBJ1287560689_MAG93				TEDDY_OU_SUBJ1229238740_MAG36	o__Lachnospirales	f__Lachnospiraceae	g__Anaerostipes			YES
TEDDY_OU_SUBJ1970655065_MAG11				TEDDY_OU_SUBJ1229238740_MAG6	o__Oscillospirales	f__Acutalibacteraceae	g__CAG-217			YES
TEDDY_OU_SUBJ1970655065_MAG12				TEDDY_OU_SUBJ1229261507_MAG4	o__Bacteroidales	f__Bacteroidaceae	g__Bacteroides			YES
TEDDY_OU_SUBJ1970655065_MAG14				TEDDY_OU_SUBJ1229945902_MAG17	o__Oscillospirales	f__Acutalibacteraceae	g__CAG-180			YES
TEDDY_OU_SUBJ1970655065_MAG18				TEDDY_OU_SUBJ1230795034_MAG15	o__Lactobacillales	f__Streptococcaceae	g__Streptococcus			YES
TEDDY_OU_SUBJ1970655065_MAG19				TEDDY_OU_SUBJ1230795034_MAG17	o__Bacteroidales	f__Bacteroidaceae	g__Bacteroides			YES
TEDDY_OU_SUBJ1970655065_MAG22				TEDDY_OU_SUBJ1230795034_MAG22	o__Oscillospirales	f__Acutalibacteraceae	g__CAG-217			YES
TEDDY_OU_SUBJ1970655065_MAG23				TEDDY_OU_SUBJ1230795034_MAG3	o__Bacteroidales	f__Bacteroidaceae	g__Bacteroides			YES
TEDDY_OU_SUBJ1970655065_MAG24				TEDDY_OU_SUBJ1230795034_MAG40	o__Verrucomicrobiales	f__Akkermansiaceae	g__Akkermansia			YES
TEDDY_OU_SUBJ1970655065_MAG3				TEDDY_OU_SUBJ1230795034_MAG47	o__Lachnospirales	f__Lachnospiraceae	g__Anaerostipes			YES
TEDDY_OU_SUBJ1970655065_MAG32				TEDDY_OU_SUBJ1231759300_MAG40	o__Bacteroidales	f__Bacteroidaceae	g__Bacteroides			YES
TEDDY_OU_SUBJ1970655065_MAG38				TEDDY_OU_SUBJ1231759300_MAG6	o__Lachnospirales	f__Lachnospiraceae	g__Anaerostipes			YES
TEDDY_OU_SUBJ1970655065_MAG39				TEDDY_OU_SUBJ1231759300_MAG60	o__Verrucomicrobiales	f__Akkermansiaceae	g__Akkermansia			YES
TEDDY_OU_SUBJ1970655065_MAG4				TEDDY_OU_SUBJ1232962451_MAG109	o__Lactobacillales	f__Streptococcaceae	g__Lactococcus			YES
TEDDY_OU_SUBJ1970655065_MAG40				TEDDY_OU_SUBJ1232962451_MAG110	o__Oscillospirales	f__Ruminococcaceae	g__Gemmiger			YES
TEDDY_OU_SUBJ1970655065_MAG41				TEDDY_OU_SUBJ1232962451_MAG16	o__Lachnospirales	f__Lachnospiraceae	g__Ruminococcus_A			YES
TEDDY_OU_SUBJ1970655065_MAG43				TEDDY_OU_SUBJ1232962451_MAG17	o__Oscillospirales	f__Acutalibacteraceae	g__CAG-217			YES
TEDDY_OU_SUBJ1970655065_MAG48				TEDDY_OU_SUBJ1232962451_MAG2	o__Verrucomicrobiales	f__Akkermansiaceae	g__Akkermansia			YES
TEDDY_OU_SUBJ1970655065_MAG49				TEDDY_OU_SUBJ1232962451_MAG67	o__Oscillospirales	f__Acutalibacteraceae	g__Clostridium_A			YES
TEDDY_OU_SUBJ1970655065_MAG50				TEDDY_OU_SUBJ1233265603_MAG21	o__Verrucomicrobiales	f__Akkermansiaceae	g__Akkermansia			YES
TEDDY_OU_SUBJ1970655065_MAG57				TEDDY_OU_SUBJ1233265603_MAG33	o__Lactobacillales	f__Streptococcaceae	g__Streptococcus			YES
TEDDY_OU_SUBJ1970655065_MAG58				TEDDY_OU_SUBJ1233265603_MAG40	o__Bacteroidales	f__Bacteroidaceae	g__Bacteroides			YES
TEDDY_OU_SUBJ1970655065_MAG59				TEDDY_OU_SUBJ1233265603_MAG67	o__Lachnospirales	f__Lachnospiraceae	g__Anaerostipes			YES
TEDDY_OU_SUBJ1970655065_MAG9				TEDDY_OU_SUBJ1233265603_MAG70	o__Verrucomicrobiales	f__Akkermansiaceae	g__Akkermansia			YES
TEDDY_OU_SUBJ1310118629_MAG4				TEDDY_OU_SUBJ1235120093_MAG16	o__Oscillospirales	f__Acutalibacteraceae	g__Ruminococcus_E			YES
TEDDY_OU_SUBJ1310118629_MAG5				TEDDY_OU_SUBJ1235120093_MAG24	o__Enterobacterales	f__Enterobacteriaceae	g__Escherichia			YES
TEDDY_OU_SUBJ1310118629_MAG7				TEDDY_OU_SUBJ1235524891_MAG25	o__Oscillospirales	f__Acutalibacteraceae	g__Clostridium_A			YES
TEDDY_OU_SUBJ1310118629_MAG9				TEDDY_OU_SUBJ1235524891_MAG27	o__Lactobacillales	f__Streptococcaceae	g__Streptococcus			YES
TEDDY_OU_SUBJ1612335273_MAG16				TEDDY_OU_SUBJ1235524891_MAG37	o__Oscillospirales	f__Acutalibacteraceae	g__Anaeromassilibacillus			YES
TEDDY_OU_SUBJ1612335273_MAG17				TEDDY_OU_SUBJ1235524891_MAG41	o__Verrucomicrobiales	f__Akkermansiaceae	g__Akkermansia			YES
TEDDY_OU_SUBJ1612335273_MAG19				TEDDY_OU_SUBJ1235524891_MAG52	o__Oscillospirales	f__Acutalibacteraceae	g__Clostridium_E			YES
TEDDY_OU_SUBJ1612335273_MAG2				TEDDY_OU_SUBJ1235524891_MAG9	o__Lachnospirales	f__Lachnospiraceae	g__Anaerostipes			YES
TEDDY_OU_SUBJ1612335273_MAG20				TEDDY_OU_SUBJ1235862144_MAG34	o__Verrucomicrobiales	f__Akkermansiaceae	g__Akkermansia			YES
TEDDY_OU_SUBJ1612335273_MAG24				TEDDY_OU_SUBJ1235862144_MAG70	o__Oscillospirales	f__Acutalibacteraceae	g__Clostridium_A			YES
TEDDY_OU_SUBJ1612335273_MAG27				TEDDY_OU_SUBJ1235862144_MAG80	o__Oscillospirales	f__Acutalibacteraceae	g__Eubacterium_R			YES
TEDDY_OU_SUBJ1612335273_MAG28				TEDDY_OU_SUBJ1237890995_MAG20	o__Bacteroidales	f__Bacteroidaceae	g__Bacteroides			YES
TEDDY_OU_SUBJ1612335273_MAG29				TEDDY_OU_SUBJ1237890995_MAG22	o__Oscillospirales	f__Acutalibacteraceae	g__UBA1691			YES
TEDDY_OU_SUBJ1612335273_MAG30				TEDDY_OU_SUBJ1237890995_MAG44	o__Oscillospirales	f__Ruminococcaceae	g__Ruthenibacterium			YES
TEDDY_OU_SUBJ1612335273_MAG31				TEDDY_OU_SUBJ1237890995_MAG49	o__Verrucomicrobiales	f__Akkermansiaceae	g__Akkermansia			YES
TEDDY_OU_SUBJ1612335273_MAG32				TEDDY_OU_SUBJ1237890995_MAG64	o__Oscillospirales	f__Acutalibacteraceae	g__UMGS905			YES
TEDDY_OU_SUBJ1612335273_MAG33				TEDDY_OU_SUBJ1237890995_MAG65	o__Bacteroidales	f__Bacteroidaceae	g__Bacteroides			YES
TEDDY_OU_SUBJ1612335273_MAG34				TEDDY_OU_SUBJ1238431066_MAG10	o__Enterobacterales	f__Enterobacteriaceae	g__Escherichia			YES
TEDDY_OU_SUBJ1612335273_MAG38				TEDDY_OU_SUBJ1238431066_MAG8	o__Lactobacillales	f__Lactobacillaceae	g__Lacticaseibacillus			YES
TEDDY_OU_SUBJ1612335273_MAG4				TEDDY_OU_SUBJ1239555133_MAG20	o__Lactobacillales	f__Streptococcaceae	g__Streptococcus			YES
TEDDY_OU_SUBJ1612335273_MAG45				TEDDY_OU_SUBJ1239555133_MAG26	o__Bacteroidales	f__Bacteroidaceae	g__Bacteroides			YES
TEDDY_OU_SUBJ1612335273_MAG48				TEDDY_OU_SUBJ1239555133_MAG31	o__Oscillospirales	f__Acutalibacteraceae	g__Eubacterium_R			YES
TEDDY_OU_SUBJ1612335273_MAG49				TEDDY_OU_SUBJ1240237502_MAG10	o__Bacteroidales	f__Bacteroidaceae	g__Bacteroides			YES
TEDDY_OU_SUBJ1612335273_MAG50				TEDDY_OU_SUBJ1240237502_MAG5	o__Lactobacillales	f__Streptococcaceae	g__Streptococcus			YES
TEDDY_OU_SUBJ1612335273_MAG7				TEDDY_OU_SUBJ1240237502_MAG77	o__Verrucomicrobiales	f__Akkermansiaceae	g__Akkermansia			YES
TEDDY_OU_SUBJ1709460425_MAG10				TEDDY_OU_SUBJ1240237502_MAG89	o__Bacteroidales	f__Bacteroidaceae	g__Bacteroides			YES
TEDDY_OU_SUBJ1709460425_MAG103				TEDDY_OU_SUBJ1241419203_MAG12	o__Lactobacillales	f__Streptococcaceae	g__Streptococcus			YES
TEDDY_OU_SUBJ1709460425_MAG104				TEDDY_OU_SUBJ1241419203_MAG7	o__Enterobacterales	f__Enterobacteriaceae	g__Escherichia			YES
TEDDY_OU_SUBJ1709460425_MAG105				TEDDY_OU_SUBJ1242677718_MAG4	o__Enterobacterales	f__Enterobacteriaceae	g__Escherichia			YES
TEDDY_OU_SUBJ1709460425_MAG106				TEDDY_OU_SUBJ1243510805_MAG11	o__Oscillospirales	f__Acutalibacteraceae	g__UMGS403			YES
TEDDY_OU_SUBJ1709460425_MAG107				TEDDY_OU_SUBJ1243510805_MAG33	o__Bacteroidales	f__Bacteroidaceae	g__Bacteroides			YES
TEDDY_OU_SUBJ1709460425_MAG11				TEDDY_OU_SUBJ1243510805_MAG7	o__Bacteroidales	f__Bacteroidaceae	g__Bacteroides			YES
TEDDY_OU_SUBJ1709460425_MAG110				TEDDY_OU_SUBJ1243519612_MAG9	o__Bacteroidales	f__Bacteroidaceae	g__Bacteroides			YES
TEDDY_OU_SUBJ1709460425_MAG13				TEDDY_OU_SUBJ1244917006_MAG1	o__Oscillospirales	f__Acutalibacteraceae	g__UBA1691			YES
TEDDY_OU_SUBJ1709460425_MAG2				TEDDY_OU_SUBJ1244917006_MAG40	o__Bacteroidales	f__Bacteroidaceae	g__Bacteroides			YES
TEDDY_OU_SUBJ1709460425_MAG27				TEDDY_OU_SUBJ1244917006_MAG46	o__Bacteroidales	f__Bacteroidaceae	g__Bacteroides			YES
TEDDY_OU_SUBJ1709460425_MAG3				TEDDY_OU_SUBJ1244917006_MAG5	o__Lactobacillales	f__Streptococcaceae	g__Streptococcus			YES
TEDDY_OU_SUBJ1709460425_MAG31				TEDDY_OU_SUBJ1244917006_MAG55	o__Verrucomicrobiales	f__Akkermansiaceae	g__Akkermansia			YES
TEDDY_OU_SUBJ1709460425_MAG33				TEDDY_OU_SUBJ1245377081_MAG11	o__Bacteroidales	f__Bacteroidaceae	g__Bacteroides			YES
TEDDY_OU_SUBJ1709460425_MAG35				TEDDY_OU_SUBJ1245377081_MAG2	o__Oscillospirales	f__Acutalibacteraceae	g__Ruminococcus_H			YES
TEDDY_OU_SUBJ1709460425_MAG36				TEDDY_OU_SUBJ1245377081_MAG34	o__Bacteroidales	f__Bacteroidaceae	g__Bacteroides			YES
TEDDY_OU_SUBJ1709460425_MAG37				TEDDY_OU_SUBJ1245506999_MAG43	o__Oscillospirales	f__Acutalibacteraceae	g__UMGS905			YES
TEDDY_OU_SUBJ1709460425_MAG39				TEDDY_OU_SUBJ1245506999_MAG56	o__Lachnospirales	f__Lachnospiraceae	g__Anaerostipes			YES
TEDDY_OU_SUBJ1709460425_MAG42				TEDDY_OU_SUBJ1245506999_MAG74	o__Bacteroidales	f__Bacteroidaceae	g__Bacteroides			YES
TEDDY_OU_SUBJ1709460425_MAG43				TEDDY_OU_SUBJ1248247499_MAG2	o__Oscillospirales	f__Acutalibacteraceae	g__CAG-217			YES
TEDDY_OU_SUBJ1709460425_MAG44				TEDDY_OU_SUBJ1248247499_MAG39	o__Oscillospirales	f__Ruminococcaceae	g__Gemmiger			YES
TEDDY_OU_SUBJ1709460425_MAG45				TEDDY_OU_SUBJ1248247499_MAG47	o__Lactobacillales	f__Lactobacillaceae	g__Ligilactobacillus			YES
TEDDY_OU_SUBJ1709460425_MAG46				TEDDY_OU_SUBJ1248247499_MAG51	o__Oscillospirales	f__Ruminococcaceae	g__Gemmiger			YES
TEDDY_OU_SUBJ1709460425_MAG49				TEDDY_OU_SUBJ1248247499_MAG61	o__Oscillospirales	f__Acutalibacteraceae	g__Eubacterium_R			YES
TEDDY_OU_SUBJ1709460425_MAG5				TEDDY_OU_SUBJ1248247499_MAG66	o__Lachnospirales	f__Lachnospiraceae	g__Ruminococcus_A			YES
TEDDY_OU_SUBJ1709460425_MAG52				TEDDY_OU_SUBJ1249351763_MAG10	o__Oscillospirales	f__Acutalibacteraceae	g__Ruminococcus_H			YES
TEDDY_OU_SUBJ1709460425_MAG56				TEDDY_OU_SUBJ1249351763_MAG15	o__Bacteroidales	f__Bacteroidaceae	g__Bacteroides			YES
TEDDY_OU_SUBJ1709460425_MAG60				TEDDY_OU_SUBJ1249351763_MAG29	o__Verrucomicrobiales	f__Akkermansiaceae	g__Akkermansia			YES
TEDDY_OU_SUBJ1709460425_MAG65				TEDDY_OU_SUBJ1249351763_MAG42	o__Bacteroidales	f__Bacteroidaceae	g__Bacteroides			YES
TEDDY_OU_SUBJ1709460425_MAG7				TEDDY_OU_SUBJ1249351763_MAG7	o__Oscillospirales	f__Acutalibacteraceae	g__CAG-217			YES
TEDDY_OU_SUBJ1709460425_MAG77				TEDDY_OU_SUBJ1250897089_MAG14	o__Enterobacterales	f__Enterobacteriaceae	g__Escherichia			YES
TEDDY_OU_SUBJ1709460425_MAG81				TEDDY_OU_SUBJ1250897089_MAG3	o__Oscillospirales	f__Acutalibacteraceae	g__Ruminococcus_E			YES
TEDDY_OU_SUBJ1709460425_MAG82				TEDDY_OU_SUBJ1250924357_MAG18	o__Bacteroidales	f__Bacteroidaceae	g__Bacteroides			YES
TEDDY_OU_SUBJ1709460425_MAG84				TEDDY_OU_SUBJ1250924357_MAG8	o__Verrucomicrobiales	f__Akkermansiaceae	g__Akkermansia			YES
TEDDY_OU_SUBJ1709460425_MAG89				TEDDY_OU_SUBJ1250949712_MAG2	o__Verrucomicrobiales	f__Akkermansiaceae	g__Akkermansia			YES
TEDDY_OU_SUBJ1709460425_MAG90				TEDDY_OU_SUBJ1250949712_MAG48	o__Lachnospirales	f__Lachnospiraceae	g__Anaerostipes			YES
TEDDY_OU_SUBJ1709460425_MAG91				TEDDY_OU_SUBJ1250949712_MAG55	o__Lachnospirales	f__Lachnospiraceae	g__Ruminococcus_A			YES
TEDDY_OU_SUBJ1709460425_MAG98				TEDDY_OU_SUBJ1250949712_MAG56	o__Lachnospirales	f__Lachnospiraceae	g__Ruminococcus_A			YES
TEDDY_OU_SUBJ1949420417_MAG108				TEDDY_OU_SUBJ1251286636_MAG4	o__Verrucomicrobiales	f__Akkermansiaceae	g__Akkermansia			YES
TEDDY_OU_SUBJ1949420417_MAG109				TEDDY_OU_SUBJ1251628802_MAG11	o__Oscillospirales	f__Ruminococcaceae	g__Faecalibacterium			YES
TEDDY_OU_SUBJ1949420417_MAG110				TEDDY_OU_SUBJ1251628802_MAG12	o__Enterobacterales	f__Enterobacteriaceae	g__Escherichia			YES
TEDDY_OU_SUBJ1949420417_MAG113				TEDDY_OU_SUBJ1251628802_MAG22	o__Lachnospirales	f__Lachnospiraceae	g__Ruminococcus_A			YES
TEDDY_OU_SUBJ1949420417_MAG115				TEDDY_OU_SUBJ1251628802_MAG33	o__Lachnospirales	f__Lachnospiraceae	g__Fusicatenibacter			YES
TEDDY_OU_SUBJ1949420417_MAG120				TEDDY_OU_SUBJ1254698506_MAG27	o__Bacteroidales	f__Bacteroidaceae	g__Bacteroides			YES
TEDDY_OU_SUBJ1949420417_MAG124				TEDDY_OU_SUBJ1254698506_MAG52	o__Oscillospirales	f__Acutalibacteraceae	g__Eubacterium_R			YES
TEDDY_OU_SUBJ1949420417_MAG125				TEDDY_OU_SUBJ1254698506_MAG54	o__Lactobacillales	f__Lactobacillaceae	g__Lactobacillus			YES
TEDDY_OU_SUBJ1949420417_MAG128				TEDDY_OU_SUBJ1254698506_MAG56	o__Oscillospirales	f__Acutalibacteraceae	g__Ruminococcus_H			YES
TEDDY_OU_SUBJ1949420417_MAG130				TEDDY_OU_SUBJ1254698506_MAG59	o__Bacteroidales	f__Bacteroidaceae	g__Bacteroides			YES
TEDDY_OU_SUBJ1949420417_MAG134				TEDDY_OU_SUBJ1254698506_MAG71	o__Bacteroidales	f__Bacteroidaceae	g__Bacteroides			YES
TEDDY_OU_SUBJ1949420417_MAG137				TEDDY_OU_SUBJ1254698506_MAG77	o__Oscillospirales	f__Acutalibacteraceae	g__CAG-217			YES
TEDDY_OU_SUBJ1949420417_MAG139				TEDDY_OU_SUBJ1254820001_MAG1	o__Lactobacillales	f__Lactobacillaceae	g__Lacticaseibacillus			YES
TEDDY_OU_SUBJ1949420417_MAG14				TEDDY_OU_SUBJ1256059301_MAG13	o__Bacteroidales	f__Bacteroidaceae	g__Bacteroides			YES
TEDDY_OU_SUBJ1949420417_MAG142				TEDDY_OU_SUBJ1256059301_MAG20	o__Oscillospirales	f__Acutalibacteraceae	g__Clostridium_E			YES
TEDDY_OU_SUBJ1949420417_MAG143				TEDDY_OU_SUBJ1257259793_MAG14	o__Verrucomicrobiales	f__Akkermansiaceae	g__Akkermansia			YES
TEDDY_OU_SUBJ1949420417_MAG146				TEDDY_OU_SUBJ1257259793_MAG48	o__Bacteroidales	f__Bacteroidaceae	g__Bacteroides			YES
TEDDY_OU_SUBJ1949420417_MAG147				TEDDY_OU_SUBJ1257259793_MAG52	o__Oscillospirales	f__Ruminococcaceae	g__Gemmiger			YES
TEDDY_OU_SUBJ1949420417_MAG149				TEDDY_OU_SUBJ1257259793_MAG56	o__Lactobacillales	f__Streptococcaceae	g__Streptococcus			YES
TEDDY_OU_SUBJ1949420417_MAG156				TEDDY_OU_SUBJ1257441203_MAG3	o__Lactobacillales	f__Lactobacillaceae	g__Lacticaseibacillus			YES
TEDDY_OU_SUBJ1949420417_MAG16				TEDDY_OU_SUBJ1258511524_MAG12	o__Lactobacillales	f__Streptococcaceae	g__Streptococcus			YES
TEDDY_OU_SUBJ1949420417_MAG18				TEDDY_OU_SUBJ1258511524_MAG7	o__Lactobacillales	f__Streptococcaceae	g__Streptococcus			YES
TEDDY_OU_SUBJ1949420417_MAG2				TEDDY_OU_SUBJ1258854543_MAG53	o__Lachnospirales	f__Lachnospiraceae	g__Ruminococcus_A			YES
TEDDY_OU_SUBJ1949420417_MAG21				TEDDY_OU_SUBJ1258854543_MAG68	o__Bacteroidales	f__Bacteroidaceae	g__Bacteroides			YES
TEDDY_OU_SUBJ1949420417_MAG22				TEDDY_OU_SUBJ1258854543_MAG74	o__Lachnospirales	f__Lachnospiraceae	g__Anaerostipes			YES
TEDDY_OU_SUBJ1949420417_MAG23				TEDDY_OU_SUBJ1258854543_MAG81	o__Oscillospirales	f__Acutalibacteraceae	g__Eubacterium_R			YES
TEDDY_OU_SUBJ1949420417_MAG3				TEDDY_OU_SUBJ1258855966_MAG1	o__Lachnospirales	f__Lachnospiraceae	g__Anaerostipes			YES
TEDDY_OU_SUBJ1949420417_MAG30				TEDDY_OU_SUBJ1258855966_MAG25	o__Bacteroidales	f__Bacteroidaceae	g__Bacteroides			YES
TEDDY_OU_SUBJ1949420417_MAG38				TEDDY_OU_SUBJ1258855966_MAG34	o__Bacteroidales	f__Bacteroidaceae	g__Bacteroides			YES
TEDDY_OU_SUBJ1949420417_MAG39				TEDDY_OU_SUBJ1260102710_MAG25	o__Oscillospirales	f__Ruminococcaceae	g__Gemmiger			YES
TEDDY_OU_SUBJ1949420417_MAG4				TEDDY_OU_SUBJ1260102710_MAG26	o__Oscillospirales	f__Acutalibacteraceae	g__CAG-217			YES
TEDDY_OU_SUBJ1949420417_MAG41				TEDDY_OU_SUBJ1260102710_MAG34	o__Lactobacillales	f__Streptococcaceae	g__Streptococcus			YES
TEDDY_OU_SUBJ1949420417_MAG48				TEDDY_OU_SUBJ1260102710_MAG35	o__Lactobacillales	f__Streptococcaceae	g__Streptococcus			YES
TEDDY_OU_SUBJ1949420417_MAG49				TEDDY_OU_SUBJ1260218131_MAG35	o__Lactobacillales	f__Streptococcaceae	g__Streptococcus			YES
TEDDY_OU_SUBJ1949420417_MAG51				TEDDY_OU_SUBJ1260682174_MAG5	o__Verrucomicrobiales	f__Akkermansiaceae	g__Akkermansia			YES
TEDDY_OU_SUBJ1949420417_MAG55				TEDDY_OU_SUBJ1260682174_MAG8	o__Bacteroidales	f__Bacteroidaceae	g__Bacteroides			YES
TEDDY_OU_SUBJ1949420417_MAG59				TEDDY_OU_SUBJ1261646992_MAG18	o__Lactobacillales	f__Streptococcaceae	g__Streptococcus			YES
TEDDY_OU_SUBJ1949420417_MAG63				TEDDY_OU_SUBJ1261646992_MAG21	o__Bacteroidales	f__Bacteroidaceae	g__Bacteroides			YES
TEDDY_OU_SUBJ1949420417_MAG64				TEDDY_OU_SUBJ1261646992_MAG24	o__Bacteroidales	f__Bacteroidaceae	g__Bacteroides			YES
TEDDY_OU_SUBJ1949420417_MAG67				TEDDY_OU_SUBJ1261646992_MAG34	o__Verrucomicrobiales	f__Akkermansiaceae	g__Akkermansia			YES
TEDDY_OU_SUBJ1949420417_MAG68				TEDDY_OU_SUBJ1261646992_MAG48	o__Verrucomicrobiales	f__Akkermansiaceae	g__Akkermansia			YES
TEDDY_OU_SUBJ1949420417_MAG69				TEDDY_OU_SUBJ1262137252_MAG106	o__Lachnospirales	f__Lachnospiraceae	g__Anaerostipes			YES
TEDDY_OU_SUBJ1949420417_MAG70				TEDDY_OU_SUBJ1262137252_MAG122	o__Oscillospirales	f__Acutalibacteraceae	g__Ruminococcus_H			YES
TEDDY_OU_SUBJ1949420417_MAG72				TEDDY_OU_SUBJ1262137252_MAG14	o__Bacteroidales	f__Bacteroidaceae	g__Bacteroides			YES
TEDDY_OU_SUBJ1949420417_MAG73				TEDDY_OU_SUBJ1262137252_MAG40	o__Oscillospirales	f__Acutalibacteraceae	g__Acutalibacter			YES
TEDDY_OU_SUBJ1949420417_MAG77				TEDDY_OU_SUBJ1262137252_MAG49	o__Oscillospirales	f__Acutalibacteraceae	g__CAG-180			YES
TEDDY_OU_SUBJ1949420417_MAG78				TEDDY_OU_SUBJ1262137252_MAG50	o__Bacteroidales	f__Bacteroidaceae	g__Bacteroides			YES
TEDDY_OU_SUBJ1949420417_MAG8				TEDDY_OU_SUBJ1262137252_MAG59	o__Oscillospirales	f__Acutalibacteraceae	g__Clostridium_A			YES
TEDDY_OU_SUBJ1949420417_MAG80				TEDDY_OU_SUBJ1262137252_MAG63	o__Lactobacillales	f__Streptococcaceae	g__Streptococcus			YES
TEDDY_OU_SUBJ1949420417_MAG84				TEDDY_OU_SUBJ1262988217_MAG24	o__Lactobacillales	f__Streptococcaceae	g__Streptococcus			YES
TEDDY_OU_SUBJ1949420417_MAG92				TEDDY_OU_SUBJ1262988217_MAG26	o__Verrucomicrobiales	f__Akkermansiaceae	g__Akkermansia			YES
TEDDY_OU_SUBJ1949420417_MAG95				TEDDY_OU_SUBJ1263906465_MAG10	o__Verrucomicrobiales	f__Akkermansiaceae	g__Akkermansia			YES
TEDDY_OU_SUBJ1949420417_MAG98				TEDDY_OU_SUBJ1263906465_MAG15	o__Bacteroidales	f__Bacteroidaceae	g__Bacteroides			YES
TEDDY_OU_SUBJ1949420417_MAG99				TEDDY_OU_SUBJ1263906465_MAG24	o__Oscillospirales	f__Acutalibacteraceae	g__Eubacterium_R			YES
TEDDY_OU_SUBJ1555475495_MAG13				TEDDY_OU_SUBJ1263906465_MAG31	o__Bacteroidales	f__Bacteroidaceae	g__Bacteroides			YES
TEDDY_OU_SUBJ1555475495_MAG14				TEDDY_OU_SUBJ1263906465_MAG69	o__Bacteroidales	f__Bacteroidaceae	g__Bacteroides			YES
TEDDY_OU_SUBJ1555475495_MAG15				TEDDY_OU_SUBJ1263906465_MAG73	o__Verrucomicrobiales	f__Akkermansiaceae	g__Akkermansia			YES
TEDDY_OU_SUBJ1555475495_MAG17				TEDDY_OU_SUBJ1264582496_MAG1	o__Bacteroidales	f__Bacteroidaceae	g__Bacteroides			YES
TEDDY_OU_SUBJ1555475495_MAG2				TEDDY_OU_SUBJ1264582496_MAG53	o__Verrucomicrobiales	f__Akkermansiaceae	g__Akkermansia			YES
TEDDY_OU_SUBJ1555475495_MAG20				TEDDY_OU_SUBJ1264582496_MAG69	o__Bacteroidales	f__Bacteroidaceae	g__Bacteroides			YES
TEDDY_OU_SUBJ1555475495_MAG21				TEDDY_OU_SUBJ1264582496_MAG71	o__Oscillospirales	f__Acutalibacteraceae	g__CAG-180			YES
TEDDY_OU_SUBJ1555475495_MAG26				TEDDY_OU_SUBJ1264582496_MAG82	o__Bacteroidales	f__Bacteroidaceae	g__Bacteroides			YES
TEDDY_OU_SUBJ1555475495_MAG29				TEDDY_OU_SUBJ1264582496_MAG98	o__Verrucomicrobiales	f__Akkermansiaceae	g__Akkermansia			YES
TEDDY_OU_SUBJ1555475495_MAG3				TEDDY_OU_SUBJ1264891015_MAG28	o__Bacteroidales	f__Bacteroidaceae	g__Bacteroides			YES
TEDDY_OU_SUBJ1555475495_MAG30				TEDDY_OU_SUBJ1264891015_MAG37	o__Bacteroidales	f__Bacteroidaceae	g__Bacteroides			YES
TEDDY_OU_SUBJ1892724708_MAG11				TEDDY_OU_SUBJ1264891015_MAG50	o__Lactobacillales	f__Lactobacillaceae	g__Lactobacillus			YES
TEDDY_OU_SUBJ1892724708_MAG16				TEDDY_OU_SUBJ1264891015_MAG52	o__Oscillospirales	f__Acutalibacteraceae	g__UBA1691			YES
TEDDY_OU_SUBJ1892724708_MAG18				TEDDY_OU_SUBJ1264891015_MAG83	o__Oscillospirales	f__Acutalibacteraceae	g__Eubacterium_R			YES
TEDDY_OU_SUBJ1892724708_MAG19				TEDDY_OU_SUBJ1265849837_MAG26	o__Bacteroidales	f__Bacteroidaceae	g__Bacteroides			YES
TEDDY_OU_SUBJ1892724708_MAG20				TEDDY_OU_SUBJ1265849837_MAG33	o__Bacteroidales	f__Bacteroidaceae	g__Bacteroides			YES
TEDDY_OU_SUBJ1892724708_MAG21				TEDDY_OU_SUBJ1265849837_MAG41	o__Oscillospirales	f__Ruminococcaceae	g__Ruthenibacterium			YES
TEDDY_OU_SUBJ1892724708_MAG24				TEDDY_OU_SUBJ1265950444_MAG103	o__Verrucomicrobiales	f__Akkermansiaceae	g__Akkermansia			YES
TEDDY_OU_SUBJ1892724708_MAG25				TEDDY_OU_SUBJ1265950444_MAG113	o__Lactobacillales	f__Streptococcaceae	g__Streptococcus			YES
TEDDY_OU_SUBJ1892724708_MAG28				TEDDY_OU_SUBJ1265950444_MAG2	o__Verrucomicrobiales	f__Akkermansiaceae	g__Akkermansia			YES
TEDDY_OU_SUBJ1892724708_MAG34				TEDDY_OU_SUBJ1265950444_MAG41	o__Bacteroidales	f__Bacteroidaceae	g__Bacteroides			YES
TEDDY_OU_SUBJ1892724708_MAG37				TEDDY_OU_SUBJ1265950444_MAG47	o__Oscillospirales	f__Acutalibacteraceae	g__Clostridium_A			YES
TEDDY_OU_SUBJ1892724708_MAG38				TEDDY_OU_SUBJ1265950444_MAG48	o__Oscillospirales	f__Ruminococcaceae	g__Gemmiger			YES
TEDDY_OU_SUBJ1892724708_MAG4				TEDDY_OU_SUBJ1265950444_MAG50	o__Oscillospirales	f__Ruminococcaceae	g__Gemmiger			YES
TEDDY_OU_SUBJ1892724708_MAG42				TEDDY_OU_SUBJ1265950444_MAG52	o__Oscillospirales	f__Acutalibacteraceae	g__Anaeromassilibacillus			YES
TEDDY_OU_SUBJ1892724708_MAG43				TEDDY_OU_SUBJ1265950444_MAG62	o__Oscillospirales	f__Acutalibacteraceae	g__CAG-217			YES
TEDDY_OU_SUBJ1892724708_MAG7				TEDDY_OU_SUBJ1265950444_MAG68	o__Oscillospirales	f__Acutalibacteraceae	g__Eubacterium_R			YES
TEDDY_OU_SUBJ1892724708_MAG8				TEDDY_OU_SUBJ1269980942_MAG2	o__Bacteroidales	f__Bacteroidaceae	g__Bacteroides			YES
TEDDY_OU_SUBJ1521080709_MAG1				TEDDY_OU_SUBJ1269980942_MAG5	o__Bacteroidales	f__Bacteroidaceae	g__Bacteroides			YES
TEDDY_OU_SUBJ1521080709_MAG106				TEDDY_OU_SUBJ1269980942_MAG6	o__Verrucomicrobiales	f__Akkermansiaceae	g__Akkermansia			YES
TEDDY_OU_SUBJ1521080709_MAG107				TEDDY_OU_SUBJ1270135221_MAG19	o__Verrucomicrobiales	f__Akkermansiaceae	g__Akkermansia			YES
TEDDY_OU_SUBJ1521080709_MAG108				TEDDY_OU_SUBJ1270432446_MAG34	o__Bacteroidales	f__Bacteroidaceae	g__Bacteroides			YES
TEDDY_OU_SUBJ1521080709_MAG109				TEDDY_OU_SUBJ1270432446_MAG45	o__Lactobacillales	f__Streptococcaceae	g__Streptococcus			YES
TEDDY_OU_SUBJ1521080709_MAG110				TEDDY_OU_SUBJ1270432446_MAG57	o__Lactobacillales	f__Lactobacillaceae	g__Leuconostoc			YES
TEDDY_OU_SUBJ1521080709_MAG115				TEDDY_OU_SUBJ1270432446_MAG81	o__Oscillospirales	f__Acutalibacteraceae	g__CAG-217			YES
TEDDY_OU_SUBJ1521080709_MAG118				TEDDY_OU_SUBJ1270432446_MAG91	o__Lachnospirales	f__Lachnospiraceae	g__Ruminococcus_A			YES
TEDDY_OU_SUBJ1521080709_MAG125				TEDDY_OU_SUBJ1271241282_MAG1	o__Enterobacterales	f__Enterobacteriaceae	g__Escherichia			YES
TEDDY_OU_SUBJ1521080709_MAG133				TEDDY_OU_SUBJ1271241282_MAG14	o__Lactobacillales	f__Enterococcaceae	g__Enterococcus_A			YES
TEDDY_OU_SUBJ1521080709_MAG14				TEDDY_OU_SUBJ1271814315_MAG10	o__Bacteroidales	f__Bacteroidaceae	g__Bacteroides			YES
TEDDY_OU_SUBJ1521080709_MAG16				TEDDY_OU_SUBJ1271814315_MAG14	o__Verrucomicrobiales	f__Akkermansiaceae	g__Akkermansia			YES
TEDDY_OU_SUBJ1521080709_MAG18				TEDDY_OU_SUBJ1271923955_MAG41	o__Bacteroidales	f__Bacteroidaceae	g__Bacteroides			YES
TEDDY_OU_SUBJ1521080709_MAG2				TEDDY_OU_SUBJ1272095275_MAG103	o__Verrucomicrobiales	f__Akkermansiaceae	g__Akkermansia			YES
TEDDY_OU_SUBJ1521080709_MAG22				TEDDY_OU_SUBJ1272095275_MAG120	o__Bacteroidales	f__Bacteroidaceae	g__Bacteroides			YES
TEDDY_OU_SUBJ1521080709_MAG24				TEDDY_OU_SUBJ1272095275_MAG141	o__Oscillospirales	f__Ruminococcaceae	g__Gemmiger			YES
TEDDY_OU_SUBJ1521080709_MAG25				TEDDY_OU_SUBJ1272095275_MAG144	o__Verrucomicrobiales	f__Akkermansiaceae	g__Akkermansia			YES
TEDDY_OU_SUBJ1521080709_MAG32				TEDDY_OU_SUBJ1272095275_MAG48	o__Oscillospirales	f__Acutalibacteraceae	g__Clostridium_A			YES
TEDDY_OU_SUBJ1521080709_MAG35				TEDDY_OU_SUBJ1272095275_MAG52	o__Oscillospirales	f__Acutalibacteraceae	g__Eubacterium_R			YES
TEDDY_OU_SUBJ1521080709_MAG37				TEDDY_OU_SUBJ1272095275_MAG69	o__Oscillospirales	f__Acutalibacteraceae	g__CAG-217			YES
TEDDY_OU_SUBJ1521080709_MAG39				TEDDY_OU_SUBJ1273861388_MAG7	o__Verrucomicrobiales	f__Akkermansiaceae	g__Akkermansia			YES
TEDDY_OU_SUBJ1521080709_MAG41				TEDDY_OU_SUBJ1277891000_MAG124	o__Verrucomicrobiales	f__Akkermansiaceae	g__Akkermansia			YES
TEDDY_OU_SUBJ1521080709_MAG46				TEDDY_OU_SUBJ1277891000_MAG125	o__Lachnospirales	f__Lachnospiraceae	g__Anaerostipes			YES
TEDDY_OU_SUBJ1521080709_MAG47				TEDDY_OU_SUBJ1277891000_MAG29	o__Oscillospirales	f__Acutalibacteraceae	g__Eubacterium_R			YES
TEDDY_OU_SUBJ1521080709_MAG50				TEDDY_OU_SUBJ1277891000_MAG41	o__Oscillospirales	f__Acutalibacteraceae	g__Ruminococcus_H			YES
TEDDY_OU_SUBJ1521080709_MAG51				TEDDY_OU_SUBJ1277891000_MAG59	o__Oscillospirales	f__Ruminococcaceae	g__Ruthenibacterium			YES
TEDDY_OU_SUBJ1521080709_MAG52				TEDDY_OU_SUBJ1277891000_MAG6	o__Oscillospirales	f__Acutalibacteraceae	g__CAG-217			YES
TEDDY_OU_SUBJ1521080709_MAG55				TEDDY_OU_SUBJ1277891000_MAG63	o__Verrucomicrobiales	f__Akkermansiaceae	g__Akkermansia			YES
TEDDY_OU_SUBJ1521080709_MAG58				TEDDY_OU_SUBJ1277891000_MAG64	o__Bacteroidales	f__Bacteroidaceae	g__Bacteroides			YES
TEDDY_OU_SUBJ1521080709_MAG63				TEDDY_OU_SUBJ1278618762_MAG109	o__Oscillospirales	f__Acutalibacteraceae	g__Acutalibacter			YES
TEDDY_OU_SUBJ1521080709_MAG65				TEDDY_OU_SUBJ1278618762_MAG39	o__Oscillospirales	f__Ruminococcaceae	g__Gemmiger			YES
TEDDY_OU_SUBJ1521080709_MAG68				TEDDY_OU_SUBJ1278618762_MAG82	o__Oscillospirales	f__Ruminococcaceae	g__Gemmiger			YES
TEDDY_OU_SUBJ1521080709_MAG77				TEDDY_OU_SUBJ1278618762_MAG84	o__Oscillospirales	f__Acutalibacteraceae	g__An200			YES
TEDDY_OU_SUBJ1521080709_MAG78				TEDDY_OU_SUBJ1278763099_MAG112	o__Verrucomicrobiales	f__Akkermansiaceae	g__Akkermansia			YES
TEDDY_OU_SUBJ1521080709_MAG81				TEDDY_OU_SUBJ1278763099_MAG44	o__Oscillospirales	f__Acutalibacteraceae	g__UBA1691			YES
TEDDY_OU_SUBJ1521080709_MAG82				TEDDY_OU_SUBJ1278763099_MAG5	o__Bacteroidales	f__Bacteroidaceae	g__Bacteroides			YES
TEDDY_OU_SUBJ1521080709_MAG83				TEDDY_OU_SUBJ1278763099_MAG58	o__Oscillospirales	f__Ruminococcaceae	g__Ruthenibacterium			YES
TEDDY_OU_SUBJ1521080709_MAG84				TEDDY_OU_SUBJ1278763099_MAG83	o__Bacteroidales	f__Bacteroidaceae	g__Bacteroides			YES
TEDDY_OU_SUBJ1521080709_MAG86				TEDDY_OU_SUBJ1278763099_MAG85	o__Lachnospirales	f__Lachnospiraceae	g__Anaerostipes			YES
TEDDY_OU_SUBJ1521080709_MAG88				TEDDY_OU_SUBJ1279157655_MAG103	o__Lactobacillales	f__Streptococcaceae	g__Streptococcus			YES
TEDDY_OU_SUBJ1521080709_MAG94				TEDDY_OU_SUBJ1279157655_MAG31	o__Bacteroidales	f__Bacteroidaceae	g__Bacteroides			YES
TEDDY_OU_SUBJ1521080709_MAG95				TEDDY_OU_SUBJ1279157655_MAG51	o__Verrucomicrobiales	f__Akkermansiaceae	g__Akkermansia			YES
TEDDY_OU_SUBJ1325964899_MAG10				TEDDY_OU_SUBJ1279157655_MAG66	o__Oscillospirales	f__Acutalibacteraceae	g__CAG-217			YES
TEDDY_OU_SUBJ1325964899_MAG13				TEDDY_OU_SUBJ1279157655_MAG68	o__Lactobacillales	f__Streptococcaceae	g__Streptococcus			YES
TEDDY_OU_SUBJ1325964899_MAG15				TEDDY_OU_SUBJ1279157655_MAG98	o__Lachnospirales	f__Lachnospiraceae	g__Anaerostipes			YES
TEDDY_OU_SUBJ1325964899_MAG22				TEDDY_OU_SUBJ1279916508_MAG12	o__Lactobacillales	f__Streptococcaceae	g__Streptococcus			YES
TEDDY_OU_SUBJ1325964899_MAG23				TEDDY_OU_SUBJ1281056545_MAG8	o__Bacteroidales	f__Bacteroidaceae	g__Bacteroides			YES
TEDDY_OU_SUBJ1325964899_MAG26				TEDDY_OU_SUBJ1282560039_MAG11	o__Verrucomicrobiales	f__Akkermansiaceae	g__Akkermansia			YES
TEDDY_OU_SUBJ1325964899_MAG28				TEDDY_OU_SUBJ1282560039_MAG22	o__Lactobacillales	f__Streptococcaceae	g__Streptococcus			YES
TEDDY_OU_SUBJ1325964899_MAG30				TEDDY_OU_SUBJ1282560039_MAG3	o__Bacteroidales	f__Bacteroidaceae	g__Bacteroides			YES
TEDDY_OU_SUBJ1325964899_MAG31				TEDDY_OU_SUBJ1282560039_MAG4	o__Bacteroidales	f__Bacteroidaceae	g__Bacteroides			YES
TEDDY_OU_SUBJ1325964899_MAG34				TEDDY_OU_SUBJ1282560039_MAG8	o__Lactobacillales	f__Streptococcaceae	g__Streptococcus			YES
TEDDY_OU_SUBJ1325964899_MAG39				TEDDY_OU_SUBJ1282706628_MAG128	o__Verrucomicrobiales	f__Akkermansiaceae	g__Akkermansia			YES
TEDDY_OU_SUBJ1325964899_MAG4				TEDDY_OU_SUBJ1282706628_MAG20	o__Oscillospirales	f__Acutalibacteraceae	g__Clostridium_A			YES
TEDDY_OU_SUBJ1325964899_MAG40				TEDDY_OU_SUBJ1282706628_MAG50	o__Oscillospirales	f__Acutalibacteraceae	g__CAG-217			YES
TEDDY_OU_SUBJ1325964899_MAG41				TEDDY_OU_SUBJ1282706628_MAG81	o__Oscillospirales	f__Acutalibacteraceae	g__CAG-180			YES
TEDDY_OU_SUBJ1325964899_MAG42				TEDDY_OU_SUBJ1283384554_MAG45	o__Verrucomicrobiales	f__Akkermansiaceae	g__Akkermansia			YES
TEDDY_OU_SUBJ1325964899_MAG43				TEDDY_OU_SUBJ1287560689_MAG101	o__Oscillospirales	f__Ruminococcaceae	g__Gemmiger			YES
TEDDY_OU_SUBJ1325964899_MAG44				TEDDY_OU_SUBJ1287560689_MAG2	o__Oscillospirales	f__Acutalibacteraceae	g__Eubacterium_R			YES
TEDDY_OU_SUBJ1325964899_MAG45				TEDDY_OU_SUBJ1287560689_MAG21	o__Bacteroidales	f__Bacteroidaceae	g__Bacteroides			YES
TEDDY_OU_SUBJ1325964899_MAG5				TEDDY_OU_SUBJ1287560689_MAG63	o__Oscillospirales	f__Acutalibacteraceae	g__CAG-217			YES
TEDDY_OU_SUBJ1325964899_MAG52				TEDDY_OU_SUBJ1287560689_MAG68	o__Verrucomicrobiales	f__Akkermansiaceae	g__Akkermansia			YES
TEDDY_OU_SUBJ1325964899_MAG53				TEDDY_OU_SUBJ1287560689_MAG92	o__Oscillospirales	f__Acutalibacteraceae	g__Anaeromassilibacillus			YES
TEDDY_OU_SUBJ1325964899_MAG54				TEDDY_OU_SUBJ1289694717_MAG28	o__Lachnospirales	f__Lachnospiraceae	g__Anaerostipes			YES
TEDDY_OU_SUBJ1325964899_MAG57				TEDDY_OU_SUBJ1289694717_MAG44	o__Verrucomicrobiales	f__Akkermansiaceae	g__Akkermansia			YES
TEDDY_OU_SUBJ1325964899_MAG59				TEDDY_OU_SUBJ1289694717_MAG52	o__Oscillospirales	f__Acutalibacteraceae	g__Ruminococcus_H			YES
TEDDY_OU_SUBJ1325964899_MAG64				TEDDY_OU_SUBJ1290879174_MAG37	o__Bacteroidales	f__Bacteroidaceae	g__Bacteroides			YES
TEDDY_OU_SUBJ1325964899_MAG7				TEDDY_OU_SUBJ1290879174_MAG7	o__Verrucomicrobiales	f__Akkermansiaceae	g__Akkermansia			YES
TEDDY_OU_SUBJ1982356849_MAG106				TEDDY_OU_SUBJ1291970953_MAG116	o__Oscillospirales	f__Acutalibacteraceae	g__Clostridium_A			YES
TEDDY_OU_SUBJ1982356849_MAG116				TEDDY_OU_SUBJ1291970953_MAG3	o__Oscillospirales	f__Acutalibacteraceae	g__UMGS403			YES
TEDDY_OU_SUBJ1982356849_MAG117				TEDDY_OU_SUBJ1291970953_MAG60	o__Oscillospirales	f__Acutalibacteraceae	g__Clostridium_E			YES
TEDDY_OU_SUBJ1982356849_MAG12				TEDDY_OU_SUBJ1291970953_MAG65	o__Bacteroidales	f__Bacteroidaceae	g__Bacteroides			YES
TEDDY_OU_SUBJ1982356849_MAG120				TEDDY_OU_SUBJ1291970953_MAG68	o__Oscillospirales	f__Ruminococcaceae	g__Ruthenibacterium			YES
TEDDY_OU_SUBJ1982356849_MAG124				TEDDY_OU_SUBJ1291970953_MAG97	o__Lactobacillales	f__Streptococcaceae	g__Streptococcus			YES
TEDDY_OU_SUBJ1982356849_MAG126				TEDDY_OU_SUBJ1291970953_MAG98	o__Verrucomicrobiales	f__Akkermansiaceae	g__Akkermansia			YES
TEDDY_OU_SUBJ1982356849_MAG130				TEDDY_OU_SUBJ1292134140_MAG1	o__Oscillospirales	f__Acutalibacteraceae	g__CAG-180			YES
TEDDY_OU_SUBJ1982356849_MAG145				TEDDY_OU_SUBJ1292134140_MAG45	o__Verrucomicrobiales	f__Akkermansiaceae	g__Akkermansia			YES
TEDDY_OU_SUBJ1982356849_MAG148				TEDDY_OU_SUBJ1292134140_MAG56	o__Oscillospirales	f__Acutalibacteraceae	g__CAG-217			YES
TEDDY_OU_SUBJ1982356849_MAG149				TEDDY_OU_SUBJ1292134140_MAG66	o__Oscillospirales	f__Acutalibacteraceae	g__An200			YES
TEDDY_OU_SUBJ1982356849_MAG151				TEDDY_OU_SUBJ1292134140_MAG74	o__Oscillospirales	f__Ruminococcaceae	g__Gemmiger			YES
TEDDY_OU_SUBJ1982356849_MAG153				TEDDY_OU_SUBJ1292134140_MAG86	o__Bacteroidales	f__Bacteroidaceae	g__Bacteroides			YES
TEDDY_OU_SUBJ1982356849_MAG160				TEDDY_OU_SUBJ1292684821_MAG10	o__Oscillospirales	f__Acutalibacteraceae	g__Clostridium_A			YES
TEDDY_OU_SUBJ1982356849_MAG161				TEDDY_OU_SUBJ1292684821_MAG65	o__Oscillospirales	f__Acutalibacteraceae	g__Eubacterium_R			YES
TEDDY_OU_SUBJ1982356849_MAG165				TEDDY_OU_SUBJ1292684821_MAG71	o__Verrucomicrobiales	f__Akkermansiaceae	g__Akkermansia			YES
TEDDY_OU_SUBJ1982356849_MAG166				TEDDY_OU_SUBJ1292684821_MAG88	o__Bacteroidales	f__Bacteroidaceae	g__Bacteroides			YES
TEDDY_OU_SUBJ1982356849_MAG167				TEDDY_OU_SUBJ1293655317_MAG22	o__Lachnospirales	f__Lachnospiraceae	g__Ruminococcus_A			YES
TEDDY_OU_SUBJ1982356849_MAG168				TEDDY_OU_SUBJ1294883890_MAG15	o__Lactobacillales	f__Streptococcaceae	g__Streptococcus			YES
TEDDY_OU_SUBJ1982356849_MAG18				TEDDY_OU_SUBJ1294958818_MAG39	o__Bacteroidales	f__Bacteroidaceae	g__Bacteroides			YES
TEDDY_OU_SUBJ1982356849_MAG23				TEDDY_OU_SUBJ1294958818_MAG42	o__Lactobacillales	f__Streptococcaceae	g__Streptococcus			YES
TEDDY_OU_SUBJ1982356849_MAG24				TEDDY_OU_SUBJ1294958818_MAG5	o__Verrucomicrobiales	f__Akkermansiaceae	g__Akkermansia			YES
TEDDY_OU_SUBJ1982356849_MAG25				TEDDY_OU_SUBJ1294958818_MAG61	o__Oscillospirales	f__Acutalibacteraceae	g__Eubacterium_R			YES
TEDDY_OU_SUBJ1982356849_MAG26				TEDDY_OU_SUBJ1294958818_MAG76	o__Bacteroidales	f__Bacteroidaceae	g__Bacteroides			YES
TEDDY_OU_SUBJ1982356849_MAG27				TEDDY_OU_SUBJ1296635662_MAG56	o__Lactobacillales	f__Lactobacillaceae	g__Lactobacillus			YES
TEDDY_OU_SUBJ1982356849_MAG33				TEDDY_OU_SUBJ1296635662_MAG8	o__Oscillospirales	f__Acutalibacteraceae	g__CAG-217			YES
TEDDY_OU_SUBJ1982356849_MAG36				TEDDY_OU_SUBJ1296635662_MAG80	o__Verrucomicrobiales	f__Akkermansiaceae	g__Akkermansia			YES
TEDDY_OU_SUBJ1982356849_MAG37				TEDDY_OU_SUBJ1296635662_MAG86	o__Oscillospirales	f__Ruminococcaceae	g__Gemmiger			YES
TEDDY_OU_SUBJ1982356849_MAG41				TEDDY_OU_SUBJ1296635662_MAG9	o__Oscillospirales	f__Acutalibacteraceae	g__Clostridium_A			YES
TEDDY_OU_SUBJ1982356849_MAG43				TEDDY_OU_SUBJ1296635662_MAG90	o__Oscillospirales	f__Ruminococcaceae	g__Gemmiger			YES
TEDDY_OU_SUBJ1982356849_MAG44				TEDDY_OU_SUBJ1297069541_MAG15	o__Lactobacillales	f__Streptococcaceae	g__Streptococcus			YES
TEDDY_OU_SUBJ1982356849_MAG5				TEDDY_OU_SUBJ1297069541_MAG27	o__Verrucomicrobiales	f__Akkermansiaceae	g__Akkermansia			YES
TEDDY_OU_SUBJ1982356849_MAG51				TEDDY_OU_SUBJ1297069541_MAG43	o__Bacteroidales	f__Bacteroidaceae	g__Bacteroides			YES
TEDDY_OU_SUBJ1982356849_MAG52				TEDDY_OU_SUBJ1297070386_MAG23	o__Bacteroidales	f__Bacteroidaceae	g__Bacteroides			YES
TEDDY_OU_SUBJ1982356849_MAG6				TEDDY_OU_SUBJ1297070386_MAG8	o__Bacteroidales	f__Bacteroidaceae	g__Bacteroides			YES
TEDDY_OU_SUBJ1982356849_MAG67				TEDDY_OU_SUBJ1297296991_MAG16	o__Oscillospirales	f__Acutalibacteraceae	g__CAG-177			YES
TEDDY_OU_SUBJ1982356849_MAG68				TEDDY_OU_SUBJ1297296991_MAG54	o__Verrucomicrobiales	f__Akkermansiaceae	g__Akkermansia			YES
TEDDY_OU_SUBJ1982356849_MAG69				TEDDY_OU_SUBJ1297843143_MAG13	o__Bacteroidales	f__Bacteroidaceae	g__Bacteroides			YES
TEDDY_OU_SUBJ1982356849_MAG71				TEDDY_OU_SUBJ1297843143_MAG24	o__Verrucomicrobiales	f__Akkermansiaceae	g__Akkermansia			YES
TEDDY_OU_SUBJ1982356849_MAG75				TEDDY_OU_SUBJ1297843143_MAG25	o__Bacteroidales	f__Bacteroidaceae	g__Bacteroides			YES
TEDDY_OU_SUBJ1982356849_MAG77				TEDDY_OU_SUBJ1297843143_MAG29	o__Lactobacillales	f__Lactobacillaceae	g__Leuconostoc			YES
TEDDY_OU_SUBJ1982356849_MAG78				TEDDY_OU_SUBJ1297843143_MAG44	o__Lactobacillales	f__Lactobacillaceae	g__Lacticaseibacillus			YES
TEDDY_OU_SUBJ1982356849_MAG79				TEDDY_OU_SUBJ1297843143_MAG9	o__Lactobacillales	f__Streptococcaceae	g__Streptococcus			YES
TEDDY_OU_SUBJ1982356849_MAG81				TEDDY_OU_SUBJ1298472532_MAG1	o__Bacteroidales	f__Bacteroidaceae	g__Bacteroides			YES
TEDDY_OU_SUBJ1982356849_MAG83				TEDDY_OU_SUBJ1298472532_MAG11	o__Oscillospirales	f__Ruminococcaceae	g__Gemmiger			YES
TEDDY_OU_SUBJ1982356849_MAG89				TEDDY_OU_SUBJ1298472532_MAG20	o__Verrucomicrobiales	f__Akkermansiaceae	g__Akkermansia			YES
TEDDY_OU_SUBJ1982356849_MAG90				TEDDY_OU_SUBJ1298472532_MAG21	o__Lactobacillales	f__Streptococcaceae	g__Streptococcus			YES
TEDDY_OU_SUBJ1982356849_MAG91				TEDDY_OU_SUBJ1298472532_MAG22	o__Lactobacillales	f__Lactobacillaceae	g__Lactobacillus			YES
TEDDY_OU_SUBJ1982356849_MAG94				TEDDY_OU_SUBJ1299329293_MAG22	o__Oscillospirales	f__Ruminococcaceae	g__Gemmiger			YES
TEDDY_OU_SUBJ1982356849_MAG95				TEDDY_OU_SUBJ1299329293_MAG27	o__Verrucomicrobiales	f__Akkermansiaceae	g__Akkermansia			YES
TEDDY_OU_SUBJ1982356849_MAG97				TEDDY_OU_SUBJ1299329293_MAG29	o__Bacteroidales	f__Bacteroidaceae	g__Bacteroides			YES
TEDDY_OU_SUBJ1559962652_MAG10				TEDDY_OU_SUBJ1299329293_MAG37	o__Bacteroidales	f__Bacteroidaceae	g__Bacteroides			YES
TEDDY_OU_SUBJ1559962652_MAG11				TEDDY_OU_SUBJ1301699113_MAG15	o__Bacteroidales	f__Bacteroidaceae	g__Bacteroides			YES
TEDDY_OU_SUBJ1559962652_MAG12				TEDDY_OU_SUBJ1303572077_MAG9	o__Enterobacterales	f__Enterobacteriaceae	g__Escherichia			YES
TEDDY_OU_SUBJ1559962652_MAG14				TEDDY_OU_SUBJ1303742534_MAG14	o__Oscillospirales	f__Acutalibacteraceae	g__Clostridium_A			YES
TEDDY_OU_SUBJ1559962652_MAG17				TEDDY_OU_SUBJ1303742534_MAG22	o__Lachnospirales	f__Lachnospiraceae	g__Ruminococcus_A			YES
TEDDY_OU_SUBJ1559962652_MAG19				TEDDY_OU_SUBJ1303742534_MAG50	o__Oscillospirales	f__Ruminococcaceae	g__Ruthenibacterium			YES
TEDDY_OU_SUBJ1559962652_MAG20				TEDDY_OU_SUBJ1303742534_MAG60	o__Oscillospirales	f__Acutalibacteraceae	g__Eubacterium_R			YES
TEDDY_OU_SUBJ1559962652_MAG21				TEDDY_OU_SUBJ1303742534_MAG62	o__Bacteroidales	f__Bacteroidaceae	g__Bacteroides			YES
TEDDY_OU_SUBJ1559962652_MAG23				TEDDY_OU_SUBJ1303742534_MAG63	o__Bacteroidales	f__Bacteroidaceae	g__Bacteroides			YES
TEDDY_OU_SUBJ1559962652_MAG24				TEDDY_OU_SUBJ1303742534_MAG99	o__Verrucomicrobiales	f__Akkermansiaceae	g__Akkermansia			YES
TEDDY_OU_SUBJ1559962652_MAG25				TEDDY_OU_SUBJ1304098134_MAG19	o__Oscillospirales	f__Ruminococcaceae	g__Gemmiger			YES
TEDDY_OU_SUBJ1559962652_MAG26				TEDDY_OU_SUBJ1304459805_MAG26	o__Lachnospirales	f__Lachnospiraceae	g__Anaerostipes			YES
TEDDY_OU_SUBJ1559962652_MAG27				TEDDY_OU_SUBJ1304459805_MAG78	o__Oscillospirales	f__Acutalibacteraceae	g__CAG-217			YES
TEDDY_OU_SUBJ1559962652_MAG29				TEDDY_OU_SUBJ1304459805_MAG82	o__Verrucomicrobiales	f__Akkermansiaceae	g__Akkermansia			YES
TEDDY_OU_SUBJ1559962652_MAG30				TEDDY_OU_SUBJ1304459805_MAG92	o__Bacteroidales	f__Bacteroidaceae	g__Bacteroides			YES
TEDDY_OU_SUBJ1559962652_MAG31				TEDDY_OU_SUBJ1306729148_MAG2	o__Enterobacterales	f__Enterobacteriaceae	g__Escherichia			YES
TEDDY_OU_SUBJ1559962652_MAG32				TEDDY_OU_SUBJ1307275821_MAG20	o__Bacteroidales	f__Bacteroidaceae	g__Bacteroides			YES
TEDDY_OU_SUBJ1559962652_MAG33				TEDDY_OU_SUBJ1307275821_MAG46	o__Bacteroidales	f__Bacteroidaceae	g__Bacteroides			YES
TEDDY_OU_SUBJ1559962652_MAG38				TEDDY_OU_SUBJ1307390055_MAG18	o__Oscillospirales	f__Acutalibacteraceae	g__Clostridium_A			YES
TEDDY_OU_SUBJ1559962652_MAG39				TEDDY_OU_SUBJ1307390055_MAG28	o__Oscillospirales	f__Acutalibacteraceae	g__UMGS1071			YES
TEDDY_OU_SUBJ1559962652_MAG4				TEDDY_OU_SUBJ1307390055_MAG49	o__Bacteroidales	f__Bacteroidaceae	g__Bacteroides			YES
TEDDY_OU_SUBJ1559962652_MAG40				TEDDY_OU_SUBJ1307390055_MAG5	o__Bacteroidales	f__Bacteroidaceae	g__Bacteroides			YES
TEDDY_OU_SUBJ1559962652_MAG42				TEDDY_OU_SUBJ1307390055_MAG58	o__Bacteroidales	f__Bacteroidaceae	g__Bacteroides			YES
TEDDY_OU_SUBJ1559962652_MAG44				TEDDY_OU_SUBJ1310118629_MAG4	o__Enterobacterales	f__Enterobacteriaceae	g__Escherichia			YES
TEDDY_OU_SUBJ1559962652_MAG47				TEDDY_OU_SUBJ1310118629_MAG5	o__Lactobacillales	f__Lactobacillaceae	g__Lacticaseibacillus			YES
TEDDY_OU_SUBJ1559962652_MAG49				TEDDY_OU_SUBJ1310118629_MAG7	o__Bacteroidales	f__Bacteroidaceae	g__Bacteroides			YES
TEDDY_OU_SUBJ1559962652_MAG55				TEDDY_OU_SUBJ1311779595_MAG15	o__Lachnospirales	f__Lachnospiraceae	g__Anaerostipes			YES
TEDDY_OU_SUBJ1559962652_MAG56				TEDDY_OU_SUBJ1311779595_MAG71	o__Verrucomicrobiales	f__Akkermansiaceae	g__Akkermansia			YES
TEDDY_OU_SUBJ1559962652_MAG59				TEDDY_OU_SUBJ1311779595_MAG72	o__Oscillospirales	f__Acutalibacteraceae	g__CAG-217			YES
TEDDY_OU_SUBJ1559962652_MAG60				TEDDY_OU_SUBJ1312371311_MAG54	o__Lactobacillales	f__Streptococcaceae	g__Streptococcus			YES
TEDDY_OU_SUBJ1559962652_MAG62				TEDDY_OU_SUBJ1312371311_MAG57	o__Lachnospirales	f__Lachnospiraceae	g__Ruminococcus_A			YES
TEDDY_OU_SUBJ1559962652_MAG67				TEDDY_OU_SUBJ1312925680_MAG27	o__Oscillospirales	f__Acutalibacteraceae	g__			YES
TEDDY_OU_SUBJ1559962652_MAG75				TEDDY_OU_SUBJ1312925680_MAG30	o__Lachnospirales	f__Lachnospiraceae	g__Ruminococcus_A			YES
TEDDY_OU_SUBJ1559962652_MAG78				TEDDY_OU_SUBJ1312925680_MAG44	o__Verrucomicrobiales	f__Akkermansiaceae	g__Akkermansia			YES
TEDDY_OU_SUBJ1559962652_MAG79				TEDDY_OU_SUBJ1315780050_MAG12	o__Lactobacillales	f__Lactobacillaceae	g__Ligilactobacillus			YES
TEDDY_OU_SUBJ1559962652_MAG8				TEDDY_OU_SUBJ1316279237_MAG2	o__Oscillospirales	f__Acutalibacteraceae	g__CAG-180			YES
TEDDY_OU_SUBJ1559962652_MAG80				TEDDY_OU_SUBJ1316279237_MAG29	o__Bacteroidales	f__Bacteroidaceae	g__Bacteroides			YES
TEDDY_OU_SUBJ1559962652_MAG81				TEDDY_OU_SUBJ1316279237_MAG37	o__Verrucomicrobiales	f__Akkermansiaceae	g__Akkermansia			YES
TEDDY_OU_SUBJ1559962652_MAG82				TEDDY_OU_SUBJ1316279237_MAG70	o__Oscillospirales	f__Acutalibacteraceae	g__Eubacterium_R			YES
TEDDY_OU_SUBJ1559962652_MAG83				TEDDY_OU_SUBJ1316279237_MAG77	o__Oscillospirales	f__Acutalibacteraceae	g__Clostridium_A			YES
TEDDY_OU_SUBJ1559962652_MAG84				TEDDY_OU_SUBJ1320820418_MAG127	o__Oscillospirales	f__Ruminococcaceae	g__Gemmiger			YES
TEDDY_OU_SUBJ1559962652_MAG86				TEDDY_OU_SUBJ1320820418_MAG131	o__Oscillospirales	f__Acutalibacteraceae	g__CAG-217			YES
TEDDY_OU_SUBJ1559962652_MAG88				TEDDY_OU_SUBJ1320820418_MAG153	o__Oscillospirales	f__Acutalibacteraceae	g__			YES
TEDDY_OU_SUBJ1559962652_MAG90				TEDDY_OU_SUBJ1320820418_MAG5	o__Verrucomicrobiales	f__Akkermansiaceae	g__Akkermansia			YES
TEDDY_OU_SUBJ1559962652_MAG91				TEDDY_OU_SUBJ1320820418_MAG61	o__Oscillospirales	f__Acutalibacteraceae	g__Eubacterium_R			YES
TEDDY_OU_SUBJ1559962652_MAG94				TEDDY_OU_SUBJ1320820418_MAG66	o__Oscillospirales	f__Acutalibacteraceae	g__UMGS403			YES
TEDDY_OU_SUBJ1703854880_MAG102				TEDDY_OU_SUBJ1320820418_MAG7	o__Oscillospirales	f__Acutalibacteraceae	g__Clostridium_E			YES
TEDDY_OU_SUBJ1703854880_MAG103				TEDDY_OU_SUBJ1320820418_MAG70	o__Oscillospirales	f__Acutalibacteraceae	g__UMGS1071			YES
TEDDY_OU_SUBJ1703854880_MAG104				TEDDY_OU_SUBJ1320820418_MAG75	o__Oscillospirales	f__Acutalibacteraceae	g__Anaeromassilibacillus			YES
TEDDY_OU_SUBJ1703854880_MAG105				TEDDY_OU_SUBJ1320820418_MAG81	o__Oscillospirales	f__Ruminococcaceae	g__Ruthenibacterium			YES
TEDDY_OU_SUBJ1703854880_MAG107				TEDDY_OU_SUBJ1320820418_MAG82	o__Oscillospirales	f__Acutalibacteraceae	g__Eubacterium_R			YES
TEDDY_OU_SUBJ1703854880_MAG14				TEDDY_OU_SUBJ1320820418_MAG86	o__Bacteroidales	f__Bacteroidaceae	g__Bacteroides			YES
TEDDY_OU_SUBJ1703854880_MAG16				TEDDY_OU_SUBJ1320820418_MAG88	o__Oscillospirales	f__Acutalibacteraceae	g__UBA1691			YES
TEDDY_OU_SUBJ1703854880_MAG2				TEDDY_OU_SUBJ1320820418_MAG91	o__Oscillospirales	f__Acutalibacteraceae	g__Clostridium_A			YES
TEDDY_OU_SUBJ1703854880_MAG27				TEDDY_OU_SUBJ1321430166_MAG105	o__Oscillospirales	f__Acutalibacteraceae	g__Anaeromassilibacillus			YES
TEDDY_OU_SUBJ1703854880_MAG34				TEDDY_OU_SUBJ1321430166_MAG141	o__Oscillospirales	f__Acutalibacteraceae	g__Eubacterium_R			YES
TEDDY_OU_SUBJ1703854880_MAG4				TEDDY_OU_SUBJ1321430166_MAG37	o__Oscillospirales	f__Acutalibacteraceae	g__Clostridium_A			YES
TEDDY_OU_SUBJ1703854880_MAG43				TEDDY_OU_SUBJ1321430166_MAG6	o__Oscillospirales	f__Acutalibacteraceae	g__UMGS1071			YES
TEDDY_OU_SUBJ1703854880_MAG44				TEDDY_OU_SUBJ1321430166_MAG64	o__Oscillospirales	f__Acutalibacteraceae	g__Eubacterium_R			YES
TEDDY_OU_SUBJ1703854880_MAG47				TEDDY_OU_SUBJ1321430166_MAG7	o__Bacteroidales	f__Bacteroidaceae	g__Bacteroides			YES
TEDDY_OU_SUBJ1703854880_MAG48				TEDDY_OU_SUBJ1321430166_MAG70	o__Oscillospirales	f__Acutalibacteraceae	g__CAG-180			YES
TEDDY_OU_SUBJ1703854880_MAG52				TEDDY_OU_SUBJ1321793540_MAG11	o__Oscillospirales	f__Acutalibacteraceae	g__Clostridium_A			YES
TEDDY_OU_SUBJ1703854880_MAG53				TEDDY_OU_SUBJ1321793540_MAG2	o__Verrucomicrobiales	f__Akkermansiaceae	g__Akkermansia			YES
TEDDY_OU_SUBJ1703854880_MAG55				TEDDY_OU_SUBJ1321793540_MAG59	o__Oscillospirales	f__Acutalibacteraceae	g__Eubacterium_R			YES
TEDDY_OU_SUBJ1703854880_MAG57				TEDDY_OU_SUBJ1321793540_MAG82	o__Bacteroidales	f__Bacteroidaceae	g__Bacteroides			YES
TEDDY_OU_SUBJ1703854880_MAG59				TEDDY_OU_SUBJ1321793540_MAG83	o__Bacteroidales	f__Bacteroidaceae	g__Bacteroides			YES
TEDDY_OU_SUBJ1703854880_MAG6				TEDDY_OU_SUBJ1324671017_MAG12	o__Bacteroidales	f__Bacteroidaceae	g__Bacteroides			YES
TEDDY_OU_SUBJ1703854880_MAG60				TEDDY_OU_SUBJ1324671017_MAG5	o__Lactobacillales	f__Streptococcaceae	g__Streptococcus			YES
TEDDY_OU_SUBJ1703854880_MAG62				TEDDY_OU_SUBJ1324671017_MAG7	o__Lachnospirales	f__Lachnospiraceae	g__Ruminococcus_A			YES
TEDDY_OU_SUBJ1703854880_MAG64				TEDDY_OU_SUBJ1325964899_MAG13	o__Lactobacillales	f__Streptococcaceae	g__Streptococcus			YES
TEDDY_OU_SUBJ1703854880_MAG68				TEDDY_OU_SUBJ1325964899_MAG41	o__Bacteroidales	f__Bacteroidaceae	g__Bacteroides			YES
TEDDY_OU_SUBJ1703854880_MAG69				TEDDY_OU_SUBJ1325964899_MAG45	o__Verrucomicrobiales	f__Akkermansiaceae	g__Akkermansia			YES
TEDDY_OU_SUBJ1703854880_MAG76				TEDDY_OU_SUBJ1327005956_MAG11	o__Oscillospirales	f__Acutalibacteraceae	g__CAG-217			YES
TEDDY_OU_SUBJ1703854880_MAG79				TEDDY_OU_SUBJ1327005956_MAG118	o__Bacteroidales	f__Bacteroidaceae	g__Bacteroides			YES
TEDDY_OU_SUBJ1703854880_MAG8				TEDDY_OU_SUBJ1327005956_MAG119	o__Lachnospirales	f__Lachnospiraceae	g__Anaerostipes			YES
TEDDY_OU_SUBJ1703854880_MAG82				TEDDY_OU_SUBJ1327005956_MAG21	o__Lactobacillales	f__Streptococcaceae	g__Streptococcus			YES
TEDDY_OU_SUBJ1703854880_MAG87				TEDDY_OU_SUBJ1327005956_MAG3	o__Verrucomicrobiales	f__Akkermansiaceae	g__Akkermansia			YES
TEDDY_OU_SUBJ1703854880_MAG89				TEDDY_OU_SUBJ1327005956_MAG57	o__Oscillospirales	f__Acutalibacteraceae	g__UBA1691			YES
TEDDY_OU_SUBJ1703854880_MAG97				TEDDY_OU_SUBJ1327005956_MAG88	o__Lachnospirales	f__Lachnospiraceae	g__Anaerostipes			YES
TEDDY_OU_SUBJ1703854880_MAG98				TEDDY_OU_SUBJ1328137769_MAG10	o__Oscillospirales	f__Ruminococcaceae	g__Gemmiger			YES
TEDDY_OU_SUBJ1671014240_MAG102				TEDDY_OU_SUBJ1328137769_MAG103	o__Oscillospirales	f__Acutalibacteraceae	g__Eubacterium_R			YES
TEDDY_OU_SUBJ1671014240_MAG16				TEDDY_OU_SUBJ1328137769_MAG12	o__Oscillospirales	f__Acutalibacteraceae	g__UMGS1071			YES
TEDDY_OU_SUBJ1671014240_MAG17				TEDDY_OU_SUBJ1328137769_MAG125	o__Oscillospirales	f__Acutalibacteraceae	g__Ruminococcus_H			YES
TEDDY_OU_SUBJ1671014240_MAG18				TEDDY_OU_SUBJ1328137769_MAG133	o__Oscillospirales	f__Acutalibacteraceae	g__Anaeromassilibacillus			YES
TEDDY_OU_SUBJ1671014240_MAG19				TEDDY_OU_SUBJ1328137769_MAG5	o__Bacteroidales	f__Bacteroidaceae	g__Bacteroides			YES
TEDDY_OU_SUBJ1671014240_MAG2				TEDDY_OU_SUBJ1328137769_MAG58	o__Oscillospirales	f__Acutalibacteraceae	g__CAG-180			YES
TEDDY_OU_SUBJ1671014240_MAG25				TEDDY_OU_SUBJ1328137769_MAG62	o__Verrucomicrobiales	f__Akkermansiaceae	g__Akkermansia			YES
TEDDY_OU_SUBJ1671014240_MAG27				TEDDY_OU_SUBJ1328137769_MAG75	o__Bacteroidales	f__Bacteroidaceae	g__Bacteroides			YES
TEDDY_OU_SUBJ1671014240_MAG28				TEDDY_OU_SUBJ1328137769_MAG80	o__Oscillospirales	f__Acutalibacteraceae	g__CAG-217			YES
TEDDY_OU_SUBJ1671014240_MAG29				TEDDY_OU_SUBJ1328537120_MAG14	o__Lachnospirales	f__Lachnospiraceae	g__Anaerostipes			YES
TEDDY_OU_SUBJ1671014240_MAG30				TEDDY_OU_SUBJ1328537120_MAG23	o__Verrucomicrobiales	f__Akkermansiaceae	g__Akkermansia			YES
TEDDY_OU_SUBJ1671014240_MAG31				TEDDY_OU_SUBJ1328537120_MAG6	o__Oscillospirales	f__Acutalibacteraceae	g__Ruminococcus_E			YES
TEDDY_OU_SUBJ1671014240_MAG32				TEDDY_OU_SUBJ1328759443_MAG37	o__Bacteroidales	f__Bacteroidaceae	g__Bacteroides			YES
TEDDY_OU_SUBJ1671014240_MAG33				TEDDY_OU_SUBJ1328759443_MAG57	o__Verrucomicrobiales	f__Akkermansiaceae	g__Akkermansia			YES
TEDDY_OU_SUBJ1671014240_MAG39				TEDDY_OU_SUBJ1330355264_MAG8	o__Lactobacillales	f__Streptococcaceae	g__Streptococcus			YES
TEDDY_OU_SUBJ1671014240_MAG4				TEDDY_OU_SUBJ1330355264_MAG9	o__Lactobacillales	f__Streptococcaceae	g__Streptococcus			YES
TEDDY_OU_SUBJ1671014240_MAG42				TEDDY_OU_SUBJ1332112175_MAG28	o__Bacteroidales	f__Bacteroidaceae	g__Bacteroides			YES
TEDDY_OU_SUBJ1671014240_MAG44				TEDDY_OU_SUBJ1332112175_MAG56	o__Lachnospirales	f__Lachnospiraceae	g__Anaerostipes			YES
TEDDY_OU_SUBJ1671014240_MAG46				TEDDY_OU_SUBJ1334204373_MAG2	o__Lactobacillales	f__Streptococcaceae	g__Streptococcus			YES
TEDDY_OU_SUBJ1671014240_MAG47				TEDDY_OU_SUBJ1334204373_MAG27	o__Lachnospirales	f__Lachnospiraceae	g__Ruminococcus_A			YES
TEDDY_OU_SUBJ1671014240_MAG48				TEDDY_OU_SUBJ1334204373_MAG45	o__Bacteroidales	f__Bacteroidaceae	g__Bacteroides			YES
TEDDY_OU_SUBJ1671014240_MAG49				TEDDY_OU_SUBJ1334204373_MAG64	o__Oscillospirales	f__Acutalibacteraceae	g__Clostridium_A			YES
TEDDY_OU_SUBJ1671014240_MAG54				TEDDY_OU_SUBJ1334204373_MAG92	o__Oscillospirales	f__Acutalibacteraceae	g__Eubacterium_R			YES
TEDDY_OU_SUBJ1671014240_MAG55				TEDDY_OU_SUBJ1334204373_MAG98	o__Bacteroidales	f__Bacteroidaceae	g__Bacteroides			YES
TEDDY_OU_SUBJ1671014240_MAG6				TEDDY_OU_SUBJ1334414562_MAG16	o__Oscillospirales	f__Ruminococcaceae	g__Gemmiger			YES
TEDDY_OU_SUBJ1671014240_MAG61				TEDDY_OU_SUBJ1334414562_MAG3	o__Verrucomicrobiales	f__Akkermansiaceae	g__Akkermansia			YES
TEDDY_OU_SUBJ1671014240_MAG66				TEDDY_OU_SUBJ1334414562_MAG54	o__Oscillospirales	f__Ruminococcaceae	g__Gemmiger			YES
TEDDY_OU_SUBJ1671014240_MAG70				TEDDY_OU_SUBJ1334414562_MAG68	o__Lactobacillales	f__Streptococcaceae	g__Streptococcus			YES
TEDDY_OU_SUBJ1671014240_MAG72				TEDDY_OU_SUBJ1334414562_MAG77	o__Oscillospirales	f__Acutalibacteraceae	g__Eubacterium_R			YES
TEDDY_OU_SUBJ1671014240_MAG75				TEDDY_OU_SUBJ1334414562_MAG88	o__Oscillospirales	f__Ruminococcaceae	g__Gemmiger			YES
TEDDY_OU_SUBJ1671014240_MAG81				TEDDY_OU_SUBJ1334414562_MAG94	o__Oscillospirales	f__Acutalibacteraceae	g__CAG-217			YES
TEDDY_OU_SUBJ1671014240_MAG84				TEDDY_OU_SUBJ1334611861_MAG12	o__Bacteroidales	f__Bacteroidaceae	g__Bacteroides			YES
TEDDY_OU_SUBJ1671014240_MAG85				TEDDY_OU_SUBJ1335864485_MAG15	o__Bacteroidales	f__Bacteroidaceae	g__Bacteroides			YES
TEDDY_OU_SUBJ1671014240_MAG88				TEDDY_OU_SUBJ1335864485_MAG16	o__Lactobacillales	f__Streptococcaceae	g__Streptococcus			YES
TEDDY_OU_SUBJ1671014240_MAG89				TEDDY_OU_SUBJ1336866624_MAG5	o__Verrucomicrobiales	f__Akkermansiaceae	g__Akkermansia			YES
TEDDY_OU_SUBJ1671014240_MAG90				TEDDY_OU_SUBJ1336866624_MAG8	o__Oscillospirales	f__Acutalibacteraceae	g__CAG-217			YES
TEDDY_OU_SUBJ1671014240_MAG93				TEDDY_OU_SUBJ1337114297_MAG4	o__Verrucomicrobiales	f__Akkermansiaceae	g__Akkermansia			YES
TEDDY_OU_SUBJ1671014240_MAG98				TEDDY_OU_SUBJ1337114297_MAG41	o__Lactobacillales	f__Lactobacillaceae	g__Leuconostoc			YES
TEDDY_OU_SUBJ1671014240_MAG99				TEDDY_OU_SUBJ1337114297_MAG52	o__Oscillospirales	f__Acutalibacteraceae	g__CAG-217			YES
TEDDY_OU_SUBJ1751696069_MAG13				TEDDY_OU_SUBJ1337362290_MAG1	o__Verrucomicrobiales	f__Akkermansiaceae	g__Akkermansia			YES
TEDDY_OU_SUBJ1751696069_MAG14				TEDDY_OU_SUBJ1337362290_MAG13	o__Bacteroidales	f__Bacteroidaceae	g__Bacteroides			YES
TEDDY_OU_SUBJ1751696069_MAG16				TEDDY_OU_SUBJ1337362290_MAG20	o__Oscillospirales	f__Acutalibacteraceae	g__Eubacterium_R			YES
TEDDY_OU_SUBJ1751696069_MAG22				TEDDY_OU_SUBJ1337362290_MAG60	o__Bacteroidales	f__Bacteroidaceae	g__Bacteroides			YES
TEDDY_OU_SUBJ1751696069_MAG9				TEDDY_OU_SUBJ1337362290_MAG66	o__Lactobacillales	f__Streptococcaceae	g__Streptococcus			YES
TEDDY_OU_SUBJ1788716845_MAG10				TEDDY_OU_SUBJ1341052279_MAG13	o__Oscillospirales	f__Acutalibacteraceae	g__CAG-217			YES
TEDDY_OU_SUBJ1788716845_MAG15				TEDDY_OU_SUBJ1341052279_MAG14	o__Lactobacillales	f__Lactobacillaceae	g__Lactobacillus			YES
TEDDY_OU_SUBJ1788716845_MAG20				TEDDY_OU_SUBJ1341052279_MAG20	o__Bacteroidales	f__Bacteroidaceae	g__Bacteroides			YES
TEDDY_OU_SUBJ1788716845_MAG21				TEDDY_OU_SUBJ1341052279_MAG37	o__Verrucomicrobiales	f__Akkermansiaceae	g__Akkermansia			YES
TEDDY_OU_SUBJ1788716845_MAG23				TEDDY_OU_SUBJ1341052279_MAG54	o__Lactobacillales	f__Streptococcaceae	g__Streptococcus			YES
TEDDY_OU_SUBJ1788716845_MAG24				TEDDY_OU_SUBJ1341052279_MAG9	o__Bacteroidales	f__Bacteroidaceae	g__Bacteroides			YES
TEDDY_OU_SUBJ1788716845_MAG27				TEDDY_OU_SUBJ1341563176_MAG10	o__Lachnospirales	f__Lachnospiraceae	g__Anaerostipes			YES
TEDDY_OU_SUBJ1788716845_MAG3				TEDDY_OU_SUBJ1341563176_MAG16	o__Oscillospirales	f__Acutalibacteraceae	g__Clostridium_E			YES
TEDDY_OU_SUBJ1788716845_MAG32				TEDDY_OU_SUBJ1341954341_MAG18	o__Lactobacillales	f__Streptococcaceae	g__Streptococcus			YES
TEDDY_OU_SUBJ1788716845_MAG34				TEDDY_OU_SUBJ1341954341_MAG32	o__Lactobacillales	f__Lactobacillaceae	g__Lacticaseibacillus			YES
TEDDY_OU_SUBJ1788716845_MAG35				TEDDY_OU_SUBJ1341954341_MAG77	o__Verrucomicrobiales	f__Akkermansiaceae	g__Akkermansia			YES
TEDDY_OU_SUBJ1788716845_MAG37				TEDDY_OU_SUBJ1342982140_MAG25	o__Lactobacillales	f__Streptococcaceae	g__Streptococcus			YES
TEDDY_OU_SUBJ1788716845_MAG39				TEDDY_OU_SUBJ1342982140_MAG66	o__Oscillospirales	f__Acutalibacteraceae	g__UBA1691			YES
TEDDY_OU_SUBJ1788716845_MAG45				TEDDY_OU_SUBJ1342982140_MAG67	o__Oscillospirales	f__Acutalibacteraceae	g__CAG-217			YES
TEDDY_OU_SUBJ1788716845_MAG46				TEDDY_OU_SUBJ1342982140_MAG90	o__Verrucomicrobiales	f__Akkermansiaceae	g__Akkermansia			YES
TEDDY_OU_SUBJ1788716845_MAG52				TEDDY_OU_SUBJ1343724954_MAG20	o__Lactobacillales	f__Streptococcaceae	g__Streptococcus			YES
TEDDY_OU_SUBJ1788716845_MAG53				TEDDY_OU_SUBJ1343724954_MAG26	o__Oscillospirales	f__Acutalibacteraceae	g__UMGS403			YES
TEDDY_OU_SUBJ1788716845_MAG55				TEDDY_OU_SUBJ1343724954_MAG47	o__Bacteroidales	f__Bacteroidaceae	g__Bacteroides			YES
TEDDY_OU_SUBJ1788716845_MAG56				TEDDY_OU_SUBJ1343724954_MAG52	o__Lachnospirales	f__Lachnospiraceae	g__Ruminococcus_A			YES
TEDDY_OU_SUBJ1782184727_MAG11				TEDDY_OU_SUBJ1343724954_MAG77	o__Bacteroidales	f__Bacteroidaceae	g__Bacteroides			YES
TEDDY_OU_SUBJ1782184727_MAG14				TEDDY_OU_SUBJ1344242050_MAG13	o__Bacteroidales	f__Bacteroidaceae	g__Bacteroides			YES
TEDDY_OU_SUBJ1782184727_MAG22				TEDDY_OU_SUBJ1344242050_MAG16	o__Enterobacterales	f__Enterobacteriaceae	g__Escherichia			YES
TEDDY_OU_SUBJ1782184727_MAG24				TEDDY_OU_SUBJ1344242050_MAG18	o__Lactobacillales	f__Streptococcaceae	g__Streptococcus			YES
TEDDY_OU_SUBJ1782184727_MAG26				TEDDY_OU_SUBJ1344242050_MAG3	o__Lactobacillales	f__Lactobacillaceae	g__Lactobacillus			YES
TEDDY_OU_SUBJ1782184727_MAG27				TEDDY_OU_SUBJ1344242050_MAG9	o__Lactobacillales	f__Lactobacillaceae	g__Lacticaseibacillus			YES
TEDDY_OU_SUBJ1782184727_MAG28				TEDDY_OU_SUBJ1348347380_MAG2	o__Lactobacillales	f__Streptococcaceae	g__Streptococcus			YES
TEDDY_OU_SUBJ1782184727_MAG29				TEDDY_OU_SUBJ1349861346_MAG40	o__Verrucomicrobiales	f__Akkermansiaceae	g__Akkermansia			YES
TEDDY_OU_SUBJ1782184727_MAG31				TEDDY_OU_SUBJ1349861346_MAG45	o__Oscillospirales	f__Acutalibacteraceae	g__Eubacterium_R			YES
TEDDY_OU_SUBJ1782184727_MAG34				TEDDY_OU_SUBJ1350353383_MAG25	o__Lactobacillales	f__Streptococcaceae	g__Lactococcus			YES
TEDDY_OU_SUBJ1782184727_MAG36				TEDDY_OU_SUBJ1350353383_MAG31	o__Lactobacillales	f__Streptococcaceae	g__Streptococcus			YES
TEDDY_OU_SUBJ1782184727_MAG37				TEDDY_OU_SUBJ1350353383_MAG9	o__Lactobacillales	f__Enterococcaceae	g__Enterococcus			YES
TEDDY_OU_SUBJ1782184727_MAG42				TEDDY_OU_SUBJ1350449120_MAG42	o__Lachnospirales	f__Lachnospiraceae	g__Ruminococcus_A			YES
TEDDY_OU_SUBJ1782184727_MAG48				TEDDY_OU_SUBJ1350449120_MAG44	o__Verrucomicrobiales	f__Akkermansiaceae	g__Akkermansia			YES
TEDDY_OU_SUBJ1782184727_MAG50				TEDDY_OU_SUBJ1350449120_MAG60	o__Bacteroidales	f__Bacteroidaceae	g__Bacteroides			YES
TEDDY_OU_SUBJ1782184727_MAG53				TEDDY_OU_SUBJ1350449120_MAG71	o__Bacteroidales	f__Bacteroidaceae	g__Bacteroides			YES
TEDDY_OU_SUBJ1782184727_MAG7				TEDDY_OU_SUBJ1351253490_MAG36	o__Oscillospirales	f__Acutalibacteraceae	g__CAG-217			YES
TEDDY_OU_SUBJ1782184727_MAG8				TEDDY_OU_SUBJ1351253490_MAG42	o__Oscillospirales	f__Acutalibacteraceae	g__Eubacterium_R			YES
TEDDY_OU_SUBJ1782184727_MAG9				TEDDY_OU_SUBJ1352055903_MAG41	o__Bacteroidales	f__Bacteroidaceae	g__Bacteroides			YES
TEDDY_OU_SUBJ1743280302_MAG1				TEDDY_OU_SUBJ1352055903_MAG85	o__Verrucomicrobiales	f__Akkermansiaceae	g__Akkermansia			YES
TEDDY_OU_SUBJ1743280302_MAG11				TEDDY_OU_SUBJ1354234152_MAG113	o__Bacteroidales	f__Bacteroidaceae	g__Bacteroides			YES
TEDDY_OU_SUBJ1743280302_MAG15				TEDDY_OU_SUBJ1354234152_MAG126	o__Lachnospirales	f__Lachnospiraceae	g__Ruminococcus_A			YES
TEDDY_OU_SUBJ1743280302_MAG27				TEDDY_OU_SUBJ1354234152_MAG127	o__Oscillospirales	f__Acutalibacteraceae	g__UMGS1071			YES
TEDDY_OU_SUBJ1743280302_MAG34				TEDDY_OU_SUBJ1354234152_MAG51	o__Verrucomicrobiales	f__Akkermansiaceae	g__Akkermansia			YES
TEDDY_OU_SUBJ1743280302_MAG35				TEDDY_OU_SUBJ1354234152_MAG59	o__Lachnospirales	f__Lachnospiraceae	g__Anaerostipes			YES
TEDDY_OU_SUBJ1743280302_MAG37				TEDDY_OU_SUBJ1354234152_MAG70	o__Oscillospirales	f__Acutalibacteraceae	g__Clostridium_A			YES
TEDDY_OU_SUBJ1743280302_MAG40				TEDDY_OU_SUBJ1354234152_MAG82	o__Oscillospirales	f__Acutalibacteraceae	g__CAG-217			YES
TEDDY_OU_SUBJ1743280302_MAG41				TEDDY_OU_SUBJ1354234152_MAG84	o__Bacteroidales	f__Bacteroidaceae	g__Bacteroides			YES
TEDDY_OU_SUBJ1743280302_MAG43				TEDDY_OU_SUBJ1354562324_MAG106	o__Oscillospirales	f__Acutalibacteraceae	g__			YES
TEDDY_OU_SUBJ1743280302_MAG47				TEDDY_OU_SUBJ1354562324_MAG18	o__Oscillospirales	f__Acutalibacteraceae	g__Acutalibacter			YES
TEDDY_OU_SUBJ1743280302_MAG50				TEDDY_OU_SUBJ1354562324_MAG32	o__Oscillospirales	f__Acutalibacteraceae	g__UBA1691			YES
TEDDY_OU_SUBJ1743280302_MAG53				TEDDY_OU_SUBJ1354562324_MAG34	o__Verrucomicrobiales	f__Akkermansiaceae	g__Akkermansia			YES
TEDDY_OU_SUBJ1743280302_MAG54				TEDDY_OU_SUBJ1354562324_MAG41	o__Oscillospirales	f__Acutalibacteraceae	g__Clostridium_A			YES
TEDDY_OU_SUBJ1743280302_MAG55				TEDDY_OU_SUBJ1354562324_MAG44	o__Bacteroidales	f__Bacteroidaceae	g__Bacteroides			YES
TEDDY_OU_SUBJ1743280302_MAG56				TEDDY_OU_SUBJ1354562324_MAG64	o__Bacteroidales	f__Bacteroidaceae	g__Bacteroides			YES
TEDDY_OU_SUBJ1743280302_MAG57				TEDDY_OU_SUBJ1354562324_MAG68	o__Lachnospirales	f__Lachnospiraceae	g__Anaerostipes			YES
TEDDY_OU_SUBJ1743280302_MAG58				TEDDY_OU_SUBJ1354562324_MAG86	o__Verrucomicrobiales	f__Akkermansiaceae	g__Akkermansia			YES
TEDDY_OU_SUBJ1743280302_MAG59				TEDDY_OU_SUBJ1354562324_MAG90	o__Bacteroidales	f__Bacteroidaceae	g__Bacteroides			YES
TEDDY_OU_SUBJ1743280302_MAG6				TEDDY_OU_SUBJ1354562324_MAG95	o__Bacteroidales	f__Bacteroidaceae	g__Bacteroides			YES
TEDDY_OU_SUBJ1743280302_MAG61				TEDDY_OU_SUBJ1354562324_MAG99	o__Oscillospirales	f__Acutalibacteraceae	g__CAG-217			YES
TEDDY_OU_SUBJ1743280302_MAG64				TEDDY_OU_SUBJ1354573462_MAG102	o__Lactobacillales	f__Streptococcaceae	g__Streptococcus			YES
TEDDY_OU_SUBJ1743280302_MAG68				TEDDY_OU_SUBJ1354573462_MAG109	o__Oscillospirales	f__Acutalibacteraceae	g__CAG-180			YES
TEDDY_OU_SUBJ1743280302_MAG7				TEDDY_OU_SUBJ1354573462_MAG112	o__Oscillospirales	f__Acutalibacteraceae	g__Clostridium_A			YES
TEDDY_OU_SUBJ1743280302_MAG70				TEDDY_OU_SUBJ1354573462_MAG36	o__Verrucomicrobiales	f__Akkermansiaceae	g__Akkermansia			YES
TEDDY_OU_SUBJ1743280302_MAG76				TEDDY_OU_SUBJ1354573462_MAG47	o__Lachnospirales	f__Lachnospiraceae	g__Anaerostipes			YES
TEDDY_OU_SUBJ1743280302_MAG78				TEDDY_OU_SUBJ1358015183_MAG11	o__Lactobacillales	f__Streptococcaceae	g__Streptococcus			YES
TEDDY_OU_SUBJ1743280302_MAG79				TEDDY_OU_SUBJ1358015183_MAG14	o__Lactobacillales	f__Streptococcaceae	g__Streptococcus			YES
TEDDY_OU_SUBJ1743280302_MAG8				TEDDY_OU_SUBJ1358015183_MAG40	o__Verrucomicrobiales	f__Akkermansiaceae	g__Akkermansia			YES
TEDDY_OU_SUBJ1743280302_MAG81				TEDDY_OU_SUBJ1358015183_MAG47	o__Bacteroidales	f__Bacteroidaceae	g__Bacteroides			YES
TEDDY_OU_SUBJ1743280302_MAG9				TEDDY_OU_SUBJ1358015183_MAG59	o__Verrucomicrobiales	f__Akkermansiaceae	g__Akkermansia			YES
TEDDY_OU_SUBJ1467069283_MAG16				TEDDY_OU_SUBJ1358015183_MAG61	o__Bacteroidales	f__Bacteroidaceae	g__Bacteroides			YES
TEDDY_OU_SUBJ1467069283_MAG17				TEDDY_OU_SUBJ1358015183_MAG69	o__Oscillospirales	f__Ruminococcaceae	g__Gemmiger			YES
TEDDY_OU_SUBJ1467069283_MAG2				TEDDY_OU_SUBJ1358015183_MAG76	o__Bacteroidales	f__Bacteroidaceae	g__Bacteroides			YES
TEDDY_OU_SUBJ1636875262_MAG12				TEDDY_OU_SUBJ1358073094_MAG17	o__Bacteroidales	f__Bacteroidaceae	g__Bacteroides			YES
TEDDY_OU_SUBJ1636875262_MAG2				TEDDY_OU_SUBJ1358073094_MAG31	o__Oscillospirales	f__Acutalibacteraceae	g__Clostridium_A			YES
TEDDY_OU_SUBJ1636875262_MAG4				TEDDY_OU_SUBJ1358073094_MAG43	o__Bacteroidales	f__Bacteroidaceae	g__Bacteroides			YES
TEDDY_OU_SUBJ1636875262_MAG5				TEDDY_OU_SUBJ1358073094_MAG59	o__Lactobacillales	f__Streptococcaceae	g__Streptococcus			YES
TEDDY_OU_SUBJ1636875262_MAG7				TEDDY_OU_SUBJ1359081011_MAG7	o__Lachnospirales	f__Lachnospiraceae	g__Anaerostipes			YES
TEDDY_OU_SUBJ1636875262_MAG8				TEDDY_OU_SUBJ1359081011_MAG9	o__Enterobacterales	f__Enterobacteriaceae	g__Escherichia			YES
TEDDY_OU_SUBJ1965017679_MAG3				TEDDY_OU_SUBJ1359542206_MAG1	o__Oscillospirales	f__Ruminococcaceae	g__Ruthenibacterium			YES
TEDDY_OU_SUBJ1965017679_MAG9				TEDDY_OU_SUBJ1359542206_MAG34	o__Lachnospirales	f__Lachnospiraceae	g__Anaerostipes			YES
TEDDY_OU_SUBJ1867865604_MAG1				TEDDY_OU_SUBJ1361349376_MAG103	o__Oscillospirales	f__Acutalibacteraceae	g__UMGS1071			YES
TEDDY_OU_SUBJ1867865604_MAG101				TEDDY_OU_SUBJ1361349376_MAG117	o__Verrucomicrobiales	f__Akkermansiaceae	g__Akkermansia			YES
TEDDY_OU_SUBJ1867865604_MAG103				TEDDY_OU_SUBJ1361349376_MAG32	o__Oscillospirales	f__Acutalibacteraceae	g__Ruminococcus_H			YES
TEDDY_OU_SUBJ1867865604_MAG105				TEDDY_OU_SUBJ1361349376_MAG56	o__Bacteroidales	f__Bacteroidaceae	g__Bacteroides			YES
TEDDY_OU_SUBJ1867865604_MAG107				TEDDY_OU_SUBJ1361349376_MAG60	o__Oscillospirales	f__Acutalibacteraceae	g__CAG-217			YES
TEDDY_OU_SUBJ1867865604_MAG108				TEDDY_OU_SUBJ1361349376_MAG62	o__Verrucomicrobiales	f__Akkermansiaceae	g__Akkermansia			YES
TEDDY_OU_SUBJ1867865604_MAG110				TEDDY_OU_SUBJ1361349376_MAG84	o__Oscillospirales	f__Acutalibacteraceae	g__Clostridium_A			YES
TEDDY_OU_SUBJ1867865604_MAG113				TEDDY_OU_SUBJ1361349376_MAG97	o__Oscillospirales	f__Acutalibacteraceae	g__Acutalibacter			YES
TEDDY_OU_SUBJ1867865604_MAG116				TEDDY_OU_SUBJ1361733906_MAG60	o__Oscillospirales	f__Acutalibacteraceae	g__CAG-180			YES
TEDDY_OU_SUBJ1867865604_MAG118				TEDDY_OU_SUBJ1361733906_MAG94	o__Lachnospirales	f__Lachnospiraceae	g__Anaerostipes			YES
TEDDY_OU_SUBJ1867865604_MAG12				TEDDY_OU_SUBJ1361733906_MAG96	o__Bacteroidales	f__Bacteroidaceae	g__Bacteroides			YES
TEDDY_OU_SUBJ1867865604_MAG120				TEDDY_OU_SUBJ1365023894_MAG26	o__Verrucomicrobiales	f__Akkermansiaceae	g__Akkermansia			YES
TEDDY_OU_SUBJ1867865604_MAG122				TEDDY_OU_SUBJ1365023894_MAG39	o__Verrucomicrobiales	f__Akkermansiaceae	g__Akkermansia			YES
TEDDY_OU_SUBJ1867865604_MAG126				TEDDY_OU_SUBJ1365023894_MAG7	o__Bacteroidales	f__Bacteroidaceae	g__Bacteroides			YES
TEDDY_OU_SUBJ1867865604_MAG132				TEDDY_OU_SUBJ1365698731_MAG1	o__Lachnospirales	f__Lachnospiraceae	g__Ruminococcus_A			YES
TEDDY_OU_SUBJ1867865604_MAG139				TEDDY_OU_SUBJ1365698731_MAG10	o__Lactobacillales	f__Lactobacillaceae	g__Lacticaseibacillus			YES
TEDDY_OU_SUBJ1867865604_MAG14				TEDDY_OU_SUBJ1365698731_MAG3	o__Lactobacillales	f__Streptococcaceae	g__Streptococcus			YES
TEDDY_OU_SUBJ1867865604_MAG145				TEDDY_OU_SUBJ1365698731_MAG4	o__Lactobacillales	f__Lactobacillaceae	g__Lacticaseibacillus			YES
TEDDY_OU_SUBJ1867865604_MAG146				TEDDY_OU_SUBJ1366028512_MAG117	o__Oscillospirales	f__Acutalibacteraceae	g__CAG-217			YES
TEDDY_OU_SUBJ1867865604_MAG155				TEDDY_OU_SUBJ1366028512_MAG19	o__Bacteroidales	f__Bacteroidaceae	g__Bacteroides			YES
TEDDY_OU_SUBJ1867865604_MAG156				TEDDY_OU_SUBJ1366028512_MAG22	o__Oscillospirales	f__Acutalibacteraceae	g__Eubacterium_R			YES
TEDDY_OU_SUBJ1867865604_MAG157				TEDDY_OU_SUBJ1366028512_MAG52	o__Oscillospirales	f__Acutalibacteraceae	g__Eubacterium_R			YES
TEDDY_OU_SUBJ1867865604_MAG158				TEDDY_OU_SUBJ1366028512_MAG56	o__Oscillospirales	f__Acutalibacteraceae	g__Clostridium_A			YES
TEDDY_OU_SUBJ1867865604_MAG159				TEDDY_OU_SUBJ1366028512_MAG82	o__Verrucomicrobiales	f__Akkermansiaceae	g__Akkermansia			YES
TEDDY_OU_SUBJ1867865604_MAG160				TEDDY_OU_SUBJ1366627292_MAG12	o__Verrucomicrobiales	f__Akkermansiaceae	g__Akkermansia			YES
TEDDY_OU_SUBJ1867865604_MAG161				TEDDY_OU_SUBJ1366627292_MAG15	o__Bacteroidales	f__Bacteroidaceae	g__Bacteroides			YES
TEDDY_OU_SUBJ1867865604_MAG163				TEDDY_OU_SUBJ1366697762_MAG1	o__Lactobacillales	f__Lactobacillaceae	g__Lacticaseibacillus			YES
TEDDY_OU_SUBJ1867865604_MAG164				TEDDY_OU_SUBJ1366697762_MAG4	o__Enterobacterales	f__Enterobacteriaceae	g__Klebsiella			YES
TEDDY_OU_SUBJ1867865604_MAG165				TEDDY_OU_SUBJ1366697762_MAG6	o__Enterobacterales	f__Enterobacteriaceae	g__Enterobacter			YES
TEDDY_OU_SUBJ1867865604_MAG166				TEDDY_OU_SUBJ1366697762_MAG8	o__Lactobacillales	f__Streptococcaceae	g__Streptococcus			YES
TEDDY_OU_SUBJ1867865604_MAG18				TEDDY_OU_SUBJ1367414889_MAG37	o__Verrucomicrobiales	f__Akkermansiaceae	g__Akkermansia			YES
TEDDY_OU_SUBJ1867865604_MAG19				TEDDY_OU_SUBJ1367414889_MAG46	o__Bacteroidales	f__Bacteroidaceae	g__Bacteroides			YES
TEDDY_OU_SUBJ1867865604_MAG23				TEDDY_OU_SUBJ1367414889_MAG47	o__Oscillospirales	f__Acutalibacteraceae	g__CAG-217			YES
TEDDY_OU_SUBJ1867865604_MAG30				TEDDY_OU_SUBJ1367414889_MAG77	o__Oscillospirales	f__Acutalibacteraceae	g__UBA1691			YES
TEDDY_OU_SUBJ1867865604_MAG37				TEDDY_OU_SUBJ1367414889_MAG85	o__Bacteroidales	f__Bacteroidaceae	g__Bacteroides			YES
TEDDY_OU_SUBJ1867865604_MAG40				TEDDY_OU_SUBJ1369453575_MAG111	o__Oscillospirales	f__Acutalibacteraceae	g__UMGS1071			YES
TEDDY_OU_SUBJ1867865604_MAG46				TEDDY_OU_SUBJ1369453575_MAG112	o__Oscillospirales	f__Acutalibacteraceae	g__Acutalibacter			YES
TEDDY_OU_SUBJ1867865604_MAG47				TEDDY_OU_SUBJ1369453575_MAG20	o__Oscillospirales	f__Acutalibacteraceae	g__Eubacterium_R			YES
TEDDY_OU_SUBJ1867865604_MAG51				TEDDY_OU_SUBJ1369453575_MAG21	o__Verrucomicrobiales	f__Akkermansiaceae	g__Akkermansia			YES
TEDDY_OU_SUBJ1867865604_MAG54				TEDDY_OU_SUBJ1369453575_MAG23	o__Verrucomicrobiales	f__Akkermansiaceae	g__Akkermansia			YES
TEDDY_OU_SUBJ1867865604_MAG55				TEDDY_OU_SUBJ1369453575_MAG88	o__Bacteroidales	f__Bacteroidaceae	g__Bacteroides			YES
TEDDY_OU_SUBJ1867865604_MAG56				TEDDY_OU_SUBJ1369453575_MAG90	o__Oscillospirales	f__Acutalibacteraceae	g__Ruminococcus_H			YES
TEDDY_OU_SUBJ1867865604_MAG57				TEDDY_OU_SUBJ1369765219_MAG3	o__Oscillospirales	f__Acutalibacteraceae	g__UMGS1071			YES
TEDDY_OU_SUBJ1867865604_MAG59				TEDDY_OU_SUBJ1369765219_MAG30	o__Bacteroidales	f__Bacteroidaceae	g__Bacteroides			YES
TEDDY_OU_SUBJ1867865604_MAG6				TEDDY_OU_SUBJ1369765219_MAG6	o__Verrucomicrobiales	f__Akkermansiaceae	g__Akkermansia			YES
TEDDY_OU_SUBJ1867865604_MAG61				TEDDY_OU_SUBJ1369765219_MAG79	o__Oscillospirales	f__Acutalibacteraceae	g__Eubacterium_R			YES
TEDDY_OU_SUBJ1867865604_MAG62				TEDDY_OU_SUBJ1370580816_MAG32	o__Oscillospirales	f__Ruminococcaceae	g__Gemmiger			YES
TEDDY_OU_SUBJ1867865604_MAG64				TEDDY_OU_SUBJ1370580816_MAG44	o__Oscillospirales	f__Acutalibacteraceae	g__Clostridium_A			YES
TEDDY_OU_SUBJ1867865604_MAG66				TEDDY_OU_SUBJ1370580816_MAG56	o__Oscillospirales	f__Ruminococcaceae	g__Gemmiger			YES
TEDDY_OU_SUBJ1867865604_MAG67				TEDDY_OU_SUBJ1370580816_MAG65	o__Verrucomicrobiales	f__Akkermansiaceae	g__Akkermansia			YES
TEDDY_OU_SUBJ1867865604_MAG68				TEDDY_OU_SUBJ1370580816_MAG82	o__Oscillospirales	f__Acutalibacteraceae	g__Eubacterium_R			YES
TEDDY_OU_SUBJ1867865604_MAG69				TEDDY_OU_SUBJ1370580816_MAG84	o__Oscillospirales	f__Acutalibacteraceae	g__CAG-217			YES
TEDDY_OU_SUBJ1867865604_MAG71				TEDDY_OU_SUBJ1370580816_MAG87	o__Lachnospirales	f__Lachnospiraceae	g__Ruminococcus_A			YES
TEDDY_OU_SUBJ1867865604_MAG72				TEDDY_OU_SUBJ1370609090_MAG1	o__Bacteroidales	f__Bacteroidaceae	g__Bacteroides			YES
TEDDY_OU_SUBJ1867865604_MAG73				TEDDY_OU_SUBJ1370609090_MAG37	o__Lactobacillales	f__Streptococcaceae	g__Streptococcus			YES
TEDDY_OU_SUBJ1867865604_MAG74				TEDDY_OU_SUBJ1370609090_MAG42	o__Lachnospirales	f__Lachnospiraceae	g__Ruminococcus_A			YES
TEDDY_OU_SUBJ1867865604_MAG75				TEDDY_OU_SUBJ1370609090_MAG78	o__Oscillospirales	f__Acutalibacteraceae	g__Ruminococcus_H			YES
TEDDY_OU_SUBJ1867865604_MAG76				TEDDY_OU_SUBJ1370609090_MAG85	o__Oscillospirales	f__Acutalibacteraceae	g__Eubacterium_R			YES
TEDDY_OU_SUBJ1867865604_MAG78				TEDDY_OU_SUBJ1375080804_MAG24	o__Lactobacillales	f__Streptococcaceae	g__Streptococcus			YES
TEDDY_OU_SUBJ1867865604_MAG79				TEDDY_OU_SUBJ1375080804_MAG4	o__Verrucomicrobiales	f__Akkermansiaceae	g__Akkermansia			YES
TEDDY_OU_SUBJ1867865604_MAG8				TEDDY_OU_SUBJ1376441535_MAG105	o__Bacteroidales	f__Bacteroidaceae	g__Bacteroides			YES
TEDDY_OU_SUBJ1867865604_MAG83				TEDDY_OU_SUBJ1376441535_MAG20	o__Oscillospirales	f__Acutalibacteraceae	g__CAG-217			YES
TEDDY_OU_SUBJ1867865604_MAG84				TEDDY_OU_SUBJ1376441535_MAG53	o__Verrucomicrobiales	f__Akkermansiaceae	g__Akkermansia			YES
TEDDY_OU_SUBJ1867865604_MAG85				TEDDY_OU_SUBJ1376441535_MAG60	o__Oscillospirales	f__Acutalibacteraceae	g__Eubacterium_R			YES
TEDDY_OU_SUBJ1867865604_MAG86				TEDDY_OU_SUBJ1376441535_MAG80	o__Lactobacillales	f__Streptococcaceae	g__Streptococcus			YES
TEDDY_OU_SUBJ1867865604_MAG88				TEDDY_OU_SUBJ1376756011_MAG39	o__Oscillospirales	f__Acutalibacteraceae	g__Clostridium_A			YES
TEDDY_OU_SUBJ1867865604_MAG90				TEDDY_OU_SUBJ1376756011_MAG41	o__Verrucomicrobiales	f__Akkermansiaceae	g__Akkermansia			YES
TEDDY_OU_SUBJ1867865604_MAG91				TEDDY_OU_SUBJ1376756011_MAG59	o__Oscillospirales	f__Acutalibacteraceae	g__			YES
TEDDY_OU_SUBJ1867865604_MAG92				TEDDY_OU_SUBJ1376756011_MAG7	o__Bacteroidales	f__Bacteroidaceae	g__Bacteroides			YES
TEDDY_OU_SUBJ1867865604_MAG93				TEDDY_OU_SUBJ1376773497_MAG10	o__Lactobacillales	f__Streptococcaceae	g__Streptococcus			YES
TEDDY_OU_SUBJ1867865604_MAG95				TEDDY_OU_SUBJ1376773497_MAG13	o__Bacteroidales	f__Bacteroidaceae	g__Bacteroides			YES
TEDDY_OU_SUBJ1867865604_MAG98				TEDDY_OU_SUBJ1376773497_MAG18	o__Lactobacillales	f__Streptococcaceae	g__Streptococcus			YES
TEDDY_OU_SUBJ1842268851_MAG1				TEDDY_OU_SUBJ1376773497_MAG8	o__Verrucomicrobiales	f__Akkermansiaceae	g__Akkermansia			YES
TEDDY_OU_SUBJ1842268851_MAG11				TEDDY_OU_SUBJ1377560498_MAG119	o__Oscillospirales	f__Acutalibacteraceae	g__Clostridium_A			YES
TEDDY_OU_SUBJ1842268851_MAG12				TEDDY_OU_SUBJ1377560498_MAG32	o__Oscillospirales	f__Ruminococcaceae	g__Gemmiger			YES
TEDDY_OU_SUBJ1842268851_MAG13				TEDDY_OU_SUBJ1377560498_MAG45	o__Bacteroidales	f__Bacteroidaceae	g__Bacteroides			YES
TEDDY_OU_SUBJ1842268851_MAG15				TEDDY_OU_SUBJ1377560498_MAG57	o__Lachnospirales	f__Lachnospiraceae	g__Ruminococcus_A			YES
TEDDY_OU_SUBJ1842268851_MAG16				TEDDY_OU_SUBJ1377560498_MAG6	o__Bacteroidales	f__Bacteroidaceae	g__Bacteroides			YES
TEDDY_OU_SUBJ1842268851_MAG17				TEDDY_OU_SUBJ1377560498_MAG91	o__Oscillospirales	f__Acutalibacteraceae	g__Eubacterium_R			YES
TEDDY_OU_SUBJ1842268851_MAG27				TEDDY_OU_SUBJ1377822937_MAG10	o__Enterobacterales	f__Enterobacteriaceae	g__Escherichia			YES
TEDDY_OU_SUBJ1842268851_MAG28				TEDDY_OU_SUBJ1377822937_MAG15	o__Enterobacterales	f__Enterobacteriaceae	g__Klebsiella			YES
TEDDY_OU_SUBJ1842268851_MAG40				TEDDY_OU_SUBJ1378497214_MAG31	o__Lactobacillales	f__Streptococcaceae	g__Streptococcus			YES
TEDDY_OU_SUBJ1842268851_MAG41				TEDDY_OU_SUBJ1378497214_MAG41	o__Oscillospirales	f__Acutalibacteraceae	g__UMGS403			YES
TEDDY_OU_SUBJ1842268851_MAG43				TEDDY_OU_SUBJ1378497214_MAG76	o__Oscillospirales	f__Ruminococcaceae	g__Ruthenibacterium			YES
TEDDY_OU_SUBJ1842268851_MAG45				TEDDY_OU_SUBJ1378497214_MAG8	o__Bacteroidales	f__Bacteroidaceae	g__Bacteroides			YES
TEDDY_OU_SUBJ1842268851_MAG47				TEDDY_OU_SUBJ1379633001_MAG23	o__Verrucomicrobiales	f__Akkermansiaceae	g__Akkermansia			YES
TEDDY_OU_SUBJ1842268851_MAG49				TEDDY_OU_SUBJ1379633001_MAG30	o__Bacteroidales	f__Bacteroidaceae	g__Bacteroides			YES
TEDDY_OU_SUBJ1842268851_MAG5				TEDDY_OU_SUBJ1379633001_MAG31	o__Lachnospirales	f__Lachnospiraceae	g__Anaerostipes			YES
TEDDY_OU_SUBJ1842268851_MAG50				TEDDY_OU_SUBJ1379633001_MAG49	o__Lactobacillales	f__Streptococcaceae	g__Streptococcus			YES
TEDDY_OU_SUBJ1842268851_MAG51				TEDDY_OU_SUBJ1380175948_MAG24	o__Lactobacillales	f__Lactobacillaceae	g__Ligilactobacillus			YES
TEDDY_OU_SUBJ1842268851_MAG52				TEDDY_OU_SUBJ1380175948_MAG29	o__Bacteroidales	f__Bacteroidaceae	g__Bacteroides			YES
TEDDY_OU_SUBJ1842268851_MAG53				TEDDY_OU_SUBJ1380175948_MAG33	o__Oscillospirales	f__Acutalibacteraceae	g__CAG-217			YES
TEDDY_OU_SUBJ1842268851_MAG54				TEDDY_OU_SUBJ1380175948_MAG42	o__Oscillospirales	f__Acutalibacteraceae	g__Clostridium_A			YES
TEDDY_OU_SUBJ1842268851_MAG55				TEDDY_OU_SUBJ1380175948_MAG53	o__Lactobacillales	f__Streptococcaceae	g__Streptococcus			YES
TEDDY_OU_SUBJ1842268851_MAG56				TEDDY_OU_SUBJ1380175948_MAG60	o__Verrucomicrobiales	f__Akkermansiaceae	g__Akkermansia			YES
TEDDY_OU_SUBJ1842268851_MAG57				TEDDY_OU_SUBJ1380342228_MAG10	o__Lachnospirales	f__Lachnospiraceae	g__Anaerostipes			YES
TEDDY_OU_SUBJ1842268851_MAG59				TEDDY_OU_SUBJ1380342228_MAG27	o__Oscillospirales	f__Ruminococcaceae	g__Faecalibacterium			YES
TEDDY_OU_SUBJ1842268851_MAG62				TEDDY_OU_SUBJ1380372155_MAG44	o__Verrucomicrobiales	f__Akkermansiaceae	g__Akkermansia			YES
TEDDY_OU_SUBJ1842268851_MAG63				TEDDY_OU_SUBJ1380372155_MAG68	o__Lactobacillales	f__Streptococcaceae	g__Streptococcus			YES
TEDDY_OU_SUBJ1842268851_MAG65				TEDDY_OU_SUBJ1380372155_MAG78	o__Bacteroidales	f__Bacteroidaceae	g__Bacteroides			YES
TEDDY_OU_SUBJ1842268851_MAG71				TEDDY_OU_SUBJ1380405716_MAG18	o__Oscillospirales	f__Acutalibacteraceae	g__Eubacterium_R			YES
TEDDY_OU_SUBJ1842268851_MAG75				TEDDY_OU_SUBJ1380405716_MAG43	o__Bacteroidales	f__Bacteroidaceae	g__Bacteroides			YES
TEDDY_OU_SUBJ1842268851_MAG76				TEDDY_OU_SUBJ1380405716_MAG45	o__Lactobacillales	f__Lactobacillaceae	g__Lactobacillus			YES
TEDDY_OU_SUBJ1842268851_MAG8				TEDDY_OU_SUBJ1380405716_MAG54	o__Verrucomicrobiales	f__Akkermansiaceae	g__Akkermansia			YES
TEDDY_OU_SUBJ1750642946_MAG1				TEDDY_OU_SUBJ1380405716_MAG73	o__Oscillospirales	f__Acutalibacteraceae	g__CAG-217			YES
TEDDY_OU_SUBJ1750642946_MAG14				TEDDY_OU_SUBJ1380405716_MAG77	o__Verrucomicrobiales	f__Akkermansiaceae	g__Akkermansia			YES
TEDDY_OU_SUBJ1750642946_MAG2				TEDDY_OU_SUBJ1381549531_MAG6	o__Lachnospirales	f__Lachnospiraceae	g__Anaerostipes			YES
TEDDY_OU_SUBJ1750642946_MAG30				TEDDY_OU_SUBJ1381855501_MAG17	o__Lactobacillales	f__Streptococcaceae	g__Streptococcus			YES
TEDDY_OU_SUBJ1750642946_MAG31				TEDDY_OU_SUBJ1381855501_MAG28	o__Oscillospirales	f__Acutalibacteraceae	g__CAG-217			YES
TEDDY_OU_SUBJ1750642946_MAG33				TEDDY_OU_SUBJ1381855501_MAG33	o__Bacteroidales	f__Bacteroidaceae	g__Bacteroides			YES
TEDDY_OU_SUBJ1750642946_MAG34				TEDDY_OU_SUBJ1381855501_MAG39	o__Verrucomicrobiales	f__Akkermansiaceae	g__Akkermansia			YES
TEDDY_OU_SUBJ1750642946_MAG35				TEDDY_OU_SUBJ1382674091_MAG1	o__Enterobacterales	f__Enterobacteriaceae	g__Klebsiella			YES
TEDDY_OU_SUBJ1750642946_MAG38				TEDDY_OU_SUBJ1382674091_MAG4	o__Enterobacterales	f__Enterobacteriaceae	g__Escherichia			YES
TEDDY_OU_SUBJ1750642946_MAG4				TEDDY_OU_SUBJ1383155416_MAG4	o__Oscillospirales	f__Ruminococcaceae	g__Faecalibacterium			YES
TEDDY_OU_SUBJ1750642946_MAG40				TEDDY_OU_SUBJ1383155416_MAG7	o__Enterobacterales	f__Enterobacteriaceae	g__Escherichia			YES
TEDDY_OU_SUBJ1750642946_MAG44				TEDDY_OU_SUBJ1383155416_MAG8	o__Bacteroidales	f__Bacteroidaceae	g__Bacteroides			YES
TEDDY_OU_SUBJ1750642946_MAG45				TEDDY_OU_SUBJ1387717546_MAG132	o__Oscillospirales	f__Ruminococcaceae	g__Gemmiger			YES
TEDDY_OU_SUBJ1750642946_MAG47				TEDDY_OU_SUBJ1387717546_MAG32	o__Lachnospirales	f__Lachnospiraceae	g__Ruminococcus_A			YES
TEDDY_OU_SUBJ1750642946_MAG5				TEDDY_OU_SUBJ1387717546_MAG54	o__Oscillospirales	f__Ruminococcaceae	g__Gemmiger			YES
TEDDY_OU_SUBJ1750642946_MAG50				TEDDY_OU_SUBJ1387717546_MAG56	o__Verrucomicrobiales	f__Akkermansiaceae	g__Akkermansia			YES
TEDDY_OU_SUBJ1750642946_MAG51				TEDDY_OU_SUBJ1387717546_MAG65	o__Bacteroidales	f__Bacteroidaceae	g__Bacteroides			YES
TEDDY_OU_SUBJ1750642946_MAG63				TEDDY_OU_SUBJ1387717546_MAG69	o__Oscillospirales	f__Acutalibacteraceae	g__Clostridium_A			YES
TEDDY_OU_SUBJ1750642946_MAG65				TEDDY_OU_SUBJ1387886600_MAG29	o__Oscillospirales	f__Ruminococcaceae	g__Gemmiger			YES
TEDDY_OU_SUBJ1750642946_MAG73				TEDDY_OU_SUBJ1387886600_MAG44	o__Oscillospirales	f__Acutalibacteraceae	g__CAG-217			YES
TEDDY_OU_SUBJ1750642946_MAG74				TEDDY_OU_SUBJ1390292442_MAG12	o__Oscillospirales	f__Acutalibacteraceae	g__Ruminococcus_E			YES
TEDDY_OU_SUBJ1750642946_MAG78				TEDDY_OU_SUBJ1390292442_MAG6	o__Bacteroidales	f__Bacteroidaceae	g__Bacteroides			YES
TEDDY_OU_SUBJ1750642946_MAG82				TEDDY_OU_SUBJ1390958443_MAG11	o__Oscillospirales	f__Acutalibacteraceae	g__UMGS1071			YES
TEDDY_OU_SUBJ1750642946_MAG9				TEDDY_OU_SUBJ1390958443_MAG111	o__Oscillospirales	f__Acutalibacteraceae	g__Clostridium_A			YES
TEDDY_OU_SUBJ1750642946_MAG90				TEDDY_OU_SUBJ1390958443_MAG14	o__Bacteroidales	f__Bacteroidaceae	g__Bacteroides			YES
TEDDY_OU_SUBJ1750642946_MAG91				TEDDY_OU_SUBJ1390958443_MAG23	o__Oscillospirales	f__Acutalibacteraceae	g__Eubacterium_R			YES
TEDDY_OU_SUBJ1750642946_MAG92				TEDDY_OU_SUBJ1390958443_MAG40	o__Oscillospirales	f__Acutalibacteraceae	g__CAG-217			YES
TEDDY_OU_SUBJ1750642946_MAG93				TEDDY_OU_SUBJ1390958443_MAG58	o__Bacteroidales	f__Bacteroidaceae	g__Bacteroides			YES
TEDDY_OU_SUBJ1750642946_MAG96				TEDDY_OU_SUBJ1390958443_MAG66	o__Verrucomicrobiales	f__Akkermansiaceae	g__Akkermansia			YES
TEDDY_OU_SUBJ1750642946_MAG97				TEDDY_OU_SUBJ1390958443_MAG88	o__Lachnospirales	f__Lachnospiraceae	g__Anaerostipes			YES
TEDDY_OU_SUBJ1750642946_MAG98				TEDDY_OU_SUBJ1390958443_MAG93	o__Lactobacillales	f__Streptococcaceae	g__Streptococcus			YES
TEDDY_OU_SUBJ1328137769_MAG1				TEDDY_OU_SUBJ1391457984_MAG18	o__Oscillospirales	f__Ruminococcaceae	g__Gemmiger			YES
TEDDY_OU_SUBJ1328137769_MAG10				TEDDY_OU_SUBJ1391457984_MAG3	o__Oscillospirales	f__Acutalibacteraceae	g__Eubacterium_R			YES
TEDDY_OU_SUBJ1328137769_MAG103				TEDDY_OU_SUBJ1391457984_MAG38	o__Oscillospirales	f__Acutalibacteraceae	g__Clostridium_A			YES
TEDDY_OU_SUBJ1328137769_MAG106				TEDDY_OU_SUBJ1391457984_MAG43	o__Verrucomicrobiales	f__Akkermansiaceae	g__Akkermansia			YES
TEDDY_OU_SUBJ1328137769_MAG108				TEDDY_OU_SUBJ1391457984_MAG53	o__Bacteroidales	f__Bacteroidaceae	g__Bacteroides			YES
TEDDY_OU_SUBJ1328137769_MAG109				TEDDY_OU_SUBJ1391457984_MAG60	o__Oscillospirales	f__Ruminococcaceae	g__Ruthenibacterium			YES
TEDDY_OU_SUBJ1328137769_MAG11				TEDDY_OU_SUBJ1391457984_MAG76	o__Oscillospirales	f__Acutalibacteraceae	g__Eubacterium_R			YES
TEDDY_OU_SUBJ1328137769_MAG111				TEDDY_OU_SUBJ1391457984_MAG79	o__Oscillospirales	f__Acutalibacteraceae	g__CAG-217			YES
TEDDY_OU_SUBJ1328137769_MAG113				TEDDY_OU_SUBJ1391609433_MAG1	o__Bacteroidales	f__Bacteroidaceae	g__Bacteroides			YES
TEDDY_OU_SUBJ1328137769_MAG115				TEDDY_OU_SUBJ1391609433_MAG19	o__Lactobacillales	f__Streptococcaceae	g__Streptococcus			YES
TEDDY_OU_SUBJ1328137769_MAG117				TEDDY_OU_SUBJ1391609433_MAG32	o__Bacteroidales	f__Bacteroidaceae	g__Bacteroides			YES
TEDDY_OU_SUBJ1328137769_MAG119				TEDDY_OU_SUBJ1391609433_MAG38	o__Lachnospirales	f__Lachnospiraceae	g__Anaerostipes			YES
TEDDY_OU_SUBJ1328137769_MAG12				TEDDY_OU_SUBJ1391609433_MAG42	o__Lachnospirales	f__Lachnospiraceae	g__Ruminococcus_A			YES
TEDDY_OU_SUBJ1328137769_MAG120				TEDDY_OU_SUBJ1391609433_MAG44	o__Lactobacillales	f__Streptococcaceae	g__Streptococcus			YES
TEDDY_OU_SUBJ1328137769_MAG125				TEDDY_OU_SUBJ1392692929_MAG25	o__Verrucomicrobiales	f__Akkermansiaceae	g__Akkermansia			YES
TEDDY_OU_SUBJ1328137769_MAG130				TEDDY_OU_SUBJ1392692929_MAG9	o__Bacteroidales	f__Bacteroidaceae	g__Bacteroides			YES
TEDDY_OU_SUBJ1328137769_MAG133				TEDDY_OU_SUBJ1394456044_MAG108	o__Lactobacillales	f__Streptococcaceae	g__Streptococcus			YES
TEDDY_OU_SUBJ1328137769_MAG14				TEDDY_OU_SUBJ1394456044_MAG111	o__Oscillospirales	f__Acutalibacteraceae	g__CAG-217			YES
TEDDY_OU_SUBJ1328137769_MAG17				TEDDY_OU_SUBJ1394456044_MAG115	o__Oscillospirales	f__Acutalibacteraceae	g__Clostridium_A			YES
TEDDY_OU_SUBJ1328137769_MAG19				TEDDY_OU_SUBJ1394456044_MAG128	o__Oscillospirales	f__Acutalibacteraceae	g__Eubacterium_R			YES
TEDDY_OU_SUBJ1328137769_MAG21				TEDDY_OU_SUBJ1394456044_MAG142	o__Lachnospirales	f__Lachnospiraceae	g__Ruminococcus_A			YES
TEDDY_OU_SUBJ1328137769_MAG27				TEDDY_OU_SUBJ1394456044_MAG15	o__Oscillospirales	f__Acutalibacteraceae	g__UBA1691			YES
TEDDY_OU_SUBJ1328137769_MAG3				TEDDY_OU_SUBJ1394456044_MAG150	o__Oscillospirales	f__Acutalibacteraceae	g__Ruminococcus_H			YES
TEDDY_OU_SUBJ1328137769_MAG37				TEDDY_OU_SUBJ1394456044_MAG18	o__Oscillospirales	f__Acutalibacteraceae	g__CAG-180			YES
TEDDY_OU_SUBJ1328137769_MAG42				TEDDY_OU_SUBJ1394456044_MAG22	o__Oscillospirales	f__Acutalibacteraceae	g__Eubacterium_R			YES
TEDDY_OU_SUBJ1328137769_MAG43				TEDDY_OU_SUBJ1394456044_MAG29	o__Bacteroidales	f__Bacteroidaceae	g__Bacteroides			YES
TEDDY_OU_SUBJ1328137769_MAG45				TEDDY_OU_SUBJ1394456044_MAG3	o__Oscillospirales	f__Ruminococcaceae	g__Gemmiger			YES
TEDDY_OU_SUBJ1328137769_MAG46				TEDDY_OU_SUBJ1394456044_MAG32	o__Lactobacillales	f__Streptococcaceae	g__Streptococcus			YES
TEDDY_OU_SUBJ1328137769_MAG49				TEDDY_OU_SUBJ1394456044_MAG42	o__Oscillospirales	f__Acutalibacteraceae	g__UMGS1071			YES
TEDDY_OU_SUBJ1328137769_MAG5				TEDDY_OU_SUBJ1394456044_MAG63	o__Oscillospirales	f__Ruminococcaceae	g__Ruthenibacterium			YES
TEDDY_OU_SUBJ1328137769_MAG50				TEDDY_OU_SUBJ1395000226_MAG27	o__Verrucomicrobiales	f__Akkermansiaceae	g__Akkermansia			YES
TEDDY_OU_SUBJ1328137769_MAG57				TEDDY_OU_SUBJ1395000226_MAG62	o__Oscillospirales	f__Acutalibacteraceae	g__CAG-217			YES
TEDDY_OU_SUBJ1328137769_MAG58				TEDDY_OU_SUBJ1395588774_MAG39	o__Oscillospirales	f__Acutalibacteraceae	g__CAG-217			YES
TEDDY_OU_SUBJ1328137769_MAG59				TEDDY_OU_SUBJ1395588774_MAG4	o__Verrucomicrobiales	f__Akkermansiaceae	g__Akkermansia			YES
TEDDY_OU_SUBJ1328137769_MAG60				TEDDY_OU_SUBJ1398327253_MAG138	o__Oscillospirales	f__Acutalibacteraceae	g__UBA1691			YES
TEDDY_OU_SUBJ1328137769_MAG61				TEDDY_OU_SUBJ1398327253_MAG139	o__Lachnospirales	f__Lachnospiraceae	g__Ruminococcus_A			YES
TEDDY_OU_SUBJ1328137769_MAG62				TEDDY_OU_SUBJ1398327253_MAG18	o__Bacteroidales	f__Bacteroidaceae	g__Bacteroides			YES
TEDDY_OU_SUBJ1328137769_MAG63				TEDDY_OU_SUBJ1398327253_MAG4	o__Oscillospirales	f__Acutalibacteraceae	g__Clostridium_A			YES
TEDDY_OU_SUBJ1328137769_MAG64				TEDDY_OU_SUBJ1398327253_MAG53	o__Oscillospirales	f__Acutalibacteraceae	g__CAG-217			YES
TEDDY_OU_SUBJ1328137769_MAG66				TEDDY_OU_SUBJ1398327253_MAG57	o__Oscillospirales	f__Acutalibacteraceae	g__Eubacterium_R			YES
TEDDY_OU_SUBJ1328137769_MAG67				TEDDY_OU_SUBJ1398327253_MAG96	o__Oscillospirales	f__Acutalibacteraceae	g__			YES
TEDDY_OU_SUBJ1328137769_MAG68				TEDDY_OU_SUBJ1399174048_MAG3	o__Bacteroidales	f__Bacteroidaceae	g__Bacteroides			YES
TEDDY_OU_SUBJ1328137769_MAG69				TEDDY_OU_SUBJ1399174048_MAG53	o__Oscillospirales	f__Ruminococcaceae	g__Gemmiger			YES
TEDDY_OU_SUBJ1328137769_MAG75				TEDDY_OU_SUBJ1399174048_MAG65	o__Verrucomicrobiales	f__Akkermansiaceae	g__Akkermansia			YES
TEDDY_OU_SUBJ1328137769_MAG76				TEDDY_OU_SUBJ1400136819_MAG32	o__Lachnospirales	f__Lachnospiraceae	g__Anaerostipes			YES
TEDDY_OU_SUBJ1328137769_MAG79				TEDDY_OU_SUBJ1400712479_MAG32	o__Oscillospirales	f__Acutalibacteraceae	g__UBA1691			YES
TEDDY_OU_SUBJ1328137769_MAG80				TEDDY_OU_SUBJ1400712479_MAG35	o__Oscillospirales	f__Acutalibacteraceae	g__UMGS905			YES
TEDDY_OU_SUBJ1328137769_MAG82				TEDDY_OU_SUBJ1400712479_MAG50	o__Bacteroidales	f__Bacteroidaceae	g__Bacteroides			YES
TEDDY_OU_SUBJ1328137769_MAG85				TEDDY_OU_SUBJ1400712479_MAG61	o__Bacteroidales	f__Bacteroidaceae	g__Bacteroides			YES
TEDDY_OU_SUBJ1328137769_MAG86				TEDDY_OU_SUBJ1401905929_MAG109	o__Bacteroidales	f__Bacteroidaceae	g__Bacteroides			YES
TEDDY_OU_SUBJ1328137769_MAG89				TEDDY_OU_SUBJ1401905929_MAG20	o__Oscillospirales	f__Acutalibacteraceae	g__Clostridium_A			YES
TEDDY_OU_SUBJ1328137769_MAG94				TEDDY_OU_SUBJ1401905929_MAG23	o__Oscillospirales	f__Ruminococcaceae	g__Gemmiger			YES
TEDDY_OU_SUBJ1328137769_MAG95				TEDDY_OU_SUBJ1401905929_MAG35	o__Oscillospirales	f__Acutalibacteraceae	g__CAG-217			YES
TEDDY_OU_SUBJ1328137769_MAG96				TEDDY_OU_SUBJ1401905929_MAG49	o__Bacteroidales	f__Bacteroidaceae	g__Bacteroides			YES
TEDDY_OU_SUBJ1328137769_MAG98				TEDDY_OU_SUBJ1401905929_MAG58	o__Oscillospirales	f__Acutalibacteraceae	g__UMGS1071			YES
TEDDY_OU_SUBJ1498298724_MAG19				TEDDY_OU_SUBJ1402733862_MAG44	o__Oscillospirales	f__Ruminococcaceae	g__Gemmiger			YES
TEDDY_OU_SUBJ1498298724_MAG24				TEDDY_OU_SUBJ1402733862_MAG56	o__Lachnospirales	f__Lachnospiraceae	g__Ruminococcus_A			YES
TEDDY_OU_SUBJ1498298724_MAG28				TEDDY_OU_SUBJ1402733862_MAG57	o__Verrucomicrobiales	f__Akkermansiaceae	g__Akkermansia			YES
TEDDY_OU_SUBJ1498298724_MAG30				TEDDY_OU_SUBJ1402733862_MAG61	o__Oscillospirales	f__Acutalibacteraceae	g__CAG-217			YES
TEDDY_OU_SUBJ1498298724_MAG31				TEDDY_OU_SUBJ1402733862_MAG73	o__Bacteroidales	f__Bacteroidaceae	g__Bacteroides			YES
TEDDY_OU_SUBJ1498298724_MAG33				TEDDY_OU_SUBJ1405681775_MAG20	o__Bacteroidales	f__Bacteroidaceae	g__Bacteroides			YES
TEDDY_OU_SUBJ1498298724_MAG36				TEDDY_OU_SUBJ1405681775_MAG27	o__Oscillospirales	f__Ruminococcaceae	g__Ruthenibacterium			YES
TEDDY_OU_SUBJ1498298724_MAG37				TEDDY_OU_SUBJ1405681775_MAG9	o__Oscillospirales	f__Acutalibacteraceae	g__UBA1691			YES
TEDDY_OU_SUBJ1498298724_MAG39				TEDDY_OU_SUBJ1406272926_MAG12	o__Bacteroidales	f__Bacteroidaceae	g__Bacteroides			YES
TEDDY_OU_SUBJ1498298724_MAG4				TEDDY_OU_SUBJ1406272926_MAG5	o__Lactobacillales	f__Lactobacillaceae	g__Lacticaseibacillus			YES
TEDDY_OU_SUBJ1498298724_MAG40				TEDDY_OU_SUBJ1408249292_MAG106	o__Verrucomicrobiales	f__Akkermansiaceae	g__Akkermansia			YES
TEDDY_OU_SUBJ1498298724_MAG41				TEDDY_OU_SUBJ1408249292_MAG17	o__Oscillospirales	f__Ruminococcaceae	g__Gemmiger			YES
TEDDY_OU_SUBJ1498298724_MAG50				TEDDY_OU_SUBJ1408249292_MAG37	o__Oscillospirales	f__Acutalibacteraceae	g__Eubacterium_R			YES
TEDDY_OU_SUBJ1498298724_MAG51				TEDDY_OU_SUBJ1408249292_MAG52	o__Oscillospirales	f__Ruminococcaceae	g__Ruthenibacterium			YES
TEDDY_OU_SUBJ1498298724_MAG52				TEDDY_OU_SUBJ1408421004_MAG1	o__Lactobacillales	f__Streptococcaceae	g__Streptococcus			YES
TEDDY_OU_SUBJ1498298724_MAG53				TEDDY_OU_SUBJ1408421004_MAG16	o__Oscillospirales	f__Ruminococcaceae	g__Gemmiger			YES
TEDDY_OU_SUBJ1498298724_MAG55				TEDDY_OU_SUBJ1409003264_MAG155	o__Oscillospirales	f__Acutalibacteraceae	g__Clostridium_A			YES
TEDDY_OU_SUBJ1498298724_MAG57				TEDDY_OU_SUBJ1409003264_MAG53	o__Bacteroidales	f__Bacteroidaceae	g__Bacteroides			YES
TEDDY_OU_SUBJ1498298724_MAG6				TEDDY_OU_SUBJ1409003264_MAG61	o__Lactobacillales	f__Lactobacillaceae	g__Lactobacillus			YES
TEDDY_OU_SUBJ1498298724_MAG61				TEDDY_OU_SUBJ1409003264_MAG78	o__Oscillospirales	f__Acutalibacteraceae	g__CAG-217			YES
TEDDY_OU_SUBJ1498298724_MAG65				TEDDY_OU_SUBJ1409003264_MAG8	o__Verrucomicrobiales	f__Akkermansiaceae	g__Akkermansia			YES
TEDDY_OU_SUBJ1498298724_MAG69				TEDDY_OU_SUBJ1410223187_MAG109	o__Oscillospirales	f__Acutalibacteraceae	g__Clostridium_A			YES
TEDDY_OU_SUBJ1498298724_MAG76				TEDDY_OU_SUBJ1410223187_MAG110	o__Oscillospirales	f__Acutalibacteraceae	g__Ruminococcus_H			YES
TEDDY_OU_SUBJ1498298724_MAG82				TEDDY_OU_SUBJ1410223187_MAG133	o__Oscillospirales	f__Acutalibacteraceae	g__CAG-217			YES
TEDDY_OU_SUBJ1498298724_MAG83				TEDDY_OU_SUBJ1410223187_MAG134	o__Bacteroidales	f__Bacteroidaceae	g__Bacteroides			YES
TEDDY_OU_SUBJ1498298724_MAG85				TEDDY_OU_SUBJ1410223187_MAG147	o__Verrucomicrobiales	f__Akkermansiaceae	g__Akkermansia			YES
TEDDY_OU_SUBJ1498298724_MAG9				TEDDY_OU_SUBJ1410223187_MAG36	o__Oscillospirales	f__Acutalibacteraceae	g__UMGS1071			YES
TEDDY_OU_SUBJ1498298724_MAG90				TEDDY_OU_SUBJ1410223187_MAG46	o__Oscillospirales	f__Acutalibacteraceae	g__CAG-177			YES
TEDDY_OU_SUBJ1498298724_MAG91				TEDDY_OU_SUBJ1410223187_MAG6	o__Bacteroidales	f__Bacteroidaceae	g__Bacteroides			YES
TEDDY_OU_SUBJ1516547689_MAG11				TEDDY_OU_SUBJ1410223187_MAG85	o__Oscillospirales	f__Ruminococcaceae	g__Gemmiger			YES
TEDDY_OU_SUBJ1516547689_MAG14				TEDDY_OU_SUBJ1410406160_MAG48	o__Oscillospirales	f__Acutalibacteraceae	g__Eubacterium_R			YES
TEDDY_OU_SUBJ1516547689_MAG2				TEDDY_OU_SUBJ1410406160_MAG50	o__Verrucomicrobiales	f__Akkermansiaceae	g__Akkermansia			YES
TEDDY_OU_SUBJ1516547689_MAG24				TEDDY_OU_SUBJ1411453297_MAG40	o__Lactobacillales	f__Streptococcaceae	g__Streptococcus			YES
TEDDY_OU_SUBJ1516547689_MAG26				TEDDY_OU_SUBJ1411453297_MAG41	o__Lactobacillales	f__Streptococcaceae	g__Streptococcus			YES
TEDDY_OU_SUBJ1516547689_MAG32				TEDDY_OU_SUBJ1411453297_MAG53	o__Lactobacillales	f__Streptococcaceae	g__Streptococcus			YES
TEDDY_OU_SUBJ1516547689_MAG34				TEDDY_OU_SUBJ1411453297_MAG78	o__Oscillospirales	f__Acutalibacteraceae	g__CAG-217			YES
TEDDY_OU_SUBJ1516547689_MAG35				TEDDY_OU_SUBJ1413473616_MAG107	o__Oscillospirales	f__Acutalibacteraceae	g__CAG-180			YES
TEDDY_OU_SUBJ1516547689_MAG38				TEDDY_OU_SUBJ1413473616_MAG130	o__Oscillospirales	f__Acutalibacteraceae	g__UMGS1071			YES
TEDDY_OU_SUBJ1516547689_MAG39				TEDDY_OU_SUBJ1413473616_MAG143	o__Bacteroidales	f__Bacteroidaceae	g__Bacteroides			YES
TEDDY_OU_SUBJ1516547689_MAG40				TEDDY_OU_SUBJ1413473616_MAG53	o__Lactobacillales	f__Streptococcaceae	g__Streptococcus			YES
TEDDY_OU_SUBJ1516547689_MAG42				TEDDY_OU_SUBJ1413473616_MAG82	o__Verrucomicrobiales	f__Akkermansiaceae	g__Akkermansia			YES
TEDDY_OU_SUBJ1516547689_MAG46				TEDDY_OU_SUBJ1413473616_MAG94	o__Oscillospirales	f__Acutalibacteraceae	g__UBA1691			YES
TEDDY_OU_SUBJ1516547689_MAG51				TEDDY_OU_SUBJ1413594958_MAG10	o__Bacteroidales	f__Bacteroidaceae	g__Bacteroides			YES
TEDDY_OU_SUBJ1516547689_MAG53				TEDDY_OU_SUBJ1413594958_MAG22	o__Oscillospirales	f__Acutalibacteraceae	g__CAG-217			YES
TEDDY_OU_SUBJ1516547689_MAG54				TEDDY_OU_SUBJ1413594958_MAG32	o__Bacteroidales	f__Bacteroidaceae	g__Bacteroides			YES
TEDDY_OU_SUBJ1516547689_MAG58				TEDDY_OU_SUBJ1413594958_MAG51	o__Verrucomicrobiales	f__Akkermansiaceae	g__Akkermansia			YES
TEDDY_OU_SUBJ1516547689_MAG59				TEDDY_OU_SUBJ1413594958_MAG76	o__Verrucomicrobiales	f__Akkermansiaceae	g__Akkermansia			YES
TEDDY_OU_SUBJ1516547689_MAG62				TEDDY_OU_SUBJ1414214682_MAG10	o__Verrucomicrobiales	f__Akkermansiaceae	g__Akkermansia			YES
TEDDY_OU_SUBJ1516547689_MAG64				TEDDY_OU_SUBJ1414214682_MAG39	o__Oscillospirales	f__Ruminococcaceae	g__Gemmiger			YES
TEDDY_OU_SUBJ1743288251_MAG11				TEDDY_OU_SUBJ1414214682_MAG40	o__Lachnospirales	f__Lachnospiraceae	g__Ruminococcus_A			YES
TEDDY_OU_SUBJ1743288251_MAG14				TEDDY_OU_SUBJ1414214682_MAG41	o__Lactobacillales	f__Streptococcaceae	g__Streptococcus			YES
TEDDY_OU_SUBJ1743288251_MAG17				TEDDY_OU_SUBJ1414214682_MAG45	o__Oscillospirales	f__Acutalibacteraceae	g__CAG-217			YES
TEDDY_OU_SUBJ1743288251_MAG18				TEDDY_OU_SUBJ1414214682_MAG6	o__Oscillospirales	f__Acutalibacteraceae	g__Eubacterium_R			YES
TEDDY_OU_SUBJ1743288251_MAG19				TEDDY_OU_SUBJ1414776858_MAG3	o__Bacteroidales	f__Bacteroidaceae	g__Bacteroides			YES
TEDDY_OU_SUBJ1743288251_MAG2				TEDDY_OU_SUBJ1414776858_MAG67	o__Bacteroidales	f__Bacteroidaceae	g__Bacteroides			YES
TEDDY_OU_SUBJ1743288251_MAG20				TEDDY_OU_SUBJ1415148111_MAG11	o__Bacteroidales	f__Bacteroidaceae	g__Bacteroides			YES
TEDDY_OU_SUBJ1743288251_MAG22				TEDDY_OU_SUBJ1415148111_MAG12	o__Lactobacillales	f__Streptococcaceae	g__Streptococcus			YES
TEDDY_OU_SUBJ1743288251_MAG24				TEDDY_OU_SUBJ1415720840_MAG105	o__Verrucomicrobiales	f__Akkermansiaceae	g__Akkermansia			YES
TEDDY_OU_SUBJ1743288251_MAG25				TEDDY_OU_SUBJ1415720840_MAG116	o__Lactobacillales	f__Streptococcaceae	g__Streptococcus			YES
TEDDY_OU_SUBJ1743288251_MAG29				TEDDY_OU_SUBJ1415720840_MAG3	o__Oscillospirales	f__Acutalibacteraceae	g__Eubacterium_R			YES
TEDDY_OU_SUBJ1743288251_MAG31				TEDDY_OU_SUBJ1415720840_MAG38	o__Oscillospirales	f__Acutalibacteraceae	g__CAG-217			YES
TEDDY_OU_SUBJ1743288251_MAG46				TEDDY_OU_SUBJ1415720840_MAG82	o__Oscillospirales	f__Acutalibacteraceae	g__Clostridium_A			YES
TEDDY_OU_SUBJ1743288251_MAG49				TEDDY_OU_SUBJ1415720840_MAG93	o__Oscillospirales	f__Acutalibacteraceae	g__Ruminococcus_H			YES
TEDDY_OU_SUBJ1743288251_MAG51				TEDDY_OU_SUBJ1416496025_MAG12	o__Enterobacterales	f__Enterobacteriaceae	g__Escherichia			YES
TEDDY_OU_SUBJ1743288251_MAG52				TEDDY_OU_SUBJ1418918864_MAG48	o__Oscillospirales	f__Acutalibacteraceae	g__Eubacterium_R			YES
TEDDY_OU_SUBJ1321793540_MAG11				TEDDY_OU_SUBJ1418918864_MAG57	o__Bacteroidales	f__Bacteroidaceae	g__Bacteroides			YES
TEDDY_OU_SUBJ1321793540_MAG12				TEDDY_OU_SUBJ1418918864_MAG9	o__Verrucomicrobiales	f__Akkermansiaceae	g__Akkermansia			YES
TEDDY_OU_SUBJ1321793540_MAG13				TEDDY_OU_SUBJ1420704859_MAG31	o__Oscillospirales	f__Acutalibacteraceae	g__Clostridium_E			YES
TEDDY_OU_SUBJ1321793540_MAG14				TEDDY_OU_SUBJ1420704859_MAG60	o__Oscillospirales	f__Acutalibacteraceae	g__Eubacterium_R			YES
TEDDY_OU_SUBJ1321793540_MAG17				TEDDY_OU_SUBJ1421445957_MAG101	o__Lactobacillales	f__Lactobacillaceae	g__Lactobacillus			YES
TEDDY_OU_SUBJ1321793540_MAG18				TEDDY_OU_SUBJ1421445957_MAG107	o__Lactobacillales	f__Lactobacillaceae	g__Lactobacillus			YES
TEDDY_OU_SUBJ1321793540_MAG2				TEDDY_OU_SUBJ1421445957_MAG16	o__Oscillospirales	f__Acutalibacteraceae	g__CAG-217			YES
TEDDY_OU_SUBJ1321793540_MAG20				TEDDY_OU_SUBJ1421445957_MAG2	o__Lactobacillales	f__Streptococcaceae	g__Streptococcus			YES
TEDDY_OU_SUBJ1321793540_MAG26				TEDDY_OU_SUBJ1421445957_MAG57	o__Verrucomicrobiales	f__Akkermansiaceae	g__Akkermansia			YES
TEDDY_OU_SUBJ1321793540_MAG27				TEDDY_OU_SUBJ1421445957_MAG6	o__Oscillospirales	f__Acutalibacteraceae	g__UMGS1071			YES
TEDDY_OU_SUBJ1321793540_MAG34				TEDDY_OU_SUBJ1421445957_MAG7	o__Bacteroidales	f__Bacteroidaceae	g__Bacteroides			YES
TEDDY_OU_SUBJ1321793540_MAG37				TEDDY_OU_SUBJ1421445957_MAG84	o__Bacteroidales	f__Bacteroidaceae	g__Bacteroides			YES
TEDDY_OU_SUBJ1321793540_MAG39				TEDDY_OU_SUBJ1421570588_MAG8	o__Verrucomicrobiales	f__Akkermansiaceae	g__Akkermansia			YES
TEDDY_OU_SUBJ1321793540_MAG40				TEDDY_OU_SUBJ1422646563_MAG111	o__Oscillospirales	f__Ruminococcaceae	g__Gemmiger			YES
TEDDY_OU_SUBJ1321793540_MAG41				TEDDY_OU_SUBJ1422646563_MAG12	o__Verrucomicrobiales	f__Akkermansiaceae	g__Akkermansia			YES
TEDDY_OU_SUBJ1321793540_MAG44				TEDDY_OU_SUBJ1422646563_MAG130	o__Verrucomicrobiales	f__Akkermansiaceae	g__Akkermansia			YES
TEDDY_OU_SUBJ1321793540_MAG45				TEDDY_OU_SUBJ1422646563_MAG183	o__Oscillospirales	f__Ruminococcaceae	g__Ruthenibacterium			YES
TEDDY_OU_SUBJ1321793540_MAG47				TEDDY_OU_SUBJ1422646563_MAG23	o__Oscillospirales	f__Ruminococcaceae	g__Gemmiger			YES
TEDDY_OU_SUBJ1321793540_MAG48				TEDDY_OU_SUBJ1422646563_MAG44	o__Oscillospirales	f__Acutalibacteraceae	g__UMGS1071			YES
TEDDY_OU_SUBJ1321793540_MAG5				TEDDY_OU_SUBJ1422646563_MAG71	o__Verrucomicrobiales	f__Akkermansiaceae	g__Akkermansia			YES
TEDDY_OU_SUBJ1321793540_MAG50				TEDDY_OU_SUBJ1422646563_MAG72	o__Oscillospirales	f__Acutalibacteraceae	g__Eubacterium_R			YES
TEDDY_OU_SUBJ1321793540_MAG55				TEDDY_OU_SUBJ1422646563_MAG86	o__Bacteroidales	f__Bacteroidaceae	g__Bacteroides			YES
TEDDY_OU_SUBJ1321793540_MAG59				TEDDY_OU_SUBJ1422683943_MAG21	o__Oscillospirales	f__Ruminococcaceae	g__Gemmiger			YES
TEDDY_OU_SUBJ1321793540_MAG63				TEDDY_OU_SUBJ1422683943_MAG23	o__Oscillospirales	f__Acutalibacteraceae	g__Clostridium_A			YES
TEDDY_OU_SUBJ1321793540_MAG65				TEDDY_OU_SUBJ1422683943_MAG29	o__Oscillospirales	f__Ruminococcaceae	g__Gemmiger			YES
TEDDY_OU_SUBJ1321793540_MAG67				TEDDY_OU_SUBJ1422683943_MAG32	o__Lactobacillales	f__Streptococcaceae	g__Streptococcus			YES
TEDDY_OU_SUBJ1321793540_MAG7				TEDDY_OU_SUBJ1422683943_MAG41	o__Oscillospirales	f__Ruminococcaceae	g__Ruthenibacterium			YES
TEDDY_OU_SUBJ1321793540_MAG72				TEDDY_OU_SUBJ1422683943_MAG47	o__Oscillospirales	f__Ruminococcaceae	g__Gemmiger			YES
TEDDY_OU_SUBJ1321793540_MAG75				TEDDY_OU_SUBJ1422683943_MAG48	o__Bacteroidales	f__Bacteroidaceae	g__Bacteroides			YES
TEDDY_OU_SUBJ1321793540_MAG80				TEDDY_OU_SUBJ1422683943_MAG51	o__Bacteroidales	f__Bacteroidaceae	g__Bacteroides			YES
TEDDY_OU_SUBJ1321793540_MAG82				TEDDY_OU_SUBJ1422683943_MAG59	o__Lachnospirales	f__Lachnospiraceae	g__Anaerostipes			YES
TEDDY_OU_SUBJ1321793540_MAG83				TEDDY_OU_SUBJ1422683943_MAG78	o__Verrucomicrobiales	f__Akkermansiaceae	g__Akkermansia			YES
TEDDY_OU_SUBJ1321793540_MAG84				TEDDY_OU_SUBJ1422683943_MAG94	o__Oscillospirales	f__Acutalibacteraceae	g__Eubacterium_R			YES
TEDDY_OU_SUBJ1321793540_MAG85				TEDDY_OU_SUBJ1423476023_MAG12	o__Lactobacillales	f__Lactobacillaceae	g__Limosilactobacillus			YES
TEDDY_OU_SUBJ1321793540_MAG9				TEDDY_OU_SUBJ1423476023_MAG6	o__Lactobacillales	f__Streptococcaceae	g__Streptococcus			YES
TEDDY_OU_SUBJ1969750490_MAG1				TEDDY_OU_SUBJ1423526399_MAG107	o__Oscillospirales	f__Acutalibacteraceae	g__Anaeromassilibacillus			YES
TEDDY_OU_SUBJ1969750490_MAG11				TEDDY_OU_SUBJ1423526399_MAG11	o__Oscillospirales	f__Acutalibacteraceae	g__UMGS403			YES
TEDDY_OU_SUBJ1969750490_MAG12				TEDDY_OU_SUBJ1423526399_MAG128	o__Oscillospirales	f__Acutalibacteraceae	g__CAG-217			YES
TEDDY_OU_SUBJ1969750490_MAG15				TEDDY_OU_SUBJ1423526399_MAG136	o__Oscillospirales	f__Acutalibacteraceae	g__Clostridium_A			YES
TEDDY_OU_SUBJ1969750490_MAG16				TEDDY_OU_SUBJ1423526399_MAG141	o__Oscillospirales	f__Acutalibacteraceae	g__UBA1691			YES
TEDDY_OU_SUBJ1969750490_MAG17				TEDDY_OU_SUBJ1423526399_MAG151	o__Oscillospirales	f__Acutalibacteraceae	g__UMGS1071			YES
TEDDY_OU_SUBJ1969750490_MAG19				TEDDY_OU_SUBJ1423526399_MAG158	o__Oscillospirales	f__Acutalibacteraceae	g__Eubacterium_R			YES
TEDDY_OU_SUBJ1969750490_MAG20				TEDDY_OU_SUBJ1423526399_MAG23	o__Bacteroidales	f__Bacteroidaceae	g__Bacteroides			YES
TEDDY_OU_SUBJ1969750490_MAG22				TEDDY_OU_SUBJ1423526399_MAG48	o__Oscillospirales	f__Ruminococcaceae	g__Gemmiger			YES
TEDDY_OU_SUBJ1969750490_MAG27				TEDDY_OU_SUBJ1423526399_MAG73	o__Lachnospirales	f__Lachnospiraceae	g__Ruminococcus_A			YES
TEDDY_OU_SUBJ1969750490_MAG3				TEDDY_OU_SUBJ1423652496_MAG132	o__Oscillospirales	f__Acutalibacteraceae	g__Eubacterium_R			YES
TEDDY_OU_SUBJ1969750490_MAG30				TEDDY_OU_SUBJ1423652496_MAG16	o__Bacteroidales	f__Bacteroidaceae	g__Bacteroides			YES
TEDDY_OU_SUBJ1969750490_MAG31				TEDDY_OU_SUBJ1423652496_MAG17	o__Lactobacillales	f__Lactobacillaceae	g__Lactobacillus			YES
TEDDY_OU_SUBJ1969750490_MAG32				TEDDY_OU_SUBJ1423652496_MAG27	o__Oscillospirales	f__Acutalibacteraceae	g__CAG-217			YES
TEDDY_OU_SUBJ1969750490_MAG35				TEDDY_OU_SUBJ1423652496_MAG29	o__Oscillospirales	f__Ruminococcaceae	g__Gemmiger			YES
TEDDY_OU_SUBJ1969750490_MAG40				TEDDY_OU_SUBJ1423652496_MAG43	o__Oscillospirales	f__Acutalibacteraceae	g__UBA1691			YES
TEDDY_OU_SUBJ1969750490_MAG6				TEDDY_OU_SUBJ1423652496_MAG55	o__Verrucomicrobiales	f__Akkermansiaceae	g__Akkermansia			YES
TEDDY_OU_SUBJ1969750490_MAG7				TEDDY_OU_SUBJ1423652496_MAG57	o__Oscillospirales	f__Ruminococcaceae	g__Gemmiger			YES
TEDDY_OU_SUBJ1969750490_MAG8				TEDDY_OU_SUBJ1423652496_MAG61	o__Lachnospirales	f__Lachnospiraceae	g__Ruminococcus_A			YES
TEDDY_OU_SUBJ1334414562_MAG10				TEDDY_OU_SUBJ1424220231_MAG17	o__Verrucomicrobiales	f__Akkermansiaceae	g__Akkermansia			YES
TEDDY_OU_SUBJ1334414562_MAG103				TEDDY_OU_SUBJ1424220231_MAG23	o__Lachnospirales	f__Lachnospiraceae	g__Anaerostipes			YES
TEDDY_OU_SUBJ1334414562_MAG106				TEDDY_OU_SUBJ1424220231_MAG59	o__Lactobacillales	f__Streptococcaceae	g__Streptococcus			YES
TEDDY_OU_SUBJ1334414562_MAG107				TEDDY_OU_SUBJ1424526367_MAG18	o__Lactobacillales	f__Streptococcaceae	g__Streptococcus			YES
TEDDY_OU_SUBJ1334414562_MAG11				TEDDY_OU_SUBJ1424526367_MAG23	o__Oscillospirales	f__Acutalibacteraceae	g__CAG-217			YES
TEDDY_OU_SUBJ1334414562_MAG111				TEDDY_OU_SUBJ1424526367_MAG57	o__Bacteroidales	f__Bacteroidaceae	g__Bacteroides			YES
TEDDY_OU_SUBJ1334414562_MAG116				TEDDY_OU_SUBJ1424526367_MAG59	o__Oscillospirales	f__Ruminococcaceae	g__Ruthenibacterium			YES
TEDDY_OU_SUBJ1334414562_MAG118				TEDDY_OU_SUBJ1426799527_MAG20	o__Oscillospirales	f__Acutalibacteraceae	g__CAG-217			YES
TEDDY_OU_SUBJ1334414562_MAG122				TEDDY_OU_SUBJ1426799527_MAG27	o__Bacteroidales	f__Bacteroidaceae	g__Bacteroides			YES
TEDDY_OU_SUBJ1334414562_MAG16				TEDDY_OU_SUBJ1426799527_MAG49	o__Verrucomicrobiales	f__Akkermansiaceae	g__Akkermansia			YES
TEDDY_OU_SUBJ1334414562_MAG17				TEDDY_OU_SUBJ1426799527_MAG76	o__Oscillospirales	f__Acutalibacteraceae	g__Eubacterium_R			YES
TEDDY_OU_SUBJ1334414562_MAG20				TEDDY_OU_SUBJ1427155299_MAG16	o__Bacteroidales	f__Bacteroidaceae	g__Bacteroides			YES
TEDDY_OU_SUBJ1334414562_MAG21				TEDDY_OU_SUBJ1427155299_MAG38	o__Verrucomicrobiales	f__Akkermansiaceae	g__Akkermansia			YES
TEDDY_OU_SUBJ1334414562_MAG22				TEDDY_OU_SUBJ1427155299_MAG4	o__Lactobacillales	f__Streptococcaceae	g__Streptococcus			YES
TEDDY_OU_SUBJ1334414562_MAG23				TEDDY_OU_SUBJ1428105472_MAG31	o__Oscillospirales	f__Acutalibacteraceae	g__Eubacterium_R			YES
TEDDY_OU_SUBJ1334414562_MAG24				TEDDY_OU_SUBJ1428105472_MAG33	o__Bacteroidales	f__Bacteroidaceae	g__Bacteroides			YES
TEDDY_OU_SUBJ1334414562_MAG3				TEDDY_OU_SUBJ1428105472_MAG45	o__Bacteroidales	f__Bacteroidaceae	g__Bacteroides			YES
TEDDY_OU_SUBJ1334414562_MAG35				TEDDY_OU_SUBJ1430463383_MAG35	o__Bacteroidales	f__Bacteroidaceae	g__Bacteroides			YES
TEDDY_OU_SUBJ1334414562_MAG43				TEDDY_OU_SUBJ1430463383_MAG38	o__Oscillospirales	f__Acutalibacteraceae	g__CAG-217			YES
TEDDY_OU_SUBJ1334414562_MAG45				TEDDY_OU_SUBJ1430463383_MAG69	o__Verrucomicrobiales	f__Akkermansiaceae	g__Akkermansia			YES
TEDDY_OU_SUBJ1334414562_MAG46				TEDDY_OU_SUBJ1430657615_MAG20	o__Bacteroidales	f__Bacteroidaceae	g__Bacteroides			YES
TEDDY_OU_SUBJ1334414562_MAG48				TEDDY_OU_SUBJ1430657615_MAG28	o__Bacteroidales	f__Bacteroidaceae	g__Bacteroides			YES
TEDDY_OU_SUBJ1334414562_MAG50				TEDDY_OU_SUBJ1430657615_MAG35	o__Oscillospirales	f__Acutalibacteraceae	g__Eubacterium_R			YES
TEDDY_OU_SUBJ1334414562_MAG54				TEDDY_OU_SUBJ1430657615_MAG38	o__Verrucomicrobiales	f__Akkermansiaceae	g__Akkermansia			YES
TEDDY_OU_SUBJ1334414562_MAG57				TEDDY_OU_SUBJ1430657615_MAG42	o__Lachnospirales	f__Lachnospiraceae	g__Ruminococcus_A			YES
TEDDY_OU_SUBJ1334414562_MAG59				TEDDY_OU_SUBJ1430657615_MAG67	o__Oscillospirales	f__Acutalibacteraceae	g__CAG-217			YES
TEDDY_OU_SUBJ1334414562_MAG61				TEDDY_OU_SUBJ1431448437_MAG12	o__Lachnospirales	f__Lachnospiraceae	g__Ruminococcus_A			YES
TEDDY_OU_SUBJ1334414562_MAG62				TEDDY_OU_SUBJ1431448437_MAG34	o__Bacteroidales	f__Bacteroidaceae	g__Bacteroides			YES
TEDDY_OU_SUBJ1334414562_MAG64				TEDDY_OU_SUBJ1431448437_MAG39	o__Oscillospirales	f__Acutalibacteraceae	g__Clostridium_A			YES
TEDDY_OU_SUBJ1334414562_MAG65				TEDDY_OU_SUBJ1431448437_MAG51	o__Lactobacillales	f__Streptococcaceae	g__Streptococcus			YES
TEDDY_OU_SUBJ1334414562_MAG67				TEDDY_OU_SUBJ1431448437_MAG61	o__Oscillospirales	f__Acutalibacteraceae	g__CAG-217			YES
TEDDY_OU_SUBJ1334414562_MAG68				TEDDY_OU_SUBJ1431448437_MAG69	o__Bacteroidales	f__Bacteroidaceae	g__Bacteroides			YES
TEDDY_OU_SUBJ1334414562_MAG71				TEDDY_OU_SUBJ1431448437_MAG73	o__Verrucomicrobiales	f__Akkermansiaceae	g__Akkermansia			YES
TEDDY_OU_SUBJ1334414562_MAG74				TEDDY_OU_SUBJ1431448437_MAG85	o__Verrucomicrobiales	f__Akkermansiaceae	g__Akkermansia			YES
TEDDY_OU_SUBJ1334414562_MAG75				TEDDY_OU_SUBJ1432134560_MAG100	o__Oscillospirales	f__Acutalibacteraceae	g__CAG-217			YES
TEDDY_OU_SUBJ1334414562_MAG76				TEDDY_OU_SUBJ1432134560_MAG60	o__Lactobacillales	f__Streptococcaceae	g__Lactococcus			YES
TEDDY_OU_SUBJ1334414562_MAG77				TEDDY_OU_SUBJ1432134560_MAG65	o__Bacteroidales	f__Bacteroidaceae	g__Bacteroides			YES
TEDDY_OU_SUBJ1334414562_MAG79				TEDDY_OU_SUBJ1432134560_MAG69	o__Oscillospirales	f__Acutalibacteraceae	g__Eubacterium_R			YES
TEDDY_OU_SUBJ1334414562_MAG80				TEDDY_OU_SUBJ1432134560_MAG90	o__Lachnospirales	f__Lachnospiraceae	g__Anaerostipes			YES
TEDDY_OU_SUBJ1334414562_MAG85				TEDDY_OU_SUBJ1435044186_MAG11	o__Bacteroidales	f__Bacteroidaceae	g__Bacteroides			YES
TEDDY_OU_SUBJ1334414562_MAG86				TEDDY_OU_SUBJ1435044186_MAG5	o__Lactobacillales	f__Enterococcaceae	g__Enterococcus			YES
TEDDY_OU_SUBJ1334414562_MAG88				TEDDY_OU_SUBJ1435681068_MAG5	o__Bacteroidales	f__Bacteroidaceae	g__Bacteroides			YES
TEDDY_OU_SUBJ1334414562_MAG89				TEDDY_OU_SUBJ1436190086_MAG11	o__Oscillospirales	f__Ruminococcaceae	g__Gemmiger			YES
TEDDY_OU_SUBJ1334414562_MAG9				TEDDY_OU_SUBJ1436190086_MAG28	o__Lactobacillales	f__Lactobacillaceae	g__Lactobacillus			YES
TEDDY_OU_SUBJ1334414562_MAG94				TEDDY_OU_SUBJ1436190086_MAG30	o__Lactobacillales	f__Streptococcaceae	g__Streptococcus			YES
TEDDY_OU_SUBJ1243510805_MAG10				TEDDY_OU_SUBJ1436190086_MAG35	o__Lachnospirales	f__Lachnospiraceae	g__Ruminococcus_A			YES
TEDDY_OU_SUBJ1243510805_MAG11				TEDDY_OU_SUBJ1436190086_MAG39	o__Lactobacillales	f__Lactobacillaceae	g__Lactobacillus			YES
TEDDY_OU_SUBJ1243510805_MAG13				TEDDY_OU_SUBJ1436190086_MAG42	o__Oscillospirales	f__Acutalibacteraceae	g__CAG-217			YES
TEDDY_OU_SUBJ1243510805_MAG14				TEDDY_OU_SUBJ1436190086_MAG98	o__Lactobacillales	f__Streptococcaceae	g__Streptococcus			YES
TEDDY_OU_SUBJ1243510805_MAG16				TEDDY_OU_SUBJ1437366758_MAG12	o__Bacteroidales	f__Bacteroidaceae	g__Bacteroides			YES
TEDDY_OU_SUBJ1243510805_MAG17				TEDDY_OU_SUBJ1437366758_MAG22	o__Verrucomicrobiales	f__Akkermansiaceae	g__Akkermansia			YES
TEDDY_OU_SUBJ1243510805_MAG18				TEDDY_OU_SUBJ1437581898_MAG6	o__Lachnospirales	f__Lachnospiraceae	g__Fusicatenibacter			YES
TEDDY_OU_SUBJ1243510805_MAG19				TEDDY_OU_SUBJ1438186730_MAG11	o__Oscillospirales	f__Ruminococcaceae	g__Ruthenibacterium			YES
TEDDY_OU_SUBJ1243510805_MAG22				TEDDY_OU_SUBJ1438186730_MAG34	o__Verrucomicrobiales	f__Akkermansiaceae	g__Akkermansia			YES
TEDDY_OU_SUBJ1243510805_MAG25				TEDDY_OU_SUBJ1438186730_MAG50	o__Bacteroidales	f__Bacteroidaceae	g__Bacteroides			YES
TEDDY_OU_SUBJ1243510805_MAG27				TEDDY_OU_SUBJ1438186730_MAG53	o__Lachnospirales	f__Lachnospiraceae	g__Anaerostipes			YES
TEDDY_OU_SUBJ1243510805_MAG28				TEDDY_OU_SUBJ1439205458_MAG24	o__Bacteroidales	f__Bacteroidaceae	g__Bacteroides			YES
TEDDY_OU_SUBJ1243510805_MAG29				TEDDY_OU_SUBJ1439205458_MAG27	o__Lactobacillales	f__Streptococcaceae	g__Streptococcus			YES
TEDDY_OU_SUBJ1243510805_MAG3				TEDDY_OU_SUBJ1442431820_MAG13	o__Lactobacillales	f__Streptococcaceae	g__Streptococcus			YES
TEDDY_OU_SUBJ1243510805_MAG30				TEDDY_OU_SUBJ1442431820_MAG14	o__Lachnospirales	f__Lachnospiraceae	g__Anaerostipes			YES
TEDDY_OU_SUBJ1243510805_MAG33				TEDDY_OU_SUBJ1442431820_MAG6	o__Lachnospirales	f__Lachnospiraceae	g__Ruminococcus_A			YES
TEDDY_OU_SUBJ1243510805_MAG34				TEDDY_OU_SUBJ1442431820_MAG9	o__Lactobacillales	f__Streptococcaceae	g__Streptococcus			YES
TEDDY_OU_SUBJ1243510805_MAG35				TEDDY_OU_SUBJ1442667678_MAG110	o__Oscillospirales	f__Acutalibacteraceae	g__UMGS1071			YES
TEDDY_OU_SUBJ1243510805_MAG36				TEDDY_OU_SUBJ1442667678_MAG111	o__Verrucomicrobiales	f__Akkermansiaceae	g__Akkermansia			YES
TEDDY_OU_SUBJ1243510805_MAG7				TEDDY_OU_SUBJ1442667678_MAG113	o__Oscillospirales	f__Ruminococcaceae	g__Gemmiger			YES
TEDDY_OU_SUBJ1243510805_MAG9				TEDDY_OU_SUBJ1442667678_MAG4	o__Lactobacillales	f__Streptococcaceae	g__Streptococcus			YES
TEDDY_OU_SUBJ1747342927_MAG12				TEDDY_OU_SUBJ1442667678_MAG57	o__Bacteroidales	f__Bacteroidaceae	g__Bacteroides			YES
TEDDY_OU_SUBJ1747342927_MAG13				TEDDY_OU_SUBJ1443072149_MAG105	o__Bacteroidales	f__Bacteroidaceae	g__Bacteroides			YES
TEDDY_OU_SUBJ1747342927_MAG14				TEDDY_OU_SUBJ1443072149_MAG23	o__Oscillospirales	f__Ruminococcaceae	g__Gemmiger			YES
TEDDY_OU_SUBJ1747342927_MAG16				TEDDY_OU_SUBJ1443072149_MAG44	o__Lactobacillales	f__Streptococcaceae	g__Streptococcus			YES
TEDDY_OU_SUBJ1747342927_MAG17				TEDDY_OU_SUBJ1443072149_MAG57	o__Bacteroidales	f__Bacteroidaceae	g__Bacteroides			YES
TEDDY_OU_SUBJ1747342927_MAG18				TEDDY_OU_SUBJ1443072149_MAG6	o__Oscillospirales	f__Acutalibacteraceae	g__CAG-180			YES
TEDDY_OU_SUBJ1747342927_MAG20				TEDDY_OU_SUBJ1443072149_MAG68	o__Verrucomicrobiales	f__Akkermansiaceae	g__Akkermansia			YES
TEDDY_OU_SUBJ1747342927_MAG21				TEDDY_OU_SUBJ1443072149_MAG72	o__Lachnospirales	f__Lachnospiraceae	g__Ruminococcus_A			YES
TEDDY_OU_SUBJ1747342927_MAG29				TEDDY_OU_SUBJ1443072149_MAG77	o__Oscillospirales	f__Acutalibacteraceae	g__CAG-217			YES
TEDDY_OU_SUBJ1747342927_MAG30				TEDDY_OU_SUBJ1443072149_MAG91	o__Lactobacillales	f__Lactobacillaceae	g__Lactobacillus			YES
TEDDY_OU_SUBJ1747342927_MAG31				TEDDY_OU_SUBJ1443072149_MAG93	o__Bacteroidales	f__Bacteroidaceae	g__Bacteroides			YES
TEDDY_OU_SUBJ1747342927_MAG33				TEDDY_OU_SUBJ1443277046_MAG30	o__Oscillospirales	f__Acutalibacteraceae	g__Clostridium_A			YES
TEDDY_OU_SUBJ1747342927_MAG37				TEDDY_OU_SUBJ1443277046_MAG32	o__Oscillospirales	f__Acutalibacteraceae	g__Eubacterium_R			YES
TEDDY_OU_SUBJ1747342927_MAG38				TEDDY_OU_SUBJ1443277046_MAG34	o__Verrucomicrobiales	f__Akkermansiaceae	g__Akkermansia			YES
TEDDY_OU_SUBJ1747342927_MAG39				TEDDY_OU_SUBJ1443277046_MAG64	o__Oscillospirales	f__Ruminococcaceae	g__Gemmiger			YES
TEDDY_OU_SUBJ1747342927_MAG40				TEDDY_OU_SUBJ1443277046_MAG67	o__Bacteroidales	f__Bacteroidaceae	g__Bacteroides			YES
TEDDY_OU_SUBJ1747342927_MAG44				TEDDY_OU_SUBJ1443277046_MAG72	o__Bacteroidales	f__Bacteroidaceae	g__Bacteroides			YES
TEDDY_OU_SUBJ1747342927_MAG45				TEDDY_OU_SUBJ1443277046_MAG74	o__Oscillospirales	f__Acutalibacteraceae	g__CAG-217			YES
TEDDY_OU_SUBJ1747342927_MAG46				TEDDY_OU_SUBJ1443741889_MAG6	o__Bacteroidales	f__Bacteroidaceae	g__Bacteroides			YES
TEDDY_OU_SUBJ1747342927_MAG47				TEDDY_OU_SUBJ1444044306_MAG15	o__Lachnospirales	f__Lachnospiraceae	g__Anaerostipes			YES
TEDDY_OU_SUBJ1747342927_MAG49				TEDDY_OU_SUBJ1444044306_MAG26	o__Verrucomicrobiales	f__Akkermansiaceae	g__Akkermansia			YES
TEDDY_OU_SUBJ1747342927_MAG5				TEDDY_OU_SUBJ1444044306_MAG3	o__Oscillospirales	f__Acutalibacteraceae	g__CAG-217			YES
TEDDY_OU_SUBJ1747342927_MAG56				TEDDY_OU_SUBJ1444044306_MAG7	o__Bacteroidales	f__Bacteroidaceae	g__Bacteroides			YES
TEDDY_OU_SUBJ1747342927_MAG58				TEDDY_OU_SUBJ1444342618_MAG127	o__Lactobacillales	f__Streptococcaceae	g__Streptococcus			YES
TEDDY_OU_SUBJ1747342927_MAG6				TEDDY_OU_SUBJ1444342618_MAG151	o__Oscillospirales	f__Acutalibacteraceae	g__Ruminococcus_H			YES
TEDDY_OU_SUBJ1747342927_MAG60				TEDDY_OU_SUBJ1444342618_MAG158	o__Bacteroidales	f__Bacteroidaceae	g__Bacteroides			YES
TEDDY_OU_SUBJ1747342927_MAG64				TEDDY_OU_SUBJ1444342618_MAG39	o__Verrucomicrobiales	f__Akkermansiaceae	g__Akkermansia			YES
TEDDY_OU_SUBJ1747342927_MAG65				TEDDY_OU_SUBJ1444342618_MAG48	o__Bacteroidales	f__Bacteroidaceae	g__Bacteroides			YES
TEDDY_OU_SUBJ1747342927_MAG67				TEDDY_OU_SUBJ1444342618_MAG52	o__Oscillospirales	f__Acutalibacteraceae	g__CAG-217			YES
TEDDY_OU_SUBJ1747342927_MAG71				TEDDY_OU_SUBJ1444342618_MAG66	o__Oscillospirales	f__Ruminococcaceae	g__Gemmiger			YES
TEDDY_OU_SUBJ1747342927_MAG72				TEDDY_OU_SUBJ1444342618_MAG70	o__Bacteroidales	f__Bacteroidaceae	g__Bacteroides			YES
TEDDY_OU_SUBJ1747342927_MAG73				TEDDY_OU_SUBJ1444342618_MAG74	o__Verrucomicrobiales	f__Akkermansiaceae	g__Akkermansia			YES
TEDDY_OU_SUBJ1621134540_MAG11				TEDDY_OU_SUBJ1444342618_MAG99	o__Oscillospirales	f__Acutalibacteraceae	g__Clostridium_A			YES
TEDDY_OU_SUBJ1621134540_MAG13				TEDDY_OU_SUBJ1445723941_MAG4	o__Lactobacillales	f__Enterococcaceae	g__Enterococcus_D			YES
TEDDY_OU_SUBJ1621134540_MAG16				TEDDY_OU_SUBJ1446589456_MAG31	o__Oscillospirales	f__Acutalibacteraceae	g__Eubacterium_R			YES
TEDDY_OU_SUBJ1621134540_MAG19				TEDDY_OU_SUBJ1446589456_MAG38	o__Lachnospirales	f__Lachnospiraceae	g__Anaerostipes			YES
TEDDY_OU_SUBJ1621134540_MAG26				TEDDY_OU_SUBJ1446589456_MAG41	o__Lactobacillales	f__Streptococcaceae	g__Streptococcus			YES
TEDDY_OU_SUBJ1621134540_MAG27				TEDDY_OU_SUBJ1446589456_MAG44	o__Verrucomicrobiales	f__Akkermansiaceae	g__Akkermansia			YES
TEDDY_OU_SUBJ1621134540_MAG28				TEDDY_OU_SUBJ1446589456_MAG56	o__Bacteroidales	f__Bacteroidaceae	g__Bacteroides			YES
TEDDY_OU_SUBJ1621134540_MAG30				TEDDY_OU_SUBJ1446965511_MAG117	o__Oscillospirales	f__Acutalibacteraceae	g__UMGS1071			YES
TEDDY_OU_SUBJ1621134540_MAG31				TEDDY_OU_SUBJ1446965511_MAG4	o__Verrucomicrobiales	f__Akkermansiaceae	g__Akkermansia			YES
TEDDY_OU_SUBJ1621134540_MAG32				TEDDY_OU_SUBJ1446965511_MAG5	o__Oscillospirales	f__Ruminococcaceae	g__Gemmiger			YES
TEDDY_OU_SUBJ1621134540_MAG33				TEDDY_OU_SUBJ1446965511_MAG51	o__Bacteroidales	f__Bacteroidaceae	g__Bacteroides			YES
TEDDY_OU_SUBJ1621134540_MAG34				TEDDY_OU_SUBJ1446965511_MAG54	o__Oscillospirales	f__Acutalibacteraceae	g__UBA1691			YES
TEDDY_OU_SUBJ1621134540_MAG35				TEDDY_OU_SUBJ1446965511_MAG60	o__Oscillospirales	f__Acutalibacteraceae	g__Clostridium_A			YES
TEDDY_OU_SUBJ1621134540_MAG36				TEDDY_OU_SUBJ1446965511_MAG64	o__Bacteroidales	f__Bacteroidaceae	g__Bacteroides			YES
TEDDY_OU_SUBJ1621134540_MAG37				TEDDY_OU_SUBJ1448127209_MAG29	o__Bacteroidales	f__Bacteroidaceae	g__Bacteroides			YES
TEDDY_OU_SUBJ1621134540_MAG38				TEDDY_OU_SUBJ1448127209_MAG49	o__Bacteroidales	f__Bacteroidaceae	g__Bacteroides			YES
TEDDY_OU_SUBJ1621134540_MAG39				TEDDY_OU_SUBJ1448228386_MAG18	o__Oscillospirales	f__Acutalibacteraceae	g__CAG-217			YES
TEDDY_OU_SUBJ1621134540_MAG41				TEDDY_OU_SUBJ1448228386_MAG26	o__Oscillospirales	f__Acutalibacteraceae	g__Anaeromassilibacillus			YES
TEDDY_OU_SUBJ1621134540_MAG42				TEDDY_OU_SUBJ1448228386_MAG64	o__Lachnospirales	f__Lachnospiraceae	g__Ruminococcus_A			YES
TEDDY_OU_SUBJ1621134540_MAG44				TEDDY_OU_SUBJ1449190954_MAG45	o__Oscillospirales	f__Acutalibacteraceae	g__Eubacterium_R			YES
TEDDY_OU_SUBJ1621134540_MAG46				TEDDY_OU_SUBJ1449190954_MAG56	o__Bacteroidales	f__Bacteroidaceae	g__Bacteroides			YES
TEDDY_OU_SUBJ1621134540_MAG58				TEDDY_OU_SUBJ1450162590_MAG1	o__Lactobacillales	f__Streptococcaceae	g__Streptococcus			YES
TEDDY_OU_SUBJ1621134540_MAG6				TEDDY_OU_SUBJ1450162590_MAG13	o__Bacteroidales	f__Bacteroidaceae	g__Bacteroides			YES
TEDDY_OU_SUBJ1697687747_MAG100				TEDDY_OU_SUBJ1450162590_MAG27	o__Bacteroidales	f__Bacteroidaceae	g__Bacteroides			YES
TEDDY_OU_SUBJ1697687747_MAG102				TEDDY_OU_SUBJ1450162590_MAG30	o__Verrucomicrobiales	f__Akkermansiaceae	g__Akkermansia			YES
TEDDY_OU_SUBJ1697687747_MAG103				TEDDY_OU_SUBJ1450162590_MAG4	o__Lachnospirales	f__Lachnospiraceae	g__Anaerostipes			YES
TEDDY_OU_SUBJ1697687747_MAG105				TEDDY_OU_SUBJ1453262909_MAG28	o__Lactobacillales	f__Streptococcaceae	g__Streptococcus			YES
TEDDY_OU_SUBJ1697687747_MAG109				TEDDY_OU_SUBJ1453440355_MAG42	o__Lactobacillales	f__Streptococcaceae	g__Streptococcus			YES
TEDDY_OU_SUBJ1697687747_MAG11				TEDDY_OU_SUBJ1453440355_MAG65	o__Verrucomicrobiales	f__Akkermansiaceae	g__Akkermansia			YES
TEDDY_OU_SUBJ1697687747_MAG119				TEDDY_OU_SUBJ1453440355_MAG66	o__Lachnospirales	f__Lachnospiraceae	g__Fusicatenibacter			YES
TEDDY_OU_SUBJ1697687747_MAG120				TEDDY_OU_SUBJ1453440355_MAG71	o__Bacteroidales	f__Bacteroidaceae	g__Bacteroides			YES
TEDDY_OU_SUBJ1697687747_MAG122				TEDDY_OU_SUBJ1453440355_MAG82	o__Lachnospirales	f__Lachnospiraceae	g__Ruminococcus_A			YES
TEDDY_OU_SUBJ1697687747_MAG126				TEDDY_OU_SUBJ1455285575_MAG15	o__Verrucomicrobiales	f__Akkermansiaceae	g__Akkermansia			YES
TEDDY_OU_SUBJ1697687747_MAG131				TEDDY_OU_SUBJ1455285575_MAG22	o__Lachnospirales	f__Lachnospiraceae	g__Anaerostipes			YES
TEDDY_OU_SUBJ1697687747_MAG132				TEDDY_OU_SUBJ1456014133_MAG112	o__Oscillospirales	f__Acutalibacteraceae	g__Clostridium_A			YES
TEDDY_OU_SUBJ1697687747_MAG133				TEDDY_OU_SUBJ1456014133_MAG41	o__Verrucomicrobiales	f__Akkermansiaceae	g__Akkermansia			YES
TEDDY_OU_SUBJ1697687747_MAG134				TEDDY_OU_SUBJ1456014133_MAG44	o__Oscillospirales	f__Acutalibacteraceae	g__CAG-180			YES
TEDDY_OU_SUBJ1697687747_MAG136				TEDDY_OU_SUBJ1456014133_MAG7	o__Bacteroidales	f__Bacteroidaceae	g__Bacteroides			YES
TEDDY_OU_SUBJ1697687747_MAG137				TEDDY_OU_SUBJ1456014133_MAG72	o__Verrucomicrobiales	f__Akkermansiaceae	g__Akkermansia			YES
TEDDY_OU_SUBJ1697687747_MAG139				TEDDY_OU_SUBJ1456014133_MAG95	o__Bacteroidales	f__Bacteroidaceae	g__Bacteroides			YES
TEDDY_OU_SUBJ1697687747_MAG18				TEDDY_OU_SUBJ1456476394_MAG17	o__Bacteroidales	f__Bacteroidaceae	g__Bacteroides			YES
TEDDY_OU_SUBJ1697687747_MAG21				TEDDY_OU_SUBJ1456476394_MAG29	o__Lactobacillales	f__Streptococcaceae	g__Streptococcus			YES
TEDDY_OU_SUBJ1697687747_MAG31				TEDDY_OU_SUBJ1456476394_MAG3	o__Bacteroidales	f__Bacteroidaceae	g__Bacteroides			YES
TEDDY_OU_SUBJ1697687747_MAG34				TEDDY_OU_SUBJ1456476394_MAG58	o__Lachnospirales	f__Lachnospiraceae	g__Anaerostipes			YES
TEDDY_OU_SUBJ1697687747_MAG37				TEDDY_OU_SUBJ1456476394_MAG77	o__Lachnospirales	f__Lachnospiraceae	g__Ruminococcus_A			YES
TEDDY_OU_SUBJ1697687747_MAG43				TEDDY_OU_SUBJ1456476394_MAG81	o__Verrucomicrobiales	f__Akkermansiaceae	g__Akkermansia			YES
TEDDY_OU_SUBJ1697687747_MAG48				TEDDY_OU_SUBJ1456937048_MAG104	o__Oscillospirales	f__Acutalibacteraceae	g__			YES
TEDDY_OU_SUBJ1697687747_MAG5				TEDDY_OU_SUBJ1456937048_MAG105	o__Lactobacillales	f__Streptococcaceae	g__Streptococcus			YES
TEDDY_OU_SUBJ1697687747_MAG50				TEDDY_OU_SUBJ1456937048_MAG107	o__Oscillospirales	f__Acutalibacteraceae	g__UMGS1071			YES
TEDDY_OU_SUBJ1697687747_MAG52				TEDDY_OU_SUBJ1456937048_MAG4	o__Bacteroidales	f__Bacteroidaceae	g__Bacteroides			YES
TEDDY_OU_SUBJ1697687747_MAG56				TEDDY_OU_SUBJ1456937048_MAG51	o__Verrucomicrobiales	f__Akkermansiaceae	g__Akkermansia			YES
TEDDY_OU_SUBJ1697687747_MAG57				TEDDY_OU_SUBJ1456937048_MAG8	o__Oscillospirales	f__Acutalibacteraceae	g__Ruminococcus_H			YES
TEDDY_OU_SUBJ1697687747_MAG58				TEDDY_OU_SUBJ1456937048_MAG86	o__Lachnospirales	f__Lachnospiraceae	g__Anaerostipes			YES
TEDDY_OU_SUBJ1697687747_MAG59				TEDDY_OU_SUBJ1456937048_MAG96	o__Oscillospirales	f__Acutalibacteraceae	g__Clostridium_A			YES
TEDDY_OU_SUBJ1697687747_MAG6				TEDDY_OU_SUBJ1457228152_MAG4	o__Enterobacterales	f__Enterobacteriaceae	g__Escherichia			YES
TEDDY_OU_SUBJ1697687747_MAG61				TEDDY_OU_SUBJ1457228152_MAG6	o__Bacteroidales	f__Bacteroidaceae	g__Bacteroides			YES
TEDDY_OU_SUBJ1697687747_MAG62				TEDDY_OU_SUBJ1458506518_MAG16	o__Bacteroidales	f__Bacteroidaceae	g__Bacteroides			YES
TEDDY_OU_SUBJ1697687747_MAG63				TEDDY_OU_SUBJ1458506518_MAG18	o__Bacteroidales	f__Bacteroidaceae	g__Bacteroides			YES
TEDDY_OU_SUBJ1697687747_MAG64				TEDDY_OU_SUBJ1458506518_MAG19	o__Lactobacillales	f__Streptococcaceae	g__Streptococcus			YES
TEDDY_OU_SUBJ1697687747_MAG65				TEDDY_OU_SUBJ1459813680_MAG19	o__Verrucomicrobiales	f__Akkermansiaceae	g__Akkermansia			YES
TEDDY_OU_SUBJ1697687747_MAG69				TEDDY_OU_SUBJ1459813680_MAG20	o__Bacteroidales	f__Bacteroidaceae	g__Bacteroides			YES
TEDDY_OU_SUBJ1697687747_MAG7				TEDDY_OU_SUBJ1459813680_MAG21	o__Oscillospirales	f__Acutalibacteraceae	g__Clostridium_A			YES
TEDDY_OU_SUBJ1697687747_MAG70				TEDDY_OU_SUBJ1459813680_MAG29	o__Lachnospirales	f__Lachnospiraceae	g__Anaerostipes			YES
TEDDY_OU_SUBJ1697687747_MAG71				TEDDY_OU_SUBJ1459813680_MAG45	o__Lactobacillales	f__Streptococcaceae	g__Streptococcus			YES
TEDDY_OU_SUBJ1697687747_MAG74				TEDDY_OU_SUBJ1459813680_MAG47	o__Oscillospirales	f__Acutalibacteraceae	g__UBA1691			YES
TEDDY_OU_SUBJ1697687747_MAG75				TEDDY_OU_SUBJ1460967184_MAG19	o__Lactobacillales	f__Streptococcaceae	g__Streptococcus			YES
TEDDY_OU_SUBJ1697687747_MAG78				TEDDY_OU_SUBJ1463553640_MAG25	o__Verrucomicrobiales	f__Akkermansiaceae	g__Akkermansia			YES
TEDDY_OU_SUBJ1697687747_MAG79				TEDDY_OU_SUBJ1463553640_MAG28	o__Verrucomicrobiales	f__Akkermansiaceae	g__Akkermansia			YES
TEDDY_OU_SUBJ1697687747_MAG8				TEDDY_OU_SUBJ1463553640_MAG3	o__Lachnospirales	f__Lachnospiraceae	g__Anaerostipes			YES
TEDDY_OU_SUBJ1697687747_MAG84				TEDDY_OU_SUBJ1463553640_MAG32	o__Lachnospirales	f__Lachnospiraceae	g__Anaerostipes			YES
TEDDY_OU_SUBJ1697687747_MAG85				TEDDY_OU_SUBJ1463553640_MAG5	o__Oscillospirales	f__Acutalibacteraceae	g__Eubacterium_R			YES
TEDDY_OU_SUBJ1697687747_MAG88				TEDDY_OU_SUBJ1464940850_MAG32	o__Bacteroidales	f__Bacteroidaceae	g__Bacteroides			YES
TEDDY_OU_SUBJ1697687747_MAG97				TEDDY_OU_SUBJ1464940850_MAG5	o__Lachnospirales	f__Lachnospiraceae	g__Anaerostipes			YES
TEDDY_OU_SUBJ1697687747_MAG98				TEDDY_OU_SUBJ1464940850_MAG66	o__Oscillospirales	f__Acutalibacteraceae	g__CAG-217			YES
TEDDY_OU_SUBJ1697687747_MAG99				TEDDY_OU_SUBJ1465523424_MAG37	o__Lactobacillales	f__Streptococcaceae	g__Streptococcus			YES
TEDDY_OU_SUBJ1983211753_MAG14				TEDDY_OU_SUBJ1465523424_MAG38	o__Verrucomicrobiales	f__Akkermansiaceae	g__Akkermansia			YES
TEDDY_OU_SUBJ1983211753_MAG16				TEDDY_OU_SUBJ1465523424_MAG41	o__Bacteroidales	f__Bacteroidaceae	g__Bacteroides			YES
TEDDY_OU_SUBJ1983211753_MAG18				TEDDY_OU_SUBJ1465523424_MAG65	o__Lactobacillales	f__Streptococcaceae	g__Streptococcus			YES
TEDDY_OU_SUBJ1983211753_MAG2				TEDDY_OU_SUBJ1465523424_MAG66	o__Oscillospirales	f__Ruminococcaceae	g__Gemmiger			YES
TEDDY_OU_SUBJ1983211753_MAG26				TEDDY_OU_SUBJ1465523424_MAG92	o__Lachnospirales	f__Lachnospiraceae	g__Anaerostipes			YES
TEDDY_OU_SUBJ1983211753_MAG27				TEDDY_OU_SUBJ1465523424_MAG93	o__Lactobacillales	f__Lactobacillaceae	g__Weissella			YES
TEDDY_OU_SUBJ1983211753_MAG30				TEDDY_OU_SUBJ1465523424_MAG97	o__Oscillospirales	f__Acutalibacteraceae	g__CAG-217			YES
TEDDY_OU_SUBJ1983211753_MAG31				TEDDY_OU_SUBJ1465907723_MAG14	o__Bacteroidales	f__Bacteroidaceae	g__Bacteroides			YES
TEDDY_OU_SUBJ1983211753_MAG33				TEDDY_OU_SUBJ1465907723_MAG34	o__Lachnospirales	f__Lachnospiraceae	g__Anaerostipes			YES
TEDDY_OU_SUBJ1983211753_MAG37				TEDDY_OU_SUBJ1465907723_MAG40	o__Oscillospirales	f__Acutalibacteraceae	g__Anaeromassilibacillus			YES
TEDDY_OU_SUBJ1983211753_MAG41				TEDDY_OU_SUBJ1465907723_MAG47	o__Verrucomicrobiales	f__Akkermansiaceae	g__Akkermansia			YES
TEDDY_OU_SUBJ1983211753_MAG42				TEDDY_OU_SUBJ1466454057_MAG11	o__Lactobacillales	f__Streptococcaceae	g__Streptococcus			YES
TEDDY_OU_SUBJ1983211753_MAG43				TEDDY_OU_SUBJ1466910587_MAG11	o__Lactobacillales	f__Streptococcaceae	g__Streptococcus			YES
TEDDY_OU_SUBJ1983211753_MAG48				TEDDY_OU_SUBJ1467069283_MAG2	o__Verrucomicrobiales	f__Akkermansiaceae	g__Akkermansia			YES
TEDDY_OU_SUBJ1983211753_MAG49				TEDDY_OU_SUBJ1467821441_MAG26	o__Lactobacillales	f__Streptococcaceae	g__Streptococcus			YES
TEDDY_OU_SUBJ1983211753_MAG51				TEDDY_OU_SUBJ1467821441_MAG27	o__Oscillospirales	f__Acutalibacteraceae	g__Anaeromassilibacillus			YES
TEDDY_OU_SUBJ1983211753_MAG54				TEDDY_OU_SUBJ1467821441_MAG29	o__Lachnospirales	f__Lachnospiraceae	g__Anaerostipes			YES
TEDDY_OU_SUBJ1983211753_MAG56				TEDDY_OU_SUBJ1467821441_MAG3	o__Verrucomicrobiales	f__Akkermansiaceae	g__Akkermansia			YES
TEDDY_OU_SUBJ1983211753_MAG57				TEDDY_OU_SUBJ1467821441_MAG50	o__Lactobacillales	f__Lactobacillaceae	g__Lactobacillus			YES
TEDDY_OU_SUBJ1983211753_MAG59				TEDDY_OU_SUBJ1467821441_MAG66	o__Bacteroidales	f__Bacteroidaceae	g__Bacteroides			YES
TEDDY_OU_SUBJ1983211753_MAG62				TEDDY_OU_SUBJ1467821441_MAG72	o__Oscillospirales	f__Acutalibacteraceae	g__Clostridium_A			YES
TEDDY_OU_SUBJ1983211753_MAG65				TEDDY_OU_SUBJ1467821441_MAG78	o__Oscillospirales	f__Acutalibacteraceae	g__CAG-180			YES
TEDDY_OU_SUBJ1983211753_MAG68				TEDDY_OU_SUBJ1467849044_MAG19	o__Bacteroidales	f__Bacteroidaceae	g__Bacteroides			YES
TEDDY_OU_SUBJ1983211753_MAG79				TEDDY_OU_SUBJ1467849044_MAG38	o__Bacteroidales	f__Bacteroidaceae	g__Bacteroides			YES
TEDDY_OU_SUBJ1983211753_MAG8				TEDDY_OU_SUBJ1467849044_MAG41	o__Oscillospirales	f__Acutalibacteraceae	g__CAG-180			YES
TEDDY_OU_SUBJ1983211753_MAG81				TEDDY_OU_SUBJ1467849044_MAG49	o__Bacteroidales	f__Bacteroidaceae	g__Bacteroides			YES
TEDDY_OU_SUBJ1983211753_MAG84				TEDDY_OU_SUBJ1467849044_MAG5	o__Oscillospirales	f__Acutalibacteraceae	g__CAG-217			YES
TEDDY_OU_SUBJ1983211753_MAG86				TEDDY_OU_SUBJ1467849044_MAG62	o__Verrucomicrobiales	f__Akkermansiaceae	g__Akkermansia			YES
TEDDY_OU_SUBJ1983211753_MAG87				TEDDY_OU_SUBJ1467849044_MAG81	o__Oscillospirales	f__Ruminococcaceae	g__Gemmiger			YES
TEDDY_OU_SUBJ1983211753_MAG94				TEDDY_OU_SUBJ1467849044_MAG92	o__Oscillospirales	f__Acutalibacteraceae	g__Clostridium_A			YES
TEDDY_OU_SUBJ1983211753_MAG95				TEDDY_OU_SUBJ1469107966_MAG10	o__Bacteroidales	f__Bacteroidaceae	g__Bacteroides			YES
TEDDY_OU_SUBJ1318546808_MAG7				TEDDY_OU_SUBJ1469813920_MAG113	o__Bacteroidales	f__Bacteroidaceae	g__Bacteroides			YES
TEDDY_OU_SUBJ1664402767_MAG1				TEDDY_OU_SUBJ1469813920_MAG120	o__Oscillospirales	f__Acutalibacteraceae	g__An200			YES
TEDDY_OU_SUBJ1664402767_MAG13				TEDDY_OU_SUBJ1469813920_MAG37	o__Verrucomicrobiales	f__Akkermansiaceae	g__Akkermansia			YES
TEDDY_OU_SUBJ1664402767_MAG14				TEDDY_OU_SUBJ1469813920_MAG48	o__Oscillospirales	f__Acutalibacteraceae	g__CAG-217			YES
TEDDY_OU_SUBJ1664402767_MAG17				TEDDY_OU_SUBJ1469813920_MAG53	o__Bacteroidales	f__Bacteroidaceae	g__Bacteroides			YES
TEDDY_OU_SUBJ1664402767_MAG2				TEDDY_OU_SUBJ1469813920_MAG63	o__Verrucomicrobiales	f__Akkermansiaceae	g__Akkermansia			YES
TEDDY_OU_SUBJ1664402767_MAG20				TEDDY_OU_SUBJ1469813920_MAG87	o__Bacteroidales	f__Bacteroidaceae	g__Bacteroides			YES
TEDDY_OU_SUBJ1664402767_MAG21				TEDDY_OU_SUBJ1470258804_MAG118	o__Verrucomicrobiales	f__Akkermansiaceae	g__Akkermansia			YES
TEDDY_OU_SUBJ1664402767_MAG22				TEDDY_OU_SUBJ1470258804_MAG57	o__Oscillospirales	f__Acutalibacteraceae	g__CAG-217			YES
TEDDY_OU_SUBJ1664402767_MAG23				TEDDY_OU_SUBJ1470258804_MAG59	o__Oscillospirales	f__Acutalibacteraceae	g__Eubacterium_R			YES
TEDDY_OU_SUBJ1664402767_MAG26				TEDDY_OU_SUBJ1471918229_MAG24	o__Oscillospirales	f__Acutalibacteraceae	g__UBA1691			YES
TEDDY_OU_SUBJ1664402767_MAG28				TEDDY_OU_SUBJ1471918229_MAG29	o__Lachnospirales	f__Lachnospiraceae	g__Ruminococcus_A			YES
TEDDY_OU_SUBJ1664402767_MAG29				TEDDY_OU_SUBJ1471918229_MAG38	o__Bacteroidales	f__Bacteroidaceae	g__Bacteroides			YES
TEDDY_OU_SUBJ1664402767_MAG31				TEDDY_OU_SUBJ1471918229_MAG42	o__Bacteroidales	f__Bacteroidaceae	g__Bacteroides			YES
TEDDY_OU_SUBJ1664402767_MAG32				TEDDY_OU_SUBJ1472561010_MAG12	o__Lactobacillales	f__Streptococcaceae	g__Streptococcus			YES
TEDDY_OU_SUBJ1664402767_MAG33				TEDDY_OU_SUBJ1472561010_MAG24	o__Verrucomicrobiales	f__Akkermansiaceae	g__Akkermansia			YES
TEDDY_OU_SUBJ1664402767_MAG37				TEDDY_OU_SUBJ1472561010_MAG3	o__Lactobacillales	f__Streptococcaceae	g__Streptococcus			YES
TEDDY_OU_SUBJ1664402767_MAG38				TEDDY_OU_SUBJ1472561010_MAG6	o__Bacteroidales	f__Bacteroidaceae	g__Bacteroides			YES
TEDDY_OU_SUBJ1664402767_MAG39				TEDDY_OU_SUBJ1472561010_MAG66	o__Lachnospirales	f__Lachnospiraceae	g__Ruminococcus_A			YES
TEDDY_OU_SUBJ1664402767_MAG4				TEDDY_OU_SUBJ1473033361_MAG18	o__Bacteroidales	f__Bacteroidaceae	g__Bacteroides			YES
TEDDY_OU_SUBJ1664402767_MAG40				TEDDY_OU_SUBJ1473033361_MAG22	o__Oscillospirales	f__Acutalibacteraceae	g__Clostridium_E			YES
TEDDY_OU_SUBJ1664402767_MAG42				TEDDY_OU_SUBJ1473033361_MAG3	o__Lactobacillales	f__Streptococcaceae	g__Streptococcus			YES
TEDDY_OU_SUBJ1664402767_MAG49				TEDDY_OU_SUBJ1474385837_MAG100	o__Bacteroidales	f__Bacteroidaceae	g__Bacteroides			YES
TEDDY_OU_SUBJ1664402767_MAG52				TEDDY_OU_SUBJ1474385837_MAG103	o__Verrucomicrobiales	f__Akkermansiaceae	g__Akkermansia			YES
TEDDY_OU_SUBJ1664402767_MAG53				TEDDY_OU_SUBJ1474385837_MAG108	o__Verrucomicrobiales	f__Akkermansiaceae	g__Akkermansia			YES
TEDDY_OU_SUBJ1664402767_MAG58				TEDDY_OU_SUBJ1474385837_MAG54	o__Oscillospirales	f__Acutalibacteraceae	g__CAG-177			YES
TEDDY_OU_SUBJ1664402767_MAG59				TEDDY_OU_SUBJ1474385837_MAG61	o__Oscillospirales	f__Acutalibacteraceae	g__UBA1691			YES
TEDDY_OU_SUBJ1664402767_MAG63				TEDDY_OU_SUBJ1474385837_MAG89	o__Oscillospirales	f__Acutalibacteraceae	g__UMGS1071			YES
TEDDY_OU_SUBJ1664402767_MAG64				TEDDY_OU_SUBJ1474385837_MAG99	o__Oscillospirales	f__Acutalibacteraceae	g__Clostridium_A			YES
TEDDY_OU_SUBJ1664402767_MAG7				TEDDY_OU_SUBJ1474926776_MAG20	o__Bacteroidales	f__Bacteroidaceae	g__Bacteroides			YES
TEDDY_OU_SUBJ1254820001_MAG1				TEDDY_OU_SUBJ1475237507_MAG33	o__Lachnospirales	f__Lachnospiraceae	g__Anaerostipes			YES
TEDDY_OU_SUBJ1254820001_MAG11				TEDDY_OU_SUBJ1475237507_MAG38	o__Oscillospirales	f__Acutalibacteraceae	g__CAG-217			YES
TEDDY_OU_SUBJ1254820001_MAG12				TEDDY_OU_SUBJ1475237507_MAG41	o__Lactobacillales	f__Streptococcaceae	g__Streptococcus			YES
TEDDY_OU_SUBJ1254820001_MAG13				TEDDY_OU_SUBJ1475237507_MAG58	o__Verrucomicrobiales	f__Akkermansiaceae	g__Akkermansia			YES
TEDDY_OU_SUBJ1254820001_MAG15				TEDDY_OU_SUBJ1475237507_MAG84	o__Bacteroidales	f__Bacteroidaceae	g__Bacteroides			YES
TEDDY_OU_SUBJ1254820001_MAG16				TEDDY_OU_SUBJ1475826938_MAG1	o__Lactobacillales	f__Streptococcaceae	g__Streptococcus			YES
TEDDY_OU_SUBJ1254820001_MAG19				TEDDY_OU_SUBJ1475826938_MAG27	o__Bacteroidales	f__Bacteroidaceae	g__Bacteroides			YES
TEDDY_OU_SUBJ1254820001_MAG3				TEDDY_OU_SUBJ1475826938_MAG32	o__Oscillospirales	f__Acutalibacteraceae	g__			YES
TEDDY_OU_SUBJ1890679305_MAG11				TEDDY_OU_SUBJ1475826938_MAG37	o__Oscillospirales	f__Acutalibacteraceae	g__UBA1691			YES
TEDDY_OU_SUBJ1890679305_MAG18				TEDDY_OU_SUBJ1475826938_MAG57	o__Lachnospirales	f__Lachnospiraceae	g__Ruminococcus_A			YES
TEDDY_OU_SUBJ1890679305_MAG19				TEDDY_OU_SUBJ1475826938_MAG8	o__Lactobacillales	f__Streptococcaceae	g__Streptococcus			YES
TEDDY_OU_SUBJ1890679305_MAG26				TEDDY_OU_SUBJ1476824192_MAG39	o__Lachnospirales	f__Lachnospiraceae	g__Anaerostipes			YES
TEDDY_OU_SUBJ1890679305_MAG30				TEDDY_OU_SUBJ1477050421_MAG16	o__Lactobacillales	f__Streptococcaceae	g__Streptococcus			YES
TEDDY_OU_SUBJ1890679305_MAG33				TEDDY_OU_SUBJ1477050421_MAG36	o__Lachnospirales	f__Lachnospiraceae	g__Anaerostipes			YES
TEDDY_OU_SUBJ1890679305_MAG36				TEDDY_OU_SUBJ1477050421_MAG40	o__Verrucomicrobiales	f__Akkermansiaceae	g__Akkermansia			YES
TEDDY_OU_SUBJ1890679305_MAG38				TEDDY_OU_SUBJ1477223770_MAG39	o__Oscillospirales	f__Acutalibacteraceae	g__CAG-217			YES
TEDDY_OU_SUBJ1890679305_MAG39				TEDDY_OU_SUBJ1477223770_MAG40	o__Oscillospirales	f__Acutalibacteraceae	g__CAG-180			YES
TEDDY_OU_SUBJ1890679305_MAG44				TEDDY_OU_SUBJ1477223770_MAG41	o__Bacteroidales	f__Bacteroidaceae	g__Bacteroides			YES
TEDDY_OU_SUBJ1890679305_MAG49				TEDDY_OU_SUBJ1477223770_MAG45	o__Bacteroidales	f__Bacteroidaceae	g__Bacteroides			YES
TEDDY_OU_SUBJ1890679305_MAG54				TEDDY_OU_SUBJ1477223770_MAG49	o__Verrucomicrobiales	f__Akkermansiaceae	g__Akkermansia			YES
TEDDY_OU_SUBJ1890679305_MAG56				TEDDY_OU_SUBJ1477223770_MAG50	o__Oscillospirales	f__Acutalibacteraceae	g__UBA1691			YES
TEDDY_OU_SUBJ1890679305_MAG57				TEDDY_OU_SUBJ1477223770_MAG51	o__Oscillospirales	f__Ruminococcaceae	g__Ruthenibacterium			YES
TEDDY_OU_SUBJ1890679305_MAG62				TEDDY_OU_SUBJ1477223770_MAG59	o__Oscillospirales	f__Ruminococcaceae	g__Gemmiger			YES
TEDDY_OU_SUBJ1890679305_MAG7				TEDDY_OU_SUBJ1477223770_MAG71	o__Oscillospirales	f__Acutalibacteraceae	g__Clostridium_A			YES
TEDDY_OU_SUBJ1890679305_MAG70				TEDDY_OU_SUBJ1478347773_MAG103	o__Bacteroidales	f__Bacteroidaceae	g__Bacteroides			YES
TEDDY_OU_SUBJ1890679305_MAG74				TEDDY_OU_SUBJ1478347773_MAG124	o__Oscillospirales	f__Acutalibacteraceae	g__Eubacterium_R			YES
TEDDY_OU_SUBJ1890679305_MAG75				TEDDY_OU_SUBJ1478347773_MAG133	o__Verrucomicrobiales	f__Akkermansiaceae	g__Akkermansia			YES
TEDDY_OU_SUBJ1890679305_MAG78				TEDDY_OU_SUBJ1478347773_MAG137	o__Oscillospirales	f__Ruminococcaceae	g__Gemmiger			YES
TEDDY_OU_SUBJ1890679305_MAG79				TEDDY_OU_SUBJ1478347773_MAG43	o__Oscillospirales	f__Ruminococcaceae	g__Gemmiger			YES
TEDDY_OU_SUBJ1732982250_MAG11				TEDDY_OU_SUBJ1478347773_MAG65	o__Lachnospirales	f__Lachnospiraceae	g__Ruminococcus_A			YES
TEDDY_OU_SUBJ1732982250_MAG13				TEDDY_OU_SUBJ1478347773_MAG69	o__Oscillospirales	f__Acutalibacteraceae	g__CAG-180			YES
TEDDY_OU_SUBJ1732982250_MAG14				TEDDY_OU_SUBJ1478347773_MAG78	o__Bacteroidales	f__Bacteroidaceae	g__Bacteroides			YES
TEDDY_OU_SUBJ1732982250_MAG15				TEDDY_OU_SUBJ1481053656_MAG29	o__Oscillospirales	f__Acutalibacteraceae	g__CAG-217			YES
TEDDY_OU_SUBJ1732982250_MAG4				TEDDY_OU_SUBJ1481053656_MAG37	o__Verrucomicrobiales	f__Akkermansiaceae	g__Akkermansia			YES
TEDDY_OU_SUBJ1732982250_MAG5				TEDDY_OU_SUBJ1481053656_MAG56	o__Oscillospirales	f__Acutalibacteraceae	g__Clostridium_A			YES
TEDDY_OU_SUBJ1732982250_MAG8				TEDDY_OU_SUBJ1481053656_MAG6	o__Bacteroidales	f__Bacteroidaceae	g__Bacteroides			YES
TEDDY_OU_SUBJ1686419003_MAG102				TEDDY_OU_SUBJ1481912228_MAG107	o__Oscillospirales	f__Acutalibacteraceae	g__CAG-177			YES
TEDDY_OU_SUBJ1686419003_MAG103				TEDDY_OU_SUBJ1481912228_MAG108	o__Bacteroidales	f__Bacteroidaceae	g__Bacteroides			YES
TEDDY_OU_SUBJ1686419003_MAG104				TEDDY_OU_SUBJ1481912228_MAG118	o__Bacteroidales	f__Bacteroidaceae	g__Bacteroides			YES
TEDDY_OU_SUBJ1686419003_MAG110				TEDDY_OU_SUBJ1481912228_MAG127	o__Lactobacillales	f__Streptococcaceae	g__Lactococcus			YES
TEDDY_OU_SUBJ1686419003_MAG112				TEDDY_OU_SUBJ1481912228_MAG21	o__Oscillospirales	f__Acutalibacteraceae	g__Eubacterium_R			YES
TEDDY_OU_SUBJ1686419003_MAG13				TEDDY_OU_SUBJ1481912228_MAG34	o__Lactobacillales	f__Lactobacillaceae	g__Leuconostoc			YES
TEDDY_OU_SUBJ1686419003_MAG16				TEDDY_OU_SUBJ1481912228_MAG41	o__Verrucomicrobiales	f__Akkermansiaceae	g__Akkermansia			YES
TEDDY_OU_SUBJ1686419003_MAG18				TEDDY_OU_SUBJ1481912228_MAG64	o__Oscillospirales	f__Acutalibacteraceae	g__Eubacterium_R			YES
TEDDY_OU_SUBJ1686419003_MAG2				TEDDY_OU_SUBJ1481912228_MAG67	o__Oscillospirales	f__Acutalibacteraceae	g__CAG-217			YES
TEDDY_OU_SUBJ1686419003_MAG20				TEDDY_OU_SUBJ1482137006_MAG13	o__Bacteroidales	f__Bacteroidaceae	g__Bacteroides			YES
TEDDY_OU_SUBJ1686419003_MAG27				TEDDY_OU_SUBJ1482137006_MAG3	o__Oscillospirales	f__Acutalibacteraceae	g__UMGS403			YES
TEDDY_OU_SUBJ1686419003_MAG28				TEDDY_OU_SUBJ1482137006_MAG33	o__Lactobacillales	f__Streptococcaceae	g__Streptococcus			YES
TEDDY_OU_SUBJ1686419003_MAG29				TEDDY_OU_SUBJ1482137006_MAG36	o__Verrucomicrobiales	f__Akkermansiaceae	g__Akkermansia			YES
TEDDY_OU_SUBJ1686419003_MAG3				TEDDY_OU_SUBJ1482137006_MAG48	o__Oscillospirales	f__Acutalibacteraceae	g__UBA1691			YES
TEDDY_OU_SUBJ1686419003_MAG32				TEDDY_OU_SUBJ1482137006_MAG60	o__Oscillospirales	f__Acutalibacteraceae	g__CAG-217			YES
TEDDY_OU_SUBJ1686419003_MAG35				TEDDY_OU_SUBJ1484926763_MAG18	o__Lactobacillales	f__Streptococcaceae	g__Streptococcus			YES
TEDDY_OU_SUBJ1686419003_MAG36				TEDDY_OU_SUBJ1485180854_MAG16	o__Verrucomicrobiales	f__Akkermansiaceae	g__Akkermansia			YES
TEDDY_OU_SUBJ1686419003_MAG37				TEDDY_OU_SUBJ1485180854_MAG23	o__Oscillospirales	f__Acutalibacteraceae	g__CAG-180			YES
TEDDY_OU_SUBJ1686419003_MAG4				TEDDY_OU_SUBJ1485180854_MAG24	o__Oscillospirales	f__Acutalibacteraceae	g__Eubacterium_R			YES
TEDDY_OU_SUBJ1686419003_MAG41				TEDDY_OU_SUBJ1485180854_MAG33	o__Bacteroidales	f__Bacteroidaceae	g__Bacteroides			YES
TEDDY_OU_SUBJ1686419003_MAG42				TEDDY_OU_SUBJ1485180854_MAG44	o__Oscillospirales	f__Ruminococcaceae	g__Gemmiger			YES
TEDDY_OU_SUBJ1686419003_MAG46				TEDDY_OU_SUBJ1485180854_MAG90	o__Bacteroidales	f__Bacteroidaceae	g__Bacteroides			YES
TEDDY_OU_SUBJ1686419003_MAG48				TEDDY_OU_SUBJ1486359166_MAG17	o__Verrucomicrobiales	f__Akkermansiaceae	g__Akkermansia			YES
TEDDY_OU_SUBJ1686419003_MAG5				TEDDY_OU_SUBJ1486809993_MAG17	o__Bacteroidales	f__Bacteroidaceae	g__Bacteroides			YES
TEDDY_OU_SUBJ1686419003_MAG51				TEDDY_OU_SUBJ1486809993_MAG53	o__Verrucomicrobiales	f__Akkermansiaceae	g__Akkermansia			YES
TEDDY_OU_SUBJ1686419003_MAG53				TEDDY_OU_SUBJ1486809993_MAG75	o__Lactobacillales	f__Streptococcaceae	g__Streptococcus			YES
TEDDY_OU_SUBJ1686419003_MAG56				TEDDY_OU_SUBJ1486809993_MAG96	o__Lactobacillales	f__Lactobacillaceae	g__Lactobacillus			YES
TEDDY_OU_SUBJ1686419003_MAG57				TEDDY_OU_SUBJ1486809993_MAG99	o__Oscillospirales	f__Acutalibacteraceae	g__Clostridium_A			YES
TEDDY_OU_SUBJ1686419003_MAG59				TEDDY_OU_SUBJ1486882648_MAG2	o__Bacteroidales	f__Bacteroidaceae	g__Bacteroides			YES
TEDDY_OU_SUBJ1686419003_MAG67				TEDDY_OU_SUBJ1486882648_MAG20	o__Verrucomicrobiales	f__Akkermansiaceae	g__Akkermansia			YES
TEDDY_OU_SUBJ1686419003_MAG68				TEDDY_OU_SUBJ1486882648_MAG42	o__Oscillospirales	f__Ruminococcaceae	g__Gemmiger			YES
TEDDY_OU_SUBJ1686419003_MAG71				TEDDY_OU_SUBJ1486882648_MAG56	o__Lachnospirales	f__Lachnospiraceae	g__Anaerostipes			YES
TEDDY_OU_SUBJ1686419003_MAG72				TEDDY_OU_SUBJ1488308118_MAG5	o__Enterobacterales	f__Enterobacteriaceae	g__Escherichia			YES
TEDDY_OU_SUBJ1686419003_MAG78				TEDDY_OU_SUBJ1489042604_MAG18	o__Lactobacillales	f__Streptococcaceae	g__Streptococcus			YES
TEDDY_OU_SUBJ1686419003_MAG80				TEDDY_OU_SUBJ1489042604_MAG25	o__Lactobacillales	f__Streptococcaceae	g__Streptococcus			YES
TEDDY_OU_SUBJ1686419003_MAG81				TEDDY_OU_SUBJ1489042604_MAG27	o__Lachnospirales	f__Lachnospiraceae	g__Anaerostipes			YES
TEDDY_OU_SUBJ1686419003_MAG87				TEDDY_OU_SUBJ1489042604_MAG45	o__Lactobacillales	f__Streptococcaceae	g__Streptococcus			YES
TEDDY_OU_SUBJ1686419003_MAG88				TEDDY_OU_SUBJ1489117868_MAG22	o__Verrucomicrobiales	f__Akkermansiaceae	g__Akkermansia			YES
TEDDY_OU_SUBJ1279157655_MAG103				TEDDY_OU_SUBJ1489117868_MAG35	o__Oscillospirales	f__Ruminococcaceae	g__Gemmiger			YES
TEDDY_OU_SUBJ1279157655_MAG13				TEDDY_OU_SUBJ1489569632_MAG11	o__Lactobacillales	f__Lactobacillaceae	g__Limosilactobacillus			YES
TEDDY_OU_SUBJ1279157655_MAG16				TEDDY_OU_SUBJ1489569632_MAG17	o__Bacteroidales	f__Bacteroidaceae	g__Bacteroides			YES
TEDDY_OU_SUBJ1279157655_MAG18				TEDDY_OU_SUBJ1489569632_MAG19	o__Enterobacterales	f__Enterobacteriaceae	g__Enterobacter			YES
TEDDY_OU_SUBJ1279157655_MAG19				TEDDY_OU_SUBJ1489569632_MAG2	o__Lachnospirales	f__Lachnospiraceae	g__Anaerostipes			YES
TEDDY_OU_SUBJ1279157655_MAG20				TEDDY_OU_SUBJ1490524552_MAG17	o__Bacteroidales	f__Bacteroidaceae	g__Bacteroides			YES
TEDDY_OU_SUBJ1279157655_MAG21				TEDDY_OU_SUBJ1490524552_MAG38	o__Lactobacillales	f__Lactobacillaceae	g__Lactobacillus			YES
TEDDY_OU_SUBJ1279157655_MAG22				TEDDY_OU_SUBJ1490524552_MAG53	o__Lachnospirales	f__Lachnospiraceae	g__Ruminococcus_A			YES
TEDDY_OU_SUBJ1279157655_MAG24				TEDDY_OU_SUBJ1490524552_MAG54	o__Oscillospirales	f__Acutalibacteraceae	g__Eubacterium_R			YES
TEDDY_OU_SUBJ1279157655_MAG31				TEDDY_OU_SUBJ1490524552_MAG62	o__Bacteroidales	f__Bacteroidaceae	g__Bacteroides			YES
TEDDY_OU_SUBJ1279157655_MAG34				TEDDY_OU_SUBJ1490524552_MAG82	o__Oscillospirales	f__Ruminococcaceae	g__Gemmiger			YES
TEDDY_OU_SUBJ1279157655_MAG35				TEDDY_OU_SUBJ1490645663_MAG17	o__Verrucomicrobiales	f__Akkermansiaceae	g__Akkermansia			YES
TEDDY_OU_SUBJ1279157655_MAG37				TEDDY_OU_SUBJ1490645663_MAG34	o__Bacteroidales	f__Bacteroidaceae	g__Bacteroides			YES
TEDDY_OU_SUBJ1279157655_MAG38				TEDDY_OU_SUBJ1490645663_MAG50	o__Lactobacillales	f__Lactobacillaceae	g__Lactobacillus			YES
TEDDY_OU_SUBJ1279157655_MAG43				TEDDY_OU_SUBJ1490679429_MAG7	o__Bacteroidales	f__Bacteroidaceae	g__Bacteroides			YES
TEDDY_OU_SUBJ1279157655_MAG50				TEDDY_OU_SUBJ1491939283_MAG1	o__Verrucomicrobiales	f__Akkermansiaceae	g__Akkermansia			YES
TEDDY_OU_SUBJ1279157655_MAG51				TEDDY_OU_SUBJ1491939283_MAG18	o__Oscillospirales	f__Acutalibacteraceae	g__CAG-217			YES
TEDDY_OU_SUBJ1279157655_MAG55				TEDDY_OU_SUBJ1491939283_MAG19	o__Bacteroidales	f__Bacteroidaceae	g__Bacteroides			YES
TEDDY_OU_SUBJ1279157655_MAG58				TEDDY_OU_SUBJ1491939283_MAG29	o__Lactobacillales	f__Streptococcaceae	g__Streptococcus			YES
TEDDY_OU_SUBJ1279157655_MAG59				TEDDY_OU_SUBJ1491939283_MAG37	o__Oscillospirales	f__Acutalibacteraceae	g__Clostridium_E			YES
TEDDY_OU_SUBJ1279157655_MAG60				TEDDY_OU_SUBJ1491939283_MAG38	o__Bacteroidales	f__Bacteroidaceae	g__Bacteroides			YES
TEDDY_OU_SUBJ1279157655_MAG61				TEDDY_OU_SUBJ1492011160_MAG13	o__Oscillospirales	f__Acutalibacteraceae	g__CAG-217			YES
TEDDY_OU_SUBJ1279157655_MAG62				TEDDY_OU_SUBJ1492011160_MAG15	o__Lactobacillales	f__Streptococcaceae	g__Streptococcus			YES
TEDDY_OU_SUBJ1279157655_MAG66				TEDDY_OU_SUBJ1492011160_MAG27	o__Bacteroidales	f__Bacteroidaceae	g__Bacteroides			YES
TEDDY_OU_SUBJ1279157655_MAG68				TEDDY_OU_SUBJ1492011160_MAG41	o__Verrucomicrobiales	f__Akkermansiaceae	g__Akkermansia			YES
TEDDY_OU_SUBJ1279157655_MAG78				TEDDY_OU_SUBJ1492270738_MAG12	o__Lactobacillales	f__Streptococcaceae	g__Streptococcus			YES
TEDDY_OU_SUBJ1279157655_MAG88				TEDDY_OU_SUBJ1492270738_MAG22	o__Lactobacillales	f__Streptococcaceae	g__Streptococcus			YES
TEDDY_OU_SUBJ1279157655_MAG9				TEDDY_OU_SUBJ1492270738_MAG27	o__Lactobacillales	f__Streptococcaceae	g__Streptococcus			YES
TEDDY_OU_SUBJ1279157655_MAG92				TEDDY_OU_SUBJ1492852565_MAG17	o__Lactobacillales	f__Streptococcaceae	g__Streptococcus			YES
TEDDY_OU_SUBJ1279157655_MAG94				TEDDY_OU_SUBJ1492852565_MAG9	o__Verrucomicrobiales	f__Akkermansiaceae	g__Akkermansia			YES
TEDDY_OU_SUBJ1279157655_MAG98				TEDDY_OU_SUBJ1493561067_MAG29	o__Lachnospirales	f__Lachnospiraceae	g__Fusicatenibacter			YES
TEDDY_OU_SUBJ1690560930_MAG4				TEDDY_OU_SUBJ1493561067_MAG31	o__Oscillospirales	f__Acutalibacteraceae	g__UMGS403			YES
TEDDY_OU_SUBJ1526086069_MAG12				TEDDY_OU_SUBJ1493561067_MAG33	o__Oscillospirales	f__Acutalibacteraceae	g__Clostridium_E			YES
TEDDY_OU_SUBJ1526086069_MAG18				TEDDY_OU_SUBJ1493561067_MAG36	o__Lactobacillales	f__Streptococcaceae	g__Streptococcus			YES
TEDDY_OU_SUBJ1526086069_MAG2				TEDDY_OU_SUBJ1493561067_MAG44	o__Lachnospirales	f__Lachnospiraceae	g__Ruminococcus_A			YES
TEDDY_OU_SUBJ1526086069_MAG20				TEDDY_OU_SUBJ1493561067_MAG51	o__Oscillospirales	f__Acutalibacteraceae	g__Clostridium_A			YES
TEDDY_OU_SUBJ1526086069_MAG21				TEDDY_OU_SUBJ1493561067_MAG57	o__Verrucomicrobiales	f__Akkermansiaceae	g__Akkermansia			YES
TEDDY_OU_SUBJ1526086069_MAG22				TEDDY_OU_SUBJ1493561067_MAG8	o__Bacteroidales	f__Bacteroidaceae	g__Bacteroides			YES
TEDDY_OU_SUBJ1526086069_MAG27				TEDDY_OU_SUBJ1498298724_MAG28	o__Oscillospirales	f__Acutalibacteraceae	g__An200			YES
TEDDY_OU_SUBJ1526086069_MAG33				TEDDY_OU_SUBJ1498298724_MAG37	o__Oscillospirales	f__Acutalibacteraceae	g__UBA1691			YES
TEDDY_OU_SUBJ1526086069_MAG34				TEDDY_OU_SUBJ1498298724_MAG57	o__Oscillospirales	f__Acutalibacteraceae	g__CAG-217			YES
TEDDY_OU_SUBJ1526086069_MAG38				TEDDY_OU_SUBJ1498298724_MAG61	o__Oscillospirales	f__Acutalibacteraceae	g__Clostridium_A			YES
TEDDY_OU_SUBJ1526086069_MAG40				TEDDY_OU_SUBJ1498298724_MAG69	o__Bacteroidales	f__Bacteroidaceae	g__Bacteroides			YES
TEDDY_OU_SUBJ1526086069_MAG42				TEDDY_OU_SUBJ1498298724_MAG82	o__Oscillospirales	f__Acutalibacteraceae	g__CAG-180			YES
TEDDY_OU_SUBJ1526086069_MAG45				TEDDY_OU_SUBJ1498298724_MAG90	o__Verrucomicrobiales	f__Akkermansiaceae	g__Akkermansia			YES
TEDDY_OU_SUBJ1491939283_MAG1				TEDDY_OU_SUBJ1500778226_MAG12	o__Verrucomicrobiales	f__Akkermansiaceae	g__Akkermansia			YES
TEDDY_OU_SUBJ1491939283_MAG10				TEDDY_OU_SUBJ1502215789_MAG3	o__Bacteroidales	f__Bacteroidaceae	g__Bacteroides			YES
TEDDY_OU_SUBJ1491939283_MAG18				TEDDY_OU_SUBJ1502215789_MAG35	o__Verrucomicrobiales	f__Akkermansiaceae	g__Akkermansia			YES
TEDDY_OU_SUBJ1491939283_MAG19				TEDDY_OU_SUBJ1502215789_MAG49	o__Oscillospirales	f__Acutalibacteraceae	g__Clostridium_A			YES
TEDDY_OU_SUBJ1491939283_MAG22				TEDDY_OU_SUBJ1502215789_MAG51	o__Bacteroidales	f__Bacteroidaceae	g__Bacteroides			YES
TEDDY_OU_SUBJ1491939283_MAG24				TEDDY_OU_SUBJ1502215789_MAG59	o__Oscillospirales	f__Ruminococcaceae	g__Ruthenibacterium			YES
TEDDY_OU_SUBJ1491939283_MAG28				TEDDY_OU_SUBJ1502215789_MAG84	o__Oscillospirales	f__Acutalibacteraceae	g__CAG-217			YES
TEDDY_OU_SUBJ1491939283_MAG29				TEDDY_OU_SUBJ1502254188_MAG23	o__Bacteroidales	f__Bacteroidaceae	g__Bacteroides			YES
TEDDY_OU_SUBJ1491939283_MAG31				TEDDY_OU_SUBJ1502254188_MAG3	o__Oscillospirales	f__Acutalibacteraceae	g__Eubacterium_R			YES
TEDDY_OU_SUBJ1491939283_MAG32				TEDDY_OU_SUBJ1502254188_MAG42	o__Verrucomicrobiales	f__Akkermansiaceae	g__Akkermansia			YES
TEDDY_OU_SUBJ1491939283_MAG33				TEDDY_OU_SUBJ1502254188_MAG43	o__Bacteroidales	f__Bacteroidaceae	g__Bacteroides			YES
TEDDY_OU_SUBJ1491939283_MAG36				TEDDY_OU_SUBJ1502254188_MAG5	o__Bacteroidales	f__Bacteroidaceae	g__Bacteroides			YES
TEDDY_OU_SUBJ1491939283_MAG37				TEDDY_OU_SUBJ1502254188_MAG63	o__Oscillospirales	f__Ruminococcaceae	g__Ruthenibacterium			YES
TEDDY_OU_SUBJ1491939283_MAG38				TEDDY_OU_SUBJ1502609921_MAG9	o__Lactobacillales	f__Streptococcaceae	g__Streptococcus			YES
TEDDY_OU_SUBJ1491939283_MAG4				TEDDY_OU_SUBJ1502939716_MAG7	o__Enterobacterales	f__Enterobacteriaceae	g__Escherichia			YES
TEDDY_OU_SUBJ1491939283_MAG44				TEDDY_OU_SUBJ1504420627_MAG121	o__Oscillospirales	f__Acutalibacteraceae	g__Clostridium_A			YES
TEDDY_OU_SUBJ1491939283_MAG50				TEDDY_OU_SUBJ1504420627_MAG46	o__Bacteroidales	f__Bacteroidaceae	g__Bacteroides			YES
TEDDY_OU_SUBJ1491939283_MAG53				TEDDY_OU_SUBJ1504420627_MAG50	o__Oscillospirales	f__Acutalibacteraceae	g__Anaeromassilibacillus			YES
TEDDY_OU_SUBJ1491939283_MAG54				TEDDY_OU_SUBJ1504420627_MAG53	o__Bacteroidales	f__Bacteroidaceae	g__Bacteroides			YES
TEDDY_OU_SUBJ1491939283_MAG59				TEDDY_OU_SUBJ1504420627_MAG54	o__Oscillospirales	f__Acutalibacteraceae	g__UMGS1071			YES
TEDDY_OU_SUBJ1248247499_MAG15				TEDDY_OU_SUBJ1504420627_MAG71	o__Oscillospirales	f__Acutalibacteraceae	g__CAG-217			YES
TEDDY_OU_SUBJ1248247499_MAG17				TEDDY_OU_SUBJ1504420627_MAG85	o__Oscillospirales	f__Acutalibacteraceae	g__			YES
TEDDY_OU_SUBJ1248247499_MAG19				TEDDY_OU_SUBJ1504420627_MAG95	o__Oscillospirales	f__Acutalibacteraceae	g__Ruminococcus_H			YES
TEDDY_OU_SUBJ1248247499_MAG2				TEDDY_OU_SUBJ1504420627_MAG96	o__Oscillospirales	f__Acutalibacteraceae	g__			YES
TEDDY_OU_SUBJ1248247499_MAG24				TEDDY_OU_SUBJ1504479905_MAG2	o__Bacteroidales	f__Bacteroidaceae	g__Bacteroides			YES
TEDDY_OU_SUBJ1248247499_MAG26				TEDDY_OU_SUBJ1504479905_MAG21	o__Oscillospirales	f__Acutalibacteraceae	g__Clostridium_A			YES
TEDDY_OU_SUBJ1248247499_MAG3				TEDDY_OU_SUBJ1504479905_MAG52	o__Bacteroidales	f__Bacteroidaceae	g__Bacteroides			YES
TEDDY_OU_SUBJ1248247499_MAG31				TEDDY_OU_SUBJ1504479905_MAG71	o__Oscillospirales	f__Acutalibacteraceae	g__Eubacterium_R			YES
TEDDY_OU_SUBJ1248247499_MAG37				TEDDY_OU_SUBJ1505295943_MAG103	o__Oscillospirales	f__Acutalibacteraceae	g__Clostridium_A			YES
TEDDY_OU_SUBJ1248247499_MAG39				TEDDY_OU_SUBJ1505295943_MAG15	o__Oscillospirales	f__Acutalibacteraceae	g__			YES
TEDDY_OU_SUBJ1248247499_MAG40				TEDDY_OU_SUBJ1505295943_MAG2	o__Bacteroidales	f__Bacteroidaceae	g__Bacteroides			YES
TEDDY_OU_SUBJ1248247499_MAG44				TEDDY_OU_SUBJ1505295943_MAG22	o__Oscillospirales	f__Acutalibacteraceae	g__Anaeromassilibacillus			YES
TEDDY_OU_SUBJ1248247499_MAG47				TEDDY_OU_SUBJ1505295943_MAG40	o__Oscillospirales	f__Ruminococcaceae	g__Ruthenibacterium			YES
TEDDY_OU_SUBJ1248247499_MAG5				TEDDY_OU_SUBJ1505295943_MAG61	o__Oscillospirales	f__Acutalibacteraceae	g__Eubacterium_R			YES
TEDDY_OU_SUBJ1248247499_MAG51				TEDDY_OU_SUBJ1505295943_MAG70	o__Oscillospirales	f__Acutalibacteraceae	g__Clostridium_E			YES
TEDDY_OU_SUBJ1248247499_MAG53				TEDDY_OU_SUBJ1505295943_MAG86	o__Oscillospirales	f__Acutalibacteraceae	g__UBA1691			YES
TEDDY_OU_SUBJ1248247499_MAG59				TEDDY_OU_SUBJ1505948718_MAG14	o__Oscillospirales	f__Acutalibacteraceae	g__Clostridium_E			YES
TEDDY_OU_SUBJ1248247499_MAG61				TEDDY_OU_SUBJ1505948718_MAG20	o__Oscillospirales	f__Acutalibacteraceae	g__CAG-217			YES
TEDDY_OU_SUBJ1248247499_MAG65				TEDDY_OU_SUBJ1505948718_MAG4	o__Verrucomicrobiales	f__Akkermansiaceae	g__Akkermansia			YES
TEDDY_OU_SUBJ1248247499_MAG66				TEDDY_OU_SUBJ1506386752_MAG25	o__Bacteroidales	f__Bacteroidaceae	g__Bacteroides			YES
TEDDY_OU_SUBJ1248247499_MAG68				TEDDY_OU_SUBJ1506386752_MAG37	o__Oscillospirales	f__Acutalibacteraceae	g__Eubacterium_R			YES
TEDDY_OU_SUBJ1248247499_MAG71				TEDDY_OU_SUBJ1506386752_MAG38	o__Oscillospirales	f__Acutalibacteraceae	g__CAG-217			YES
TEDDY_OU_SUBJ1248247499_MAG75				TEDDY_OU_SUBJ1506386752_MAG47	o__Verrucomicrobiales	f__Akkermansiaceae	g__Akkermansia			YES
TEDDY_OU_SUBJ1218440261_MAG11				TEDDY_OU_SUBJ1507203575_MAG106	o__Lactobacillales	f__Streptococcaceae	g__Streptococcus			YES
TEDDY_OU_SUBJ1218440261_MAG15				TEDDY_OU_SUBJ1507203575_MAG129	o__Bacteroidales	f__Bacteroidaceae	g__Bacteroides			YES
TEDDY_OU_SUBJ1218440261_MAG16				TEDDY_OU_SUBJ1507203575_MAG41	o__Lactobacillales	f__Streptococcaceae	g__Streptococcus			YES
TEDDY_OU_SUBJ1218440261_MAG17				TEDDY_OU_SUBJ1507203575_MAG52	o__Bacteroidales	f__Bacteroidaceae	g__Bacteroides			YES
TEDDY_OU_SUBJ1218440261_MAG18				TEDDY_OU_SUBJ1507203575_MAG61	o__Oscillospirales	f__Acutalibacteraceae	g__Eubacterium_R			YES
TEDDY_OU_SUBJ1218440261_MAG19				TEDDY_OU_SUBJ1507203575_MAG86	o__Oscillospirales	f__Acutalibacteraceae	g__CAG-180			YES
TEDDY_OU_SUBJ1218440261_MAG21				TEDDY_OU_SUBJ1509979130_MAG108	o__Oscillospirales	f__Acutalibacteraceae	g__CAG-180			YES
TEDDY_OU_SUBJ1218440261_MAG23				TEDDY_OU_SUBJ1509979130_MAG30	o__Verrucomicrobiales	f__Akkermansiaceae	g__Akkermansia			YES
TEDDY_OU_SUBJ1218440261_MAG25				TEDDY_OU_SUBJ1509979130_MAG5	o__Oscillospirales	f__Acutalibacteraceae	g__CAG-217			YES
TEDDY_OU_SUBJ1218440261_MAG26				TEDDY_OU_SUBJ1509979130_MAG64	o__Bacteroidales	f__Bacteroidaceae	g__Bacteroides			YES
TEDDY_OU_SUBJ1218440261_MAG30				TEDDY_OU_SUBJ1509979130_MAG9	o__Bacteroidales	f__Bacteroidaceae	g__Bacteroides			YES
TEDDY_OU_SUBJ1218440261_MAG35				TEDDY_OU_SUBJ1511219058_MAG17	o__Lachnospirales	f__Lachnospiraceae	g__Anaerostipes			YES
TEDDY_OU_SUBJ1218440261_MAG36				TEDDY_OU_SUBJ1511219058_MAG6	o__Oscillospirales	f__Ruminococcaceae	g__Gemmiger			YES
TEDDY_OU_SUBJ1218440261_MAG38				TEDDY_OU_SUBJ1511341673_MAG5	o__Oscillospirales	f__Acutalibacteraceae	g__CAG-217			YES
TEDDY_OU_SUBJ1218440261_MAG45				TEDDY_OU_SUBJ1511341673_MAG62	o__Lachnospirales	f__Lachnospiraceae	g__Anaerostipes			YES
TEDDY_OU_SUBJ1218440261_MAG5				TEDDY_OU_SUBJ1511341673_MAG91	o__Verrucomicrobiales	f__Akkermansiaceae	g__Akkermansia			YES
TEDDY_OU_SUBJ1294958818_MAG11				TEDDY_OU_SUBJ1511341673_MAG93	o__Oscillospirales	f__Acutalibacteraceae	g__Eubacterium_R			YES
TEDDY_OU_SUBJ1294958818_MAG13				TEDDY_OU_SUBJ1512113898_MAG37	o__Verrucomicrobiales	f__Akkermansiaceae	g__Akkermansia			YES
TEDDY_OU_SUBJ1294958818_MAG17				TEDDY_OU_SUBJ1512783912_MAG15	o__Oscillospirales	f__Acutalibacteraceae	g__Ruminococcus_E			YES
TEDDY_OU_SUBJ1294958818_MAG21				TEDDY_OU_SUBJ1512783912_MAG19	o__Bacteroidales	f__Bacteroidaceae	g__Bacteroides			YES
TEDDY_OU_SUBJ1294958818_MAG24				TEDDY_OU_SUBJ1512783912_MAG3	o__Oscillospirales	f__Acutalibacteraceae	g__Clostridium_A			YES
TEDDY_OU_SUBJ1294958818_MAG25				TEDDY_OU_SUBJ1512783912_MAG30	o__Bacteroidales	f__Bacteroidaceae	g__Bacteroides			YES
TEDDY_OU_SUBJ1294958818_MAG30				TEDDY_OU_SUBJ1512783912_MAG34	o__Lachnospirales	f__Lachnospiraceae	g__Anaerostipes			YES
TEDDY_OU_SUBJ1294958818_MAG31				TEDDY_OU_SUBJ1512783912_MAG47	o__Oscillospirales	f__Acutalibacteraceae	g__CAG-180			YES
TEDDY_OU_SUBJ1294958818_MAG32				TEDDY_OU_SUBJ1515277756_MAG15	o__Bacteroidales	f__Bacteroidaceae	g__Bacteroides			YES
TEDDY_OU_SUBJ1294958818_MAG33				TEDDY_OU_SUBJ1515277756_MAG32	o__Verrucomicrobiales	f__Akkermansiaceae	g__Akkermansia			YES
TEDDY_OU_SUBJ1294958818_MAG34				TEDDY_OU_SUBJ1515277756_MAG36	o__Bacteroidales	f__Bacteroidaceae	g__Bacteroides			YES
TEDDY_OU_SUBJ1294958818_MAG37				TEDDY_OU_SUBJ1515545781_MAG35	o__Lactobacillales	f__Streptococcaceae	g__Streptococcus			YES
TEDDY_OU_SUBJ1294958818_MAG38				TEDDY_OU_SUBJ1515545781_MAG51	o__Oscillospirales	f__Ruminococcaceae	g__Gemmiger			YES
TEDDY_OU_SUBJ1294958818_MAG39				TEDDY_OU_SUBJ1515545781_MAG54	o__Bacteroidales	f__Bacteroidaceae	g__Bacteroides			YES
TEDDY_OU_SUBJ1294958818_MAG40				TEDDY_OU_SUBJ1516547689_MAG24	o__Lactobacillales	f__Streptococcaceae	g__Streptococcus			YES
TEDDY_OU_SUBJ1294958818_MAG41				TEDDY_OU_SUBJ1516547689_MAG38	o__Lachnospirales	f__Lachnospiraceae	g__Anaerostipes			YES
TEDDY_OU_SUBJ1294958818_MAG42				TEDDY_OU_SUBJ1516547689_MAG59	o__Oscillospirales	f__Acutalibacteraceae	g__Eubacterium_R			YES
TEDDY_OU_SUBJ1294958818_MAG44				TEDDY_OU_SUBJ1516594246_MAG8	o__Bacteroidales	f__Bacteroidaceae	g__Bacteroides			YES
TEDDY_OU_SUBJ1294958818_MAG47				TEDDY_OU_SUBJ1518156842_MAG27	o__Bacteroidales	f__Bacteroidaceae	g__Bacteroides			YES
TEDDY_OU_SUBJ1294958818_MAG5				TEDDY_OU_SUBJ1518156842_MAG46	o__Lactobacillales	f__Streptococcaceae	g__Streptococcus			YES
TEDDY_OU_SUBJ1294958818_MAG55				TEDDY_OU_SUBJ1518156842_MAG54	o__Bacteroidales	f__Bacteroidaceae	g__Bacteroides			YES
TEDDY_OU_SUBJ1294958818_MAG58				TEDDY_OU_SUBJ1518156842_MAG6	o__Lactobacillales	f__Streptococcaceae	g__Streptococcus			YES
TEDDY_OU_SUBJ1294958818_MAG61				TEDDY_OU_SUBJ1518829560_MAG12	o__Lactobacillales	f__Streptococcaceae	g__Streptococcus			YES
TEDDY_OU_SUBJ1294958818_MAG63				TEDDY_OU_SUBJ1518829560_MAG17	o__Lactobacillales	f__Streptococcaceae	g__Streptococcus			YES
TEDDY_OU_SUBJ1294958818_MAG65				TEDDY_OU_SUBJ1521080709_MAG1	o__Bacteroidales	f__Bacteroidaceae	g__Bacteroides			YES
TEDDY_OU_SUBJ1294958818_MAG66				TEDDY_OU_SUBJ1521080709_MAG18	o__Oscillospirales	f__Acutalibacteraceae	g__CAG-217			YES
TEDDY_OU_SUBJ1294958818_MAG67				TEDDY_OU_SUBJ1521080709_MAG24	o__Oscillospirales	f__Acutalibacteraceae	g__Eubacterium_R			YES
TEDDY_OU_SUBJ1294958818_MAG68				TEDDY_OU_SUBJ1521080709_MAG25	o__Bacteroidales	f__Bacteroidaceae	g__Bacteroides			YES
TEDDY_OU_SUBJ1294958818_MAG7				TEDDY_OU_SUBJ1521080709_MAG46	o__Oscillospirales	f__Acutalibacteraceae	g__CAG-180			YES
TEDDY_OU_SUBJ1294958818_MAG74				TEDDY_OU_SUBJ1521080709_MAG77	o__Verrucomicrobiales	f__Akkermansiaceae	g__Akkermansia			YES
TEDDY_OU_SUBJ1294958818_MAG75				TEDDY_OU_SUBJ1521080709_MAG86	o__Lactobacillales	f__Streptococcaceae	g__Streptococcus			YES
TEDDY_OU_SUBJ1294958818_MAG76				TEDDY_OU_SUBJ1521080709_MAG95	o__Oscillospirales	f__Acutalibacteraceae	g__Clostridium_A			YES
TEDDY_OU_SUBJ1294958818_MAG78				TEDDY_OU_SUBJ1521192235_MAG6	o__Enterobacterales	f__Enterobacteriaceae	g__Escherichia			YES
TEDDY_OU_SUBJ1294958818_MAG79				TEDDY_OU_SUBJ1521921375_MAG12	o__Bacteroidales	f__Bacteroidaceae	g__Bacteroides			YES
TEDDY_OU_SUBJ1294958818_MAG81				TEDDY_OU_SUBJ1521921375_MAG15	o__Bacteroidales	f__Bacteroidaceae	g__Bacteroides			YES
TEDDY_OU_SUBJ1294958818_MAG9				TEDDY_OU_SUBJ1521921375_MAG19	o__Oscillospirales	f__Acutalibacteraceae	g__Eubacterium_R			YES
TEDDY_OU_SUBJ1250897089_MAG12				TEDDY_OU_SUBJ1521921375_MAG21	o__Oscillospirales	f__Acutalibacteraceae	g__UBA1691			YES
TEDDY_OU_SUBJ1250897089_MAG14				TEDDY_OU_SUBJ1521921375_MAG34	o__Bacteroidales	f__Bacteroidaceae	g__Bacteroides			YES
TEDDY_OU_SUBJ1250897089_MAG19				TEDDY_OU_SUBJ1521921375_MAG4	o__Verrucomicrobiales	f__Akkermansiaceae	g__Akkermansia			YES
TEDDY_OU_SUBJ1250897089_MAG26				TEDDY_OU_SUBJ1521921375_MAG50	o__Oscillospirales	f__Ruminococcaceae	g__Gemmiger			YES
TEDDY_OU_SUBJ1250897089_MAG3				TEDDY_OU_SUBJ1521921375_MAG85	o__Oscillospirales	f__Ruminococcaceae	g__Gemmiger			YES
TEDDY_OU_SUBJ1250897089_MAG4				TEDDY_OU_SUBJ1521921375_MAG94	o__Oscillospirales	f__Ruminococcaceae	g__Ruthenibacterium			YES
TEDDY_OU_SUBJ1250897089_MAG9				TEDDY_OU_SUBJ1522347969_MAG44	o__Bacteroidales	f__Bacteroidaceae	g__Bacteroides			YES
TEDDY_OU_SUBJ1358015183_MAG1				TEDDY_OU_SUBJ1524209011_MAG1	o__Lactobacillales	f__Lactobacillaceae	g__Lactobacillus			YES
TEDDY_OU_SUBJ1358015183_MAG11				TEDDY_OU_SUBJ1524209011_MAG21	o__Bacteroidales	f__Bacteroidaceae	g__Bacteroides			YES
TEDDY_OU_SUBJ1358015183_MAG12				TEDDY_OU_SUBJ1524209011_MAG28	o__Lactobacillales	f__Streptococcaceae	g__Streptococcus			YES
TEDDY_OU_SUBJ1358015183_MAG14				TEDDY_OU_SUBJ1524209011_MAG31	o__Bacteroidales	f__Bacteroidaceae	g__Bacteroides			YES
TEDDY_OU_SUBJ1358015183_MAG15				TEDDY_OU_SUBJ1524209011_MAG40	o__Oscillospirales	f__Ruminococcaceae	g__Ruthenibacterium			YES
TEDDY_OU_SUBJ1358015183_MAG16				TEDDY_OU_SUBJ1525036890_MAG1	o__Bacteroidales	f__Bacteroidaceae	g__Bacteroides			YES
TEDDY_OU_SUBJ1358015183_MAG17				TEDDY_OU_SUBJ1525036890_MAG3	o__Bacteroidales	f__Bacteroidaceae	g__Bacteroides			YES
TEDDY_OU_SUBJ1358015183_MAG23				TEDDY_OU_SUBJ1525703925_MAG11	o__Verrucomicrobiales	f__Akkermansiaceae	g__Akkermansia			YES
TEDDY_OU_SUBJ1358015183_MAG27				TEDDY_OU_SUBJ1525703925_MAG6	o__Bacteroidales	f__Bacteroidaceae	g__Bacteroides			YES
TEDDY_OU_SUBJ1358015183_MAG32				TEDDY_OU_SUBJ1526086069_MAG22	o__Bacteroidales	f__Bacteroidaceae	g__Bacteroides			YES
TEDDY_OU_SUBJ1358015183_MAG33				TEDDY_OU_SUBJ1526086069_MAG33	o__Lactobacillales	f__Streptococcaceae	g__Streptococcus			YES
TEDDY_OU_SUBJ1358015183_MAG37				TEDDY_OU_SUBJ1526086069_MAG40	o__Bacteroidales	f__Bacteroidaceae	g__Bacteroides			YES
TEDDY_OU_SUBJ1358015183_MAG38				TEDDY_OU_SUBJ1526737340_MAG14	o__Oscillospirales	f__Ruminococcaceae	g__Gemmiger			YES
TEDDY_OU_SUBJ1358015183_MAG39				TEDDY_OU_SUBJ1526737340_MAG34	o__Verrucomicrobiales	f__Akkermansiaceae	g__Akkermansia			YES
TEDDY_OU_SUBJ1358015183_MAG40				TEDDY_OU_SUBJ1526737340_MAG75	o__Oscillospirales	f__Ruminococcaceae	g__Gemmiger			YES
TEDDY_OU_SUBJ1358015183_MAG41				TEDDY_OU_SUBJ1528097243_MAG10	o__Verrucomicrobiales	f__Akkermansiaceae	g__Akkermansia			YES
TEDDY_OU_SUBJ1358015183_MAG43				TEDDY_OU_SUBJ1528097243_MAG18	o__Oscillospirales	f__Acutalibacteraceae	g__CAG-217			YES
TEDDY_OU_SUBJ1358015183_MAG44				TEDDY_OU_SUBJ1528097243_MAG22	o__Lactobacillales	f__Streptococcaceae	g__Streptococcus			YES
TEDDY_OU_SUBJ1358015183_MAG46				TEDDY_OU_SUBJ1528097243_MAG7	o__Oscillospirales	f__Acutalibacteraceae	g__UMGS403			YES
TEDDY_OU_SUBJ1358015183_MAG47				TEDDY_OU_SUBJ1529047662_MAG20	o__Lactobacillales	f__Streptococcaceae	g__Streptococcus			YES
TEDDY_OU_SUBJ1358015183_MAG50				TEDDY_OU_SUBJ1529047662_MAG25	o__Bacteroidales	f__Bacteroidaceae	g__Bacteroides			YES
TEDDY_OU_SUBJ1358015183_MAG51				TEDDY_OU_SUBJ1529047662_MAG35	o__Lactobacillales	f__Streptococcaceae	g__Streptococcus			YES
TEDDY_OU_SUBJ1358015183_MAG52				TEDDY_OU_SUBJ1530357266_MAG10	o__Bacteroidales	f__Bacteroidaceae	g__Bacteroides			YES
TEDDY_OU_SUBJ1358015183_MAG53				TEDDY_OU_SUBJ1530357266_MAG21	o__Verrucomicrobiales	f__Akkermansiaceae	g__Akkermansia			YES
TEDDY_OU_SUBJ1358015183_MAG54				TEDDY_OU_SUBJ1530357266_MAG22	o__Oscillospirales	f__Acutalibacteraceae	g__CAG-217			YES
TEDDY_OU_SUBJ1358015183_MAG55				TEDDY_OU_SUBJ1531105772_MAG1	o__Lactobacillales	f__Streptococcaceae	g__Streptococcus			YES
TEDDY_OU_SUBJ1358015183_MAG56				TEDDY_OU_SUBJ1531105772_MAG19	o__Lachnospirales	f__Lachnospiraceae	g__Fusicatenibacter			YES
TEDDY_OU_SUBJ1358015183_MAG59				TEDDY_OU_SUBJ1531105772_MAG24	o__Lachnospirales	f__Lachnospiraceae	g__Anaerostipes			YES
TEDDY_OU_SUBJ1358015183_MAG61				TEDDY_OU_SUBJ1531105772_MAG7	o__Oscillospirales	f__Acutalibacteraceae	g__Ruminococcus_E			YES
TEDDY_OU_SUBJ1358015183_MAG62				TEDDY_OU_SUBJ1532644191_MAG21	o__Oscillospirales	f__Acutalibacteraceae	g__CAG-217			YES
TEDDY_OU_SUBJ1358015183_MAG66				TEDDY_OU_SUBJ1532644191_MAG6	o__Bacteroidales	f__Bacteroidaceae	g__Bacteroides			YES
TEDDY_OU_SUBJ1358015183_MAG67				TEDDY_OU_SUBJ1532644191_MAG72	o__Verrucomicrobiales	f__Akkermansiaceae	g__Akkermansia			YES
TEDDY_OU_SUBJ1358015183_MAG69				TEDDY_OU_SUBJ1532644191_MAG73	o__Bacteroidales	f__Bacteroidaceae	g__Bacteroides			YES
TEDDY_OU_SUBJ1358015183_MAG7				TEDDY_OU_SUBJ1533192012_MAG22	o__Lactobacillales	f__Streptococcaceae	g__Streptococcus			YES
TEDDY_OU_SUBJ1358015183_MAG71				TEDDY_OU_SUBJ1533192012_MAG5	o__Bacteroidales	f__Bacteroidaceae	g__Bacteroides			YES
TEDDY_OU_SUBJ1358015183_MAG74				TEDDY_OU_SUBJ1533472625_MAG2	o__Verrucomicrobiales	f__Akkermansiaceae	g__Akkermansia			YES
TEDDY_OU_SUBJ1358015183_MAG76				TEDDY_OU_SUBJ1533472625_MAG25	o__Lactobacillales	f__Lactobacillaceae	g__Leuconostoc			YES
TEDDY_OU_SUBJ1358015183_MAG77				TEDDY_OU_SUBJ1533472625_MAG74	o__Bacteroidales	f__Bacteroidaceae	g__Bacteroides			YES
TEDDY_OU_SUBJ1358015183_MAG78				TEDDY_OU_SUBJ1533472625_MAG91	o__Lactobacillales	f__Streptococcaceae	g__Streptococcus			YES
TEDDY_OU_SUBJ1358015183_MAG80				TEDDY_OU_SUBJ1533472625_MAG94	o__Lachnospirales	f__Lachnospiraceae	g__Anaerostipes			YES
TEDDY_OU_SUBJ1358015183_MAG82				TEDDY_OU_SUBJ1535043125_MAG11	o__Bacteroidales	f__Bacteroidaceae	g__Bacteroides			YES
TEDDY_OU_SUBJ1358015183_MAG83				TEDDY_OU_SUBJ1535043125_MAG19	o__Lactobacillales	f__Streptococcaceae	g__Streptococcus			YES
TEDDY_OU_SUBJ1358015183_MAG88				TEDDY_OU_SUBJ1536752395_MAG10	o__Verrucomicrobiales	f__Akkermansiaceae	g__Akkermansia			YES
TEDDY_OU_SUBJ1543995373_MAG14				TEDDY_OU_SUBJ1536752395_MAG6	o__Oscillospirales	f__Ruminococcaceae	g__Faecalibacterium			YES
TEDDY_OU_SUBJ1543995373_MAG15				TEDDY_OU_SUBJ1537104205_MAG2	o__Enterobacterales	f__Enterobacteriaceae	g__Escherichia			YES
TEDDY_OU_SUBJ1543995373_MAG18				TEDDY_OU_SUBJ1539161823_MAG16	o__Bacteroidales	f__Bacteroidaceae	g__Bacteroides			YES
TEDDY_OU_SUBJ1543995373_MAG22				TEDDY_OU_SUBJ1539161823_MAG23	o__Bacteroidales	f__Bacteroidaceae	g__Bacteroides			YES
TEDDY_OU_SUBJ1543995373_MAG23				TEDDY_OU_SUBJ1539161823_MAG9	o__Lactobacillales	f__Streptococcaceae	g__Streptococcus			YES
TEDDY_OU_SUBJ1543995373_MAG25				TEDDY_OU_SUBJ1539417543_MAG26	o__Lactobacillales	f__Streptococcaceae	g__Lactococcus			YES
TEDDY_OU_SUBJ1543995373_MAG26				TEDDY_OU_SUBJ1539417543_MAG29	o__Bacteroidales	f__Bacteroidaceae	g__Bacteroides			YES
TEDDY_OU_SUBJ1543995373_MAG27				TEDDY_OU_SUBJ1540276332_MAG16	o__Oscillospirales	f__Acutalibacteraceae	g__CAG-217			YES
TEDDY_OU_SUBJ1543995373_MAG28				TEDDY_OU_SUBJ1540276332_MAG56	o__Verrucomicrobiales	f__Akkermansiaceae	g__Akkermansia			YES
TEDDY_OU_SUBJ1543995373_MAG29				TEDDY_OU_SUBJ1540276332_MAG60	o__Oscillospirales	f__Acutalibacteraceae	g__UBA1691			YES
TEDDY_OU_SUBJ1543995373_MAG31				TEDDY_OU_SUBJ1540977477_MAG31	o__Oscillospirales	f__Acutalibacteraceae	g__CAG-217			YES
TEDDY_OU_SUBJ1543995373_MAG34				TEDDY_OU_SUBJ1540977477_MAG32	o__Oscillospirales	f__Acutalibacteraceae	g__UMGS1071			YES
TEDDY_OU_SUBJ1543995373_MAG39				TEDDY_OU_SUBJ1540977477_MAG5	o__Verrucomicrobiales	f__Akkermansiaceae	g__Akkermansia			YES
TEDDY_OU_SUBJ1543995373_MAG4				TEDDY_OU_SUBJ1540977477_MAG50	o__Bacteroidales	f__Bacteroidaceae	g__Bacteroides			YES
TEDDY_OU_SUBJ1543995373_MAG40				TEDDY_OU_SUBJ1540977477_MAG51	o__Verrucomicrobiales	f__Akkermansiaceae	g__Akkermansia			YES
TEDDY_OU_SUBJ1543995373_MAG41				TEDDY_OU_SUBJ1540977477_MAG52	o__Oscillospirales	f__Acutalibacteraceae	g__Eubacterium_R			YES
TEDDY_OU_SUBJ1543995373_MAG46				TEDDY_OU_SUBJ1540977477_MAG89	o__Oscillospirales	f__Acutalibacteraceae	g__Clostridium_A			YES
TEDDY_OU_SUBJ1543995373_MAG47				TEDDY_OU_SUBJ1540977477_MAG90	o__Lactobacillales	f__Streptococcaceae	g__Streptococcus			YES
TEDDY_OU_SUBJ1543995373_MAG48				TEDDY_OU_SUBJ1542182324_MAG12	o__Oscillospirales	f__Acutalibacteraceae	g__Clostridium_A			YES
TEDDY_OU_SUBJ1543995373_MAG49				TEDDY_OU_SUBJ1542182324_MAG31	o__Oscillospirales	f__Acutalibacteraceae	g__UBA1691			YES
TEDDY_OU_SUBJ1543995373_MAG9				TEDDY_OU_SUBJ1542182324_MAG41	o__Verrucomicrobiales	f__Akkermansiaceae	g__Akkermansia			YES
TEDDY_OU_SUBJ1427155299_MAG11				TEDDY_OU_SUBJ1542798437_MAG18	o__Bacteroidales	f__Bacteroidaceae	g__Bacteroides			YES
TEDDY_OU_SUBJ1427155299_MAG12				TEDDY_OU_SUBJ1542798437_MAG38	o__Oscillospirales	f__Acutalibacteraceae	g__Eubacterium_R			YES
TEDDY_OU_SUBJ1427155299_MAG13				TEDDY_OU_SUBJ1542798437_MAG6	o__Bacteroidales	f__Bacteroidaceae	g__Bacteroides			YES
TEDDY_OU_SUBJ1427155299_MAG14				TEDDY_OU_SUBJ1542798437_MAG63	o__Oscillospirales	f__Acutalibacteraceae	g__Clostridium_A			YES
TEDDY_OU_SUBJ1427155299_MAG15				TEDDY_OU_SUBJ1542798437_MAG68	o__Lactobacillales	f__Streptococcaceae	g__Streptococcus			YES
TEDDY_OU_SUBJ1427155299_MAG16				TEDDY_OU_SUBJ1542798437_MAG77	o__Oscillospirales	f__Acutalibacteraceae	g__Anaeromassilibacillus			YES
TEDDY_OU_SUBJ1427155299_MAG17				TEDDY_OU_SUBJ1542798437_MAG90	o__Verrucomicrobiales	f__Akkermansiaceae	g__Akkermansia			YES
TEDDY_OU_SUBJ1427155299_MAG18				TEDDY_OU_SUBJ1542798437_MAG93	o__Bacteroidales	f__Bacteroidaceae	g__Bacteroides			YES
TEDDY_OU_SUBJ1427155299_MAG19				TEDDY_OU_SUBJ1543276021_MAG2	o__Lachnospirales	f__Lachnospiraceae	g__Anaerostipes			YES
TEDDY_OU_SUBJ1427155299_MAG2				TEDDY_OU_SUBJ1543276021_MAG6	o__Verrucomicrobiales	f__Akkermansiaceae	g__Akkermansia			YES
TEDDY_OU_SUBJ1427155299_MAG21				TEDDY_OU_SUBJ1543995373_MAG22	o__Lactobacillales	f__Streptococcaceae	g__Streptococcus			YES
TEDDY_OU_SUBJ1427155299_MAG23				TEDDY_OU_SUBJ1543995373_MAG34	o__Verrucomicrobiales	f__Akkermansiaceae	g__Akkermansia			YES
TEDDY_OU_SUBJ1427155299_MAG24				TEDDY_OU_SUBJ1543995373_MAG39	o__Oscillospirales	f__Acutalibacteraceae	g__Clostridium_A			YES
TEDDY_OU_SUBJ1427155299_MAG28				TEDDY_OU_SUBJ1543995373_MAG46	o__Bacteroidales	f__Bacteroidaceae	g__Bacteroides			YES
TEDDY_OU_SUBJ1427155299_MAG29				TEDDY_OU_SUBJ1543995373_MAG47	o__Oscillospirales	f__Acutalibacteraceae	g__CAG-217			YES
TEDDY_OU_SUBJ1427155299_MAG30				TEDDY_OU_SUBJ1544054200_MAG28	o__Bacteroidales	f__Bacteroidaceae	g__Bacteroides			YES
TEDDY_OU_SUBJ1427155299_MAG31				TEDDY_OU_SUBJ1544054200_MAG32	o__Lachnospirales	f__Lachnospiraceae	g__Ruminococcus_A			YES
TEDDY_OU_SUBJ1427155299_MAG32				TEDDY_OU_SUBJ1544054200_MAG36	o__Verrucomicrobiales	f__Akkermansiaceae	g__Akkermansia			YES
TEDDY_OU_SUBJ1427155299_MAG37				TEDDY_OU_SUBJ1544054200_MAG5	o__Bacteroidales	f__Bacteroidaceae	g__Bacteroides			YES
TEDDY_OU_SUBJ1427155299_MAG38				TEDDY_OU_SUBJ1544054200_MAG56	o__Lachnospirales	f__Lachnospiraceae	g__Anaerostipes			YES
TEDDY_OU_SUBJ1427155299_MAG4				TEDDY_OU_SUBJ1544781736_MAG23	o__Oscillospirales	f__Acutalibacteraceae	g__CAG-217			YES
TEDDY_OU_SUBJ1427155299_MAG40				TEDDY_OU_SUBJ1544781736_MAG6	o__Oscillospirales	f__Acutalibacteraceae	g__UBA1691			YES
TEDDY_OU_SUBJ1427155299_MAG8				TEDDY_OU_SUBJ1544781736_MAG76	o__Oscillospirales	f__Acutalibacteraceae	g__CAG-180			YES
TEDDY_OU_SUBJ1593993351_MAG1				TEDDY_OU_SUBJ1544781736_MAG97	o__Verrucomicrobiales	f__Akkermansiaceae	g__Akkermansia			YES
TEDDY_OU_SUBJ1593993351_MAG5				TEDDY_OU_SUBJ1546159530_MAG26	o__Verrucomicrobiales	f__Akkermansiaceae	g__Akkermansia			YES
TEDDY_OU_SUBJ1593993351_MAG7				TEDDY_OU_SUBJ1546159530_MAG37	o__Oscillospirales	f__Acutalibacteraceae	g__CAG-217			YES
TEDDY_OU_SUBJ1983400279_MAG10				TEDDY_OU_SUBJ1546159530_MAG44	o__Bacteroidales	f__Bacteroidaceae	g__Bacteroides			YES
TEDDY_OU_SUBJ1983400279_MAG103				TEDDY_OU_SUBJ1546159530_MAG69	o__Bacteroidales	f__Bacteroidaceae	g__Bacteroides			YES
TEDDY_OU_SUBJ1983400279_MAG104				TEDDY_OU_SUBJ1551530925_MAG2	o__Oscillospirales	f__Acutalibacteraceae	g__Clostridium_A			YES
TEDDY_OU_SUBJ1983400279_MAG105				TEDDY_OU_SUBJ1551530925_MAG21	o__Oscillospirales	f__Acutalibacteraceae	g__UBA1691			YES
TEDDY_OU_SUBJ1983400279_MAG106				TEDDY_OU_SUBJ1551530925_MAG26	o__Verrucomicrobiales	f__Akkermansiaceae	g__Akkermansia			YES
TEDDY_OU_SUBJ1983400279_MAG109				TEDDY_OU_SUBJ1551530925_MAG38	o__Bacteroidales	f__Bacteroidaceae	g__Bacteroides			YES
TEDDY_OU_SUBJ1983400279_MAG11				TEDDY_OU_SUBJ1552707857_MAG104	o__Oscillospirales	f__Acutalibacteraceae	g__Eubacterium_R			YES
TEDDY_OU_SUBJ1983400279_MAG114				TEDDY_OU_SUBJ1552707857_MAG106	o__Oscillospirales	f__Ruminococcaceae	g__Gemmiger			YES
TEDDY_OU_SUBJ1983400279_MAG13				TEDDY_OU_SUBJ1552707857_MAG108	o__Verrucomicrobiales	f__Akkermansiaceae	g__Akkermansia			YES
TEDDY_OU_SUBJ1983400279_MAG14				TEDDY_OU_SUBJ1552707857_MAG12	o__Oscillospirales	f__Acutalibacteraceae	g__Clostridium_A			YES
TEDDY_OU_SUBJ1983400279_MAG16				TEDDY_OU_SUBJ1552707857_MAG137	o__Bacteroidales	f__Bacteroidaceae	g__Bacteroides			YES
TEDDY_OU_SUBJ1983400279_MAG17				TEDDY_OU_SUBJ1552707857_MAG143	o__Oscillospirales	f__Ruminococcaceae	g__Gemmiger			YES
TEDDY_OU_SUBJ1983400279_MAG3				TEDDY_OU_SUBJ1552707857_MAG149	o__Oscillospirales	f__Acutalibacteraceae	g__CAG-180			YES
TEDDY_OU_SUBJ1983400279_MAG39				TEDDY_OU_SUBJ1552707857_MAG156	o__Lachnospirales	f__Lachnospiraceae	g__Ruminococcus_A			YES
TEDDY_OU_SUBJ1983400279_MAG40				TEDDY_OU_SUBJ1552707857_MAG44	o__Oscillospirales	f__Acutalibacteraceae	g__Anaeromassilibacillus			YES
TEDDY_OU_SUBJ1983400279_MAG42				TEDDY_OU_SUBJ1552707857_MAG62	o__Oscillospirales	f__Ruminococcaceae	g__Ruthenibacterium			YES
TEDDY_OU_SUBJ1983400279_MAG43				TEDDY_OU_SUBJ1552707857_MAG71	o__Oscillospirales	f__Acutalibacteraceae	g__CAG-217			YES
TEDDY_OU_SUBJ1983400279_MAG46				TEDDY_OU_SUBJ1552707857_MAG83	o__Oscillospirales	f__Acutalibacteraceae	g__Eubacterium_R			YES
TEDDY_OU_SUBJ1983400279_MAG47				TEDDY_OU_SUBJ1552707857_MAG85	o__Bacteroidales	f__Bacteroidaceae	g__Bacteroides			YES
TEDDY_OU_SUBJ1983400279_MAG49				TEDDY_OU_SUBJ1552761256_MAG23	o__Oscillospirales	f__Acutalibacteraceae	g__Clostridium_E			YES
TEDDY_OU_SUBJ1983400279_MAG5				TEDDY_OU_SUBJ1552761256_MAG34	o__Oscillospirales	f__Acutalibacteraceae	g__CAG-217			YES
TEDDY_OU_SUBJ1983400279_MAG50				TEDDY_OU_SUBJ1552761256_MAG37	o__Lactobacillales	f__Streptococcaceae	g__Lactococcus			YES
TEDDY_OU_SUBJ1983400279_MAG52				TEDDY_OU_SUBJ1553405899_MAG14	o__Lactobacillales	f__Streptococcaceae	g__Streptococcus			YES
TEDDY_OU_SUBJ1983400279_MAG57				TEDDY_OU_SUBJ1553405899_MAG16	o__Verrucomicrobiales	f__Akkermansiaceae	g__Akkermansia			YES
TEDDY_OU_SUBJ1983400279_MAG58				TEDDY_OU_SUBJ1553405899_MAG25	o__Lactobacillales	f__Streptococcaceae	g__Streptococcus			YES
TEDDY_OU_SUBJ1983400279_MAG61				TEDDY_OU_SUBJ1553405899_MAG43	o__Bacteroidales	f__Bacteroidaceae	g__Bacteroides			YES
TEDDY_OU_SUBJ1983400279_MAG65				TEDDY_OU_SUBJ1553405899_MAG44	o__Oscillospirales	f__Ruminococcaceae	g__Ruthenibacterium			YES
TEDDY_OU_SUBJ1983400279_MAG66				TEDDY_OU_SUBJ1553620649_MAG20	o__Oscillospirales	f__Acutalibacteraceae	g__Eubacterium_R			YES
TEDDY_OU_SUBJ1983400279_MAG67				TEDDY_OU_SUBJ1553620649_MAG38	o__Verrucomicrobiales	f__Akkermansiaceae	g__Akkermansia			YES
TEDDY_OU_SUBJ1983400279_MAG69				TEDDY_OU_SUBJ1553620649_MAG45	o__Verrucomicrobiales	f__Akkermansiaceae	g__Akkermansia			YES
TEDDY_OU_SUBJ1983400279_MAG70				TEDDY_OU_SUBJ1553620649_MAG47	o__Oscillospirales	f__Acutalibacteraceae	g__CAG-217			YES
TEDDY_OU_SUBJ1983400279_MAG71				TEDDY_OU_SUBJ1554272841_MAG11	o__Enterobacterales	f__Enterobacteriaceae	g__Escherichia			YES
TEDDY_OU_SUBJ1983400279_MAG73				TEDDY_OU_SUBJ1554272841_MAG7	o__Bacteroidales	f__Bacteroidaceae	g__Bacteroides			YES
TEDDY_OU_SUBJ1983400279_MAG74				TEDDY_OU_SUBJ1554272841_MAG9	o__Verrucomicrobiales	f__Akkermansiaceae	g__Akkermansia			YES
TEDDY_OU_SUBJ1983400279_MAG75				TEDDY_OU_SUBJ1554398684_MAG1	o__Lachnospirales	f__Lachnospiraceae	g__Fusicatenibacter			YES
TEDDY_OU_SUBJ1983400279_MAG76				TEDDY_OU_SUBJ1554398684_MAG10	o__Bacteroidales	f__Bacteroidaceae	g__Bacteroides			YES
TEDDY_OU_SUBJ1983400279_MAG8				TEDDY_OU_SUBJ1554398684_MAG15	o__Oscillospirales	f__Ruminococcaceae	g__Faecalibacterium			YES
TEDDY_OU_SUBJ1983400279_MAG83				TEDDY_OU_SUBJ1554398684_MAG16	o__Lachnospirales	f__Lachnospiraceae	g__Anaerostipes			YES
TEDDY_OU_SUBJ1983400279_MAG86				TEDDY_OU_SUBJ1554398684_MAG20	o__Lactobacillales	f__Streptococcaceae	g__Streptococcus			YES
TEDDY_OU_SUBJ1983400279_MAG88				TEDDY_OU_SUBJ1554398684_MAG3	o__Burkholderiales	f__Burkholderiaceae	g__Parasutterella			YES
TEDDY_OU_SUBJ1983400279_MAG89				TEDDY_OU_SUBJ1555310975_MAG23	o__Verrucomicrobiales	f__Akkermansiaceae	g__Akkermansia			YES
TEDDY_OU_SUBJ1983400279_MAG9				TEDDY_OU_SUBJ1555475495_MAG26	o__Verrucomicrobiales	f__Akkermansiaceae	g__Akkermansia			YES
TEDDY_OU_SUBJ1983400279_MAG90				TEDDY_OU_SUBJ1556685945_MAG30	o__Bacteroidales	f__Bacteroidaceae	g__Bacteroides			YES
TEDDY_OU_SUBJ1983400279_MAG93				TEDDY_OU_SUBJ1556685945_MAG31	o__Bacteroidales	f__Bacteroidaceae	g__Bacteroides			YES
TEDDY_OU_SUBJ1983400279_MAG94				TEDDY_OU_SUBJ1556685945_MAG42	o__Oscillospirales	f__Acutalibacteraceae	g__CAG-180			YES
TEDDY_OU_SUBJ1341563176_MAG10				TEDDY_OU_SUBJ1556940978_MAG102	o__Oscillospirales	f__Acutalibacteraceae	g__Anaeromassilibacillus			YES
TEDDY_OU_SUBJ1341563176_MAG11				TEDDY_OU_SUBJ1556940978_MAG176	o__Bacteroidales	f__Bacteroidaceae	g__Bacteroides			YES
TEDDY_OU_SUBJ1341563176_MAG13				TEDDY_OU_SUBJ1556940978_MAG44	o__Oscillospirales	f__Acutalibacteraceae	g__Acutalibacter			YES
TEDDY_OU_SUBJ1341563176_MAG16				TEDDY_OU_SUBJ1556940978_MAG84	o__Oscillospirales	f__Acutalibacteraceae	g__Eubacterium_R			YES
TEDDY_OU_SUBJ1341563176_MAG18				TEDDY_OU_SUBJ1556940978_MAG93	o__Oscillospirales	f__Acutalibacteraceae	g__Ruminococcus_H			YES
TEDDY_OU_SUBJ1341563176_MAG19				TEDDY_OU_SUBJ1556940978_MAG97	o__Oscillospirales	f__Acutalibacteraceae	g__CAG-217			YES
TEDDY_OU_SUBJ1341563176_MAG20				TEDDY_OU_SUBJ1559052997_MAG14	o__Bacteroidales	f__Bacteroidaceae	g__Bacteroides			YES
TEDDY_OU_SUBJ1341563176_MAG21				TEDDY_OU_SUBJ1559052997_MAG80	o__Oscillospirales	f__Acutalibacteraceae	g__CAG-217			YES
TEDDY_OU_SUBJ1341563176_MAG22				TEDDY_OU_SUBJ1559161450_MAG31	o__Lactobacillales	f__Streptococcaceae	g__Streptococcus			YES
TEDDY_OU_SUBJ1341563176_MAG24				TEDDY_OU_SUBJ1559161450_MAG34	o__Bacteroidales	f__Bacteroidaceae	g__Bacteroides			YES
TEDDY_OU_SUBJ1341563176_MAG25				TEDDY_OU_SUBJ1559813261_MAG12	o__Bacteroidales	f__Bacteroidaceae	g__Bacteroides			YES
TEDDY_OU_SUBJ1341563176_MAG26				TEDDY_OU_SUBJ1559813261_MAG19	o__Bacteroidales	f__Bacteroidaceae	g__Bacteroides			YES
TEDDY_OU_SUBJ1341563176_MAG28				TEDDY_OU_SUBJ1559962652_MAG17	o__Lachnospirales	f__Lachnospiraceae	g__Ruminococcus_A			YES
TEDDY_OU_SUBJ1341563176_MAG32				TEDDY_OU_SUBJ1559962652_MAG21	o__Lachnospirales	f__Lachnospiraceae	g__Anaerostipes			YES
TEDDY_OU_SUBJ1341563176_MAG33				TEDDY_OU_SUBJ1559962652_MAG25	o__Lactobacillales	f__Lactobacillaceae	g__Lactobacillus			YES
TEDDY_OU_SUBJ1341563176_MAG34				TEDDY_OU_SUBJ1559962652_MAG26	o__Bacteroidales	f__Bacteroidaceae	g__Bacteroides			YES
TEDDY_OU_SUBJ1341563176_MAG37				TEDDY_OU_SUBJ1559962652_MAG31	o__Bacteroidales	f__Bacteroidaceae	g__Bacteroides			YES
TEDDY_OU_SUBJ1341563176_MAG43				TEDDY_OU_SUBJ1559962652_MAG42	o__Oscillospirales	f__Acutalibacteraceae	g__Clostridium_A			YES
TEDDY_OU_SUBJ1341563176_MAG44				TEDDY_OU_SUBJ1559962652_MAG59	o__Lactobacillales	f__Streptococcaceae	g__Streptococcus			YES
TEDDY_OU_SUBJ1341563176_MAG46				TEDDY_OU_SUBJ1559962652_MAG60	o__Oscillospirales	f__Acutalibacteraceae	g__CAG-217			YES
TEDDY_OU_SUBJ1341563176_MAG47				TEDDY_OU_SUBJ1559962652_MAG62	o__Lactobacillales	f__Streptococcaceae	g__Streptococcus			YES
TEDDY_OU_SUBJ1341563176_MAG48				TEDDY_OU_SUBJ1559962652_MAG8	o__Oscillospirales	f__Acutalibacteraceae	g__			YES
TEDDY_OU_SUBJ1840148851_MAG10				TEDDY_OU_SUBJ1560559420_MAG22	o__Lactobacillales	f__Streptococcaceae	g__Streptococcus			YES
TEDDY_OU_SUBJ1840148851_MAG12				TEDDY_OU_SUBJ1560559420_MAG45	o__Oscillospirales	f__Acutalibacteraceae	g__Eubacterium_R			YES
TEDDY_OU_SUBJ1840148851_MAG13				TEDDY_OU_SUBJ1560559420_MAG61	o__Bacteroidales	f__Bacteroidaceae	g__Bacteroides			YES
TEDDY_OU_SUBJ1840148851_MAG15				TEDDY_OU_SUBJ1560559420_MAG65	o__Bacteroidales	f__Bacteroidaceae	g__Bacteroides			YES
TEDDY_OU_SUBJ1840148851_MAG16				TEDDY_OU_SUBJ1561361742_MAG14	o__Bacteroidales	f__Bacteroidaceae	g__Bacteroides			YES
TEDDY_OU_SUBJ1840148851_MAG17				TEDDY_OU_SUBJ1561361742_MAG18	o__Oscillospirales	f__Ruminococcaceae	g__Gemmiger			YES
TEDDY_OU_SUBJ1840148851_MAG18				TEDDY_OU_SUBJ1561361742_MAG22	o__Bacteroidales	f__Bacteroidaceae	g__Bacteroides			YES
TEDDY_OU_SUBJ1840148851_MAG19				TEDDY_OU_SUBJ1561602213_MAG136	o__Oscillospirales	f__Acutalibacteraceae	g__CAG-217			YES
TEDDY_OU_SUBJ1840148851_MAG2				TEDDY_OU_SUBJ1561602213_MAG26	o__Oscillospirales	f__Acutalibacteraceae	g__			YES
TEDDY_OU_SUBJ1840148851_MAG20				TEDDY_OU_SUBJ1561602213_MAG57	o__Bacteroidales	f__Bacteroidaceae	g__Bacteroides			YES
TEDDY_OU_SUBJ1840148851_MAG21				TEDDY_OU_SUBJ1561602213_MAG58	o__Oscillospirales	f__Acutalibacteraceae	g__UMGS1071			YES
TEDDY_OU_SUBJ1840148851_MAG24				TEDDY_OU_SUBJ1561602213_MAG59	o__Oscillospirales	f__Acutalibacteraceae	g__UBA1691			YES
TEDDY_OU_SUBJ1840148851_MAG26				TEDDY_OU_SUBJ1561602213_MAG62	o__Bacteroidales	f__Bacteroidaceae	g__Bacteroides			YES
TEDDY_OU_SUBJ1840148851_MAG29				TEDDY_OU_SUBJ1561602213_MAG64	o__Oscillospirales	f__Acutalibacteraceae	g__Clostridium_A			YES
TEDDY_OU_SUBJ1840148851_MAG30				TEDDY_OU_SUBJ1562941206_MAG149	o__Oscillospirales	f__Ruminococcaceae	g__Gemmiger			YES
TEDDY_OU_SUBJ1840148851_MAG32				TEDDY_OU_SUBJ1562941206_MAG53	o__Verrucomicrobiales	f__Akkermansiaceae	g__Akkermansia			YES
TEDDY_OU_SUBJ1840148851_MAG33				TEDDY_OU_SUBJ1562941206_MAG6	o__Lactobacillales	f__Lactobacillaceae	g__Lactobacillus			YES
TEDDY_OU_SUBJ1840148851_MAG37				TEDDY_OU_SUBJ1562941206_MAG68	o__Lachnospirales	f__Lachnospiraceae	g__Ruminococcus_A			YES
TEDDY_OU_SUBJ1840148851_MAG48				TEDDY_OU_SUBJ1562941206_MAG91	o__Oscillospirales	f__Acutalibacteraceae	g__Eubacterium_R			YES
TEDDY_OU_SUBJ1840148851_MAG49				TEDDY_OU_SUBJ1562941206_MAG92	o__Verrucomicrobiales	f__Akkermansiaceae	g__Akkermansia			YES
TEDDY_OU_SUBJ1840148851_MAG7				TEDDY_OU_SUBJ1562946997_MAG60	o__Oscillospirales	f__Acutalibacteraceae	g__Clostridium_A			YES
TEDDY_OU_SUBJ1840148851_MAG9				TEDDY_OU_SUBJ1562946997_MAG78	o__Verrucomicrobiales	f__Akkermansiaceae	g__Akkermansia			YES
TEDDY_OU_SUBJ1572619582_MAG1				TEDDY_OU_SUBJ1562946997_MAG88	o__Bacteroidales	f__Bacteroidaceae	g__Bacteroides			YES
TEDDY_OU_SUBJ1572619582_MAG11				TEDDY_OU_SUBJ1564509248_MAG109	o__Bacteroidales	f__Bacteroidaceae	g__Bacteroides			YES
TEDDY_OU_SUBJ1572619582_MAG12				TEDDY_OU_SUBJ1564509248_MAG13	o__Oscillospirales	f__Acutalibacteraceae	g__UBA1691			YES
TEDDY_OU_SUBJ1572619582_MAG13				TEDDY_OU_SUBJ1564509248_MAG137	o__Bacteroidales	f__Bacteroidaceae	g__Bacteroides			YES
TEDDY_OU_SUBJ1572619582_MAG15				TEDDY_OU_SUBJ1564509248_MAG2	o__Oscillospirales	f__Acutalibacteraceae	g__Eubacterium_R			YES
TEDDY_OU_SUBJ1572619582_MAG16				TEDDY_OU_SUBJ1564509248_MAG23	o__Oscillospirales	f__Acutalibacteraceae	g__Clostridium_A			YES
TEDDY_OU_SUBJ1572619582_MAG19				TEDDY_OU_SUBJ1564509248_MAG3	o__Oscillospirales	f__Acutalibacteraceae	g__An200			YES
TEDDY_OU_SUBJ1572619582_MAG21				TEDDY_OU_SUBJ1564509248_MAG7	o__Verrucomicrobiales	f__Akkermansiaceae	g__Akkermansia			YES
TEDDY_OU_SUBJ1572619582_MAG23				TEDDY_OU_SUBJ1564509248_MAG80	o__Oscillospirales	f__Acutalibacteraceae	g__Clostridium_E			YES
TEDDY_OU_SUBJ1572619582_MAG27				TEDDY_OU_SUBJ1566330589_MAG39	o__Bacteroidales	f__Bacteroidaceae	g__Bacteroides			YES
TEDDY_OU_SUBJ1572619582_MAG37				TEDDY_OU_SUBJ1566330589_MAG55	o__Lachnospirales	f__Lachnospiraceae	g__Anaerostipes			YES
TEDDY_OU_SUBJ1572619582_MAG39				TEDDY_OU_SUBJ1566330589_MAG56	o__Lactobacillales	f__Streptococcaceae	g__Streptococcus			YES
TEDDY_OU_SUBJ1572619582_MAG6				TEDDY_OU_SUBJ1566407758_MAG19	o__Bacteroidales	f__Bacteroidaceae	g__Bacteroides			YES
TEDDY_OU_SUBJ1366028512_MAG10				TEDDY_OU_SUBJ1566407758_MAG27	o__Lactobacillales	f__Streptococcaceae	g__Streptococcus			YES
TEDDY_OU_SUBJ1366028512_MAG105				TEDDY_OU_SUBJ1568931410_MAG29	o__Bacteroidales	f__Bacteroidaceae	g__Bacteroides			YES
TEDDY_OU_SUBJ1366028512_MAG107				TEDDY_OU_SUBJ1569785281_MAG27	o__Lactobacillales	f__Lactobacillaceae	g__Lactobacillus			YES
TEDDY_OU_SUBJ1366028512_MAG108				TEDDY_OU_SUBJ1569785281_MAG38	o__Oscillospirales	f__Ruminococcaceae	g__Gemmiger			YES
TEDDY_OU_SUBJ1366028512_MAG110				TEDDY_OU_SUBJ1569946316_MAG43	o__Verrucomicrobiales	f__Akkermansiaceae	g__Akkermansia			YES
TEDDY_OU_SUBJ1366028512_MAG112				TEDDY_OU_SUBJ1569946316_MAG83	o__Verrucomicrobiales	f__Akkermansiaceae	g__Akkermansia			YES
TEDDY_OU_SUBJ1366028512_MAG113				TEDDY_OU_SUBJ1569946316_MAG9	o__Lactobacillales	f__Streptococcaceae	g__Streptococcus			YES
TEDDY_OU_SUBJ1366028512_MAG115				TEDDY_OU_SUBJ1570076016_MAG118	o__Oscillospirales	f__Ruminococcaceae	g__Gemmiger			YES
TEDDY_OU_SUBJ1366028512_MAG117				TEDDY_OU_SUBJ1570076016_MAG159	o__Oscillospirales	f__Acutalibacteraceae	g__UBA1691			YES
TEDDY_OU_SUBJ1366028512_MAG12				TEDDY_OU_SUBJ1570076016_MAG66	o__Bacteroidales	f__Bacteroidaceae	g__Bacteroides			YES
TEDDY_OU_SUBJ1366028512_MAG124				TEDDY_OU_SUBJ1570076016_MAG71	o__Bacteroidales	f__Bacteroidaceae	g__Bacteroides			YES
TEDDY_OU_SUBJ1366028512_MAG125				TEDDY_OU_SUBJ1570076016_MAG97	o__Oscillospirales	f__Acutalibacteraceae	g__Clostridium_A			YES
TEDDY_OU_SUBJ1366028512_MAG126				TEDDY_OU_SUBJ1570981842_MAG13	o__Lactobacillales	f__Streptococcaceae	g__Streptococcus			YES
TEDDY_OU_SUBJ1366028512_MAG129				TEDDY_OU_SUBJ1570981842_MAG19	o__Oscillospirales	f__Acutalibacteraceae	g__CAG-217			YES
TEDDY_OU_SUBJ1366028512_MAG14				TEDDY_OU_SUBJ1571694421_MAG42	o__Lachnospirales	f__Lachnospiraceae	g__Fusicatenibacter			YES
TEDDY_OU_SUBJ1366028512_MAG17				TEDDY_OU_SUBJ1571694421_MAG47	o__Oscillospirales	f__Acutalibacteraceae	g__Clostridium_A			YES
TEDDY_OU_SUBJ1366028512_MAG18				TEDDY_OU_SUBJ1571694421_MAG58	o__Lactobacillales	f__Streptococcaceae	g__Lactococcus			YES
TEDDY_OU_SUBJ1366028512_MAG19				TEDDY_OU_SUBJ1571694421_MAG60	o__Lachnospirales	f__Lachnospiraceae	g__Ruminococcus_A			YES
TEDDY_OU_SUBJ1366028512_MAG20				TEDDY_OU_SUBJ1571694421_MAG62	o__Oscillospirales	f__Ruminococcaceae	g__Gemmiger			YES
TEDDY_OU_SUBJ1366028512_MAG22				TEDDY_OU_SUBJ1571694421_MAG71	o__Verrucomicrobiales	f__Akkermansiaceae	g__Akkermansia			YES
TEDDY_OU_SUBJ1366028512_MAG29				TEDDY_OU_SUBJ1571694421_MAG90	o__Bacteroidales	f__Bacteroidaceae	g__Bacteroides			YES
TEDDY_OU_SUBJ1366028512_MAG30				TEDDY_OU_SUBJ1571694421_MAG94	o__Lactobacillales	f__Lactobacillaceae	g__Ligilactobacillus			YES
TEDDY_OU_SUBJ1366028512_MAG32				TEDDY_OU_SUBJ1571694421_MAG95	o__Oscillospirales	f__Ruminococcaceae	g__Gemmiger			YES
TEDDY_OU_SUBJ1366028512_MAG33				TEDDY_OU_SUBJ1572619582_MAG21	o__Verrucomicrobiales	f__Akkermansiaceae	g__Akkermansia			YES
TEDDY_OU_SUBJ1366028512_MAG34				TEDDY_OU_SUBJ1572619582_MAG6	o__Lachnospirales	f__Lachnospiraceae	g__Anaerostipes			YES
TEDDY_OU_SUBJ1366028512_MAG39				TEDDY_OU_SUBJ1574437839_MAG34	o__Lactobacillales	f__Streptococcaceae	g__Streptococcus			YES
TEDDY_OU_SUBJ1366028512_MAG40				TEDDY_OU_SUBJ1574437839_MAG68	o__Lachnospirales	f__Lachnospiraceae	g__Anaerostipes			YES
TEDDY_OU_SUBJ1366028512_MAG41				TEDDY_OU_SUBJ1574437839_MAG69	o__Verrucomicrobiales	f__Akkermansiaceae	g__Akkermansia			YES
TEDDY_OU_SUBJ1366028512_MAG44				TEDDY_OU_SUBJ1575902253_MAG15	o__Oscillospirales	f__Acutalibacteraceae	g__CAG-217			YES
TEDDY_OU_SUBJ1366028512_MAG51				TEDDY_OU_SUBJ1575902253_MAG23	o__Lactobacillales	f__Streptococcaceae	g__Streptococcus			YES
TEDDY_OU_SUBJ1366028512_MAG52				TEDDY_OU_SUBJ1575902253_MAG26	o__Lactobacillales	f__Streptococcaceae	g__Streptococcus			YES
TEDDY_OU_SUBJ1366028512_MAG54				TEDDY_OU_SUBJ1575902253_MAG27	o__Verrucomicrobiales	f__Akkermansiaceae	g__Akkermansia			YES
TEDDY_OU_SUBJ1366028512_MAG55				TEDDY_OU_SUBJ1576755259_MAG27	o__Bacteroidales	f__Bacteroidaceae	g__Bacteroides			YES
TEDDY_OU_SUBJ1366028512_MAG56				TEDDY_OU_SUBJ1576755259_MAG43	o__Oscillospirales	f__Acutalibacteraceae	g__CAG-217			YES
TEDDY_OU_SUBJ1366028512_MAG6				TEDDY_OU_SUBJ1576899830_MAG11	o__Lactobacillales	f__Streptococcaceae	g__Streptococcus			YES
TEDDY_OU_SUBJ1366028512_MAG62				TEDDY_OU_SUBJ1576899830_MAG8	o__Lactobacillales	f__Streptococcaceae	g__Streptococcus			YES
TEDDY_OU_SUBJ1366028512_MAG65				TEDDY_OU_SUBJ1577243220_MAG11	o__Lachnospirales	f__Lachnospiraceae	g__Anaerostipes			YES
TEDDY_OU_SUBJ1366028512_MAG67				TEDDY_OU_SUBJ1577243220_MAG22	o__Lactobacillales	f__Streptococcaceae	g__Streptococcus			YES
TEDDY_OU_SUBJ1366028512_MAG74				TEDDY_OU_SUBJ1578947222_MAG10	o__Bacteroidales	f__Bacteroidaceae	g__Bacteroides			YES
TEDDY_OU_SUBJ1366028512_MAG75				TEDDY_OU_SUBJ1578947222_MAG37	o__Bacteroidales	f__Bacteroidaceae	g__Bacteroides			YES
TEDDY_OU_SUBJ1366028512_MAG77				TEDDY_OU_SUBJ1578947222_MAG56	o__Bacteroidales	f__Bacteroidaceae	g__Bacteroides			YES
TEDDY_OU_SUBJ1366028512_MAG8				TEDDY_OU_SUBJ1578947222_MAG66	o__Lactobacillales	f__Streptococcaceae	g__Streptococcus			YES
TEDDY_OU_SUBJ1366028512_MAG80				TEDDY_OU_SUBJ1578947222_MAG9	o__Verrucomicrobiales	f__Akkermansiaceae	g__Akkermansia			YES
TEDDY_OU_SUBJ1366028512_MAG82				TEDDY_OU_SUBJ1580057722_MAG14	o__Lactobacillales	f__Lactobacillaceae	g__Lactobacillus			YES
TEDDY_OU_SUBJ1366028512_MAG84				TEDDY_OU_SUBJ1580057722_MAG33	o__Bacteroidales	f__Bacteroidaceae	g__Bacteroides			YES
TEDDY_OU_SUBJ1366028512_MAG86				TEDDY_OU_SUBJ1582400837_MAG3	o__Verrucomicrobiales	f__Akkermansiaceae	g__Akkermansia			YES
TEDDY_OU_SUBJ1366028512_MAG90				TEDDY_OU_SUBJ1582991471_MAG102	o__Oscillospirales	f__Acutalibacteraceae	g__CAG-217			YES
TEDDY_OU_SUBJ1366028512_MAG91				TEDDY_OU_SUBJ1582991471_MAG27	o__Oscillospirales	f__Acutalibacteraceae	g__Clostridium_A			YES
TEDDY_OU_SUBJ1380175948_MAG1				TEDDY_OU_SUBJ1582991471_MAG40	o__Lachnospirales	f__Lachnospiraceae	g__Anaerostipes			YES
TEDDY_OU_SUBJ1380175948_MAG11				TEDDY_OU_SUBJ1582991471_MAG73	o__Verrucomicrobiales	f__Akkermansiaceae	g__Akkermansia			YES
TEDDY_OU_SUBJ1380175948_MAG13				TEDDY_OU_SUBJ1582991471_MAG77	o__Oscillospirales	f__Acutalibacteraceae	g__UMGS1071			YES
TEDDY_OU_SUBJ1380175948_MAG18				TEDDY_OU_SUBJ1582991471_MAG9	o__Bacteroidales	f__Bacteroidaceae	g__Bacteroides			YES
TEDDY_OU_SUBJ1380175948_MAG2				TEDDY_OU_SUBJ1583252562_MAG10	o__Enterobacterales	f__Enterobacteriaceae	g__Escherichia			YES
TEDDY_OU_SUBJ1380175948_MAG22				TEDDY_OU_SUBJ1583252562_MAG5	o__Oscillospirales	f__Acutalibacteraceae	g__Clostridium_E			YES
TEDDY_OU_SUBJ1380175948_MAG23				TEDDY_OU_SUBJ1586324139_MAG31	o__Oscillospirales	f__Acutalibacteraceae	g__CAG-217			YES
TEDDY_OU_SUBJ1380175948_MAG24				TEDDY_OU_SUBJ1586324139_MAG9	o__Lactobacillales	f__Streptococcaceae	g__Streptococcus			YES
TEDDY_OU_SUBJ1380175948_MAG26				TEDDY_OU_SUBJ1589385646_MAG111	o__Bacteroidales	f__Bacteroidaceae	g__Bacteroides			YES
TEDDY_OU_SUBJ1380175948_MAG28				TEDDY_OU_SUBJ1589385646_MAG2	o__Oscillospirales	f__Ruminococcaceae	g__Gemmiger			YES
TEDDY_OU_SUBJ1380175948_MAG29				TEDDY_OU_SUBJ1589385646_MAG58	o__Oscillospirales	f__Ruminococcaceae	g__Gemmiger			YES
TEDDY_OU_SUBJ1380175948_MAG33				TEDDY_OU_SUBJ1589385646_MAG71	o__Oscillospirales	f__Acutalibacteraceae	g__UMGS1071			YES
TEDDY_OU_SUBJ1380175948_MAG34				TEDDY_OU_SUBJ1589655652_MAG21	o__Lachnospirales	f__Lachnospiraceae	g__Anaerostipes			YES
TEDDY_OU_SUBJ1380175948_MAG36				TEDDY_OU_SUBJ1589746553_MAG24	o__Verrucomicrobiales	f__Akkermansiaceae	g__Akkermansia			YES
TEDDY_OU_SUBJ1380175948_MAG38				TEDDY_OU_SUBJ1589746553_MAG73	o__Oscillospirales	f__Ruminococcaceae	g__Gemmiger			YES
TEDDY_OU_SUBJ1380175948_MAG41				TEDDY_OU_SUBJ1589746553_MAG76	o__Bacteroidales	f__Bacteroidaceae	g__Bacteroides			YES
TEDDY_OU_SUBJ1380175948_MAG42				TEDDY_OU_SUBJ1590854185_MAG34	o__Bacteroidales	f__Bacteroidaceae	g__Bacteroides			YES
TEDDY_OU_SUBJ1380175948_MAG46				TEDDY_OU_SUBJ1590854185_MAG43	o__Bacteroidales	f__Bacteroidaceae	g__Bacteroides			YES
TEDDY_OU_SUBJ1380175948_MAG47				TEDDY_OU_SUBJ1591533036_MAG132	o__Oscillospirales	f__Acutalibacteraceae	g__CAG-217			YES
TEDDY_OU_SUBJ1380175948_MAG50				TEDDY_OU_SUBJ1591533036_MAG133	o__Verrucomicrobiales	f__Akkermansiaceae	g__Akkermansia			YES
TEDDY_OU_SUBJ1380175948_MAG53				TEDDY_OU_SUBJ1591533036_MAG34	o__Oscillospirales	f__Ruminococcaceae	g__Gemmiger			YES
TEDDY_OU_SUBJ1380175948_MAG57				TEDDY_OU_SUBJ1591533036_MAG59	o__Oscillospirales	f__Acutalibacteraceae	g__UMGS1071			YES
TEDDY_OU_SUBJ1380175948_MAG60				TEDDY_OU_SUBJ1591533036_MAG76	o__Oscillospirales	f__Acutalibacteraceae	g__CAG-180			YES
TEDDY_OU_SUBJ1380175948_MAG63				TEDDY_OU_SUBJ1591533036_MAG89	o__Verrucomicrobiales	f__Akkermansiaceae	g__Akkermansia			YES
TEDDY_OU_SUBJ1380175948_MAG66				TEDDY_OU_SUBJ1591533036_MAG9	o__Bacteroidales	f__Bacteroidaceae	g__Bacteroides			YES
TEDDY_OU_SUBJ1380175948_MAG69				TEDDY_OU_SUBJ1591941576_MAG5	o__Lactobacillales	f__Lactobacillaceae	g__Lacticaseibacillus			YES
TEDDY_OU_SUBJ1380175948_MAG7				TEDDY_OU_SUBJ1591941576_MAG6	o__Enterobacterales	f__Enterobacteriaceae	g__Escherichia			YES
TEDDY_OU_SUBJ1380175948_MAG8				TEDDY_OU_SUBJ1593581490_MAG18	o__Bacteroidales	f__Bacteroidaceae	g__Bacteroides			YES
TEDDY_OU_SUBJ1971202062_MAG10				TEDDY_OU_SUBJ1593993351_MAG7	o__Lactobacillales	f__Enterococcaceae	g__Enterococcus			YES
TEDDY_OU_SUBJ1971202062_MAG102				TEDDY_OU_SUBJ1594145692_MAG100	o__Bacteroidales	f__Bacteroidaceae	g__Bacteroides			YES
TEDDY_OU_SUBJ1971202062_MAG104				TEDDY_OU_SUBJ1594145692_MAG101	o__Oscillospirales	f__Acutalibacteraceae	g__UMGS1071			YES
TEDDY_OU_SUBJ1971202062_MAG107				TEDDY_OU_SUBJ1594145692_MAG103	o__Verrucomicrobiales	f__Akkermansiaceae	g__Akkermansia			YES
TEDDY_OU_SUBJ1971202062_MAG11				TEDDY_OU_SUBJ1594145692_MAG84	o__Oscillospirales	f__Ruminococcaceae	g__Gemmiger			YES
TEDDY_OU_SUBJ1971202062_MAG111				TEDDY_OU_SUBJ1594594316_MAG15	o__Oscillospirales	f__Acutalibacteraceae	g__CAG-217			YES
TEDDY_OU_SUBJ1971202062_MAG113				TEDDY_OU_SUBJ1594594316_MAG18	o__Verrucomicrobiales	f__Akkermansiaceae	g__Akkermansia			YES
TEDDY_OU_SUBJ1971202062_MAG117				TEDDY_OU_SUBJ1594594316_MAG22	o__Bacteroidales	f__Bacteroidaceae	g__Bacteroides			YES
TEDDY_OU_SUBJ1971202062_MAG118				TEDDY_OU_SUBJ1594594316_MAG25	o__Oscillospirales	f__Acutalibacteraceae	g__CAG-180			YES
TEDDY_OU_SUBJ1971202062_MAG17				TEDDY_OU_SUBJ1594594316_MAG35	o__Bacteroidales	f__Bacteroidaceae	g__Bacteroides			YES
TEDDY_OU_SUBJ1971202062_MAG2				TEDDY_OU_SUBJ1594594316_MAG56	o__Oscillospirales	f__Ruminococcaceae	g__Gemmiger			YES
TEDDY_OU_SUBJ1971202062_MAG20				TEDDY_OU_SUBJ1595493215_MAG2	o__Lactobacillales	f__Lactobacillaceae	g__Limosilactobacillus			YES
TEDDY_OU_SUBJ1971202062_MAG25				TEDDY_OU_SUBJ1596360294_MAG4	o__Bacteroidales	f__Bacteroidaceae	g__Bacteroides			YES
TEDDY_OU_SUBJ1971202062_MAG26				TEDDY_OU_SUBJ1597051692_MAG27	o__Lachnospirales	f__Lachnospiraceae	g__Ruminococcus_A			YES
TEDDY_OU_SUBJ1971202062_MAG29				TEDDY_OU_SUBJ1597051692_MAG34	o__Bacteroidales	f__Bacteroidaceae	g__Bacteroides			YES
TEDDY_OU_SUBJ1971202062_MAG30				TEDDY_OU_SUBJ1597051692_MAG36	o__Oscillospirales	f__Ruminococcaceae	g__Gemmiger			YES
TEDDY_OU_SUBJ1971202062_MAG32				TEDDY_OU_SUBJ1597051692_MAG53	o__Verrucomicrobiales	f__Akkermansiaceae	g__Akkermansia			YES
TEDDY_OU_SUBJ1971202062_MAG34				TEDDY_OU_SUBJ1597051692_MAG55	o__Lactobacillales	f__Streptococcaceae	g__Streptococcus			YES
TEDDY_OU_SUBJ1971202062_MAG36				TEDDY_OU_SUBJ1597899947_MAG24	o__Oscillospirales	f__Acutalibacteraceae	g__CAG-217			YES
TEDDY_OU_SUBJ1971202062_MAG39				TEDDY_OU_SUBJ1597899947_MAG26	o__Verrucomicrobiales	f__Akkermansiaceae	g__Akkermansia			YES
TEDDY_OU_SUBJ1971202062_MAG4				TEDDY_OU_SUBJ1597899947_MAG7	o__Bacteroidales	f__Bacteroidaceae	g__Bacteroides			YES
TEDDY_OU_SUBJ1971202062_MAG40				TEDDY_OU_SUBJ1597899947_MAG72	o__Bacteroidales	f__Bacteroidaceae	g__Bacteroides			YES
TEDDY_OU_SUBJ1971202062_MAG41				TEDDY_OU_SUBJ1597899947_MAG78	o__Oscillospirales	f__Acutalibacteraceae	g__Clostridium_A			YES
TEDDY_OU_SUBJ1971202062_MAG42				TEDDY_OU_SUBJ1598259392_MAG3	o__Verrucomicrobiales	f__Akkermansiaceae	g__Akkermansia			YES
TEDDY_OU_SUBJ1971202062_MAG44				TEDDY_OU_SUBJ1598259392_MAG30	o__Lachnospirales	f__Lachnospiraceae	g__Ruminococcus_A			YES
TEDDY_OU_SUBJ1971202062_MAG46				TEDDY_OU_SUBJ1598259392_MAG5	o__Bacteroidales	f__Bacteroidaceae	g__Bacteroides			YES
TEDDY_OU_SUBJ1971202062_MAG48				TEDDY_OU_SUBJ1598259392_MAG68	o__Lactobacillales	f__Lactobacillaceae	g__Lactobacillus			YES
TEDDY_OU_SUBJ1971202062_MAG49				TEDDY_OU_SUBJ1598259392_MAG8	o__Lactobacillales	f__Streptococcaceae	g__Streptococcus			YES
TEDDY_OU_SUBJ1971202062_MAG5				TEDDY_OU_SUBJ1598259392_MAG9	o__Oscillospirales	f__Acutalibacteraceae	g__CAG-217			YES
TEDDY_OU_SUBJ1971202062_MAG51				TEDDY_OU_SUBJ1599265626_MAG11	o__Oscillospirales	f__Acutalibacteraceae	g__Ruminococcus_H			YES
TEDDY_OU_SUBJ1971202062_MAG53				TEDDY_OU_SUBJ1599265626_MAG4	o__Bacteroidales	f__Bacteroidaceae	g__Bacteroides			YES
TEDDY_OU_SUBJ1971202062_MAG54				TEDDY_OU_SUBJ1599265626_MAG41	o__Oscillospirales	f__Acutalibacteraceae	g__Eubacterium_R			YES
TEDDY_OU_SUBJ1971202062_MAG57				TEDDY_OU_SUBJ1599265626_MAG70	o__Verrucomicrobiales	f__Akkermansiaceae	g__Akkermansia			YES
TEDDY_OU_SUBJ1971202062_MAG60				TEDDY_OU_SUBJ1599265626_MAG8	o__Oscillospirales	f__Ruminococcaceae	g__Gemmiger			YES
TEDDY_OU_SUBJ1971202062_MAG61				TEDDY_OU_SUBJ1599394830_MAG24	o__Oscillospirales	f__Acutalibacteraceae	g__Eubacterium_R			YES
TEDDY_OU_SUBJ1971202062_MAG62				TEDDY_OU_SUBJ1599394830_MAG29	o__Verrucomicrobiales	f__Akkermansiaceae	g__Akkermansia			YES
TEDDY_OU_SUBJ1971202062_MAG64				TEDDY_OU_SUBJ1599394830_MAG30	o__Oscillospirales	f__Ruminococcaceae	g__Gemmiger			YES
TEDDY_OU_SUBJ1971202062_MAG65				TEDDY_OU_SUBJ1599394830_MAG40	o__Oscillospirales	f__Ruminococcaceae	g__Ruthenibacterium			YES
TEDDY_OU_SUBJ1971202062_MAG70				TEDDY_OU_SUBJ1599394830_MAG60	o__Bacteroidales	f__Bacteroidaceae	g__Bacteroides			YES
TEDDY_OU_SUBJ1971202062_MAG8				TEDDY_OU_SUBJ1600359990_MAG47	o__Bacteroidales	f__Bacteroidaceae	g__Bacteroides			YES
TEDDY_OU_SUBJ1971202062_MAG82				TEDDY_OU_SUBJ1600359990_MAG76	o__Bacteroidales	f__Bacteroidaceae	g__Bacteroides			YES
TEDDY_OU_SUBJ1971202062_MAG85				TEDDY_OU_SUBJ1604272188_MAG31	o__Lactobacillales	f__Streptococcaceae	g__Streptococcus			YES
TEDDY_OU_SUBJ1971202062_MAG87				TEDDY_OU_SUBJ1604272188_MAG45	o__Lachnospirales	f__Lachnospiraceae	g__Anaerostipes			YES
TEDDY_OU_SUBJ1971202062_MAG90				TEDDY_OU_SUBJ1604272188_MAG47	o__Verrucomicrobiales	f__Akkermansiaceae	g__Akkermansia			YES
TEDDY_OU_SUBJ1971202062_MAG94				TEDDY_OU_SUBJ1604272188_MAG53	o__Lactobacillales	f__Streptococcaceae	g__Streptococcus			YES
TEDDY_OU_SUBJ1725637996_MAG107				TEDDY_OU_SUBJ1605852113_MAG3	o__Enterobacterales	f__Enterobacteriaceae	g__Escherichia			YES
TEDDY_OU_SUBJ1725637996_MAG110				TEDDY_OU_SUBJ1607366575_MAG1	o__Lachnospirales	f__Lachnospiraceae	g__Anaerostipes			YES
TEDDY_OU_SUBJ1725637996_MAG111				TEDDY_OU_SUBJ1607366575_MAG34	o__Lachnospirales	f__Lachnospiraceae	g__Ruminococcus_A			YES
TEDDY_OU_SUBJ1725637996_MAG112				TEDDY_OU_SUBJ1607835974_MAG10	o__Oscillospirales	f__Ruminococcaceae	g__Ruthenibacterium			YES
TEDDY_OU_SUBJ1725637996_MAG113				TEDDY_OU_SUBJ1607835974_MAG12	o__Bacteroidales	f__Bacteroidaceae	g__Bacteroides			YES
TEDDY_OU_SUBJ1725637996_MAG116				TEDDY_OU_SUBJ1607835974_MAG16	o__Bacteroidales	f__Bacteroidaceae	g__Bacteroides			YES
TEDDY_OU_SUBJ1725637996_MAG119				TEDDY_OU_SUBJ1607835974_MAG19	o__Bacteroidales	f__Bacteroidaceae	g__Bacteroides			YES
TEDDY_OU_SUBJ1725637996_MAG127				TEDDY_OU_SUBJ1607835974_MAG28	o__Enterobacterales	f__Enterobacteriaceae	g__Klebsiella			YES
TEDDY_OU_SUBJ1725637996_MAG128				TEDDY_OU_SUBJ1607964323_MAG3	o__Oscillospirales	f__Ruminococcaceae	g__Gemmiger			YES
TEDDY_OU_SUBJ1725637996_MAG17				TEDDY_OU_SUBJ1607964323_MAG78	o__Lachnospirales	f__Lachnospiraceae	g__Ruminococcus_A			YES
TEDDY_OU_SUBJ1725637996_MAG18				TEDDY_OU_SUBJ1607964323_MAG82	o__Oscillospirales	f__Acutalibacteraceae	g__Eubacterium_R			YES
TEDDY_OU_SUBJ1725637996_MAG19				TEDDY_OU_SUBJ1607964323_MAG84	o__Verrucomicrobiales	f__Akkermansiaceae	g__Akkermansia			YES
TEDDY_OU_SUBJ1725637996_MAG20				TEDDY_OU_SUBJ1609377271_MAG112	o__Oscillospirales	f__Ruminococcaceae	g__Gemmiger			YES
TEDDY_OU_SUBJ1725637996_MAG3				TEDDY_OU_SUBJ1609377271_MAG31	o__Oscillospirales	f__Acutalibacteraceae	g__CAG-217			YES
TEDDY_OU_SUBJ1725637996_MAG35				TEDDY_OU_SUBJ1609377271_MAG39	o__Verrucomicrobiales	f__Akkermansiaceae	g__Akkermansia			YES
TEDDY_OU_SUBJ1725637996_MAG38				TEDDY_OU_SUBJ1609377271_MAG96	o__Oscillospirales	f__Acutalibacteraceae	g__Eubacterium_R			YES
TEDDY_OU_SUBJ1725637996_MAG4				TEDDY_OU_SUBJ1609377271_MAG97	o__Oscillospirales	f__Acutalibacteraceae	g__Eubacterium_R			YES
TEDDY_OU_SUBJ1725637996_MAG42				TEDDY_OU_SUBJ1611641264_MAG26	o__Oscillospirales	f__Ruminococcaceae	g__Ruthenibacterium			YES
TEDDY_OU_SUBJ1725637996_MAG45				TEDDY_OU_SUBJ1611641264_MAG45	o__Bacteroidales	f__Bacteroidaceae	g__Bacteroides			YES
TEDDY_OU_SUBJ1725637996_MAG46				TEDDY_OU_SUBJ1611641264_MAG50	o__Oscillospirales	f__Ruminococcaceae	g__Gemmiger			YES
TEDDY_OU_SUBJ1725637996_MAG47				TEDDY_OU_SUBJ1611641264_MAG73	o__Lactobacillales	f__Streptococcaceae	g__Streptococcus			YES
TEDDY_OU_SUBJ1725637996_MAG49				TEDDY_OU_SUBJ1611641264_MAG80	o__Oscillospirales	f__Acutalibacteraceae	g__CAG-180			YES
TEDDY_OU_SUBJ1725637996_MAG53				TEDDY_OU_SUBJ1611814882_MAG125	o__Lachnospirales	f__Lachnospiraceae	g__Ruminococcus_A			YES
TEDDY_OU_SUBJ1725637996_MAG61				TEDDY_OU_SUBJ1611814882_MAG38	o__Verrucomicrobiales	f__Akkermansiaceae	g__Akkermansia			YES
TEDDY_OU_SUBJ1725637996_MAG62				TEDDY_OU_SUBJ1611814882_MAG55	o__Oscillospirales	f__Acutalibacteraceae	g__Eubacterium_R			YES
TEDDY_OU_SUBJ1725637996_MAG68				TEDDY_OU_SUBJ1611814882_MAG70	o__Bacteroidales	f__Bacteroidaceae	g__Bacteroides			YES
TEDDY_OU_SUBJ1725637996_MAG7				TEDDY_OU_SUBJ1611814882_MAG8	o__Oscillospirales	f__Acutalibacteraceae	g__UBA1691			YES
TEDDY_OU_SUBJ1725637996_MAG73				TEDDY_OU_SUBJ1611814882_MAG95	o__Oscillospirales	f__Acutalibacteraceae	g__UMGS1071			YES
TEDDY_OU_SUBJ1725637996_MAG77				TEDDY_OU_SUBJ1612335273_MAG19	o__Bacteroidales	f__Bacteroidaceae	g__Bacteroides			YES
TEDDY_OU_SUBJ1725637996_MAG8				TEDDY_OU_SUBJ1612335273_MAG24	o__Verrucomicrobiales	f__Akkermansiaceae	g__Akkermansia			YES
TEDDY_OU_SUBJ1725637996_MAG80				TEDDY_OU_SUBJ1612335273_MAG30	o__Lactobacillales	f__Streptococcaceae	g__Streptococcus			YES
TEDDY_OU_SUBJ1725637996_MAG82				TEDDY_OU_SUBJ1612335273_MAG38	o__Oscillospirales	f__Acutalibacteraceae	g__Eubacterium_R			YES
TEDDY_OU_SUBJ1725637996_MAG86				TEDDY_OU_SUBJ1612335273_MAG50	o__Lactobacillales	f__Streptococcaceae	g__Streptococcus			YES
TEDDY_OU_SUBJ1725637996_MAG90				TEDDY_OU_SUBJ1614093495_MAG21	o__Bacteroidales	f__Bacteroidaceae	g__Bacteroides			YES
TEDDY_OU_SUBJ1725637996_MAG93				TEDDY_OU_SUBJ1617196075_MAG27	o__Oscillospirales	f__Acutalibacteraceae	g__Eubacterium_R			YES
TEDDY_OU_SUBJ1725637996_MAG94				TEDDY_OU_SUBJ1617196075_MAG44	o__Lachnospirales	f__Lachnospiraceae	g__Ruminococcus_A			YES
TEDDY_OU_SUBJ1725637996_MAG95				TEDDY_OU_SUBJ1617196075_MAG54	o__Lactobacillales	f__Streptococcaceae	g__Streptococcus			YES
TEDDY_OU_SUBJ1725637996_MAG96				TEDDY_OU_SUBJ1617196075_MAG83	o__Bacteroidales	f__Bacteroidaceae	g__Bacteroides			YES
TEDDY_OU_SUBJ1725637996_MAG98				TEDDY_OU_SUBJ1617196075_MAG86	o__Bacteroidales	f__Bacteroidaceae	g__Bacteroides			YES
TEDDY_OU_SUBJ1725637996_MAG99				TEDDY_OU_SUBJ1617196075_MAG88	o__Lactobacillales	f__Streptococcaceae	g__Streptococcus			YES
TEDDY_OU_SUBJ1690139183_MAG13				TEDDY_OU_SUBJ1618380387_MAG31	o__Bacteroidales	f__Bacteroidaceae	g__Bacteroides			YES
TEDDY_OU_SUBJ1690139183_MAG26				TEDDY_OU_SUBJ1618380387_MAG37	o__Verrucomicrobiales	f__Akkermansiaceae	g__Akkermansia			YES
TEDDY_OU_SUBJ1690139183_MAG30				TEDDY_OU_SUBJ1618380387_MAG5	o__Oscillospirales	f__Ruminococcaceae	g__Ruthenibacterium			YES
TEDDY_OU_SUBJ1690139183_MAG31				TEDDY_OU_SUBJ1619061671_MAG21	o__Lachnospirales	f__Lachnospiraceae	g__Anaerostipes			YES
TEDDY_OU_SUBJ1690139183_MAG35				TEDDY_OU_SUBJ1619061671_MAG45	o__Verrucomicrobiales	f__Akkermansiaceae	g__Akkermansia			YES
TEDDY_OU_SUBJ1690139183_MAG38				TEDDY_OU_SUBJ1619061671_MAG53	o__Oscillospirales	f__Ruminococcaceae	g__Gemmiger			YES
TEDDY_OU_SUBJ1690139183_MAG43				TEDDY_OU_SUBJ1619061671_MAG63	o__Bacteroidales	f__Bacteroidaceae	g__Bacteroides			YES
TEDDY_OU_SUBJ1690139183_MAG44				TEDDY_OU_SUBJ1619061671_MAG8	o__Lactobacillales	f__Lactobacillaceae	g__Lactobacillus			YES
TEDDY_OU_SUBJ1690139183_MAG46				TEDDY_OU_SUBJ1620841256_MAG21	o__Oscillospirales	f__Acutalibacteraceae	g__CAG-180			YES
TEDDY_OU_SUBJ1690139183_MAG49				TEDDY_OU_SUBJ1620841256_MAG33	o__Bacteroidales	f__Bacteroidaceae	g__Bacteroides			YES
TEDDY_OU_SUBJ1690139183_MAG54				TEDDY_OU_SUBJ1621210354_MAG10	o__Verrucomicrobiales	f__Akkermansiaceae	g__Akkermansia			YES
TEDDY_OU_SUBJ1690139183_MAG61				TEDDY_OU_SUBJ1621210354_MAG12	o__Enterobacterales	f__Enterobacteriaceae	g__Escherichia			YES
TEDDY_OU_SUBJ1690139183_MAG68				TEDDY_OU_SUBJ1622939176_MAG10	o__Lactobacillales	f__Enterococcaceae	g__Enterococcus_B			YES
TEDDY_OU_SUBJ1690139183_MAG70				TEDDY_OU_SUBJ1622939176_MAG12	o__Lactobacillales	f__Streptococcaceae	g__Streptococcus			YES
TEDDY_OU_SUBJ1690139183_MAG76				TEDDY_OU_SUBJ1622939176_MAG13	o__Lactobacillales	f__Streptococcaceae	g__Streptococcus			YES
TEDDY_OU_SUBJ1690139183_MAG8				TEDDY_OU_SUBJ1622939176_MAG16	o__Bacteroidales	f__Bacteroidaceae	g__Bacteroides			YES
TEDDY_OU_SUBJ1690139183_MAG84				TEDDY_OU_SUBJ1622939176_MAG2	o__Lachnospirales	f__Lachnospiraceae	g__Fusicatenibacter			YES
TEDDY_OU_SUBJ1690139183_MAG85				TEDDY_OU_SUBJ1622939176_MAG22	o__Enterobacterales	f__Enterobacteriaceae	g__Escherichia			YES
TEDDY_OU_SUBJ1690139183_MAG88				TEDDY_OU_SUBJ1623277209_MAG15	o__Verrucomicrobiales	f__Akkermansiaceae	g__Akkermansia			YES
TEDDY_OU_SUBJ1690139183_MAG93				TEDDY_OU_SUBJ1623277209_MAG2	o__Oscillospirales	f__Acutalibacteraceae	g__Clostridium_A			YES
TEDDY_OU_SUBJ1690139183_MAG99				TEDDY_OU_SUBJ1623277209_MAG36	o__Oscillospirales	f__Acutalibacteraceae	g__Eubacterium_R			YES
TEDDY_OU_SUBJ1712338015_MAG1				TEDDY_OU_SUBJ1623277209_MAG51	o__Oscillospirales	f__Acutalibacteraceae	g__CAG-217			YES
TEDDY_OU_SUBJ1712338015_MAG2				TEDDY_OU_SUBJ1623277209_MAG61	o__Lachnospirales	f__Lachnospiraceae	g__Ruminococcus_A			YES
TEDDY_OU_SUBJ1712338015_MAG5				TEDDY_OU_SUBJ1623277209_MAG72	o__Bacteroidales	f__Bacteroidaceae	g__Bacteroides			YES
TEDDY_OU_SUBJ1712338015_MAG6				TEDDY_OU_SUBJ1626777573_MAG23	o__Oscillospirales	f__Ruminococcaceae	g__Gemmiger			YES
TEDDY_OU_SUBJ1937126019_MAG1				TEDDY_OU_SUBJ1626777573_MAG28	o__Bacteroidales	f__Bacteroidaceae	g__Bacteroides			YES
TEDDY_OU_SUBJ1937126019_MAG14				TEDDY_OU_SUBJ1626777573_MAG35	o__Verrucomicrobiales	f__Akkermansiaceae	g__Akkermansia			YES
TEDDY_OU_SUBJ1937126019_MAG18				TEDDY_OU_SUBJ1626777573_MAG52	o__Bacteroidales	f__Bacteroidaceae	g__Bacteroides			YES
TEDDY_OU_SUBJ1937126019_MAG19				TEDDY_OU_SUBJ1626777573_MAG8	o__Oscillospirales	f__Acutalibacteraceae	g__UBA1691			YES
TEDDY_OU_SUBJ1937126019_MAG20				TEDDY_OU_SUBJ1629700173_MAG16	o__Verrucomicrobiales	f__Akkermansiaceae	g__Akkermansia			YES
TEDDY_OU_SUBJ1937126019_MAG22				TEDDY_OU_SUBJ1629700173_MAG36	o__Lachnospirales	f__Lachnospiraceae	g__Ruminococcus_A			YES
TEDDY_OU_SUBJ1937126019_MAG25				TEDDY_OU_SUBJ1629700173_MAG40	o__Lachnospirales	f__Lachnospiraceae	g__Anaerostipes			YES
TEDDY_OU_SUBJ1937126019_MAG26				TEDDY_OU_SUBJ1629700173_MAG48	o__Verrucomicrobiales	f__Akkermansiaceae	g__Akkermansia			YES
TEDDY_OU_SUBJ1937126019_MAG27				TEDDY_OU_SUBJ1629700173_MAG52	o__Bacteroidales	f__Bacteroidaceae	g__Bacteroides			YES
TEDDY_OU_SUBJ1937126019_MAG30				TEDDY_OU_SUBJ1629700173_MAG57	o__Bacteroidales	f__Bacteroidaceae	g__Bacteroides			YES
TEDDY_OU_SUBJ1937126019_MAG32				TEDDY_OU_SUBJ1630810821_MAG1	o__Enterobacterales	f__Enterobacteriaceae	g__Escherichia			YES
TEDDY_OU_SUBJ1937126019_MAG33				TEDDY_OU_SUBJ1630810821_MAG12	o__Lachnospirales	f__Lachnospiraceae	g__Anaerostipes			YES
TEDDY_OU_SUBJ1937126019_MAG34				TEDDY_OU_SUBJ1630810821_MAG2	o__Lactobacillales	f__Streptococcaceae	g__Streptococcus			YES
TEDDY_OU_SUBJ1937126019_MAG35				TEDDY_OU_SUBJ1630810821_MAG7	o__Lactobacillales	f__Streptococcaceae	g__Streptococcus			YES
TEDDY_OU_SUBJ1937126019_MAG37				TEDDY_OU_SUBJ1632719681_MAG3	o__Verrucomicrobiales	f__Akkermansiaceae	g__Akkermansia			YES
TEDDY_OU_SUBJ1937126019_MAG39				TEDDY_OU_SUBJ1633336199_MAG14	o__Oscillospirales	f__Acutalibacteraceae	g__CAG-180			YES
TEDDY_OU_SUBJ1937126019_MAG45				TEDDY_OU_SUBJ1633336199_MAG31	o__Lachnospirales	f__Lachnospiraceae	g__Ruminococcus_A			YES
TEDDY_OU_SUBJ1937126019_MAG51				TEDDY_OU_SUBJ1633336199_MAG51	o__Oscillospirales	f__Acutalibacteraceae	g__Clostridium_A			YES
TEDDY_OU_SUBJ1937126019_MAG63				TEDDY_OU_SUBJ1633336199_MAG54	o__Verrucomicrobiales	f__Akkermansiaceae	g__Akkermansia			YES
TEDDY_OU_SUBJ1937126019_MAG67				TEDDY_OU_SUBJ1633336199_MAG80	o__Oscillospirales	f__Ruminococcaceae	g__Gemmiger			YES
TEDDY_OU_SUBJ1937126019_MAG69				TEDDY_OU_SUBJ1633570887_MAG1	o__Oscillospirales	f__Acutalibacteraceae	g__UMGS403			YES
TEDDY_OU_SUBJ1525703925_MAG1				TEDDY_OU_SUBJ1633570887_MAG11	o__Oscillospirales	f__Acutalibacteraceae	g__Clostridium_A			YES
TEDDY_OU_SUBJ1525703925_MAG11				TEDDY_OU_SUBJ1633570887_MAG33	o__Oscillospirales	f__Acutalibacteraceae	g__Eubacterium_R			YES
TEDDY_OU_SUBJ1525703925_MAG16				TEDDY_OU_SUBJ1633570887_MAG61	o__Verrucomicrobiales	f__Akkermansiaceae	g__Akkermansia			YES
TEDDY_OU_SUBJ1525703925_MAG18				TEDDY_OU_SUBJ1633570887_MAG67	o__Oscillospirales	f__Acutalibacteraceae	g__CAG-217			YES
TEDDY_OU_SUBJ1525703925_MAG19				TEDDY_OU_SUBJ1633570887_MAG71	o__Oscillospirales	f__Acutalibacteraceae	g__UBA1691			YES
TEDDY_OU_SUBJ1525703925_MAG2				TEDDY_OU_SUBJ1633570887_MAG87	o__Oscillospirales	f__Acutalibacteraceae	g__Acutalibacter			YES
TEDDY_OU_SUBJ1525703925_MAG20				TEDDY_OU_SUBJ1633570887_MAG94	o__Bacteroidales	f__Bacteroidaceae	g__Bacteroides			YES
TEDDY_OU_SUBJ1525703925_MAG24				TEDDY_OU_SUBJ1634495903_MAG1	o__Lactobacillales	f__Lactobacillaceae	g__Limosilactobacillus			YES
TEDDY_OU_SUBJ1525703925_MAG6				TEDDY_OU_SUBJ1634495903_MAG12	o__Enterobacterales	f__Enterobacteriaceae	g__Escherichia			YES
TEDDY_OU_SUBJ1525703925_MAG8				TEDDY_OU_SUBJ1634495903_MAG3	o__Lactobacillales	f__Lactobacillaceae	g__Lacticaseibacillus			YES
TEDDY_OU_SUBJ1525703925_MAG9				TEDDY_OU_SUBJ1634525906_MAG1	o__Oscillospirales	f__Ruminococcaceae	g__Gemmiger			YES
TEDDY_OU_SUBJ1206891066_MAG1				TEDDY_OU_SUBJ1634525906_MAG43	o__Oscillospirales	f__Acutalibacteraceae	g__Clostridium_A			YES
TEDDY_OU_SUBJ1206891066_MAG13				TEDDY_OU_SUBJ1634525906_MAG54	o__Oscillospirales	f__Acutalibacteraceae	g__CAG-217			YES
TEDDY_OU_SUBJ1206891066_MAG14				TEDDY_OU_SUBJ1634525906_MAG71	o__Verrucomicrobiales	f__Akkermansiaceae	g__Akkermansia			YES
TEDDY_OU_SUBJ1206891066_MAG20				TEDDY_OU_SUBJ1634525906_MAG98	o__Oscillospirales	f__Acutalibacteraceae	g__Ruminococcus_H			YES
TEDDY_OU_SUBJ1206891066_MAG21				TEDDY_OU_SUBJ1639718107_MAG5	o__Lactobacillales	f__Lactobacillaceae	g__Lacticaseibacillus			YES
TEDDY_OU_SUBJ1206891066_MAG23				TEDDY_OU_SUBJ1641541538_MAG19	o__Oscillospirales	f__Ruminococcaceae	g__Gemmiger			YES
TEDDY_OU_SUBJ1206891066_MAG25				TEDDY_OU_SUBJ1641541538_MAG27	o__Oscillospirales	f__Acutalibacteraceae	g__UMGS1071			YES
TEDDY_OU_SUBJ1206891066_MAG28				TEDDY_OU_SUBJ1641541538_MAG37	o__Oscillospirales	f__Acutalibacteraceae	g__Eubacterium_R			YES
TEDDY_OU_SUBJ1206891066_MAG35				TEDDY_OU_SUBJ1641541538_MAG52	o__Oscillospirales	f__Acutalibacteraceae	g__Clostridium_A			YES
TEDDY_OU_SUBJ1206891066_MAG39				TEDDY_OU_SUBJ1641541538_MAG60	o__Bacteroidales	f__Bacteroidaceae	g__Bacteroides			YES
TEDDY_OU_SUBJ1206891066_MAG4				TEDDY_OU_SUBJ1641541538_MAG64	o__Lactobacillales	f__Streptococcaceae	g__Streptococcus			YES
TEDDY_OU_SUBJ1206891066_MAG48				TEDDY_OU_SUBJ1641541538_MAG92	o__Oscillospirales	f__Acutalibacteraceae	g__CAG-217			YES
TEDDY_OU_SUBJ1206891066_MAG5				TEDDY_OU_SUBJ1641541538_MAG94	o__Lactobacillales	f__Streptococcaceae	g__Streptococcus			YES
TEDDY_OU_SUBJ1206891066_MAG51				TEDDY_OU_SUBJ1643332533_MAG4	o__Bacteroidales	f__Bacteroidaceae	g__Bacteroides			YES
TEDDY_OU_SUBJ1206891066_MAG52				TEDDY_OU_SUBJ1643332533_MAG78	o__Bacteroidales	f__Bacteroidaceae	g__Bacteroides			YES
TEDDY_OU_SUBJ1206891066_MAG58				TEDDY_OU_SUBJ1643332533_MAG85	o__Verrucomicrobiales	f__Akkermansiaceae	g__Akkermansia			YES
TEDDY_OU_SUBJ1206891066_MAG59				TEDDY_OU_SUBJ1643332533_MAG92	o__Oscillospirales	f__Acutalibacteraceae	g__UMGS1071			YES
TEDDY_OU_SUBJ1206891066_MAG61				TEDDY_OU_SUBJ1645770891_MAG10	o__Bacteroidales	f__Bacteroidaceae	g__Bacteroides			YES
TEDDY_OU_SUBJ1206891066_MAG64				TEDDY_OU_SUBJ1645770891_MAG30	o__Bacteroidales	f__Bacteroidaceae	g__Bacteroides			YES
TEDDY_OU_SUBJ1206891066_MAG65				TEDDY_OU_SUBJ1645770891_MAG31	o__Lactobacillales	f__Streptococcaceae	g__Streptococcus			YES
TEDDY_OU_SUBJ1206891066_MAG67				TEDDY_OU_SUBJ1645770891_MAG37	o__Lactobacillales	f__Lactobacillaceae	g__Lactobacillus			YES
TEDDY_OU_SUBJ1206891066_MAG68				TEDDY_OU_SUBJ1647482917_MAG11	o__Oscillospirales	f__Ruminococcaceae	g__Ruthenibacterium			YES
TEDDY_OU_SUBJ1792889082_MAG10				TEDDY_OU_SUBJ1647482917_MAG13	o__Verrucomicrobiales	f__Akkermansiaceae	g__Akkermansia			YES
TEDDY_OU_SUBJ1792889082_MAG11				TEDDY_OU_SUBJ1647482917_MAG36	o__Oscillospirales	f__Acutalibacteraceae	g__CAG-177			YES
TEDDY_OU_SUBJ1792889082_MAG16				TEDDY_OU_SUBJ1647875235_MAG101	o__Oscillospirales	f__Acutalibacteraceae	g__UMGS1071			YES
TEDDY_OU_SUBJ1792889082_MAG17				TEDDY_OU_SUBJ1647875235_MAG105	o__Verrucomicrobiales	f__Akkermansiaceae	g__Akkermansia			YES
TEDDY_OU_SUBJ1792889082_MAG18				TEDDY_OU_SUBJ1647875235_MAG134	o__Oscillospirales	f__Acutalibacteraceae	g__CAG-180			YES
TEDDY_OU_SUBJ1792889082_MAG21				TEDDY_OU_SUBJ1647875235_MAG18	o__Oscillospirales	f__Acutalibacteraceae	g__Eubacterium_R			YES
TEDDY_OU_SUBJ1792889082_MAG23				TEDDY_OU_SUBJ1647875235_MAG40	o__Bacteroidales	f__Bacteroidaceae	g__Bacteroides			YES
TEDDY_OU_SUBJ1792889082_MAG24				TEDDY_OU_SUBJ1647875235_MAG73	o__Oscillospirales	f__Acutalibacteraceae	g__Clostridium_A			YES
TEDDY_OU_SUBJ1792889082_MAG25				TEDDY_OU_SUBJ1647875235_MAG74	o__Oscillospirales	f__Acutalibacteraceae	g__CAG-217			YES
TEDDY_OU_SUBJ1792889082_MAG26				TEDDY_OU_SUBJ1647875235_MAG88	o__Bacteroidales	f__Bacteroidaceae	g__Bacteroides			YES
TEDDY_OU_SUBJ1792889082_MAG28				TEDDY_OU_SUBJ1648598469_MAG18	o__Oscillospirales	f__Acutalibacteraceae	g__UMGS403			YES
TEDDY_OU_SUBJ1792889082_MAG29				TEDDY_OU_SUBJ1648598469_MAG24	o__Lactobacillales	f__Streptococcaceae	g__Streptococcus			YES
TEDDY_OU_SUBJ1792889082_MAG3				TEDDY_OU_SUBJ1648598469_MAG44	o__Lachnospirales	f__Lachnospiraceae	g__Anaerostipes			YES
TEDDY_OU_SUBJ1792889082_MAG30				TEDDY_OU_SUBJ1648598469_MAG48	o__Verrucomicrobiales	f__Akkermansiaceae	g__Akkermansia			YES
TEDDY_OU_SUBJ1792889082_MAG33				TEDDY_OU_SUBJ1648736161_MAG10	o__Lachnospirales	f__Lachnospiraceae	g__Ruminococcus_A			YES
TEDDY_OU_SUBJ1792889082_MAG34				TEDDY_OU_SUBJ1649231447_MAG32	o__Lachnospirales	f__Lachnospiraceae	g__Fusicatenibacter			YES
TEDDY_OU_SUBJ1792889082_MAG38				TEDDY_OU_SUBJ1649231447_MAG33	o__Oscillospirales	f__Acutalibacteraceae	g__Eubacterium_R			YES
TEDDY_OU_SUBJ1792889082_MAG39				TEDDY_OU_SUBJ1649231447_MAG39	o__Bacteroidales	f__Bacteroidaceae	g__Bacteroides			YES
TEDDY_OU_SUBJ1792889082_MAG41				TEDDY_OU_SUBJ1649231447_MAG66	o__Bacteroidales	f__Bacteroidaceae	g__Bacteroides			YES
TEDDY_OU_SUBJ1792889082_MAG46				TEDDY_OU_SUBJ1649231447_MAG68	o__Lactobacillales	f__Streptococcaceae	g__Streptococcus			YES
TEDDY_OU_SUBJ1792889082_MAG47				TEDDY_OU_SUBJ1649231447_MAG8	o__Verrucomicrobiales	f__Akkermansiaceae	g__Akkermansia			YES
TEDDY_OU_SUBJ1792889082_MAG49				TEDDY_OU_SUBJ1650596053_MAG35	o__Lactobacillales	f__Streptococcaceae	g__Streptococcus			YES
TEDDY_OU_SUBJ1792889082_MAG52				TEDDY_OU_SUBJ1651705093_MAG11	o__Bacteroidales	f__Bacteroidaceae	g__Bacteroides			YES
TEDDY_OU_SUBJ1792889082_MAG54				TEDDY_OU_SUBJ1651705093_MAG6	o__Verrucomicrobiales	f__Akkermansiaceae	g__Akkermansia			YES
TEDDY_OU_SUBJ1792889082_MAG55				TEDDY_OU_SUBJ1653172796_MAG39	o__Lactobacillales	f__Streptococcaceae	g__Streptococcus			YES
TEDDY_OU_SUBJ1792889082_MAG56				TEDDY_OU_SUBJ1653172796_MAG9	o__Bacteroidales	f__Bacteroidaceae	g__Bacteroides			YES
TEDDY_OU_SUBJ1792889082_MAG57				TEDDY_OU_SUBJ1653420135_MAG29	o__Lachnospirales	f__Lachnospiraceae	g__Ruminococcus_A			YES
TEDDY_OU_SUBJ1792889082_MAG6				TEDDY_OU_SUBJ1653420135_MAG5	o__Oscillospirales	f__Acutalibacteraceae	g__Ruminococcus_H			YES
TEDDY_OU_SUBJ1792889082_MAG9				TEDDY_OU_SUBJ1653420135_MAG66	o__Oscillospirales	f__Acutalibacteraceae	g__CAG-217			YES
TEDDY_OU_SUBJ1914344396_MAG1				TEDDY_OU_SUBJ1655412096_MAG31	o__Verrucomicrobiales	f__Akkermansiaceae	g__Akkermansia			YES
TEDDY_OU_SUBJ1914344396_MAG12				TEDDY_OU_SUBJ1655412096_MAG35	o__Oscillospirales	f__Acutalibacteraceae	g__Clostridium_E			YES
TEDDY_OU_SUBJ1914344396_MAG15				TEDDY_OU_SUBJ1655412096_MAG49	o__Bacteroidales	f__Bacteroidaceae	g__Bacteroides			YES
TEDDY_OU_SUBJ1914344396_MAG24				TEDDY_OU_SUBJ1657209233_MAG3	o__Lachnospirales	f__Lachnospiraceae	g__Anaerostipes			YES
TEDDY_OU_SUBJ1914344396_MAG25				TEDDY_OU_SUBJ1659055247_MAG11	o__Bacteroidales	f__Bacteroidaceae	g__Bacteroides			YES
TEDDY_OU_SUBJ1914344396_MAG26				TEDDY_OU_SUBJ1660342007_MAG126	o__Oscillospirales	f__Acutalibacteraceae	g__CAG-217			YES
TEDDY_OU_SUBJ1914344396_MAG29				TEDDY_OU_SUBJ1660342007_MAG134	o__Lachnospirales	f__Lachnospiraceae	g__Ruminococcus_A			YES
TEDDY_OU_SUBJ1914344396_MAG3				TEDDY_OU_SUBJ1660342007_MAG48	o__Bacteroidales	f__Bacteroidaceae	g__Bacteroides			YES
TEDDY_OU_SUBJ1914344396_MAG30				TEDDY_OU_SUBJ1660342007_MAG59	o__Lactobacillales	f__Streptococcaceae	g__Lactococcus			YES
TEDDY_OU_SUBJ1914344396_MAG32				TEDDY_OU_SUBJ1660342007_MAG7	o__Verrucomicrobiales	f__Akkermansiaceae	g__Akkermansia			YES
TEDDY_OU_SUBJ1914344396_MAG35				TEDDY_OU_SUBJ1660342007_MAG70	o__Oscillospirales	f__Acutalibacteraceae	g__Eubacterium_R			YES
TEDDY_OU_SUBJ1914344396_MAG5				TEDDY_OU_SUBJ1660342007_MAG85	o__Bacteroidales	f__Bacteroidaceae	g__Bacteroides			YES
TEDDY_OU_SUBJ1934221956_MAG1				TEDDY_OU_SUBJ1660342007_MAG86	o__Oscillospirales	f__Ruminococcaceae	g__Gemmiger			YES
TEDDY_OU_SUBJ1934221956_MAG12				TEDDY_OU_SUBJ1664402767_MAG26	o__Lactobacillales	f__Streptococcaceae	g__Streptococcus			YES
TEDDY_OU_SUBJ1934221956_MAG27				TEDDY_OU_SUBJ1664402767_MAG32	o__Oscillospirales	f__Acutalibacteraceae	g__CAG-217			YES
TEDDY_OU_SUBJ1934221956_MAG28				TEDDY_OU_SUBJ1664402767_MAG39	o__Bacteroidales	f__Bacteroidaceae	g__Bacteroides			YES
TEDDY_OU_SUBJ1934221956_MAG3				TEDDY_OU_SUBJ1664530905_MAG14	o__Oscillospirales	f__Acutalibacteraceae	g__Clostridium_E			YES
TEDDY_OU_SUBJ1934221956_MAG30				TEDDY_OU_SUBJ1664530905_MAG17	o__Verrucomicrobiales	f__Akkermansiaceae	g__Akkermansia			YES
TEDDY_OU_SUBJ1934221956_MAG33				TEDDY_OU_SUBJ1664530905_MAG29	o__Verrucomicrobiales	f__Akkermansiaceae	g__Akkermansia			YES
TEDDY_OU_SUBJ1934221956_MAG4				TEDDY_OU_SUBJ1664530905_MAG31	o__Lactobacillales	f__Streptococcaceae	g__Streptococcus			YES
TEDDY_OU_SUBJ1934221956_MAG5				TEDDY_OU_SUBJ1664530905_MAG56	o__Oscillospirales	f__Ruminococcaceae	g__Ruthenibacterium			YES
TEDDY_OU_SUBJ1934221956_MAG51				TEDDY_OU_SUBJ1665344977_MAG18	o__Lactobacillales	f__Streptococcaceae	g__Streptococcus			YES
TEDDY_OU_SUBJ1934221956_MAG52				TEDDY_OU_SUBJ1665344977_MAG60	o__Bacteroidales	f__Bacteroidaceae	g__Bacteroides			YES
TEDDY_OU_SUBJ1934221956_MAG53				TEDDY_OU_SUBJ1665447745_MAG151	o__Oscillospirales	f__Ruminococcaceae	g__Gemmiger			YES
TEDDY_OU_SUBJ1934221956_MAG54				TEDDY_OU_SUBJ1665447745_MAG38	o__Oscillospirales	f__Acutalibacteraceae	g__Eubacterium_R			YES
TEDDY_OU_SUBJ1934221956_MAG65				TEDDY_OU_SUBJ1665447745_MAG53	o__Bacteroidales	f__Bacteroidaceae	g__Bacteroides			YES
TEDDY_OU_SUBJ1934221956_MAG69				TEDDY_OU_SUBJ1665447745_MAG58	o__Bacteroidales	f__Bacteroidaceae	g__Bacteroides			YES
TEDDY_OU_SUBJ1934221956_MAG71				TEDDY_OU_SUBJ1665447745_MAG60	o__Bacteroidales	f__Bacteroidaceae	g__Bacteroides			YES
TEDDY_OU_SUBJ1934221956_MAG72				TEDDY_OU_SUBJ1665447745_MAG64	o__Oscillospirales	f__Acutalibacteraceae	g__UMGS1071			YES
TEDDY_OU_SUBJ1934221956_MAG73				TEDDY_OU_SUBJ1665447745_MAG72	o__Oscillospirales	f__Acutalibacteraceae	g__CAG-217			YES
TEDDY_OU_SUBJ1934221956_MAG74				TEDDY_OU_SUBJ1665447745_MAG73	o__Verrucomicrobiales	f__Akkermansiaceae	g__Akkermansia			YES
TEDDY_OU_SUBJ1934221956_MAG9				TEDDY_OU_SUBJ1665447745_MAG83	o__Verrucomicrobiales	f__Akkermansiaceae	g__Akkermansia			YES
TEDDY_OU_SUBJ1369765219_MAG15				TEDDY_OU_SUBJ1665447745_MAG87	o__Lachnospirales	f__Lachnospiraceae	g__Ruminococcus_A			YES
TEDDY_OU_SUBJ1369765219_MAG16				TEDDY_OU_SUBJ1665769895_MAG113	o__Oscillospirales	f__Acutalibacteraceae	g__UBA1691			YES
TEDDY_OU_SUBJ1369765219_MAG18				TEDDY_OU_SUBJ1665769895_MAG13	o__Oscillospirales	f__Ruminococcaceae	g__Gemmiger			YES
TEDDY_OU_SUBJ1369765219_MAG22				TEDDY_OU_SUBJ1665769895_MAG19	o__Oscillospirales	f__Ruminococcaceae	g__Gemmiger			YES
TEDDY_OU_SUBJ1369765219_MAG24				TEDDY_OU_SUBJ1665769895_MAG27	o__Bacteroidales	f__Bacteroidaceae	g__Bacteroides			YES
TEDDY_OU_SUBJ1369765219_MAG29				TEDDY_OU_SUBJ1665769895_MAG50	o__Verrucomicrobiales	f__Akkermansiaceae	g__Akkermansia			YES
TEDDY_OU_SUBJ1369765219_MAG3				TEDDY_OU_SUBJ1665769895_MAG54	o__Lactobacillales	f__Streptococcaceae	g__Streptococcus			YES
TEDDY_OU_SUBJ1369765219_MAG30				TEDDY_OU_SUBJ1665769895_MAG69	o__Bacteroidales	f__Bacteroidaceae	g__Bacteroides			YES
TEDDY_OU_SUBJ1369765219_MAG32				TEDDY_OU_SUBJ1665769895_MAG82	o__Lachnospirales	f__Lachnospiraceae	g__Anaerostipes			YES
TEDDY_OU_SUBJ1369765219_MAG35				TEDDY_OU_SUBJ1665769895_MAG85	o__Oscillospirales	f__Acutalibacteraceae	g__CAG-217			YES
TEDDY_OU_SUBJ1369765219_MAG38				TEDDY_OU_SUBJ1665769895_MAG90	o__Oscillospirales	f__Acutalibacteraceae	g__Eubacterium_R			YES
TEDDY_OU_SUBJ1369765219_MAG39				TEDDY_OU_SUBJ1666102872_MAG35	o__Oscillospirales	f__Acutalibacteraceae	g__CAG-217			YES
TEDDY_OU_SUBJ1369765219_MAG40				TEDDY_OU_SUBJ1666590487_MAG27	o__Lachnospirales	f__Lachnospiraceae	g__Anaerostipes			YES
TEDDY_OU_SUBJ1369765219_MAG41				TEDDY_OU_SUBJ1669403033_MAG15	o__Lactobacillales	f__Streptococcaceae	g__Streptococcus			YES
TEDDY_OU_SUBJ1369765219_MAG42				TEDDY_OU_SUBJ1669403033_MAG23	o__Bacteroidales	f__Bacteroidaceae	g__Bacteroides			YES
TEDDY_OU_SUBJ1369765219_MAG44				TEDDY_OU_SUBJ1669403033_MAG3	o__Lachnospirales	f__Lachnospiraceae	g__Ruminococcus_A			YES
TEDDY_OU_SUBJ1369765219_MAG46				TEDDY_OU_SUBJ1669403033_MAG31	o__Lactobacillales	f__Streptococcaceae	g__Streptococcus			YES
TEDDY_OU_SUBJ1369765219_MAG49				TEDDY_OU_SUBJ1669403033_MAG9	o__Bacteroidales	f__Bacteroidaceae	g__Bacteroides			YES
TEDDY_OU_SUBJ1369765219_MAG5				TEDDY_OU_SUBJ1670617337_MAG1	o__Bacteroidales	f__Bacteroidaceae	g__Bacteroides			YES
TEDDY_OU_SUBJ1369765219_MAG50				TEDDY_OU_SUBJ1671014240_MAG19	o__Lactobacillales	f__Streptococcaceae	g__Streptococcus			YES
TEDDY_OU_SUBJ1369765219_MAG53				TEDDY_OU_SUBJ1671014240_MAG55	o__Verrucomicrobiales	f__Akkermansiaceae	g__Akkermansia			YES
TEDDY_OU_SUBJ1369765219_MAG54				TEDDY_OU_SUBJ1671014240_MAG88	o__Oscillospirales	f__Acutalibacteraceae	g__CAG-217			YES
TEDDY_OU_SUBJ1369765219_MAG56				TEDDY_OU_SUBJ1671014240_MAG99	o__Bacteroidales	f__Bacteroidaceae	g__Bacteroides			YES
TEDDY_OU_SUBJ1369765219_MAG59				TEDDY_OU_SUBJ1671259558_MAG13	o__Verrucomicrobiales	f__Akkermansiaceae	g__Akkermansia			YES
TEDDY_OU_SUBJ1369765219_MAG6				TEDDY_OU_SUBJ1671259558_MAG29	o__Lachnospirales	f__Lachnospiraceae	g__Anaerostipes			YES
TEDDY_OU_SUBJ1369765219_MAG64				TEDDY_OU_SUBJ1671259558_MAG68	o__Oscillospirales	f__Acutalibacteraceae	g__CAG-217			YES
TEDDY_OU_SUBJ1369765219_MAG65				TEDDY_OU_SUBJ1671259558_MAG82	o__Bacteroidales	f__Bacteroidaceae	g__Bacteroides			YES
TEDDY_OU_SUBJ1369765219_MAG68				TEDDY_OU_SUBJ1671259558_MAG83	o__Oscillospirales	f__Acutalibacteraceae	g__UMGS403			YES
TEDDY_OU_SUBJ1369765219_MAG70				TEDDY_OU_SUBJ1671622380_MAG11	o__Lactobacillales	f__Streptococcaceae	g__Streptococcus			YES
TEDDY_OU_SUBJ1369765219_MAG79				TEDDY_OU_SUBJ1671622380_MAG50	o__Lachnospirales	f__Lachnospiraceae	g__Anaerostipes			YES
TEDDY_OU_SUBJ1369765219_MAG80				TEDDY_OU_SUBJ1671622380_MAG51	o__Bacteroidales	f__Bacteroidaceae	g__Bacteroides			YES
TEDDY_OU_SUBJ1369765219_MAG82				TEDDY_OU_SUBJ1671622380_MAG8	o__Oscillospirales	f__Acutalibacteraceae	g__CAG-217			YES
TEDDY_OU_SUBJ1369765219_MAG83				TEDDY_OU_SUBJ1671622380_MAG80	o__Oscillospirales	f__Acutalibacteraceae	g__Clostridium_A			YES
TEDDY_OU_SUBJ1369765219_MAG9				TEDDY_OU_SUBJ1671622380_MAG81	o__Verrucomicrobiales	f__Akkermansiaceae	g__Akkermansia			YES
TEDDY_OU_SUBJ1911219462_MAG12				TEDDY_OU_SUBJ1671622380_MAG86	o__Oscillospirales	f__Ruminococcaceae	g__Ruthenibacterium			YES
TEDDY_OU_SUBJ1911219462_MAG17				TEDDY_OU_SUBJ1672352115_MAG2	o__Verrucomicrobiales	f__Akkermansiaceae	g__Akkermansia			YES
TEDDY_OU_SUBJ1911219462_MAG22				TEDDY_OU_SUBJ1672352115_MAG3	o__Lactobacillales	f__Streptococcaceae	g__Streptococcus			YES
TEDDY_OU_SUBJ1911219462_MAG23				TEDDY_OU_SUBJ1672352115_MAG6	o__Enterobacterales	f__Enterobacteriaceae	g__Klebsiella_A			YES
TEDDY_OU_SUBJ1911219462_MAG29				TEDDY_OU_SUBJ1672377043_MAG17	o__Oscillospirales	f__Ruminococcaceae	g__Gemmiger			YES
TEDDY_OU_SUBJ1911219462_MAG30				TEDDY_OU_SUBJ1672377043_MAG21	o__Oscillospirales	f__Acutalibacteraceae	g__Clostridium_A			YES
TEDDY_OU_SUBJ1911219462_MAG32				TEDDY_OU_SUBJ1672377043_MAG37	o__Lactobacillales	f__Streptococcaceae	g__Streptococcus			YES
TEDDY_OU_SUBJ1911219462_MAG39				TEDDY_OU_SUBJ1672377043_MAG47	o__Oscillospirales	f__Acutalibacteraceae	g__CAG-217			YES
TEDDY_OU_SUBJ1911219462_MAG41				TEDDY_OU_SUBJ1673404214_MAG100	o__Bacteroidales	f__Bacteroidaceae	g__Bacteroides			YES
TEDDY_OU_SUBJ1911219462_MAG44				TEDDY_OU_SUBJ1673404214_MAG25	o__Oscillospirales	f__Acutalibacteraceae	g__Clostridium_A			YES
TEDDY_OU_SUBJ1911219462_MAG46				TEDDY_OU_SUBJ1673404214_MAG32	o__Verrucomicrobiales	f__Akkermansiaceae	g__Akkermansia			YES
TEDDY_OU_SUBJ1911219462_MAG49				TEDDY_OU_SUBJ1673404214_MAG68	o__Oscillospirales	f__Acutalibacteraceae	g__Eubacterium_R			YES
TEDDY_OU_SUBJ1911219462_MAG52				TEDDY_OU_SUBJ1673404214_MAG77	o__Oscillospirales	f__Acutalibacteraceae	g__CAG-217			YES
TEDDY_OU_SUBJ1911219462_MAG57				TEDDY_OU_SUBJ1673404214_MAG82	o__Oscillospirales	f__Ruminococcaceae	g__Gemmiger			YES
TEDDY_OU_SUBJ1911219462_MAG62				TEDDY_OU_SUBJ1673404214_MAG97	o__Bacteroidales	f__Bacteroidaceae	g__Bacteroides			YES
TEDDY_OU_SUBJ1911219462_MAG70				TEDDY_OU_SUBJ1674269177_MAG17	o__Bacteroidales	f__Bacteroidaceae	g__Bacteroides			YES
TEDDY_OU_SUBJ1911219462_MAG72				TEDDY_OU_SUBJ1674269177_MAG25	o__Lachnospirales	f__Lachnospiraceae	g__Anaerostipes			YES
TEDDY_OU_SUBJ1911219462_MAG73				TEDDY_OU_SUBJ1674269177_MAG3	o__Lactobacillales	f__Enterococcaceae	g__Enterococcus_D			YES
TEDDY_OU_SUBJ1911219462_MAG74				TEDDY_OU_SUBJ1677598713_MAG107	o__Verrucomicrobiales	f__Akkermansiaceae	g__Akkermansia			YES
TEDDY_OU_SUBJ1911219462_MAG84				TEDDY_OU_SUBJ1677598713_MAG130	o__Oscillospirales	f__Ruminococcaceae	g__Gemmiger			YES
TEDDY_OU_SUBJ1911219462_MAG85				TEDDY_OU_SUBJ1677598713_MAG168	o__Lachnospirales	f__Lachnospiraceae	g__Ruminococcus_A			YES
TEDDY_OU_SUBJ1911219462_MAG87				TEDDY_OU_SUBJ1677598713_MAG17	o__Oscillospirales	f__Acutalibacteraceae	g__Eubacterium_R			YES
TEDDY_OU_SUBJ1911219462_MAG88				TEDDY_OU_SUBJ1677598713_MAG19	o__Oscillospirales	f__Acutalibacteraceae	g__An200			YES
TEDDY_OU_SUBJ1911219462_MAG9				TEDDY_OU_SUBJ1677598713_MAG22	o__Oscillospirales	f__Acutalibacteraceae	g__Acutalibacter			YES
TEDDY_OU_SUBJ1381855501_MAG11				TEDDY_OU_SUBJ1677598713_MAG23	o__Bacteroidales	f__Bacteroidaceae	g__Bacteroides			YES
TEDDY_OU_SUBJ1381855501_MAG17				TEDDY_OU_SUBJ1677598713_MAG51	o__Oscillospirales	f__Acutalibacteraceae	g__Clostridium_A			YES
TEDDY_OU_SUBJ1381855501_MAG18				TEDDY_OU_SUBJ1677598713_MAG72	o__Oscillospirales	f__Acutalibacteraceae	g__Eubacterium_R			YES
TEDDY_OU_SUBJ1381855501_MAG2				TEDDY_OU_SUBJ1677801881_MAG18	o__Oscillospirales	f__Acutalibacteraceae	g__CAG-217			YES
TEDDY_OU_SUBJ1381855501_MAG21				TEDDY_OU_SUBJ1677801881_MAG52	o__Lachnospirales	f__Lachnospiraceae	g__Ruminococcus_A			YES
TEDDY_OU_SUBJ1381855501_MAG24				TEDDY_OU_SUBJ1677801881_MAG70	o__Verrucomicrobiales	f__Akkermansiaceae	g__Akkermansia			YES
TEDDY_OU_SUBJ1381855501_MAG26				TEDDY_OU_SUBJ1678072028_MAG8	o__Lachnospirales	f__Lachnospiraceae	g__Anaerostipes			YES
TEDDY_OU_SUBJ1381855501_MAG27				TEDDY_OU_SUBJ1679495088_MAG101	o__Lactobacillales	f__Streptococcaceae	g__Streptococcus			YES
TEDDY_OU_SUBJ1381855501_MAG28				TEDDY_OU_SUBJ1679495088_MAG39	o__Oscillospirales	f__Acutalibacteraceae	g__CAG-217			YES
TEDDY_OU_SUBJ1381855501_MAG29				TEDDY_OU_SUBJ1679495088_MAG80	o__Verrucomicrobiales	f__Akkermansiaceae	g__Akkermansia			YES
TEDDY_OU_SUBJ1381855501_MAG3				TEDDY_OU_SUBJ1679606622_MAG17	o__Oscillospirales	f__Acutalibacteraceae	g__UBA1691			YES
TEDDY_OU_SUBJ1381855501_MAG31				TEDDY_OU_SUBJ1679606622_MAG20	o__Oscillospirales	f__Acutalibacteraceae	g__Eubacterium_R			YES
TEDDY_OU_SUBJ1381855501_MAG32				TEDDY_OU_SUBJ1679606622_MAG29	o__Verrucomicrobiales	f__Akkermansiaceae	g__Akkermansia			YES
TEDDY_OU_SUBJ1381855501_MAG33				TEDDY_OU_SUBJ1679606622_MAG33	o__Bacteroidales	f__Bacteroidaceae	g__Bacteroides			YES
TEDDY_OU_SUBJ1381855501_MAG35				TEDDY_OU_SUBJ1679606622_MAG43	o__Lactobacillales	f__Streptococcaceae	g__Streptococcus			YES
TEDDY_OU_SUBJ1381855501_MAG36				TEDDY_OU_SUBJ1679606622_MAG59	o__Bacteroidales	f__Bacteroidaceae	g__Bacteroides			YES
TEDDY_OU_SUBJ1381855501_MAG37				TEDDY_OU_SUBJ1680344444_MAG5	o__Enterobacterales	f__Enterobacteriaceae	g__Escherichia			YES
TEDDY_OU_SUBJ1381855501_MAG38				TEDDY_OU_SUBJ1683560404_MAG103	o__Verrucomicrobiales	f__Akkermansiaceae	g__Akkermansia			YES
TEDDY_OU_SUBJ1381855501_MAG39				TEDDY_OU_SUBJ1683560404_MAG3	o__Bacteroidales	f__Bacteroidaceae	g__Bacteroides			YES
TEDDY_OU_SUBJ1381855501_MAG43				TEDDY_OU_SUBJ1683560404_MAG34	o__Oscillospirales	f__Acutalibacteraceae	g__Eubacterium_R			YES
TEDDY_OU_SUBJ1381855501_MAG45				TEDDY_OU_SUBJ1683560404_MAG5	o__Oscillospirales	f__Acutalibacteraceae	g__CAG-217			YES
TEDDY_OU_SUBJ1381855501_MAG5				TEDDY_OU_SUBJ1683560404_MAG6	o__Bacteroidales	f__Bacteroidaceae	g__Bacteroides			YES
TEDDY_OU_SUBJ1381855501_MAG51				TEDDY_OU_SUBJ1683560404_MAG66	o__Oscillospirales	f__Acutalibacteraceae	g__Clostridium_A			YES
TEDDY_OU_SUBJ1536752395_MAG10				TEDDY_OU_SUBJ1683690098_MAG13	o__Enterobacterales	f__Enterobacteriaceae	g__Escherichia			YES
TEDDY_OU_SUBJ1536752395_MAG15				TEDDY_OU_SUBJ1683690098_MAG17	o__Bacteroidales	f__Bacteroidaceae	g__Bacteroides			YES
TEDDY_OU_SUBJ1536752395_MAG6				TEDDY_OU_SUBJ1683690098_MAG19	o__Oscillospirales	f__Acutalibacteraceae	g__CAG-180			YES
TEDDY_OU_SUBJ1536752395_MAG7				TEDDY_OU_SUBJ1683690098_MAG21	o__Bacteroidales	f__Bacteroidaceae	g__Bacteroides			YES
TEDDY_OU_SUBJ1852658756_MAG1				TEDDY_OU_SUBJ1683690098_MAG8	o__Bacteroidales	f__Bacteroidaceae	g__Bacteroides			YES
TEDDY_OU_SUBJ1852658756_MAG10				TEDDY_OU_SUBJ1685451902_MAG1	o__Enterobacterales	f__Enterobacteriaceae	g__Escherichia			YES
TEDDY_OU_SUBJ1852658756_MAG11				TEDDY_OU_SUBJ1685451902_MAG13	o__Lactobacillales	f__Enterococcaceae	g__Enterococcus_D			YES
TEDDY_OU_SUBJ1852658756_MAG12				TEDDY_OU_SUBJ1685451902_MAG14	o__Lachnospirales	f__Lachnospiraceae	g__Fusicatenibacter			YES
TEDDY_OU_SUBJ1852658756_MAG14				TEDDY_OU_SUBJ1685451902_MAG20	o__Bacteroidales	f__Bacteroidaceae	g__Bacteroides			YES
TEDDY_OU_SUBJ1852658756_MAG3				TEDDY_OU_SUBJ1685775546_MAG18	o__Oscillospirales	f__Acutalibacteraceae	g__Eubacterium_R			YES
TEDDY_OU_SUBJ1852658756_MAG6				TEDDY_OU_SUBJ1685775546_MAG43	o__Lachnospirales	f__Lachnospiraceae	g__Anaerostipes			YES
TEDDY_OU_SUBJ1852658756_MAG7				TEDDY_OU_SUBJ1685775546_MAG72	o__Oscillospirales	f__Ruminococcaceae	g__Gemmiger			YES
TEDDY_OU_SUBJ1852658756_MAG9				TEDDY_OU_SUBJ1685775546_MAG84	o__Bacteroidales	f__Bacteroidaceae	g__Bacteroides			YES
TEDDY_OU_SUBJ1959093490_MAG10				TEDDY_OU_SUBJ1685775546_MAG86	o__Verrucomicrobiales	f__Akkermansiaceae	g__Akkermansia			YES
TEDDY_OU_SUBJ1959093490_MAG13				TEDDY_OU_SUBJ1686419003_MAG32	o__Bacteroidales	f__Bacteroidaceae	g__Bacteroides			YES
TEDDY_OU_SUBJ1959093490_MAG4				TEDDY_OU_SUBJ1686419003_MAG51	o__Oscillospirales	f__Acutalibacteraceae	g__UMGS1071			YES
TEDDY_OU_SUBJ1568931410_MAG12				TEDDY_OU_SUBJ1686419003_MAG57	o__Verrucomicrobiales	f__Akkermansiaceae	g__Akkermansia			YES
TEDDY_OU_SUBJ1568931410_MAG15				TEDDY_OU_SUBJ1686419003_MAG67	o__Oscillospirales	f__Acutalibacteraceae	g__CAG-217			YES
TEDDY_OU_SUBJ1568931410_MAG16				TEDDY_OU_SUBJ1686476969_MAG38	o__Bacteroidales	f__Bacteroidaceae	g__Bacteroides			YES
TEDDY_OU_SUBJ1568931410_MAG17				TEDDY_OU_SUBJ1686793444_MAG16	o__Oscillospirales	f__Acutalibacteraceae	g__CAG-180			YES
TEDDY_OU_SUBJ1568931410_MAG19				TEDDY_OU_SUBJ1686922178_MAG11	o__Verrucomicrobiales	f__Akkermansiaceae	g__Akkermansia			YES
TEDDY_OU_SUBJ1568931410_MAG20				TEDDY_OU_SUBJ1686922178_MAG16	o__Lactobacillales	f__Streptococcaceae	g__Streptococcus			YES
TEDDY_OU_SUBJ1568931410_MAG21				TEDDY_OU_SUBJ1686922178_MAG7	o__Bacteroidales	f__Bacteroidaceae	g__Bacteroides			YES
TEDDY_OU_SUBJ1568931410_MAG23				TEDDY_OU_SUBJ1687049547_MAG9	o__Bacteroidales	f__Bacteroidaceae	g__Bacteroides			YES
TEDDY_OU_SUBJ1568931410_MAG29				TEDDY_OU_SUBJ1688520772_MAG17	o__Oscillospirales	f__Acutalibacteraceae	g__Eubacterium_R			YES
TEDDY_OU_SUBJ1568931410_MAG30				TEDDY_OU_SUBJ1688520772_MAG26	o__Oscillospirales	f__Acutalibacteraceae	g__Clostridium_E			YES
TEDDY_OU_SUBJ1568931410_MAG7				TEDDY_OU_SUBJ1688520772_MAG34	o__Bacteroidales	f__Bacteroidaceae	g__Bacteroides			YES
TEDDY_OU_SUBJ1395000226_MAG1				TEDDY_OU_SUBJ1688520772_MAG36	o__Lactobacillales	f__Streptococcaceae	g__Streptococcus			YES
TEDDY_OU_SUBJ1395000226_MAG10				TEDDY_OU_SUBJ1688520772_MAG40	o__Bacteroidales	f__Bacteroidaceae	g__Bacteroides			YES
TEDDY_OU_SUBJ1395000226_MAG20				TEDDY_OU_SUBJ1689107602_MAG2	o__Enterobacterales	f__Enterobacteriaceae	g__Escherichia			YES
TEDDY_OU_SUBJ1395000226_MAG22				TEDDY_OU_SUBJ1689589051_MAG23	o__Lactobacillales	f__Enterococcaceae	g__Enterococcus			YES
TEDDY_OU_SUBJ1395000226_MAG23				TEDDY_OU_SUBJ1689589051_MAG6	o__Lactobacillales	f__Streptococcaceae	g__Streptococcus			YES
TEDDY_OU_SUBJ1395000226_MAG26				TEDDY_OU_SUBJ1690096424_MAG17	o__Lachnospirales	f__Lachnospiraceae	g__Anaerostipes			YES
TEDDY_OU_SUBJ1395000226_MAG27				TEDDY_OU_SUBJ1690096424_MAG32	o__Bacteroidales	f__Bacteroidaceae	g__Bacteroides			YES
TEDDY_OU_SUBJ1395000226_MAG28				TEDDY_OU_SUBJ1690139183_MAG26	o__Verrucomicrobiales	f__Akkermansiaceae	g__Akkermansia			YES
TEDDY_OU_SUBJ1395000226_MAG30				TEDDY_OU_SUBJ1690139183_MAG76	o__Oscillospirales	f__Acutalibacteraceae	g__CAG-217			YES
TEDDY_OU_SUBJ1395000226_MAG33				TEDDY_OU_SUBJ1690183129_MAG42	o__Oscillospirales	f__Acutalibacteraceae	g__Ruminococcus_E			YES
TEDDY_OU_SUBJ1395000226_MAG34				TEDDY_OU_SUBJ1690183129_MAG44	o__Lachnospirales	f__Lachnospiraceae	g__Fusicatenibacter			YES
TEDDY_OU_SUBJ1395000226_MAG38				TEDDY_OU_SUBJ1690183129_MAG51	o__Lachnospirales	f__Lachnospiraceae	g__Anaerostipes			YES
TEDDY_OU_SUBJ1395000226_MAG39				TEDDY_OU_SUBJ1691351849_MAG4	o__Lactobacillales	f__Streptococcaceae	g__Streptococcus			YES
TEDDY_OU_SUBJ1395000226_MAG43				TEDDY_OU_SUBJ1691351849_MAG6	o__Enterobacterales	f__Enterobacteriaceae	g__Escherichia			YES
TEDDY_OU_SUBJ1395000226_MAG45				TEDDY_OU_SUBJ1691426272_MAG74	o__Verrucomicrobiales	f__Akkermansiaceae	g__Akkermansia			YES
TEDDY_OU_SUBJ1395000226_MAG5				TEDDY_OU_SUBJ1691612732_MAG36	o__Lactobacillales	f__Streptococcaceae	g__Streptococcus			YES
TEDDY_OU_SUBJ1395000226_MAG50				TEDDY_OU_SUBJ1691612732_MAG7	o__Oscillospirales	f__Acutalibacteraceae	g__UBA1691			YES
TEDDY_OU_SUBJ1395000226_MAG52				TEDDY_OU_SUBJ1691612732_MAG71	o__Bacteroidales	f__Bacteroidaceae	g__Bacteroides			YES
TEDDY_OU_SUBJ1395000226_MAG53				TEDDY_OU_SUBJ1691612732_MAG78	o__Bacteroidales	f__Bacteroidaceae	g__Bacteroides			YES
TEDDY_OU_SUBJ1395000226_MAG59				TEDDY_OU_SUBJ1691612732_MAG80	o__Verrucomicrobiales	f__Akkermansiaceae	g__Akkermansia			YES
[truncated: 19,537 more rows]
